# Supplementary material for: Laminar organization of cellular microcircuits modulating human interictal epileptiform discharges
Source: Nat Neurosci. 2026 Apr 30;29(6):1462–75. doi: 10.1038/s41593-026-02258-4 (PMC13246451; doi:10.1038/s41593-026-02258-4)
Supplement: Supplementary file 3 — Statistical source data for Supplementary Fig. 1. [file 41593_2026_2258_MOESM3_ESM.zip]

Archive with 4 entries (3 files):
- S1/
- __MACOSX/._S1
- S1/heatmap.txt
- __MACOSX/S1/._heatmap.txt
