# Supplementary material for: Laminar organization of cellular microcircuits modulating human interictal epileptiform discharges
Source: Nat Neurosci. 2026 Apr 30;29(6):1462–75. doi: 10.1038/s41593-026-02258-4 (PMC13246451; doi:10.1038/s41593-026-02258-4)
Supplement: Supplementary file 4 — Statistical Source Data. [file 41593_2026_2258_MOESM4_ESM.zip]

Archive with 4 entries (3 files):
- FIG1/
- __MACOSX/._FIG1
- FIG1/panel1g.csv
- __MACOSX/FIG1/._panel1g.csv
