# Supplementary material for: Laminar organization of cellular microcircuits modulating human interictal epileptiform discharges
Source: Nat Neurosci. 2026 Apr 30;29(6):1462–75. doi: 10.1038/s41593-026-02258-4 (PMC13246451; doi:10.1038/s41593-026-02258-4)
Supplement: Supplementary file 4 — Statistical Source Data. [file 41593_2026_2258_MOESM4_ESM.zip › FIG1/panel1g.csv]

	Probe	RS	FS	Other
0	NP34_B2_0	0.2824427480916031	0.4045801526717557	0.3129770992366412
1	NP34_B3_0	0.0	0.6428571428571429	0.3571428571428571
2	NP35_B2_0	0.4588235294117647	0.1588235294117647	0.3823529411764705
5	NP66_B1_0	0.7021276595744681	0.0957446808510638	0.202127659574468
6	NP66_B1_1	0.3230769230769231	0.3	0.3769230769230769
7	NP66_B2_0	0.712707182320442	0.1657458563535911	0.1215469613259668
8	NP66_B2_1	0.1534391534391534	0.5343915343915344	0.3121693121693121
3	NP86_B1_0	0.8064516129032258	0.053763440860215	0.1397849462365591
4	NP86_B1_1	0.8733333333333333	0.04	0.0866666666666666
