# Supplementary material for: Laminar organization of cellular microcircuits modulating human interictal epileptiform discharges
Source: Nat Neurosci. 2026 Apr 30;29(6):1462–75. doi: 10.1038/s41593-026-02258-4 (PMC13246451; doi:10.1038/s41593-026-02258-4)
Supplement: Supplementary file 5 — Statistical Source Data. [file 41593_2026_2258_MOESM5_ESM.zip]

Archive with 16 entries (15 files):
- FIG2/
- __MACOSX/._FIG2
- FIG2/panell_left.csv
- __MACOSX/FIG2/._panell_left.csv
- FIG2/panelm.csv
- __MACOSX/FIG2/._panelm.csv
- FIG2/panelh.csv
- __MACOSX/FIG2/._panelh.csv
- FIG2/panelj.csv
- __MACOSX/FIG2/._panelj.csv
- FIG2/panelk.csv
- __MACOSX/FIG2/._panelk.csv
- FIG2/panell_right.csv
- __MACOSX/FIG2/._panell_right.csv
- FIG2/panela.csv
- __MACOSX/FIG2/._panela.csv
