# Supplementary material for: Laminar organization of cellular microcircuits modulating human interictal epileptiform discharges
Source: Nat Neurosci. 2026 Apr 30;29(6):1462–75. doi: 10.1038/s41593-026-02258-4 (PMC13246451; doi:10.1038/s41593-026-02258-4)
Supplement: Supplementary file 5 — Statistical Source Data. [file 41593_2026_2258_MOESM5_ESM.zip › FIG2/panell_left.csv]

	depth	k_mean_cluster
0	2914.0158765027654	2.0
1	2207.2714327412623	2.0
2	5811.036498373179	3.0
3	1912.220991353557	3.0
4	5666.381556547298	3.0
5	5095.823860365078	3.0
6	4732.259797515993	2.0
7	4492.011554260838	3.0
8	4279.859951964799	3.0
9	4092.6222402383855	3.0
10	3671.0207333295148	3.0
11	3482.7930230284155	3.0
12	3270.8579976820533	2.0
13	3042.9634970820716	3.0
14	2749.7503886492277	2.0
15	2211.11146707477	1.0
16	2107.9258357249255	3.0
17	2117.6323668178156	1.0
18	5792.103684083354	1.0
19	5416.164162644675	2.0
20	3455.6137699272526	3.0
21	3272.6487013614724	3.0
22	5787.500995172279	3.0
23	2951.6839673526283	2.0
24	3212.92647759682	2.0
25	4753.009992075387	3.0
26	5671.765176566985	2.0
27	5315.52565685712	1.0
28	5150.415293828249	1.0
29	5093.440052695036	1.0
30	4730.863945570825	2.0
31	5175.494218141002	3.0
32	5310.129946913717	1.0
33	3274.293729963722	1.0
34	3253.648499258774	1.0
35	2866.030438062937	3.0
36	2827.7167542755587	1.0
37	2762.4484259920064	3.0
38	2466.7049487376353	1.0
39	2284.649954747403	1.0
40	2221.0505783888784	1.0
41	5983.586753056611	1.0
42	2149.5488871352673	1.0
43	5942.232102603799	3.0
44	5945.427232181139	3.0
45	2078.0030693948247	3.0
46	5865.810026762481	3.0
47	5822.372863346804	1.0
48	1906.055832008702	1.0
49	5765.228037314941	1.0
50	5701.167783871566	3.0
51	1857.2306308074167	1.0
52	1781.2366542789332	1.0
53	1722.395671168184	1.0
54	5464.410138531992	2.0
55	1585.5608202911508	2.0
56	5352.467713238682	1.0
57	5212.9827527714615	1.0
58	1335.0652895295116	1.0
59	1352.305971115753	1.0
60	1313.4883397343783	1.0
61	1188.2753979928311	1.0
62	5005.013823978238	1.0
63	1183.1085533644964	1.0
64	795.8156391039902	1.0
65	4582.22638999014	3.0
66	751.2210024268188	1.0
67	618.4928011359998	1.0
68	4427.414632609081	1.0
69	560.1240256124056	1.0
70	4246.866950633047	1.0
71	387.8725089497166	1.0
72	380.69678487570854	1.0
73	328.9200300775201	1.0
74	4064.8825388986534	1.0
75	4030.859978302342	1.0
76	3986.9893469992744	1.0
77	3843.5907977575835	2.0
78	3526.166532614995	1.0
79	5901.053511611131	1.0
80	5769.832950692809	1.0
81	1150.3961810266828	1.0
82	841.3705907460544	1.0
83	836.1743058735938	1.0
84	4646.2916258728765	1.0
85	481.43203769949923	1.0
86	403.41834532058965	1.0
87	322.518889037834	1.0
88	3766.3401301803783	1.0
89	248.00122099426608	1.0
90	687.0719488733739	1.0
91	1263.6858845474344	1.0
92	1848.7082021456008	1.0
93	1868.1202280445523	1.0
94	2004.1361315379127	3.0
95	2069.321627487576	1.0
96	2722.409316546874	3.0
97	3350.7718089968794	1.0
98	3356.387806867321	1.0
99	3390.2366104528783	2.0
100	3565.416967939844	1.0
101	3605.963791092555	1.0
102	3688.8045232433187	3.0
103	3765.548467330532	1.0
104	3872.2745824434983	1.0
105	3984.9573427098785	1.0
106	4002.714125195583	1.0
107	4133.876956088612	1.0
108	4193.771250977754	1.0
109	4289.326223699789	1.0
110	4386.369133691753	2.0
111	4369.27032819942	1.0
112	4468.107198156244	2.0
113	4524.278107827369	2.0
114	4507.600143004434	1.0
115	4531.189172707047	1.0
116	4686.278900272742	1.0
117	4746.703178948072	3.0
118	4827.011694880405	1.0
119	4866.234810599627	1.0
120	4783.762972441709	3.0
121	4916.862038121118	1.0
122	5088.831527309556	1.0
123	5197.873327147874	2.0
124	5397.526888158565	2.0
125	5581.434739469691	3.0
126	5647.643871665725	2.0
127	988.2851756260834	2.0
128	1144.3442912546689	1.0
129	1672.9763103162295	1.0
130	1725.988564344012	1.0
131	2598.9533525900824	1.0
132	2679.0649205155096	1.0
133	3053.0840408530876	1.0
134	3296.2067927368707	1.0
135	3337.924936603417	1.0
136	4224.114531727775	1.0
137	4647.346630416994	2.0
138	2849.8788296550865	3.0
139	2319.7241356472177	3.0
140	2104.124454972127	3.0
141	1974.740210924032	2.0
142	1929.3485140512967	1.0
143	5661.882747028274	3.0
144	1724.3367666931736	3.0
145	5547.461917653038	3.0
146	1697.4345887091959	3.0
147	1596.5036925180539	3.0
148	1226.29746100577	2.0
149	1099.8582506813036	3.0
150	1044.168879634255	3.0
151	781.8466780154222	3.0
152	706.6188991540739	3.0
153	597.4229197586119	3.0
154	522.8158339941492	3.0
155	2761.3686129776797	1.0
156	1980.368253738463	3.0
157	1680.849709575663	3.0
158	1696.8569022584352	3.0
159	1917.7862480277718	2.0
160	2218.4117214133603	3.0
161	2662.0910543799655	2.0
162	3664.2068543939504	2.0
163	3199.6418345502016	3.0
164	2623.080937576122	3.0
165	2561.911908853115	2.0
166	2443.9893541580323	3.0
167	2244.4504745895874	3.0
168	2180.870892883181	3.0
169	5821.384791235212	3.0
170	5760.746459311927	3.0
171	5716.860207991764	3.0
172	1870.8220593211154	3.0
173	1786.3630381852636	3.0
174	1722.773122909357	3.0
175	1558.385525691814	3.0
176	1263.602199369103	1.0
177	1138.8862285451814	3.0
178	4964.367466707437	3.0
179	4708.790584158285	3.0
180	704.9006801406122	3.0
181	602.873345633704	3.0
182	577.6859717427087	3.0
183	4403.626745300322	3.0
184	558.045773462236	3.0
185	197.87354116538154	1.0
186	127.28093237346002	1.0
187	122.29263446139521	2.0
188	3022.6400275771666	3.0
189	2182.2821868997653	3.0
190	1450.8094561700145	3.0
191	964.1967394675212	3.0
192	899.3839979839586	3.0
193	643.3667114963537	3.0
194	885.9595752861014	3.0
195	944.1989078701408	3.0
196	1024.1622000032003	3.0
197	1089.6094675329168	3.0
198	1126.3432187175767	3.0
199	1333.02847986477	3.0
200	1965.1866738733752	2.0
201	2076.791711077566	2.0
202	2441.467554475803	2.0
203	5649.85876769939	3.0
204	2000.6034390329332	3.0
205	3691.1854448412478	3.0
206	2986.9730469676506	1.0
207	2931.2775459490667	1.0
208	2866.1013427662847	1.0
209	2791.1010924809716	3.0
210	2666.1840705266395	2.0
211	2505.3766309337607	3.0
212	2466.489295386068	2.0
213	2446.9513899411377	1.0
214	2427.3508917464615	1.0
215	2401.5994473052133	1.0
216	2346.6957944205114	2.0
217	2273.138612984869	1.0
218	2218.798077083541	3.0
219	2191.325648876099	3.0
220	2097.995069989217	2.0
221	2138.8577030627894	2.0
222	2047.081449186846	2.0
223	1951.3356296991415	2.0
224	1848.6403891529253	1.0
225	5655.972582048437	2.0
226	5574.331229095587	2.0
227	1736.0157088409505	2.0
228	1641.529286064926	2.0
229	1630.355378926768	2.0
230	1374.7823829230383	2.0
231	1182.8913194488596	1.0
232	1148.4694097151614	2.0
233	1110.863112205885	1.0
234	1042.6963257629632	1.0
235	4748.428230536192	3.0
236	885.5158092570873	1.0
237	843.4632385256846	1.0
238	786.5675391202967	2.0
239	4006.287202012399	1.0
240	3929.807442726792	1.0
241	3408.3904044556757	3.0
242	3083.976340429348	3.0
243	2221.1454673642884	1.0
244	2146.736297007871	2.0
245	2036.0048810108783	1.0
246	1594.9394023320965	2.0
247	1564.7050697126979	2.0
248	1467.5659182493919	2.0
249	1378.4594696900513	2.0
250	1185.842710974569	1.0
251	1353.383260440347	2.0
252	1016.1528502727142	1.0
253	887.0573284392685	1.0
254	848.7631518155122	1.0
255	2228.471172754723	2.0
256	2182.9764917815937	3.0
257	1909.81151757317	2.0
258	1618.7300092296264	2.0
259	1896.3517425978443	2.0
260	904.7299324717542	1.0
261	966.9503453095158	1.0
262	1296.7189921840554	1.0
263	1305.2273862112397	2.0
264	1354.9554556881794	2.0
265	1355.6250074475874	2.0
266	1362.1392750807045	2.0
267	1369.2772511495486	2.0
268	1378.255625885703	2.0
269	1429.1814586738246	2.0
270	1749.524285127597	2.0
271	1773.0353628381245	1.0
272	1904.5558937045644	2.0
273	2048.990443065625	2.0
274	2130.5515046032815	2.0
275	2304.863355933063	3.0
276	2342.7391255212924	1.0
277	4256.814570483069	2.0
278	5829.685399680846	2.0
279	3505.491821227565	2.0
280	3428.1846749585775	2.0
281	3304.0902486900923	2.0
282	3229.047404456983	1.0
283	3032.4898294790764	3.0
284	3027.5526935553917	3.0
285	2990.6732103547147	1.0
286	2806.7523241621275	2.0
287	2766.589976392823	2.0
288	2724.672020974396	2.0
289	2646.159679409502	1.0
290	2429.2951495430552	1.0
291	2248.027984231868	2.0
292	2248.000082951642	2.0
293	2033.7613669816	1.0
294	2029.233616474262	1.0
295	1910.9469218641743	1.0
296	5697.291982889026	2.0
297	1844.1927856219236	1.0
298	1836.141444835297	1.0
299	1513.7697806366514	2.0
300	1449.0604802221087	3.0
301	1228.6746171392024	1.0
302	1168.0495038449599	1.0
303	4984.090293689205	2.0
304	4969.011249509335	1.0
305	4907.612362196366	2.0
306	1079.3001268452917	1.0
307	1026.1086110151518	1.0
308	4845.520583176776	2.0
309	4827.004327118533	2.0
310	965.2492008614845	1.0
311	4747.9523721488	3.0
312	943.8886027960125	1.0
313	909.127092161596	1.0
314	882.5394515919197	1.0
315	845.2261261024842	2.0
316	825.7418756547213	1.0
317	779.9398632575794	1.0
318	4549.357619733632	1.0
319	4387.23847141923	2.0
320	565.7150184909569	2.0
321	4268.7969040489825	2.0
322	4264.330302201856	2.0
323	4148.60716708516	2.0
324	4127.384783759606	2.0
325	3987.1482945914436	3.0
326	3674.269391782609	2.0
327	3266.1525316270872	3.0
328	2986.8151941265905	2.0
329	2657.4433394519183	2.0
330	5990.292235856763	3.0
331	2026.5886155139133	1.0
332	2025.8783109187598	1.0
333	1821.3419529411076	2.0
334	1563.7274493363038	2.0
335	1166.901776643861	1.0
336	1067.4683193997844	2.0
337	4848.382056373261	3.0
338	993.5739697428289	2.0
339	4664.730439189797	2.0
340	780.0742941313174	1.0
341	784.6530749592239	1.0
342	4002.732592262352	3.0
343	2033.6974653782163	1.0
344	1986.0974875018856	1.0
345	2114.4148925470654	2.0
346	2104.0567422754993	1.0
347	3490.2990727780243	2.0
348	3510.3249008116563	2.0
349	3882.375435318955	2.0
350	3612.643641575277	1.0
351	3314.8001040171266	1.0
352	3275.090423016749	1.0
353	3261.9235741444863	2.0
354	3209.8512744559284	2.0
355	3184.8530226331377	3.0
356	3131.344954987281	1.0
357	3035.8640535814866	2.0
358	2934.2744749481453	1.0
359	2771.902627105178	2.0
360	2671.939545791898	2.0
361	2608.2967949025815	1.0
362	2591.7377734886813	1.0
363	2583.536460137597	1.0
364	2536.916219971583	3.0
365	2434.2282276947963	3.0
366	2310.5345174313516	1.0
367	2190.1524868687648	3.0
368	2128.140304565486	1.0
369	2081.879241916212	1.0
370	5912.733861625786	2.0
371	2053.3042931743876	1.0
372	1948.77018865009	2.0
373	5770.1978410256925	2.0
374	5730.293852391172	2.0
375	1847.8623158918635	3.0
376	5671.047533321068	2.0
377	5647.951155969354	2.0
378	5635.327718153951	2.0
379	5612.5225210578465	2.0
380	1730.9870338002893	3.0
381	5473.66200711886	1.0
382	1608.4326921861684	1.0
383	5431.133447793256	2.0
384	1498.2841705476148	1.0
385	1489.7012642666814	1.0
386	5314.435975440965	2.0
387	1472.6292357348111	2.0
388	1485.7267358845038	1.0
389	5270.871263595194	1.0
390	5273.207268038355	1.0
391	5234.650402058873	3.0
392	5213.343004212701	1.0
393	5192.254541130478	2.0
394	1236.5186182262842	2.0
395	1245.751502748617	2.0
396	5074.638927266506	2.0
397	5010.941487765157	2.0
398	5004.938189780043	1.0
399	4970.749473318449	2.0
400	4900.006136497908	2.0
401	1052.8300146473475	2.0
402	891.5260270662702	2.0
403	851.3944002847757	2.0
404	4695.968047560989	1.0
405	816.3603391473116	1.0
406	4639.644740713411	1.0
407	4633.1439336072135	2.0
408	4613.7171982922155	1.0
409	4599.4449231285225	1.0
410	4547.611374526556	1.0
411	689.4293659685791	1.0
412	707.8028102947201	1.0
413	695.9456717371222	1.0
414	4415.649538073072	2.0
415	639.1194409259688	1.0
416	585.8344868507738	1.0
417	521.6682770706329	1.0
418	484.573297322022	1.0
419	4293.518220790463	1.0
420	4254.249006938878	1.0
421	402.7626304068808	2.0
422	4235.016806228694	2.0
423	390.57284811305817	2.0
424	4211.212623430992	2.0
425	4170.3646203487415	1.0
426	4131.7244300125585	1.0
427	4096.795419532429	1.0
428	3992.825079872424	1.0
429	3954.360756656323	1.0
430	3872.324493723468	2.0
431	3836.4248568307767	3.0
432	3721.722975267004	1.0
433	3695.0779975290543	3.0
434	3158.98648963094	1.0
435	3151.880646552925	1.0
436	3174.9851719027465	3.0
437	2588.8881435530193	2.0
438	2435.2337484459813	3.0
439	1512.898962399634	3.0
440	5312.956419875345	1.0
441	5277.055710680823	2.0
442	5072.716886222558	2.0
443	4917.841072088219	2.0
444	4906.11565233172	2.0
445	4892.432757439401	2.0
446	4895.047525689057	2.0
447	4796.768090928896	2.0
448	4493.546397966784	1.0
449	592.1238228564107	1.0
450	486.05455931150755	2.0
451	3870.4582301159453	1.0
452	5431.967489428744	1.0
453	5278.422920414085	1.0
454	472.20211522597947	2.0
455	614.9398926731583	1.0
456	587.412771764989	1.0
457	783.4197947854718	3.0
458	1162.8439109456895	2.0
459	1203.0756582870663	1.0
460	1334.7971274720085	2.0
461	1546.039607024847	2.0
462	1564.1576688380746	2.0
463	1575.8445478651747	2.0
464	1579.3766791023008	2.0
465	2288.294324915614	1.0
466	2771.1539237232564	1.0
467	2856.4184648967057	1.0
468	3755.9348252435866	1.0
469	5379.919092300559	2.0
470	5433.275025501586	2.0
471	5717.3451999991485	2.0
472	3472.373533225931	2.0
473	3152.632576029411	2.0
474	3070.968979168443	2.0
475	2950.971190494486	1.0
476	2896.820472355488	2.0
477	2879.668755893108	2.0
478	2831.6085289779403	2.0
479	2574.0906805295353	2.0
480	2413.062343097723	1.0
481	2368.304288328084	2.0
482	2389.7949815980064	2.0
483	2250.008268643338	1.0
484	5971.232530520569	2.0
485	5968.62850832726	2.0
486	5934.009162168923	2.0
487	5852.202188089475	2.0
488	5834.653826938466	1.0
489	5812.541585570652	2.0
490	5791.248056675096	3.0
491	5693.707695607594	2.0
492	5651.080518884792	3.0
493	5631.792964688705	1.0
494	1789.133169425184	3.0
495	1730.404208940321	3.0
496	1713.7009334755112	3.0
497	5475.419398276269	1.0
498	5456.474854329519	1.0
499	5451.7876299586505	1.0
500	5433.712245647189	2.0
501	5429.301174051993	2.0
502	5413.551965371058	1.0
503	1533.2590696846164	2.0
504	1470.887508830945	2.0
505	5294.50250475805	3.0
506	1453.454137911479	2.0
507	1425.6893045717607	2.0
508	5213.364784615187	2.0
509	5193.148769506698	2.0
510	1350.222449616429	2.0
511	1308.360872754456	2.0
512	5054.012848193715	2.0
513	5015.842074590429	1.0
514	4911.519690602831	3.0
515	4813.540102980288	2.0
516	980.5975922726457	2.0
517	4633.245876540085	1.0
518	4612.186243467435	1.0
519	4615.504238595482	2.0
520	751.4939355011365	1.0
521	591.1219494701136	1.0
522	4196.488118853809	1.0
523	4172.470857581771	2.0
524	331.4597647572391	2.0
525	3953.9745679913385	2.0
526	2874.8211640353475	2.0
527	5613.54990823165	1.0
528	1513.6738629166612	2.0
529	5295.051623436599	3.0
530	1213.777645681932	2.0
531	814.4893605829275	1.0
532	752.9914464995272	1.0
533	4190.466496035791	2.0
534	4192.344131246812	2.0
535	3953.3373744724126	2.0
536	5444.397110151788	2.0
537	1218.2388282533157	2.0
538	2393.854477777123	2.0
539	2464.390290648048	3.0
540	2670.3014347417266	1.0
541	2670.210613099114	1.0
542	2972.371499071023	2.0
543	3833.064041299881	2.0
544	3969.4413876002186	2.0
545	4144.509630589945	2.0
546	4192.405529103046	1.0
547	4291.738467123126	1.0
548	4457.475519025818	1.0
549	4930.625363028713	3.0
550	4952.948318978459	1.0
551	5476.314082192443	2.0
552	5854.847963165502	1.0
553	5873.868163097401	1.0
554	5892.563554478896	1.0
