# Supplementary material for: Laminar organization of cellular microcircuits modulating human interictal epileptiform discharges
Source: Nat Neurosci. 2026 Apr 30;29(6):1462–75. doi: 10.1038/s41593-026-02258-4 (PMC13246451; doi:10.1038/s41593-026-02258-4)
Supplement: Supplementary file 5 — Statistical Source Data. [file 41593_2026_2258_MOESM5_ESM.zip › FIG2/panelm.csv]

	1	2	3
0	0.5903614457831325	0.1927710843373494	0.216867469879518
1	0.360655737704918	0.4344262295081967	0.2049180327868852
2	0.3786407766990291	0.3495145631067961	0.2718446601941747
3	0.4411764705882353	0.3235294117647059	0.2352941176470588
4	0.425287356321839	0.4022988505747126	0.1724137931034483
5	0.3369565217391304	0.4239130434782608	0.2391304347826087
