# Supplementary material for: Laminar organization of cellular microcircuits modulating human interictal epileptiform discharges
Source: Nat Neurosci. 2026 Apr 30;29(6):1462–75. doi: 10.1038/s41593-026-02258-4 (PMC13246451; doi:10.1038/s41593-026-02258-4)
Supplement: Supplementary file 5 — Statistical Source Data. [file 41593_2026_2258_MOESM5_ESM.zip › FIG2/panelh.csv]

	Component	FS	RS	Other
0	1	0.14695340501792115	0.6559139784946236	0.1971326164874552
1	2	0.30677290836653387	0.4581673306772908	0.2350597609561753
2	3	0.14857142857142858	0.6514285714285715	0.2
