# Supplementary material for: Laminar organization of cellular microcircuits modulating human interictal epileptiform discharges
Source: Nat Neurosci. 2026 Apr 30;29(6):1462–75. doi: 10.1038/s41593-026-02258-4 (PMC13246451; doi:10.1038/s41593-026-02258-4)
Supplement: Supplementary file 5 — Statistical Source Data. [file 41593_2026_2258_MOESM5_ESM.zip › FIG2/panelj.csv]

	depth	peak_t	k_mean_cluster
0	2914.0158765027654	400.0	2.0
1	2207.2714327412623	369.62025316455697	2.0
2	5811.036498373179	106.32911392405066	3.0
3	1912.220991353557	298.7341772151899	3.0
4	5666.381556547298	318.9873417721519	3.0
5	5095.823860365078	318.9873417721519	3.0
6	4732.259797515993	-400.0	2.0
7	4492.011554260838	268.3544303797469	3.0
8	4279.859951964799	400.0	3.0
9	4092.6222402383855	-400.0	3.0
10	3671.0207333295148	207.5949367088608	3.0
11	3482.7930230284155	349.36708860759495	3.0
12	3270.8579976820533	389.873417721519	2.0
13	3042.9634970820716	-258.2278481012658	3.0
14	2749.7503886492277	400.0	2.0
15	2211.11146707477	349.36708860759495	1.0
16	2107.9258357249255	359.49367088607596	3.0
17	2117.6323668178156	379.746835443038	1.0
18	5792.103684083354	-5.063291139240505	1.0
19	5416.164162644675	-400.0	2.0
20	3455.6137699272526	-400.0	3.0
21	3272.6487013614724	308.8607594936709	3.0
22	5787.500995172279	288.6075949367089	3.0
23	2951.6839673526283	400.0	2.0
24	3212.92647759682	-35.443037974683534	2.0
25	4753.009992075387	-369.62025316455697	3.0
26	5671.765176566985	-35.443037974683534	2.0
27	5315.52565685712	-15.189873417721515	1.0
28	5150.415293828249	5.063291139240505	1.0
29	5093.440052695036	-5.063291139240505	1.0
30	4730.863945570825	400.0	2.0
31	5175.494218141002	-379.746835443038	3.0
32	5310.129946913717	-15.189873417721515	1.0
33	3274.293729963722	136.70886075949375	1.0
34	3253.648499258774	45.5696202531646	1.0
35	2866.030438062937	156.96202531645577	3.0
36	2827.7167542755587	86.07594936708864	1.0
37	2762.4484259920064	177.21518987341778	3.0
38	2466.7049487376353	45.5696202531646	1.0
39	2284.649954747403	45.5696202531646	1.0
40	2221.0505783888784	65.82278481012662	1.0
41	5983.586753056611	116.45569620253173	1.0
42	2149.5488871352673	45.5696202531646	1.0
43	5942.232102603799	96.20253164556965	3.0
44	5945.427232181139	156.96202531645577	3.0
45	2078.0030693948247	126.58227848101274	3.0
46	5865.810026762481	177.21518987341778	3.0
47	5822.372863346804	116.45569620253173	1.0
48	1906.055832008702	75.94936708860763	1.0
49	5765.228037314941	86.07594936708864	1.0
50	5701.167783871566	116.45569620253173	3.0
51	1857.2306308074167	45.5696202531646	1.0
52	1781.2366542789332	86.07594936708864	1.0
53	1722.395671168184	96.20253164556965	1.0
54	5464.410138531992	15.189873417721572	2.0
55	1585.5608202911508	389.873417721519	2.0
56	5352.467713238682	25.31645569620258	1.0
57	5212.9827527714615	45.5696202531646	1.0
58	1335.0652895295116	35.44303797468359	1.0
59	1352.305971115753	15.189873417721572	1.0
60	1313.4883397343783	15.189873417721572	1.0
61	1188.2753979928311	15.189873417721572	1.0
62	5005.013823978238	-217.72151898734177	1.0
63	1183.1085533644964	35.44303797468359	1.0
64	795.8156391039902	25.31645569620258	1.0
65	4582.22638999014	177.21518987341778	3.0
66	751.2210024268188	116.45569620253173	1.0
67	618.4928011359998	65.82278481012662	1.0
68	4427.414632609081	25.31645569620258	1.0
69	560.1240256124056	65.82278481012662	1.0
70	4246.866950633047	55.69620253164561	1.0
71	387.8725089497166	86.07594936708864	1.0
72	380.69678487570854	55.69620253164561	1.0
73	328.9200300775201	86.07594936708864	1.0
74	4064.8825388986534	55.69620253164561	1.0
75	4030.859978302342	25.31645569620258	1.0
76	3986.9893469992744	45.5696202531646	1.0
77	3843.5907977575835	-400.0	2.0
78	3526.166532614995	45.5696202531646	1.0
79	5901.053511611131	86.07594936708864	1.0
80	5769.832950692809	116.45569620253173	1.0
81	1150.3961810266828	25.31645569620258	1.0
82	841.3705907460544	65.82278481012662	1.0
83	836.1743058735938	25.31645569620258	1.0
84	4646.2916258728765	15.189873417721572	1.0
85	481.43203769949923	86.07594936708864	1.0
86	403.41834532058965	75.94936708860763	1.0
87	322.518889037834	75.94936708860763	1.0
88	3766.3401301803783	45.5696202531646	1.0
89	248.00122099426608	75.94936708860763	1.0
90	687.0719488733739	45.5696202531646	1.0
91	1263.6858845474344	25.31645569620258	1.0
92	1848.7082021456008	86.07594936708864	1.0
93	1868.1202280445523	146.83544303797476	1.0
94	2004.1361315379127	126.58227848101274	3.0
95	2069.321627487576	65.82278481012662	1.0
96	2722.409316546874	207.5949367088608	3.0
97	3350.7718089968794	126.58227848101274	1.0
98	3356.387806867321	5.063291139240505	1.0
99	3390.2366104528783	-167.0886075949367	2.0
100	3565.416967939844	35.44303797468359	1.0
101	3605.963791092555	15.189873417721572	1.0
102	3688.8045232433187	248.10126582278485	3.0
103	3765.548467330532	237.97468354430384	1.0
104	3872.2745824434983	65.82278481012662	1.0
105	3984.9573427098785	86.07594936708864	1.0
106	4002.714125195583	35.44303797468359	1.0
107	4133.876956088612	86.07594936708864	1.0
108	4193.771250977754	25.31645569620258	1.0
109	4289.326223699789	55.69620253164561	1.0
110	4386.369133691753	-258.2278481012658	2.0
111	4369.27032819942	-400.0	1.0
112	4468.107198156244	-379.746835443038	2.0
113	4524.278107827369	-258.2278481012658	2.0
114	4507.600143004434	45.5696202531646	1.0
115	4531.189172707047	35.44303797468359	1.0
116	4686.278900272742	106.32911392405066	1.0
117	4746.703178948072	-227.84810126582278	3.0
118	4827.011694880405	55.69620253164561	1.0
119	4866.234810599627	75.94936708860763	1.0
120	4783.762972441709	-389.873417721519	3.0
121	4916.862038121118	5.063291139240505	1.0
122	5088.831527309556	5.063291139240505	1.0
123	5197.873327147874	-349.36708860759495	2.0
124	5397.526888158565	-55.696202531645554	2.0
125	5581.434739469691	126.58227848101274	3.0
126	5647.643871665725	-187.3417721518987	2.0
127	988.2851756260834	359.49367088607596	2.0
128	1144.3442912546689	25.31645569620258	1.0
129	1672.9763103162295	55.69620253164561	1.0
130	1725.988564344012	55.69620253164561	1.0
131	2598.9533525900824	25.31645569620258	1.0
132	2679.0649205155096	25.31645569620258	1.0
133	3053.0840408530876	-308.8607594936709	1.0
134	3296.2067927368707	65.82278481012662	1.0
135	3337.924936603417	55.69620253164561	1.0
136	4224.114531727775	75.94936708860763	1.0
137	4647.346630416994	-86.07594936708858	2.0
138	2849.8788296550865	389.873417721519	3.0
139	2319.7241356472177	400.0	3.0
140	2104.124454972127	-248.1012658227848	3.0
141	1974.740210924032	-217.72151898734177	2.0
142	1929.3485140512967	75.94936708860763	1.0
143	5661.882747028274	207.5949367088608	3.0
144	1724.3367666931736	359.49367088607596	3.0
145	5547.461917653038	379.746835443038	3.0
146	1697.4345887091959	-197.46835443037975	3.0
147	1596.5036925180539	-237.9746835443038	3.0
148	1226.29746100577	379.746835443038	2.0
149	1099.8582506813036	339.24050632911394	3.0
150	1044.168879634255	379.746835443038	3.0
151	781.8466780154222	379.746835443038	3.0
152	706.6188991540739	248.10126582278485	3.0
153	597.4229197586119	116.45569620253173	3.0
154	522.8158339941492	-400.0	3.0
155	2761.3686129776797	45.5696202531646	1.0
156	1980.368253738463	-237.9746835443038	3.0
157	1680.849709575663	-237.9746835443038	3.0
158	1696.8569022584352	197.4683544303798	3.0
159	1917.7862480277718	-126.58227848101262	2.0
160	2218.4117214133603	369.62025316455697	3.0
161	2662.0910543799655	-96.2025316455696	2.0
162	3664.2068543939504	-106.3291139240506	2.0
163	3199.6418345502016	197.4683544303798	3.0
164	2623.080937576122	-349.36708860759495	3.0
165	2561.911908853115	369.62025316455697	2.0
166	2443.9893541580323	-207.59493670886076	3.0
167	2244.4504745895874	308.8607594936709	3.0
168	2180.870892883181	106.32911392405066	3.0
169	5821.384791235212	197.4683544303798	3.0
170	5760.746459311927	156.96202531645577	3.0
171	5716.860207991764	-379.746835443038	3.0
172	1870.8220593211154	207.5949367088608	3.0
173	1786.3630381852636	-237.9746835443038	3.0
174	1722.773122909357	207.5949367088608	3.0
175	1558.385525691814	-369.62025316455697	3.0
176	1263.602199369103	106.32911392405066	1.0
177	1138.8862285451814	-400.0	3.0
178	4964.367466707437	349.36708860759495	3.0
179	4708.790584158285	359.49367088607596	3.0
180	704.9006801406122	-400.0	3.0
181	602.873345633704	400.0	3.0
182	577.6859717427087	329.11392405063293	3.0
183	4403.626745300322	-359.49367088607596	3.0
184	558.045773462236	-298.7341772151899	3.0
185	197.87354116538154	-86.07594936708858	1.0
186	127.28093237346002	-15.189873417721515	1.0
187	122.29263446139521	-75.94936708860757	2.0
188	3022.6400275771666	349.36708860759495	3.0
189	2182.2821868997653	-207.59493670886076	3.0
190	1450.8094561700145	369.62025316455697	3.0
191	964.1967394675212	-389.873417721519	3.0
192	899.3839979839586	-237.9746835443038	3.0
193	643.3667114963537	400.0	3.0
194	885.9595752861014	217.72151898734182	3.0
195	944.1989078701408	-349.36708860759495	3.0
196	1024.1622000032003	339.24050632911394	3.0
197	1089.6094675329168	-400.0	3.0
198	1126.3432187175767	-400.0	3.0
199	1333.02847986477	156.96202531645577	3.0
200	1965.1866738733752	-177.2151898734177	2.0
201	2076.791711077566	-227.84810126582278	2.0
202	2441.467554475803	-106.3291139240506	2.0
203	5649.85876769939	96.20253164556965	3.0
204	2000.6034390329332	-288.60759493670884	3.0
205	3691.1854448412478	45.5696202531646	3.0
206	2986.9730469676506	45.5696202531646	1.0
207	2931.2775459490667	5.063291139240505	1.0
208	2866.1013427662847	25.31645569620258	1.0
209	2791.1010924809716	217.72151898734182	3.0
210	2666.1840705266395	-45.569620253164544	2.0
211	2505.3766309337607	-349.36708860759495	3.0
212	2466.489295386068	-136.70886075949363	2.0
213	2446.9513899411377	86.07594936708864	1.0
214	2427.3508917464615	45.5696202531646	1.0
215	2401.5994473052133	136.70886075949375	1.0
216	2346.6957944205114	400.0	2.0
217	2273.138612984869	15.189873417721572	1.0
218	2218.798077083541	-237.9746835443038	3.0
219	2191.325648876099	177.21518987341778	3.0
220	2097.995069989217	369.62025316455697	2.0
221	2138.8577030627894	-167.0886075949367	2.0
222	2047.081449186846	15.189873417721572	2.0
223	1951.3356296991415	369.62025316455697	2.0
224	1848.6403891529253	35.44303797468359	1.0
225	5655.972582048437	400.0	2.0
226	5574.331229095587	-146.83544303797467	2.0
227	1736.0157088409505	359.49367088607596	2.0
228	1641.529286064926	359.49367088607596	2.0
229	1630.355378926768	369.62025316455697	2.0
230	1374.7823829230383	400.0	2.0
231	1182.8913194488596	45.5696202531646	1.0
232	1148.4694097151614	369.62025316455697	2.0
233	1110.863112205885	55.69620253164561	1.0
234	1042.6963257629632	25.31645569620258	1.0
235	4748.428230536192	-278.4810126582278	3.0
236	885.5158092570873	35.44303797468359	1.0
237	843.4632385256846	35.44303797468359	1.0
238	786.5675391202967	349.36708860759495	2.0
239	4006.287202012399	55.69620253164561	1.0
240	3929.807442726792	35.44303797468359	1.0
241	3408.3904044556757	400.0	3.0
242	3083.976340429348	217.72151898734182	3.0
243	2221.1454673642884	126.58227848101274	1.0
244	2146.736297007871	369.62025316455697	2.0
245	2036.0048810108783	25.31645569620258	1.0
246	1594.9394023320965	369.62025316455697	2.0
247	1564.7050697126979	389.873417721519	2.0
248	1467.5659182493919	359.49367088607596	2.0
249	1378.4594696900513	359.49367088607596	2.0
250	1185.842710974569	25.31645569620258	1.0
251	1353.383260440347	339.24050632911394	2.0
252	1016.1528502727142	25.31645569620258	1.0
253	887.0573284392685	35.44303797468359	1.0
254	848.7631518155122	35.44303797468359	1.0
255	2228.471172754723	-126.58227848101262	2.0
256	2182.9764917815937	167.08860759493678	3.0
257	1909.81151757317	5.063291139240505	2.0
258	1618.7300092296264	359.49367088607596	2.0
259	1896.3517425978443	400.0	2.0
260	904.7299324717542	35.44303797468359	1.0
261	966.9503453095158	35.44303797468359	1.0
262	1296.7189921840554	25.31645569620258	1.0
263	1305.2273862112397	-146.83544303797467	2.0
264	1354.9554556881794	359.49367088607596	2.0
265	1355.6250074475874	-136.70886075949363	2.0
266	1362.1392750807045	389.873417721519	2.0
267	1369.2772511495486	369.62025316455697	2.0
268	1378.255625885703	369.62025316455697	2.0
269	1429.1814586738246	329.11392405063293	2.0
270	1749.524285127597	-167.0886075949367	2.0
271	1773.0353628381245	35.44303797468359	1.0
272	1904.5558937045644	400.0	2.0
273	2048.990443065625	25.31645569620258	2.0
274	2130.5515046032815	-177.2151898734177	2.0
275	2304.863355933063	156.96202531645577	3.0
276	2342.7391255212924	25.31645569620258	1.0
277	4256.814570483069	-35.443037974683534	2.0
278	5829.685399680846	278.4810126582279	2.0
279	3505.491821227565	400.0	2.0
280	3428.1846749585775	-207.59493670886076	2.0
281	3304.0902486900923	400.0	2.0
282	3229.047404456983	45.5696202531646	1.0
283	3032.4898294790764	156.96202531645577	3.0
284	3027.5526935553917	-400.0	3.0
285	2990.6732103547147	75.94936708860763	1.0
286	2806.7523241621275	349.36708860759495	2.0
287	2766.589976392823	-237.9746835443038	2.0
288	2724.672020974396	-106.3291139240506	2.0
289	2646.159679409502	86.07594936708864	1.0
290	2429.2951495430552	75.94936708860763	1.0
291	2248.027984231868	339.24050632911394	2.0
292	2248.000082951642	-55.696202531645554	2.0
293	2033.7613669816	15.189873417721572	1.0
294	2029.233616474262	35.44303797468359	1.0
295	1910.9469218641743	15.189873417721572	1.0
296	5697.291982889026	-146.83544303797467	2.0
297	1844.1927856219236	5.063291139240505	1.0
298	1836.141444835297	25.31645569620258	1.0
299	1513.7697806366514	349.36708860759495	2.0
300	1449.0604802221087	339.24050632911394	3.0
301	1228.6746171392024	25.31645569620258	1.0
302	1168.0495038449599	35.44303797468359	1.0
303	4984.090293689205	318.9873417721519	2.0
304	4969.011249509335	5.063291139240505	1.0
305	4907.612362196366	-197.46835443037975	2.0
306	1079.3001268452917	15.189873417721572	1.0
307	1026.1086110151518	45.5696202531646	1.0
308	4845.520583176776	-55.696202531645554	2.0
309	4827.004327118533	298.7341772151899	2.0
310	965.2492008614845	25.31645569620258	1.0
311	4747.9523721488	359.49367088607596	3.0
312	943.8886027960125	35.44303797468359	1.0
313	909.127092161596	35.44303797468359	1.0
314	882.5394515919197	55.69620253164561	1.0
315	845.2261261024842	-217.72151898734177	2.0
316	825.7418756547213	25.31645569620258	1.0
317	779.9398632575794	45.5696202531646	1.0
318	4549.357619733632	15.189873417721572	1.0
319	4387.23847141923	-126.58227848101262	2.0
320	565.7150184909569	-55.696202531645554	2.0
321	4268.7969040489825	-217.72151898734177	2.0
322	4264.330302201856	-106.3291139240506	2.0
323	4148.60716708516	-75.94936708860757	2.0
324	4127.384783759606	-55.696202531645554	2.0
325	3987.1482945914436	-248.1012658227848	3.0
326	3674.269391782609	329.11392405063293	2.0
327	3266.1525316270872	288.6075949367089	3.0
328	2986.8151941265905	-75.94936708860757	2.0
329	2657.4433394519183	400.0	2.0
330	5990.292235856763	248.10126582278485	3.0
331	2026.5886155139133	15.189873417721572	1.0
332	2025.8783109187598	65.82278481012662	1.0
333	1821.3419529411076	-65.82278481012656	2.0
334	1563.7274493363038	400.0	2.0
335	1166.901776643861	45.5696202531646	1.0
336	1067.4683193997844	369.62025316455697	2.0
337	4848.382056373261	-329.11392405063293	3.0
338	993.5739697428289	-25.316455696202524	2.0
339	4664.730439189797	258.22784810126586	2.0
340	780.0742941313174	-15.189873417721515	1.0
341	784.6530749592239	15.189873417721572	1.0
342	4002.732592262352	-258.2278481012658	3.0
343	2033.6974653782163	45.5696202531646	1.0
344	1986.0974875018856	25.31645569620258	1.0
345	2114.4148925470654	-197.46835443037975	2.0
346	2104.0567422754993	35.44303797468359	1.0
347	3490.2990727780243	-136.70886075949363	2.0
348	3510.3249008116563	400.0	2.0
349	3882.375435318955	-187.3417721518987	2.0
350	3612.643641575277	86.07594936708864	1.0
351	3314.8001040171266	75.94936708860763	1.0
352	3275.090423016749	45.5696202531646	1.0
353	3261.9235741444863	-136.70886075949363	2.0
354	3209.8512744559284	-86.07594936708858	2.0
355	3184.8530226331377	308.8607594936709	3.0
356	3131.344954987281	65.82278481012662	1.0
357	3035.8640535814866	248.10126582278485	2.0
358	2934.2744749481453	106.32911392405066	1.0
359	2771.902627105178	400.0	2.0
360	2671.939545791898	-278.4810126582278	2.0
361	2608.2967949025815	55.69620253164561	1.0
362	2591.7377734886813	55.69620253164561	1.0
363	2583.536460137597	45.5696202531646	1.0
364	2536.916219971583	177.21518987341778	3.0
365	2434.2282276947963	329.11392405063293	3.0
366	2310.5345174313516	35.44303797468359	1.0
367	2190.1524868687648	187.3417721518988	3.0
368	2128.140304565486	55.69620253164561	1.0
369	2081.879241916212	55.69620253164561	1.0
370	5912.733861625786	-167.0886075949367	2.0
371	2053.3042931743876	35.44303797468359	1.0
372	1948.77018865009	400.0	2.0
373	5770.1978410256925	-106.3291139240506	2.0
374	5730.293852391172	-75.94936708860757	2.0
375	1847.8623158918635	187.3417721518988	3.0
376	5671.047533321068	308.8607594936709	2.0
377	5647.951155969354	-217.72151898734177	2.0
378	5635.327718153951	-146.83544303797467	2.0
379	5612.5225210578465	-156.96202531645568	2.0
380	1730.9870338002893	268.3544303797469	3.0
381	5473.66200711886	35.44303797468359	1.0
382	1608.4326921861684	35.44303797468359	1.0
383	5431.133447793256	-55.696202531645554	2.0
384	1498.2841705476148	25.31645569620258	1.0
385	1489.7012642666814	25.31645569620258	1.0
386	5314.435975440965	-55.696202531645554	2.0
387	1472.6292357348111	-126.58227848101262	2.0
388	1485.7267358845038	177.21518987341778	1.0
389	5270.871263595194	25.31645569620258	1.0
390	5273.207268038355	35.44303797468359	1.0
391	5234.650402058873	177.21518987341778	3.0
392	5213.343004212701	-207.59493670886076	1.0
393	5192.254541130478	-116.45569620253161	2.0
394	1236.5186182262842	278.4810126582279	2.0
395	1245.751502748617	288.6075949367089	2.0
396	5074.638927266506	-86.07594936708858	2.0
397	5010.941487765157	359.49367088607596	2.0
398	5004.938189780043	25.31645569620258	1.0
399	4970.749473318449	-177.2151898734177	2.0
400	4900.006136497908	369.62025316455697	2.0
401	1052.8300146473475	15.189873417721572	2.0
402	891.5260270662702	278.4810126582279	2.0
403	851.3944002847757	-177.2151898734177	2.0
404	4695.968047560989	65.82278481012662	1.0
405	816.3603391473116	55.69620253164561	1.0
406	4639.644740713411	25.31645569620258	1.0
407	4633.1439336072135	-106.3291139240506	2.0
408	4613.7171982922155	25.31645569620258	1.0
409	4599.4449231285225	45.5696202531646	1.0
410	4547.611374526556	35.44303797468359	1.0
411	689.4293659685791	15.189873417721572	1.0
412	707.8028102947201	55.69620253164561	1.0
413	695.9456717371222	45.5696202531646	1.0
414	4415.649538073072	-136.70886075949363	2.0
415	639.1194409259688	35.44303797468359	1.0
416	585.8344868507738	167.08860759493678	1.0
417	521.6682770706329	25.31645569620258	1.0
418	484.573297322022	15.189873417721572	1.0
419	4293.518220790463	15.189873417721572	1.0
420	4254.249006938878	146.83544303797476	1.0
421	402.7626304068808	-146.83544303797467	2.0
422	4235.016806228694	349.36708860759495	2.0
423	390.57284811305817	-156.96202531645568	2.0
424	4211.212623430992	-207.59493670886076	2.0
425	4170.3646203487415	35.44303797468359	1.0
426	4131.7244300125585	35.44303797468359	1.0
427	4096.795419532429	217.72151898734182	1.0
428	3992.825079872424	25.31645569620258	1.0
429	3954.360756656323	35.44303797468359	1.0
430	3872.324493723468	-207.59493670886076	2.0
431	3836.4248568307767	197.4683544303798	3.0
432	3721.722975267004	126.58227848101274	1.0
433	3695.0779975290543	146.83544303797476	3.0
434	3158.98648963094	45.5696202531646	1.0
435	3151.880646552925	75.94936708860763	1.0
436	3174.9851719027465	237.97468354430384	3.0
437	2588.8881435530193	-55.696202531645554	2.0
438	2435.2337484459813	197.4683544303798	3.0
439	1512.898962399634	207.5949367088608	3.0
440	5312.956419875345	25.31645569620258	1.0
441	5277.055710680823	15.189873417721572	2.0
442	5072.716886222558	318.9873417721519	2.0
443	4917.841072088219	-156.96202531645568	2.0
444	4906.11565233172	359.49367088607596	2.0
445	4892.432757439401	-116.45569620253161	2.0
446	4895.047525689057	400.0	2.0
447	4796.768090928896	349.36708860759495	2.0
448	4493.546397966784	45.5696202531646	1.0
449	592.1238228564107	167.08860759493678	1.0
450	486.05455931150755	-197.46835443037975	2.0
451	3870.4582301159453	45.5696202531646	1.0
452	5431.967489428744	55.69620253164561	1.0
453	5278.422920414085	25.31645569620258	1.0
454	472.20211522597947	-248.1012658227848	2.0
455	614.9398926731583	35.44303797468359	1.0
456	587.412771764989	45.5696202531646	1.0
457	783.4197947854718	298.7341772151899	3.0
458	1162.8439109456895	278.4810126582279	2.0
459	1203.0756582870663	35.44303797468359	1.0
460	1334.7971274720085	-167.0886075949367	2.0
461	1546.039607024847	-116.45569620253161	2.0
462	1564.1576688380746	-156.96202531645568	2.0
463	1575.8445478651747	-167.0886075949367	2.0
464	1579.3766791023008	-136.70886075949363	2.0
465	2288.294324915614	65.82278481012662	1.0
466	2771.1539237232564	25.31645569620258	1.0
467	2856.4184648967057	65.82278481012662	1.0
468	3755.9348252435866	96.20253164556965	1.0
469	5379.919092300559	400.0	2.0
470	5433.275025501586	-177.2151898734177	2.0
471	5717.3451999991485	-116.45569620253161	2.0
472	3472.373533225931	369.62025316455697	2.0
473	3152.632576029411	-136.70886075949363	2.0
474	3070.968979168443	-75.94936708860757	2.0
475	2950.971190494486	35.44303797468359	1.0
476	2896.820472355488	-45.569620253164544	2.0
477	2879.668755893108	-15.189873417721515	2.0
478	2831.6085289779403	-116.45569620253161	2.0
479	2574.0906805295353	-136.70886075949363	2.0
480	2413.062343097723	-75.94936708860757	1.0
481	2368.304288328084	-136.70886075949363	2.0
482	2389.7949815980064	-187.3417721518987	2.0
483	2250.008268643338	55.69620253164561	1.0
484	5971.232530520569	400.0	2.0
485	5968.62850832726	-106.3291139240506	2.0
486	5934.009162168923	-96.2025316455696	2.0
487	5852.202188089475	-116.45569620253161	2.0
488	5834.653826938466	5.063291139240505	1.0
489	5812.541585570652	-25.316455696202524	2.0
490	5791.248056675096	400.0	3.0
491	5693.707695607594	-126.58227848101262	2.0
492	5651.080518884792	177.21518987341778	3.0
493	5631.792964688705	45.5696202531646	1.0
494	1789.133169425184	177.21518987341778	3.0
495	1730.404208940321	187.3417721518988	3.0
496	1713.7009334755112	187.3417721518988	3.0
497	5475.419398276269	-15.189873417721515	1.0
498	5456.474854329519	167.08860759493678	1.0
499	5451.7876299586505	25.31645569620258	1.0
500	5433.712245647189	308.8607594936709	2.0
501	5429.301174051993	-136.70886075949363	2.0
502	5413.551965371058	45.5696202531646	1.0
503	1533.2590696846164	-65.82278481012656	2.0
504	1470.887508830945	400.0	2.0
505	5294.50250475805	177.21518987341778	3.0
506	1453.454137911479	318.9873417721519	2.0
507	1425.6893045717607	-25.316455696202524	2.0
508	5213.364784615187	-15.189873417721515	2.0
509	5193.148769506698	-65.82278481012656	2.0
510	1350.222449616429	-25.316455696202524	2.0
511	1308.360872754456	-106.3291139240506	2.0
512	5054.012848193715	-106.3291139240506	2.0
513	5015.842074590429	15.189873417721572	1.0
514	4911.519690602831	248.10126582278485	3.0
515	4813.540102980288	-167.0886075949367	2.0
516	980.5975922726457	-55.696202531645554	2.0
517	4633.245876540085	-15.189873417721515	1.0
518	4612.186243467435	15.189873417721572	1.0
519	4615.504238595482	-25.316455696202524	2.0
520	751.4939355011365	35.44303797468359	1.0
521	591.1219494701136	25.31645569620258	1.0
522	4196.488118853809	35.44303797468359	1.0
523	4172.470857581771	-156.96202531645568	2.0
524	331.4597647572391	-106.3291139240506	2.0
525	3953.9745679913385	-177.2151898734177	2.0
526	2874.8211640353475	-35.443037974683534	2.0
527	5613.54990823165	-35.443037974683534	1.0
528	1513.6738629166612	288.6075949367089	2.0
529	5295.051623436599	177.21518987341778	3.0
530	1213.777645681932	400.0	2.0
531	814.4893605829275	65.82278481012662	1.0
532	752.9914464995272	15.189873417721572	1.0
533	4190.466496035791	-75.94936708860757	2.0
534	4192.344131246812	-136.70886075949363	2.0
535	3953.3373744724126	308.8607594936709	2.0
536	5444.397110151788	-156.96202531645568	2.0
537	1218.2388282533157	-96.2025316455696	2.0
538	2393.854477777123	-96.2025316455696	2.0
539	2464.390290648048	207.5949367088608	3.0
540	2670.3014347417266	35.44303797468359	1.0
541	2670.210613099114	45.5696202531646	1.0
542	2972.371499071023	-96.2025316455696	2.0
543	3833.064041299881	-177.2151898734177	2.0
544	3969.4413876002186	-86.07594936708858	2.0
545	4144.509630589945	-45.569620253164544	2.0
546	4192.405529103046	-15.189873417721515	1.0
547	4291.738467123126	45.5696202531646	1.0
548	4457.475519025818	136.70886075949375	1.0
549	4930.625363028713	268.3544303797469	3.0
550	4952.948318978459	45.5696202531646	1.0
551	5476.314082192443	-146.83544303797467	2.0
552	5854.847963165502	-5.063291139240505	1.0
553	5873.868163097401	5.063291139240505	1.0
554	5892.563554478896	5.063291139240505	1.0
