# Supplementary material for: Laminar organization of cellular microcircuits modulating human interictal epileptiform discharges
Source: Nat Neurosci. 2026 Apr 30;29(6):1462–75. doi: 10.1038/s41593-026-02258-4 (PMC13246451; doi:10.1038/s41593-026-02258-4)
Supplement: Supplementary file 5 — Statistical Source Data. [file 41593_2026_2258_MOESM5_ESM.zip › FIG2/panelk.csv]

	peak_t	depth_bin
0	400.0	3
1	369.62025316455697	3
2	106.32911392405066	6
3	298.7341772151899	2
4	318.9873417721519	6
5	318.9873417721519	6
6	-400.0	5
7	268.3544303797469	5
8	400.0	5
9	-400.0	5
10	207.5949367088608	4
11	349.36708860759495	4
12	389.873417721519	4
13	-258.2278481012658	3
14	400.0	3
15	349.36708860759495	3
16	359.49367088607596	3
17	379.746835443038	3
18	-5.063291139240505	6
19	-400.0	6
20	-400.0	4
21	308.8607594936709	4
22	288.6075949367089	6
23	400.0	3
24	-35.443037974683534	4
25	-369.62025316455697	5
26	-35.443037974683534	6
27	-15.189873417721515	6
28	5.063291139240505	6
29	-5.063291139240505	6
30	400.0	5
31	-379.746835443038	6
32	-15.189873417721515	6
33	136.70886075949375	4
34	45.5696202531646	4
35	156.96202531645577	3
36	86.07594936708864	3
37	177.21518987341778	3
38	45.5696202531646	3
39	45.5696202531646	3
40	65.82278481012662	3
41	116.45569620253173	6
42	45.5696202531646	3
43	96.20253164556965	6
44	156.96202531645577	6
45	126.58227848101274	2
46	177.21518987341778	6
47	116.45569620253173	6
48	75.94936708860763	2
49	86.07594936708864	6
50	116.45569620253173	6
51	45.5696202531646	2
52	86.07594936708864	2
53	96.20253164556965	2
54	15.189873417721572	6
55	389.873417721519	2
56	25.31645569620258	6
57	45.5696202531646	6
58	35.44303797468359	2
59	15.189873417721572	2
60	15.189873417721572	2
61	15.189873417721572	2
62	-217.72151898734177	5
63	35.44303797468359	2
64	25.31645569620258	1
65	177.21518987341778	5
66	116.45569620253173	1
67	65.82278481012662	1
68	25.31645569620258	5
69	65.82278481012662	1
70	55.69620253164561	5
71	86.07594936708864	1
72	55.69620253164561	1
73	86.07594936708864	1
74	55.69620253164561	5
75	25.31645569620258	4
76	45.5696202531646	4
77	-400.0	4
78	45.5696202531646	4
79	86.07594936708864	6
80	116.45569620253173	6
81	25.31645569620258	2
82	65.82278481012662	1
83	25.31645569620258	1
84	15.189873417721572	5
85	86.07594936708864	1
86	75.94936708860763	1
87	75.94936708860763	1
88	45.5696202531646	4
89	75.94936708860763	1
90	45.5696202531646	1
91	25.31645569620258	2
92	86.07594936708864	2
93	146.83544303797476	2
94	126.58227848101274	2
95	65.82278481012662	2
96	207.5949367088608	3
97	126.58227848101274	4
98	5.063291139240505	4
99	-167.0886075949367	4
100	35.44303797468359	4
101	15.189873417721572	4
102	248.10126582278485	4
103	237.97468354430384	4
104	65.82278481012662	4
105	86.07594936708864	4
106	35.44303797468359	4
107	86.07594936708864	5
108	25.31645569620258	5
109	55.69620253164561	5
110	-258.2278481012658	5
111	-400.0	5
112	-379.746835443038	5
113	-258.2278481012658	5
114	45.5696202531646	5
115	35.44303797468359	5
116	106.32911392405066	5
117	-227.84810126582278	5
118	55.69620253164561	5
119	75.94936708860763	5
120	-389.873417721519	5
121	5.063291139240505	5
122	5.063291139240505	6
123	-349.36708860759495	6
124	-55.696202531645554	6
125	126.58227848101274	6
126	-187.3417721518987	6
127	359.49367088607596	1
128	25.31645569620258	2
129	55.69620253164561	2
130	55.69620253164561	2
131	25.31645569620258	3
132	25.31645569620258	3
133	-308.8607594936709	3
134	65.82278481012662	4
135	55.69620253164561	4
136	75.94936708860763	5
137	-86.07594936708858	5
138	389.873417721519	3
139	400.0	3
140	-248.1012658227848	3
141	-217.72151898734177	2
142	75.94936708860763	2
143	207.5949367088608	6
144	359.49367088607596	2
145	379.746835443038	6
146	-197.46835443037975	2
147	-237.9746835443038	2
148	379.746835443038	2
149	339.24050632911394	1
150	379.746835443038	1
151	379.746835443038	1
152	248.10126582278485	1
153	116.45569620253173	1
154	-400.0	1
155	45.5696202531646	3
156	-237.9746835443038	2
157	-237.9746835443038	2
158	197.4683544303798	2
159	-126.58227848101262	2
160	369.62025316455697	3
161	-96.2025316455696	3
162	-106.3291139240506	4
163	197.4683544303798	4
164	-349.36708860759495	3
165	369.62025316455697	3
166	-207.59493670886076	3
167	308.8607594936709	3
168	106.32911392405066	3
169	197.4683544303798	6
170	156.96202531645577	6
171	-379.746835443038	6
172	207.5949367088608	2
173	-237.9746835443038	2
174	207.5949367088608	2
175	-369.62025316455697	2
176	106.32911392405066	2
177	-400.0	2
178	349.36708860759495	5
179	359.49367088607596	5
180	-400.0	1
181	400.0	1
182	329.11392405063293	1
183	-359.49367088607596	5
184	-298.7341772151899	1
185	-86.07594936708858	1
186	-15.189873417721515	1
187	-75.94936708860757	1
188	349.36708860759495	3
189	-207.59493670886076	3
190	369.62025316455697	2
191	-389.873417721519	1
192	-237.9746835443038	1
193	400.0	1
194	217.72151898734182	1
195	-349.36708860759495	1
196	339.24050632911394	1
197	-400.0	1
198	-400.0	2
199	156.96202531645577	2
200	-177.2151898734177	2
201	-227.84810126582278	2
202	-106.3291139240506	3
203	96.20253164556965	6
204	-288.60759493670884	2
205	45.5696202531646	4
206	45.5696202531646	3
207	5.063291139240505	3
208	25.31645569620258	3
209	217.72151898734182	3
210	-45.569620253164544	3
211	-349.36708860759495	3
212	-136.70886075949363	3
213	86.07594936708864	3
214	45.5696202531646	3
215	136.70886075949375	3
216	400.0	3
217	15.189873417721572	3
218	-237.9746835443038	3
219	177.21518987341778	3
220	369.62025316455697	3
221	-167.0886075949367	3
222	15.189873417721572	2
223	369.62025316455697	2
224	35.44303797468359	2
225	400.0	6
226	-146.83544303797467	6
227	359.49367088607596	2
228	359.49367088607596	2
229	369.62025316455697	2
230	400.0	2
231	45.5696202531646	2
232	369.62025316455697	2
233	55.69620253164561	2
234	25.31645569620258	1
235	-278.4810126582278	5
236	35.44303797468359	1
237	35.44303797468359	1
238	349.36708860759495	1
239	55.69620253164561	4
240	35.44303797468359	4
241	400.0	4
242	217.72151898734182	4
243	126.58227848101274	3
244	369.62025316455697	3
245	25.31645569620258	2
246	369.62025316455697	2
247	389.873417721519	2
248	359.49367088607596	2
249	359.49367088607596	2
250	25.31645569620258	2
251	339.24050632911394	2
252	25.31645569620258	1
253	35.44303797468359	1
254	35.44303797468359	1
255	-126.58227848101262	3
256	167.08860759493678	3
257	5.063291139240505	2
258	359.49367088607596	2
259	400.0	2
260	35.44303797468359	1
261	35.44303797468359	1
262	25.31645569620258	2
263	-146.83544303797467	2
264	359.49367088607596	2
265	-136.70886075949363	2
266	389.873417721519	2
267	369.62025316455697	2
268	369.62025316455697	2
269	329.11392405063293	2
270	-167.0886075949367	2
271	35.44303797468359	2
272	400.0	2
273	25.31645569620258	2
274	-177.2151898734177	3
275	156.96202531645577	3
276	25.31645569620258	3
277	-35.443037974683534	5
278	278.4810126582279	6
279	400.0	4
280	-207.59493670886076	4
281	400.0	4
282	45.5696202531646	4
283	156.96202531645577	3
284	-400.0	3
285	75.94936708860763	3
286	349.36708860759495	3
287	-237.9746835443038	3
288	-106.3291139240506	3
289	86.07594936708864	3
290	75.94936708860763	3
291	339.24050632911394	3
292	-55.696202531645554	3
293	15.189873417721572	2
294	35.44303797468359	2
295	15.189873417721572	2
296	-146.83544303797467	6
297	5.063291139240505	2
298	25.31645569620258	2
299	349.36708860759495	2
300	339.24050632911394	2
301	25.31645569620258	2
302	35.44303797468359	2
303	318.9873417721519	5
304	5.063291139240505	5
305	-197.46835443037975	5
306	15.189873417721572	1
307	45.5696202531646	1
308	-55.696202531645554	5
309	298.7341772151899	5
310	25.31645569620258	1
311	359.49367088607596	5
312	35.44303797468359	1
313	35.44303797468359	1
314	55.69620253164561	1
315	-217.72151898734177	1
316	25.31645569620258	1
317	45.5696202531646	1
318	15.189873417721572	5
319	-126.58227848101262	5
320	-55.696202531645554	1
321	-217.72151898734177	5
322	-106.3291139240506	5
323	-75.94936708860757	5
324	-55.696202531645554	5
325	-248.1012658227848	4
326	329.11392405063293	4
327	288.6075949367089	4
328	-75.94936708860757	3
329	400.0	3
330	248.10126582278485	6
331	15.189873417721572	2
332	65.82278481012662	2
333	-65.82278481012656	2
334	400.0	2
335	45.5696202531646	2
336	369.62025316455697	1
337	-329.11392405063293	5
338	-25.316455696202524	1
339	258.22784810126586	5
340	-15.189873417721515	1
341	15.189873417721572	1
342	-258.2278481012658	4
343	45.5696202531646	2
344	25.31645569620258	2
345	-197.46835443037975	3
346	35.44303797468359	3
347	-136.70886075949363	4
348	400.0	4
349	-187.3417721518987	4
350	86.07594936708864	4
351	75.94936708860763	4
352	45.5696202531646	4
353	-136.70886075949363	4
354	-86.07594936708858	4
355	308.8607594936709	4
356	65.82278481012662	4
357	248.10126582278485	3
358	106.32911392405066	3
359	400.0	3
360	-278.4810126582278	3
361	55.69620253164561	3
362	55.69620253164561	3
363	45.5696202531646	3
364	177.21518987341778	3
365	329.11392405063293	3
366	35.44303797468359	3
367	187.3417721518988	3
368	55.69620253164561	3
369	55.69620253164561	3
370	-167.0886075949367	6
371	35.44303797468359	2
372	400.0	2
373	-106.3291139240506	6
374	-75.94936708860757	6
375	187.3417721518988	2
376	308.8607594936709	6
377	-217.72151898734177	6
378	-146.83544303797467	6
379	-156.96202531645568	6
380	268.3544303797469	2
381	35.44303797468359	6
382	35.44303797468359	2
383	-55.696202531645554	6
384	25.31645569620258	2
385	25.31645569620258	2
386	-55.696202531645554	6
387	-126.58227848101262	2
388	177.21518987341778	2
389	25.31645569620258	6
390	35.44303797468359	6
391	177.21518987341778	6
392	-207.59493670886076	6
393	-116.45569620253161	6
394	278.4810126582279	2
395	288.6075949367089	2
396	-86.07594936708858	6
397	359.49367088607596	5
398	25.31645569620258	5
399	-177.2151898734177	5
400	369.62025316455697	5
401	15.189873417721572	1
402	278.4810126582279	1
403	-177.2151898734177	1
404	65.82278481012662	5
405	55.69620253164561	1
406	25.31645569620258	5
407	-106.3291139240506	5
408	25.31645569620258	5
409	45.5696202531646	5
410	35.44303797468359	5
411	15.189873417721572	1
412	55.69620253164561	1
413	45.5696202531646	1
414	-136.70886075949363	5
415	35.44303797468359	1
416	167.08860759493678	1
417	25.31645569620258	1
418	15.189873417721572	1
419	15.189873417721572	5
420	146.83544303797476	5
421	-146.83544303797467	1
422	349.36708860759495	5
423	-156.96202531645568	1
424	-207.59493670886076	5
425	35.44303797468359	5
426	35.44303797468359	5
427	217.72151898734182	5
428	25.31645569620258	4
429	35.44303797468359	4
430	-207.59493670886076	4
431	197.4683544303798	4
432	126.58227848101274	4
433	146.83544303797476	4
434	45.5696202531646	4
435	75.94936708860763	4
436	237.97468354430384	4
437	-55.696202531645554	3
438	197.4683544303798	3
439	207.5949367088608	2
440	25.31645569620258	6
441	15.189873417721572	6
442	318.9873417721519	6
443	-156.96202531645568	5
444	359.49367088607596	5
445	-116.45569620253161	5
446	400.0	5
447	349.36708860759495	5
448	45.5696202531646	5
449	167.08860759493678	1
450	-197.46835443037975	1
451	45.5696202531646	4
452	55.69620253164561	6
453	25.31645569620258	6
454	-248.1012658227848	1
455	35.44303797468359	1
456	45.5696202531646	1
457	298.7341772151899	1
458	278.4810126582279	2
459	35.44303797468359	2
460	-167.0886075949367	2
461	-116.45569620253161	2
462	-156.96202531645568	2
463	-167.0886075949367	2
464	-136.70886075949363	2
465	65.82278481012662	3
466	25.31645569620258	3
467	65.82278481012662	3
468	96.20253164556965	4
469	400.0	6
470	-177.2151898734177	6
471	-116.45569620253161	6
472	369.62025316455697	4
473	-136.70886075949363	4
474	-75.94936708860757	4
475	35.44303797468359	3
476	-45.569620253164544	3
477	-15.189873417721515	3
478	-116.45569620253161	3
479	-136.70886075949363	3
480	-75.94936708860757	3
481	-136.70886075949363	3
482	-187.3417721518987	3
483	55.69620253164561	3
484	400.0	6
485	-106.3291139240506	6
486	-96.2025316455696	6
487	-116.45569620253161	6
488	5.063291139240505	6
489	-25.316455696202524	6
490	400.0	6
491	-126.58227848101262	6
492	177.21518987341778	6
493	45.5696202531646	6
494	177.21518987341778	2
495	187.3417721518988	2
496	187.3417721518988	2
497	-15.189873417721515	6
498	167.08860759493678	6
499	25.31645569620258	6
500	308.8607594936709	6
501	-136.70886075949363	6
502	45.5696202531646	6
503	-65.82278481012656	2
504	400.0	2
505	177.21518987341778	6
506	318.9873417721519	2
507	-25.316455696202524	2
508	-15.189873417721515	6
509	-65.82278481012656	6
510	-25.316455696202524	2
511	-106.3291139240506	2
512	-106.3291139240506	6
513	15.189873417721572	6
514	248.10126582278485	5
515	-167.0886075949367	5
516	-55.696202531645554	1
517	-15.189873417721515	5
518	15.189873417721572	5
519	-25.316455696202524	5
520	35.44303797468359	1
521	25.31645569620258	1
522	35.44303797468359	5
523	-156.96202531645568	5
524	-106.3291139240506	1
525	-177.2151898734177	4
526	-35.443037974683534	3
527	-35.443037974683534	6
528	288.6075949367089	2
529	177.21518987341778	6
530	400.0	2
531	65.82278481012662	1
532	15.189873417721572	1
533	-75.94936708860757	5
534	-136.70886075949363	5
535	308.8607594936709	4
536	-156.96202531645568	6
537	-96.2025316455696	2
538	-96.2025316455696	3
539	207.5949367088608	3
540	35.44303797468359	3
541	45.5696202531646	3
542	-96.2025316455696	3
543	-177.2151898734177	4
544	-86.07594936708858	4
545	-45.569620253164544	5
546	-15.189873417721515	5
547	45.5696202531646	5
548	136.70886075949375	5
549	268.3544303797469	5
550	45.5696202531646	5
551	-146.83544303797467	6
552	-5.063291139240505	6
553	5.063291139240505	6
554	5.063291139240505	6
