# Supplementary material for: Laminar organization of cellular microcircuits modulating human interictal epileptiform discharges
Source: Nat Neurosci. 2026 Apr 30;29(6):1462–75. doi: 10.1038/s41593-026-02258-4 (PMC13246451; doi:10.1038/s41593-026-02258-4)
Supplement: Supplementary file 5 — Statistical Source Data. [file 41593_2026_2258_MOESM5_ESM.zip › FIG2/panell_right.csv]

	depth	k_mean_cluster
0	1912.220991353557	3.0
1	4279.859951964799	3.0
2	3482.7930230284155	3.0
3	3270.8579976820533	2.0
4	3042.9634970820716	3.0
5	2211.11146707477	1.0
6	2107.9258357249255	3.0
7	2117.6323668178156	1.0
8	3455.6137699272526	3.0
9	3212.92647759682	2.0
10	5671.765176566985	2.0
11	4730.863945570825	2.0
12	3274.293729963722	1.0
13	2866.030438062937	3.0
14	2466.7049487376353	1.0
15	2284.649954747403	1.0
16	2221.0505783888784	1.0
17	2149.5488871352673	1.0
18	2078.0030693948247	3.0
19	5865.810026762481	3.0
20	5822.372863346804	1.0
21	1906.055832008702	1.0
22	5765.228037314941	1.0
23	5701.167783871566	3.0
24	1781.2366542789332	1.0
25	1722.395671168184	1.0
26	1335.0652895295116	1.0
27	1313.4883397343783	1.0
28	1188.2753979928311	1.0
29	5005.013823978238	1.0
30	1183.1085533644964	1.0
31	795.8156391039902	1.0
32	4582.22638999014	3.0
33	618.4928011359998	1.0
34	560.1240256124056	1.0
35	387.8725089497166	1.0
36	380.69678487570854	1.0
37	328.9200300775201	1.0
38	5901.053511611131	1.0
39	5769.832950692809	1.0
40	1150.3961810266828	1.0
41	841.3705907460544	1.0
42	836.1743058735938	1.0
43	481.43203769949923	1.0
44	403.41834532058965	1.0
45	322.518889037834	1.0
46	248.00122099426608	1.0
47	687.0719488733739	1.0
48	1263.6858845474344	1.0
49	1848.7082021456008	1.0
50	2004.1361315379127	3.0
51	2069.321627487576	1.0
52	3350.7718089968794	1.0
53	3390.2366104528783	2.0
54	4386.369133691753	2.0
55	4468.107198156244	2.0
56	4524.278107827369	2.0
57	5197.873327147874	2.0
58	5581.434739469691	3.0
59	5647.643871665725	2.0
60	1144.3442912546689	1.0
61	1672.9763103162295	1.0
62	1725.988564344012	1.0
63	3053.0840408530876	1.0
64	2849.8788296550865	3.0
65	2104.124454972127	3.0
66	1929.3485140512967	1.0
67	5661.882747028274	3.0
68	1724.3367666931736	3.0
69	5547.461917653038	3.0
70	1697.4345887091959	3.0
71	1596.5036925180539	3.0
72	1099.8582506813036	3.0
73	1044.168879634255	3.0
74	781.8466780154222	3.0
75	706.6188991540739	3.0
76	597.4229197586119	3.0
77	522.8158339941492	3.0
78	2761.3686129776797	1.0
79	1680.849709575663	3.0
80	1696.8569022584352	3.0
81	2218.4117214133603	3.0
82	3199.6418345502016	3.0
83	2623.080937576122	3.0
84	2443.9893541580323	3.0
85	2244.4504745895874	3.0
86	2180.870892883181	3.0
87	5821.384791235212	3.0
88	5760.746459311927	3.0
89	5716.860207991764	3.0
90	1870.8220593211154	3.0
91	1786.3630381852636	3.0
92	1722.773122909357	3.0
93	1558.385525691814	3.0
94	1263.602199369103	1.0
95	1138.8862285451814	3.0
96	4964.367466707437	3.0
97	4708.790584158285	3.0
98	602.873345633704	3.0
99	577.6859717427087	3.0
100	4403.626745300322	3.0
101	558.045773462236	3.0
102	197.87354116538154	1.0
103	127.28093237346002	1.0
104	3022.6400275771666	3.0
105	2182.2821868997653	3.0
106	1450.8094561700145	3.0
107	964.1967394675212	3.0
108	899.3839979839586	3.0
109	643.3667114963537	3.0
110	885.9595752861014	3.0
111	944.1989078701408	3.0
112	1024.1622000032003	3.0
113	1089.6094675329168	3.0
114	1126.3432187175767	3.0
115	1333.02847986477	3.0
116	5649.85876769939	3.0
117	2000.6034390329332	3.0
118	3691.1854448412478	3.0
119	2986.9730469676506	1.0
120	2931.2775459490667	1.0
121	2866.1013427662847	1.0
122	2791.1010924809716	3.0
123	2666.1840705266395	2.0
124	2505.3766309337607	3.0
125	2427.3508917464615	1.0
126	2401.5994473052133	1.0
127	2273.138612984869	1.0
128	2218.798077083541	3.0
129	2191.325648876099	3.0
130	1848.6403891529253	1.0
131	5655.972582048437	2.0
132	5574.331229095587	2.0
133	1182.8913194488596	1.0
134	1110.863112205885	1.0
135	1042.6963257629632	1.0
136	885.5158092570873	1.0
137	843.4632385256846	1.0
138	4006.287202012399	1.0
139	3929.807442726792	1.0
140	3408.3904044556757	3.0
141	3083.976340429348	3.0
142	2221.1454673642884	1.0
143	2036.0048810108783	1.0
144	1185.842710974569	1.0
145	1016.1528502727142	1.0
146	887.0573284392685	1.0
147	848.7631518155122	1.0
148	2182.9764917815937	3.0
149	904.7299324717542	1.0
150	966.9503453095158	1.0
151	1296.7189921840554	1.0
152	1773.0353628381245	1.0
153	2342.7391255212924	1.0
154	3032.4898294790764	3.0
155	2990.6732103547147	1.0
156	2806.7523241621275	2.0
157	2766.589976392823	2.0
158	2724.672020974396	2.0
159	2646.159679409502	1.0
160	2429.2951495430552	1.0
161	2248.000082951642	2.0
162	2033.7613669816	1.0
163	2029.233616474262	1.0
164	1910.9469218641743	1.0
165	5697.291982889026	2.0
166	1844.1927856219236	1.0
167	1836.141444835297	1.0
168	1449.0604802221087	3.0
169	1228.6746171392024	1.0
170	1168.0495038449599	1.0
171	4984.090293689205	2.0
172	4907.612362196366	2.0
173	1079.3001268452917	1.0
174	1026.1086110151518	1.0
175	4845.520583176776	2.0
176	965.2492008614845	1.0
177	943.8886027960125	1.0
178	909.127092161596	1.0
179	882.5394515919197	1.0
180	825.7418756547213	1.0
181	779.9398632575794	1.0
182	4268.7969040489825	2.0
183	4264.330302201856	2.0
184	4127.384783759606	2.0
185	2986.8151941265905	2.0
186	2026.5886155139133	1.0
187	2025.8783109187598	1.0
188	1166.901776643861	1.0
189	780.0742941313174	1.0
190	784.6530749592239	1.0
191	2033.6974653782163	1.0
192	1986.0974875018856	1.0
193	2104.0567422754993	1.0
194	3490.2990727780243	2.0
195	3882.375435318955	2.0
196	3612.643641575277	1.0
197	3314.8001040171266	1.0
198	3209.8512744559284	2.0
199	3131.344954987281	1.0
200	3035.8640535814866	2.0
201	2934.2744749481453	1.0
202	2771.902627105178	2.0
203	2671.939545791898	2.0
204	2608.2967949025815	1.0
205	2591.7377734886813	1.0
206	2536.916219971583	3.0
207	2434.2282276947963	3.0
208	2310.5345174313516	1.0
209	2190.1524868687648	3.0
210	2128.140304565486	1.0
211	2081.879241916212	1.0
212	2053.3042931743876	1.0
213	5770.1978410256925	2.0
214	5730.293852391172	2.0
215	1847.8623158918635	3.0
216	5647.951155969354	2.0
217	1730.9870338002893	3.0
218	5473.66200711886	1.0
219	1608.4326921861684	1.0
220	1498.2841705476148	1.0
221	1489.7012642666814	1.0
222	1485.7267358845038	1.0
223	5270.871263595194	1.0
224	5273.207268038355	1.0
225	5234.650402058873	3.0
226	5213.343004212701	1.0
227	5004.938189780043	1.0
228	4695.968047560989	1.0
229	816.3603391473116	1.0
230	4639.644740713411	1.0
231	4613.7171982922155	1.0
232	4599.4449231285225	1.0
233	689.4293659685791	1.0
234	707.8028102947201	1.0
235	695.9456717371222	1.0
236	639.1194409259688	1.0
237	585.8344868507738	1.0
238	521.6682770706329	1.0
239	484.573297322022	1.0
240	4293.518220790463	1.0
241	4254.249006938878	1.0
242	4170.3646203487415	1.0
243	4131.7244300125585	1.0
244	4096.795419532429	1.0
245	3992.825079872424	1.0
246	3954.360756656323	1.0
247	3872.324493723468	2.0
248	3836.4248568307767	3.0
249	3721.722975267004	1.0
250	3695.0779975290543	3.0
251	3158.98648963094	1.0
252	3151.880646552925	1.0
253	2435.2337484459813	3.0
254	1512.898962399634	3.0
255	5312.956419875345	1.0
256	4493.546397966784	1.0
257	592.1238228564107	1.0
258	3870.4582301159453	1.0
259	5278.422920414085	1.0
260	614.9398926731583	1.0
261	587.412771764989	1.0
262	783.4197947854718	3.0
263	1203.0756582870663	1.0
264	2288.294324915614	1.0
265	2856.4184648967057	1.0
266	3755.9348252435866	1.0
267	5717.3451999991485	2.0
268	3152.632576029411	2.0
269	3070.968979168443	2.0
270	2950.971190494486	1.0
271	2896.820472355488	2.0
272	2879.668755893108	2.0
273	2574.0906805295353	2.0
274	2389.7949815980064	2.0
275	2250.008268643338	1.0
276	5968.62850832726	2.0
277	5934.009162168923	2.0
278	5812.541585570652	2.0
279	5433.712245647189	2.0
280	1470.887508830945	2.0
281	1453.454137911479	2.0
282	5213.364784615187	2.0
283	5193.148769506698	2.0
284	5054.012848193715	2.0
285	4813.540102980288	2.0
286	4612.186243467435	1.0
287	4615.504238595482	2.0
288	751.4939355011365	1.0
289	591.1219494701136	1.0
290	4172.470857581771	2.0
291	3953.9745679913385	2.0
292	2874.8211640353475	2.0
293	814.4893605829275	1.0
294	752.9914464995272	1.0
295	2393.854477777123	2.0
296	2464.390290648048	3.0
297	2670.3014347417266	1.0
298	2670.210613099114	1.0
299	3969.4413876002186	2.0
