# Supplementary material for: Laminar organization of cellular microcircuits modulating human interictal epileptiform discharges
Source: Nat Neurosci. 2026 Apr 30;29(6):1462–75. doi: 10.1038/s41593-026-02258-4 (PMC13246451; doi:10.1038/s41593-026-02258-4)
Supplement: Supplementary file 5 — Statistical Source Data. [file 41593_2026_2258_MOESM5_ESM.zip › FIG2/panela.csv]

	column	not_modulated	modulated
0	NP34_B2_0	95	36
1	NP34_B3_0	7	7
2	NP35_B2_0	37	133
5	NP66_B1_0	14	80
6	NP66_B1_1	45	85
7	NP66_B2_0	42	139
8	NP66_B2_1	72	117
3	NP86_B1_0	49	44
4	NP86_B1_1	86	64
