# Supplementary material for: Laminar organization of cellular microcircuits modulating human interictal epileptiform discharges
Source: Nat Neurosci. 2026 Apr 30;29(6):1462–75. doi: 10.1038/s41593-026-02258-4 (PMC13246451; doi:10.1038/s41593-026-02258-4)
Supplement: Supplementary file 6 — Statistical Source Data. [file 41593_2026_2258_MOESM6_ESM.zip › FIG3/panell.csv]

	r	depth	k_mean_id
0	0.14144521176083372	6953.476268340007	1.0
1	0.1848965558857728	2914.0158765027654	2.0
2	0.08476050768882715	6593.301373612419	2.0
3	0.13164560141979376	6570.6258747140255	3.0
4	0.1146504478565846	6453.718565138148	3.0
5	0.18491800521663987	6355.317598901871	3.0
6	0.06457134388025196	6232.001189062208	2.0
7	0.04912462944854221	6172.985763619599	2.0
8	0.15897462600859938	6157.3217513768595	1.0
9	0.13184522521870204	6073.491353660729	2.0
10	0.0930198469084363	2207.2714327412623	2.0
11	0.03692355962467703	5811.036498373179	3.0
12	0.2025958272762871	1912.220991353557	3.0
13	0.1266400296649254	5666.381556547298	3.0
14	0.1816939833903798	5095.823860365078	3.0
15	0.05261985793836408	4732.259797515993	2.0
16	0.2751474821078007	4492.011554260838	3.0
17	0.1231010858066813	4279.859951964799	3.0
18	0.042007925031152915	4092.6222402383855	3.0
19	0.25994861840258376	3671.0207333295148	3.0
20	0.18894603210184144	3482.7930230284155	3.0
21	0.1907421350390915	3270.8579976820533	2.0
22	0.060204490355384686	3042.9634970820716	3.0
23	-0.05029160286014876	2749.7503886492277	2.0
24	0.12977902738539288	6101.6535289981975	3.0
25	0.22381574285004366	2211.11146707477	1.0
26	0.1723591531146799	2107.9258357249255	3.0
27	0.08495522052174555	2117.6323668178156	1.0
28	0.24499874796497118	5792.103684083354	1.0
29	0.05712886782237163	5416.164162644675	2.0
30	0.10996396705262054	3455.6137699272526	3.0
31	0.17697052043576472	3272.6487013614724	3.0
32	0.1717683458882921	5787.500995172279	3.0
33	0.24747932777125548	2951.6839673526283	2.0
34	0.3998743084643686	3212.92647759682	2.0
35	0.05053321290812968	4753.009992075387	3.0
36	0.1298293580256237	5671.765176566985	2.0
37	0.224834064178043	5315.52565685712	1.0
38	0.20481171081730182	5150.415293828249	1.0
39	0.32626748802224204	5093.440052695036	1.0
40	0.09181443736232832	4730.863945570825	2.0
41	0.1374402772707104	5175.494218141002	3.0
42	0.26629571357736437	5310.129946913717	1.0
43	0.3023801279185059	3274.293729963722	1.0
44	0.3182173263854466	3253.648499258774	1.0
45	0.4413767088252614	6993.712521206482	1.0
46	0.3552615826297284	6846.60902495113	1.0
47	0.2949613830840079	6768.095178269157	1.0
48	0.33452613826721433	6711.770861836571	1.0
49	0.0013440238396599843	6710.966463827987	1.0
50	0.28767845617950527	2866.030438062937	3.0
51	0.23711672782631849	6666.616566289826	1.0
52	0.32232167044194565	6649.308818700073	1.0
53	0.23279611884834864	2827.7167542755587	1.0
54	0.3356058471591694	6610.3104902673285	1.0
55	0.29279477761087624	6607.515652387718	1.0
56	0.09151093899482265	2762.4484259920064	3.0
57	0.04425941061118277	6348.17197508732	1.0
58	0.0745591296132452	6307.429643548514	1.0
59	0.1323356304096648	2466.7049487376353	1.0
60	0.09224140141171386	6204.571699410726	1.0
61	0.21875003404221854	2284.649954747403	1.0
62	0.1813070731509455	6085.174352307298	2.0
63	0.036810484647195864	2221.0505783888784	1.0
64	0.1987775766984205	6026.302830000758	1.0
65	0.06934610529180849	6009.506277151337	1.0
66	0.10264362897660975	5983.586753056611	1.0
67	0.11156867824793988	2149.5488871352673	1.0
68	-0.040066475745730065	5942.232102603799	3.0
69	0.126775740858542	5945.427232181139	3.0
70	0.11455024248889634	2078.0030693948247	3.0
71	0.05481258728386684	5865.810026762481	3.0
72	0.14675329630371606	5822.372863346804	1.0
73	0.3577656568853803	1906.055832008702	1.0
74	0.17474741522506618	5765.228037314941	1.0
75	0.06667446342744317	5701.167783871566	3.0
76	0.36943644892629923	1857.2306308074167	1.0
77	0.1746381763209986	1781.2366542789332	1.0
78	0.2025288669756089	1722.395671168184	1.0
79	0.003223766567607936	5464.410138531992	2.0
80	0.03536977441578726	1585.5608202911508	2.0
81	0.05975330928076098	5352.467713238682	1.0
82	0.5137648111121214	5212.9827527714615	1.0
83	0.34609138459832073	1335.0652895295116	1.0
84	0.17062260901118254	1352.305971115753	1.0
85	0.5045998186156655	1313.4883397343783	1.0
86	0.35650534851075694	1188.2753979928311	1.0
87	0.0018056094359818835	5005.013823978238	1.0
88	0.8006998888512109	1183.1085533644964	1.0
89	0.26085999748303823	795.8156391039902	1.0
90	0.11648287872815502	4582.22638999014	3.0
91	0.007137774710918763	751.2210024268188	1.0
92	0.5347801330675976	618.4928011359998	1.0
93	0.4803392551551008	4427.414632609081	1.0
94	0.2074129567640816	560.1240256124056	1.0
95	0.24888614192098255	4246.866950633047	1.0
96	0.2974194344901937	387.8725089497166	1.0
97	0.343154169272237	380.69678487570854	1.0
98	0.34915591962091536	328.9200300775201	1.0
99	0.2741756446544216	4064.8825388986534	1.0
100	0.13705711774878176	4030.859978302342	1.0
101	0.10226323788190436	3986.9893469992744	1.0
102	0.13977095440689727	3843.5907977575835	2.0
103	0.7054362252504565	3526.166532614995	1.0
104	0.23432433224179933	6967.573564817357	1.0
105	0.25284625466536176	6611.779721348452	1.0
106	0.08738690723529892	5901.053511611131	1.0
107	0.16978359721546607	5769.832950692809	1.0
108	0.31614399964893447	1150.3961810266828	1.0
109	0.15138787457943628	841.3705907460544	1.0
110	0.24059685487255855	836.1743058735938	1.0
111	0.10989124284296839	4646.2916258728765	1.0
112	0.35996964233377826	481.43203769949923	1.0
113	0.32629630141839666	403.41834532058965	1.0
114	0.2592999329323521	322.518889037834	1.0
115	0.11182678053831041	3766.3401301803783	1.0
116	0.14852545139690457	6613.953448487642	1.0
117	0.3020086111484435	248.00122099426608	1.0
118	0.36416827325756096	687.0719488733739	1.0
119	0.4838866647737522	1263.6858845474344	1.0
120	0.43527964237440464	1848.7082021456008	1.0
121	0.0764519327437449	1868.1202280445523	1.0
122	0.2439111525022744	2004.1361315379127	3.0
123	0.1369089509794839	2069.321627487576	1.0
124	0.09140433292035072	2722.409316546874	3.0
125	0.23849307772313116	3350.7718089968794	1.0
126	0.0713071114563392	3356.387806867321	1.0
127	0.1228161508849602	3390.2366104528783	2.0
128	0.1656951582992176	3565.416967939844	1.0
129	0.24175647884356022	3605.963791092555	1.0
130	0.20981341076210375	3688.8045232433187	3.0
131	0.1831026266414491	3765.548467330532	1.0
132	0.4428956841754482	3872.2745824434983	1.0
133	0.06133991765429203	3984.9573427098785	1.0
134	0.11270682688455262	4002.714125195583	1.0
135	0.360686044078854	4133.876956088612	1.0
136	0.8080503126963391	4193.771250977754	1.0
137	0.4366277686818886	4289.326223699789	1.0
138	0.07678557311202884	4386.369133691753	2.0
139	0.08483361777167722	4369.27032819942	1.0
140	0.22071295004308	4468.107198156244	2.0
141	0.10142169855519145	4524.278107827369	2.0
142	0.20001141001573625	4507.600143004434	1.0
143	0.10319429882819924	4531.189172707047	1.0
144	0.0863413031258979	4686.278900272742	1.0
145	0.0431711772524241	4746.703178948072	3.0
146	0.15282085050260683	4827.011694880405	1.0
147	0.12497395110167567	4866.234810599627	1.0
148	0.1684852345830206	4783.762972441709	3.0
149	0.1936857307010676	4916.862038121118	1.0
150	0.19244205781319035	5088.831527309556	1.0
151	0.17759013072003588	5197.873327147874	2.0
152	0.1008340015494941	5397.526888158565	2.0
153	0.08731742507838156	5581.434739469691	3.0
154	0.3071870324244849	5647.643871665725	2.0
155	0.15582531083346715	6139.258298233617	1.0
156	0.0484230281214041	6232.760876068001	1.0
157	0.1459682016462401	6329.520381803104	1.0
158	0.020205719531171305	6620.556172982259	1.0
159	0.263577605692931	6670.841793491831	1.0
160	0.38170146142491695	6942.462460503863	1.0
161	0.5476738767857487	6990.331124609238	1.0
162	0.2739888445326402	988.2851756260834	2.0
163	0.7616127290636128	1144.3442912546689	1.0
164	0.22565983343073942	1672.9763103162295	1.0
165	0.26894800631438087	1725.988564344012	1.0
166	0.7668870371907616	2598.9533525900824	1.0
167	0.13300105505077023	2679.0649205155096	1.0
168	0.048527472910603144	3053.0840408530876	1.0
169	0.3568028567529483	3296.2067927368707	1.0
170	0.4203709883590002	3337.924936603417	1.0
171	0.44939477461611493	4224.114531727775	1.0
172	0.27685115510406516	4647.346630416994	2.0
173	0.24586404572529594	6468.055920612721	1.0
174	0.22408260830729967	6503.042475497246	1.0
175	0.26161432196551926	6851.27942986454	1.0
176	0.05064236139046332	7529.040917634541	3.0
177	0.11276056117027214	7506.5151025021905	3.0
178	0.33723228480622386	7345.711617065601	3.0
179	0.025662652527733955	7260.735166047807	2.0
180	0.3456741725229274	7192.060967688983	3.0
181	0.025891986442541225	6962.783887373683	1.0
182	0.30652507734740697	6723.088477011402	2.0
183	0.26383715533251484	2849.8788296550865	3.0
184	0.27670418863020113	6541.050523765794	2.0
185	0.22113718590467193	6363.068311392824	3.0
186	0.20884523830340643	6160.435356407828	3.0
187	0.05710348322066313	2319.7241356472177	3.0
188	0.2102719191507531	6040.034678232911	1.0
189	0.047401869432636176	2104.124454972127	3.0
190	0.010336557389639534	1974.740210924032	2.0
191	0.06888014888601533	1929.3485140512967	1.0
192	0.18933929295615387	5661.882747028274	3.0
193	0.16916965002621737	1724.3367666931736	3.0
194	0.19790185198391333	5547.461917653038	3.0
195	0.006689599219347736	1697.4345887091959	3.0
196	0.16525685990404207	1596.5036925180539	3.0
197	-0.09663161840883056	1226.29746100577	2.0
198	0.0936246442538561	1099.8582506813036	3.0
199	0.12087755104273186	1044.168879634255	3.0
200	0.1294228795218991	781.8466780154222	3.0
201	0.09681524543918893	706.6188991540739	3.0
202	0.08635164669039383	597.4229197586119	3.0
203	-0.005006011527835872	522.8158339941492	3.0
204	0.00597688042704102	7322.919510592381	3.0
205	0.22397697823267118	7082.638346778715	3.0
206	0.013505215743660703	6630.829389885374	3.0
207	0.25593080871601875	2761.3686129776797	1.0
208	0.259239294323364	6364.445840973115	3.0
209	0.1428746449341629	1980.368253738463	3.0
210	0.1157249524183448	1680.849709575663	3.0
211	0.15882235201933587	1696.8569022584352	3.0
212	0.15223863588357806	1917.7862480277718	2.0
213	0.16727766863897992	2218.4117214133603	3.0
214	0.2722203686343996	2662.0910543799655	2.0
215	0.2517011451640965	6783.465993835488	2.0
216	0.26678273665002733	7406.981478566695	3.0
217	0.413737658019451	7520.058728639818	3.0
218	0.18296917188423678	6501.918944849123	3.0
219	0.24869372175511312	6902.689927229017	3.0
220	0.13473929579271302	7554.905527593515	3.0
221	0.15220094282075566	7514.948215809542	3.0
222	0.16430002854195297	3664.2068543939504	2.0
223	0.2287234930286251	7417.936799074155	3.0
224	0.21228108999147133	7220.651971976164	3.0
225	0.0713097382697799	7201.853878047582	3.0
226	0.18590772766143776	7161.853305883293	3.0
227	0.031224515828738208	7102.709818173073	3.0
228	0.2303381499388351	3199.6418345502016	3.0
229	0.13963955007466294	7059.323182831177	3.0
230	0.14534286868391474	6943.797604671814	3.0
231	-0.054297799527030635	6903.047145793682	3.0
232	0.07192579262613102	6846.014851206966	3.0
233	0.11239184641654483	6727.763397361293	3.0
234	0.11350514984825835	6639.907829337931	3.0
235	0.15344459472896516	6559.1293167195	3.0
236	-0.006729862145225493	2623.080937576122	3.0
237	0.0673076637030259	2561.911908853115	2.0
238	0.04660121107908901	2443.9893541580323	3.0
239	0.07336779835059215	6104.746262990776	1.0
240	0.2381690463007664	2244.4504745895874	3.0
241	0.11526041057357742	2180.870892883181	3.0
242	0.017481806040100814	5821.384791235212	3.0
243	0.1952922603651209	5760.746459311927	3.0
244	0.096810010872367	5716.860207991764	3.0
245	0.4039076106772754	1870.8220593211154	3.0
246	0.13980983350743803	1786.3630381852636	3.0
247	0.0860390454289952	1722.773122909357	3.0
248	0.07556384743817482	1558.385525691814	3.0
249	0.12875169686757826	1263.602199369103	1.0
250	0.055723828804908115	1138.8862285451814	3.0
251	0.1121021055397966	4964.367466707437	3.0
252	0.15014254615876368	4708.790584158285	3.0
253	0.0766284425749838	704.9006801406122	3.0
254	0.16072769257050573	602.873345633704	3.0
255	0.15258060628787767	577.6859717427087	3.0
256	0.18747021844003373	4403.626745300322	3.0
257	0.07802737174843813	558.045773462236	3.0
258	0.15538759670075772	197.87354116538154	1.0
259	0.36415306656584934	127.28093237346002	1.0
260	0.6585126456775326	122.29263446139521	2.0
261	0.10140024850863016	7423.947558622431	3.0
262	0.2439305537748254	3022.6400275771666	3.0
263	0.1136774966944617	2182.2821868997653	3.0
264	0.09167968930194795	1450.8094561700145	3.0
265	0.07353523366407719	964.1967394675212	3.0
266	-0.003825914130764185	899.3839979839586	3.0
267	0.16078615430064314	643.3667114963537	3.0
268	0.14258858239679825	885.9595752861014	3.0
269	0.015536246342025712	944.1989078701408	3.0
270	0.06864063727545688	1024.1622000032003	3.0
271	0.11956874818541867	1089.6094675329168	3.0
272	0.22165147308745198	1126.3432187175767	3.0
273	0.049494350842559764	1333.02847986477	3.0
274	0.054905498111991136	1965.1866738733752	2.0
275	0.09831549092522204	2076.791711077566	2.0
276	0.2105043750610635	2441.467554475803	2.0
277	0.0746373490606548	5649.85876769939	3.0
278	0.16205429068180907	6114.037528413744	3.0
279	0.4850059497240308	6595.990715395772	3.0
280	0.18218080172522846	7378.729938947109	3.0
281	0.042377221756467645	7419.6787418719905	3.0
282	0.3468117431743075	2000.6034390329332	3.0
283	0.31865551745064724	7337.656080191709	3.0
284	0.060049830026659715	3691.1854448412478	3.0
285	0.023549438843482092	7348.47848207635	1.0
286	0.03717283520765278	6887.819847110724	2.0
287	0.5743708387265074	2986.9730469676506	1.0
288	0.13933557295480853	6770.01079199205	2.0
289	0.12328004567974209	2931.2775459490667	1.0
290	0.2385838402295942	2866.1013427662847	1.0
291	0.018452629684354162	2791.1010924809716	3.0
292	0.07327215147909426	2666.1840705266395	2.0
293	0.061459719185596076	2505.3766309337607	3.0
294	0.3357256947479859	2466.489295386068	2.0
295	0.27982431717527506	2446.9513899411377	1.0
296	0.3078642528737998	2427.3508917464615	1.0
297	0.37588415461207825	2401.5994473052133	1.0
298	0.03822261228732564	2346.6957944205114	2.0
299	0.1520542177116295	2273.138612984869	1.0
300	0.038711901755650195	2218.798077083541	3.0
301	0.0058389775009340325	2191.325648876099	3.0
302	0.3286630443350225	2097.995069989217	2.0
303	0.3008997671140189	2138.8577030627894	2.0
304	0.21072334635443085	2047.081449186846	2.0
305	0.1804518256341555	1951.3356296991415	2.0
306	0.5989810010315322	1848.6403891529253	1.0
307	0.10415399512187584	5655.972582048437	2.0
308	0.12997760959934554	5574.331229095587	2.0
309	0.5034456482055063	1736.0157088409505	2.0
310	0.40959151405520566	1641.529286064926	2.0
311	0.35580961686339435	1630.355378926768	2.0
312	0.08348748328997127	1374.7823829230383	2.0
313	0.295306216594056	1182.8913194488596	1.0
314	0.3283810614208099	1148.4694097151614	2.0
315	0.5898235762018438	1110.863112205885	1.0
316	0.6581213575286067	1042.6963257629632	1.0
317	0.1356667206402003	4748.428230536192	3.0
318	0.41199431522433033	885.5158092570873	1.0
319	0.23312702857103762	843.4632385256846	1.0
320	0.06141906016644607	786.5675391202967	2.0
321	0.19112122621401503	4006.287202012399	1.0
322	0.15300735702957613	3929.807442726792	1.0
323	0.07927151093140707	3408.3904044556757	3.0
324	0.009193875445841037	7000.685455643076	1.0
325	0.024580887732335757	7011.661073889232	2.0
326	0.186939195021595	7006.239046731601	1.0
327	0.17364714939768264	3083.976340429348	3.0
328	0.4312886188323393	2221.1454673642884	1.0
329	0.13460087527134632	2146.736297007871	2.0
330	0.37513432901550925	2036.0048810108783	1.0
331	0.09535991895020154	1594.9394023320965	2.0
332	0.1959045072203319	1564.7050697126979	2.0
333	0.2060355732874089	1467.5659182493919	2.0
334	0.27285748664432957	1378.4594696900513	2.0
335	0.6347951500764265	1185.842710974569	1.0
336	0.17937645671673938	1353.383260440347	2.0
337	0.7443235945444092	1016.1528502727142	1.0
338	0.6388439747138108	887.0573284392685	1.0
339	0.46945906718479574	848.7631518155122	1.0
340	0.24711133081284015	2228.471172754723	2.0
341	0.3814709909136161	2182.9764917815937	3.0
342	0.15641055085237476	1909.81151757317	2.0
343	0.19717794268009894	1618.7300092296264	2.0
344	0.10981591484675754	1896.3517425978443	2.0
345	0.43147384005510664	904.7299324717542	1.0
346	0.5428076600036047	966.9503453095158	1.0
347	0.5081562883223654	1296.7189921840554	1.0
348	0.14311633596589318	1305.2273862112397	2.0
349	0.30743984224454557	1354.9554556881794	2.0
350	0.15566676511557587	1355.6250074475874	2.0
351	0.12118983477211365	1362.1392750807045	2.0
352	0.24272838515751008	1369.2772511495486	2.0
353	0.3019794253551973	1378.255625885703	2.0
354	0.16676649034542296	1429.1814586738246	2.0
355	0.4397510416559361	1749.524285127597	2.0
356	0.46966660085051215	1773.0353628381245	1.0
357	0.13629660842863284	1904.5558937045644	2.0
358	0.28174226441441286	2048.990443065625	2.0
359	0.27668572604297587	2130.5515046032815	2.0
360	0.5278511958501089	2304.863355933063	3.0
361	0.3189653817218832	2342.7391255212924	1.0
362	0.1265026912259154	4256.814570483069	2.0
363	0.10988578140059861	5829.685399680846	2.0
364	0.08296260094350558	7363.9797932508145	1.0
365	0.0459124092227076	3505.491821227565	2.0
366	0.07817301085141218	7307.960266013059	2.0
367	0.12233625175591359	7285.949806095634	1.0
368	0.0702418897242471	7265.99551106959	2.0
369	0.13807847961147163	3428.1846749585775	2.0
370	0.14540365886027626	3304.0902486900923	2.0
371	0.26874305808285637	7127.180029401212	1.0
372	0.0730311482446712	7111.344814233169	3.0
373	0.08546682778291737	7087.708665644747	3.0
374	0.1610467387225472	7065.886818986641	3.0
375	0.07546995817495247	7082.293563433998	3.0
376	0.07839279015782787	3229.047404456983	1.0
377	0.05191317943573302	7044.195495927128	2.0
378	0.08405856271295417	7006.977308100593	2.0
379	0.0850566208071016	6965.386383948787	1.0
380	0.40201468808707885	3032.4898294790764	3.0
381	0.09654663647053927	3027.5526935553917	3.0
382	0.20414059896888234	6847.960094878117	3.0
383	0.05242893590038848	2990.6732103547147	1.0
384	0.23500273457184373	2806.7523241621275	2.0
385	0.0724990890652188	2766.589976392823	2.0
386	0.2220627322285063	2724.672020974396	2.0
387	0.3984138220404673	2646.159679409502	1.0
388	0.2174795299487376	2429.2951495430552	1.0
389	0.16242157019760764	2248.027984231868	2.0
390	0.18744907532911942	2248.000082951642	2.0
391	0.2328690386907489	2033.7613669816	1.0
392	0.21404906990711864	2029.233616474262	1.0
393	0.12644950004865924	1910.9469218641743	1.0
394	0.0955382619668377	5697.291982889026	2.0
395	0.6367752648748674	1844.1927856219236	1.0
396	0.12851020450889455	1836.141444835297	1.0
397	0.04959432465393252	1513.7697806366514	2.0
398	0.04268284945100409	1449.0604802221087	3.0
399	0.29055653378409974	1228.6746171392024	1.0
400	0.7166654533732795	1168.0495038449599	1.0
401	0.12414399495268813	4984.090293689205	2.0
402	0.18489666292033036	4969.011249509335	1.0
403	0.18763754352208148	4907.612362196366	2.0
404	0.16764219649154005	1079.3001268452917	1.0
405	0.5883587908278005	1026.1086110151518	1.0
406	0.18060035738840752	4845.520583176776	2.0
407	0.13629055649249855	4827.004327118533	2.0
408	0.7312441795028646	965.2492008614845	1.0
409	0.13806786768651086	4747.9523721488	3.0
410	0.37797949771152983	943.8886027960125	1.0
411	0.33567328416413117	909.127092161596	1.0
412	0.6427211816020083	882.5394515919197	1.0
413	0.17056116157906864	845.2261261024842	2.0
414	0.6265475221714418	825.7418756547213	1.0
415	0.542949375955766	779.9398632575794	1.0
416	0.05778819960051471	4549.357619733632	1.0
417	0.04936020949714505	4387.23847141923	2.0
418	0.1930905482951939	565.7150184909569	2.0
419	0.2591043637907354	4268.7969040489825	2.0
420	0.1688010803056427	4264.330302201856	2.0
421	0.21881793185598003	4148.60716708516	2.0
422	0.10449574234620307	4127.384783759606	2.0
423	0.08715030142707379	3987.1482945914436	3.0
424	0.19502047740695466	3674.269391782609	2.0
425	0.10414947302904524	3266.1525316270872	3.0
426	0.20722398183793325	2986.8151941265905	2.0
427	0.12212293192480846	2657.4433394519183	2.0
428	0.04953555636670303	6267.745487331638	2.0
429	0.05244354715936526	5990.292235856763	3.0
430	0.5663984844829859	2026.5886155139133	1.0
431	0.4685941983796642	2025.8783109187598	1.0
432	0.215317781393066	1821.3419529411076	2.0
433	-0.02617790148410446	1563.7274493363038	2.0
434	0.547006056279545	1166.901776643861	1.0
435	0.23801115072674167	1067.4683193997844	2.0
436	0.10728000085843059	4848.382056373261	3.0
437	0.2556551632442131	993.5739697428289	2.0
438	0.06846742896863113	4664.730439189797	2.0
439	0.11950557976100835	780.0742941313174	1.0
440	0.18161756164155962	784.6530749592239	1.0
441	0.11009559647702083	4002.732592262352	3.0
442	0.3279131464913848	2033.6974653782163	1.0
443	0.4656990568073513	1986.0974875018856	1.0
444	0.1314689866909806	2114.4148925470654	2.0
445	0.26994513766543454	2104.0567422754993	1.0
446	0.28770687143701607	3490.2990727780243	2.0
447	0.018093471353343018	3510.3249008116563	2.0
448	0.055701361384162415	3882.375435318955	2.0
449	0.507013161816436	3612.643641575277	1.0
450	0.08846823563133673	7211.379253915221	3.0
451	0.5495769989251377	3314.8001040171266	1.0
452	0.09381686051712798	7128.321922022606	2.0
453	0.07603159787082503	7115.271000448024	2.0
454	0.28685756179704014	3275.090423016749	1.0
455	0.2584224928990029	3261.9235741444863	2.0
456	0.05926805652880183	7079.376648350131	2.0
457	0.11803213150536566	3209.8512744559284	2.0
458	0.10331022540966936	7030.563399909417	2.0
459	0.15733498150669478	7034.524898324464	2.0
460	0.13656975413300093	7015.120138928429	2.0
461	0.20958481015845742	7015.142952285243	2.0
462	0.06593548837526127	3184.8530226331377	3.0
463	0.16165211758812384	6952.130054296371	1.0
464	0.4694756564917005	3131.344954987281	1.0
465	0.03377402443301056	3035.8640535814866	2.0
466	0.26831216759675885	2934.2744749481453	1.0
467	0.15460563090292342	6666.007042272382	1.0
468	0.07127013436818475	6650.178926201603	2.0
469	0.19065874278366726	2771.902627105178	2.0
470	0.1532566334306444	2671.939545791898	2.0
471	0.13088064189139492	2608.2967949025815	1.0
472	0.16325660742232428	2591.7377734886813	1.0
473	0.027779181054173117	2583.536460137597	1.0
474	0.30544980132361527	2536.916219971583	3.0
475	0.1643151490667098	6294.883102514734	3.0
476	0.04198981015793428	2434.2282276947963	3.0
477	0.4634990130839921	6235.315196948138	1.0
478	0.08577885089647651	6194.996530809035	1.0
479	0.19138546471687418	2310.5345174313516	1.0
480	0.13103819635222	6109.809535943926	3.0
481	0.2035078631997552	2190.1524868687648	3.0
482	0.435451346031993	2128.140304565486	1.0
483	0.18225073416690724	2081.879241916212	1.0
484	0.12307645425367897	5912.733861625786	2.0
485	0.5525338669524607	2053.3042931743876	1.0
486	0.1996264844190817	1948.77018865009	2.0
487	0.16864157996173895	5770.1978410256925	2.0
488	0.21095193881686888	5730.293852391172	2.0
489	0.12872944249295737	1847.8623158918635	3.0
490	0.08914002984190092	5671.047533321068	2.0
491	0.1690954391349287	5647.951155969354	2.0
492	0.27515111151341487	5635.327718153951	2.0
493	0.29763348129174944	5612.5225210578465	2.0
494	0.12655818520911327	1730.9870338002893	3.0
495	0.2034741939554407	5473.66200711886	1.0
496	0.29605161559180987	1608.4326921861684	1.0
497	0.1409175422677277	5431.133447793256	2.0
498	0.019012100676670928	1498.2841705476148	1.0
499	0.1709636155642034	1489.7012642666814	1.0
500	0.11978015996582736	5314.435975440965	2.0
501	0.18932463291948828	1472.6292357348111	2.0
502	-0.002371070147533641	1485.7267358845038	1.0
503	0.15328530168038002	5270.871263595194	1.0
504	0.054789466242072135	5273.207268038355	1.0
505	0.08523729790473059	5234.650402058873	3.0
506	0.06438766885255479	5213.343004212701	1.0
507	0.23352454585958832	5192.254541130478	2.0
508	0.09308428027259243	1236.5186182262842	2.0
509	0.05244300937031097	1245.751502748617	2.0
510	0.053813975047875925	5074.638927266506	2.0
511	0.1865697843831132	5010.941487765157	2.0
512	0.10434128694194315	5004.938189780043	1.0
513	0.20300414065362654	4970.749473318449	2.0
514	0.1622581433913653	4900.006136497908	2.0
515	0.2751466613915211	1052.8300146473475	2.0
516	0.0517542569739519	891.5260270662702	2.0
517	0.21588138416359692	851.3944002847757	2.0
518	0.18287193945591323	4695.968047560989	1.0
519	0.33948630612091807	816.3603391473116	1.0
520	0.1631390351872956	4639.644740713411	1.0
521	0.10785257207451375	4633.1439336072135	2.0
522	0.4099947723052272	4613.7171982922155	1.0
523	0.5343871019424002	4599.4449231285225	1.0
524	0.4741382749322873	4547.611374526556	1.0
525	0.6849843972774139	689.4293659685791	1.0
526	0.37442055753981274	707.8028102947201	1.0
527	0.48052070788713575	695.9456717371222	1.0
528	0.07176517142542765	4415.649538073072	2.0
529	0.6287506531951219	639.1194409259688	1.0
530	0.4966126368073856	585.8344868507738	1.0
531	0.2619006559163299	521.6682770706329	1.0
532	0.15096578921216955	484.573297322022	1.0
533	0.4449308635898343	4293.518220790463	1.0
534	0.17539652087139396	4254.249006938878	1.0
535	0.19072636941709448	402.7626304068808	2.0
536	0.19960299703837628	4235.016806228694	2.0
537	0.21282289405739846	390.57284811305817	2.0
538	0.03340048131768042	4211.212623430992	2.0
539	0.18552767979832824	4170.3646203487415	1.0
540	0.4325246147444818	4131.7244300125585	1.0
541	0.25878512808435594	4096.795419532429	1.0
542	0.4074661423927076	3992.825079872424	1.0
543	0.475149030334675	3954.360756656323	1.0
544	0.03949735182385725	3872.324493723468	2.0
545	0.32735014965418113	3836.4248568307767	3.0
546	0.2739831548013448	3721.722975267004	1.0
547	0.3789311347018901	3695.0779975290543	3.0
548	0.4998906654358676	3158.98648963094	1.0
549	0.43139370140770383	3151.880646552925	1.0
550	0.24315436779707653	3174.9851719027465	3.0
551	0.21258462489663438	2588.8881435530193	2.0
552	0.3253314645551847	2435.2337484459813	3.0
553	0.056995208505629294	1512.898962399634	3.0
554	0.2586587814460082	5312.956419875345	1.0
555	0.04763042318408532	5277.055710680823	2.0
556	0.18885364732109192	5072.716886222558	2.0
557	0.24460132539780083	4917.841072088219	2.0
558	0.25294762322295494	4906.11565233172	2.0
559	0.15617964481860033	4892.432757439401	2.0
560	0.04702296973516579	4895.047525689057	2.0
561	0.20556272373775455	4796.768090928896	2.0
562	0.4757490948513926	4493.546397966784	1.0
563	0.5148311840326791	592.1238228564107	1.0
564	0.1510085728795647	486.05455931150755	2.0
565	0.44962739971136434	3870.4582301159453	1.0
566	0.014040306676889066	5431.967489428744	1.0
567	0.08669011200864815	5278.422920414085	1.0
568	0.14877579446206607	472.20211522597947	2.0
569	0.5908830559460657	614.9398926731583	1.0
570	0.4874473376199499	587.412771764989	1.0
571	0.1617911816531717	783.4197947854718	3.0
572	0.017549890029819378	1162.8439109456895	2.0
573	0.37713602807752367	1203.0756582870663	1.0
574	0.16438678410373592	1334.7971274720085	2.0
575	0.08971572953353676	1546.039607024847	2.0
576	0.13263462496860107	1564.1576688380746	2.0
577	0.14413133479151483	1575.8445478651747	2.0
578	0.15676544054627642	1579.3766791023008	2.0
579	0.21052287661556024	2288.294324915614	1.0
580	0.036247157609358926	2771.1539237232564	1.0
581	0.41671515953007904	2856.4184648967057	1.0
582	0.28119954465869385	3755.9348252435866	1.0
583	0.1072177642924508	5379.919092300559	2.0
584	0.11691254657364984	5433.275025501586	2.0
585	0.022876163382499964	5717.3451999991485	2.0
586	0.09695342660457296	6574.624045681696	3.0
587	0.14037068522480017	7463.738769101885	2.0
588	0.06419064715642678	7352.450968602462	2.0
589	0.1007434004401292	3472.373533225931	2.0
590	0.09263819067323648	7294.0598531466385	2.0
591	0.10500022598298675	7274.876001306043	2.0
592	0.03447416875096874	7232.379723607178	2.0
593	0.15664193098782203	7215.229152617448	1.0
594	0.09707421900843613	7119.354367906335	1.0
595	0.035358402006647846	7053.048819291978	1.0
596	0.12844189598493888	7031.444390605647	1.0
597	0.10734757702752798	7030.5958634232775	2.0
598	0.04389886925052978	3152.632576029411	2.0
599	0.06108469733594629	6974.10160449001	2.0
600	0.10126990847777854	6913.33046004702	2.0
601	0.0882285794550567	3070.968979168443	2.0
602	0.009998027886883481	6833.457967682647	3.0
603	0.45959850414459424	2950.971190494486	1.0
604	0.08631244063447926	2896.820472355488	2.0
605	0.10563859412870746	2879.668755893108	2.0
606	0.06785663791372487	2831.6085289779403	2.0
607	-0.04791716732443627	6615.744818146978	2.0
608	0.08117148977468543	6573.648896813511	2.0
609	0.10737704353690432	6552.667700640544	2.0
610	0.03563074763340894	6511.72883107904	2.0
611	0.0032135049230477357	6512.867764590675	2.0
612	0.11679225580282049	6492.1974775514445	2.0
613	0.07261048670067674	6452.821864100231	2.0
614	0.141420889610585	2574.0906805295353	2.0
615	0.07791537411902552	6371.296097399376	3.0
616	0.055725556400761975	6293.61161874016	3.0
617	-0.028821939537711273	6253.015806075497	2.0
618	0.0917643523052833	2413.062343097723	1.0
619	0.24425466666146917	2368.304288328084	2.0
620	0.0054652585851355465	2389.7949815980064	2.0
621	0.1364444058466367	6198.016020205987	2.0
622	0.43984348990787564	2250.008268643338	1.0
623	0.0431357112408861	6051.95960648829	1.0
624	0.1255622482104814	6033.46889564047	2.0
625	0.0738513056710979	6012.6549546605165	1.0
626	0.07254635066568094	5971.232530520569	2.0
627	0.15701472210809922	5968.62850832726	2.0
628	0.15526141484008554	5934.009162168923	2.0
629	0.035976155063705786	5852.202188089475	2.0
630	0.24864042891454038	5834.653826938466	1.0
631	0.06026395062429766	5812.541585570652	2.0
632	0.08368862995267579	5791.248056675096	3.0
633	0.12303652430211516	5693.707695607594	2.0
634	0.19025191857420648	5651.080518884792	3.0
635	0.11082042056173422	5631.792964688705	1.0
636	0.14133446741811415	1789.133169425184	3.0
637	0.10211614587440199	1730.404208940321	3.0
638	0.1877003447487801	1713.7009334755112	3.0
639	0.038950121854931255	5475.419398276269	1.0
640	0.18522014934618153	5456.474854329519	1.0
641	-0.005718201634624709	5451.7876299586505	1.0
642	0.07600118367498827	5433.712245647189	2.0
643	0.07033016853863393	5429.301174051993	2.0
644	0.18696664132849403	5413.551965371058	1.0
645	0.09925263797666098	1533.2590696846164	2.0
646	0.2230089339651887	1470.887508830945	2.0
647	0.0495091836260347	5294.50250475805	3.0
648	0.1497738875404128	1453.454137911479	2.0
649	0.3928908857837097	1425.6893045717607	2.0
650	0.08354468728201174	5213.364784615187	2.0
651	0.08259332685079443	5193.148769506698	2.0
652	0.2712051170727853	1350.222449616429	2.0
653	0.23898521030540887	1308.360872754456	2.0
654	0.17957084221468347	5054.012848193715	2.0
655	0.09118872278611681	5015.842074590429	1.0
656	0.2308240579661144	4911.519690602831	3.0
657	0.020969931918022273	4813.540102980288	2.0
658	0.1646783740675065	980.5975922726457	2.0
659	0.12082477384460759	4633.245876540085	1.0
660	0.38950694965656835	4612.186243467435	1.0
661	0.1440232502067797	4615.504238595482	2.0
662	0.4145625899712703	751.4939355011365	1.0
663	0.3678878783525943	591.1219494701136	1.0
664	0.22897106159606367	4196.488118853809	1.0
665	0.10620980482683055	4172.470857581771	2.0
666	0.15427162603819508	331.4597647572391	2.0
667	0.1344158786829259	3953.9745679913385	2.0
668	-0.014307375169048587	7372.22114571343	2.0
669	0.07058867513997338	7331.870454468777	2.0
670	0.056966883265235815	7330.225751179726	2.0
671	0.07845243457303389	7119.154530401438	3.0
672	0.16046310376517564	7090.3094915389065	2.0
673	0.05084687391388867	6850.539022277709	2.0
674	0.09775575603412971	2874.8211640353475	2.0
675	0.11867090731223369	5613.54990823165	1.0
676	0.06024435019741854	1513.6738629166612	2.0
677	0.26609260733762835	5295.051623436599	3.0
678	0.15325846249311362	1213.777645681932	2.0
679	0.6097424686863718	814.4893605829275	1.0
680	0.33169310417876985	752.9914464995272	1.0
681	0.12434620584828579	4190.466496035791	2.0
682	0.11964229933757331	4192.344131246812	2.0
683	0.21259343804678132	3953.3373744724126	2.0
684	0.09896748397534544	5444.397110151788	2.0
685	0.22872065083816992	1218.2388282533157	2.0
686	0.06597240837889802	2393.854477777123	2.0
687	0.463088740304945	2464.390290648048	3.0
688	0.09422909842383473	2670.3014347417266	1.0
689	0.37395071822903125	2670.210613099114	1.0
690	0.28502859953587895	2972.371499071023	2.0
691	0.14617286193426496	3833.064041299881	2.0
692	0.0656372981249115	3969.4413876002186	2.0
693	0.08202587697907773	4144.509630589945	2.0
694	0.22727431842388404	4192.405529103046	1.0
695	0.1847720341474876	4291.738467123126	1.0
696	0.09999250505791062	4457.475519025818	1.0
697	0.2841548568744888	4930.625363028713	3.0
698	-0.023519058083628485	4952.948318978459	1.0
699	0.1403388220698497	5476.314082192443	2.0
700	0.4735749271209742	5854.847963165502	1.0
701	0.4810204268374993	5873.868163097401	1.0
702	0.16546018278415547	5892.563554478896	1.0
703	0.11213362407002088	6471.502495170819	2.0
704	0.10054758633624652	6593.022529210256	2.0
