# Supplementary material for: Laminar organization of cellular microcircuits modulating human interictal epileptiform discharges
Source: Nat Neurosci. 2026 Apr 30;29(6):1462–75. doi: 10.1038/s41593-026-02258-4 (PMC13246451; doi:10.1038/s41593-026-02258-4)
Supplement: Supplementary file 6 — Statistical Source Data. [file 41593_2026_2258_MOESM6_ESM.zip › FIG3/panelk.csv]

	k_mean_id	max_slope_amp_coeff
0	1.0	0.033603483644464624
1	2.0	1.3320207841079441
2	2.0	0.8835533344493645
3	3.0	0.06425308917464402
4	3.0	0.05265177738936925
5	3.0	0.02857459359190334
6	2.0	0.026930751391792785
7	2.0	0.912553712090992
8	1.0	0.021360159996353288
9	2.0	1.4702242355588744
10	2.0	0.03231743803345373
11	3.0	0.5028063392710438
12	3.0	0.07830662285542049
13	3.0	0.04006073067685192
14	3.0	0.03800158267443639
15	2.0	0.03685958742625274
16	3.0	0.0788734905068675
17	3.0	0.8251612513742927
18	3.0	0.868609874383789
19	3.0	0.038142062641117545
20	3.0	0.052150748661627166
21	2.0	0.02375754086944848
22	3.0	0.03624000041801466
23	2.0	1.1166577079970905
24	3.0	0.02113404325286595
25	1.0	0.32507356624371786
26	3.0	1.0103519981136826
27	1.0	0.9042293585698495
28	1.0	0.03558548185244912
29	2.0	0.0639899369304515
30	3.0	0.31892035955570197
31	3.0	0.020200729656166046
32	3.0	0.049426524160604626
33	2.0	0.18693691048153732
34	2.0	0.3804969653329394
35	3.0	0.04304851380374477
36	2.0	0.06401017449521786
37	1.0	0.5414167440657737
38	1.0	0.9600022806795507
39	1.0	0.4800134790239349
40	2.0	0.9278576768869516
41	3.0	0.04865014036110533
42	1.0	0.6022723964736709
43	1.0	0.7201594931073663
44	1.0	0.21826213071494002
45	1.0	1.9377057607102057
46	1.0	1.188365750012047
47	1.0	0.26527801620750713
48	1.0	0.362899140412687
49	1.0	0.027697912798175038
50	3.0	0.20847665726153014
51	1.0	0.7576974929894129
52	1.0	0.4619002322462699
53	1.0	0.07647713644936922
54	1.0	0.367910928523774
55	1.0	0.20328574815034023
56	3.0	1.3977852195341152
57	1.0	0.7443266489907786
58	1.0	0.11103040826928023
59	1.0	0.12670082043121556
60	1.0	0.17261725355343308
61	1.0	0.20125572666210845
62	2.0	0.17388078712584504
63	1.0	0.044447462400562354
64	1.0	0.1422844985259543
65	1.0	0.08710244688645756
66	1.0	0.05487542826545748
67	1.0	0.10497716842510856
68	3.0	0.06390955601968781
69	3.0	0.9491858192319041
70	3.0	0.14582125792516426
71	3.0	0.08213880385575731
72	1.0	0.8328216717514273
73	1.0	0.15695589945660884
74	1.0	0.12274537788499354
75	3.0	0.07023833211315558
76	1.0	0.21024783226378788
77	1.0	0.08581896099837695
78	1.0	0.5477562601820688
79	2.0	0.7330107055504442
80	2.0	0.6060502637517213
81	1.0	0.05101237389117623
82	1.0	1.070514418067127
83	1.0	0.16278301531832148
84	1.0	0.04584719107344145
85	1.0	1.0427081510089873
86	1.0	0.38282824356219686
87	1.0	0.052205315422485896
88	1.0	3.071917904359236
89	1.0	0.4197031441718601
90	3.0	0.08443903538234186
91	1.0	0.045488233518963396
92	1.0	0.9055490880900721
93	1.0	0.9574565698838009
94	1.0	0.15032809124977134
95	1.0	1.88083052664559
96	1.0	0.32705057024638495
97	1.0	0.8030301149905841
98	1.0	0.9023555325890955
99	1.0	0.4518207452795446
100	1.0	0.09591422856339121
101	1.0	0.05912185717568184
102	2.0	0.4828381315397522
103	1.0	0.23111919520545438
104	1.0	0.1801482133155396
105	1.0	0.8941002879266439
106	1.0	0.07823024310522786
107	1.0	0.12449237700030957
108	1.0	0.2318489552037438
109	1.0	0.11331088576617925
110	1.0	0.9596785894616607
111	1.0	0.08543875612522504
112	1.0	0.2665655172466571
113	1.0	0.22046152378124723
114	1.0	0.2587902095082425
115	1.0	0.5989269593761868
116	1.0	0.1602001334234369
117	1.0	0.7217515012561103
118	1.0	1.128086709361011
119	1.0	0.9940040655467861
120	1.0	0.3614890642539722
121	1.0	0.06722930785007736
122	3.0	0.36570051238671736
123	1.0	0.14518788181883732
124	3.0	0.07727513011289146
125	1.0	0.1581333434473787
126	1.0	0.21107383965594692
127	2.0	1.1134408061130139
128	1.0	0.10855631698932171
129	1.0	2.1326351859408113
130	3.0	0.1176716364139306
131	1.0	0.5924781929483844
132	1.0	0.4235098252464168
133	1.0	0.05544446720022983
134	1.0	0.9971457250867308
135	1.0	0.15293041159999524
136	1.0	3.1329611090800644
137	1.0	0.816169582066767
138	2.0	0.05897501016550767
139	1.0	0.20381833023047494
140	2.0	0.07977986862303758
141	2.0	0.04915001917515495
142	1.0	0.9698226415286116
143	1.0	0.10173436958468426
144	1.0	0.5160404764266551
145	3.0	0.08843805813384478
146	1.0	0.042500346225759184
147	1.0	1.0712489361942112
148	3.0	0.28009163758898903
149	1.0	0.09088790021321966
150	1.0	0.9133504815157446
151	2.0	0.3934804561003695
152	2.0	0.4679962756303385
153	3.0	0.2810213248543925
154	2.0	0.3202097750432603
155	1.0	0.11964328468257154
156	1.0	0.07103590511529677
157	1.0	0.9250686819942047
158	1.0	0.050149811055836525
159	1.0	0.2335061263545395
160	1.0	0.9043577783633063
161	1.0	1.1935901908876265
162	2.0	0.6207293587440049
163	1.0	1.630442976558653
164	1.0	0.1694401546224358
165	1.0	0.5350266875121703
166	1.0	2.522536471220421
167	1.0	0.09521930004029558
168	1.0	0.13734326500183117
169	1.0	1.1237996577450735
170	1.0	0.33661745509248925
171	1.0	0.520131118911406
172	2.0	0.0852933173660301
173	1.0	0.3721532643824973
174	1.0	0.111901490801772
175	1.0	1.3877246581536393
176	3.0	0.05966703307742997
177	3.0	0.05416704261339984
178	3.0	0.5289595445934869
179	2.0	0.0456889928828971
180	3.0	1.3739724441914558
181	1.0	0.060814059125557
182	2.0	0.9515099990265019
183	3.0	0.08925930786743257
184	2.0	1.6003697800729282
185	3.0	0.2809923254954552
186	3.0	1.6243027623575297
187	3.0	1.0431484899046306
188	1.0	0.8850274144467823
189	3.0	0.03921237230318156
190	2.0	1.7181900790342564
191	1.0	0.2242385439274704
192	3.0	1.254810469843577
193	3.0	0.04042248466558535
194	3.0	0.06295181370846907
195	3.0	0.05815810198842616
196	3.0	1.4196292126126449
197	2.0	2.138213234753107
198	3.0	0.8498971180810596
199	3.0	0.5693798129740039
200	3.0	0.939426653752103
201	3.0	0.050150904256391224
202	3.0	0.046845769912371146
203	3.0	0.8313908378179805
204	3.0	0.031664887502499586
205	3.0	0.05022629718576812
206	3.0	0.7635527344905098
207	1.0	1.2125111454244133
208	3.0	1.5941305962775199
209	3.0	0.0655228207094175
210	3.0	0.6877234247074003
211	3.0	1.1625941701746323
212	2.0	0.7334904011240975
213	3.0	0.4610465654480719
214	2.0	1.7401198287331163
215	2.0	2.2173530347394275
216	3.0	1.1701320642045527
217	3.0	1.933038247267032
218	3.0	1.3870016264226235
219	3.0	0.6211979777641597
220	3.0	0.058967983851931846
221	3.0	0.43612642435977167
222	2.0	0.5650954302948039
223	3.0	1.0958382246331309
224	3.0	0.44993404303074014
225	3.0	0.8094108226130405
226	3.0	0.43695591946846735
227	3.0	0.07547960634254675
228	3.0	1.2983585281530312
229	3.0	1.7197007360323355
230	3.0	0.91233409492528
231	3.0	0.7810235709657941
232	3.0	0.04894044213382588
233	3.0	0.09153306530572182
234	3.0	0.9158523166813248
235	3.0	1.0038213758256738
236	3.0	0.6792477781777361
237	2.0	0.6763723902216519
238	3.0	0.07003040521752438
239	1.0	0.07514238832676559
240	3.0	0.10277441034573553
241	3.0	0.05811791816149642
242	3.0	0.0517682300678998
243	3.0	0.9700986206730985
244	3.0	0.8593881885302638
245	3.0	1.1156188230534076
246	3.0	0.1044071261710495
247	3.0	0.07429032346611728
248	3.0	0.05092262085809619
249	1.0	0.0653042987759039
250	3.0	0.06871240931816792
251	3.0	0.07097826740091472
252	3.0	1.4466130421619943
253	3.0	0.639246873864916
254	3.0	0.08524248531254362
255	3.0	1.4470753748257668
256	3.0	0.9001747933395017
257	3.0	0.06001455666597579
258	1.0	0.7945658341854098
259	1.0	0.4597585475310372
260	2.0	4.258233441883101
261	3.0	0.051165555118443194
262	3.0	0.09464699101451388
263	3.0	0.06409444925658181
264	3.0	0.043452744214893355
265	3.0	0.2869515332951785
266	3.0	0.6224418857152126
267	3.0	0.03660221733645523
268	3.0	0.04987717504775622
269	3.0	0.03959906325313608
270	3.0	0.05284358034748384
271	3.0	0.043973026411123564
272	3.0	0.31467925933174495
273	3.0	0.26379781374521183
274	2.0	0.19762564381064912
275	2.0	0.014773097172734206
276	2.0	0.9656166503831196
277	3.0	1.1376346639468753
278	3.0	1.1212979919619082
279	3.0	2.2303515016332023
280	3.0	0.38726004294296384
281	3.0	0.03623229081833492
282	3.0	0.9086181076056097
283	3.0	0.6367013053539835
284	3.0	1.3273838132936748
285	1.0	0.046486099874559976
286	2.0	0.05319515508996171
287	1.0	3.3745751390162253
288	2.0	0.06304584220894083
289	1.0	0.12083538092140236
290	1.0	0.4915538712567639
291	3.0	0.493668567076892
292	2.0	1.3214896405032488
293	3.0	0.10883631676747903
294	2.0	0.5098803790611673
295	1.0	0.18626269538533996
296	1.0	1.066419664409267
297	1.0	1.5767809722844777
298	2.0	0.7070228526720015
299	1.0	0.2022721642903988
300	3.0	0.0894155267056953
301	3.0	0.5955407542134653
302	2.0	0.5944206222498795
303	2.0	0.4479994970718594
304	2.0	0.504752950833373
305	2.0	0.4793713725734817
306	1.0	2.818032132763319
307	2.0	0.10147378753128126
308	2.0	0.06691709683835383
309	2.0	1.2108531950906112
310	2.0	1.0381992919791996
311	2.0	0.6207787228720802
312	2.0	0.2607321326445767
313	1.0	0.9919094116881398
314	2.0	0.5412936283772198
315	1.0	2.4869902093227516
316	1.0	2.3668799674874696
317	3.0	0.040316959062852285
318	1.0	1.1193839918473942
319	1.0	0.13842839294662174
320	2.0	0.06990292234557302
321	1.0	0.07039774033966861
322	1.0	1.513460513785142
323	3.0	0.6989508029620699
324	1.0	0.06279532660466866
325	2.0	0.05719925236333697
326	1.0	0.0978603729175491
327	3.0	0.1967041280560246
328	1.0	1.7562848894125398
329	2.0	0.10387940682242344
330	1.0	1.7196838338076426
331	2.0	0.78843946860987
332	2.0	0.2574244729906807
333	2.0	0.4044658284951087
334	2.0	0.5153275427860259
335	1.0	2.971397721780647
336	2.0	0.07061057422432909
337	1.0	3.601054629619113
338	1.0	2.5816107528131567
339	1.0	1.8551158440672086
340	2.0	0.1867755219102757
341	3.0	1.3493231098288203
342	2.0	0.3382658189128698
343	2.0	0.6884279158908383
344	2.0	0.04343918950106734
345	1.0	2.4388450233775214
346	1.0	2.645798271966922
347	1.0	1.5279064258589936
348	2.0	0.37346977646179524
349	2.0	0.5528550720997961
350	2.0	0.32953242271221356
351	2.0	0.6936407708966393
352	2.0	0.4329420923026456
353	2.0	0.6567193889725045
354	2.0	0.12056052625782124
355	2.0	1.047691864955883
356	1.0	1.1955581672580518
357	2.0	0.06792461954841658
358	2.0	0.952834202278304
359	2.0	0.5357639150094083
360	3.0	1.3476869007951817
361	1.0	0.69653348098567
362	2.0	0.11912970438810115
363	2.0	1.0225632909522089
364	1.0	0.09092662145709256
365	2.0	0.8016925628717011
366	2.0	0.08247732571539679
367	1.0	0.5002265179184067
368	2.0	0.08663005545455546
369	2.0	0.10006315329808232
370	2.0	2.269792476694364
371	1.0	0.1501979226581002
372	3.0	0.0463735838603698
373	3.0	0.5398148531319654
374	3.0	0.02996425300076187
375	3.0	0.03752331085774542
376	1.0	0.23404085428017124
377	2.0	0.6417455610359029
378	2.0	0.9141056735593777
379	1.0	0.7340712760390609
380	3.0	1.40092520667137
381	3.0	1.4330376980364354
382	3.0	1.0888943183135145
383	1.0	0.04891123590644388
384	2.0	0.28512916187502313
385	2.0	0.047899692404799625
386	2.0	0.49920648528288974
387	1.0	2.039090970536086
388	1.0	1.299427158947913
389	2.0	0.7786278104406577
390	2.0	1.4030780007336017
391	1.0	0.09293265491795259
392	1.0	1.0089328535818445
393	1.0	0.05416038402886268
394	2.0	0.9830855913971138
395	1.0	2.1812862496999563
396	1.0	1.6073202006430762
397	2.0	0.05622968755223533
398	3.0	0.35332526612102233
399	1.0	1.9717887439900625
400	1.0	3.8209553484624976
401	2.0	1.109092114757279
402	1.0	0.7113171053180976
403	2.0	1.2855429425089115
404	1.0	2.43574257120516
405	1.0	3.046362083150714
406	2.0	2.1594663966587087
407	2.0	0.8320652327049297
408	1.0	4.354346409618943
409	3.0	0.7149658604668693
410	1.0	0.9845295731561142
411	1.0	2.076633619740594
412	1.0	3.2976737821415427
413	2.0	0.15780987903756924
414	1.0	3.1374805189076946
415	1.0	3.4363495425239057
416	1.0	0.6189400809502554
417	2.0	0.7188144770262059
418	2.0	0.5473637443944447
419	2.0	0.033358859410691666
420	2.0	0.03035627905017658
421	2.0	1.1515755436897044
422	2.0	1.0274745810865686
423	3.0	0.03412635974739743
424	2.0	0.3783937280962689
425	3.0	1.4791533092959168
426	2.0	1.6693921116224903
427	2.0	0.061005755610822235
428	2.0	0.9947946528643676
429	3.0	0.05770358980247636
430	1.0	2.8258421865971375
431	1.0	1.0185084567776506
432	2.0	0.4776677516489287
433	2.0	0.9134280666215749
434	1.0	1.4640335487616127
435	2.0	0.9155986861894349
436	3.0	0.5707550276046758
437	2.0	1.3490724015018047
438	2.0	0.3075013157150288
439	1.0	1.0209370028400275
440	1.0	1.8874011856482784
441	3.0	0.08641509399986384
442	1.0	1.1644392810209476
443	1.0	1.6382569797376099
444	2.0	0.40913159606773997
445	1.0	0.08499106856516456
446	2.0	0.7078662602863696
447	2.0	0.6701537439010739
448	2.0	0.07581636100155842
449	1.0	3.7549048901772037
450	3.0	0.026076811076762935
451	1.0	2.5904754855904537
452	2.0	0.9049753158303571
453	2.0	0.7830922090525807
454	1.0	0.9573291034300515
455	2.0	0.050724374627889035
456	2.0	0.02821641228084417
457	2.0	0.03607955955120251
458	2.0	0.9509342425491794
459	2.0	0.05402111825168644
460	2.0	0.8668808641657174
461	2.0	1.8148358407796281
462	3.0	0.08221052099618598
463	1.0	0.9071302098275567
464	1.0	2.3635578380187754
465	2.0	0.07053377431038886
466	1.0	1.285128214154834
467	1.0	3.052622519253394
468	2.0	0.04893416229446628
469	2.0	0.03366443274192639
470	2.0	0.05722422719647844
471	1.0	0.35748039845375584
472	1.0	0.896848746332519
473	1.0	1.766690345850628
474	3.0	1.5379883847329032
475	3.0	1.0278008119576127
476	3.0	0.042308891477645896
477	1.0	1.5050441084693844
478	1.0	0.06035917551367258
479	1.0	1.6524219312828385
480	3.0	0.6909482121033212
481	3.0	0.09717787117176843
482	1.0	1.7916037483432905
483	1.0	0.14548133559892806
484	2.0	0.049171051109855896
485	1.0	1.12906972026095
486	2.0	0.37964272801802057
487	2.0	1.3051808302695362
488	2.0	1.034757470084588
489	3.0	0.11785787872621525
490	2.0	0.5722279453064251
491	2.0	1.354669859927682
492	2.0	0.04549950180144966
493	2.0	0.20985052855534572
494	3.0	1.5368459542645465
495	1.0	1.007656573234581
496	1.0	1.6169401417990266
497	2.0	0.062216365705255405
498	1.0	1.2302998179343416
499	1.0	0.6999954834556977
500	2.0	0.8900581734653624
501	2.0	0.6008375259570555
502	1.0	0.9350973990042311
503	1.0	0.6080338590880361
504	1.0	0.07875489654279634
505	3.0	0.8289730535053493
506	1.0	0.08159763256136066
507	2.0	0.10017739415955469
508	2.0	0.06951297725914302
509	2.0	0.06876405858923543
510	2.0	0.045284938720738334
511	2.0	1.0752214223960967
512	1.0	0.09326132097656491
513	2.0	0.09054423829006289
514	2.0	0.10328744902542375
515	2.0	0.7085704842613355
516	2.0	0.05725638576919488
517	2.0	0.2316119632512757
518	1.0	0.1690186786593965
519	1.0	0.10620543027923073
520	1.0	0.5156874431884721
521	2.0	0.07745155776721024
522	1.0	2.166240138095446
523	1.0	2.988755888236858
524	1.0	2.1459487423288945
525	1.0	3.6409385844444686
526	1.0	2.2998578175159343
527	1.0	1.0828545810901407
528	2.0	0.06486910840991186
529	1.0	2.781832158431193
530	1.0	1.7588404233621096
531	1.0	0.10957400330814726
532	1.0	0.1524596945626286
533	1.0	2.3076731393638044
534	1.0	1.4840391199395977
535	2.0	0.023696180612134365
536	2.0	3.11368519504122
537	2.0	0.33930282622468366
538	2.0	0.0619408880633303
539	1.0	0.6139954432922339
540	1.0	1.2809289216713142
541	1.0	1.1978983351343289
542	1.0	2.042937798916358
543	1.0	3.4385291692803612
544	2.0	0.08707586501719103
545	3.0	0.8538409682256315
546	1.0	0.29719307380255244
547	3.0	0.19954036776926337
548	1.0	3.116381956974281
549	1.0	0.8157729778981706
550	3.0	0.05249542937317142
551	2.0	1.5163356211493384
552	3.0	1.0089853534129327
553	3.0	0.45630459659677375
554	1.0	0.6727835447041062
555	2.0	1.2677090553515824
556	2.0	1.4264442022196642
557	2.0	0.13555886755191965
558	2.0	0.46952505647309034
559	2.0	0.06808816148892519
560	2.0	0.02890519917298374
561	2.0	0.6169687386663898
562	1.0	1.8889908093341847
563	1.0	1.7443393175715496
564	2.0	1.284577958854856
565	1.0	1.0020697204585636
566	1.0	0.15861704823107964
567	1.0	0.913339375626844
568	2.0	0.04718923414884994
569	1.0	2.5420455809018367
570	1.0	1.4997701645187493
571	3.0	0.6601529736807473
572	2.0	1.0121804120108506
573	1.0	1.8005282609148765
574	2.0	0.12681432323565217
575	2.0	0.029839485920296248
576	2.0	1.2116777004439994
577	2.0	0.7496251746289492
578	2.0	0.08671803969417365
579	1.0	0.08872990612003964
580	1.0	0.1351055668894991
581	1.0	1.0522874627188694
582	1.0	0.06712569391082064
583	2.0	0.061506519605434885
584	2.0	0.06916883122329219
585	2.0	0.03158366699342218
586	3.0	0.0821520683944579
587	2.0	0.06981028085694958
588	2.0	0.04744287467416512
589	2.0	0.7734896131319302
590	2.0	1.3801762908112225
591	2.0	0.04523694050150902
592	2.0	0.748204063986327
593	1.0	0.044781652080356504
594	1.0	0.023752310484445167
595	1.0	0.0472288164493237
596	1.0	0.7658826141106079
597	2.0	1.4725553414983588
598	2.0	0.03798185505098635
599	2.0	0.6991646600378687
600	2.0	0.18722789106494686
601	2.0	2.235784269968605
602	3.0	0.04486586324625675
603	1.0	2.937106478641558
604	2.0	0.23138187685075753
605	2.0	0.03385836175143303
606	2.0	1.1360351501081485
607	2.0	2.601257534131312
608	2.0	0.06661416940453976
609	2.0	0.043113577877138015
610	2.0	0.04027740218485924
611	2.0	0.036294623932757175
612	2.0	0.3417632989117009
613	2.0	0.26579422464130675
614	2.0	0.24525337671017566
615	3.0	0.04226041727705136
616	3.0	0.9179137103988022
617	2.0	0.8677728777098931
618	1.0	0.23149528706190062
619	2.0	0.6455783192895496
620	2.0	1.26072711489671
621	2.0	0.0802172646824793
622	1.0	2.354720332112684
623	1.0	0.028727636161588115
624	2.0	0.04622094085516278
625	1.0	0.22326802731475132
626	2.0	0.06687915387034903
627	2.0	0.11683942154311944
628	2.0	0.07000489203850097
629	2.0	0.04117773304868419
630	1.0	0.1646597844114817
631	2.0	1.1382925224851494
632	3.0	0.0386212633141018
633	2.0	0.06681378558943499
634	3.0	0.059638041936419896
635	1.0	2.005549663038286
636	3.0	0.11046006735962399
637	3.0	0.16439896178848026
638	3.0	0.0689632925764566
639	1.0	0.0533380311299563
640	1.0	2.0596744278418435
641	1.0	0.043663842123516775
642	2.0	0.044606121766516
643	2.0	1.5131406495133797
644	1.0	0.12145554582617693
645	2.0	0.06158778414853451
646	2.0	0.7876050911718427
647	3.0	0.04574637695771237
648	2.0	0.30824297473733453
649	2.0	0.5269554243586868
650	2.0	0.04571847533663336
651	2.0	0.21610911199771704
652	2.0	0.6223909627081233
653	2.0	1.6445436097004993
654	2.0	0.19146498128646214
655	1.0	0.04347611320869809
656	3.0	0.10240773846189077
657	2.0	0.064987069919225
658	2.0	0.058651679441758794
659	1.0	0.05226804237075565
660	1.0	1.08908526788377
661	2.0	0.2413874641772325
662	1.0	1.0562899526429965
663	1.0	1.675326285972488
664	1.0	0.13682722891131288
665	2.0	0.041637402524435985
666	2.0	0.0813289016987058
667	2.0	1.7207009822962973
668	2.0	0.030811501231978827
669	2.0	0.8345920941511913
670	2.0	0.037368786475837815
671	3.0	0.024898265760925905
672	2.0	0.04633961565112018
673	2.0	0.022943591180763282
674	2.0	0.03047555680555476
675	1.0	0.03141443166105603
676	2.0	0.08367840558034806
677	3.0	0.08774703350357933
678	2.0	0.2583481676059735
679	1.0	0.9946724373065281
680	1.0	0.06685689525676444
681	2.0	0.19353708651466744
682	2.0	2.597341030320914
683	2.0	0.038166039664118974
684	2.0	1.2048377483451893
685	2.0	0.24267765922292678
686	2.0	0.055538324872700884
687	3.0	2.2532635905959824
688	1.0	0.4698480586901641
689	1.0	0.9658986396890658
690	2.0	0.9928379878566382
691	2.0	0.9396505016355465
692	2.0	0.0347596622352154
693	2.0	0.7400908434920046
694	1.0	1.2843677480776488
695	1.0	0.5058661144999607
696	1.0	0.066825470704705
697	3.0	0.04614230583893254
698	1.0	0.042463415938803394
699	2.0	0.08461007863848066
700	1.0	1.1643660128707674
701	1.0	2.8337579266363204
702	1.0	0.12196320093130426
703	2.0	1.1814580826126218
704	2.0	1.2967175921259013
