# Supplementary material for: Laminar organization of cellular microcircuits modulating human interictal epileptiform discharges
Source: Nat Neurosci. 2026 Apr 30;29(6):1462–75. doi: 10.1038/s41593-026-02258-4 (PMC13246451; doi:10.1038/s41593-026-02258-4)
Supplement: Supplementary file 7 — Statistical Source Data. [file 41593_2026_2258_MOESM7_ESM.zip › FIG4/panelf.csv]

	Unnamed: 0	sfc	depth	k_mean_cluster
1	338	0.0061511234762543	3702.256511553889	0.0
4	341	0.0145977925798814	3505.790372249684	0.0
10	347	0.0087848965004128	3127.320612076388	0.0
12	349	0.015022484499096	2849.8788296550865	3.0
14	351	0.0038326600838392	2579.3620129844403	0.0
18	355	0.0046600946923201	2459.588733507117	0.0
20	357	0.009924627970583	2319.7241356472177	3.0
22	359	0.0052981842897696	2223.809763516154	0.0
24	361	0.0304601162093942	2104.124454972127	3.0
25	362	0.022714122666025	1974.740210924032	2.0
26	363	0.0225595516128476	1929.348514051297	1.0
27	364	0.0	5704.289499754459	0.0
28	365	0.0	5661.882747028274	3.0
29	366	0.0	1826.2484820575391	0.0
30	367	0.0	1724.3367666931736	3.0
31	368	0.0	1760.2610288134892	0.0
32	369	0.0596263436940214	5547.461917653038	3.0
33	370	0.0	1697.434588709196	3.0
34	371	0.0020683427203503	1596.503692518054	3.0
35	372	0.0	1518.6072792075138	0.0
36	373	0.0	1364.3881841063394	0.0
37	374	0.0	1226.29746100577	2.0
38	375	0.0	1163.4832543398425	0.0
39	376	0.0012966994723379	1099.8582506813036	3.0
40	377	0.001424301863602	1044.168879634255	3.0
41	378	0.0052704451050064	898.8502732757097	0.0
42	379	0.0010569922376992	781.8466780154222	3.0
43	380	0.001613417234762	706.6188991540739	3.0
44	381	0.0247574355920726	622.4549202480957	0.0
45	382	0.0	597.4229197586119	3.0
46	383	0.0	564.0455454382663	0.0
47	384	0.0056524519184592	542.2219771014752	0.0
48	385	0.0053569121011288	522.8158339941492	3.0
49	386	0.0045336965860838	480.03114305094095	0.0
50	387	0.0	402.84013339661306	0.0
51	388	0.0	359.0101272735028	0.0
52	389	0.0039940023741692	3920.543978214641	0.0
56	393	0.0158805829023177	2761.36861297768	1.0
58	395	0.0273253947464126	2404.607787392245	0.0
59	396	0.0190994813124509	1980.368253738463	3.0
60	397	0.0017990064654109	1749.593691818418	0.0
61	398	0.0	884.3655450347178	0.0
62	399	0.0	221.3517028139413	0.0
63	400	0.0	303.3277416270139	0.0
64	401	0.0	1101.505372070775	0.0
65	402	0.0	1198.0415393713947	0.0
66	403	0.0	1598.4326325069796	0.0
67	404	0.0	1680.849709575663	3.0
68	405	0.0169493031249619	1696.8569022584352	3.0
69	406	0.0058917935663826	1887.4749128956428	0.0
70	407	0.0	1920.1955501950013	0.0
71	408	0.0210041982967261	1917.786248027772	2.0
72	409	0.0336511795807061	1927.0410976613275	0.0
73	410	0.0065288699030791	2021.0647508077475	0.0
74	411	0.0017835701612518	2060.004614801393	0.0
75	412	0.0132112667826143	2218.4117214133603	3.0
76	413	0.0	2261.463334751136	0.0
77	414	0.0	2523.171727683173	0.0
78	415	0.0	2662.091054379965	2.0
79	416	0.0	2904.1586754913305	0.0
80	417	0.0030953047631026	4103.698600103391	0.0
89	426	0.0011101582635753	942.6913170814214	0.0
90	427	0.0	1873.96798471028	0.0
93	167	0.0068021873244534	3451.9247094611555	0.0
94	168	0.003159281660847	3392.561058917974	0.0
96	170	0.0147742111272956	3274.293729963722	1.0
97	171	0.0020304561038785	3253.648499258774	1.0
98	172	0.0051523894551585	3149.7329215589125	0.0
100	174	0.0	3045.8744314423293	0.0
107	181	0.0069106751605691	2866.030438062937	3.0
110	184	0.0	2827.7167542755587	1.0
113	187	0.0	2762.4484259920064	3.0
115	189	0.0080781366728185	2502.171189291461	0.0
117	191	0.0056272640593205	2466.7049487376357	1.0
118	192	0.0049019722472303	2385.575899068105	0.0
120	194	0.0	2284.649954747403	1.0
122	196	0.0100376968519192	2221.0505783888784	1.0
125	199	0.0100681388115188	5983.586753056611	1.0
126	200	0.0057135438953174	2149.5488871352677	1.0
127	201	0.0071318703887929	5942.232102603799	3.0
128	202	0.0029944426444895	5945.427232181139	3.0
129	203	0.0139698998775161	2078.0030693948247	3.0
130	204	0.0	5865.810026762481	3.0
131	205	0.0251296027397225	5822.372863346804	1.0
132	206	0.0	1906.055832008702	1.0
133	207	0.0261011596340375	5765.228037314941	1.0
134	208	0.0115903113649792	5728.2214381053545	0.0
135	209	0.0091336748198394	5701.167783871566	3.0
136	210	0.0	5707.017518951348	0.0
137	211	0.0122255892039863	1857.230630807417	1.0
138	212	0.010607208854301	5681.990093834062	0.0
139	213	0.0	1781.2366542789332	1.0
140	214	0.0123846748305868	5544.335199783969	0.0
141	215	0.0103793204149545	1722.395671168184	1.0
142	216	0.0065711369654653	5464.410138531992	2.0
143	217	0.0095929006795115	1585.5608202911508	2.0
144	218	0.0422024100754932	5352.467713238682	1.0
145	219	0.0037838737158549	5332.427753735223	0.0
146	220	0.005783885259306	5212.9827527714615	1.0
147	221	0.0100160968586935	1335.0652895295116	1.0
148	222	0.0028951336924303	1352.305971115753	1.0
149	223	0.0112974154099075	1313.4883397343783	1.0
150	224	0.0037010406369223	1188.2753979928311	1.0
151	225	0.0	5005.013823978238	1.0
152	226	0.0615269719025985	1183.1085533644964	1.0
153	227	0.0272431037792504	4983.55729888727	0.0
154	228	0.0155827330781132	4987.143646152341	0.0
155	229	0.0	4886.588673663391	0.0
156	230	0.014621480114803	4628.453321690785	0.0
157	231	0.0213527252929878	795.8156391039902	1.0
158	232	0.0059991359657701	4582.22638999014	3.0
159	233	0.0	751.2210024268188	1.0
160	234	0.0080148492438211	4564.471306366587	0.0
161	235	0.0646762807600899	618.4928011359998	1.0
162	236	0.0127469819492643	4427.414632609081	1.0
163	237	0.0186834063629616	560.1240256124056	1.0
164	238	0.0	4246.866950633047	1.0
165	239	0.003942605024582	387.8725089497166	1.0
166	240	0.0211291907208205	380.6967848757085	1.0
167	241	0.0078367678904201	328.9200300775201	1.0
168	242	0.0	4064.882538898653	1.0
169	243	0.0	4030.859978302342	1.0
170	244	0.0039374777077661	3986.9893469992735	1.0
171	245	0.0	81.12037843197231	0.0
172	246	0.0045360036151328	3843.590797757584	2.0
173	247	0.0334180037204349	3846.860196898449	0.0
174	248	0.0	3806.434182473532	0.0
175	249	0.0	3688.9523671817783	0.0
176	250	0.0	3603.277405037875	0.0
177	251	0.0116114620937158	3547.41073079153	0.0
178	252	0.0127754102968359	3526.166532614995	1.0
181	255	0.0129075420354431	5901.053511611131	1.0
182	256	0.0022888077461721	5769.832950692809	1.0
183	257	0.0019827608262706	1511.8536153596506	0.0
184	258	0.0017342744059544	1150.3961810266828	1.0
185	259	0.001505108836827	841.3705907460544	1.0
186	260	0.0620781296529135	836.1743058735938	1.0
187	261	0.0	4646.2916258728765	1.0
188	262	0.0130466504305267	481.4320376994992	1.0
189	263	0.0140681601483014	403.4183453205897	1.0
190	264	0.0050578129798368	322.518889037834	1.0
191	265	0.0	3865.7556072189873	0.0
192	266	0.0079166218463022	3766.3401301803774	1.0
194	268	0.0102573396279127	248.00122099426608	1.0
195	269	0.0321112668980044	687.0719488733739	1.0
196	270	0.0141437312658637	1263.6858845474344	1.0
197	271	0.0066938696653355	1848.7082021456008	1.0
198	272	0.0097965126572724	1868.1202280445525	1.0
199	273	0.0015532501130626	2004.136131537913	3.0
200	274	0.0071062507960396	2069.321627487576	1.0
201	275	0.002724273800672	2722.409316546874	3.0
202	276	0.0113969198718625	3350.77180899688	1.0
203	277	0.0011560534231353	3356.387806867321	1.0
204	278	0.0017480822506348	3390.2366104528783	2.0
205	279	0.0	3565.416967939844	1.0
206	280	0.0	3605.963791092555	1.0
207	281	0.0036350290039449	3688.804523243319	3.0
208	282	0.0031257299941186	3765.548467330532	1.0
209	283	0.0205272554305943	3872.274582443498	1.0
210	284	0.0092818747398617	3984.9573427098794	1.0
211	285	0.0	4002.714125195583	1.0
212	286	0.0032313048076868	4071.3354542860407	0.0
213	287	0.018418043753734	4133.876956088612	1.0
214	288	0.0274617186835698	4193.771250977754	1.0
215	289	0.0353662650445478	4289.326223699789	1.0
216	290	0.0023530972768963	4386.369133691753	2.0
217	291	0.0014037941487564	4369.27032819942	1.0
218	292	0.0	4468.107198156244	2.0
219	293	0.007534462731478	4524.278107827369	2.0
220	294	0.0076772691811131	4507.600143004434	1.0
221	295	0.003278257204948	4531.189172707047	1.0
222	296	0.0012567348674377	4686.278900272742	1.0
223	297	0.0046456452510741	4746.703178948072	3.0
224	298	0.0112341193139419	4827.011694880405	1.0
225	299	0.0041315642439891	4866.234810599627	1.0
226	300	0.0034823684600387	4783.762972441709	3.0
227	301	0.0062859118473386	4916.862038121118	1.0
228	302	0.022604440716185	5088.831527309556	1.0
229	303	0.0134216203730594	5197.873327147874	2.0
230	304	0.0248491915865176	5397.526888158565	2.0
231	305	0.0009371779566852	5581.434739469691	3.0
232	306	0.0085377591739487	5666.3997651403415	0.0
233	307	0.0	5647.643871665725	2.0
234	308	0.0	5882.098366036267	0.0
235	309	0.0046466565553053	5923.980970507807	0.0
236	310	0.0034574054064846	5968.914815918618	0.0
245	319	0.0274756027402049	988.2851756260834	2.0
246	320	0.0540033375605705	1144.3442912546689	1.0
247	321	0.0	1405.703211688302	0.0
248	322	0.0037553918268367	1672.9763103162295	1.0
249	323	0.0521592139707709	1722.652132993474	0.0
250	324	0.0035065492390527	1725.988564344012	1.0
251	325	0.0834920095143385	2598.9533525900824	1.0
252	326	0.0	2679.0649205155096	1.0
253	327	0.004335143556881	3104.737683418638	0.0
254	328	0.0014811599505731	3053.084040853088	1.0
255	329	0.0713460843869662	3296.2067927368707	1.0
256	330	0.0039914949050604	3337.924936603417	1.0
257	331	0.0469919190106485	4224.114531727775	1.0
258	332	0.0038633140371822	4647.346630416994	2.0
259	333	0.0	5939.093183114569	0.0
268	435	0.0057660904992975	3664.2068543939504	2.0
269	436	0.0	3642.452437541993	0.0
275	442	0.009366268400958	3364.2853533719053	0.0
278	445	0.0	3199.6418345502016	3.0
282	449	0.0	3045.336467426573	0.0
286	453	0.0	2764.1595004945902	0.0
288	455	0.0	2700.9051473708896	0.0
290	457	0.0	2623.080937576122	3.0
292	459	0.0	2561.911908853115	2.0
294	461	0.0	2520.4446002467203	0.0
296	463	0.0008370414439919	2443.9893541580323	3.0
297	464	0.0	2406.4686961911466	0.0
299	466	0.0262330243772207	2302.199012446461	0.0
301	468	0.0	2244.4504745895874	3.0
302	469	0.0019655283136427	2180.870892883181	3.0
303	470	0.004699877514123	2151.8378837060554	0.0
304	471	0.0291784062335141	2113.9053502517672	0.0
305	472	0.0418078656480202	2114.5215102957027	0.0
306	473	0.0	5821.384791235212	3.0
307	474	0.0	5760.746459311927	3.0
308	475	0.0071195311209774	1940.4157684466663	0.0
309	476	0.0	1894.9981871964465	0.0
310	477	0.0053774306359841	5720.355117379679	0.0
311	478	0.0	5716.860207991764	3.0
312	479	0.0	1870.8220593211156	3.0
313	480	0.0033576942098566	1786.3630381852636	3.0
314	481	0.0	5584.152454396612	0.0
315	482	0.0	1722.773122909357	3.0
316	483	0.0035771202917253	1720.288145807449	0.0
317	484	0.0	1620.6981353669362	0.0
318	485	0.0014706579573446	1558.385525691814	3.0
319	486	0.0	1542.1963715619097	0.0
320	487	0.0042084239759876	1482.8969736746112	0.0
321	488	0.0	1449.4429158667172	0.0
322	489	0.0267295042817727	1422.602496845685	0.0
323	490	0.0	1396.8634902764315	0.0
324	491	0.0	1363.143775947994	0.0
325	492	0.0	1278.1506168586084	0.0
326	493	0.0253011592364322	1263.602199369103	1.0
327	494	0.0	1147.159924698015	0.0
328	495	0.0	5025.8559680180015	0.0
329	496	0.0021186868220513	1138.8862285451814	3.0
330	497	0.0	4964.367466707437	3.0
331	498	0.0073999611390857	971.2058887237316	0.0
332	499	0.0	4708.790584158285	3.0
333	500	0.0046196099981721	862.0785430591122	0.0
334	501	0.0058977629620932	803.3541515659344	0.0
335	502	0.0016459613772751	778.2063130554643	0.0
336	503	0.0	704.9006801406122	3.0
337	504	0.0	701.2522316533959	0.0
338	505	0.0	678.0499754748989	0.0
339	506	0.0031855600207516	602.873345633704	3.0
340	507	0.0377572686296353	604.3147429051587	0.0
341	508	0.0016645399529185	594.6092250774764	0.0
342	509	0.0085607629687706	577.6859717427087	3.0
343	510	0.0	4403.626745300322	3.0
344	511	0.0	558.045773462236	3.0
345	512	0.006835500760998	543.044147642684	0.0
346	513	0.0	520.2778497778481	0.0
347	514	0.0	410.9635314283487	0.0
348	515	0.0	285.9133552711537	0.0
349	516	0.0	224.426732748022	0.0
350	517	0.0017624540677961	205.92342775330235	0.0
351	518	0.0	197.87354116538157	1.0
352	519	0.0	182.7633478167845	0.0
353	520	0.0	141.59454458056553	0.0
354	521	0.0014687117231634	127.28093237346002	1.0
355	522	0.0029178406233514	122.2926344613952	2.0
356	523	0.0	3805.3875822853865	0.0
358	525	0.0	3022.6400275771666	3.0
359	526	0.004069097467939	2767.7844985769425	0.0
360	527	0.0059736872221316	2355.722776186558	0.0
361	528	0.0	2182.2821868997653	3.0
362	529	0.0223630120767809	2155.994156836052	0.0
363	530	0.0129499668115034	2105.870223722308	0.0
364	531	0.0022918311805232	1450.8094561700143	3.0
365	532	0.0	1411.770408321785	0.0
366	533	0.0	1405.1219478275198	0.0
367	534	0.0100704233903278	1360.983828540304	0.0
368	535	0.0	964.1967394675212	3.0
369	536	0.0	899.3839979839586	3.0
370	537	0.0077296588603547	861.6559457252151	0.0
371	538	0.0	564.3802952018141	0.0
372	539	0.0063968044435011	959.0160019309496	0.0
373	540	0.0076496485368836	979.424764424557	0.0
374	541	0.0024557885545663	254.5043455590776	0.0
375	542	0.002748081462661	280.23372959084827	0.0
376	543	0.0	282.39515261268025	0.0
377	544	0.0190097590329977	395.12928150356856	0.0
378	545	0.0030868255306551	365.6028372185574	0.0
379	546	0.0017283376514625	498.5178021030388	0.0
380	547	0.010148108569124	554.2635273923215	0.0
381	548	0.0030510200708902	643.3667114963537	3.0
382	549	0.0	742.2144249027351	0.0
383	550	0.0	885.9595752861014	3.0
384	551	0.0	944.1989078701408	3.0
385	552	0.0	1024.1622000032005	3.0
386	553	0.0	1089.6094675329168	3.0
387	554	0.0024133215673615	1126.3432187175767	3.0
388	555	0.0080568748008111	1246.894483217162	0.0
389	556	0.0	1299.4578294755363	0.0
390	557	0.0059999818242559	1333.02847986477	3.0
391	558	0.0135254070561602	1679.908855638956	0.0
392	559	0.0355230131703364	1965.1866738733752	2.0
393	560	0.0	2076.791711077566	2.0
394	561	0.0014030467678243	2379.291487645461	0.0
395	562	0.0014389008219786	2441.467554475803	2.0
396	563	0.0014952635222868	2505.714317855055	0.0
397	564	0.0026764365430022	2823.8783708571336	0.0
398	565	0.0085597169578021	2916.703903477095	0.0
399	566	0.0	2839.779898063578	0.0
400	567	0.0075502075429039	3000.38952569106	0.0
401	568	0.0020821484059837	4626.770608093704	0.0
402	569	0.0295660420651188	5649.85876769939	3.0
410	577	0.0	2000.6034390329328	3.0
411	578	0.0	2000.6398706937416	0.0
413	153	0.008561136774009	5671.765176566985	2.0
414	154	0.0072737001212485	5515.454390699328	0.0
415	155	0.03102927528564	5314.281988786988	0.0
416	156	0.0	5315.52565685712	1.0
417	157	0.0053998998549036	5154.808825390895	0.0
418	158	0.0048630677055856	5150.415293828249	1.0
419	159	0.0125981208055371	5093.440052695036	1.0
420	160	0.0036231464693933	4793.149189911318	0.0
421	161	0.0	4730.863945570825	2.0
422	164	0.0	5175.494218141002	3.0
423	165	0.0204695451893275	5310.129946913717	1.0
425	861	0.0358098621956764	3612.643641575277	1.0
426	862	0.0	3543.217744176316	0.0
429	866	0.0651745272407186	3314.8001040171266	1.0
432	869	0.024200913405444	3275.090423016749	1.0
433	870	0.0016747955517342	3261.9235741444863	2.0
435	873	0.0	3209.8512744559284	2.0
440	878	0.0	3184.8530226331377	3.0
445	884	0.0501207016305289	3131.344954987281	1.0
446	886	0.0	3073.2594923533943	0.0
447	887	0.0076275501772256	3035.8640535814866	2.0
448	888	0.0356716290291412	2934.2744749481453	1.0
452	892	0.0031952584075749	2771.902627105178	2.0
454	895	0.0078836066531544	2671.939545791898	2.0
455	896	0.0028099827014765	2608.296794902581	1.0
457	898	0.0281581822393353	2591.7377734886813	1.0
458	899	0.0	2580.463410928721	0.0
459	900	0.0	2583.536460137597	1.0
460	901	0.0420132115071168	2536.916219971583	3.0
463	905	0.0017350643572692	2434.2282276947963	3.0
464	906	0.0018784381695395	2418.704568882027	0.0
465	907	0.0185664553111786	2429.425548230187	0.0
467	909	0.0011674000685651	2407.393017162937	0.0
469	911	0.0290542428027332	2310.534517431352	1.0
472	914	0.0289760594496478	2190.1524868687648	3.0
473	917	0.0549557429640712	2128.140304565486	1.0
474	918	0.0022085662884293	2081.879241916212	1.0
475	919	0.0	5912.733861625786	2.0
476	920	0.0010346657864063	2053.304293174388	1.0
477	922	0.0083621042254583	1948.77018865009	2.0
478	923	0.0085189422994886	5770.1978410256925	2.0
479	924	0.0	5730.293852391172	2.0
480	925	0.0	1860.7666158116945	0.0
481	926	0.0086727201297152	1847.8623158918635	3.0
482	927	0.0118468717038328	5671.047533321068	2.0
483	928	0.0	5647.951155969354	2.0
484	929	0.0073591555544703	5635.327718153951	2.0
485	930	0.0	1786.331865268265	0.0
486	931	0.0106623998618503	5612.522521057847	2.0
487	932	0.0094138561258376	1730.9870338002893	3.0
488	933	0.0040849768726919	1730.5043567295995	0.0
489	937	0.0059248728814777	5473.66200711886	1.0
490	939	0.0169945531758397	1608.4326921861684	1.0
491	940	0.0119056968439857	5431.133447793256	2.0
492	943	0.0061032721581408	1498.2841705476148	1.0
493	946	0.0149967897280715	1489.7012642666814	1.0
494	947	0.003674806818248	5314.435975440965	2.0
495	948	0.0055715166687082	1472.6292357348111	2.0
496	949	0.0028129991839496	1485.7267358845038	1.0
497	950	0.0063434293101471	5270.871263595194	1.0
498	951	0.0035367765131532	5273.207268038355	1.0
499	952	0.0	5234.650402058873	3.0
500	953	0.0	1410.7951032500096	0.0
501	955	0.0	5213.343004212701	1.0
502	956	0.0	1374.4819899673084	0.0
503	958	0.00210886585337	5192.254541130478	2.0
504	963	0.0055969358355809	1236.5186182262842	2.0
505	964	0.0110427493637205	1245.751502748617	2.0
506	966	0.0082488372273524	5074.638927266506	2.0
507	968	0.0018691817396633	5010.941487765157	2.0
508	969	0.0015929285898712	5004.938189780043	1.0
509	971	0.0052707156478484	4970.749473318449	2.0
510	978	0.0019757019621736	4900.006136497908	2.0
511	981	0.0131251539704925	1052.8300146473475	2.0
512	986	0.0	968.5333021408816	0.0
513	989	0.0033591393180795	891.5260270662702	2.0
514	990	0.010256810062407	851.3944002847757	2.0
515	991	0.0	4695.968047560989	1.0
516	993	0.0039788735772973	816.3603391473116	1.0
517	994	0.0126740181516229	4639.644740713411	1.0
518	995	0.0	4633.1439336072135	2.0
519	997	0.0155167346647375	4613.717198292216	1.0
520	998	0.0277021373069587	4599.4449231285225	1.0
521	1000	0.0175962816593368	4547.611374526556	1.0
522	1001	0.0664803460206771	689.4293659685791	1.0
523	1002	0.0242915582457495	707.8028102947201	1.0
524	1003	0.0027354755843919	695.9456717371222	1.0
525	1004	0.0	4415.649538073072	2.0
526	1005	0.1004964420703652	639.1194409259688	1.0
527	1006	0.0644398539049841	585.8344868507738	1.0
528	1008	0.0	521.6682770706329	1.0
529	1010	0.0008611316641118	4374.471334720709	0.0
530	1011	0.0031895423818011	4335.715326020751	0.0
531	1014	0.0	484.573297322022	1.0
532	1015	0.0297866624026983	4293.518220790463	1.0
533	1016	0.0021765086024095	4254.249006938878	1.0
534	1019	0.0	402.7626304068808	2.0
535	1020	0.0074498058468546	376.08770922091935	0.0
536	1021	0.0045082516068948	388.3002011368008	0.0
537	1022	0.0034686145738687	4235.016806228694	2.0
538	1023	0.0022872903191525	390.57284811305817	2.0
539	1024	0.0010505361958871	4211.212623430992	2.0
540	1025	0.0	4170.3646203487415	1.0
541	1026	0.011132527813832	4131.724430012559	1.0
542	1027	0.0026089354223073	4096.795419532429	1.0
543	1028	0.0018091035046885	4013.8110898986433	0.0
544	1029	0.0259556766724339	3992.825079872424	1.0
545	1031	0.0124415539269806	3954.360756656323	1.0
546	1035	0.0042836383619414	3872.324493723468	2.0
547	1036	0.0157114495103537	3836.4248568307767	3.0
548	1038	0.0575355659339658	3721.722975267004	1.0
549	1039	0.0763677101292103	3695.0779975290543	3.0
550	1040	0.0445321090769135	3158.98648963094	1.0
551	1041	0.0812597158892903	3151.880646552925	1.0
552	1042	0.0	3174.9851719027465	3.0
553	1043	0.0	2878.0062088220348	0.0
554	1044	0.0039895407986842	2588.8881435530197	2.0
555	1045	0.0194812867394405	2435.2337484459813	3.0
556	1046	0.0	2170.969892172173	0.0
557	1047	0.003768072328169	1512.898962399634	3.0
558	1048	0.0	1533.426149178009	0.0
559	1049	0.0	5312.956419875345	1.0
560	1050	0.0037640144041233	5277.055710680823	2.0
561	1052	0.00676854856138	5072.716886222558	2.0
562	1056	0.0123817583535613	4917.841072088219	2.0
563	1057	0.0112556849207912	4906.11565233172	2.0
564	1059	0.0	4892.432757439401	2.0
565	1060	0.0	4895.047525689057	2.0
566	1062	0.0035135543680594	4796.768090928896	2.0
567	1064	0.014683067475045	4493.546397966784	1.0
568	1065	0.0593334955208697	592.1238228564107	1.0
569	1066	0.0	4375.823719739153	0.0
570	1067	0.0023009816996227	486.0545593115076	2.0
571	1068	0.0309052915003956	3870.458230115945	1.0
572	1069	0.0	2595.408672401172	0.0
573	1070	0.0	2430.3041499327337	0.0
574	1071	0.0	5431.967489428744	1.0
575	1072	0.0	5278.422920414085	1.0
576	1073	0.0018738426021522	4927.548749677279	0.0
577	1074	0.0	472.2021152259794	2.0
578	1075	0.1011031775991265	614.9398926731583	1.0
579	1076	0.0542351990304556	587.412771764989	1.0
580	1077	0.0	783.4197947854718	3.0
581	1079	0.0170519104804831	1162.8439109456897	2.0
582	1081	0.0125428336348419	1203.0756582870663	1.0
583	1082	0.0018250798067365	1289.9929532013457	0.0
584	1083	0.0046063218950423	1334.7971274720085	2.0
585	1085	0.0050970901570644	1464.102791199899	0.0
586	1086	0.0	1546.039607024847	2.0
587	1087	0.002203661330756	1564.1576688380746	2.0
588	1089	0.0115603576870825	1575.8445478651747	2.0
589	1091	0.0084694886284737	1579.3766791023008	2.0
590	1093	0.0	1852.779936527615	0.0
591	1094	0.0245004140952526	2288.294324915614	1.0
592	1095	0.0025333468466289	2577.12456060353	0.0
593	1096	0.0034514725494341	2771.1539237232564	1.0
594	1098	0.0845475634528462	2856.4184648967057	1.0
595	1099	0.0063781943274264	3512.700902475778	0.0
596	1101	0.0584390051606438	3755.9348252435866	1.0
597	1102	0.0017780591298547	5379.919092300559	2.0
598	1103	0.0	5425.77479634347	0.0
599	1104	0.0127614546363993	5433.275025501586	2.0
600	1105	0.0067053440508772	5717.3451999991485	2.0
605	4	0.00795061911164	3066.1884586200003	0.0
606	6	0.0	3032.516158755881	0.0
609	9	0.0	2914.0158765027654	2.0
614	14	0.0117200637519957	2748.282292049749	0.0
618	18	0.0	2614.511551127879	0.0
630	33	0.0	2301.5664329437395	0.0
634	39	0.0032922538006841	2207.2714327412623	2.0
636	41	0.0	2144.323146967336	0.0
638	43	0.0118566222155232	5970.668356646716	0.0
639	45	0.0032441530987847	5939.171152679695	0.0
640	48	0.0	5892.476265185147	0.0
641	49	0.0	5874.731366693928	0.0
642	50	0.0	5871.736567837749	0.0
643	51	0.0	5852.092328818133	0.0
644	52	0.0	5811.036498373179	3.0
645	53	0.0045620960886276	5795.385972690287	0.0
646	54	0.0187229388443569	1912.220991353557	3.0
647	55	0.0031330392810389	5775.858761686235	0.0
648	56	0.0045868754762714	5666.381556547298	3.0
649	57	0.0	5696.355547981914	0.0
650	58	0.0076752056101646	5687.565649619761	0.0
651	59	0.0104707199402562	5673.538975925517	0.0
652	60	0.017706238928049	5612.247387146071	0.0
653	61	0.024711487301698	5569.685840694607	0.0
654	63	0.0	5454.20836068951	0.0
655	65	0.0151503263135554	5383.863064890308	0.0
656	66	0.0	5373.801741144846	0.0
657	67	0.016517534344425	5312.194631162196	0.0
658	68	0.0	5291.964851232247	0.0
659	70	0.0168065265225318	5232.229692952847	0.0
660	71	0.0044619899566714	5095.823860365078	3.0
661	72	0.0	5041.573132315985	0.0
662	73	0.0026493710260454	5030.313873068953	0.0
663	74	0.0048353736981506	4753.126297158708	0.0
664	75	0.0136126438817611	4732.259797515993	2.0
665	76	0.0	4672.422349682314	0.0
666	77	0.0	4511.720545040104	0.0
667	78	0.0015647487280666	4492.011554260838	3.0
668	80	0.0	4412.144601691954	0.0
669	81	0.002533346846629	4391.551128812159	0.0
670	82	0.004896037656132	4378.58024884199	0.0
671	83	0.0053867826892641	4353.524545756916	0.0
672	84	0.0015098477147526	4279.859951964799	3.0
673	85	0.0089143829151394	4140.280061021053	0.0
674	86	0.0028478124483909	4092.6222402383855	3.0
675	88	0.0014491443379671	4035.6395285644	0.0
676	89	0.0	3957.840318254453	0.0
677	90	0.0	3996.081284290016	0.0
678	91	0.0	3799.550715080564	0.0
679	92	0.0	3813.6419499927897	0.0
680	93	0.0	3764.6704525045184	0.0
681	94	0.0	3754.02939636166	0.0
682	95	0.0	3730.848397285397	0.0
683	97	0.0	3671.0207333295143	3.0
684	98	0.0055456035239134	3554.967024166366	0.0
685	99	0.0	3482.7930230284155	3.0
686	100	0.0092709714387274	3332.1911433069176	0.0
687	101	0.0	3270.8579976820533	2.0
688	103	0.0	3252.6330564833897	0.0
689	105	0.0068711801500116	3042.963497082072	3.0
690	106	0.0	2749.750388649228	2.0
691	108	0.0	2321.699631238464	0.0
695	113	0.0022573552100426	2211.11146707477	1.0
696	114	0.0	2109.9463367372427	0.0
697	115	0.0014840123072082	2107.925835724925	3.0
698	116	0.0025166375376405	2117.632366817816	1.0
699	117	0.0204553578947742	5967.178024757494	0.0
700	118	0.0	5792.103684083354	1.0
701	119	0.0	5659.617493654816	0.0
702	120	0.0	5534.725010997019	0.0
703	121	0.0065630311031506	5416.164162644675	2.0
704	122	0.0	4673.194937207916	0.0
705	123	0.0	4675.946637536297	0.0
706	124	0.0	4312.864403606198	0.0
707	125	0.0	3826.683889331545	0.0
708	126	0.0	3657.333288482501	0.0
709	127	0.0	3455.6137699272526	3.0
710	128	0.0	3272.6487013614724	3.0
711	129	0.0	3246.866712110971	0.0
712	130	0.0	3280.239835289871	0.0
713	131	0.0248940529189962	5787.500995172279	3.0
714	132	0.0075817905961099	5392.05301640376	0.0
715	135	0.0059215000885661	2108.6392855965805	0.0
716	136	0.0	2119.912827898808	0.0
717	137	0.0215719970481854	2951.6839673526283	2.0
718	138	0.0026382330211137	2985.5499169755785	0.0
719	139	0.0028805007981896	3212.92647759682	2.0
720	140	0.0074944536558683	3325.759679062161	0.0
721	141	0.0	3310.0205673598016	0.0
722	142	0.0	3453.078895598485	0.0
723	143	0.0048226263941047	4277.183758904049	0.0
724	144	0.0021916515892886	4334.904256198549	0.0
725	145	0.0	4753.009992075387	3.0
726	146	0.0084085554909388	5395.687208070819	0.0
727	147	0.0025464790894703	5992.230228391864	0.0
728	148	0.0141064721312761	5995.03251899901	0.0
732	580	0.0036317803503416	3691.185444841248	3.0
740	592	0.0962202868316324	2986.9730469676506	1.0
742	594	0.0120584229842583	2931.2775459490667	1.0
744	596	0.0295715568369851	2866.1013427662847	1.0
745	597	0.0202687288877172	2791.101092480972	3.0
746	598	0.0	2770.0241056007326	0.0
747	599	0.0206481071433884	2666.1840705266395	2.0
748	604	0.0076844976572228	2505.3766309337607	3.0
749	605	0.0421916436314048	2466.489295386068	2.0
750	606	0.0055784855686566	2446.9513899411377	1.0
751	607	0.0571574305396399	2427.350891746461	1.0
752	608	0.0291628775447256	2401.5994473052133	1.0
753	610	0.0250780246121895	2346.6957944205114	2.0
754	611	0.017462834033694	2273.138612984869	1.0
755	613	0.0115866758262371	2218.798077083541	3.0
756	614	0.0040981910835933	2191.325648876099	3.0
757	615	0.0475537093376542	2097.995069989217	2.0
758	616	0.0436034123998116	2138.8577030627894	2.0
759	617	0.0	5965.428680213139	0.0
760	618	0.0375460979384971	2047.081449186846	2.0
761	620	0.0325902284832005	1951.3356296991412	2.0
762	621	0.1122723100029376	1848.6403891529253	1.0
763	622	0.0160838980951282	5655.972582048437	2.0
764	624	0.0	5574.331229095587	2.0
765	625	0.0227177559603908	1736.0157088409503	2.0
766	626	0.0408731114519066	1641.529286064926	2.0
767	627	0.0415134312517745	1630.355378926768	2.0
768	636	0.0	1374.7823829230383	2.0
769	644	0.0759194748700452	1182.8913194488596	1.0
770	645	0.0331902750603789	1148.4694097151614	2.0
771	646	0.0790358202586498	1110.863112205885	1.0
772	648	0.251826372270138	1042.6963257629632	1.0
773	650	0.0	4748.428230536192	3.0
774	651	0.0856540893588402	885.5158092570873	1.0
775	652	0.01817726699234	843.4632385256846	1.0
776	653	0.003713650560991	786.5675391202967	2.0
777	654	0.0	4006.287202012399	1.0
778	655	0.0013227017710727	3929.807442726792	1.0
779	657	0.0148893924812993	3408.390404455676	3.0
785	663	0.0077382619077565	3083.976340429348	3.0
787	665	0.0043919054365324	2663.662542418273	0.0
788	666	0.0564221572711105	2221.1454673642884	1.0
789	669	0.0193437883081714	2146.736297007871	2.0
790	670	0.0677227523285776	2036.0048810108783	1.0
791	674	0.0300545202588024	1594.9394023320965	2.0
792	675	0.0282784229243635	1564.705069712698	2.0
793	676	0.0031096627304806	1467.565918249392	2.0
794	677	0.028275802352406	1378.4594696900513	2.0
795	678	0.1635871388541062	1185.842710974569	1.0
796	679	0.0179969001951236	1353.383260440347	2.0
797	681	0.1504055396648768	1016.1528502727142	1.0
798	683	0.1394746285307693	887.0573284392685	1.0
799	684	0.0843776356612443	848.7631518155122	1.0
800	685	0.0217576732360858	2228.471172754723	2.0
801	686	0.0150177244366084	2182.9764917815937	3.0
802	688	0.0095243483694458	1909.81151757317	2.0
803	689	0.0197383336285537	1618.7300092296264	2.0
804	691	0.0076156232924981	1896.3517425978443	2.0
805	692	0.0632440595024118	904.7299324717542	1.0
806	693	0.0859035315098525	966.9503453095158	1.0
807	694	0.0735814338379995	1296.7189921840554	1.0
808	695	0.0092739294202556	1305.2273862112395	2.0
809	696	0.0299233095059762	1354.9554556881794	2.0
810	697	0.0	1355.6250074475874	2.0
811	698	0.0062993860534123	1362.1392750807045	2.0
812	699	0.0307304491182755	1369.2772511495486	2.0
813	700	0.0205600938157623	1378.255625885703	2.0
814	701	0.0053173512125393	1429.1814586738246	2.0
815	702	0.022337825519018	1749.524285127597	2.0
816	703	0.0959667329897041	1773.0353628381245	1.0
817	704	0.0159383551423285	1904.5558937045644	2.0
818	705	0.0635791397076136	2048.990443065625	2.0
819	706	0.0406220428163943	2130.551504603281	2.0
820	707	0.054754453060088	2304.863355933063	3.0
821	708	0.0872758550895778	2342.7391255212924	1.0
822	709	0.0	4256.814570483069	2.0
823	710	0.0475382712917432	5829.685399680846	2.0
826	714	0.0	3669.0104988136886	0.0
829	717	0.0065514924599158	3532.8521616733924	0.0
831	719	0.0	3505.491821227565	2.0
833	721	0.0	3462.353168125327	0.0
836	724	0.0020032331602759	3428.184674958577	2.0
838	726	0.0	3304.0902486900923	2.0
842	730	0.0	3269.1748176223546	0.0
847	735	0.0118864224596686	3229.047404456983	1.0
852	740	0.02532642712173	3065.531585154329	0.0
853	741	0.058519366262201	3032.4898294790764	3.0
854	742	0.0070627879719174	3027.552693555392	3.0
856	744	0.0154733972450453	2990.6732103547147	1.0
857	746	0.0	2945.508756406446	0.0
858	749	0.0	2806.7523241621275	2.0
859	750	0.0	2766.589976392823	2.0
860	751	0.007915418712283	2724.672020974396	2.0
861	752	0.0396732200884716	2646.159679409502	1.0
863	760	0.0142401791187485	2429.2951495430552	1.0
864	761	0.006259669529501	2422.104746802352	0.0
865	763	0.0066693499962318	2248.027984231868	2.0
866	764	0.0	2248.000082951642	2.0
867	765	0.0356691129262754	2204.1211933353043	0.0
868	766	0.0	2169.057511253492	0.0
869	767	0.0054820035953875	2033.7613669816	1.0
870	768	0.009219341215689	2029.233616474262	1.0
871	770	0.0	1910.9469218641743	1.0
872	772	0.0	5697.291982889026	2.0
873	773	0.0715187377523351	1844.192785621924	1.0
874	774	0.0072946015583785	1836.141444835297	1.0
875	776	0.0	5359.021272508724	0.0
876	777	0.0	1513.7697806366514	2.0
877	778	0.0025304613542983	5322.0624662052105	0.0
878	779	0.0034070594105001	1452.5077099466153	0.0
879	780	0.0030260910343357	1449.0604802221087	3.0
880	783	0.0461704176467767	1228.6746171392024	1.0
881	784	0.0	5047.875799537269	0.0
882	785	0.1131464535335779	1168.04950384496	1.0
883	787	0.0036633681835028	4984.090293689205	2.0
884	788	0.0067901150954626	4969.011249509335	1.0
885	789	0.0043767609350271	4907.612362196366	2.0
886	790	0.0042450189670831	1079.3001268452915	1.0
887	792	0.0946017343659643	1026.1086110151518	1.0
888	793	0.0	4847.16080620558	0.0
889	794	0.0	4845.520583176776	2.0
890	795	0.0	4827.004327118533	2.0
891	797	0.1452841477043724	965.2492008614844	1.0
892	798	0.0	4747.9523721488	3.0
893	799	0.0594086985851644	943.8886027960124	1.0
894	800	0.0480068804129938	909.127092161596	1.0
895	801	0.0	4727.603965918415	0.0
896	802	0.0965541816197231	882.5394515919197	1.0
897	803	0.0	4687.603474285705	0.0
898	804	0.001369914563218	845.2261261024842	2.0
899	805	0.0938338783487364	825.7418756547213	1.0
900	806	0.0869015177929613	779.9398632575794	1.0
901	807	0.0019131547031943	4549.357619733632	1.0
902	808	0.0	4387.23847141923	2.0
903	809	0.0033222937790634	565.7150184909569	2.0
904	810	0.0	4268.796904048983	2.0
905	811	0.0025695269677262	4264.330302201856	2.0
906	812	0.0090846878303732	4159.086221838948	0.0
907	813	0.0129558515052674	4148.60716708516	2.0
908	814	0.0047788867732653	4146.821622430506	0.0
909	815	0.0178219186275205	4127.384783759606	2.0
910	816	0.0	4005.8262329868567	0.0
911	817	0.0029088210232792	4003.049074796936	0.0
912	818	0.0	3982.623125106217	0.0
913	819	0.0033032158000204	3987.148294591444	3.0
914	820	0.0	3674.269391782609	2.0
915	822	0.0050534890314068	3266.1525316270872	3.0
917	824	0.0	2986.8151941265905	2.0
918	825	0.0058977629620932	2657.4433394519183	2.0
920	827	0.0	5990.292235856763	3.0
921	828	0.0663018646429549	2026.5886155139133	1.0
922	829	0.0273440074133325	2025.87831091876	1.0
923	830	0.0278559116761745	1821.341952941108	2.0
924	832	0.0	1563.7274493363038	2.0
925	834	0.0830927124295814	1166.901776643861	1.0
926	835	0.0219062726470813	1067.4683193997844	2.0
927	836	0.0540626319270017	1065.7602416193522	0.0
928	837	0.0	4867.5085936613705	0.0
929	838	0.0	4848.382056373261	3.0
930	839	0.0144252794862317	993.5739697428288	2.0
931	840	0.0025060016006147	4664.730439189797	2.0
932	841	0.0019460750452169	780.0742941313174	1.0
933	842	0.0	784.6530749592239	1.0
934	843	0.0097090119333348	4002.732592262352	3.0
935	844	0.0	3982.245492363263	0.0
936	845	0.01831579304332	2033.6974653782163	1.0
937	846	0.0047399520674695	1986.0974875018856	1.0
938	847	0.0032575129096575	2114.4148925470654	2.0
939	848	0.0	2104.0567422755	1.0
940	849	0.0039164108837762	3247.739738230299	0.0
941	850	0.0265947780617407	3490.2990727780243	2.0
942	851	0.0062102688942952	3507.0394183938624	0.0
943	852	0.0	3510.3249008116563	2.0
944	853	0.0	3882.375435318955	2.0
945	854	0.0209547752313798	4526.521870067889	0.0
946	855	0.0	5849.699096835187	0.0
947	856	0.0083418463365615	5982.143654294345	0.0
956	1162	0.004568643982283	3472.373533225931	2.0
961	1173	0.0071735293333432	3355.911318760932	0.0
964	1186	0.0112045079936694	3271.396185214689	0.0
965	1189	0.0031077592438062	3256.103913876728	0.0
972	1200	0.0030894783070779	3152.632576029411	2.0
976	1204	0.0029178406233514	3070.968979168443	2.0
980	1211	0.0036708317519582	3012.54873872394	0.0
982	1214	0.0707564451323307	2950.971190494486	1.0
983	1216	0.0	2906.232274819768	0.0
984	1217	0.0085272073618718	2896.820472355488	2.0
985	1218	0.0	2866.861967564386	0.0
986	1219	0.0052300916833657	2879.055875542179	0.0
987	1220	0.0	2879.668755893108	2.0
988	1221	0.00301845581726	2831.6085289779403	2.0
990	1230	0.0	2771.411580859178	0.0
1003	1252	0.0047279824915416	2574.090680529536	2.0
1007	1267	0.0050127926965212	2413.062343097723	1.0
1008	1271	0.0019973659906759	2368.304288328084	2.0
1009	1272	0.0	2389.7949815980064	2.0
1012	1283	0.0369660822511071	2250.008268643338	1.0
1017	1291	0.0022135986803274	5971.232530520569	2.0
1018	1292	0.0047889073135828	5968.62850832726	2.0
1019	1293	0.0	5934.009162168923	2.0
1020	1294	0.0017677269296295	5913.223557050339	0.0
1021	1296	0.0	5872.580092375801	0.0
1022	1298	0.0017991169762817	5852.202188089475	2.0
1023	1299	0.0138036306412393	5834.653826938466	1.0
1024	1300	0.0	5812.541585570652	2.0
1025	1301	0.0	5791.248056675096	3.0
1026	1303	0.0112458440691669	5713.459477887922	0.0
1027	1305	0.0032662395037515	5693.707695607594	2.0
1028	1307	0.0	5651.080518884792	3.0
1029	1310	0.0	5631.792964688705	1.0
1030	1311	0.0089417696522059	1789.133169425184	3.0
1031	1312	0.0	5611.644783687838	0.0
1032	1314	0.0	1730.404208940321	3.0
1033	1315	0.0	1713.7009334755112	3.0
1034	1317	0.0051557523360144	5475.419398276269	1.0
1035	1318	0.0029334858813854	5456.474854329519	1.0
1036	1319	0.0040854505481178	5451.7876299586505	1.0
1037	1320	0.0033080169857763	5433.712245647189	2.0
1038	1321	0.0	5429.301174051993	2.0
1039	1324	0.0	5413.551965371058	1.0
1040	1327	0.0159584863753848	1533.2590696846164	2.0
1041	1328	0.002263841862945	1513.0351536453743	0.0
1042	1330	0.0134839604563966	5333.376285870918	0.0
1043	1331	0.0	5317.305786716196	0.0
1044	1332	0.0	1470.887508830945	2.0
1045	1333	0.0	5294.50250475805	3.0
1046	1334	0.0015933230744155	1453.454137911479	2.0
1047	1335	0.0078067462598206	1425.6893045717609	2.0
1048	1336	0.0	1389.1230415900045	0.0
1049	1337	0.0	5213.435294358487	0.0
1050	1338	0.0	5213.364784615187	2.0
1051	1339	0.0	5193.148769506698	2.0
1052	1340	0.0044103128647287	1350.222449616429	2.0
1053	1341	0.0	5172.557217730852	0.0
1054	1343	0.0	5157.753823957473	0.0
1055	1344	0.0031006210724223	1308.360872754456	2.0
1056	1347	0.0	1231.0410205305452	0.0
1057	1349	0.0	5056.754940314575	0.0
1058	1350	0.0177119756902435	5054.012848193715	2.0
1059	1358	0.0	5015.842074590429	1.0
1060	1362	0.0	4933.451373999384	0.0
1061	1363	0.0246192802595275	4911.519690602831	3.0
1062	1367	0.0061674999578874	4813.540102980288	2.0
1063	1368	0.0076366603010287	980.5975922726456	2.0
1064	1369	0.0093441909342946	4792.965467179675	0.0
1065	1374	0.0	4633.245876540085	1.0
1066	1375	0.0	4612.186243467435	1.0
1067	1376	0.001887891129415	4615.504238595482	2.0
1068	1378	0.0414925603493907	751.4939355011365	1.0
1069	1380	0.0067915255888351	4466.550911326397	0.0
1070	1381	0.0333988542780045	591.1219494701136	1.0
1071	1385	0.0042836383619414	533.5921462384649	0.0
1072	1387	0.0	495.0288737770752	0.0
1073	1389	0.0	4232.454613217324	0.0
1074	1391	0.0	4196.488118853809	1.0
1075	1392	0.0020938996305263	4172.470857581771	2.0
1076	1393	0.0099184071333787	331.4597647572391	2.0
1077	1394	0.0	4132.689194852899	0.0
1078	1395	0.0	4131.935820693641	0.0
1079	1398	0.0	3989.67950717204	0.0
1080	1402	0.0	3953.9745679913385	2.0
1081	1403	0.0	3945.089881020657	0.0
1082	1404	0.009140223639414	3830.128311437868	0.0
1092	1429	0.0062203965343707	2874.8211640353475	2.0
1094	1436	0.0	1877.2746222395965	0.0
1095	1438	0.0094007893322765	5613.54990823165	1.0
1096	1439	0.0075874221537948	1513.6738629166612	2.0
1097	1440	0.0	1473.7455102910762	0.0
1098	1441	0.0	5295.051623436599	3.0
1099	1443	0.0038209817686744	1213.777645681932	2.0
1100	1449	0.0599700416578235	814.4893605829275	1.0
1101	1451	0.0	752.9914464995272	1.0
1102	1455	0.0	4190.466496035791	2.0
1103	1456	0.0	4192.344131246812	2.0
1104	1459	0.0083998442187389	3953.3373744724126	2.0
1105	1465	0.0043900641597536	5444.397110151788	2.0
1106	1466	0.0030763175901149	5447.791939728691	0.0
1107	1468	0.0040448738499065	3952.8593249551336	0.0
1108	1469	0.0029076383834096	512.7103732226524	0.0
1109	1471	0.0	1218.2388282533157	2.0
1110	1472	0.0	2393.854477777123	2.0
1111	1473	0.0151958227889715	2464.390290648048	3.0
1112	1474	0.0	2670.3014347417266	1.0
1113	1475	0.0693503762887206	2670.210613099114	1.0
1114	1476	0.0059164683649389	2889.095840931217	0.0
1115	1478	0.0046913578748714	2972.371499071023	2.0
1116	1479	0.0	2996.632437357679	0.0
1117	1480	0.0	3833.064041299881	2.0
1118	1481	0.0074635291734146	3969.4413876002186	2.0
1119	1483	0.0105181840238123	4054.1110976485215	0.0
1120	1484	0.0030894783070779	4144.509630589945	2.0
1121	1486	0.0	4192.405529103046	1.0
1122	1487	0.0	4291.738467123126	1.0
1123	1488	0.0020491053390031	4457.475519025818	1.0
1124	1490	0.0	4832.03484484037	0.0
1125	1491	0.0060987652373328	4834.45204916914	0.0
1126	1492	0.0	4930.625363028713	3.0
1127	1493	0.0	4952.948318978459	1.0
1128	1496	0.0	5476.314082192443	2.0
1129	1497	0.0	5496.38974970899	0.0
1130	1498	0.0309676481251919	5854.847963165502	1.0
1131	1499	0.0259870180517235	5873.868163097401	1.0
1132	1500	0.0	5892.563554478896	1.0
