# Supplementary material for: Laminar organization of cellular microcircuits modulating human interictal epileptiform discharges
Source: Nat Neurosci. 2026 Apr 30;29(6):1462–75. doi: 10.1038/s41593-026-02258-4 (PMC13246451; doi:10.1038/s41593-026-02258-4)
Supplement: Supplementary file 7 — Statistical Source Data. [file 41593_2026_2258_MOESM7_ESM.zip › FIG4/panele.csv]

	Unnamed: 0	SFC (1-10 Hz)	K-mean cluster
0	0	0.1156262700438074	1
1	1	0.1260181848080576	1
2	2	0.1215492127794156	1
3	3	0.0450605825958626	1
4	4	0.2101448294069215	1
5	5	0.2522465442611521	1
6	6	0.1655704782738816	1
7	7	0.1895098744021238	1
8	8	0.0958641698852822	1
9	9	0.0822738111731969	1
10	10	0.0	1
11	11	0.2823839152684468	1
12	12	0.1813953645361317	1
13	13	0.1083794058165092	1
14	14	0.0750150922103051	1
15	15	0.0457319895591684	1
16	16	0.0	1
17	17	0.0639849577379649	1
18	18	0.1003401156642687	1
19	19	0.0755879877713213	1
20	20	0.1585231930656285	1
21	21	0.0	1
22	22	0.1615585331514172	1
23	23	0.1105693863779046	1
24	24	0.0	1
25	25	0.1018789498127781	1
26	26	0.2054322517899594	1
27	27	0.0760518590128213	1
28	28	0.1000804519309016	1
29	29	0.0538064465694435	1
30	30	0.1062893005429406	1
31	31	0.0608361786844173	1
32	32	0.0	1
33	33	0.2480463099959331	1
34	34	0.1461257174250579	1
35	35	0.2543153175884022	1
36	36	0.1129025329621276	1
37	37	0.1366872575003303	1
38	38	0.0	1
39	39	0.0627901666233023	1
40	40	0.1453588343404713	1
41	41	0.0885255211248156	1
42	42	0.0	1
43	43	0.0	1
44	44	0.113028360586341	1
45	45	0.1260551265865349	1
46	46	0.1255471389129522	1
47	47	0.1136113640242171	1
48	48	0.047841485618364	1
49	49	0.0416446203723174	1
50	50	0.0387957321986196	1
51	51	0.2491548306834799	1
52	52	0.0	1
53	53	0.114221934979787	1
54	54	0.1186092751360595	1
55	55	0.0711183027063838	1
56	56	0.1491122107707885	1
57	57	0.1012785250085758	1
58	58	0.1791961687592802	1
59	59	0.1189274201597921	1
60	60	0.0818160721700547	1
61	61	0.09897733405822	1
62	62	0.0842985812219853	1
63	63	0.1067563575243297	1
64	64	0.0340007856252661	1
65	65	0.0	1
66	66	0.0	1
67	67	0.055908228322123	1
68	68	0.1432733591097605	1
69	69	0.1357130935235581	1
70	70	0.1657157768094815	1
71	71	0.1880592062211999	1
72	72	0.0876200272832253	1
73	73	0.0572560669706542	1
74	74	0.0354504565194552	1
75	75	0.0792837426420994	1
76	76	0.1503477326606061	1
77	77	0.1013667521576461	1
78	78	0.1219287182645915	1
79	79	0.0798993333212593	1
80	80	0.1536087420455296	1
81	81	0.1762148298632659	1
82	82	0.2323861819484337	1
83	83	0.0612812518380352	1
84	84	0.0592161231342678	1
85	85	0.2889498390972705	1
86	86	0.0	1
87	87	0.0384858409103036	1
88	88	0.2671068782097651	1
89	89	0.0631782787440463	1
90	90	0.2167761956734377	1
91	91	0.1060766139535731	1
92	92	0.1302608058395442	1
93	93	0.10915018894686	1
94	94	0.0	1
95	95	0.0	1
96	96	0.0383237749075357	1
97	97	0.0	1
98	98	0.0697356989323666	1
99	99	0.1122413506936597	1
100	100	0.1430718182918198	1
101	101	0.189234939151512	1
102	102	0.2552930223110664	1
103	103	0.1555664276296273	1
104	104	0.0940009389740331	1
105	105	0.2238765321120749	1
106	106	0.1888693438044968	1
107	107	0.0530092699579663	1
108	108	0.1678039994735981	1
109	109	0.153161499108023	1
110	110	0.1704530516087443	1
111	111	0.2344264126843884	1
112	112	0.046995385820624	1
113	113	0.0321662212018493	1
114	114	0.0769731958637405	1
115	115	0.1303631588135227	1
116	116	0.1224613805575927	1
117	117	0.0796456484068475	1
118	118	0.0	1
119	119	0.0399115094912635	1
120	120	0.0	1
121	121	0.063078313050504	1
122	122	0.1125789418657989	1
123	123	0.124566185880188	1
124	124	0.1664395905635397	1
125	125	0.1326509768502924	1
126	126	0.2578378289170872	1
127	127	0.1558574933897935	1
128	128	0.052301774199275	1
129	129	0.3170117380640112	1
130	130	0.2538500618573572	1
131	131	0.0	1
132	132	0.0	1
133	133	0.1725881293794517	1
134	134	0.0466530663773509	1
135	135	0.0	1
136	136	0.1055107947739568	1
137	137	0.0510777390093509	1
138	138	0.1611076555363958	1
139	139	0.1115417138427622	1
140	140	0.2110263231848423	1
141	141	0.2850608985625533	1
142	142	0.0	1
143	143	0.1211737078538287	1
144	144	0.2435846783376774	1
145	145	0.1757990088151682	1
146	146	0.0	1
147	147	0.3179672586904609	1
148	148	0.2328845186577581	1
149	149	0.1119947928916426	1
150	150	0.1565260811981589	1
151	151	0.2907706371916639	1
152	152	0.2417416082527868	1
153	153	0.0475116323655864	1
154	154	0.0	1
155	155	0.0756820110710002	1
156	156	0.3101939503466056	1
157	157	0.1098108509404165	1
158	158	0.1719638242101669	1
159	159	0.0746892600623185	1
160	160	0.2390762023699555	1
161	161	0.17077141899254	1
162	162	0.1321470167415597	1
163	163	0.3350706045043904	1
164	164	0.2755348886621171	1
165	165	0.2811331006101022	1
166	166	0.5018230487633445	1
167	167	0.2926671989800706	1
168	168	0.1348230951741578	1
169	169	0.0	1
170	170	0.0363689671433311	1
171	171	0.0636061742453192	1
172	172	0.2375334866310653	1
173	173	0.2602359551033978	1
174	174	0.404459069442269	1
175	175	0.3878215306876049	1
176	176	0.3734630216377109	1
177	177	0.2904782877621739	1
178	178	0.2514837161774332	1
179	179	0.2930930424111984	1
180	180	0.271258979276262	1
181	181	0.3097849786379322	1
182	182	0.2954248721580122	1
183	183	0.0516405368104413	1
184	184	0.1860218883084158	1
185	185	0.1090248708307815	1
186	186	0.1390303899050509	1
187	187	0.1991813748533524	1
188	188	0.1193322216283118	1
189	189	0.0740405537215079	1
190	190	0.0960174005880656	1
191	191	0.2674298744574644	1
192	192	0.2148730268013571	1
193	193	0.336372492236773	1
194	194	0.0824021546773058	1
195	195	0.3075739494267424	1
196	196	0.381161576899315	1
197	197	0.2437389968494258	1
198	198	0.2191047247619134	1
199	199	0.3107316875050291	1
200	200	0.3063231599940436	1
201	201	0.2947906338284195	1
202	202	0.0437396239489364	1
203	203	0.2574914846028018	1
204	204	0.1653602352844616	1
205	205	0.2882580656800108	1
206	206	0.0441143405846323	1
207	207	0.1353358527638557	1
208	208	0.0688473098056096	1
209	209	0.0	1
210	210	0.0	1
211	211	0.1382205080419413	1
212	212	0.0505714333302207	1
213	213	0.2660008367135915	1
214	214	0.0708010783570505	1
215	215	0.1922656554122632	1
216	216	0.1174888532637857	1
217	217	0.0718035677109045	1
218	218	0.0541616643151359	1
219	219	0.0	1
220	220	0.0	1
221	221	0.0	1
222	222	0.2036972271519442	1
223	223	0.1827535342421715	1
224	224	0.2448878144331064	1
225	225	0.0	1
226	226	0.0	1
227	227	0.2633445960879406	1
228	228	0.0	1
229	229	0.0	1
230	230	0.175976271483379	1
231	231	0.1612048946270662	1
232	232	0.0	1
233	233	0.1471910646469376	2
234	234	0.1378296227575169	2
235	235	0.1449282522378786	2
236	236	0.0	2
237	237	0.0583482972531265	2
238	238	0.1158517171778625	2
239	239	0.0	2
240	240	0.1657576626892554	2
241	241	0.0621555632038054	2
242	242	0.0759347779301257	2
243	243	0.0	2
244	244	0.0540170401202381	2
245	245	0.0379328462151024	2
246	246	0.0925264112240882	2
247	247	0.0	2
248	248	0.0921170826440379	2
249	249	0.1138183013094718	2
250	250	0.0409242660500379	2
251	251	0.0	2
252	252	0.0590525328014705	2
253	253	0.0	2
254	254	0.0593264527747885	2
255	255	0.060411262876062	2
256	256	0.0565266168063769	2
257	257	0.0887896765010124	2
258	258	0.0914445418024407	2
259	259	0.09229811644605	2
260	260	0.0	2
261	261	0.1088433355967779	2
262	262	0.0857855206574535	2
263	263	0.1032588972527325	2
264	264	0.1091132294636434	2
265	265	0.0606201849077351	2
266	266	0.0746425928589588	2
267	267	0.0459223894562347	2
268	268	0.0748126716244046	2
269	269	0.1050844867890617	2
270	270	0.0432340345059694	2
271	271	0.0725996945437685	2
272	272	0.0444488690764308	2
273	273	0.114565064354246	2
274	274	0.1012759105730826	2
275	275	0.0	2
276	276	0.0	2
277	277	0.0	2
278	278	0.0478256240853435	2
279	279	0.0324119761182057	2
280	280	0.0654495100206368	2
281	281	0.0631628118332634	2
282	282	0.082271189133135	2
283	283	0.1112733497004622	2
284	284	0.1060928127668942	2
285	285	0.0	2
286	286	0.059275242454666	2
287	287	0.0479685490673082	2
288	288	0.0	2
289	289	0.0678698894580088	2
290	290	0.0469431712899334	2
291	291	0.1075191038238438	2
292	292	0.0920298246682769	2
293	293	0.1129666085018015	2
294	294	0.0818861651982629	2
295	295	0.1106002055714586	2
296	296	0.0	2
297	297	0.0	2
298	298	0.0	2
299	299	0.0573781648424217	2
300	300	0.1468740856931046	2
301	301	0.0536702971688223	2
302	302	0.0	2
303	303	0.1436944923905868	2
304	304	0.2054060457518348	2
305	305	0.1583604262819141	2
306	306	0.218068130036588	2
307	307	0.2088143012339233	2
308	308	0.1937681551197129	2
309	309	0.180527639111579	2
310	310	0.1268223091381332	2
311	311	0.0	2
312	312	0.1507241054390133	2
313	313	0.2021709955752966	2
314	314	0.2037484509187112	2
315	315	0.0	2
316	316	0.1821819833583413	2
317	317	0.0609397289212137	2
318	318	0.1390819481750649	2
319	319	0.173362395746028	2
320	320	0.1681618949832676	2
321	321	0.0557643499960385	2
322	322	0.1681541029901026	2
323	323	0.1341525258618848	2
324	324	0.1475048244502051	2
325	325	0.0975927680181571	2
326	326	0.1404931800072647	2
327	327	0.0872675385953912	2
328	328	0.0963012430878005	2
329	329	0.1729835527036493	2
330	330	0.0	2
331	331	0.079368671737735	2
332	332	0.1753010242932868	2
333	333	0.143387913771567	2
334	334	0.0729201701351506	2
335	335	0.1494584407754145	2
336	336	0.1262471985523979	2
337	337	0.2521490426466332	2
338	338	0.2015491077042872	2
339	339	0.0	2
340	340	0.2180327298635304	2
341	341	0.1490219661665708	2
342	342	0.1110701936569609	2
343	343	0.0447574927836215	2
344	344	0.0	2
345	345	0.0	2
346	346	0.0	2
347	347	0.0889686389256523	2
348	348	0.0816660884102563	2
349	349	0.0	2
350	350	0.0	2
351	351	0.0605257646255119	2
352	352	0.0661570928550153	2
353	353	0.0	2
354	354	0.0	2
355	355	0.0370123568989875	2
356	356	0.0	2
357	357	0.0576393422851396	2
358	358	0.0	2
359	359	0.0506905017505872	2
360	360	0.1138237739018848	2
361	361	0.1334987588988021	2
362	362	0.0	2
363	363	0.0	2
364	364	0.0767968942216629	2
365	365	0.1669009037608081	2
366	366	0.1480076776626177	2
367	367	0.1201052850054139	2
368	368	0.0570746257951604	2
369	369	0.1630790546383586	2
370	370	0.0	2
371	371	0.0675917449270471	2
372	372	0.0	2
373	373	0.0	2
374	374	0.0667743188885296	2
375	375	0.0540170401202381	2
376	376	0.0549404752187318	2
377	377	0.0	2
378	378	0.0	2
379	379	0.0383582362942401	2
380	380	0.0687603264356827	2
381	381	0.0446919007279393	2
382	382	0.0685261777841667	2
383	383	0.0470488966961757	2
384	384	0.0692019314295696	2
385	385	0.0	2
386	386	0.1263269028171944	2
387	387	0.0399164511751172	2
388	388	0.0883557935837864	2
389	389	0.0664101864530491	2
390	390	0.0556832207439763	2
391	391	0.0873879871665939	2
392	392	0.0434498691530251	2
393	393	0.0995912000800207	2
394	394	0.0409573459970903	2
395	395	0.0499981585669125	2
396	396	0.0871058101035448	2
397	397	0.0	2
398	398	0.0	2
399	399	0.0916506640387232	2
400	400	0.0	2
401	401	0.0684934878281975	2
402	402	0.0	2
403	403	0.0	2
404	404	0.0	2
405	405	0.1621334424998116	3
406	406	0.1017824772340458	3
407	407	0.2045555549548373	3
408	408	0.1225662453495907	3
409	409	0.1050313765578944	3
410	410	0.1189189604546425	3
411	411	0.0	3
412	412	0.2441850603415808	3
413	413	0.0360097135831147	3
414	414	0.1243438126239804	3
415	415	0.1331204474056936	3
416	416	0.1382008730524194	3
417	417	0.0	3
418	418	0.1149402748500904	3
419	419	0.2074700603151299	3
420	420	0.1729553245346052	3
421	421	0.1061928016544487	3
422	422	0.1605217654303346	3
423	423	0.0831304707106193	3
424	424	0.0547215007514369	3
425	425	0.1181943309872183	3
426	426	0.0955702611686264	3
427	427	0.0774540894063714	3
428	428	0.0394112942322706	3
429	429	0.0521945763530281	3
430	430	0.060291201712563	3
431	431	0.0681589704373101	3
432	432	0.0590115959794238	3
433	433	0.0306133623877753	3
434	434	0.1973926223251826	3
435	435	0.0439422796623448	3
436	436	0.0561234831635626	3
437	437	0.0883205934423481	3
438	438	0.0	3
439	439	0.1241634734244747	3
440	440	0.0	3
441	441	0.04107483742986	3
442	442	0.0766698372644372	3
443	443	0.0	3
444	444	0.0	3
445	445	0.0422140356998305	3
446	446	0.0289316685310742	3
447	447	0.0	3
448	448	0.0	3
449	449	0.0	3
450	450	0.0579456142417753	3
451	451	0.038349158495913	3
452	452	0.0	3
453	453	0.0	3
454	454	0.0564407655932455	3
455	455	0.0	3
456	456	0.0	3
457	457	0.1790974971146461	3
458	458	0.0	3
459	459	0.0	3
460	460	0.0	3
461	461	0.0491255693846042	3
462	462	0.077459549600136	3
463	463	0.1719477887764737	3
464	464	0.073531774297292	3
465	465	0.0	3
466	466	0.0956327808960346	3
467	467	0.0	3
468	468	0.0736960096319871	3
469	469	0.0	3
470	470	0.0	3
471	471	0.2049712455617053	3
472	472	0.1023496578843467	3
473	473	0.130236337102053	3
474	474	0.170223557269985	3
475	475	0.0970250283475228	3
476	476	0.1253453210548912	3
477	477	0.2763470827224532	3
478	478	0.0	3
479	479	0.1395753801336057	3
480	480	0.0422137181183968	3
481	481	0.0523624139578441	3
482	482	0.0	3
483	483	0.1368317903279678	3
484	484	0.0667981283919796	3
485	485	0.03955690493538	3
486	486	0.0388567589326835	3
487	487	0.0533648990291462	3
488	488	0.0	3
489	489	0.0828925819962896	3
490	490	0.0385228803077886	3
491	491	0.0602642543332418	3
492	492	0.1423682861023384	3
493	493	0.0876612665732299	3
494	494	0.1076414224461807	3
495	495	0.1220220983318161	3
496	496	0.0879673911614785	3
497	497	0.122546825485642	3
498	498	0.2339966945494915	3
499	499	0.2419077639560191	3
500	500	0.0	3
501	501	0.0550099175997909	3
502	502	0.0	3
503	503	0.0557929205720195	3
504	504	0.0	3
505	505	0.0	3
506	506	0.0945609308975221	3
507	507	0.0	3
508	508	0.1569053225978251	3
509	509	0.0	3
510	510	0.1232713380675796	3
511	511	0.0	3
