# Supplementary material for: Laminar organization of cellular microcircuits modulating human interictal epileptiform discharges
Source: Nat Neurosci. 2026 Apr 30;29(6):1462–75. doi: 10.1038/s41593-026-02258-4 (PMC13246451; doi:10.1038/s41593-026-02258-4)
Supplement: Supplementary file 7 — Statistical Source Data. [file 41593_2026_2258_MOESM7_ESM.zip › FIG4/paneld.csv]

	Unnamed: 0	SFC (1-10 Hz)	Neuron type
0	0	0.0802619822320307	Not IED mod.
1	1	0.1230866618019817	Not IED mod.
2	2	0.0	Not IED mod.
3	3	0.1285205600066584	Not IED mod.
4	4	0.0	Not IED mod.
5	5	0.1296399881307147	Not IED mod.
6	6	0.0	Not IED mod.
7	7	0.051472041207295	Not IED mod.
8	8	0.0695368513678229	Not IED mod.
9	9	0.1166732354988116	Not IED mod.
10	10	0.0	Not IED mod.
11	11	0.0	Not IED mod.
12	12	0.0	Not IED mod.
13	13	0.0503323638092728	Not IED mod.
14	14	0.0699716918198497	Not IED mod.
15	15	0.0733947047767354	Not IED mod.
16	16	0.0944160098454677	Not IED mod.
17	17	0.0380676284783698	Not IED mod.
18	18	0.0	Not IED mod.
19	19	0.0	Not IED mod.
20	20	0.0	Not IED mod.
21	21	0.0	Not IED mod.
22	22	0.1571988781820597	Not IED mod.
23	23	0.1330647922181109	Not IED mod.
24	24	0.1023265358558388	Not IED mod.
25	25	0.1772136584326874	Not IED mod.
26	26	0.0408997976324042	Not IED mod.
27	27	0.1004673720868393	Not IED mod.
28	28	0.0	Not IED mod.
29	29	0.0974512464007456	Not IED mod.
30	30	0.0	Not IED mod.
31	31	0.1554087322747228	Not IED mod.
32	32	0.0	Not IED mod.
33	33	0.1299658581737127	Not IED mod.
34	34	0.1088881178803417	Not IED mod.
35	35	0.0569574674540988	Not IED mod.
36	36	0.0	Not IED mod.
37	37	0.0	Not IED mod.
38	38	0.0	Not IED mod.
39	39	0.0	Not IED mod.
40	40	0.0	Not IED mod.
41	41	0.0675432904782379	Not IED mod.
42	42	0.0559735587669655	Not IED mod.
43	43	0.0677264754455113	Not IED mod.
44	44	0.0	Not IED mod.
45	45	0.0876082508110089	Not IED mod.
46	46	0.0	Not IED mod.
47	47	0.0	Not IED mod.
48	48	0.0	Not IED mod.
49	49	0.0	Not IED mod.
50	50	0.1577784932080295	Not IED mod.
51	51	0.0870734781440937	Not IED mod.
52	52	0.0769512838656127	Not IED mod.
53	53	0.0	Not IED mod.
54	54	0.0513637325465519	Not IED mod.
55	55	0.0865705126233428	Not IED mod.
56	56	0.0	Not IED mod.
57	57	0.0	Not IED mod.
58	58	0.06944513225637	Not IED mod.
59	59	0.0468150786530217	Not IED mod.
60	60	0.0	Not IED mod.
61	61	0.091698176050229	Not IED mod.
62	62	0.0504626504404032	Not IED mod.
63	63	0.1187706703326883	Not IED mod.
64	64	0.0504205476597674	Not IED mod.
65	65	0.0	Not IED mod.
66	66	0.0	Not IED mod.
67	67	0.0	Not IED mod.
68	68	0.1263829974047192	Not IED mod.
69	69	0.0	Not IED mod.
70	70	0.0	Not IED mod.
71	71	0.0	Not IED mod.
72	72	0.1389078747607553	Not IED mod.
73	73	0.0	Not IED mod.
74	74	0.0	Not IED mod.
75	75	0.0	Not IED mod.
76	76	0.0744688090673773	Not IED mod.
77	77	0.0962858839016779	Not IED mod.
78	78	0.0	Not IED mod.
79	79	0.0	Not IED mod.
80	80	0.0	Not IED mod.
81	81	0.0	Not IED mod.
82	82	0.0	Not IED mod.
83	83	0.0	Not IED mod.
84	84	0.0567205509643944	Not IED mod.
85	85	0.0	Not IED mod.
86	86	0.0501660994860133	Not IED mod.
87	87	0.1430222286736375	Not IED mod.
88	88	0.0	Not IED mod.
89	89	0.0	Not IED mod.
90	90	0.0810125367035905	Not IED mod.
91	91	0.0	Not IED mod.
92	92	0.0	Not IED mod.
93	93	0.0	Not IED mod.
94	94	0.0	Not IED mod.
95	95	0.0	Not IED mod.
96	96	0.0	Not IED mod.
97	97	0.0948077831496992	Not IED mod.
98	98	0.0608396002290187	Not IED mod.
99	99	0.1129617507920574	Not IED mod.
100	100	0.0	Not IED mod.
101	101	0.0	Not IED mod.
102	102	0.0	Not IED mod.
103	103	0.0	Not IED mod.
104	104	0.0	Not IED mod.
105	105	0.041654103726635	Not IED mod.
106	106	0.0433409525684374	Not IED mod.
107	107	0.1362587806755169	Not IED mod.
108	108	0.034167236770993	Not IED mod.
109	109	0.053854092418299	Not IED mod.
110	110	0.1202513207045089	Not IED mod.
111	111	0.0	Not IED mod.
112	112	0.0	Not IED mod.
113	113	0.0931274402618008	Not IED mod.
114	114	0.0	Not IED mod.
115	115	0.0	Not IED mod.
116	116	0.0639138237996443	Not IED mod.
117	117	0.0781234417965621	Not IED mod.
118	118	0.0530377147315909	Not IED mod.
119	119	0.059470803871759	Not IED mod.
120	120	0.0	Not IED mod.
121	121	0.0597247212369842	Not IED mod.
122	122	0.0	Not IED mod.
123	123	0.0544728882029485	Not IED mod.
124	124	0.0	Not IED mod.
125	125	0.0	Not IED mod.
126	126	0.0868919302519165	Not IED mod.
127	127	0.0456305643837962	Not IED mod.
128	128	0.1219041843067227	Not IED mod.
129	129	0.0	Not IED mod.
130	130	0.0554972330860221	Not IED mod.
131	131	0.1016584775550625	Not IED mod.
132	132	0.0	Not IED mod.
133	133	0.0852859901815562	Not IED mod.
134	134	0.176151285222788	Not IED mod.
135	135	0.0734840108792627	Not IED mod.
136	136	0.0601925781919441	Not IED mod.
137	137	0.0	Not IED mod.
138	138	0.0800713988343655	Not IED mod.
139	139	0.0	Not IED mod.
140	140	0.0	Not IED mod.
141	141	0.0886325265079185	Not IED mod.
142	142	0.0586019315074048	Not IED mod.
143	143	0.0	Not IED mod.
144	144	0.0	Not IED mod.
145	145	0.0992576013585432	Not IED mod.
146	146	0.0873358470344548	Not IED mod.
147	147	0.1888484492118781	Not IED mod.
148	148	0.0	Not IED mod.
149	149	0.0	Not IED mod.
150	150	0.0503323638092728	Not IED mod.
151	151	0.0587492344582816	Not IED mod.
152	152	0.0798635982624528	Not IED mod.
153	153	0.0421670384287865	Not IED mod.
154	154	0.0	Not IED mod.
155	155	0.0	Not IED mod.
156	156	0.1803392426142459	Not IED mod.
157	157	0.0891662442387257	Not IED mod.
158	158	0.0	Not IED mod.
159	159	0.0	Not IED mod.
160	160	0.0	Not IED mod.
161	161	0.0	Not IED mod.
162	162	0.1749831727368986	Not IED mod.
163	163	0.0	Not IED mod.
164	164	0.1082592432635463	Not IED mod.
165	165	0.0563966715838666	Not IED mod.
166	166	0.0	Not IED mod.
167	167	0.0438057100133264	Not IED mod.
168	168	0.0533656480259537	Not IED mod.
169	169	0.0	Not IED mod.
170	170	0.0	Not IED mod.
171	171	0.0	Not IED mod.
172	172	0.0908231095446113	Not IED mod.
173	173	0.0	Not IED mod.
174	174	0.0427209527835757	Not IED mod.
175	175	0.057958082422381	Not IED mod.
176	176	0.0293450449669417	Not IED mod.
177	177	0.0564760336939585	Not IED mod.
178	178	0.0863122578018596	Not IED mod.
179	179	0.0671435150025294	Not IED mod.
180	180	0.0588949452319021	Not IED mod.
181	181	0.0425335573951733	Not IED mod.
182	182	0.2398657248002845	Not IED mod.
183	183	0.0	Not IED mod.
184	184	0.0	Not IED mod.
185	185	0.0613846261548366	Not IED mod.
186	186	0.0	Not IED mod.
187	187	0.0613515639908497	Not IED mod.
188	188	0.0	Not IED mod.
189	189	0.0509678116182085	Not IED mod.
190	190	0.0	Not IED mod.
191	191	0.0	Not IED mod.
192	192	0.0	Not IED mod.
193	193	0.0432879036470037	Not IED mod.
194	194	0.0	Not IED mod.
195	195	0.1305829639749502	Not IED mod.
196	196	0.0713939084030598	Not IED mod.
197	197	0.0925187384144537	Not IED mod.
198	198	0.0	Not IED mod.
199	199	0.0	Not IED mod.
200	200	0.0	Not IED mod.
201	201	0.1060464241224894	Not IED mod.
202	202	0.0571510236457019	Not IED mod.
203	203	0.0	Not IED mod.
204	204	0.0	Not IED mod.
205	205	0.0	Not IED mod.
206	206	0.0639175292710681	Not IED mod.
207	207	0.0575153630413328	Not IED mod.
208	208	0.0	Not IED mod.
209	209	0.0	Not IED mod.
210	210	0.0475798472354112	Not IED mod.
211	211	0.0	Not IED mod.
212	212	0.0	Not IED mod.
213	213	0.0	Not IED mod.
214	214	0.0	Not IED mod.
215	215	0.0	Not IED mod.
216	216	0.0	Not IED mod.
217	217	0.0	Not IED mod.
218	218	0.0	Not IED mod.
219	219	0.0	Not IED mod.
220	220	0.1161204566663285	Not IED mod.
221	221	0.0424159990602803	Not IED mod.
222	222	0.0	Not IED mod.
223	223	0.042044344799622	Not IED mod.
224	224	0.0723193728081607	Not IED mod.
225	225	0.0	Not IED mod.
226	226	0.0	Not IED mod.
227	227	0.0	Not IED mod.
228	228	0.0	Not IED mod.
229	229	0.0739658784087899	Not IED mod.
230	230	0.0	Not IED mod.
231	231	0.0	Not IED mod.
232	232	0.0	Not IED mod.
233	233	0.0496884500252597	Not IED mod.
234	234	0.0	Not IED mod.
235	235	0.0719203423968949	Not IED mod.
236	236	0.0858567809665632	Not IED mod.
237	237	0.0	Not IED mod.
238	238	0.0	Not IED mod.
239	239	0.0	Not IED mod.
240	240	0.0	Not IED mod.
241	241	0.0	Not IED mod.
242	242	0.0	Not IED mod.
243	243	0.0610629242293466	Not IED mod.
244	244	0.0	Not IED mod.
245	245	0.0	Not IED mod.
246	246	0.0	Not IED mod.
247	247	0.1330863467461765	Not IED mod.
248	248	0.0	Not IED mod.
249	249	0.0969576677332771	Not IED mod.
250	250	0.0	Not IED mod.
251	251	0.0618140903732674	Not IED mod.
252	252	0.0662575592649899	Not IED mod.
253	253	0.0554645615696627	Not IED mod.
254	254	0.0635993227157851	Not IED mod.
255	255	0.0539225220423676	Not IED mod.
256	256	0.0	Not IED mod.
257	257	0.0769185827023544	Not IED mod.
258	258	0.0	Not IED mod.
259	259	0.0	Not IED mod.
260	260	0.0863917193567454	Not IED mod.
261	261	0.1025581982281881	Not IED mod.
262	262	0.0555830757252418	Not IED mod.
263	263	0.0452670447345879	Not IED mod.
264	264	0.0	Not IED mod.
265	265	0.0780945916010377	Not IED mod.
266	266	0.0	Not IED mod.
267	267	0.0	Not IED mod.
268	268	0.0	Not IED mod.
269	269	0.0	Not IED mod.
270	270	0.0	Not IED mod.
271	271	0.0	Not IED mod.
272	272	0.0	Not IED mod.
273	273	0.0	Not IED mod.
274	274	0.0	Not IED mod.
275	275	0.0785334321030694	Not IED mod.
276	276	0.0966653553983774	Not IED mod.
277	277	0.0824107128280977	Not IED mod.
278	278	0.0654495100206368	Not IED mod.
279	279	0.0	Not IED mod.
280	280	0.0	Not IED mod.
281	281	0.0	Not IED mod.
282	282	0.0457591480528909	Not IED mod.
283	283	0.0	Not IED mod.
284	284	0.0	Not IED mod.
285	285	0.0	Not IED mod.
286	286	0.0	Not IED mod.
287	287	0.0	Not IED mod.
288	288	0.0956045168358381	Not IED mod.
289	289	0.0	Not IED mod.
290	290	0.0	Not IED mod.
291	291	0.0575711761190378	Not IED mod.
292	292	0.0871224922082872	Not IED mod.
293	293	0.0	Not IED mod.
294	294	0.1149814789575328	Not IED mod.
295	295	0.0788694905167438	Not IED mod.
296	296	0.0923428793241355	Not IED mod.
297	297	0.0	Not IED mod.
298	298	0.0605873893806147	Not IED mod.
299	299	0.0	Not IED mod.
300	300	0.0	Not IED mod.
301	301	0.0526492981167255	Not IED mod.
302	302	0.0474859880681615	Not IED mod.
303	303	0.1591427884691294	Not IED mod.
304	304	0.0840403948819701	Not IED mod.
305	305	0.1243921108633717	Not IED mod.
306	306	0.0	Not IED mod.
307	307	0.0843557463565024	Not IED mod.
308	308	0.0791180733429538	Not IED mod.
309	309	0.1888626827255068	Not IED mod.
310	310	0.0	Not IED mod.
311	311	0.0	Not IED mod.
312	312	0.0	Not IED mod.
313	313	0.085408439620324	Not IED mod.
314	314	0.0	Not IED mod.
315	315	0.0503036912591743	Not IED mod.
316	316	0.0583700215050513	Not IED mod.
317	317	0.0	Not IED mod.
318	318	0.065153810073419	Not IED mod.
319	319	0.0	Not IED mod.
320	320	0.0	Not IED mod.
321	321	0.0	Not IED mod.
322	322	0.0	Not IED mod.
323	323	0.0672353935725396	Not IED mod.
324	324	0.0640171155519625	Not IED mod.
325	325	0.0	Not IED mod.
326	326	0.0	Not IED mod.
327	327	0.0638398494417546	Not IED mod.
328	328	0.2699074544808516	Not IED mod.
329	329	0.3635220279215236	Not IED mod.
330	330	0.0	Not IED mod.
331	331	0.1385931298148923	Not IED mod.
332	332	0.0662714526514426	Not IED mod.
333	333	0.0	Not IED mod.
334	334	0.1430904088146783	Not IED mod.
335	335	0.0	Not IED mod.
336	336	0.0	Not IED mod.
337	337	0.0809412902041711	Not IED mod.
338	338	0.0522684503512284	Not IED mod.
339	339	0.0	Not IED mod.
340	340	0.0	Not IED mod.
341	341	0.0	Not IED mod.
342	342	0.1038427852227608	Not IED mod.
343	343	0.0	Not IED mod.
344	344	0.0527271910288438	Not IED mod.
345	345	0.0	Not IED mod.
346	346	0.0593958563890878	Not IED mod.
347	347	0.0	Not IED mod.
348	348	0.0691294927890065	Not IED mod.
349	349	0.0	Not IED mod.
350	350	0.0530958537401697	Not IED mod.
351	351	0.0	Not IED mod.
352	352	0.0	Not IED mod.
353	353	0.0	Not IED mod.
354	354	0.0	Not IED mod.
355	355	0.0747904956217603	Not IED mod.
356	356	0.0846966902148083	Not IED mod.
357	357	0.0	Not IED mod.
358	358	0.1058513485680245	Not IED mod.
359	359	0.0557472801471626	Not IED mod.
360	360	0.0693183660467422	Not IED mod.
361	361	0.0	Not IED mod.
362	362	0.0	Not IED mod.
363	363	0.0	Not IED mod.
364	364	0.0525912901706212	Not IED mod.
365	365	0.0555830757252418	Not IED mod.
366	366	0.0	Not IED mod.
367	367	0.0637305433795564	Not IED mod.
368	368	0.0	Not IED mod.
369	369	0.0426946566659797	Not IED mod.
370	370	0.0	Not IED mod.
371	371	0.095313628775602	Not IED mod.
372	372	0.0	Not IED mod.
373	373	0.0913337086543713	Not IED mod.
374	374	0.0	Not IED mod.
375	375	0.0539334870305938	Not IED mod.
376	376	0.0	Not IED mod.
377	377	0.0574736095962352	Not IED mod.
378	378	0.0710878965183723	Not IED mod.
379	379	0.0	Not IED mod.
380	380	0.1160472176450618	Not IED mod.
381	381	0.0	Not IED mod.
382	382	0.0	Not IED mod.
383	383	0.2325137241691374	Not IED mod.
384	384	0.0	Not IED mod.
385	385	0.0	Not IED mod.
386	386	0.0500599800301071	Not IED mod.
387	387	0.0	Not IED mod.
388	388	0.0985343185562005	Not IED mod.
389	389	0.0	Not IED mod.
390	390	0.0625812342781462	Not IED mod.
391	391	0.0788052593060592	Not IED mod.
392	392	0.0	Not IED mod.
393	393	0.1447576430845013	Not IED mod.
394	394	0.0	Not IED mod.
395	395	0.0963242352634781	Not IED mod.
396	396	0.0517342878853299	Not IED mod.
397	397	0.0	Not IED mod.
398	398	0.0517437851203493	Not IED mod.
399	399	0.0	Not IED mod.
400	400	0.059809031857449	Not IED mod.
401	401	0.0	Not IED mod.
402	402	0.0	Not IED mod.
403	403	0.0	Not IED mod.
404	404	0.0793431854095197	Not IED mod.
405	405	0.1692709933339485	Not IED mod.
406	406	0.0	Not IED mod.
407	407	0.0733309664192704	Not IED mod.
408	408	0.0	Not IED mod.
409	409	0.0843773140185052	Not IED mod.
410	410	0.0333190375547573	Not IED mod.
411	411	0.0	Not IED mod.
412	412	0.2044697181687798	Not IED mod.
413	413	0.170816879240648	Not IED mod.
414	414	0.0685556526781204	Not IED mod.
415	415	0.0443342792164573	Not IED mod.
416	416	0.0	Not IED mod.
417	417	0.0	Not IED mod.
418	418	0.0	Not IED mod.
419	419	0.1857756842483579	Not IED mod.
420	420	0.0	Not IED mod.
421	421	0.0	Not IED mod.
422	422	0.0	Not IED mod.
423	423	0.0562074875870381	Not IED mod.
424	424	0.0	Not IED mod.
425	425	0.1140219776405385	Not IED mod.
426	426	0.0	Not IED mod.
427	427	0.2134891255832407	Not IED mod.
428	428	0.1619661210785168	Not IED mod.
429	429	0.0824753740485816	Not IED mod.
430	430	0.0568670547119149	Not IED mod.
431	431	0.0717801466643703	Not IED mod.
432	432	0.0	Not IED mod.
433	433	0.0648723668135178	Not IED mod.
434	434	0.0	Not IED mod.
435	435	0.0	Not IED mod.
436	436	0.0	Not IED mod.
437	437	0.0	Not IED mod.
438	438	0.0	Not IED mod.
439	439	0.0	Not IED mod.
440	440	0.1301894893029462	Not IED mod.
441	441	0.0767580195574551	Not IED mod.
442	442	0.0405704495572227	Not IED mod.
443	443	0.0767968942216629	Not IED mod.
444	444	0.067967712909676	Not IED mod.
445	445	0.0	Not IED mod.
446	446	0.0	Not IED mod.
447	447	0.1834425784290717	Not IED mod.
448	448	0.0808014226550444	Not IED mod.
449	449	0.0860230267956539	Not IED mod.
450	450	0.0422323354936936	Not IED mod.
451	451	0.0	Not IED mod.
452	452	0.0	Not IED mod.
453	453	0.1634916030925527	Not IED mod.
454	454	0.0556354631786474	Not IED mod.
455	455	0.0	Not IED mod.
456	456	0.0	Not IED mod.
457	457	0.1148781653708619	Not IED mod.
458	458	0.0	Not IED mod.
459	459	0.159063381192631	Not IED mod.
460	460	0.0	Not IED mod.
461	461	0.0	Not IED mod.
462	462	0.0	Not IED mod.
463	463	0.0460291953226573	Not IED mod.
464	464	0.0	Not IED mod.
465	465	0.0	Not IED mod.
466	466	0.0	Not IED mod.
467	467	0.0	Not IED mod.
468	468	0.0	Not IED mod.
469	469	0.0	Not IED mod.
470	470	0.0374672410080659	Not IED mod.
471	471	0.0485087340269389	Not IED mod.
472	472	0.1076583083880628	Not IED mod.
473	473	0.0568445670903284	Not IED mod.
474	474	0.0	Not IED mod.
475	475	0.0963424866809122	Not IED mod.
476	476	0.0	Not IED mod.
477	477	0.0418100735545262	Not IED mod.
478	478	0.1029913047509401	Not IED mod.
479	479	0.1112864539402117	Not IED mod.
480	480	0.0810625497098714	Not IED mod.
481	481	0.0979433544428181	Not IED mod.
482	482	0.0615131995254266	Not IED mod.
483	483	0.0386686374506116	Not IED mod.
484	484	0.1650548508201151	Not IED mod.
485	485	0.1248308178220157	Not IED mod.
486	486	0.107756494438692	Not IED mod.
487	487	0.0	Not IED mod.
488	488	0.0	Not IED mod.
489	489	0.0	Not IED mod.
490	490	0.1828059181767236	Not IED mod.
491	491	0.0673498598003949	Not IED mod.
492	492	0.0868012830059442	Not IED mod.
493	493	0.0	Not IED mod.
494	494	0.089525690412424	Not IED mod.
495	495	0.0	Not IED mod.
496	496	0.1209193124145312	Not IED mod.
497	497	0.0	Not IED mod.
498	498	0.0	Not IED mod.
499	499	0.0889754002312003	Not IED mod.
500	500	0.0627493243610329	Not IED mod.
501	501	0.1127566283812706	Not IED mod.
502	502	0.0	Not IED mod.
503	503	0.0642772451493464	Not IED mod.
504	504	0.0	Not IED mod.
505	505	0.0	Not IED mod.
506	506	0.096779483367902	Not IED mod.
507	507	0.0	Not IED mod.
508	508	0.0	Not IED mod.
509	509	0.0847849386116983	Not IED mod.
510	510	0.0	Not IED mod.
511	511	0.1411170185117448	Not IED mod.
512	512	0.1442546567567043	Not IED mod.
513	513	0.1688475893965131	Not IED mod.
514	514	0.0540938234427499	Not IED mod.
515	515	0.302862566999288	Not IED mod.
516	516	0.0	Not IED mod.
517	517	0.0	Not IED mod.
518	518	0.0658418070596567	Not IED mod.
519	519	0.0	Not IED mod.
520	520	0.0898784549979503	Not IED mod.
521	521	0.1576362635516257	Not IED mod.
522	522	0.0923999955300255	Not IED mod.
523	523	0.0844504019457159	Not IED mod.
524	524	0.0	Not IED mod.
525	525	0.0681663887506543	Not IED mod.
526	526	0.0587997058367184	Not IED mod.
527	527	0.1059911284681033	Not IED mod.
528	528	0.1443150288141915	Not IED mod.
529	529	0.1103993479161781	Not IED mod.
530	530	0.1001883069620362	Not IED mod.
531	531	0.1090523315912032	Not IED mod.
532	532	0.0700140860629514	Not IED mod.
533	533	0.0	Not IED mod.
534	534	0.2283839179337524	Not IED mod.
535	535	0.1041374675932531	Not IED mod.
536	536	0.0	Not IED mod.
537	537	0.0	Not IED mod.
538	538	0.1943122966506118	Not IED mod.
539	539	0.068264886232383	Not IED mod.
540	540	0.0	Not IED mod.
541	541	0.0	Not IED mod.
542	542	0.1003514991932252	Not IED mod.
543	543	0.0	Not IED mod.
544	544	0.0	Not IED mod.
545	545	0.0478730736481719	Not IED mod.
546	546	0.1137979209454349	Not IED mod.
547	547	0.1495426764398073	Not IED mod.
548	548	0.077289632048106	Not IED mod.
549	549	0.0996224270462381	Not IED mod.
550	550	0.0637894777211653	Not IED mod.
551	551	0.1222498970924597	Not IED mod.
552	552	0.0879184784920371	Not IED mod.
553	553	0.0727886274755175	Not IED mod.
554	554	0.1507120521591588	Not IED mod.
555	555	0.1501983742017457	Not IED mod.
556	556	0.0	Not IED mod.
557	557	0.0	Not IED mod.
558	558	0.0	Not IED mod.
559	559	0.0	Not IED mod.
560	560	0.0	Not IED mod.
561	561	0.0	Not IED mod.
562	562	0.0	Not IED mod.
563	563	0.0454790360534429	Not IED mod.
564	564	0.0	Not IED mod.
565	565	0.0	Not IED mod.
566	566	0.0	Not IED mod.
567	567	0.1745282676513872	Not IED mod.
568	568	0.0	Not IED mod.
569	569	0.1477132459792223	Not IED mod.
570	570	0.0799800252781979	Not IED mod.
571	571	0.0374572658882665	Not IED mod.
572	572	0.0	Not IED mod.
573	573	0.188475497533065	Not IED mod.
574	574	0.0784290984026612	Not IED mod.
575	575	0.1162987835540863	Not IED mod.
576	576	0.0	Not IED mod.
577	577	0.0897600958155191	Not IED mod.
578	578	0.1208213250212123	Not IED mod.
579	579	0.0	Not IED mod.
580	580	0.0	Not IED mod.
581	581	0.136217927946828	Not IED mod.
582	582	0.0	Not IED mod.
583	583	0.0	Not IED mod.
584	584	0.0	Not IED mod.
585	585	0.0	Not IED mod.
586	586	0.100737820946872	Not IED mod.
587	587	0.041573280499168	Not IED mod.
588	588	0.0	Not IED mod.
589	589	0.1230685413693895	Not IED mod.
590	590	0.0937277787020094	Not IED mod.
591	591	0.0555592074336479	Not IED mod.
592	592	0.137875882709768	Not IED mod.
593	593	0.0619084815177955	Not IED mod.
594	594	0.0	Not IED mod.
595	595	0.0524221466811598	Not IED mod.
596	596	0.0495559134167289	Not IED mod.
597	597	0.0424146963376012	Not IED mod.
598	598	0.0874622692186961	Not IED mod.
599	599	0.0552360396017878	Not IED mod.
600	600	0.0	Not IED mod.
601	601	0.0	Not IED mod.
602	602	0.0788694905167437	Not IED mod.
603	603	0.0	Not IED mod.
604	604	0.1573449573137716	Not IED mod.
605	605	0.0826770872793549	Not IED mod.
606	606	0.0	Not IED mod.
607	607	0.0	Not IED mod.
608	608	0.0751827900417323	Not IED mod.
609	609	0.0731909290904881	Not IED mod.
610	610	0.0673327304220159	Not IED mod.
611	611	0.0	Not IED mod.
612	612	0.0	Not IED mod.
613	613	0.0631981200208458	Not IED mod.
614	614	0.0559129485068857	Not IED mod.
615	615	0.0925243912099434	Not IED mod.
616	616	0.1653039465542569	Not IED mod.
617	617	0.0407987739144032	Not IED mod.
618	618	0.0401673652952494	Not IED mod.
619	619	0.0325114170361627	Not IED mod.
620	620	0.0445282025942062	Not IED mod.
621	621	0.0	Not IED mod.
622	622	0.072597831269305	Not IED mod.
623	623	0.0419815920112155	Not IED mod.
624	624	0.0	Not IED mod.
625	625	0.0377399240010104	Not IED mod.
626	626	0.0	IED mod.
627	627	0.3063231599940436	IED mod.
628	628	0.0370123568989875	IED mod.
629	629	0.0538064465694435	IED mod.
630	630	0.3107316875050291	IED mod.
631	631	0.1062893005429406	IED mod.
632	632	0.2191047247619134	IED mod.
633	633	0.2437389968494258	IED mod.
634	634	0.0	IED mod.
635	635	0.381161576899315	IED mod.
636	636	0.0	IED mod.
637	637	0.0	IED mod.
638	638	0.0608361786844173	IED mod.
639	639	0.3075739494267424	IED mod.
640	640	0.0	IED mod.
641	641	0.0	IED mod.
642	642	0.0661570928550153	IED mod.
643	643	0.0824021546773058	IED mod.
644	644	0.0605257646255119	IED mod.
645	645	0.336372492236773	IED mod.
646	646	0.2947906338284195	IED mod.
647	647	0.0437396239489364	IED mod.
648	648	0.0576393422851396	IED mod.
649	649	0.2480463099959331	IED mod.
650	650	0.1105693863779046	IED mod.
651	651	0.1669009037608081	IED mod.
652	652	0.2045555549548373	IED mod.
653	653	0.1653602352844616	IED mod.
654	654	0.2574914846028018	IED mod.
655	655	0.0945609308975221	IED mod.
656	656	0.0	IED mod.
657	657	0.0767968942216629	IED mod.
658	658	0.0	IED mod.
659	659	0.0883557935837864	IED mod.
660	660	0.0	IED mod.
661	661	0.1018789498127781	IED mod.
662	662	0.2074700603151299	IED mod.
663	663	0.0399164511751172	IED mod.
664	664	0.2054322517899594	IED mod.
665	665	0.0	IED mod.
666	666	0.1334987588988021	IED mod.
667	667	0.0760518590128213	IED mod.
668	668	0.1138237739018848	IED mod.
669	669	0.1000804519309016	IED mod.
670	670	0.0506905017505872	IED mod.
671	671	0.0	IED mod.
672	672	0.0	IED mod.
673	673	0.2148730268013571	IED mod.
674	674	0.0550099175997909	IED mod.
675	675	0.0718035677109045	IED mod.
676	676	0.1453588343404713	IED mod.
677	677	0.1390303899050509	IED mod.
678	678	0.0885255211248156	IED mod.
679	679	0.0	IED mod.
680	680	0.0	IED mod.
681	681	0.1090248708307815	IED mod.
682	682	0.0	IED mod.
683	683	0.0	IED mod.
684	684	0.0	IED mod.
685	685	0.1621334424998116	IED mod.
686	686	0.2419077639560191	IED mod.
687	687	0.0383582362942401	IED mod.
688	688	0.1860218883084158	IED mod.
689	689	0.0	IED mod.
690	690	0.0	IED mod.
691	691	0.1263269028171944	IED mod.
692	692	0.0447574927836215	IED mod.
693	693	0.1110701936569609	IED mod.
694	694	0.113028360586341	IED mod.
695	695	0.1260551265865349	IED mod.
696	696	0.1490219661665708	IED mod.
697	697	0.1255471389129522	IED mod.
698	698	0.1382008730524194	IED mod.
699	699	0.0627901666233023	IED mod.
700	700	0.0	IED mod.
701	701	0.0	IED mod.
702	702	0.0	IED mod.
703	703	0.0	IED mod.
704	704	0.1017824772340458	IED mod.
705	705	0.175976271483379	IED mod.
706	706	0.1612048946270662	IED mod.
707	707	0.0541616643151359	IED mod.
708	708	0.2674298744574644	IED mod.
709	709	0.1461257174250579	IED mod.
710	710	0.0774540894063714	IED mod.
711	711	0.0960174005880656	IED mod.
712	712	0.0740405537215079	IED mod.
713	713	0.1331204474056936	IED mod.
714	714	0.0	IED mod.
715	715	0.0	IED mod.
716	716	0.0816660884102563	IED mod.
717	717	0.2543153175884022	IED mod.
718	718	0.1193322216283118	IED mod.
719	719	0.1129025329621276	IED mod.
720	720	0.1991813748533524	IED mod.
721	721	0.0889686389256523	IED mod.
722	722	0.0	IED mod.
723	723	0.0	IED mod.
724	724	0.1366872575003303	IED mod.
725	725	0.2882580656800108	IED mod.
726	726	0.1480076776626177	IED mod.
727	727	0.0	IED mod.
728	728	0.0	IED mod.
729	729	0.2448878144331064	IED mod.
730	730	0.0540170401202381	IED mod.
731	731	0.1061928016544487	IED mod.
732	732	0.0667743188885296	IED mod.
733	733	0.0	IED mod.
734	734	0.0873879871665939	IED mod.
735	735	0.2441850603415808	IED mod.
736	736	0.0	IED mod.
737	737	0.0	IED mod.
738	738	0.1569053225978251	IED mod.
739	739	0.0	IED mod.
740	740	0.1895098744021238	IED mod.
741	741	0.0916506640387232	IED mod.
742	742	0.1136113640242171	IED mod.
743	743	0.0505714333302207	IED mod.
744	744	0.0831304707106193	IED mod.
745	745	0.0958641698852822	IED mod.
746	746	0.0	IED mod.
747	747	0.0822738111731969	IED mod.
748	748	0.0	IED mod.
749	749	0.2823839152684468	IED mod.
750	750	0.1655704782738816	IED mod.
751	751	0.0	IED mod.
752	752	0.2522465442611521	IED mod.
753	753	0.1922656554122632	IED mod.
754	754	0.1827535342421715	IED mod.
755	755	0.0	IED mod.
756	756	0.0708010783570505	IED mod.
757	757	0.0549404752187318	IED mod.
758	758	0.0446919007279393	IED mod.
759	759	0.0409573459970903	IED mod.
760	760	0.0499981585669125	IED mod.
761	761	0.0	IED mod.
762	762	0.1156262700438074	IED mod.
763	763	0.2036972271519442	IED mod.
764	764	0.1813953645361317	IED mod.
765	765	0.0434498691530251	IED mod.
766	766	0.1215492127794156	IED mod.
767	767	0.0871058101035448	IED mod.
768	768	0.0450605825958626	IED mod.
769	769	0.0	IED mod.
770	770	0.0	IED mod.
771	771	0.2660008367135915	IED mod.
772	772	0.0557929205720195	IED mod.
773	773	0.0	IED mod.
774	774	0.1189189604546425	IED mod.
775	775	0.2101448294069215	IED mod.
776	776	0.0685261777841667	IED mod.
777	777	0.0	IED mod.
778	778	0.1382205080419413	IED mod.
779	779	0.0	IED mod.
780	780	0.1630790546383586	IED mod.
781	781	0.1181943309872183	IED mod.
782	782	0.0	IED mod.
783	783	0.0570746257951604	IED mod.
784	784	0.0688473098056096	IED mod.
785	785	0.0684934878281975	IED mod.
786	786	0.1225662453495907	IED mod.
787	787	0.1353358527638557	IED mod.
788	788	0.1471910646469376	IED mod.
789	789	0.1585231930656285	IED mod.
790	790	0.0	IED mod.
791	791	0.0664101864530491	IED mod.
792	792	0.0360097135831147	IED mod.
793	793	0.1243438126239804	IED mod.
794	794	0.0441143405846323	IED mod.
795	795	0.1615585331514172	IED mod.
796	796	0.1201052850054139	IED mod.
797	797	0.1260181848080576	IED mod.
798	798	0.0955702611686264	IED mod.
799	799	0.0	IED mod.
800	800	0.1605217654303346	IED mod.
801	801	0.1378296227575169	IED mod.
802	802	0.0547215007514369	IED mod.
803	803	0.2633445960879406	IED mod.
804	804	0.0	IED mod.
805	805	0.0	IED mod.
806	806	0.0470488966961757	IED mod.
807	807	0.0692019314295696	IED mod.
808	808	0.1050313765578944	IED mod.
809	809	0.0675917449270471	IED mod.
810	810	0.0	IED mod.
811	811	0.1083794058165092	IED mod.
812	812	0.0687603264356827	IED mod.
813	813	0.0750150922103051	IED mod.
814	814	0.1729553245346052	IED mod.
815	815	0.1149402748500904	IED mod.
816	816	0.0457319895591684	IED mod.
817	817	0.0583482972531265	IED mod.
818	818	0.0	IED mod.
819	819	0.0639849577379649	IED mod.
820	820	0.0556832207439763	IED mod.
821	821	0.1174888532637857	IED mod.
822	822	0.1449282522378786	IED mod.
823	823	0.1003401156642687	IED mod.
824	824	0.0755879877713213	IED mod.
825	825	0.1232713380675796	IED mod.
826	826	0.0	IED mod.
827	827	0.0	IED mod.
828	828	0.0995912000800207	IED mod.
829	829	0.0379328462151024	IED mod.
830	830	0.0516405368104413	IED mod.
831	831	0.0	IED mod.
832	832	0.1055107947739568	IED mod.
833	833	0.0510777390093509	IED mod.
834	834	0.1611076555363958	IED mod.
835	835	0.1115417138427622	IED mod.
836	836	0.0654495100206368	IED mod.
837	837	0.1253453210548912	IED mod.
838	838	0.2763470827224532	IED mod.
839	839	0.2110263231848423	IED mod.
840	840	0.2850608985625533	IED mod.
841	841	0.0	IED mod.
842	842	0.0	IED mod.
843	843	0.0631628118332634	IED mod.
844	844	0.1395753801336057	IED mod.
845	845	0.0	IED mod.
846	846	0.0324119761182057	IED mod.
847	847	0.082271189133135	IED mod.
848	848	0.0478256240853435	IED mod.
849	849	0.0	IED mod.
850	850	0.0	IED mod.
851	851	0.124566185880188	IED mod.
852	852	0.1664395905635397	IED mod.
853	853	0.1326509768502924	IED mod.
854	854	0.2578378289170872	IED mod.
855	855	0.1558574933897935	IED mod.
856	856	0.052301774199275	IED mod.
857	857	0.0	IED mod.
858	858	0.3170117380640112	IED mod.
859	859	0.2538500618573572	IED mod.
860	860	0.0	IED mod.
861	861	0.0	IED mod.
862	862	0.0	IED mod.
863	863	0.1725881293794517	IED mod.
864	864	0.0466530663773509	IED mod.
865	865	0.0564407655932455	IED mod.
866	866	0.1112733497004622	IED mod.
867	867	0.1060928127668942	IED mod.
868	868	0.0	IED mod.
869	869	0.0818861651982629	IED mod.
870	870	0.0422137181183968	IED mod.
871	871	0.1106002055714586	IED mod.
872	872	0.0579456142417753	IED mod.
873	873	0.0	IED mod.
874	874	0.0	IED mod.
875	875	0.0	IED mod.
876	876	0.0	IED mod.
877	877	0.0523624139578441	IED mod.
878	878	0.0	IED mod.
879	879	0.0	IED mod.
880	880	0.0	IED mod.
881	881	0.0289316685310742	IED mod.
882	882	0.0	IED mod.
883	883	0.0	IED mod.
884	884	0.1129666085018015	IED mod.
885	885	0.2417416082527868	IED mod.
886	886	0.2907706371916639	IED mod.
887	887	0.038349158495913	IED mod.
888	888	0.059275242454666	IED mod.
889	889	0.1211737078538287	IED mod.
890	890	0.2435846783376774	IED mod.
891	891	0.0	IED mod.
892	892	0.0479685490673082	IED mod.
893	893	0.1757990088151682	IED mod.
894	894	0.0	IED mod.
895	895	0.1125789418657989	IED mod.
896	896	0.0	IED mod.
897	897	0.2328845186577581	IED mod.
898	898	0.1119947928916426	IED mod.
899	899	0.0678698894580088	IED mod.
900	900	0.0469431712899334	IED mod.
901	901	0.1075191038238438	IED mod.
902	902	0.0920298246682769	IED mod.
903	903	0.1565260811981589	IED mod.
904	904	0.3179672586904609	IED mod.
905	905	0.063078313050504	IED mod.
906	906	0.0	IED mod.
907	907	0.1012759105730826	IED mod.
908	908	0.1555664276296273	IED mod.
909	909	0.0409242660500379	IED mod.
910	910	0.0	IED mod.
911	911	0.0590525328014705	IED mod.
912	912	0.0	IED mod.
913	913	0.0593264527747885	IED mod.
914	914	0.0	IED mod.
915	915	0.0940009389740331	IED mod.
916	916	0.2238765321120749	IED mod.
917	917	0.1888693438044968	IED mod.
918	918	0.060411262876062	IED mod.
919	919	0.0565266168063769	IED mod.
920	920	0.0887896765010124	IED mod.
921	921	0.0530092699579663	IED mod.
922	922	0.1678039994735981	IED mod.
923	923	0.1138183013094718	IED mod.
924	924	0.0921170826440379	IED mod.
925	925	0.2552930223110664	IED mod.
926	926	0.0	IED mod.
927	927	0.1719477887764737	IED mod.
928	928	0.073531774297292	IED mod.
929	929	0.0	IED mod.
930	930	0.077459549600136	IED mod.
931	931	0.0956327808960346	IED mod.
932	932	0.0	IED mod.
933	933	0.0491255693846042	IED mod.
934	934	0.2049712455617053	IED mod.
935	935	0.0736960096319871	IED mod.
936	936	0.0	IED mod.
937	937	0.0	IED mod.
938	938	0.0697356989323666	IED mod.
939	939	0.1122413506936597	IED mod.
940	940	0.0	IED mod.
941	941	0.1430718182918198	IED mod.
942	942	0.189234939151512	IED mod.
943	943	0.0925264112240882	IED mod.
944	944	0.0573781648424217	IED mod.
945	945	0.1023496578843467	IED mod.
946	946	0.0	IED mod.
947	947	0.1224613805575927	IED mod.
948	948	0.0606201849077351	IED mod.
949	949	0.0746425928589588	IED mod.
950	950	0.0	IED mod.
951	951	0.0796456484068475	IED mod.
952	952	0.0	IED mod.
953	953	0.0459223894562347	IED mod.
954	954	0.0748126716244046	IED mod.
955	955	0.1050844867890617	IED mod.
956	956	0.0432340345059694	IED mod.
957	957	0.0399115094912635	IED mod.
958	958	0.0725996945437685	IED mod.
959	959	0.0444488690764308	IED mod.
960	960	0.114565064354246	IED mod.
961	961	0.0	IED mod.
962	962	0.1091132294636434	IED mod.
963	963	0.1303631588135227	IED mod.
964	964	0.0769731958637405	IED mod.
965	965	0.0970250283475228	IED mod.
966	966	0.1704530516087443	IED mod.
967	967	0.130236337102053	IED mod.
968	968	0.170223557269985	IED mod.
969	969	0.2344264126843884	IED mod.
970	970	0.046995385820624	IED mod.
971	971	0.0	IED mod.
972	972	0.0321662212018493	IED mod.
973	973	0.153161499108023	IED mod.
974	974	0.0914445418024407	IED mod.
975	975	0.0	IED mod.
976	976	0.1790974971146461	IED mod.
977	977	0.1088433355967779	IED mod.
978	978	0.0540170401202381	IED mod.
979	979	0.0857855206574535	IED mod.
980	980	0.0383237749075357	IED mod.
981	981	0.1032588972527325	IED mod.
982	982	0.09229811644605	IED mod.
983	983	0.047841485618364	IED mod.
984	984	0.0422140356998305	IED mod.
985	985	0.0	IED mod.
986	986	0.2811331006101022	IED mod.
987	987	0.5018230487633445	IED mod.
988	988	0.1491122107707885	IED mod.
989	989	0.2926671989800706	IED mod.
990	990	0.1348230951741578	IED mod.
991	991	0.0609397289212137	IED mod.
992	992	0.0	IED mod.
993	993	0.0363689671433311	IED mod.
994	994	0.1220220983318161	IED mod.
995	995	0.0711183027063838	IED mod.
996	996	0.1186092751360595	IED mod.
997	997	0.0636061742453192	IED mod.
998	998	0.0879673911614785	IED mod.
999	999	0.114221934979787	IED mod.
1000	1000	0.0	IED mod.
1001	1001	0.1821819833583413	IED mod.
1002	1002	0.2375334866310653	IED mod.
1003	1003	0.2755348886621171	IED mod.
1004	1004	0.2021709955752966	IED mod.
1005	1005	0.2390762023699555	IED mod.
1006	1006	0.17077141899254	IED mod.
1007	1007	0.1583604262819141	IED mod.
1008	1008	0.1321470167415597	IED mod.
1009	1009	0.1076414224461807	IED mod.
1010	1010	0.1791961687592802	IED mod.
1011	1011	0.218068130036588	IED mod.
1012	1012	0.2088143012339233	IED mod.
1013	1013	0.1012785250085758	IED mod.
1014	1014	0.1937681551197129	IED mod.
1015	1015	0.180527639111579	IED mod.
1016	1016	0.3350706045043904	IED mod.
1017	1017	0.1268223091381332	IED mod.
1018	1018	0.0	IED mod.
1019	1019	0.1507241054390133	IED mod.
1020	1020	0.2037484509187112	IED mod.
1021	1021	0.1390819481750649	IED mod.
1022	1022	0.2602359551033978	IED mod.
1023	1023	0.173362395746028	IED mod.
1024	1024	0.1753010242932868	IED mod.
1025	1025	0.143387913771567	IED mod.
1026	1026	0.0729201701351506	IED mod.
1027	1027	0.1494584407754145	IED mod.
1028	1028	0.3097849786379322	IED mod.
1029	1029	0.1262471985523979	IED mod.
1030	1030	0.2521490426466332	IED mod.
1031	1031	0.2015491077042872	IED mod.
1032	1032	0.2339966945494915	IED mod.
1033	1033	0.2954248721580122	IED mod.
1034	1034	0.0	IED mod.
1035	1035	0.2180327298635304	IED mod.
1036	1036	0.2491548306834799	IED mod.
1037	1037	0.0387957321986196	IED mod.
1038	1038	0.0416446203723174	IED mod.
1039	1039	0.079368671737735	IED mod.
1040	1040	0.0	IED mod.
1041	1041	0.1729835527036493	IED mod.
1042	1042	0.0963012430878005	IED mod.
1043	1043	0.1681618949832676	IED mod.
1044	1044	0.0557643499960385	IED mod.
1045	1045	0.1681541029901026	IED mod.
1046	1046	0.404459069442269	IED mod.
1047	1047	0.1341525258618848	IED mod.
1048	1048	0.3878215306876049	IED mod.
1049	1049	0.3734630216377109	IED mod.
1050	1050	0.0746892600623185	IED mod.
1051	1051	0.2904782877621739	IED mod.
1052	1052	0.122546825485642	IED mod.
1053	1053	0.0975927680181571	IED mod.
1054	1054	0.1404931800072647	IED mod.
1055	1055	0.0872675385953912	IED mod.
1056	1056	0.2514837161774332	IED mod.
1057	1057	0.2930930424111984	IED mod.
1058	1058	0.271258979276262	IED mod.
1059	1059	0.1475048244502051	IED mod.
1060	1060	0.2054060457518348	IED mod.
1061	1061	0.0876612665732299	IED mod.
1062	1062	0.1436944923905868	IED mod.
1063	1063	0.0388567589326835	IED mod.
1064	1064	0.0384858409103036	IED mod.
1065	1065	0.0533648990291462	IED mod.
1066	1066	0.0	IED mod.
1067	1067	0.2889498390972705	IED mod.
1068	1068	0.0592161231342678	IED mod.
1069	1069	0.0612812518380352	IED mod.
1070	1070	0.2323861819484337	IED mod.
1071	1071	0.1657576626892554	IED mod.
1072	1072	0.0	IED mod.
1073	1073	0.1762148298632659	IED mod.
1074	1074	0.1536087420455296	IED mod.
1075	1075	0.0798993333212593	IED mod.
1076	1076	0.0828925819962896	IED mod.
1077	1077	0.1219287182645915	IED mod.
1078	1078	0.2671068782097651	IED mod.
1079	1079	0.0631782787440463	IED mod.
1080	1080	0.2167761956734377	IED mod.
1081	1081	0.0621555632038054	IED mod.
1082	1082	0.0766698372644372	IED mod.
1083	1083	0.04107483742986	IED mod.
1084	1084	0.0	IED mod.
1085	1085	0.1368317903279678	IED mod.
1086	1086	0.1241634734244747	IED mod.
1087	1087	0.0	IED mod.
1088	1088	0.0883205934423481	IED mod.
1089	1089	0.1013667521576461	IED mod.
1090	1090	0.0561234831635626	IED mod.
1091	1091	0.0439422796623448	IED mod.
1092	1092	0.0667981283919796	IED mod.
1093	1093	0.1973926223251826	IED mod.
1094	1094	0.10915018894686	IED mod.
1095	1095	0.1302608058395442	IED mod.
1096	1096	0.1060766139535731	IED mod.
1097	1097	0.03955690493538	IED mod.
1098	1098	0.0759347779301257	IED mod.
1099	1099	0.0	IED mod.
1100	1100	0.0475116323655864	IED mod.
1101	1101	0.0	IED mod.
1102	1102	0.0602642543332418	IED mod.
1103	1103	0.0756820110710002	IED mod.
1104	1104	0.0340007856252661	IED mod.
1105	1105	0.1067563575243297	IED mod.
1106	1106	0.0521945763530281	IED mod.
1107	1107	0.0842985812219853	IED mod.
1108	1108	0.0394112942322706	IED mod.
1109	1109	0.09897733405822	IED mod.
1110	1110	0.3101939503466056	IED mod.
1111	1111	0.0	IED mod.
1112	1112	0.1098108509404165	IED mod.
1113	1113	0.0818160721700547	IED mod.
1114	1114	0.1719638242101669	IED mod.
1115	1115	0.1423682861023384	IED mod.
1116	1116	0.1189274201597921	IED mod.
1117	1117	0.0	IED mod.
1118	1118	0.0	IED mod.
1119	1119	0.060291201712563	IED mod.
1120	1120	0.055908228322123	IED mod.
1121	1121	0.0	IED mod.
1122	1122	0.0306133623877753	IED mod.
1123	1123	0.1158517171778625	IED mod.
1124	1124	0.1503477326606061	IED mod.
1125	1125	0.0792837426420994	IED mod.
1126	1126	0.0590115959794238	IED mod.
1127	1127	0.0681589704373101	IED mod.
1128	1128	0.0385228803077886	IED mod.
1129	1129	0.0354504565194552	IED mod.
1130	1130	0.0876200272832253	IED mod.
1131	1131	0.1468740856931046	IED mod.
1132	1132	0.0536702971688223	IED mod.
1133	1133	0.1880592062211999	IED mod.
1134	1134	0.1657157768094815	IED mod.
1135	1135	0.1357130935235581	IED mod.
1136	1136	0.1432733591097605	IED mod.
1137	1137	0.0572560669706542	IED mod.
1138	1138	0.0	IED mod.
