# Supplementary material for: Laminar organization of cellular microcircuits modulating human interictal epileptiform discharges
Source: Nat Neurosci. 2026 Apr 30;29(6):1462–75. doi: 10.1038/s41593-026-02258-4 (PMC13246451; doi:10.1038/s41593-026-02258-4)
Supplement: Supplementary file 8 — Statistical Source Data. [file 41593_2026_2258_MOESM8_ESM.zip]

Archive with 10 entries (8 files):
- FIG5/
- __MACOSX/._FIG5
- FIG5/panelf.csv
- __MACOSX/FIG5/._panelf.csv
- FIG5/panele.csv
- __MACOSX/FIG5/._panele.csv
- FIG5/paneld.csv
- __MACOSX/FIG5/._paneld.csv
- FIG5/.ipynb_checkpoints/
- __MACOSX/FIG5/._.ipynb_checkpoints
