# Supplementary material for: Laminar organization of cellular microcircuits modulating human interictal epileptiform discharges
Source: Nat Neurosci. 2026 Apr 30;29(6):1462–75. doi: 10.1038/s41593-026-02258-4 (PMC13246451; doi:10.1038/s41593-026-02258-4)
Supplement: Supplementary file 8 — Statistical Source Data. [file 41593_2026_2258_MOESM8_ESM.zip › FIG5/panelf.csv]

	Depth bin	0	1	2
0	1	0.6610169491525424	0.0847457627118644	0.2542372881355932
1	2	0.7227722772277227	0.1188118811881188	0.1584158415841584
2	3	0.6792452830188679	0.1792452830188679	0.1415094339622641
3	4	0.4891304347826087	0.3152173913043478	0.1956521739130435
4	5	0.5576923076923077	0.2211538461538461	0.2211538461538461
5	6	0.5545454545454546	0.2909090909090909	0.1545454545454545
