# Supplementary material for: Laminar organization of cellular microcircuits modulating human interictal epileptiform discharges
Source: Nat Neurosci. 2026 Apr 30;29(6):1462–75. doi: 10.1038/s41593-026-02258-4 (PMC13246451; doi:10.1038/s41593-026-02258-4)
Supplement: Supplementary file 8 — Statistical Source Data. [file 41593_2026_2258_MOESM8_ESM.zip › FIG5/panele.csv]

	act_codes	depth_y
0	0	3691.185444841248
8	0	2986.9730469676506
10	0	2931.2775459490667
12	0	2866.1013427662847
13	0	2791.101092480972
14	1	2770.0241056007326
16	0	2505.3766309337607
17	0	2466.489295386068
18	0	2446.9513899411377
19	0	2427.350891746461
20	0	2401.5994473052133
21	0	2346.6957944205114
22	0	2273.138612984869
23	0	2218.798077083541
24	0	2191.325648876099
25	0	2097.995069989217
26	0	2138.8577030627894
27	1	5965.428680213139
28	0	2047.081449186846
29	0	1951.3356296991412
30	0	1848.6403891529253
31	0	5655.972582048437
32	0	5574.331229095587
33	0	1736.0157088409503
34	0	1641.529286064926
35	0	1630.355378926768
36	2	1374.7823829230383
37	0	1182.8913194488596
38	0	1148.4694097151614
39	0	1110.863112205885
40	0	1042.6963257629632
41	2	4748.428230536192
42	2	885.5158092570873
43	2	843.4632385256846
44	0	786.5675391202967
45	2	4006.287202012399
46	0	3929.807442726792
47	0	3408.390404455676
53	0	3083.976340429348
56	0	2221.1454673642884
57	0	2146.736297007871
58	0	2036.0048810108783
59	2	1594.9394023320965
60	2	1564.705069712698
61	0	1467.565918249392
62	0	1378.4594696900513
63	0	1185.842710974569
64	2	1353.383260440347
65	0	1016.1528502727142
66	0	887.0573284392685
67	0	848.7631518155122
68	0	2228.471172754723
69	0	2182.9764917815937
70	2	1909.81151757317
71	2	1618.7300092296264
72	0	1896.3517425978443
73	0	904.7299324717542
74	0	966.9503453095158
75	0	1296.7189921840554
76	0	1305.2273862112395
77	0	1354.9554556881794
78	0	1355.6250074475874
79	2	1362.1392750807045
80	0	1369.2772511495486
81	0	1378.255625885703
82	0	1429.1814586738246
83	0	1749.524285127597
84	0	1773.0353628381245
85	0	1904.5558937045644
86	0	2048.990443065625
87	0	2130.551504603281
88	0	2304.863355933063
89	2	2342.7391255212924
90	0	4256.814570483069
91	0	5829.685399680846
94	1	3669.0104988136886
99	0	3505.491821227565
104	0	3428.184674958577
115	0	3229.047404456983
121	0	3032.4898294790764
122	2	3027.552693555392
124	0	2990.6732103547147
129	2	2806.7523241621275
130	2	2766.589976392823
132	0	2646.159679409502
134	0	2429.2951495430552
135	3	2422.104746802352
136	0	2248.027984231868
137	0	2248.000082951642
138	3	2204.1211933353043
140	0	2033.7613669816
141	0	2029.233616474262
143	3	1910.9469218641743
144	2	5697.291982889026
145	0	1844.192785621924
146	0	1836.141444835297
148	0	1513.7697806366514
150	3	1452.5077099466153
151	0	1449.0604802221087
152	0	1228.6746171392024
153	3	5047.875799537269
154	0	1168.04950384496
155	0	4984.090293689205
156	0	4969.011249509335
157	0	4907.612362196366
158	0	1079.3001268452915
159	0	1026.1086110151518
160	1	4847.16080620558
161	0	4845.520583176776
162	0	4827.004327118533
163	0	965.2492008614844
164	2	4747.9523721488
165	0	943.8886027960124
166	0	909.127092161596
167	1	4727.603965918415
168	0	882.5394515919197
169	1	4687.603474285705
170	0	845.2261261024842
171	0	825.7418756547213
172	0	779.9398632575794
173	0	4549.357619733632
174	0	4387.23847141923
175	0	565.7150184909569
176	2	4268.796904048983
179	0	4148.60716708516
180	2	4146.821622430506
181	0	4127.384783759606
184	3	3982.623125106217
186	2	3674.269391782609
187	3	3669.034491242476
188	0	3266.1525316270872
190	1	2986.8151941265905
191	2	2657.4433394519183
193	2	5990.292235856763
194	0	2026.5886155139133
195	0	2025.87831091876
196	0	1821.341952941108
197	3	1563.7274493363038
198	0	1166.901776643861
199	0	1067.4683193997844
200	3	1065.7602416193522
201	3	4867.5085936613705
202	2	4848.382056373261
203	0	993.5739697428288
204	0	4664.730439189797
205	0	780.0742941313174
206	0	784.6530749592239
207	0	4002.732592262352
209	0	2033.6974653782163
210	0	1986.0974875018856
211	0	2114.4148925470654
212	2	2104.0567422755
214	0	3490.2990727780243
216	2	3510.3249008116563
217	2	3882.375435318955
219	3	5849.699096835187
220	1	5982.143654294345
225	2	3612.643641575277
226	1	3543.217744176316
229	0	3314.8001040171266
232	0	3275.090423016749
233	0	3261.9235741444863
235	0	3209.8512744559284
240	0	3184.8530226331377
245	0	3131.344954987281
246	1	3073.2594923533943
247	1	3035.8640535814866
248	0	2934.2744749481453
252	0	2771.902627105178
254	0	2671.939545791898
255	0	2608.296794902581
257	0	2591.7377734886813
258	1	2580.463410928721
259	0	2583.536460137597
260	0	2536.916219971583
263	0	2434.2282276947963
264	1	2418.704568882027
265	0	2429.425548230187
267	1	2407.393017162937
269	0	2310.534517431352
272	0	2190.1524868687648
273	0	2128.140304565486
274	0	2081.879241916212
275	0	5912.733861625786
276	0	2053.304293174388
277	0	1948.77018865009
278	0	5770.1978410256925
279	0	5730.293852391172
280	3	1860.7666158116945
281	0	1847.8623158918635
282	0	5671.047533321068
283	0	5647.951155969354
284	2	5635.327718153951
285	1	1786.331865268265
286	0	5612.522521057847
287	0	1730.9870338002893
288	1	1730.5043567295995
289	0	5473.66200711886
290	0	1608.4326921861684
291	0	5431.133447793256
292	2	1498.2841705476148
293	0	1489.7012642666814
294	0	5314.435975440965
295	0	1472.6292357348111
296	0	1485.7267358845038
297	0	5270.871263595194
298	1	5273.207268038355
299	0	5234.650402058873
300	3	1410.7951032500096
301	3	1388.636090911109
302	0	5213.343004212701
303	1	1374.4819899673084
304	0	5192.254541130478
305	0	1236.5186182262842
306	0	1245.751502748617
307	0	5074.638927266506
308	0	5010.941487765157
309	0	5004.938189780043
310	0	4970.749473318449
311	0	4900.006136497908
312	0	1052.8300146473475
313	1	968.5333021408816
314	0	891.5260270662702
315	0	851.3944002847757
316	0	4695.968047560989
317	2	816.3603391473116
318	0	4639.644740713411
319	0	4633.1439336072135
320	0	4613.717198292216
321	0	4599.4449231285225
322	0	4547.611374526556
323	0	689.4293659685791
324	0	707.8028102947201
325	0	695.9456717371222
326	0	4415.649538073072
327	0	639.1194409259688
328	0	585.8344868507738
329	0	521.6682770706329
330	1	4374.471334720709
331	1	4335.715326020751
332	0	484.573297322022
333	0	4293.518220790463
334	0	4254.249006938878
335	0	402.7626304068808
336	1	376.08770922091935
337	3	388.3002011368008
338	2	4235.016806228694
339	0	390.57284811305817
340	0	4211.212623430992
341	0	4170.3646203487415
342	2	4131.724430012559
343	0	4096.795419532429
344	0	4013.8110898986433
345	0	3992.825079872424
346	0	3954.360756656323
347	2	3872.324493723468
348	0	3836.4248568307767
350	0	3695.0779975290543
351	0	3158.98648963094
352	0	3151.880646552925
353	2	3174.9851719027465
354	3	2878.0062088220348
355	0	2588.8881435530197
356	0	2435.2337484459813
357	1	2170.969892172173
358	0	1512.898962399634
359	1	1533.426149178009
360	0	5312.956419875345
361	0	5277.055710680823
362	0	5072.716886222558
363	0	4917.841072088219
364	0	4906.11565233172
365	0	4892.432757439401
366	2	4895.047525689057
367	0	4796.768090928896
368	0	4493.546397966784
369	0	592.1238228564107
370	1	4375.823719739153
371	0	486.0545593115076
372	0	3870.458230115945
373	1	2595.408672401172
374	3	2430.3041499327337
375	0	5431.967489428744
376	0	5278.422920414085
377	3	4927.548749677279
378	0	472.2021152259794
379	0	614.9398926731583
380	0	587.412771764989
381	0	783.4197947854718
382	0	1162.8439109456897
383	0	1203.0756582870663
384	0	1289.9929532013457
385	0	1334.7971274720085
386	0	1464.102791199899
387	0	1546.039607024847
388	0	1564.1576688380746
389	0	1575.8445478651747
390	0	1579.3766791023008
391	1	1852.779936527615
392	0	2288.294324915614
393	1	2577.12456060353
394	0	2771.1539237232564
395	0	2856.4184648967057
396	1	3512.700902475778
398	0	5379.919092300559
399	1	5425.77479634347
400	0	5433.275025501586
401	0	5717.3451999991485
410	0	3472.373533225931
415	3	3355.911318760932
419	2	3271.396185214689
420	3	3256.103913876728
427	0	3152.632576029411
431	0	3070.968979168443
435	1	3012.54873872394
437	0	2950.971190494486
438	1	2906.232274819768
439	1	2896.820472355488
440	3	2866.861967564386
441	3	2879.055875542179
442	0	2879.668755893108
443	0	2831.6085289779403
445	3	2771.411580859178
458	0	2574.090680529536
462	0	2413.062343097723
463	0	2368.304288328084
464	0	2389.7949815980064
467	0	2250.008268643338
472	0	5971.232530520569
473	0	5968.62850832726
474	0	5934.009162168923
475	1	5913.223557050339
476	1	5872.580092375801
477	0	5852.202188089475
478	0	5834.653826938466
479	0	5812.541585570652
480	0	5791.248056675096
481	1	5713.459477887922
482	0	5693.707695607594
483	0	5651.080518884792
484	1	5631.792964688705
485	0	1789.133169425184
486	1	5611.644783687838
487	0	1730.404208940321
488	0	1713.7009334755112
489	0	5475.419398276269
490	0	5456.474854329519
491	0	5451.7876299586505
492	1	5433.712245647189
493	0	5429.301174051993
494	0	5413.551965371058
495	0	1533.2590696846164
496	1	1513.0351536453743
497	1	5333.376285870918
498	1	5317.305786716196
499	0	1470.887508830945
500	0	5294.50250475805
501	0	1453.454137911479
502	0	1425.6893045717609
503	1	1389.1230415900045
504	1	5213.435294358487
505	0	5213.364784615187
506	0	5193.148769506698
507	0	1350.222449616429
508	1	5172.557217730852
509	1	5157.753823957473
510	0	1308.360872754456
511	1	1231.0410205305452
512	1	5056.754940314575
513	2	5054.012848193715
514	0	5015.842074590429
515	3	4933.451373999384
516	0	4911.519690602831
517	0	4813.540102980288
518	2	980.5975922726456
519	1	4792.965467179675
520	0	4633.245876540085
521	0	4612.186243467435
522	0	4615.504238595482
523	0	751.4939355011365
524	3	4466.550911326397
525	0	591.1219494701136
526	1	533.5921462384649
527	3	495.0288737770752
528	1	4232.454613217324
529	0	4196.488118853809
530	0	4172.470857581771
531	0	331.4597647572391
532	1	4132.689194852899
533	1	4131.935820693641
534	3	3989.67950717204
535	0	3953.9745679913385
536	1	3945.089881020657
547	2	2874.8211640353475
549	1	1877.2746222395965
550	1	5613.54990823165
551	0	1513.6738629166612
552	1	1473.7455102910762
553	0	5295.051623436599
554	0	1213.777645681932
555	2	814.4893605829275
556	0	752.9914464995272
557	0	4190.466496035791
558	0	4192.344131246812
559	0	3953.3373744724126
560	1	5444.397110151788
561	1	5447.791939728691
562	3	3952.8593249551336
563	1	512.7103732226524
564	0	1218.2388282533157
565	0	2393.854477777123
566	0	2464.390290648048
567	0	2670.3014347417266
568	0	2670.210613099114
569	1	2889.095840931217
570	0	2972.371499071023
571	1	2996.632437357679
573	0	3969.4413876002186
574	1	4054.1110976485215
575	0	4144.509630589945
576	2	4192.405529103046
577	0	4291.738467123126
578	1	4457.475519025818
579	1	4832.03484484037
580	3	4834.45204916914
581	2	4930.625363028713
582	0	4952.948318978459
583	0	5476.314082192443
584	3	5496.38974970899
585	0	5854.847963165502
586	0	5873.868163097401
587	0	5892.563554478896
595	1	3066.1884586200003
596	0	3032.516158755881
599	0	2914.0158765027654
604	3	2748.282292049749
608	1	2614.511551127879
621	1	2301.5664329437395
625	3	2207.2714327412623
627	3	2144.323146967336
630	1	5939.171152679695
631	1	5892.476265185147
632	1	5874.731366693928
634	1	5852.092328818133
635	3	5811.036498373179
636	1	5795.385972690287
637	0	1912.220991353557
638	3	5775.858761686235
639	0	5666.381556547298
641	0	5687.565649619761
643	3	5612.247387146071
644	0	5569.685840694607
646	3	5383.863064890308
648	1	5312.194631162196
649	3	5291.964851232247
651	0	5095.823860365078
654	1	4753.126297158708
655	1	4732.259797515993
659	1	4412.144601691954
660	1	4391.551128812159
662	1	4353.524545756916
663	0	4279.859951964799
664	1	4140.280061021053
665	0	4092.6222402383855
666	2	4035.6395285644
668	1	3996.081284290016
669	0	3799.550715080564
670	1	3813.6419499927897
671	1	3764.6704525045184
673	0	3730.848397285397
674	3	3682.636895314812
675	3	3671.0207333295143
677	0	3482.7930230284155
678	1	3332.1911433069176
679	1	3270.8579976820533
680	1	3252.6330564833897
682	0	3042.963497082072
683	1	2749.750388649228
689	1	2109.9463367372427
690	0	2107.925835724925
691	3	2117.632366817816
693	0	5792.103684083354
694	3	5659.617493654816
695	1	5534.725010997019
696	0	5416.164162644675
697	3	4673.194937207916
700	1	3826.683889331545
701	1	3657.333288482501
702	0	3455.6137699272526
703	1	3272.6487013614724
704	3	3246.866712110971
705	3	3280.239835289871
706	0	5787.500995172279
707	1	5392.05301640376
709	3	2119.912827898808
710	0	2951.6839673526283
711	1	2985.5499169755785
712	2	3212.92647759682
713	1	3325.759679062161
714	1	3310.0205673598016
715	1	3453.078895598485
717	1	4334.904256198549
718	1	4753.009992075387
719	1	5395.687208070819
720	1	5992.230228391864
721	1	5995.03251899901
725	1	3451.9247094611555
726	1	3392.561058917974
728	2	3274.293729963722
729	2	3253.648499258774
730	1	3149.7329215589125
732	1	3045.8744314423293
739	2	2866.030438062937
742	2	2827.7167542755587
747	1	2502.171189291461
749	2	2466.7049487376357
750	1	2385.575899068105
754	2	2221.0505783888784
757	2	5983.586753056611
758	2	2149.5488871352677
760	0	5945.427232181139
761	2	2078.0030693948247
762	2	5865.810026762481
763	2	5822.372863346804
765	2	5765.228037314941
766	3	5728.2214381053545
767	0	5701.167783871566
768	3	5707.017518951348
770	1	5681.990093834062
771	0	1781.2366542789332
772	3	5544.335199783969
773	2	1722.395671168184
774	2	5464.410138531992
775	2	1585.5608202911508
776	2	5352.467713238682
777	1	5332.427753735223
778	2	5212.9827527714615
779	2	1335.0652895295116
781	2	1313.4883397343783
782	0	1188.2753979928311
783	2	5005.013823978238
784	0	1183.1085533644964
785	3	4983.55729888727
786	1	4987.143646152341
787	3	4886.588673663391
788	3	4628.453321690785
789	2	795.8156391039902
790	2	4582.22638999014
791	2	751.2210024268188
792	3	4564.471306366587
793	2	618.4928011359998
794	0	4427.414632609081
795	2	560.1240256124056
796	2	4246.866950633047
797	2	387.8725089497166
799	2	328.9200300775201
800	0	4064.882538898653
801	0	4030.859978302342
802	2	3986.9893469992735
803	1	81.12037843197231
804	2	3843.590797757584
805	3	3846.860196898449
806	1	3806.434182473532
807	1	3688.9523671817783
808	1	3603.277405037875
809	0	3547.41073079153
810	0	3526.166532614995
813	0	5901.053511611131
814	2	5769.832950692809
815	3	1511.8536153596506
816	2	1150.3961810266828
817	2	841.3705907460544
818	2	836.1743058735938
819	0	4646.2916258728765
822	0	322.518889037834
823	1	3865.7556072189873
824	2	3766.3401301803774
826	0	248.00122099426608
827	2	687.0719488733739
828	2	1263.6858845474344
830	0	1868.1202280445525
831	2	2004.136131537913
832	2	2069.321627487576
833	0	2722.409316546874
834	2	3350.77180899688
835	0	3356.387806867321
836	0	3390.2366104528783
837	0	3565.416967939844
838	0	3605.963791092555
839	0	3688.804523243319
840	0	3765.548467330532
841	2	3872.274582443498
842	0	3984.9573427098794
843	1	4002.714125195583
844	3	4071.3354542860407
845	0	4133.876956088612
846	0	4193.771250977754
847	2	4289.326223699789
848	0	4386.369133691753
849	0	4369.27032819942
850	2	4468.107198156244
851	2	4524.278107827369
852	2	4507.600143004434
853	2	4531.189172707047
854	0	4686.278900272742
855	2	4746.703178948072
856	2	4827.011694880405
857	0	4866.234810599627
858	2	4783.762972441709
859	2	4916.862038121118
860	0	5088.831527309556
861	2	5197.873327147874
862	2	5397.526888158565
863	2	5581.434739469691
864	3	5666.3997651403415
865	2	5647.643871665725
866	3	5882.098366036267
867	3	5923.980970507807
868	3	5968.914815918618
877	2	988.2851756260834
878	2	1144.3442912546689
879	1	1405.703211688302
880	2	1672.9763103162295
881	1	1722.652132993474
883	2	2598.9533525900824
884	0	2679.0649205155096
885	1	3104.737683418638
886	2	3053.084040853088
887	0	3296.2067927368707
888	2	3337.924936603417
889	0	4224.114531727775
890	0	4647.346630416994
891	3	5939.093183114569
