# Supplementary material for: Laminar organization of cellular microcircuits modulating human interictal epileptiform discharges
Source: Nat Neurosci. 2026 Apr 30;29(6):1462–75. doi: 10.1038/s41593-026-02258-4 (PMC13246451; doi:10.1038/s41593-026-02258-4)
Supplement: Supplementary file 8 — Statistical Source Data. [file 41593_2026_2258_MOESM8_ESM.zip › FIG5/paneld.csv]

	log_p	acoustic-phonetic
0	2.7814519287406743	0.1675413305507045
1	2.797348946769806	0.0725059933586225
7	3.12491931071727	0.0863329779405734
8	7.598922052003471	0.128963348092187
9	4.825417154101371	0.1130686006772541
10	5.7477166752571005	0.3991126514077774
12	9.915368738576957	0.3365962801126034
13	3.3984202302204887	0.1131036728428811
16	4.301605565022255	0.1935110356741184
17	7.614992775574243	0.2324707186273128
18	5.742874766466259	0.3843925200975208
19	5.786259171244588	0.0597079921939917
20	9.022925702572612	0.2860504536971359
21	4.094291503260824	0.2497793271942604
22	4.161252368814425	0.1834664520059892
23	5.071339614518983	0.2820015671780344
24	4.644924333977065	0.3142260001822818
25	10.77504335202752	0.2729708493123226
26	7.899176250575982	0.1904479097738743
28	5.395636096295094	0.0942747505365432
29	4.607113794623138	0.1938942386512968
30	10.236547357800388	0.2305814591668594
31	3.7491958685072935	0.0687423105163873
32	4.027948679442845	0.0502965129647683
33	15.640927149124176	0.495844186027175
34	19.748468205590363	0.2917310782796175
35	12.512985281670948	0.2656009822792978
37	4.233649963123311	0.0775515496170881
38	11.704713723587114	0.2987312622158911
39	13.037013682976896	0.2243147759793387
40	7.897722863500921	0.0893232090834887
44	7.352882487065933	0.4540818867026081
46	4.831292935565253	0.1861021223400838
47	3.2203618361735984	0.213713220939382
50	12.44303553006645	0.1747447140120264
51	2.5305918281311617	0.0759677446389558
52	3.207472262999552	0.0580065072392125
53	4.300009126026251	0.2458371920071899
56	10.78816310547913	0.2098634546739044
57	6.507066406337775	0.1670314268318182
58	12.773766432008143	0.2585524287501136
61	10.337376870209312	0.4950036780268107
62	7.449838824812551	0.1906618932101776
63	9.121679232656254	0.171829131349751
65	15.374840210013822	0.1864725425668566
66	10.100279805961408	0.0860326383580647
67	4.327591582748689	0.0969251348688618
68	7.741750584153954	0.3057194988744969
69	6.228392367520613	0.2162353147587968
72	2.561984314369961	0.0662788975134694
73	6.953386126479079	0.1429093144316265
74	8.759082373004953	0.0709966859312318
75	11.322095180979106	0.2493783770413217
76	3.9599344093749966	0.1355563587732029
77	9.15323041651089	0.2167728331308026
78	2.970692504304512	0.0798750512619307
80	4.9790556896721405	0.1507930870662909
81	10.89213054929021	0.2063639722139378
82	8.80466700237063	0.4979763130054682
83	13.188202334621131	0.3173481984941255
84	8.56610633625908	0.1957017292832621
85	3.690513324402482	0.061286981720275
86	9.422372195033688	0.2804459351653169
87	6.873193046275855	0.2491726529150774
88	15.947255170200808	0.4311972936936845
90	4.548011565575838	0.0873573931775452
91	6.9139309627296175	0.146190832092454
95	6.087228880567679	0.2264477693165173
99	4.080340490920589	0.0994361228398578
100	6.1883170753564105	0.1870023797606539
102	4.002789074818508	0.0956987193596724
103	6.11621756766965	0.1885108711043809
104	4.076079940283458	0.1897868886486632
108	5.266861479178529	0.1098197810475135
109	4.218423544944933	0.1377394852812203
112	2.617271613198487	0.1146063256971331
113	5.021864466866221	0.0623774227137176
115	7.241682679774458	0.2102581261665909
117	3.3736877796927818	0.1443149952850747
118	4.162033789104825	0.1016619128660331
119	4.463620250859803	0.292340292994878
121	9.062820457107463	0.062244607478721
123	3.8627037862534586	0.0511110860179832
124	2.8362024925574727	0.1173747026331401
132	4.805934739575968	0.0630975854516077
134	4.903188219770432	0.2122849163415856
136	5.421206762019839	0.086640592068628
137	6.222476233840501	0.3610410779368797
140	4.380560244239765	0.0800191873658472
141	3.1715917814110965	0.0730257376807071
145	14.462869131912225	0.3339034731858856
146	2.149245686976368	0.0892696116883425
148	3.911785232044653	0.0851513468262635
151	3.577882158978431	0.1148710889933846
152	5.514302561973105	0.2054923492599622
154	28.686586851293235	0.2564712431671946
155	7.068384675923855	0.1510340636906038
156	5.866557699608054	0.1603017632320725
157	3.400673921859062	0.1030088811004307
158	2.3374831753795204	0.0944920095932142
159	14.144745456076114	0.2798034791400134
161	7.596200594168401	0.0545963724428599
162	5.917780544802547	0.0899468915278031
163	12.403532738377065	0.1517060055577883
165	4.622274966440043	0.1035443632670776
166	3.316555813999304	0.1017573498582136
168	12.427942113999858	0.2840059407904765
170	8.606202348508127	0.2570931083260621
171	15.998111617316017	0.1871539545738972
172	7.950766402012347	0.1614993544857587
173	3.2663060076200354	0.1044437001372256
174	3.595705782085449	0.0981251430637597
175	3.8131630117956	0.0501460778274996
179	7.5474639889995805	0.3074191739787594
181	3.2389011765901348	0.1515523103759525
188	4.566135132020716	0.2192055505071874
192	4.611000425257139	0.0782492819754458
194	9.20101328614238	0.2580278952563676
195	8.476220320844641	0.2827445871398876
196	6.629354177293953	0.0913946964134013
198	41.920838559756646	0.0587243791747591
199	7.652009115622254	0.2678226282207201
203	3.852412454622109	0.176091787543162
204	2.6197368576898263	0.0711313943900678
205	3.681664996278335	0.1588820174812284
206	2.2424494785892577	0.0550121535146378
207	3.306760673837144	0.0988009423108407
209	4.167646748946479	0.1215857587909774
210	9.847875105286324	0.2917244930528009
211	3.414679051614086	0.1013543148756916
214	9.776994800089923	0.2711514819374363
228	3.3555301820761856	0.0553998812288502
229	10.530274001801834	0.27377533700896
230	8.500813536953142	0.2144701329465128
231	8.023415567808422	0.2545503159400644
232	6.581507480022401	0.2714545781279837
233	7.733414512605637	0.3292329813625197
234	4.9421511472557	0.1192113619162028
235	2.3482362749792127	0.1016433818248489
236	4.523405744510791	0.277305123676651
237	5.201653132591892	0.129653177836473
238	5.807096331662738	0.3217206979798231
239	2.93083776552073	0.0966546281927905
240	3.2021996005499136	0.0849816517948616
243	6.974317839263109	0.4791461147348189
245	10.462595253105992	0.4402568056664727
248	11.282081945753172	0.4981848208027613
249	4.446875852578383	0.0718255365698812
250	5.965909044861777	0.0549997058096919
252	3.2511546499260024	0.1444530093018231
254	3.594462187966152	0.057257294141308
255	2.758670720321121	0.0968600776453572
257	4.051272226131051	0.3059234655544879
259	4.001320442988273	0.059623495148265
260	6.898183677855329	0.2581148193358459
262	4.213007028771681	0.2417593535576559
263	4.247742017766655	0.0715425288103841
265	5.223309727608198	0.2195466959338712
266	24.44275959590988	0.4278058463976429
268	3.9860715287192336	0.3255673440940306
269	5.11542781416318	0.5196020905536392
270	9.763683836568164	0.6884180492017198
272	6.299163156824264	0.0643759666234742
273	12.879627173658708	0.3807582091922873
274	5.399955348843881	0.1819091069461112
275	2.973242499965137	0.1258000245085143
276	10.345802595695645	0.0934013281311159
277	3.883477682168584	0.3346489955520352
278	7.606787691820325	0.2957643949593284
279	9.329070078706057	0.2728329117298161
281	4.736410967417652	0.101236171822644
282	2.948545277153912	0.2108623389048245
283	3.508312530627724	0.1068660038018664
286	16.439586517939368	0.6116690003367191
287	4.914761719093872	0.2231516445048244
289	4.983871650835428	0.4858593531276423
290	13.003248299108195	0.6351104600173242
291	4.538809123593771	0.1833956722071907
293	6.406102625385018	0.5312754711951853
294	3.1799086621277555	0.1465221464608123
295	8.166728848872188	0.3300854762996112
296	4.939039210342929	0.3956021341782705
297	6.924029518805489	0.2466354020056343
299	2.7419858090639004	0.1351743354299524
302	2.877132706978029	0.2060569538984628
304	4.187718903731724	0.2533088296925133
305	9.480989073676202	0.348126243149306
306	5.8539241640842	0.2668541015161596
307	3.802650380992868	0.0921170334136927
308	4.764768737601974	0.1329164188987034
309	3.8459648429070663	0.1694352824822853
310	3.586546610326836	0.1288175099245569
311	3.165680648679731	0.0871294640779612
312	22.42023805319561	0.571456399756659
314	3.138355688795339	0.2443795844193005
315	8.083151945726504	0.0775405423713911
316	4.131835907445804	0.3466632486635997
318	3.709016561488178	0.2890268671180283
319	4.446067870821844	0.0566668415854389
320	10.511712158471566	0.5171568297541052
321	19.1321713354883	0.3734624662582526
322	20.581180051285514	0.4914461212685599
323	11.494903805991465	0.2128925860952571
324	8.513536356987702	0.2045750531075159
325	9.109574138223268	0.2139812405825163
326	2.8168019246655254	0.1398095963960461
327	7.37376730660633	0.1889713179102692
328	14.046391710024263	0.2499996286203799
329	4.183955803555409	0.1491334051877879
332	3.986965877071791	0.208138433380641
333	14.51379831839155	0.3895576090465011
334	4.5876569953789055	0.2512194973300454
335	4.301804811508046	0.0770418501066825
339	5.134232466389678	0.2203619673875759
340	5.624375423838663	0.5171812145491808
341	3.950315436663428	0.3158844912213879
343	6.013802872519726	0.3907032185591711
344	3.460377228044221	0.2102469974012961
345	6.161827507803332	0.28354248478259
346	11.036856234076224	0.3828705906966381
348	6.163188604085748	0.1046114303815394
350	5.063422464470839	0.1069517745405168
351	7.390658871783969	0.2536140405202277
352	5.534601109456094	0.0517179866718292
355	3.180672270799397	0.0634274331968735
356	6.751999006535775	0.4033580886933493
358	2.2003283021430686	0.1936767197743155
360	3.6524169608847896	0.0622593596542151
361	2.6721603667655454	0.0757908179470789
362	3.830911557054391	0.3265197079980263
363	8.626775580039185	0.3549611420479986
364	6.302412736609565	0.341256647078763
365	4.351638661006624	0.0801984284157438
367	6.420709013856526	0.1573572306527733
368	10.959986792321306	0.1709502120966777
369	14.328143365455242	0.2451750848792248
371	3.3897424545617554	0.1218745242948113
372	6.465242050609455	0.2518543610734234
375	4.067769906585389	0.0566620529754095
376	3.5308479110666924	0.100051573018386
378	3.327741238736144	0.0796070534851047
379	7.7090923056327	0.1573025682953395
380	8.61032054968764	0.1243406686908759
381	3.369438662512638	0.0973507588627825
382	4.6428742885852765	0.2660486682077261
383	7.487704340676128	0.3463496914143998
384	3.3318362073304995	0.1453972020372612
385	4.1666331671215735	0.370645286745605
386	5.619263977973188	0.4369352018844259
387	3.415749704143737	0.1008957509866351
388	5.522047485353081	0.423704432698853
389	4.297604107099807	0.2633244016916471
390	6.863784288778083	0.5280163671987564
392	8.496160720260185	0.094629218395839
394	2.7904475678827514	0.0747239055804652
395	6.805151213398243	0.2884065593270998
398	2.952114679678524	0.095511353744753
400	4.169864116441444	0.2306535497787478
401	4.715705557696007	0.2315122784078664
403	5.221986497083109	0.2722599668355338
404	9.541257438115665	0.2568198429908397
406	4.569672754404669	0.3137176226653758
410	4.072634391478749	0.1287065272875413
411	3.944695561119128	0.1794378369810277
412	3.4939993688476214	0.0564012339674942
413	3.4393481625652704	0.168493269127902
414	3.230230235982721	0.1340751637035964
417	4.18807276550438	0.2348495636221815
423	2.87452989970972	0.0786927863951366
424	3.33858024024638	0.2034948678831973
425	4.352099590441314	0.1241550500163665
427	2.9727332771580754	0.1189670551165424
428	3.550832393204126	0.1285008186191847
430	9.891290146918864	0.168074857848025
431	3.3736140757856394	0.2330388766808066
436	5.3237851890634165	0.3376528752601462
437	12.268802818981952	0.3913527307864349
442	3.974038358884139	0.0569321480457022
443	3.3269733876665537	0.1768519379013683
444	3.1174167017085908	0.1311351585778731
446	3.493661324789729	0.1064323225109993
447	3.951151935268799	0.1631468144202529
451	3.14012407887715	0.2647439963819903
452	1.869829121524854	0.0837007415811395
453	4.951298766322859	0.1225624611292274
456	5.137775528419593	0.1973741641020584
458	3.283884881146444	0.1021086855926121
459	3.549234910742094	0.1018917540907613
461	3.139700692078969	0.2255764009570677
462	4.6748403320509775	0.130806411270725
463	5.711551804979051	0.4679400989064102
464	3.8170992020647714	0.1316329731033714
465	3.987435737962537	0.1477760340107272
467	10.236342943625884	0.332027507681734
469	4.249869656294333	0.0964898341644809
470	2.585263400272628	0.085051207736221
471	3.375317428959402	0.1109577057880677
472	3.668981738469621	0.1692451715670346
473	5.02517414767656	0.1073063763363929
474	4.701467312897834	0.1005169218801958
477	3.212297758637562	0.1592447940932204
478	5.199162411863656	0.1269485389103946
479	2.8387572359153754	0.1528452673016202
480	3.047277001860509	0.1265760550310249
482	3.102870720002032	0.0695981838404498
483	4.244471939523818	0.1046102433245104
485	5.286050880060862	0.2233703750412292
487	6.677561716057396	0.0569897629245958
488	7.038333104603052	0.1459198640162296
489	4.889848352772212	0.1917787103813248
490	4.96470107646124	0.0723807204605623
491	3.1213378282528383	0.1752087839019779
493	4.083241064749816	0.0732211825840695
494	4.159668813364274	0.1594913470654085
495	10.083763015701866	0.221391883136063
499	4.957836991018065	0.1789518990024055
500	2.876153947031056	0.1379882514456067
501	7.276104240474991	0.1489051946471533
502	13.463741917777178	0.7439200022834189
505	2.303200709134676	0.0960817189517655
506	2.550900208767878	0.129623836810484
507	9.155590543321008	0.1292633579061687
510	5.004844023274527	0.0856923335949386
514	5.313367195949993	0.2293155711809317
516	4.534523879639415	0.2640381981041016
517	4.997278312219595	0.1697986022499875
520	4.379216240489796	0.1831380838111276
521	4.908198472445807	0.0646522036057494
522	3.5710668091393405	0.2398387163816834
523	6.865527702408369	0.1589579779796295
525	5.384728898014774	0.1924796045371293
529	4.72188557939311	0.1133367118748114
530	3.8452202799975934	0.1515056384014435
531	4.740929443839183	0.221322841717791
535	3.88590561381305	0.0832027187322063
538	2.613790446159893	0.1021114331041886
539	4.082473285444795	0.2063561835033811
540	2.832726022321912	0.0500731912137634
544	3.863481312810942	0.142669009867992
545	3.5443380077663686	0.0818646602661503
546	5.726325445304359	0.3155265861032678
551	4.5009922036255645	0.1815790210287532
553	5.2817013855169135	0.1272568468089099
554	3.376983291786816	0.1471676493905782
556	6.640326114116945	0.0547439263009599
557	4.4473016396277325	0.2944416019662313
558	4.165664929443331	0.1527219363613595
559	5.6600010669925656	0.0851532737738323
564	4.493190650045524	0.2577739231442752
565	3.1124231455679965	0.1788016243078335
566	5.87176604207795	0.2356053616674431
567	4.748824949909804	0.3637647406795471
568	8.607002818191056	0.1649830129475498
570	5.000881391476494	0.3633447379701912
573	2.735208848364155	0.0771927567041854
575	3.425258327841231	0.1316513986158005
577	4.281732000848656	0.1160690855297424
582	3.1678015544466764	0.0533428521841819
583	4.0597431566977145	0.1112757066725641
585	6.355215042894597	0.1666646878530343
586	6.452785058540236	0.0834806244065292
587	3.905431483178783	0.0982806823733618
588	4.711120794963501	0.3240974393293778
589	3.7655307394213415	0.2547910595274815
596	2.1603252580066825	0.1112215776574912
599	5.311806290633943	0.0578058724497801
603	4.404925656834831	0.4209577914874534
605	8.712342007952161	0.1505993026665534
607	4.500727249944239	0.1604235873783438
637	9.662445347339766	0.3074939267922517
639	8.99963673961571	0.5067436677264573
641	7.852680193778816	0.2162850302837559
644	3.89840422064527	0.1503433687764918
651	5.3055777509154725	0.2013310914083753
663	3.737416435213472	0.3325036329557557
665	5.119109462116275	0.376766168556258
669	3.762090421872512	0.373638525679577
673	3.668378516610749	0.3488877469781584
677	3.705827090898958	0.2736317834728318
682	4.811758475702902	0.4800269890973814
690	4.951980139903276	0.1239122470890652
693	4.525509498818567	0.1249236587907497
696	2.8302430499356035	0.2346948776592924
702	2.8428318119159024	0.1037439347952539
706	9.696577846021665	0.2078284345917908
710	23.1121429357334	0.4213160720956452
746	4.0395012846110205	0.3446154962568271
753	5.98621601802528	0.1551539081483399
756	4.831712588279656	0.2484043598447293
760	6.010309312502184	0.4170754254580522
767	4.328531430430745	0.2253596930329183
771	4.816406901539083	0.1492338253649816
782	9.755489435307007	0.1559404866400002
784	17.443766004992675	0.0553621703654408
794	11.572341668459018	0.1019259251715469
800	5.410138471226324	0.2013986967575823
801	6.791200968025552	0.0809581295391925
809	6.200024737797692	0.0818072490158934
810	55.32857566360537	0.1653057321409162
813	3.679068551996874	0.065934622894674
819	6.987791902421884	0.117562902297808
822	6.670942341720255	0.3975051307826596
825	4.449603845572288	0.118111170467309
826	8.772254058547167	0.2524753312047499
830	4.9672919034987695	0.10390424236117
833	5.458474319178142	0.1996785960978456
835	7.289850911122599	0.1206502380549655
836	7.1870485165314335	0.0847039948708786
837	6.930668936562192	0.2943790794293338
838	6.831521608885081	0.2411729526389819
839	10.550977177372893	0.1025388946782253
840	11.262897265077523	0.052762556517647
842	7.095803355609463	0.0747032820890241
845	9.181400746426208	0.0844472736170177
846	74.78338310443547	0.2477187920322912
848	6.609781753965439	0.1309178203812516
849	8.332054846044546	0.2634333835654708
854	7.838390299400103	0.0628252028707092
857	6.288230957615527	0.2291432646632729
860	3.8059979286069	0.0565085687184523
872	2.902328982287042	0.2203292505855997
873	6.596090619326259	0.1994849435895848
875	21.493921279803786	0.1688044929965187
884	7.917683093148275	0.1156374429909191
887	11.206597624207944	0.2981338039364059
889	35.81117902936773	0.2059110827716059
890	4.837771405081951	0.1213403383087314
892	5.193273509608997	0.096982530836968
893	6.310036611186343	0.1247147640755021
