# Supplementary material for: Laminar organization of cellular microcircuits modulating human interictal epileptiform discharges
Source: Nat Neurosci. 2026 Apr 30;29(6):1462–75. doi: 10.1038/s41593-026-02258-4 (PMC13246451; doi:10.1038/s41593-026-02258-4)
Supplement: Supplementary file 9 — Statistical Source Data. [file 41593_2026_2258_MOESM9_ESM.zip › FIG6/panelgh.csv]

	Unnamed: 0	k_mean_cluster	pre_onset_contrib	depth
0	170	1.0	-6.506528829300495	3274.293729963722
1	176	1.0	-3.314448609943951	6768.095178269157
2	179	1.0	-4.267635589280876	6711.770861836571
3	193	1.0	-6.608343179792086	6204.571699410726
4	195	2.0	-5.612572832684629	6085.174352307298
5	198	1.0	-6.633479904294032	6009.506277151337
6	199	1.0	-4.598950525615265	5983.586753056611
7	200	1.0	-5.897881896656672	2149.5488871352677
8	201	3.0	-4.325073024610018	5942.232102603799
9	203	3.0	-6.969460064376137	2078.0030693948247
10	215	1.0	-4.41193543983625	1722.395671168184
11	216	2.0	-7.438573014640486	5464.410138531992
12	217	2.0	-6.592806803269424	1585.5608202911508
13	224	1.0	-6.807952367715312	1188.2753979928311
14	226	1.0	-6.39059996638402	1183.1085533644964
15	231	1.0	-3.1027251823870823	795.8156391039902
16	239	1.0	-6.893759665580252	387.8725089497166
17	255	1.0	-6.234364554419834	5901.053511611131
18	258	1.0	-4.89131653731304	1150.3961810266828
19	260	1.0	-3.72398503983576	836.1743058735938
20	264	1.0	-6.752127476896862	322.518889037834
21	268	1.0	-6.688207242536672	248.00122099426608
22	269	1.0	-4.906458452601172	687.0719488733739
23	274	1.0	-5.189113124761926	2069.321627487576
24	281	3.0	-3.4516125810661342	3688.804523243319
25	282	1.0	-3.315765055747298	3765.548467330532
26	283	1.0	-2.3777148723062016	3872.274582443498
27	288	1.0	-2.6317276774533847	4193.771250977754
28	289	1.0	-3.521086859423836	4289.326223699789
29	296	1.0	-4.920977025260844	4686.278900272742
30	297	3.0	-5.063814780766405	4746.703178948072
31	303	2.0	-3.444663739679881	5197.873327147874
32	305	3.0	-4.456563044656519	5581.434739469691
33	311	1.0	-5.233711624944109	6139.258298233617
34	319	2.0	-0.8591675859694834	988.2851756260834
35	320	1.0	-2.32880943572551	1144.3442912546689
36	322	1.0	-4.381296456452008	1672.9763103162295
37	324	1.0	-4.4550757856633805	1725.988564344012
38	325	1.0	-1.0210976284697502	2598.9533525900824
39	328	1.0	-5.877158300101981	3053.084040853088
40	346	1.0	-5.776789444873132	6962.783887373683
41	348	2.0	-4.696014002443678	6723.088477011402
42	350	2.0	-4.748140623477518	6541.050523765794
43	356	3.0	-5.116202870371801	6160.435356407828
44	365	3.0	-4.421662967558171	5661.882747028274
45	371	3.0	-4.6904550005145245	1596.503692518054
46	379	3.0	-4.881707603876948	781.8466780154222
47	382	3.0	-4.659776181494514	597.4229197586119
48	393	1.0	-3.4219694679234465	2761.36861297768
49	396	3.0	-3.9280353159790113	1980.368253738463
50	404	3.0	-4.505626985654058	1680.849709575663
51	408	2.0	-1.821751264231013	1917.786248027772
52	412	3.0	-3.243162749758664	2218.4117214133603
53	415	2.0	-4.041479640742737	2662.091054379965
54	424	3.0	-2.888910238332204	7406.981478566695
55	425	3.0	-2.5637436696361493	7520.058728639818
56	428	3.0	-4.443511923889912	6501.918944849123
57	433	3.0	-6.785929700927465	7514.948215809542
58	438	3.0	-6.140232310741749	7417.936799074155
59	441	3.0	-5.287431206723005	7201.853878047582
60	444	3.0	-6.576176606268401	7102.709818173073
61	446	3.0	-6.036957930194214	7059.323182831177
62	447	3.0	-7.250397520225928	6943.797604671814
63	448	3.0	-7.266700900959459	6903.047145793682
64	450	3.0	-5.631124151964286	6846.014851206966
65	451	3.0	-5.981531534261328	6727.763397361293
66	452	3.0	-6.876994062556896	6639.907829337931
67	454	3.0	-6.742464585298798	6559.1293167195
68	457	3.0	-5.620547069523586	2623.080937576122
69	459	2.0	-6.518003533083575	2561.911908853115
70	463	3.0	-5.295430425693509	2443.9893541580323
71	468	3.0	-5.3156299680233134	2244.4504745895874
72	473	3.0	-6.496936548696136	5821.384791235212
73	480	3.0	-5.300507903645791	1786.3630381852636
74	482	3.0	-7.155556360812029	1722.773122909357
75	485	3.0	-7.529835714396064	1558.385525691814
76	506	3.0	-5.385999216512065	602.873345633704
77	525	3.0	-4.4033179615143645	3022.6400275771666
78	528	3.0	-8.277592986462643	2182.2821868997653
79	536	3.0	-6.1686561374968525	899.3839979839586
80	550	3.0	-7.069313237026933	885.9595752861014
81	552	3.0	-6.657182351760651	1024.1622000032005
82	557	3.0	-6.307798035237115	1333.02847986477
83	562	2.0	-3.812368012658232	2441.467554475803
84	571	3.0	-6.196599564820696	6114.037528413744
85	572	3.0	-4.147117657147483	6595.990715395772
86	574	3.0	-5.561445865153493	7378.729938947109
87	579	3.0	-3.0478219304003136	7337.656080191709
88	594	1.0	-5.380431750631629	2931.2775459490667
89	605	2.0	-5.446609421171135	2466.489295386068
90	606	1.0	-3.4653358859891443	2446.9513899411377
91	608	1.0	-5.513543260329219	2401.5994473052133
92	610	2.0	-5.285154897020167	2346.6957944205114
93	611	1.0	-4.769909540575786	2273.138612984869
94	613	3.0	-6.499477879278069	2218.798077083541
95	615	2.0	-4.025241576306685	2097.995069989217
96	616	2.0	-4.846166754963383	2138.8577030627894
97	621	1.0	-4.681210220257917	1848.6403891529253
98	625	2.0	-3.507527251604764	1736.0157088409503
99	626	2.0	-2.457588138940168	1641.529286064926
100	627	2.0	-3.742406534047257	1630.355378926768
101	645	2.0	-4.62160525484387	1148.4694097151614
102	646	1.0	-4.2970926895203645	1110.863112205885
103	653	2.0	-4.521563113913846	786.5675391202967
104	655	1.0	-4.62277840275847	3929.807442726792
105	657	3.0	-6.168101804203615	3408.390404455676
106	669	2.0	-5.076147974131804	2146.736297007871
107	670	1.0	-3.961607025823149	2036.0048810108783
108	676	2.0	-4.356809469986493	1467.565918249392
109	678	1.0	-4.906545791959868	1185.842710974569
110	681	1.0	-4.252896038232768	1016.1528502727142
111	683	1.0	-5.43127803881597	887.0573284392685
112	685	2.0	-5.522029402502363	2228.471172754723
113	686	3.0	-6.145659342598179	2182.9764917815937
114	692	1.0	-5.991503286808908	904.7299324717542
115	693	1.0	-5.761856894409704	966.9503453095158
116	694	1.0	-4.450322260119471	1296.7189921840554
117	696	2.0	-4.090147315750054	1354.9554556881794
118	700	2.0	-3.338774318489045	1378.255625885703
119	701	2.0	-4.119802235367436	1429.1814586738246
120	703	1.0	-4.854438341945319	1773.0353628381245
121	705	2.0	-4.573212602621038	2048.990443065625
122	706	2.0	-5.458766639579993	2130.551504603281
123	707	3.0	-4.524236634091936	2304.863355933063
124	710	2.0	-3.69069528648214	5829.685399680846
125	720	2.0	-2.5412535650420573	7307.960266013059
126	739	1.0	-4.482278556405061	6965.386383948787
127	741	3.0	-4.105474169469147	3032.4898294790764
128	760	1.0	-4.2112114430222185	2429.2951495430552
129	763	2.0	-3.6194464507963193	2248.027984231868
130	783	1.0	-4.8984296268863305	1228.6746171392024
131	785	1.0	-1.61714012438363	1168.04950384496
132	792	1.0	-3.755502042868348	1026.1086110151518
133	797	1.0	-4.410382663067187	965.2492008614844
134	802	1.0	-3.7328326763561313	882.5394515919197
135	806	1.0	-4.54012446437361	779.9398632575794
136	813	2.0	-3.3604723145269397	4148.60716708516
137	828	1.0	-3.914169445572973	2026.5886155139133
138	829	1.0	-4.757789610561419	2025.87831091876
139	835	2.0	-3.646585099041663	1067.4683193997844
140	841	1.0	-5.861665897228851	780.0742941313174
141	850	2.0	-3.2327718997724646	3490.2990727780243
142	869	1.0	-6.653281259043761	3275.090423016749
143	882	1.0	-3.987306291261345	6952.130054296371
144	884	1.0	-5.255353583319593	3131.344954987281
145	887	2.0	-5.176437157887776	3035.8640535814866
146	888	1.0	-5.251271520219029	2934.2744749481453
147	908	1.0	-3.2616057124327464	6235.315196948138
148	911	1.0	-6.518947205264656	2310.534517431352
149	912	3.0	-5.475998913654018	6109.809535943926
150	917	1.0	-5.114551468020759	2128.140304565486
151	923	2.0	-4.679977281699171	5770.1978410256925
152	931	2.0	-2.9903884356161683	5612.522521057847
153	937	1.0	-6.55936157978958	5473.66200711886
154	939	1.0	-4.743462594734549	1608.4326921861684
155	948	2.0	-4.081088507649733	1472.6292357348111
156	949	1.0	-4.311081919263205	1485.7267358845038
157	950	1.0	-5.614246109971346	5270.871263595194
158	1000	1.0	-3.968250716036606	4547.611374526556
159	1015	1.0	-4.763331894301706	4293.518220790463
160	1024	2.0	-5.707102875716419	4211.212623430992
161	1027	1.0	-5.504552297785872	4096.795419532429
162	1031	1.0	-5.371051857432729	3954.360756656323
163	1040	1.0	-5.915393474878143	3158.98648963094
164	1045	3.0	-5.835377835996634	2435.2337484459813
165	1056	2.0	-5.258935200507848	4917.841072088219
166	1081	1.0	-6.328178304070791	1203.0756582870663
167	1091	2.0	-4.607848037023911	1579.3766791023008
168	1098	1.0	-6.246472299406059	2856.4184648967057
169	1214	1.0	-2.68054130646442	2950.971190494486
170	1271	2.0	-3.5389195321790354	2368.304288328084
171	1283	1.0	-2.982149867150722	2250.008268643338
172	1335	2.0	-2.371448976360747	1425.6893045717609
173	1340	2.0	-2.134383258504696	1350.222449616429
174	1344	2.0	-3.006158685854652	1308.360872754456
175	13	2.0	-inf	6593.301373612419
176	54	3.0	-inf	1912.220991353557
177	105	3.0	-inf	3042.963497082072
