# Supplementary material for: Laminar organization of cellular microcircuits modulating human interictal epileptiform discharges
Source: Nat Neurosci. 2026 Apr 30;29(6):1462–75. doi: 10.1038/s41593-026-02258-4 (PMC13246451; doi:10.1038/s41593-026-02258-4)
Supplement: Supplementary file 9 — Statistical Source Data. [file 41593_2026_2258_MOESM9_ESM.zip › FIG6/panelk.csv]

	Unnamed: 0	Acc	type	column
0	0	54.918981481481474	True	NP66_B1_0
1	1	57.25308641975309	True	NP66_B1_0
2	2	57.88966049382716	True	NP66_B1_0
3	3	58.77700617283952	True	NP66_B1_0
4	4	59.104938271604944	True	NP66_B1_0
5	5	56.21141975308641	True	NP66_B1_0
6	6	56.558641975308646	True	NP66_B1_0
7	7	59.64506172839506	True	NP66_B1_0
8	8	58.121141975308646	True	NP66_B1_0
9	9	56.69367283950617	True	NP66_B1_0
10	10	60.570987654320994	True	NP66_B1_0
11	11	57.54243827160494	True	NP66_B1_0
12	12	58.93132716049383	True	NP66_B1_0
13	13	57.21450617283951	True	NP66_B1_0
14	14	57.06018518518518	True	NP66_B1_0
15	15	55.15046296296296	True	NP66_B1_0
16	16	59.43287037037037	True	NP66_B1_0
17	17	57.13734567901236	True	NP66_B1_0
18	18	58.00540123456791	True	NP66_B1_0
19	19	61.535493827160494	True	NP66_B1_0
20	20	56.36574074074075	True	NP66_B1_0
21	21	57.947530864197525	True	NP66_B1_0
22	22	56.558641975308646	True	NP66_B1_0
23	23	55.34336419753087	True	NP66_B1_0
24	24	58.29475308641975	True	NP66_B1_0
25	25	56.82870370370371	True	NP66_B1_0
26	26	58.410493827160494	True	NP66_B1_0
27	27	56.11496913580246	True	NP66_B1_0
28	28	58.391203703703695	True	NP66_B1_0
29	29	58.93132716049384	True	NP66_B1_0
30	30	56.61651234567901	True	NP66_B1_0
31	31	58.06327160493828	True	NP66_B1_0
32	32	55.01543209876544	True	NP66_B1_0
33	33	55.11188271604939	True	NP66_B1_0
34	34	56.17283950617284	True	NP66_B1_0
35	35	59.104938271604944	True	NP66_B1_0
36	36	55.4591049382716	True	NP66_B1_0
37	37	56.50077160493827	True	NP66_B1_0
38	38	57.52314814814815	True	NP66_B1_0
39	39	57.11805555555556	True	NP66_B1_0
40	40	56.0570987654321	True	NP66_B1_0
41	41	58.64197530864198	True	NP66_B1_0
42	42	58.44907407407407	True	NP66_B1_0
43	43	55.32407407407408	True	NP66_B1_0
44	44	57.11805555555556	True	NP66_B1_0
45	45	55.90277777777777	True	NP66_B1_0
46	46	55.92206790123457	True	NP66_B1_0
47	47	57.77391975308641	True	NP66_B1_0
48	48	58.71913580246913	True	NP66_B1_0
49	49	55.8641975308642	True	NP66_B1_0
50	50	59.52932098765431	True	NP66_B1_0
51	51	59.70293209876543	True	NP66_B1_0
52	52	58.04398148148149	True	NP66_B1_0
53	53	55.844907407407405	True	NP66_B1_0
54	54	58.043981481481474	True	NP66_B1_0
55	55	57.4074074074074	True	NP66_B1_0
56	56	62.268518518518526	True	NP66_B1_0
57	57	57.87037037037037	True	NP66_B1_0
58	58	59.934413580246925	True	NP66_B1_0
59	59	56.28858024691359	True	NP66_B1_0
60	60	57.73533950617284	True	NP66_B1_0
61	61	55.748456790123456	True	NP66_B1_0
62	62	60.223765432098766	True	NP66_B1_0
63	63	56.59722222222223	True	NP66_B1_0
64	64	57.85108024691359	True	NP66_B1_0
65	65	56.21141975308641	True	NP66_B1_0
66	66	61.40046296296296	True	NP66_B1_0
67	67	61.47762345679012	True	NP66_B1_0
68	68	58.39120370370371	True	NP66_B1_0
69	69	57.71604938271605	True	NP66_B1_0
70	70	56.327160493827165	True	NP66_B1_0
71	71	56.192129629629626	True	NP66_B1_0
72	72	57.098765432098766	True	NP66_B1_0
73	73	58.29475308641976	True	NP66_B1_0
74	74	55.189043209876544	True	NP66_B1_0
75	75	55.57484567901236	True	NP66_B1_0
76	76	57.947530864197525	True	NP66_B1_0
77	77	56.327160493827165	True	NP66_B1_0
78	78	56.94444444444444	True	NP66_B1_0
79	79	55.65200617283952	True	NP66_B1_0
80	80	58.50694444444444	True	NP66_B1_0
81	81	55.69058641975308	True	NP66_B1_0
82	82	57.23379629629631	True	NP66_B1_0
83	83	54.648919753086425	True	NP66_B1_0
84	84	56.17283950617284	True	NP66_B1_0
85	85	56.61651234567901	True	NP66_B1_0
86	86	56.30787037037037	True	NP66_B1_0
87	87	56.59722222222222	True	NP66_B1_0
88	88	58.95061728395061	True	NP66_B1_0
89	89	58.25617283950616	True	NP66_B1_0
90	90	57.754629629629626	True	NP66_B1_0
91	91	60.26234567901234	True	NP66_B1_0
92	92	59.375	True	NP66_B1_0
93	93	57.6003086419753	True	NP66_B1_0
94	94	56.52006172839506	True	NP66_B1_0
95	95	57.96682098765432	True	NP66_B1_0
96	96	60.32021604938272	True	NP66_B1_0
97	97	56.828703703703695	True	NP66_B1_0
98	98	59.12422839506173	True	NP66_B1_0
99	99	57.11805555555555	True	NP66_B1_0
100	100	42.18749999999999	Shuffle	NP66_B1_0
101	101	44.3479938271605	Shuffle	NP66_B1_0
102	102	23.784722222222225	Shuffle	NP66_B1_0
103	103	55.266203703703695	Shuffle	NP66_B1_0
104	104	45.254629629629626	Shuffle	NP66_B1_0
105	105	52.83564814814815	Shuffle	NP66_B1_0
106	106	38.213734567901234	Shuffle	NP66_B1_0
107	107	23.456790123456788	Shuffle	NP66_B1_0
108	108	53.202160493827165	Shuffle	NP66_B1_0
109	109	39.52546296296296	Shuffle	NP66_B1_0
110	110	59.00848765432097	Shuffle	NP66_B1_0
111	111	50.15432098765432	Shuffle	NP66_B1_0
112	112	42.65046296296296	Shuffle	NP66_B1_0
113	113	53.60725308641976	Shuffle	NP66_B1_0
114	114	38.98533950617284	Shuffle	NP66_B1_0
115	115	36.95987654320987	Shuffle	NP66_B1_0
116	116	45.94907407407407	Shuffle	NP66_B1_0
117	117	45.96836419753086	Shuffle	NP66_B1_0
118	118	47.0871913580247	Shuffle	NP66_B1_0
119	119	53.5300925925926	Shuffle	NP66_B1_0
120	120	47.106481481481474	Shuffle	NP66_B1_0
121	121	46.6820987654321	Shuffle	NP66_B1_0
122	122	52.44984567901236	Shuffle	NP66_B1_0
123	123	52.08333333333333	Shuffle	NP66_B1_0
124	124	48.43750000000001	Shuffle	NP66_B1_0
125	125	55.0733024691358	Shuffle	NP66_B1_0
126	126	46.54706790123457	Shuffle	NP66_B1_0
127	127	52.89351851851851	Shuffle	NP66_B1_0
128	128	58.969907407407405	Shuffle	NP66_B1_0
129	129	44.84953703703704	Shuffle	NP66_B1_0
130	130	46.4891975308642	Shuffle	NP66_B1_0
131	131	64.62191358024691	Shuffle	NP66_B1_0
132	132	43.90432098765433	Shuffle	NP66_B1_0
133	133	39.64120370370371	Shuffle	NP66_B1_0
134	134	45.69830246913581	Shuffle	NP66_B1_0
135	135	42.226080246913575	Shuffle	NP66_B1_0
136	136	51.13811728395061	Shuffle	NP66_B1_0
137	137	45.77546296296296	Shuffle	NP66_B1_0
138	138	44.02006172839506	Shuffle	NP66_B1_0
139	139	42.95910493827161	Shuffle	NP66_B1_0
140	140	52.23765432098766	Shuffle	NP66_B1_0
141	141	49.20910493827161	Shuffle	NP66_B1_0
142	142	38.69598765432099	Shuffle	NP66_B1_0
143	143	53.067129629629626	Shuffle	NP66_B1_0
144	144	51.04166666666666	Shuffle	NP66_B1_0
145	145	41.473765432098766	Shuffle	NP66_B1_0
146	146	48.0516975308642	Shuffle	NP66_B1_0
147	147	50.501543209876544	Shuffle	NP66_B1_0
148	148	46.2962962962963	Shuffle	NP66_B1_0
149	149	51.25385802469136	Shuffle	NP66_B1_0
150	150	44.251543209876544	Shuffle	NP66_B1_0
151	151	51.060956790123456	Shuffle	NP66_B1_0
152	152	58.29475308641975	Shuffle	NP66_B1_0
153	153	44.42515432098766	Shuffle	NP66_B1_0
154	154	42.34182098765432	Shuffle	NP66_B1_0
155	155	49.45987654320987	Shuffle	NP66_B1_0
156	156	45.65972222222222	Shuffle	NP66_B1_0
157	157	49.67206790123457	Shuffle	NP66_B1_0
158	158	64.2746913580247	Shuffle	NP66_B1_0
159	159	54.61033950617284	Shuffle	NP66_B1_0
160	160	46.334876543209866	Shuffle	NP66_B1_0
161	161	51.23456790123456	Shuffle	NP66_B1_0
162	162	56.71296296296296	Shuffle	NP66_B1_0
163	163	58.58410493827161	Shuffle	NP66_B1_0
164	164	52.12191358024691	Shuffle	NP66_B1_0
165	165	41.62808641975309	Shuffle	NP66_B1_0
166	166	58.429783950617285	Shuffle	NP66_B1_0
167	167	47.39583333333333	Shuffle	NP66_B1_0
168	168	54.0702160493827	Shuffle	NP66_B1_0
169	169	48.59182098765432	Shuffle	NP66_B1_0
170	170	51.871141975308646	Shuffle	NP66_B1_0
171	171	54.55246913580246	Shuffle	NP66_B1_0
172	172	38.79243827160494	Shuffle	NP66_B1_0
173	173	51.5625	Shuffle	NP66_B1_0
174	174	36.1496913580247	Shuffle	NP66_B1_0
175	175	53.086419753086425	Shuffle	NP66_B1_0
176	176	53.58796296296296	Shuffle	NP66_B1_0
177	177	52.10262345679013	Shuffle	NP66_B1_0
178	178	33.796296296296305	Shuffle	NP66_B1_0
179	179	60.30092592592593	Shuffle	NP66_B1_0
180	180	38.61882716049383	Shuffle	NP66_B1_0
181	181	39.023919753086425	Shuffle	NP66_B1_0
182	182	40.00771604938272	Shuffle	NP66_B1_0
183	183	51.31172839506173	Shuffle	NP66_B1_0
184	184	57.581018518518526	Shuffle	NP66_B1_0
185	185	48.84259259259259	Shuffle	NP66_B1_0
186	186	48.0516975308642	Shuffle	NP66_B1_0
187	187	48.05169753086421	Shuffle	NP66_B1_0
188	188	55.15046296296296	Shuffle	NP66_B1_0
189	189	38.54166666666667	Shuffle	NP66_B1_0
190	190	53.163580246913575	Shuffle	NP66_B1_0
191	191	49.67206790123456	Shuffle	NP66_B1_0
192	192	48.59182098765432	Shuffle	NP66_B1_0
193	193	58.0054012345679	Shuffle	NP66_B1_0
194	194	50.65586419753087	Shuffle	NP66_B1_0
195	195	50.0	Shuffle	NP66_B1_0
196	196	56.88657407407408	Shuffle	NP66_B1_0
197	197	50.3858024691358	Shuffle	NP66_B1_0
198	198	48.45679012345679	Shuffle	NP66_B1_0
199	199	51.3695987654321	Shuffle	NP66_B1_0
200	200	68.28703703703702	True	NP66_B1_1
201	201	68.40277777777779	True	NP66_B1_1
202	202	69.77237654320987	True	NP66_B1_1
203	203	69.88811728395062	True	NP66_B1_1
204	204	68.5185185185185	True	NP66_B1_1
205	205	68.61496913580247	True	NP66_B1_1
206	206	68.69212962962963	True	NP66_B1_1
207	207	68.20987654320987	True	NP66_B1_1
208	208	68.75	True	NP66_B1_1
209	209	69.23225308641975	True	NP66_B1_1
210	210	69.52160493827161	True	NP66_B1_1
211	211	69.27083333333334	True	NP66_B1_1
212	212	71.4506172839506	True	NP66_B1_1
213	213	68.69212962962963	True	NP66_B1_1
214	214	69.48302469135803	True	NP66_B1_1
215	215	69.65663580246914	True	NP66_B1_1
216	216	69.94598765432099	True	NP66_B1_1
217	217	69.21296296296296	True	NP66_B1_1
218	218	69.1550925925926	True	NP66_B1_1
219	219	69.98456790123457	True	NP66_B1_1
220	220	69.96527777777779	True	NP66_B1_1
221	221	71.33487654320987	True	NP66_B1_1
222	222	68.90432098765432	True	NP66_B1_1
223	223	68.63425925925925	True	NP66_B1_1
224	224	68.49922839506173	True	NP66_B1_1
225	225	69.75308641975309	True	NP66_B1_1
226	226	69.30941358024693	True	NP66_B1_1
227	227	68.46064814814814	True	NP66_B1_1
228	228	69.54089506172839	True	NP66_B1_1
229	229	69.07793209876543	True	NP66_B1_1
230	230	70.52469135802468	True	NP66_B1_1
231	231	70.62114197530866	True	NP66_B1_1
232	232	69.92669753086419	True	NP66_B1_1
233	233	68.5763888888889	True	NP66_B1_1
234	234	70.17746913580247	True	NP66_B1_1
235	235	69.96527777777777	True	NP66_B1_1
236	236	70.04243827160495	True	NP66_B1_1
237	237	68.53780864197529	True	NP66_B1_1
238	238	69.07793209876544	True	NP66_B1_1
239	239	68.22916666666666	True	NP66_B1_1
240	240	68.63425925925925	True	NP66_B1_1
241	241	69.38657407407408	True	NP66_B1_1
242	242	68.73070987654322	True	NP66_B1_1
243	243	69.36728395061729	True	NP66_B1_1
244	244	69.92669753086422	True	NP66_B1_1
245	245	68.11342592592592	True	NP66_B1_1
246	246	69.61805555555556	True	NP66_B1_1
247	247	69.38657407407408	True	NP66_B1_1
248	248	69.09722222222221	True	NP66_B1_1
249	249	70.87191358024691	True	NP66_B1_1
250	250	70.4861111111111	True	NP66_B1_1
251	251	68.80787037037037	True	NP66_B1_1
252	252	70.8719135802469	True	NP66_B1_1
253	253	68.51851851851852	True	NP66_B1_1
254	254	68.24845679012346	True	NP66_B1_1
255	255	69.61805555555554	True	NP66_B1_1
256	256	69.46373456790124	True	NP66_B1_1
257	257	70.00385802469135	True	NP66_B1_1
258	258	68.63425925925925	True	NP66_B1_1
259	259	68.38348765432099	True	NP66_B1_1
260	260	69.52160493827162	True	NP66_B1_1
261	261	71.21913580246914	True	NP66_B1_1
262	262	70.3125	True	NP66_B1_1
263	263	70.6983024691358	True	NP66_B1_1
264	264	69.116512345679	True	NP66_B1_1
265	265	69.71450617283949	True	NP66_B1_1
266	266	68.59567901234568	True	NP66_B1_1
267	267	69.29012345679013	True	NP66_B1_1
268	268	69.40586419753086	True	NP66_B1_1
269	269	70.25462962962963	True	NP66_B1_1
270	270	68.57638888888889	True	NP66_B1_1
271	271	69.59876543209876	True	NP66_B1_1
272	272	69.05864197530865	True	NP66_B1_1
273	273	70.00385802469135	True	NP66_B1_1
274	274	69.77237654320987	True	NP66_B1_1
275	275	68.90432098765432	True	NP66_B1_1
276	276	69.1358024691358	True	NP66_B1_1
277	277	69.1550925925926	True	NP66_B1_1
278	278	69.25154320987654	True	NP66_B1_1
279	279	70.25462962962963	True	NP66_B1_1
280	280	69.17438271604938	True	NP66_B1_1
281	281	71.39274691358025	True	NP66_B1_1
282	282	69.40586419753086	True	NP66_B1_1
283	283	68.40277777777777	True	NP66_B1_1
284	284	70.27391975308642	True	NP66_B1_1
285	285	69.81095679012346	True	NP66_B1_1
286	286	69.05864197530863	True	NP66_B1_1
287	287	70.5054012345679	True	NP66_B1_1
288	288	69.96527777777779	True	NP66_B1_1
289	289	69.7337962962963	True	NP66_B1_1
290	290	70.87191358024693	True	NP66_B1_1
291	291	68.28703703703704	True	NP66_B1_1
292	292	68.20987654320987	True	NP66_B1_1
293	293	69.42515432098766	True	NP66_B1_1
294	294	69.71450617283949	True	NP66_B1_1
295	295	70.81404320987654	True	NP66_B1_1
296	296	70.40895061728394	True	NP66_B1_1
297	297	70.81404320987654	True	NP66_B1_1
298	298	70.98765432098766	True	NP66_B1_1
299	299	71.41203703703702	True	NP66_B1_1
300	300	48.30246913580248	Shuffle	NP66_B1_1
301	301	50.3858024691358	Shuffle	NP66_B1_1
302	302	49.016203703703695	Shuffle	NP66_B1_1
303	303	46.95216049382716	Shuffle	NP66_B1_1
304	304	52.893518518518526	Shuffle	NP66_B1_1
305	305	58.44907407407407	Shuffle	NP66_B1_1
306	306	44.21296296296296	Shuffle	NP66_B1_1
307	307	52.064043209876544	Shuffle	NP66_B1_1
308	308	50.81018518518518	Shuffle	NP66_B1_1
309	309	47.53086419753087	Shuffle	NP66_B1_1
310	310	56.52006172839506	Shuffle	NP66_B1_1
311	311	42.30324074074074	Shuffle	NP66_B1_1
312	312	40.10416666666667	Shuffle	NP66_B1_1
313	313	48.70756172839506	Shuffle	NP66_B1_1
314	314	44.73379629629631	Shuffle	NP66_B1_1
315	315	51.23456790123456	Shuffle	NP66_B1_1
316	316	31.500771604938272	Shuffle	NP66_B1_1
317	317	49.151234567901234	Shuffle	NP66_B1_1
318	318	56.30787037037037	Shuffle	NP66_B1_1
319	319	45.58256172839506	Shuffle	NP66_B1_1
320	320	53.22145061728395	Shuffle	NP66_B1_1
321	321	40.99151234567901	Shuffle	NP66_B1_1
322	322	44.79166666666667	Shuffle	NP66_B1_1
323	323	53.04783950617284	Shuffle	NP66_B1_1
324	324	48.34104938271605	Shuffle	NP66_B1_1
325	325	49.44058641975309	Shuffle	NP66_B1_1
326	326	55.65200617283952	Shuffle	NP66_B1_1
327	327	56.4429012345679	Shuffle	NP66_B1_1
328	328	30.825617283950617	Shuffle	NP66_B1_1
329	329	43.1712962962963	Shuffle	NP66_B1_1
330	330	44.67592592592593	Shuffle	NP66_B1_1
331	331	45.929783950617285	Shuffle	NP66_B1_1
332	332	55.55555555555556	Shuffle	NP66_B1_1
333	333	34.5871913580247	Shuffle	NP66_B1_1
334	334	53.973765432098766	Shuffle	NP66_B1_1
335	335	51.929012345679006	Shuffle	NP66_B1_1
336	336	44.69521604938272	Shuffle	NP66_B1_1
337	337	36.670524691358025	Shuffle	NP66_B1_1
338	338	44.367283950617285	Shuffle	NP66_B1_1
339	339	51.19598765432099	Shuffle	NP66_B1_1
340	340	52.623456790123456	Shuffle	NP66_B1_1
341	341	38.77314814814815	Shuffle	NP66_B1_1
342	342	42.20679012345679	Shuffle	NP66_B1_1
343	343	59.22067901234568	Shuffle	NP66_B1_1
344	344	51.71682098765432	Shuffle	NP66_B1_1
345	345	40.08487654320987	Shuffle	NP66_B1_1
346	346	44.00077160493827	Shuffle	NP66_B1_1
347	347	33.969907407407405	Shuffle	NP66_B1_1
348	348	48.41820987654321	Shuffle	NP66_B1_1
349	349	48.09027777777778	Shuffle	NP66_B1_1
350	350	52.52700617283951	Shuffle	NP66_B1_1
351	351	48.20601851851852	Shuffle	NP66_B1_1
352	352	46.952160493827165	Shuffle	NP66_B1_1
353	353	52.31481481481482	Shuffle	NP66_B1_1
354	354	47.8587962962963	Shuffle	NP66_B1_1
355	355	29.10879629629629	Shuffle	NP66_B1_1
356	356	45.7175925925926	Shuffle	NP66_B1_1
357	357	45.83333333333333	Shuffle	NP66_B1_1
358	358	53.491512345679006	Shuffle	NP66_B1_1
359	359	44.88811728395062	Shuffle	NP66_B1_1
360	360	46.93287037037037	Shuffle	NP66_B1_1
361	361	50.32793209876543	Shuffle	NP66_B1_1
362	362	32.25308641975309	Shuffle	NP66_B1_1
363	363	35.12731481481482	Shuffle	NP66_B1_1
364	364	44.38657407407408	Shuffle	NP66_B1_1
365	365	50.09645061728395	Shuffle	NP66_B1_1
366	366	35.62885802469136	Shuffle	NP66_B1_1
367	367	51.31172839506173	Shuffle	NP66_B1_1
368	368	51.09953703703704	Shuffle	NP66_B1_1
369	369	44.1550925925926	Shuffle	NP66_B1_1
370	370	39.81481481481482	Shuffle	NP66_B1_1
371	371	50.597993827160494	Shuffle	NP66_B1_1
372	372	37.84722222222222	Shuffle	NP66_B1_1
373	373	40.31635802469136	Shuffle	NP66_B1_1
374	374	42.86265432098767	Shuffle	NP66_B1_1
375	375	50.46296296296296	Shuffle	NP66_B1_1
376	376	33.12114197530864	Shuffle	NP66_B1_1
377	377	38.59953703703704	Shuffle	NP66_B1_1
378	378	49.170524691358025	Shuffle	NP66_B1_1
379	379	56.15354938271605	Shuffle	NP66_B1_1
380	380	46.70138888888889	Shuffle	NP66_B1_1
381	381	40.60570987654321	Shuffle	NP66_B1_1
382	382	49.86496913580248	Shuffle	NP66_B1_1
383	383	46.21913580246913	Shuffle	NP66_B1_1
384	384	49.32484567901234	Shuffle	NP66_B1_1
385	385	48.41820987654321	Shuffle	NP66_B1_1
386	386	54.53317901234568	Shuffle	NP66_B1_1
387	387	56.385030864197525	Shuffle	NP66_B1_1
388	388	37.63503086419754	Shuffle	NP66_B1_1
389	389	47.472993827160494	Shuffle	NP66_B1_1
390	390	54.43672839506173	Shuffle	NP66_B1_1
391	391	38.13657407407408	Shuffle	NP66_B1_1
392	392	50.63657407407407	Shuffle	NP66_B1_1
393	393	46.08410493827161	Shuffle	NP66_B1_1
394	394	51.7554012345679	Shuffle	NP66_B1_1
395	395	39.004629629629626	Shuffle	NP66_B1_1
396	396	30.690586419753085	Shuffle	NP66_B1_1
397	397	60.28163580246913	Shuffle	NP66_B1_1
398	398	55.57484567901234	Shuffle	NP66_B1_1
399	399	49.18981481481482	Shuffle	NP66_B1_1
400	400	84.18367346938776	True	NP66_B2_0
401	401	71.5561224489796	True	NP66_B2_0
402	402	76.14795918367348	True	NP66_B2_0
403	403	67.34693877551021	True	NP66_B2_0
404	404	79.46428571428572	True	NP66_B2_0
405	405	69.64285714285714	True	NP66_B2_0
406	406	59.94897959183674	True	NP66_B2_0
407	407	70.53571428571429	True	NP66_B2_0
408	408	70.53571428571428	True	NP66_B2_0
409	409	78.57142857142857	True	NP66_B2_0
410	410	65.05102040816327	True	NP66_B2_0
411	411	69.89795918367348	True	NP66_B2_0
412	412	76.14795918367346	True	NP66_B2_0
413	413	63.39285714285715	True	NP66_B2_0
414	414	71.68367346938776	True	NP66_B2_0
415	415	73.34183673469389	True	NP66_B2_0
416	416	69.38775510204081	True	NP66_B2_0
417	417	69.51530612244898	True	NP66_B2_0
418	418	73.72448979591837	True	NP66_B2_0
419	419	78.0612244897959	True	NP66_B2_0
420	420	65.05102040816327	True	NP66_B2_0
421	421	75.76530612244898	True	NP66_B2_0
422	422	72.1938775510204	True	NP66_B2_0
423	423	75.51020408163265	True	NP66_B2_0
424	424	74.87244897959184	True	NP66_B2_0
425	425	70.79081632653062	True	NP66_B2_0
426	426	69.64285714285715	True	NP66_B2_0
427	427	71.30102040816327	True	NP66_B2_0
428	428	75.38265306122449	True	NP66_B2_0
429	429	73.21428571428572	True	NP66_B2_0
430	430	66.58163265306122	True	NP66_B2_0
431	431	77.55102040816327	True	NP66_B2_0
432	432	73.08673469387756	True	NP66_B2_0
433	433	78.95408163265306	True	NP66_B2_0
434	434	55.61224489795917	True	NP66_B2_0
435	435	74.48979591836735	True	NP66_B2_0
436	436	76.53061224489795	True	NP66_B2_0
437	437	57.78061224489795	True	NP66_B2_0
438	438	60.0765306122449	True	NP66_B2_0
439	439	70.91836734693877	True	NP66_B2_0
440	440	65.17857142857143	True	NP66_B2_0
441	441	78.69897959183673	True	NP66_B2_0
442	442	71.93877551020408	True	NP66_B2_0
443	443	80.10204081632654	True	NP66_B2_0
444	444	81.76020408163265	True	NP66_B2_0
445	445	70.53571428571428	True	NP66_B2_0
446	446	72.06632653061224	True	NP66_B2_0
447	447	73.59693877551021	True	NP66_B2_0
448	448	67.7295918367347	True	NP66_B2_0
449	449	78.4438775510204	True	NP66_B2_0
450	450	80.2295918367347	True	NP66_B2_0
451	451	72.06632653061224	True	NP66_B2_0
452	452	67.21938775510203	True	NP66_B2_0
453	453	70.91836734693877	True	NP66_B2_0
454	454	69.38775510204081	True	NP66_B2_0
455	455	59.82142857142857	True	NP66_B2_0
456	456	65.9438775510204	True	NP66_B2_0
457	457	74.48979591836734	True	NP66_B2_0
458	458	68.62244897959184	True	NP66_B2_0
459	459	74.87244897959184	True	NP66_B2_0
460	460	75.63775510204083	True	NP66_B2_0
461	461	66.96428571428572	True	NP66_B2_0
462	462	68.11224489795919	True	NP66_B2_0
463	463	72.70408163265306	True	NP66_B2_0
464	464	78.4438775510204	True	NP66_B2_0
465	465	79.08163265306123	True	NP66_B2_0
466	466	59.82142857142857	True	NP66_B2_0
467	467	72.57653061224491	True	NP66_B2_0
468	468	65.17857142857143	True	NP66_B2_0
469	469	70.91836734693878	True	NP66_B2_0
470	470	80.99489795918366	True	NP66_B2_0
471	471	56.63265306122449	True	NP66_B2_0
472	472	74.3622448979592	True	NP66_B2_0
473	473	75.25510204081634	True	NP66_B2_0
474	474	71.9387755102041	True	NP66_B2_0
475	475	63.39285714285715	True	NP66_B2_0
476	476	66.58163265306122	True	NP66_B2_0
477	477	77.55102040816327	True	NP66_B2_0
478	478	69.38775510204081	True	NP66_B2_0
479	479	74.23469387755102	True	NP66_B2_0
480	480	67.09183673469387	True	NP66_B2_0
481	481	65.9438775510204	True	NP66_B2_0
482	482	77.04081632653062	True	NP66_B2_0
483	483	67.98469387755102	True	NP66_B2_0
484	484	74.61734693877553	True	NP66_B2_0
485	485	72.06632653061224	True	NP66_B2_0
486	486	75.63775510204081	True	NP66_B2_0
487	487	77.55102040816327	True	NP66_B2_0
488	488	72.44897959183673	True	NP66_B2_0
489	489	70.28061224489797	True	NP66_B2_0
490	490	77.4234693877551	True	NP66_B2_0
491	491	78.31632653061223	True	NP66_B2_0
492	492	68.87755102040816	True	NP66_B2_0
493	493	71.68367346938777	True	NP66_B2_0
494	494	79.08163265306122	True	NP66_B2_0
495	495	66.19897959183673	True	NP66_B2_0
496	496	80.10204081632652	True	NP66_B2_0
497	497	73.9795918367347	True	NP66_B2_0
498	498	67.60204081632654	True	NP66_B2_0
499	499	68.87755102040816	True	NP66_B2_0
500	500	43.75000000000001	Shuffle	NP66_B2_0
501	501	50.51020408163265	Shuffle	NP66_B2_0
502	502	53.826530612244895	Shuffle	NP66_B2_0
503	503	61.0969387755102	Shuffle	NP66_B2_0
504	504	58.92857142857143	Shuffle	NP66_B2_0
505	505	46.93877551020408	Shuffle	NP66_B2_0
506	506	29.464285714285715	Shuffle	NP66_B2_0
507	507	45.66326530612245	Shuffle	NP66_B2_0
508	508	47.32142857142857	Shuffle	NP66_B2_0
509	509	59.18367346938776	Shuffle	NP66_B2_0
510	510	35.076530612244895	Shuffle	NP66_B2_0
511	511	28.061224489795915	Shuffle	NP66_B2_0
512	512	41.326530612244895	Shuffle	NP66_B2_0
513	513	46.30102040816326	Shuffle	NP66_B2_0
514	514	50.38265306122449	Shuffle	NP66_B2_0
515	515	40.30612244897959	Shuffle	NP66_B2_0
516	516	42.21938775510204	Shuffle	NP66_B2_0
517	517	42.3469387755102	Shuffle	NP66_B2_0
518	518	59.94897959183674	Shuffle	NP66_B2_0
519	519	23.469387755102044	Shuffle	NP66_B2_0
520	520	26.913265306122447	Shuffle	NP66_B2_0
521	521	22.831632653061224	Shuffle	NP66_B2_0
522	522	62.755102040816325	Shuffle	NP66_B2_0
523	523	43.36734693877551	Shuffle	NP66_B2_0
524	524	57.6530612244898	Shuffle	NP66_B2_0
525	525	52.16836734693877	Shuffle	NP66_B2_0
526	526	37.62755102040816	Shuffle	NP66_B2_0
527	527	41.70918367346938	Shuffle	NP66_B2_0
528	528	26.785714285714285	Shuffle	NP66_B2_0
529	529	56.25	Shuffle	NP66_B2_0
530	530	38.13775510204081	Shuffle	NP66_B2_0
531	531	46.1734693877551	Shuffle	NP66_B2_0
532	532	43.62244897959184	Shuffle	NP66_B2_0
533	533	36.35204081632652	Shuffle	NP66_B2_0
534	534	49.74489795918367	Shuffle	NP66_B2_0
535	535	48.852040816326536	Shuffle	NP66_B2_0
536	536	45.28061224489796	Shuffle	NP66_B2_0
537	537	47.193877551020414	Shuffle	NP66_B2_0
538	538	52.04081632653062	Shuffle	NP66_B2_0
539	539	56.37755102040816	Shuffle	NP66_B2_0
540	540	45.66326530612245	Shuffle	NP66_B2_0
541	541	51.78571428571429	Shuffle	NP66_B2_0
542	542	54.33673469387755	Shuffle	NP66_B2_0
543	543	40.05102040816326	Shuffle	NP66_B2_0
544	544	63.52040816326531	Shuffle	NP66_B2_0
545	545	44.38775510204082	Shuffle	NP66_B2_0
546	546	55.73979591836734	Shuffle	NP66_B2_0
547	547	51.78571428571428	Shuffle	NP66_B2_0
548	548	54.46428571428571	Shuffle	NP66_B2_0
549	549	48.34183673469388	Shuffle	NP66_B2_0
550	550	34.94897959183674	Shuffle	NP66_B2_0
551	551	41.07142857142858	Shuffle	NP66_B2_0
552	552	51.91326530612245	Shuffle	NP66_B2_0
553	553	59.94897959183674	Shuffle	NP66_B2_0
554	554	48.46938775510205	Shuffle	NP66_B2_0
555	555	47.448979591836746	Shuffle	NP66_B2_0
556	556	49.74489795918368	Shuffle	NP66_B2_0
557	557	55.10204081632652	Shuffle	NP66_B2_0
558	558	46.81122448979592	Shuffle	NP66_B2_0
559	559	53.57142857142857	Shuffle	NP66_B2_0
560	560	50.76530612244897	Shuffle	NP66_B2_0
561	561	57.14285714285714	Shuffle	NP66_B2_0
562	562	54.974489795918366	Shuffle	NP66_B2_0
563	563	50.89285714285715	Shuffle	NP66_B2_0
564	564	59.31122448979591	Shuffle	NP66_B2_0
565	565	55.48469387755102	Shuffle	NP66_B2_0
566	566	42.21938775510205	Shuffle	NP66_B2_0
567	567	39.03061224489795	Shuffle	NP66_B2_0
568	568	59.56632653061224	Shuffle	NP66_B2_0
569	569	55.86734693877551	Shuffle	NP66_B2_0
570	570	13.01020408163265	Shuffle	NP66_B2_0
571	571	39.03061224489796	Shuffle	NP66_B2_0
572	572	61.0969387755102	Shuffle	NP66_B2_0
573	573	66.83673469387756	Shuffle	NP66_B2_0
574	574	41.19897959183674	Shuffle	NP66_B2_0
575	575	51.78571428571429	Shuffle	NP66_B2_0
576	576	69.51530612244898	Shuffle	NP66_B2_0
577	577	26.53061224489796	Shuffle	NP66_B2_0
578	578	53.826530612244895	Shuffle	NP66_B2_0
579	579	64.54081632653062	Shuffle	NP66_B2_0
580	580	52.93367346938776	Shuffle	NP66_B2_0
581	581	40.56122448979592	Shuffle	NP66_B2_0
582	582	45.1530612244898	Shuffle	NP66_B2_0
583	583	32.78061224489796	Shuffle	NP66_B2_0
584	584	58.41836734693878	Shuffle	NP66_B2_0
585	585	36.224489795918366	Shuffle	NP66_B2_0
586	586	48.46938775510204	Shuffle	NP66_B2_0
587	587	56.25	Shuffle	NP66_B2_0
588	588	47.576530612244895	Shuffle	NP66_B2_0
589	589	43.23979591836735	Shuffle	NP66_B2_0
590	590	53.698979591836725	Shuffle	NP66_B2_0
591	591	40.68877551020408	Shuffle	NP66_B2_0
592	592	42.984693877551024	Shuffle	NP66_B2_0
593	593	44.38775510204082	Shuffle	NP66_B2_0
594	594	65.5612244897959	Shuffle	NP66_B2_0
595	595	52.55102040816326	Shuffle	NP66_B2_0
596	596	49.61734693877551	Shuffle	NP66_B2_0
597	597	47.70408163265305	Shuffle	NP66_B2_0
598	598	36.86224489795919	Shuffle	NP66_B2_0
599	599	69.13265306122449	Shuffle	NP66_B2_0
600	600	63.52040816326531	True	NP66_B2_1
601	601	63.13775510204081	True	NP66_B2_1
602	602	68.87755102040816	True	NP66_B2_1
603	603	52.55102040816326	True	NP66_B2_1
604	604	56.88775510204081	True	NP66_B2_1
605	605	54.71938775510205	True	NP66_B2_1
606	606	60.586734693877546	True	NP66_B2_1
607	607	61.47959183673469	True	NP66_B2_1
608	608	51.91326530612245	True	NP66_B2_1
609	609	69.89795918367348	True	NP66_B2_1
610	610	52.04081632653062	True	NP66_B2_1
611	611	62.37244897959184	True	NP66_B2_1
612	612	70.40816326530613	True	NP66_B2_1
613	613	73.21428571428572	True	NP66_B2_1
614	614	59.43877551020409	True	NP66_B2_1
615	615	59.0561224489796	True	NP66_B2_1
616	616	54.59183673469388	True	NP66_B2_1
617	617	75.38265306122449	True	NP66_B2_1
618	618	60.076530612244895	True	NP66_B2_1
619	619	58.80102040816328	True	NP66_B2_1
620	620	61.86224489795919	True	NP66_B2_1
621	621	66.45408163265304	True	NP66_B2_1
622	622	60.71428571428571	True	NP66_B2_1
623	623	67.09183673469387	True	NP66_B2_1
624	624	57.27040816326531	True	NP66_B2_1
625	625	59.82142857142857	True	NP66_B2_1
626	626	61.86224489795919	True	NP66_B2_1
627	627	69.38775510204081	True	NP66_B2_1
628	628	74.23469387755102	True	NP66_B2_1
629	629	52.93367346938776	True	NP66_B2_1
630	630	53.57142857142857	True	NP66_B2_1
631	631	58.41836734693878	True	NP66_B2_1
632	632	66.70918367346938	True	NP66_B2_1
633	633	69.38775510204081	True	NP66_B2_1
634	634	57.6530612244898	True	NP66_B2_1
635	635	54.8469387755102	True	NP66_B2_1
636	636	72.32142857142857	True	NP66_B2_1
637	637	64.9234693877551	True	NP66_B2_1
638	638	54.71938775510205	True	NP66_B2_1
639	639	77.29591836734694	True	NP66_B2_1
640	640	59.56632653061224	True	NP66_B2_1
641	641	62.88265306122449	True	NP66_B2_1
642	642	74.87244897959184	True	NP66_B2_1
643	643	51.78571428571429	True	NP66_B2_1
644	644	64.66836734693877	True	NP66_B2_1
645	645	55.99489795918368	True	NP66_B2_1
646	646	51.14795918367346	True	NP66_B2_1
647	647	79.08163265306123	True	NP66_B2_1
648	648	68.36734693877551	True	NP66_B2_1
649	649	60.45918367346938	True	NP66_B2_1
650	650	61.86224489795917	True	NP66_B2_1
651	651	59.56632653061224	True	NP66_B2_1
652	652	62.62755102040817	True	NP66_B2_1
653	653	66.83673469387756	True	NP66_B2_1
654	654	72.32142857142857	True	NP66_B2_1
655	655	66.70918367346938	True	NP66_B2_1
656	656	52.42346938775511	True	NP66_B2_1
657	657	49.87244897959184	True	NP66_B2_1
658	658	46.42857142857143	True	NP66_B2_1
659	659	68.49489795918366	True	NP66_B2_1
660	660	67.09183673469387	True	NP66_B2_1
661	661	54.59183673469388	True	NP66_B2_1
662	662	66.45408163265304	True	NP66_B2_1
663	663	46.68367346938776	True	NP66_B2_1
664	664	62.24489795918368	True	NP66_B2_1
665	665	65.68877551020408	True	NP66_B2_1
666	666	50.76530612244898	True	NP66_B2_1
667	667	65.17857142857142	True	NP66_B2_1
668	668	61.0969387755102	True	NP66_B2_1
669	669	62.11734693877551	True	NP66_B2_1
670	670	62.62755102040817	True	NP66_B2_1
671	671	55.22959183673469	True	NP66_B2_1
672	672	67.98469387755102	True	NP66_B2_1
673	673	57.14285714285714	True	NP66_B2_1
674	674	59.94897959183674	True	NP66_B2_1
675	675	70.02551020408163	True	NP66_B2_1
676	676	48.21428571428572	True	NP66_B2_1
677	677	54.33673469387755	True	NP66_B2_1
678	678	67.72959183673468	True	NP66_B2_1
679	679	55.61224489795917	True	NP66_B2_1
680	680	48.34183673469388	True	NP66_B2_1
681	681	66.83673469387755	True	NP66_B2_1
682	682	68.62244897959184	True	NP66_B2_1
683	683	64.03061224489797	True	NP66_B2_1
684	684	64.28571428571429	True	NP66_B2_1
685	685	71.30102040816327	True	NP66_B2_1
686	686	48.724489795918366	True	NP66_B2_1
687	687	73.21428571428572	True	NP66_B2_1
688	688	67.60204081632654	True	NP66_B2_1
689	689	61.98979591836734	True	NP66_B2_1
690	690	56.12244897959184	True	NP66_B2_1
691	691	66.83673469387756	True	NP66_B2_1
692	692	60.45918367346938	True	NP66_B2_1
693	693	59.94897959183674	True	NP66_B2_1
694	694	60.84183673469388	True	NP66_B2_1
695	695	73.08673469387755	True	NP66_B2_1
696	696	76.53061224489795	True	NP66_B2_1
697	697	54.59183673469388	True	NP66_B2_1
698	698	60.33163265306123	True	NP66_B2_1
699	699	67.7295918367347	True	NP66_B2_1
700	700	43.62244897959184	Shuffle	NP66_B2_1
701	701	42.60204081632653	Shuffle	NP66_B2_1
702	702	29.59183673469388	Shuffle	NP66_B2_1
703	703	54.59183673469388	Shuffle	NP66_B2_1
704	704	58.29081632653062	Shuffle	NP66_B2_1
705	705	43.62244897959183	Shuffle	NP66_B2_1
706	706	27.4234693877551	Shuffle	NP66_B2_1
707	707	59.31122448979592	Shuffle	NP66_B2_1
708	708	41.07142857142857	Shuffle	NP66_B2_1
709	709	39.54081632653062	Shuffle	NP66_B2_1
710	710	36.86224489795919	Shuffle	NP66_B2_1
711	711	42.3469387755102	Shuffle	NP66_B2_1
712	712	33.92857142857143	Shuffle	NP66_B2_1
713	713	37.88265306122449	Shuffle	NP66_B2_1
714	714	32.27040816326531	Shuffle	NP66_B2_1
715	715	45.79081632653061	Shuffle	NP66_B2_1
716	716	34.94897959183674	Shuffle	NP66_B2_1
717	717	37.62755102040816	Shuffle	NP66_B2_1
718	718	27.4234693877551	Shuffle	NP66_B2_1
719	719	38.775510204081634	Shuffle	NP66_B2_1
720	720	60.45918367346938	Shuffle	NP66_B2_1
721	721	46.42857142857143	Shuffle	NP66_B2_1
722	722	37.5	Shuffle	NP66_B2_1
723	723	46.68367346938775	Shuffle	NP66_B2_1
724	724	33.6734693877551	Shuffle	NP66_B2_1
725	725	5.739795918367347	Shuffle	NP66_B2_1
726	726	53.18877551020409	Shuffle	NP66_B2_1
727	727	51.91326530612245	Shuffle	NP66_B2_1
728	728	51.53061224489795	Shuffle	NP66_B2_1
729	729	46.93877551020408	Shuffle	NP66_B2_1
730	730	19.897959183673468	Shuffle	NP66_B2_1
731	731	28.57142857142857	Shuffle	NP66_B2_1
732	732	21.811224489795915	Shuffle	NP66_B2_1
733	733	50.12755102040816	Shuffle	NP66_B2_1
734	734	39.03061224489796	Shuffle	NP66_B2_1
735	735	54.59183673469388	Shuffle	NP66_B2_1
736	736	36.47959183673469	Shuffle	NP66_B2_1
737	737	49.234693877551024	Shuffle	NP66_B2_1
738	738	50.38265306122449	Shuffle	NP66_B2_1
739	739	58.29081632653062	Shuffle	NP66_B2_1
740	740	26.65816326530612	Shuffle	NP66_B2_1
741	741	69.64285714285715	Shuffle	NP66_B2_1
742	742	61.224489795918366	Shuffle	NP66_B2_1
743	743	45.91836734693878	Shuffle	NP66_B2_1
744	744	51.275510204081634	Shuffle	NP66_B2_1
745	745	59.43877551020408	Shuffle	NP66_B2_1
746	746	35.586734693877546	Shuffle	NP66_B2_1
747	747	58.41836734693877	Shuffle	NP66_B2_1
748	748	56.63265306122449	Shuffle	NP66_B2_1
749	749	56.88775510204081	Shuffle	NP66_B2_1
750	750	38.64795918367348	Shuffle	NP66_B2_1
751	751	57.01530612244898	Shuffle	NP66_B2_1
752	752	30.35714285714285	Shuffle	NP66_B2_1
753	753	66.19897959183673	Shuffle	NP66_B2_1
754	754	30.86734693877551	Shuffle	NP66_B2_1
755	755	39.41326530612245	Shuffle	NP66_B2_1
756	756	43.87755102040816	Shuffle	NP66_B2_1
757	757	64.79591836734694	Shuffle	NP66_B2_1
758	758	40.3061224489796	Shuffle	NP66_B2_1
759	759	48.21428571428572	Shuffle	NP66_B2_1
760	760	44.00510204081633	Shuffle	NP66_B2_1
761	761	58.6734693877551	Shuffle	NP66_B2_1
762	762	36.47959183673469	Shuffle	NP66_B2_1
763	763	47.44897959183674	Shuffle	NP66_B2_1
764	764	44.77040816326531	Shuffle	NP66_B2_1
765	765	41.454081632653065	Shuffle	NP66_B2_1
766	766	46.30102040816327	Shuffle	NP66_B2_1
767	767	47.32142857142858	Shuffle	NP66_B2_1
768	768	35.33163265306123	Shuffle	NP66_B2_1
769	769	48.97959183673469	Shuffle	NP66_B2_1
770	770	48.9795918367347	Shuffle	NP66_B2_1
771	771	58.80102040816326	Shuffle	NP66_B2_1
772	772	40.30612244897959	Shuffle	NP66_B2_1
773	773	46.68367346938776	Shuffle	NP66_B2_1
774	774	34.566326530612244	Shuffle	NP66_B2_1
775	775	35.204081632653065	Shuffle	NP66_B2_1
776	776	42.09183673469388	Shuffle	NP66_B2_1
777	777	66.83673469387755	Shuffle	NP66_B2_1
778	778	43.75	Shuffle	NP66_B2_1
779	779	57.01530612244898	Shuffle	NP66_B2_1
780	780	35.33163265306122	Shuffle	NP66_B2_1
781	781	59.31122448979592	Shuffle	NP66_B2_1
782	782	42.85714285714286	Shuffle	NP66_B2_1
783	783	61.352040816326536	Shuffle	NP66_B2_1
784	784	47.5765306122449	Shuffle	NP66_B2_1
785	785	65.43367346938777	Shuffle	NP66_B2_1
786	786	28.06122448979592	Shuffle	NP66_B2_1
787	787	45.1530612244898	Shuffle	NP66_B2_1
788	788	52.295918367346935	Shuffle	NP66_B2_1
789	789	64.79591836734694	Shuffle	NP66_B2_1
790	790	39.92346938775511	Shuffle	NP66_B2_1
791	791	56.76020408163266	Shuffle	NP66_B2_1
792	792	41.454081632653065	Shuffle	NP66_B2_1
793	793	21.556122448979597	Shuffle	NP66_B2_1
794	794	54.46428571428572	Shuffle	NP66_B2_1
795	795	36.734693877551024	Shuffle	NP66_B2_1
796	796	51.02040816326531	Shuffle	NP66_B2_1
797	797	49.74489795918368	Shuffle	NP66_B2_1
798	798	50.0	Shuffle	NP66_B2_1
799	799	49.10714285714286	Shuffle	NP66_B2_1
