# Supplementary material for: Laminar organization of cellular microcircuits modulating human interictal epileptiform discharges
Source: Nat Neurosci. 2026 Apr 30;29(6):1462–75. doi: 10.1038/s41593-026-02258-4 (PMC13246451; doi:10.1038/s41593-026-02258-4)
Supplement: Supplementary file 10 — Statistical Source Data. [file 41593_2026_2258_MOESM10_ESM.zip]

Archive with 6 entries (5 files):
- ED1/
- __MACOSX/._ED1
- ED1/panela.csv
- __MACOSX/ED1/._panela.csv
- ED1/panelc.csv
- __MACOSX/ED1/._panelc.csv
