# Supplementary material for: Laminar organization of cellular microcircuits modulating human interictal epileptiform discharges
Source: Nat Neurosci. 2026 Apr 30;29(6):1462–75. doi: 10.1038/s41593-026-02258-4 (PMC13246451; doi:10.1038/s41593-026-02258-4)
Supplement: Supplementary file 10 — Statistical Source Data. [file 41593_2026_2258_MOESM10_ESM.zip › ED1/panela.csv]

	x	y	c
0	11.780402	0.30550674	#92374D
1	11.790611	0.2175388	#92374D
2	11.476818	0.8264048	#92374D
3	11.4597435	0.83203864	#92374D
4	11.366939	0.5733911	#92374D
5	11.368819	0.5650034	#92374D
6	12.106002	0.22483598	#92374D
7	12.110821	0.18264629	#92374D
8	11.373539	0.49175763	#92374D
9	11.853401	0.31111866	#92374D
10	11.852097	0.3205353	#92374D
11	11.873666	0.3851132	#92374D
12	12.369101	-0.0443065	#92374D
13	12.404865	-0.075049326	#92374D
14	12.386661	-0.06953839	#92374D
15	12.151732	0.0801267	#92374D
16	12.205524	0.019007685	#92374D
17	11.4425125	0.6266806	#92374D
18	11.444647	0.64470404	#92374D
19	11.318271	0.64088064	#92374D
20	11.832142	0.27960163	#92374D
21	11.837142	0.2967724	#92374D
22	11.864363	0.41558552	#92374D
23	11.650937	0.55701065	#92374D
24	11.978494	0.19821535	#92374D
25	12.008152	0.19011568	#92374D
26	12.156281	0.26987064	#92374D
27	12.19229	0.15812397	#92374D
28	11.439939	0.63320386	#92374D
29	11.623525	0.547517	#92374D
30	11.530119	0.59463996	#92374D
31	12.273178	0.20717193	#92374D
32	12.298199	0.13727936	#92374D
33	11.804465	0.34091082	#92374D
34	11.363316	0.651838	#92374D
35	11.640849	0.47072822	#92374D
36	12.218495	0.17372037	#92374D
37	12.151124	0.23730242	#92374D
38	12.197971	0.17538798	#92374D
39	11.650814	0.21359809	#92374D
40	11.637089	0.23923534	#92374D
41	11.6040325	0.18366867	#92374D
42	11.641409	0.23311795	#92374D
43	12.218219	0.030968467	#92374D
44	12.199571	0.029252915	#92374D
45	11.260654	0.50322556	#92374D
46	11.734416	0.5224872	#92374D
47	11.893257	0.35715568	#92374D
48	12.355693	0.2016595	#92374D
49	11.363772	0.7243895	#92374D
50	11.305401	0.77963006	#92374D
51	11.651484	0.5377671	#92374D
52	11.999296	0.28865793	#92374D
53	11.996207	0.30375114	#92374D
54	12.495071	0.11695449	#92374D
55	12.459126	0.17112203	#92374D
56	11.782321	0.48255208	#92374D
57	11.518129	0.84762293	#92374D
58	11.526692	0.85814494	#92374D
59	12.339313	-0.17537566	#92374D
60	12.290975	-0.084978215	#92374D
61	11.29701	0.52477604	#92374D
62	12.100809	0.22450893	#92374D
63	12.019447	0.28555888	#92374D
64	11.985356	0.2974726	#92374D
65	12.144529	0.17440447	#92374D
66	12.372667	0.23215465	#92374D
67	12.413818	0.2526077	#92374D
68	11.548965	0.28999323	#92374D
69	11.546419	0.8422503	#92374D
70	11.532128	0.85431075	#92374D
71	11.332068	0.5051001	#92374D
72	12.3402605	0.27756488	#92374D
73	12.3386755	0.2947708	#92374D
74	12.374912	0.3035682	#92374D
75	12.25497	0.21753481	#92374D
76	12.315103	0.17623943	#92374D
77	12.1421995	0.27550003	#92374D
78	11.27098	0.5693137	#92374D
79	12.373981	0.23236531	#92374D
80	11.327638	0.51528424	#92374D
81	12.146534	0.23256044	#92374D
82	12.243789	0.27746278	#92374D
83	11.238863	0.4693686	#92374D
84	12.366581	-0.06576002	#92374D
85	12.40355	-0.07057268	#92374D
86	12.142402	0.017721176	#92374D
87	12.418106	-0.06316715	#92374D
88	12.442596	0.008764161	#92374D
89	11.510492	0.86488193	#92374D
90	11.497754	0.8805467	#92374D
91	5.128108	0.7514806	#92374D
92	11.989496	0.20039539	#92374D
93	12.037872	0.21821186	#92374D
94	12.453711	0.21442002	#92374D
95	12.390626	0.21575752	#92374D
96	11.799607	0.38880888	#92374D
97	11.354079	0.5273853	#92374D
98	11.274428	0.56946397	#92374D
99	11.846449	0.47029322	#92374D
100	11.865474	0.43246576	#92374D
101	2.1364594	-0.48504013	#CD7A8F
102	2.1339283	-0.48738655	#CD7A8F
103	2.1307669	-0.4975057	#CD7A8F
104	2.1300862	-0.48939243	#CD7A8F
105	2.1294832	-0.48548904	#CD7A8F
106	2.1239886	-0.49207544	#CD7A8F
107	3.6106062	-4.504488	#CD7A8F
108	3.603602	-4.5300064	#CD7A8F
109	3.603855	-4.515859	#CD7A8F
110	3.0927975	-3.352682	#CD7A8F
111	3.0971582	-3.3572428	#CD7A8F
112	3.0134733	-3.103984	#CD7A8F
113	3.0073366	-3.100964	#CD7A8F
114	3.6298993	-4.1451697	#CD7A8F
115	3.2446544	-4.234299	#CD7A8F
116	3.7741864	-3.8507867	#CD7A8F
117	3.8308034	-3.8000941	#CD7A8F
118	3.8432944	-3.8402398	#CD7A8F
119	3.5673308	-3.7894597	#CD7A8F
120	3.3565629	-4.335594	#CD7A8F
121	3.3082325	-4.5550346	#CD7A8F
122	3.2457745	-4.569822	#CD7A8F
123	3.6034472	-2.181871	#CD7A8F
124	3.5990553	-2.1061535	#CD7A8F
125	3.5992262	-2.1075835	#CD7A8F
126	3.601576	-2.0917373	#CD7A8F
127	3.6002455	-2.1028898	#CD7A8F
128	4.0156326	-3.840075	#CD7A8F
129	3.821	-3.9629312	#CD7A8F
130	3.814328	-4.008357	#CD7A8F
131	3.613491	-4.408723	#CD7A8F
132	2.7645175	-3.8347545	#CD7A8F
133	2.76426	-3.8461215	#CD7A8F
134	3.0605702	-3.3561943	#CD7A8F
135	3.0589278	-3.3885336	#CD7A8F
136	3.0529027	-3.3507042	#CD7A8F
137	3.0163426	-3.3374922	#CD7A8F
138	3.3298202	-3.907901	#CD7A8F
139	3.3392408	-3.9207501	#CD7A8F
140	2.8619008	-0.9155854	#CD7A8F
141	3.6444998	-3.9684246	#CD7A8F
142	3.3039901	-4.026918	#CD7A8F
143	3.2744572	-4.0043087	#CD7A8F
144	3.7720237	-4.101042	#CD7A8F
145	3.3929098	-4.4573975	#CD7A8F
146	3.3740919	-4.4934506	#CD7A8F
147	3.4116695	-4.4697375	#CD7A8F
148	3.4521694	-3.9474454	#CD7A8F
149	3.5826914	-3.3147604	#CD7A8F
150	4.0086026	-3.8575056	#CD7A8F
151	4.036462	-3.8323848	#CD7A8F
152	4.0654473	-3.857746	#CD7A8F
153	4.0326743	-3.8555052	#CD7A8F
154	2.982828	-4.13451	#CD7A8F
155	3.2487893	-3.5876453	#CD7A8F
156	3.224776	-3.5853534	#CD7A8F
157	3.2591045	-3.018907	#CD7A8F
158	3.2979043	-3.0200098	#CD7A8F
159	3.2747533	-3.0116882	#CD7A8F
160	3.9984915	-3.8462822	#CD7A8F
161	3.3374555	-3.7955756	#CD7A8F
162	3.3147163	-3.7612665	#CD7A8F
163	3.2135625	-4.669374	#CD7A8F
164	2.5043616	-2.9814336	#CD7A8F
165	2.4899795	-2.9767172	#CD7A8F
166	2.5034084	-2.9891534	#CD7A8F
167	3.3325589	-4.0772357	#CD7A8F
168	3.2147393	-4.12295	#CD7A8F
169	3.2965539	-3.9126985	#CD7A8F
170	4.4835253	-4.6550236	#CD7A8F
171	4.4916754	-4.655954	#CD7A8F
172	4.492676	-4.6566124	#CD7A8F
173	4.4946556	-4.6575937	#CD7A8F
174	4.489622	-4.661085	#CD7A8F
175	3.4994874	-3.8114488	#CD7A8F
176	2.4776127	-2.967203	#CD7A8F
177	2.4601104	-2.9710355	#CD7A8F
178	2.4753122	-2.9654582	#CD7A8F
179	2.4693942	-2.9663017	#CD7A8F
180	2.4679244	-2.9653533	#CD7A8F
181	3.0358548	0.1507509	#CD7A8F
182	3.6373546	-3.5734375	#CD7A8F
183	3.6827815	-3.6249819	#CD7A8F
184	3.647986	-3.557534	#CD7A8F
185	3.6467319	-3.5437086	#CD7A8F
186	2.699715	-3.831986	#CD7A8F
187	2.6994677	-3.8226073	#CD7A8F
188	2.6988235	-3.8208594	#CD7A8F
189	2.6937017	-3.8200243	#CD7A8F
190	2.687263	-3.828752	#CD7A8F
191	3.5549083	-4.325351	#CD7A8F
192	3.5864465	-3.8289034	#CD7A8F
193	3.6201997	-3.7516947	#CD7A8F
194	4.144874	-0.53840077	#CD7A8F
195	3.555575	-4.365734	#CD7A8F
196	3.1475792	-3.6877155	#CD7A8F
197	3.7705686	-4.1829333	#CD7A8F
198	3.0833526	-3.2136922	#CD7A8F
199	3.0814352	-3.2303867	#CD7A8F
200	4.444712	-3.6996384	#CD7A8F
201	4.4815345	-3.6690488	#CD7A8F
202	4.473542	-3.6803987	#CD7A8F
203	4.461057	-3.6992953	#CD7A8F
204	3.9127684	-3.780519	#CD7A8F
205	3.889308	-3.761067	#CD7A8F
206	3.8768733	-3.750358	#CD7A8F
207	3.3626354	-4.5244584	#CD7A8F
208	3.2743964	-4.57725	#CD7A8F
209	3.348846	-4.5427275	#CD7A8F
210	3.248935	-3.7215726	#CD7A8F
211	3.2429447	-3.70222	#CD7A8F
212	3.7265983	-3.6423297	#CD7A8F
213	3.6319745	-3.691254	#CD7A8F
214	4.351939	-3.7194967	#CD7A8F
215	4.3796635	-3.7144313	#CD7A8F
216	4.178207	-3.7027552	#CD7A8F
217	4.1742053	-3.7052028	#CD7A8F
218	3.016037	-4.1621675	#CD7A8F
219	2.9872744	-4.1546574	#CD7A8F
220	3.0004284	-4.1579986	#CD7A8F
221	3.0104477	-4.17113	#CD7A8F
222	3.6022804	-3.7044125	#CD7A8F
223	3.47906	-3.6950693	#CD7A8F
224	3.579393	-3.3237948	#CD7A8F
225	3.5688455	-3.3044398	#CD7A8F
226	3.5775766	-3.3267941	#CD7A8F
227	3.5649364	-3.3017614	#CD7A8F
228	3.0318515	-3.2164006	#CD7A8F
229	3.0449715	-3.2418613	#CD7A8F
230	3.0444503	-3.2215304	#CD7A8F
231	3.6443427	-3.9800303	#CD7A8F
232	3.6383212	-3.9237435	#CD7A8F
233	4.417392	-0.1376957	#CD7A8F
234	4.2255673	-3.6439111	#CD7A8F
235	4.2172	-3.6661284	#CD7A8F
236	4.1872873	-3.6451342	#CD7A8F
237	3.122712	-3.408841	#CD7A8F
238	3.6626794	-0.14882375	#CD7A8F
239	3.6386702	-0.22158502	#CD7A8F
240	3.1605644	-0.7944345	#CD7A8F
241	3.172538	-0.8019698	#CD7A8F
242	3.176059	-0.8024178	#CD7A8F
243	4.230739	-0.38036025	#CD7A8F
244	4.2233214	-0.38937733	#CD7A8F
245	4.203229	-0.41476333	#CD7A8F
246	4.091264	-1.5145426	#CD7A8F
247	4.0805016	-1.5273112	#CD7A8F
248	4.0888577	-1.51826	#CD7A8F
249	4.0897007	-1.5215646	#CD7A8F
250	3.3258197	-4.0652337	#CD7A8F
251	3.3419073	-4.1042523	#CD7A8F
252	3.693673	-4.4029794	#CD7A8F
253	3.6997616	-4.411927	#CD7A8F
254	3.7013226	-4.4228816	#CD7A8F
255	3.72283	-4.4283113	#CD7A8F
256	0.99764633	-0.22991025	#CD7A8F
257	0.9876525	-0.22978695	#CD7A8F
258	0.99656296	-0.22968765	#CD7A8F
259	0.99802405	-0.22983502	#CD7A8F
260	1.0079232	-0.23498207	#CD7A8F
261	0.9981823	-0.22993837	#CD7A8F
262	3.5751925	-4.4615	#CD7A8F
263	3.5402157	-4.449169	#CD7A8F
264	3.5639138	-4.4589024	#CD7A8F
265	3.0011327	-3.0709527	#CD7A8F
266	3.0060484	-3.0784972	#CD7A8F
267	3.010267	-3.0648146	#CD7A8F
268	3.0057726	-3.0719736	#CD7A8F
269	4.0747232	-3.85718	#CD7A8F
270	4.048746	-3.8684611	#CD7A8F
271	4.08574	-3.8989701	#CD7A8F
272	2.8189917	-0.99256045	#CD7A8F
273	2.833402	-0.97537214	#CD7A8F
274	2.799498	-1.0316981	#CD7A8F
275	3.2879224	-4.06118	#CD7A8F
276	3.2968428	-4.0262294	#CD7A8F
277	4.4899225	-4.6524324	#CD7A8F
278	4.488636	-4.6407185	#CD7A8F
279	4.4894333	-4.6516924	#CD7A8F
280	4.478971	-4.641576	#CD7A8F
281	3.038817	-3.227016	#CD7A8F
282	3.7241526	-4.1677976	#CD7A8F
283	3.643117	-4.464034	#CD7A8F
284	3.680853	-4.4436245	#CD7A8F
285	8.995515	3.0232422	#213D45
286	8.563666	4.078311	#213D45
287	8.411789	3.579272	#213D45
288	8.543439	4.0377274	#213D45
289	8.771803	3.533253	#213D45
290	9.10119	3.153902	#213D45
291	8.780852	3.0370438	#213D45
292	9.226468	3.784753	#213D45
293	8.802838	3.5744643	#213D45
294	8.827296	4.209647	#213D45
295	8.766718	3.0869143	#213D45
296	8.743768	4.207942	#213D45
297	8.765558	3.3475518	#213D45
298	9.32378	3.6987033	#213D45
299	8.824746	3.6532016	#213D45
300	9.252486	3.9354208	#213D45
301	9.256773	3.955222	#213D45
302	4.0031104	1.2388698	#213D45
303	9.07531	3.344095	#213D45
304	8.846666	3.0435627	#213D45
305	9.235875	3.786167	#213D45
306	9.006274	3.237302	#213D45
307	9.188088	3.2234163	#213D45
308	8.981585	3.8841636	#213D45
309	8.967876	3.5566733	#213D45
310	8.975686	3.358623	#213D45
311	9.217452	3.4638534	#213D45
312	8.838845	3.0094767	#213D45
313	9.147279	3.3815386	#213D45
314	8.773645	3.9760728	#213D45
315	8.641162	3.1880357	#213D45
316	8.621668	3.805827	#213D45
317	8.387778	3.3571591	#213D45
318	9.000097	4.1564507	#213D45
319	8.841722	3.346291	#213D45
320	8.945864	3.8011682	#213D45
321	8.570115	3.3006918	#213D45
322	8.548629	3.9295225	#213D45
323	9.125121	3.098566	#213D45
324	8.607416	4.031577	#213D45
325	8.731087	3.048446	#213D45
326	8.832486	4.21653	#213D45
327	9.083847	3.397647	#213D45
328	9.277634	3.665933	#213D45
329	8.555957	3.1205583	#213D45
330	8.909527	4.06672	#213D45
331	8.7752	3.186996	#213D45
332	8.551757	3.8614478	#213D45
333	8.700945	3.9739332	#213D45
334	8.931412	3.3000085	#213D45
335	9.079623	3.2292411	#213D45
336	9.206675	3.249691	#213D45
337	9.045298	3.5191145	#213D45
338	9.330709	3.2071357	#213D45
339	8.901991	3.0178876	#213D45
340	9.3173	3.5545175	#213D45
341	9.159608	3.1208718	#213D45
342	8.444791	3.565746	#213D45
343	8.647273	4.101247	#213D45
344	9.188969	3.2085369	#213D45
345	9.153933	3.3110597	#213D45
346	8.837346	2.9934797	#213D45
347	8.894921	4.1808	#213D45
348	8.482771	3.3094046	#213D45
349	8.985367	4.145514	#213D45
350	8.392144	3.4454012	#213D45
351	9.22529	3.915404	#213D45
352	9.198685	3.9628584	#213D45
353	8.400179	3.6372929	#213D45
354	8.802236	3.8680112	#213D45
355	9.107189	3.4287894	#213D45
356	4.590219	0.62140405	#213D45
357	9.054563	4.106499	#213D45
358	8.480482	3.3543944	#213D45
359	9.030155	3.2957819	#213D45
360	8.664615	3.234093	#213D45
361	9.189526	3.9185266	#213D45
362	8.89848	3.030785	#213D45
363	8.492914	3.5588973	#213D45
364	8.491075	3.3518193	#213D45
365	9.344192	3.6272268	#213D45
366	8.532534	3.3047931	#213D45
367	8.922096	2.972068	#213D45
368	8.870084	2.9570065	#213D45
369	8.565348	3.9511254	#213D45
370	9.17281	3.4900467	#213D45
371	8.442751	3.8786967	#213D45
372	8.815301	3.1514466	#213D45
373	8.265278	3.5652428	#213D45
374	9.298374	2.7789862	#213D45
375	8.711135	3.3200202	#213D45
376	8.594424	3.4526813	#213D45
377	8.594239	3.199454	#213D45
378	9.007536	4.1560655	#213D45
379	9.0252695	3.1736479	#213D45
380	9.142739	3.2575352	#213D45
381	9.323381	3.1013885	#213D45
382	8.485333	3.5355768	#213D45
383	9.025607	3.3482082	#213D45
384	8.722834	4.148236	#213D45
385	8.766831	3.013978	#213D45
386	9.113161	4.1300416	#213D45
387	8.462011	3.5250936	#213D45
388	8.399097	3.4924376	#213D45
389	9.117111	3.9099257	#213D45
390	8.604542	3.2692409	#213D45
391	8.918175	4.124999	#213D45
392	8.654283	3.293391	#213D45
393	8.487085	3.6775906	#213D45
394	8.494984	3.1519427	#213D45
395	8.6824	4.1135874	#213D45
396	8.627102	3.907742	#213D45
397	8.4513855	3.3770232	#213D45
398	8.876285	4.179328	#213D45
399	8.692677	2.9292533	#213D45
400	9.137598	4.110575	#213D45
401	9.206059	3.4133887	#213D45
402	9.127595	3.5129373	#213D45
403	8.867452	3.9836297	#213D45
404	8.591864	3.1392908	#213D45
405	9.126556	3.759813	#213D45
406	8.681324	3.053199	#213D45
407	9.11534	3.5256138	#213D45
408	8.779031	3.256633	#213D45
409	9.138354	4.152736	#213D45
410	8.783087	2.459416	#213D45
411	8.583482	3.3142562	#213D45
412	9.169232	4.076456	#213D45
413	9.19714	4.1665473	#213D45
414	9.203331	3.1711845	#213D45
415	4.8808627	0.8420157	#213D45
416	8.976345	3.0113876	#213D45
417	9.266703	3.9425828	#213D45
418	8.5365505	3.3480954	#213D45
419	9.111415	4.1370406	#213D45
420	9.142063	3.067605	#213D45
421	8.492727	3.6566262	#213D45
422	8.469186	3.6743119	#213D45
423	8.780818	3.4055755	#213D45
424	8.8910885	3.7638535	#213D45
425	8.572256	2.888121	#213D45
426	8.36238	2.9912698	#213D45
427	8.964169	3.2499137	#213D45
428	8.78775	2.9214437	#213D45
429	9.095069	3.9883893	#213D45
430	8.837129	3.0987017	#213D45
431	9.24313	3.1629963	#213D45
432	9.170027	3.1402133	#213D45
433	5.1750994	0.24975069	#213D45
434	5.133451	0.32566416	#213D45
435	9.17431	3.1518981	#213D45
436	8.475781	3.6583142	#213D45
437	8.89082	3.3687844	#213D45
438	8.8659115	4.0087976	#213D45
439	8.470974	3.2099712	#213D45
440	8.48947	3.6569335	#213D45
441	9.008981	4.142805	#213D45
442	8.7586355	3.0813224	#213D45
443	8.873778	3.7619362	#213D45
444	8.710413	2.9820185	#213D45
445	9.054317	2.9877305	#213D45
446	8.535159	3.4649112	#213D45
447	8.926223	3.8339472	#213D45
448	8.623304	3.818133	#213D45
449	9.324953	3.7308233	#213D45
450	9.173275	3.2929766	#213D45
451	9.275588	3.6895938	#213D45
452	8.406547	3.4989922	#213D45
453	9.361556	3.5866697	#213D45
454	8.906687	3.1918123	#213D45
455	8.54336	3.7893572	#213D45
456	2.4597268	-6.0873013	#FFDC5E
457	2.4507375	-6.094344	#FFDC5E
458	2.4693587	-6.0819926	#FFDC5E
459	2.4589486	-6.0911093	#FFDC5E
460	2.7780392	-5.4463267	#FFDC5E
461	2.7490935	-5.450981	#FFDC5E
462	2.8792987	-5.3026	#FFDC5E
463	2.8819332	-5.2959123	#FFDC5E
464	2.4963179	-6.0777297	#FFDC5E
465	2.7991786	-5.4631443	#FFDC5E
466	2.8550317	-5.434247	#FFDC5E
467	2.854512	-5.804704	#FFDC5E
468	2.8286183	-5.8573136	#FFDC5E
469	2.8334863	-5.869391	#FFDC5E
470	2.1712186	-6.3282924	#FFDC5E
471	2.8372233	-5.3912683	#FFDC5E
472	2.8014767	-5.4427676	#FFDC5E
473	2.8291185	-5.7627745	#FFDC5E
474	2.813558	-5.8115907	#FFDC5E
475	2.180045	-6.322319	#FFDC5E
476	1.9277147	-5.3779244	#FFDC5E
477	1.9257183	-5.374369	#FFDC5E
478	2.839845	-5.792521	#FFDC5E
479	2.710326	-5.602365	#FFDC5E
480	2.7874956	-5.6108623	#FFDC5E
481	2.4193923	-6.1219606	#FFDC5E
482	2.4189289	-6.126575	#FFDC5E
483	2.23207	-6.2554574	#FFDC5E
484	2.7867193	-5.367499	#FFDC5E
485	2.7805421	-5.8406987	#FFDC5E
486	2.791941	-5.846809	#FFDC5E
487	2.749239	-5.8802285	#FFDC5E
488	2.812745	-5.578342	#FFDC5E
489	2.8112326	-5.581131	#FFDC5E
490	2.7076015	-5.9347367	#FFDC5E
491	2.7222357	-5.930432	#FFDC5E
492	2.6800761	-5.9747767	#FFDC5E
493	2.9081576	-5.239811	#FFDC5E
494	2.8882887	-5.2651114	#FFDC5E
495	2.8902922	-5.247455	#FFDC5E
496	2.4727938	-6.0660934	#FFDC5E
497	2.5116615	-6.030962	#FFDC5E
498	2.2337785	-6.2740197	#FFDC5E
499	2.2113175	-6.2973285	#FFDC5E
500	2.1956336	-6.3132033	#FFDC5E
501	2.4893534	-6.0782204	#FFDC5E
502	2.4424598	-6.1062036	#FFDC5E
503	2.9823031	-5.243092	#FFDC5E
504	2.8323114	-5.535169	#FFDC5E
505	2.8237638	-5.5699606	#FFDC5E
506	2.3956122	-5.4478498	#FFDC5E
507	2.6819751	-5.4754667	#FFDC5E
508	2.696378	-5.4563737	#FFDC5E
509	2.786171	-5.89658	#FFDC5E
510	2.76811	-5.8480577	#FFDC5E
511	2.8047018	-5.826032	#FFDC5E
512	1.9421306	-5.3781734	#FFDC5E
513	1.9422144	-5.3787665	#FFDC5E
514	1.9244822	-5.377067	#FFDC5E
515	1.9249191	-5.377107	#FFDC5E
516	1.9263115	-5.377722	#FFDC5E
517	2.1754534	-6.327586	#FFDC5E
518	2.175914	-6.3269753	#FFDC5E
519	2.2084663	-6.296572	#FFDC5E
520	2.8619854	-5.541309	#FFDC5E
521	2.1792338	-6.3289433	#FFDC5E
522	2.2012084	-6.3094397	#FFDC5E
523	2.2139297	-6.2952733	#FFDC5E
524	3.3478768	-3.9527488	#FFDC5E
525	3.0262213	-5.1540794	#FFDC5E
526	3.125511	-4.9078283	#FFDC5E
527	3.516035	1.6828339	#4A5899
528	3.552961	1.7058105	#4A5899
529	3.6618779	1.3258184	#4A5899
530	4.4007487	-0.23227754	#4A5899
531	3.197911	2.4704003	#4A5899
532	3.1924906	2.4611065	#4A5899
533	3.1807463	2.0618382	#4A5899
534	2.8731744	1.348483	#4A5899
535	3.5101142	-0.20892338	#4A5899
536	3.4969594	1.4622674	#4A5899
537	3.4864397	1.4325823	#4A5899
538	3.1033533	0.1091986	#4A5899
539	3.148576	0.089471586	#4A5899
540	2.7947876	-0.027028201	#4A5899
541	2.9742172	2.6552424	#4A5899
542	3.0099478	2.6181083	#4A5899
543	2.949991	-0.15416463	#4A5899
544	3.4638124	0.012403378	#4A5899
545	3.649806	0.07984085	#4A5899
546	2.9786932	0.16310152	#4A5899
547	4.0573325	2.213616	#4A5899
548	4.0629225	2.2223525	#4A5899
549	4.8405	-0.18481015	#4A5899
550	3.1525898	0.024381097	#4A5899
551	3.4662943	0.2491848	#4A5899
552	2.978663	0.054707162	#4A5899
553	2.9377959	0.053479053	#4A5899
554	2.9954464	0.07326726	#4A5899
555	3.197522	0.02868714	#4A5899
556	4.4347157	-0.078498006	#4A5899
557	3.129637	2.4210851	#4A5899
558	4.29964	1.900663	#4A5899
559	4.2989855	1.9014244	#4A5899
560	2.5857086	0.7557616	#4A5899
561	4.1001744	-0.09087562	#4A5899
562	3.752579	-0.22775155	#4A5899
563	3.408013	-0.3424327	#4A5899
564	3.0642946	-0.5426577	#4A5899
565	3.3615692	-0.309427	#4A5899
566	3.2888355	-0.35765287	#4A5899
567	3.726888	-0.088239454	#4A5899
568	3.6897233	-0.09737652	#4A5899
569	3.6974294	-0.0671899	#4A5899
570	2.9413605	-0.5483046	#4A5899
571	2.961029	-0.48987526	#4A5899
572	3.9602604	-0.141637	#4A5899
573	3.9350586	-0.12151881	#4A5899
574	3.5660117	0.5858759	#4A5899
575	4.6974034	-0.33380002	#4A5899
576	1.1184182	-0.19033782	#4A5899
577	3.7979963	-0.09566196	#4A5899
578	2.9543228	-0.06858787	#4A5899
579	3.415029	-0.4017406	#4A5899
580	2.6408668	0.67115915	#4A5899
581	3.2154512	2.0128214	#4A5899
582	3.2330432	1.9743322	#4A5899
583	4.6607323	-0.20742366	#4A5899
584	4.402385	0.11037545	#4A5899
585	4.077097	-0.026968919	#4A5899
586	3.5624638	0.35239065	#4A5899
587	4.010612	1.5198928	#4A5899
588	4.6482472	-0.37316948	#4A5899
589	4.6585507	-0.32414183	#4A5899
590	4.745225	-0.33042863	#4A5899
591	4.7336693	-0.32740682	#4A5899
592	3.553477	0.22537467	#4A5899
593	3.9777267	0.1935277	#4A5899
594	3.425893	0.01953652	#4A5899
595	3.0647717	-0.29363653	#4A5899
596	3.0919216	-0.24387588	#4A5899
597	3.1336734	0.28762695	#4A5899
598	3.9035966	2.679525	#4A5899
599	3.8975322	2.697783	#4A5899
600	3.8909767	2.695204	#4A5899
601	2.9983315	0.1875482	#4A5899
602	2.8958652	0.033921994	#4A5899
603	4.2052097	1.9070954	#4A5899
604	3.4595344	0.25124928	#4A5899
605	3.40814	-0.11265093	#4A5899
606	5.1216865	-0.063778356	#4A5899
607	3.7272193	-0.0020587994	#4A5899
608	4.9651365	0.0076891123	#4A5899
609	4.975416	-0.0307929	#4A5899
610	2.5223415	1.2255214	#4A5899
611	3.2788444	-0.5301484	#4A5899
612	3.8962831	2.677982	#4A5899
613	3.8707352	2.6736975	#4A5899
614	4.2798576	2.229864	#4A5899
615	3.07825	3.0451305	#4A5899
616	3.079528	3.0471573	#4A5899
617	3.083078	3.0452056	#4A5899
618	3.2239053	0.012769574	#4A5899
619	3.0582187	-0.4387228	#4A5899
620	3.0698543	-0.4325856	#4A5899
621	3.7018626	0.42324588	#4A5899
622	4.2862506	1.9393069	#4A5899
623	2.8355725	2.7934742	#4A5899
624	2.8177478	2.80581	#4A5899
625	2.811897	2.7944348	#4A5899
626	4.052052	-0.13191977	#4A5899
627	4.020607	-0.065366276	#4A5899
628	3.6159587	0.96340936	#4A5899
629	4.1050334	-1.3384544	#4A5899
630	3.6414504	-0.28155994	#4A5899
631	3.6093771	-0.25735745	#4A5899
632	2.8830714	0.094035335	#4A5899
633	3.3928385	-0.06946677	#4A5899
634	2.738806	1.76419	#4A5899
635	3.2241817	-0.37529588	#4A5899
636	3.4190853	0.24791056	#4A5899
637	8.31514	4.039321	#4A5899
638	8.300065	4.044194	#4A5899
639	4.3047075	-0.22785567	#4A5899
640	3.4206033	0.052224837	#4A5899
641	3.1530735	-0.6884275	#4A5899
642	3.4402387	-0.6480563	#4A5899
643	3.4454618	-0.6537274	#4A5899
644	4.7824764	-0.24089594	#4A5899
645	4.01219	0.16476646	#4A5899
646	4.1974125	0.43118238	#4A5899
647	3.0279198	0.41624212	#4A5899
648	3.9559467	-0.20977761	#4A5899
649	4.8501296	-0.3844386	#4A5899
650	2.504987	1.22314	#4A5899
651	2.5274358	1.2352746	#4A5899
652	3.7995908	-0.811433	#4A5899
653	2.3871727	1.5778338	#4A5899
654	2.4067798	1.581366	#4A5899
655	2.4133627	1.5603178	#4A5899
656	2.3962998	1.5916709	#4A5899
657	5.290728	-0.035227004	#4A5899
658	2.9360757	1.883389	#4A5899
659	2.983129	1.8030064	#4A5899
660	3.4531188	-0.23015176	#4A5899
661	3.6430974	0.6392562	#4A5899
662	5.442742	0.026765596	#4A5899
663	4.6152864	-0.15569964	#4A5899
664	4.1186476	1.6443782	#4A5899
665	3.942407	2.7225103	#4A5899
666	3.9120502	2.6965425	#4A5899
667	3.1834981	1.9699816	#4A5899
668	3.1431503	2.019122	#4A5899
669	4.1648545	-0.19825451	#4A5899
670	3.6858256	2.4321039	#4A5899
671	3.4667053	2.5326955	#4A5899
672	4.1556845	0.089210354	#4A5899
673	3.2498813	0.5704663	#4A5899
674	3.3462827	0.5543423	#4A5899
675	3.2983212	0.034630366	#4A5899
676	3.2755153	0.04966145	#4A5899
677	3.4750795	2.5715828	#4A5899
678	5.271946	0.3912888	#4A5899
679	3.9137597	-0.18395628	#4A5899
680	2.4362404	1.5640401	#4A5899
681	2.4320543	1.575188	#4A5899
682	2.3795257	1.5156695	#4A5899
683	3.7222762	0.026636073	#4A5899
684	3.4869344	2.4791565	#4A5899
685	3.5447793	3.155113	#4A5899
686	3.5447478	3.15642	#4A5899
687	3.5510695	3.1583889	#4A5899
688	3.2481344	0.6749168	#4A5899
689	3.1218746	0.7447757	#4A5899
690	2.8974895	1.0688488	#4A5899
691	2.8868897	1.0004199	#4A5899
692	3.7523339	2.5414891	#4A5899
693	2.4877112	1.9531137	#4A5899
694	3.5971997	0.015625171	#4A5899
695	3.1165004	0.33628806	#4A5899
696	3.1293736	0.3816159	#4A5899
697	4.0902033	0.022837779	#4A5899
698	5.0385795	-0.01346446	#4A5899
699	5.039156	0.0015374941	#4A5899
700	2.8768346	-0.45957956	#4A5899
701	2.856781	-0.45147312	#4A5899
702	4.0852346	-0.2743437	#4A5899
703	3.992776	-0.17285605	#4A5899
704	2.9099746	-0.3314586	#4A5899
705	2.883519	-0.31913704	#4A5899
706	2.87918	-0.1925433	#4A5899
707	2.8416786	-0.23623663	#4A5899
708	3.5952804	0.546422	#4A5899
709	2.4873092	0.76036894	#4A5899
710	2.4554853	0.78015226	#4A5899
711	3.1874707	2.0108502	#4A5899
712	3.2068248	2.026111	#4A5899
713	3.3335044	0.040499587	#4A5899
714	3.6309004	0.5545434	#4A5899
715	2.675641	0.0031137634	#4A5899
716	2.486597	1.1849089	#4A5899
717	2.5221395	1.1462103	#4A5899
718	2.490789	1.164619	#4A5899
719	3.1943583	-0.7533922	#4A5899
720	3.129782	-0.718285	#4A5899
721	2.2380674	1.3248835	#4A5899
722	3.820406	-0.83873886	#4A5899
723	3.8212934	-0.8474827	#4A5899
724	3.8203762	-0.8414503	#4A5899
725	3.8279307	-0.84661996	#4A5899
726	2.7236996	-0.278979	#4A5899
727	2.735197	-0.3060224	#4A5899
728	2.7210152	-0.29348764	#4A5899
729	3.6560056	2.8684804	#4A5899
730	4.5789313	0.0812163	#4A5899
731	5.1619663	-0.41214776	#4A5899
732	3.1994615	0.043242075	#4A5899
733	3.2006788	0.065369815	#4A5899
734	2.6276305	1.1659963	#4A5899
735	2.6394525	1.1343715	#4A5899
736	3.3712208	-0.25540456	#4A5899
737	3.3690362	0.11240731	#4A5899
738	3.4336436	0.30385712	#4A5899
739	2.5549998	0.44255006	#4A5899
740	2.5659297	0.49493247	#4A5899
741	2.244269	1.222114	#4A5899
742	2.2469904	1.2582765	#4A5899
743	3.513123	3.2227602	#4A5899
744	3.5291538	3.211553	#4A5899
745	5.176906	-0.38795245	#4A5899
746	5.2126136	-0.35847184	#4A5899
747	5.244032	-0.33728573	#4A5899
748	2.5594742	1.7788364	#4A5899
749	3.2823656	2.1585724	#4A5899
750	3.2586808	2.1835659	#4A5899
751	2.7933407	-0.06039338	#4A5899
752	4.0434256	-0.03024452	#4A5899
753	2.518019	1.5880023	#4A5899
754	3.394774	3.4310822	#4A5899
755	3.3945272	3.430404	#4A5899
756	3.390073	3.4396505	#4A5899
757	3.39055	3.4475381	#4A5899
758	3.5691526	0.17053795	#4A5899
759	3.3308842	-0.4290284	#4A5899
760	3.4764032	-0.4469565	#4A5899
761	3.4595263	-0.48160458	#4A5899
762	3.4951477	1.9574072	#4A5899
763	2.6370156	0.036325984	#4A5899
764	2.8487937	-0.46514946	#4A5899
765	3.5309057	2.0629864	#4A5899
766	3.3282118	0.33832866	#4A5899
767	2.8835607	0.025801903	#4A5899
768	3.8193755	2.2711186	#4A5899
769	2.407867	0.80420494	#4A5899
770	2.379112	0.8189623	#4A5899
771	4.6124434	0.10987338	#4A5899
772	3.2966204	0.42349297	#4A5899
773	3.6103642	0.6473892	#4A5899
774	3.06376	-0.22843163	#4A5899
775	2.729898	1.4792424	#4A5899
776	3.5980506	2.4796293	#4A5899
777	3.5483294	2.4964287	#4A5899
778	2.84159	0.70651305	#4A5899
779	4.053299	1.5266681	#4A5899
780	3.8522768	2.3580544	#4A5899
781	3.0266514	0.0349816	#4A5899
782	2.6367729	1.9433532	#4A5899
783	2.6542077	1.9281087	#4A5899
784	3.3765187	2.4201326	#4A5899
785	2.6112711	1.2927928	#4A5899
786	2.868117	0.6232555	#4A5899
787	2.8842156	0.6608376	#4A5899
788	3.6223755	2.4937086	#4A5899
789	3.62612	2.5066595	#4A5899
790	3.5233123	2.428522	#4A5899
791	3.774864	-0.17256825	#4A5899
792	2.6837578	0.12653807	#4A5899
793	2.7181716	0.16829655	#4A5899
794	3.2869523	2.0286896	#4A5899
795	3.3141017	1.9847027	#4A5899
796	3.841328	0.19058487	#4A5899
797	3.7986448	2.4022627	#4A5899
798	3.7874265	2.5954893	#4A5899
799	3.7634425	2.6470068	#4A5899
800	3.680678	2.432517	#4A5899
801	3.5728939	0.066595	#4A5899
802	5.4107013	-0.24679375	#4A5899
803	5.395921	-0.30332577	#4A5899
804	3.3044999	0.5671707	#4A5899
805	3.401295	3.4029183	#4A5899
806	3.4019296	3.3955073	#4A5899
807	2.5780997	0.08606668	#4A5899
808	2.5781598	0.08938672	#4A5899
809	2.5654337	0.09724043	#4A5899
810	3.705076	0.7169148	#4A5899
811	3.3005126	0.74592966	#4A5899
812	3.299728	0.74561155	#4A5899
813	3.6132953	2.9955876	#4A5899
814	3.5498624	2.4253871	#4A5899
815	3.5805738	2.3170698	#4A5899
816	3.3376296	1.8682137	#4A5899
817	4.578189	1.5259541	#4A5899
818	4.590712	1.5308237	#4A5899
819	3.6629224	2.7200727	#4A5899
820	3.4861207	-0.2426029	#4A5899
821	2.892965	0.70237136	#4A5899
822	2.9023502	2.0442564	#4A5899
823	2.9606216	2.0729167	#4A5899
824	2.7114484	0.71198416	#4A5899
825	3.1703258	1.3971015	#4A5899
826	3.010598	1.4094014	#4A5899
827	3.2480822	2.0484078	#4A5899
828	3.281449	2.0231562	#4A5899
829	2.3587406	1.8378236	#4A5899
830	2.2794144	1.8716384	#4A5899
831	2.3607364	1.8746191	#4A5899
832	1.9412299	1.3646711	#4A5899
833	1.9268435	1.3601664	#4A5899
834	1.9319615	1.3645822	#4A5899
835	3.3264892	-0.26420328	#4A5899
836	2.1123147	1.4769081	#83B5C3
837	2.7582235	2.7971811	#83B5C3
838	2.7764626	2.7719536	#83B5C3
839	2.5093017	2.0302808	#83B5C3
840	3.7653472	0.9921132	#83B5C3
841	3.0307295	2.8397753	#83B5C3
842	4.917685	-0.54724985	#83B5C3
843	2.8040173	2.0941086	#83B5C3
844	4.6097603	0.1675668	#83B5C3
845	5.3967013	-0.08221012	#83B5C3
846	4.920881	0.58073753	#83B5C3
847	2.9975598	1.8225603	#83B5C3
848	3.5401568	2.1368244	#83B5C3
849	2.6089509	2.0502155	#83B5C3
850	5.2122827	0.6590081	#83B5C3
851	4.689741	-0.14800695	#83B5C3
852	5.5350733	0.12938902	#83B5C3
853	4.452869	0.5666896	#83B5C3
854	4.5010376	0.6096219	#83B5C3
855	3.5852334	1.3587521	#83B5C3
856	4.260729	1.617656	#83B5C3
857	4.280263	1.6101509	#83B5C3
858	5.482222	0.16769496	#83B5C3
859	4.941682	-0.016988592	#83B5C3
860	5.428225	0.22778068	#83B5C3
861	2.9636202	1.4147881	#83B5C3
862	4.8950953	0.41371047	#83B5C3
863	4.252918	0.3445034	#83B5C3
864	5.3127174	0.5800475	#83B5C3
865	4.205033	1.1156352	#83B5C3
866	2.7916267	1.9058348	#83B5C3
867	2.715194	2.3470244	#83B5C3
868	5.4645495	0.11990457	#83B5C3
869	4.823048	0.2570291	#83B5C3
870	5.0869923	0.28257993	#83B5C3
871	4.5931005	0.789422	#83B5C3
872	4.9414644	0.63091654	#83B5C3
873	2.8842356	2.0505888	#83B5C3
874	4.9616385	0.46716025	#83B5C3
875	4.5883265	0.44930553	#83B5C3
876	5.100452	-0.0045511993	#83B5C3
877	4.827142	0.36519527	#83B5C3
878	4.7360687	0.53162116	#83B5C3
879	2.9845102	1.4344937	#83B5C3
880	4.5833073	1.678616	#83B5C3
881	4.824186	0.4044856	#83B5C3
882	3.2190077	1.8010898	#83B5C3
883	3.8646207	1.8479416	#83B5C3
884	5.2725124	0.8191326	#83B5C3
885	5.2900696	0.86145073	#83B5C3
886	5.3885436	0.35704195	#83B5C3
887	5.3451276	0.3758374	#83B5C3
888	3.608632	2.1330528	#83B5C3
889	3.9479086	1.3872727	#83B5C3
890	2.9287255	2.1700077	#83B5C3
891	4.528906	0.96070087	#83B5C3
892	2.8456202	2.1200323	#83B5C3
893	3.0018194	2.3900979	#83B5C3
894	5.3560333	0.30163115	#83B5C3
895	5.447744	0.28274816	#83B5C3
896	5.246748	-0.19013885	#83B5C3
897	3.568205	2.0775764	#83B5C3
898	4.6719723	0.31200472	#83B5C3
899	3.8695302	1.6358731	#83B5C3
900	2.923889	1.7768514	#83B5C3
901	5.251755	0.14527076	#83B5C3
902	4.715547	0.027336003	#83B5C3
903	2.8530128	1.1287177	#83B5C3
904	2.9410725	2.7673724	#83B5C3
905	2.3816462	1.717139	#83B5C3
906	2.9893892	2.7525814	#83B5C3
907	2.9484417	2.726962	#83B5C3
908	3.1933243	2.2306125	#83B5C3
909	3.4547522	-0.51963234	#83B5C3
910	4.060104	1.3572608	#83B5C3
911	3.59995	1.8705361	#83B5C3
912	3.6846282	2.2023013	#83B5C3
913	4.4829373	0.0035029908	#83B5C3
914	3.81866	0.64634293	#83B5C3
915	4.592212	-0.11982988	#83B5C3
916	2.69573	1.3583314	#83B5C3
917	4.0020914	1.816298	#83B5C3
918	2.9074864	0.6330482	#83B5C3
919	5.4645505	0.12094971	#83B5C3
920	3.8524704	2.58787	#83B5C3
921	3.83928	2.5517573	#83B5C3
922	5.2762923	-0.33615986	#83B5C3
923	4.7723813	0.32906425	#83B5C3
924	3.848109	1.8939536	#83B5C3
925	3.4806345	1.1685381	#83B5C3
926	4.292269	-0.16916834	#83B5C3
927	2.4160483	1.8419644	#83B5C3
928	3.9072928	1.882605	#83B5C3
929	2.8580241	1.5856528	#83B5C3
930	4.1687374	0.8953524	#83B5C3
931	3.1531465	1.0431606	#83B5C3
932	3.1803043	1.0267258	#83B5C3
933	3.8775842	0.7767711	#83B5C3
934	3.6933396	2.0698388	#83B5C3
935	3.1829262	1.3820385	#83B5C3
936	4.7532463	0.226651	#83B5C3
937	3.7311878	0.38526803	#83B5C3
938	3.7255375	0.41632274	#83B5C3
939	5.319247	-0.21251695	#83B5C3
940	4.0038657	2.0831683	#83B5C3
941	3.835595	1.7709066	#83B5C3
942	3.693808	0.35317123	#83B5C3
943	3.668569	0.36711803	#83B5C3
944	3.8518198	2.3445017	#83B5C3
945	4.921715	-0.60203046	#83B5C3
946	4.9220343	-0.6233669	#83B5C3
947	3.5812957	1.0967925	#83B5C3
948	3.8013866	1.7590072	#83B5C3
949	2.8441033	1.6901418	#83B5C3
950	3.2719786	0.29784334	#83B5C3
951	3.83913	2.333642	#83B5C3
952	4.577419	1.5439657	#83B5C3
953	2.4718242	1.6624393	#83B5C3
954	5.0325103	0.26100364	#83B5C3
955	4.6712046	0.40291956	#83B5C3
956	4.8076677	0.35058728	#83B5C3
957	3.2672503	2.2676578	#83B5C3
958	3.530537	1.8885009	#83B5C3
959	5.4284043	0.19489808	#83B5C3
960	3.850708	1.5809065	#83B5C3
961	5.50746	0.0479401	#83B5C3
962	4.4457855	-0.17772362	#83B5C3
963	5.4997697	-0.16834015	#83B5C3
964	5.2978883	0.4279265	#83B5C3
965	2.919277	1.4939871	#83B5C3
966	2.3542814	1.7566551	#83B5C3
967	4.953795	-0.6574766	#83B5C3
968	4.9550786	-0.66744995	#83B5C3
969	4.9484158	-0.67776	#83B5C3
970	4.1431274	0.9869358	#83B5C3
971	3.532008	2.2453065	#83B5C3
972	5.405944	-0.16537914	#83B5C3
973	3.589088	1.8491445	#83B5C3
974	3.6890225	2.0464957	#83B5C3
975	2.8461833	2.4696681	#83B5C3
976	4.617382	0.2528068	#83B5C3
977	5.4606166	-0.063088365	#83B5C3
978	4.357926	0.7781887	#83B5C3
979	3.674487	2.1151786	#83B5C3
980	3.52656	1.7144911	#83B5C3
981	5.1750517	-0.3894672	#83B5C3
982	4.1204276	1.9367992	#83B5C3
983	3.2032855	1.322387	#83B5C3
984	5.635233	-0.04984126	#83B5C3
985	5.6465898	-0.041356303	#83B5C3
986	5.6747026	-0.057718977	#83B5C3
987	3.5317445	1.1308113	#83B5C3
988	2.6800969	2.837167	#83B5C3
989	3.8704815	0.69967186	#83B5C3
990	3.8152897	0.6920914	#83B5C3
991	4.043706	2.0784862	#83B5C3
992	4.0293226	2.1300726	#83B5C3
993	3.6026838	0.7709027	#83B5C3
994	2.7555065	0.72784126	#83B5C3
995	2.8676817	0.7304987	#83B5C3
996	3.235924	2.1419792	#83B5C3
997	2.667675	1.3880694	#83B5C3
998	2.6645255	2.6535234	#83B5C3
999	2.7125878	2.798405	#83B5C3
1000	2.6628597	2.7803087	#83B5C3
1001	4.8682547	0.4374595	#83B5C3
1002	5.0328646	0.42472216	#83B5C3
1003	3.6043217	0.5710167	#83B5C3
1004	4.8773627	0.12255789	#83B5C3
1005	3.2844822	1.6270084	#83B5C3
1006	3.4442577	1.4959136	#83B5C3
1007	2.9656372	2.636375	#83B5C3
1008	5.3743467	-0.26669174	#83B5C3
1009	5.571096	-0.113755144	#83B5C3
1010	3.1240623	1.4072201	#83B5C3
1011	2.8638966	2.0834372	#83B5C3
1012	2.8332007	2.1272535	#83B5C3
1013	5.589544	0.16570708	#83B5C3
1014	5.1954703	0.09581134	#83B5C3
1015	3.3558297	2.1213984	#83B5C3
1016	3.7770243	1.9853001	#83B5C3
1017	2.8891492	2.5333176	#83B5C3
1018	2.850494	2.5479238	#83B5C3
1019	3.3678792	1.1039662	#83B5C3
1020	4.4962983	0.5102493	#83B5C3
1021	5.2129073	0.28024966	#83B5C3
1022	3.568955	1.9879707	#83B5C3
1023	3.6723545	2.0694056	#83B5C3
1024	3.642174	1.9433485	#83B5C3
1025	5.5923066	-0.058338646	#83B5C3
1026	2.6666365	1.5565606	#83B5C3
1027	4.108439	1.9007988	#83B5C3
1028	3.5550938	1.2452925	#83B5C3
1029	5.006274	0.19658697	#83B5C3
1030	4.904613	0.33851874	#83B5C3
1031	4.4837027	1.5581067	#83B5C3
1032	4.256186	0.3747287	#83B5C3
1033	4.5172997	1.8156953	#83B5C3
1034	4.520777	1.7942778	#83B5C3
1035	4.546275	1.7559224	#83B5C3
1036	2.793885	1.5284971	#83B5C3
1037	2.8981223	2.5030587	#83B5C3
1038	4.880926	0.44545013	#83B5C3
1039	4.2970386	1.746956	#83B5C3
1040	4.4995008	1.3185585	#83B5C3
1041	4.28159	1.5748289	#83B5C3
1042	4.9065485	0.4608895	#83B5C3
1043	3.7477283	1.7847416	#83B5C3
1044	1.95222	1.36376	#83B5C3
1045	1.9407194	1.3605508	#83B5C3
1046	1.9431578	1.3661017	#83B5C3
1047	4.285431	2.0235398	#83B5C3
1048	3.2113628	2.2784657	#83B5C3
1049	2.6439488	0.9368825	#83B5C3
1050	2.644658	0.9072395	#83B5C3
1051	3.6616607	0.3376445	#83B5C3
1052	2.5925443	1.9843624	#83B5C3
1053	2.533117	1.9342976	#83B5C3
1054	3.84035	0.75118285	#83B5C3
1055	3.813517	2.0667813	#83B5C3
1056	2.7233937	1.3237323	#83B5C3
1057	4.044397	1.5431409	#83B5C3
1058	2.9405766	2.0995378	#83B5C3
1059	2.7939522	2.072451	#83B5C3
1060	3.6424422	2.1777604	#83B5C3
1061	3.5921316	1.4680107	#83B5C3
1062	2.6333842	1.9535621	#83B5C3
1063	2.6707556	2.0248077	#83B5C3
1064	2.4201047	1.8477241	#83B5C3
1065	2.425941	1.8760967	#83B5C3
1066	3.8943024	0.93781614	#83B5C3
1067	3.5140967	2.3100207	#83B5C3
1068	2.5913458	1.8897203	#83B5C3
1069	2.780132	2.0737514	#83B5C3
1070	3.6088393	0.35496518	#83B5C3
1071	4.759011	0.56986827	#83B5C3
1072	3.9420207	1.5210593	#83B5C3
1073	4.684169	0.27589467	#83B5C3
1074	5.02575	0.47098318	#83B5C3
1075	5.072823	0.31600514	#83B5C3
1076	4.74751	0.35908625	#83B5C3
1077	4.667117	0.6777089	#83B5C3
1078	4.6534476	0.6622837	#83B5C3
1079	4.4287176	0.31884706	#83B5C3
1080	3.2653887	1.0872753	#83B5C3
1081	2.9262624	1.6413383	#83B5C3
1082	2.8355083	1.596362	#83B5C3
1083	5.1523156	0.25488916	#83B5C3
1084	4.6072288	0.32233047	#83B5C3
1085	4.007112	0.65193623	#83B5C3
1086	4.7376857	0.5933672	#83B5C3
1087	2.8715553	1.2695214	#83B5C3
1088	2.9087317	1.4560044	#83B5C3
1089	5.5342207	0.15844811	#83B5C3
1090	5.5595512	0.10435059	#83B5C3
1091	5.595235	0.15845263	#83B5C3
1092	4.2908044	0.53774804	#83B5C3
1093	5.346138	0.3752708	#83B5C3
