# Supplementary material for: Laminar organization of cellular microcircuits modulating human interictal epileptiform discharges
Source: Nat Neurosci. 2026 Apr 30;29(6):1462–75. doi: 10.1038/s41593-026-02258-4 (PMC13246451; doi:10.1038/s41593-026-02258-4)
Supplement: Supplementary file 10 — Statistical Source Data. [file 41593_2026_2258_MOESM10_ESM.zip › ED1/panelc.csv]

	Unnamed: 0	Correlation (r)	id_type
0	0	0.4440416703107455	ECoG
1	1	0.2886823579175537	ECoG
2	2	0.1089908463378501	ECoG
3	3	0.0276238559745442	ECoG
4	4	0.1093161923924061	ECoG
5	5	0.0249899434620916	ECoG
6	6	0.5258567843020365	NP
7	7	0.3384968703813732	NP
8	8	0.178888285540361	NP
9	9	0.1842901809248898	NP
10	10	0.4668586050794689	NP
11	11	0.7406469637129895	NP
