# Supplementary material for: Laminar organization of cellular microcircuits modulating human interictal epileptiform discharges
Source: Nat Neurosci. 2026 Apr 30;29(6):1462–75. doi: 10.1038/s41593-026-02258-4 (PMC13246451; doi:10.1038/s41593-026-02258-4)
Supplement: Supplementary file 11 — Statistical Source Data. [file 41593_2026_2258_MOESM11_ESM.zip]

Archive with 12 entries (10 files):
- ED2/
- __MACOSX/._ED2
- ED2/panela.csv
- __MACOSX/ED2/._panela.csv
- ED2/panelc.csv
- __MACOSX/ED2/._panelc.csv
- ED2/.ipynb_checkpoints/
- __MACOSX/ED2/._.ipynb_checkpoints
- ED2/.ipynb_checkpoints/panela-checkpoint.csv
- __MACOSX/ED2/.ipynb_checkpoints/._panela-checkpoint.csv
- ED2/.ipynb_checkpoints/panelc-checkpoint.csv
- __MACOSX/ED2/.ipynb_checkpoints/._panelc-checkpoint.csv
