# Supplementary material for: Laminar organization of cellular microcircuits modulating human interictal epileptiform discharges
Source: Nat Neurosci. 2026 Apr 30;29(6):1462–75. doi: 10.1038/s41593-026-02258-4 (PMC13246451; doi:10.1038/s41593-026-02258-4)
Supplement: Supplementary file 11 — Statistical Source Data. [file 41593_2026_2258_MOESM11_ESM.zip › ED2/panela.csv]

	x	y	l
0	-0.9103235	4.602997	0
1	-3.8645773	6.27998	0
2	7.104709	12.100012	1
3	-2.9781594	5.7926064	0
4	-2.923249	5.600709	0
5	-3.017367	5.1533275	0
6	-2.9311035	5.9872503	0
7	9.29825	2.8220284	2
8	6.917826	12.096151	1
9	7.553707	11.086831	1
10	-4.1255436	3.1370344	0
11	7.1104975	11.583032	1
12	9.093464	4.7463517	2
13	7.1441293	10.942162	1
14	6.259847	10.83616	1
15	8.868716	4.0006537	2
16	-3.771799	3.102322	0
17	8.938706	3.930719	2
18	5.801742	11.976191	1
19	8.684441	3.5548384	2
20	8.845716	4.1026583	2
21	8.956102	3.8679996	2
22	8.247703	8.305784	1
23	7.1188316	11.605896	1
24	9.264948	4.157519	2
25	7.7092295	10.885619	1
26	8.267178	8.301002	1
27	-2.8078935	7.1285887	0
28	9.000742	8.519096	1
29	6.7985916	11.726432	1
30	7.0439277	9.457193	1
31	-1.1805446	5.218144	0
32	9.296355	4.2022285	2
33	-2.356254	5.2434034	0
34	8.438248	5.4884114	2
35	7.709482	4.682437	2
36	-0.8940094	4.607051	0
37	5.807989	11.988383	1
38	9.377507	4.1818275	2
39	6.1869993	11.303652	1
40	5.928569	11.879998	1
41	7.014526	12.365401	1
42	7.1199555	12.345164	1
43	-2.5414698	4.834524	0
44	6.690694	11.487075	1
45	9.805049	2.3786597	2
46	7.061204	10.96248	1
47	7.959089	10.304461	1
48	7.009144	12.329167	1
49	9.840506	2.3583512	2
50	8.9558115	8.143862	1
51	8.956117	7.9074855	1
52	8.8684635	3.0982325	2
53	9.048556	5.3377366	2
54	7.654586	4.567044	2
55	6.196014	12.011481	1
56	7.820698	4.4905586	2
57	9.3137045	2.8118331	2
58	-1.252074	4.931858	0
59	9.223414	2.8778498	2
60	7.0792947	9.300895	1
61	9.597018	2.1927826	2
62	6.06462	11.965667	1
63	9.139184	5.264179	2
64	6.2206078	10.78948	1
65	8.712603	4.4935136	2
66	5.979069	11.910515	1
67	9.137666	5.019218	2
68	7.0768456	12.380906	1
69	-0.913122	4.6117244	0
70	9.428175	2.9715807	2
71	9.664986	2.1326225	2
72	9.52129	2.2522488	2
73	8.962237	4.533981	2
74	-3.8767838	3.0419698	0
75	-1.0584526	4.911896	0
76	5.976502	11.898977	1
77	-3.1141639	7.6710873	0
78	6.3455863	11.761805	1
79	7.114541	12.274814	1
80	-2.454982	4.837716	0
81	7.0841537	12.096728	1
82	9.302397	3.094344	2
83	-3.6276526	3.9689302	0
84	8.421928	8.23231	1
85	5.9781804	11.967187	1
86	-3.293621	5.17796	0
87	8.93278	8.64891	1
88	-3.0475316	7.0545173	0
89	-3.6829386	3.055617	0
90	-2.427454	6.248837	0
91	9.171272	2.6241686	2
92	5.8501678	11.95363	1
93	8.110369	8.453601	1
94	-1.290296	5.3103065	0
95	-0.86744606	4.585746	0
96	-2.1899993	5.4081	0
97	-1.1866778	4.7218175	0
98	8.959413	7.9725285	1
99	6.2639084	12.049158	1
100	9.696474	2.5600758	2
101	8.685202	4.1732974	2
102	9.351151	3.1686683	2
103	9.459911	2.75131	2
104	9.485434	2.7960305	2
105	6.8855343	12.331237	1
106	-2.4787993	4.9809074	0
107	-0.86468667	4.61397	0
108	-2.55701	3.6926005	0
109	6.918302	11.932809	1
110	-3.4212856	5.2925057	0
111	-3.2575061	5.153256	0
112	7.9673867	10.291336	1
113	9.542193	2.22332	2
114	-2.4874876	4.971362	0
115	-2.9300258	4.792371	0
116	-1.1008047	5.308767	0
117	-3.7009535	5.286049	0
118	8.409565	8.237588	1
119	9.043162	8.9211855	1
120	8.028193	10.121051	1
121	9.341726	4.8268127	2
122	7.094493	12.392488	1
123	9.303052	4.2376714	2
124	9.019281	3.957914	2
125	9.410789	2.859145	2
126	6.563462	12.036114	1
127	9.403026	2.9653182	2
128	7.065675	12.017448	1
129	6.930329	11.9756	1
130	6.6713176	12.09904	1
131	7.37467	8.961011	1
132	8.423681	5.5680456	2
133	9.396403	4.1621795	2
134	6.6460423	11.593359	1
135	6.8368707	10.89055	1
136	8.379928	9.264483	1
137	7.183849	9.135223	1
138	6.928942	12.271378	1
139	6.9981704	11.93549	1
140	7.8627334	4.7277527	2
141	7.856846	4.845084	2
142	6.807816	11.644567	1
143	9.386719	4.1584496	2
144	5.8384757	11.972442	1
145	-1.1517944	5.690417	0
146	8.353965	4.127236	2
147	7.9213514	4.6858945	2
148	-4.2457023	3.1732147	0
149	9.377711	3.2315924	2
150	9.146656	4.8120546	2
151	-2.832716	7.3802495	0
152	8.011373	4.259904	2
153	-2.120236	7.1297894	0
154	-2.8427048	6.9730954	0
155	8.959065	8.639113	1
156	7.811766	3.9434142	2
157	-2.605932	7.351502	0
158	8.339009	4.727621	2
159	-3.8114364	3.4380138	0
160	8.286549	4.918302	2
161	8.270886	5.099557	2
162	9.077774	3.0591881	2
163	-2.2607594	6.796511	0
164	-4.0673323	6.633583	0
165	8.869946	2.947393	2
166	9.064409	8.890021	1
167	-4.524558	3.825919	0
168	-2.820791	7.2574625	0
169	-3.9642205	5.714436	0
170	7.7763624	3.9664097	2
171	-3.0985405	7.6626806	0
172	-4.471945	3.6814964	0
173	-2.9930882	7.303961	0
174	-4.6060348	3.3037038	0
175	8.310616	3.9773362	2
176	-3.4864438	6.6850753	0
177	8.339972	3.9878623	2
178	-3.7495115	3.8118613	0
179	8.336654	3.8702035	2
180	8.93471	9.201103	1
181	-4.2295628	3.7290785	0
182	-3.8298354	6.7219377	0
183	-3.2115285	7.6902223	0
184	-3.2623837	6.323526	0
185	-4.2219768	6.950948	0
186	-4.2202263	6.9694333	0
187	-4.0529	6.7696285	0
188	8.413153	9.29309	1
189	8.061936	5.4499974	2
190	-4.1159573	6.7291813	0
191	-2.8213165	4.323918	0
192	7.973765	3.8214154	2
193	-2.8153892	7.4243436	0
194	-3.026906	7.4472523	0
195	-3.2605143	7.5193915	0
196	8.148497	9.19864	1
197	-3.8380685	5.9919305	0
198	9.483616	3.1247327	2
199	-1.0851362	5.2892585	0
200	8.399557	9.258875	1
201	-4.2654657	4.897276	0
202	-2.4379468	5.137298	0
203	-4.312028	4.580505	0
204	-3.2682035	5.0380974	0
205	9.238309	2.7192652	2
206	7.8185053	3.926251	2
207	7.759739	3.9859195	2
208	8.901019	9.123723	1
209	-3.3194797	4.9564004	0
210	-3.1248589	7.731064	0
211	7.9695354	5.592219	2
212	8.08616	3.9183278	2
213	-3.9064188	3.1440094	0
214	8.014712	4.0255513	2
215	-3.0000293	5.3159165	0
216	8.63634	3.2750602	2
217	-3.9088197	3.1668975	0
218	-3.4913707	6.566524	0
219	-4.09478	7.1629925	0
220	8.440745	9.273757	1
221	8.860646	3.119625	2
222	8.8960705	2.874768	2
223	8.405283	9.189333	1
224	8.152228	4.115077	2
225	8.947329	9.156325	1
226	9.381863	2.7778704	2
227	8.536909	9.235319	1
228	7.815017	3.893138	2
229	8.410749	9.1509905	1
230	8.298035	8.299694	1
231	-3.114182	7.71625	0
232	-3.3497288	6.952818	0
233	-3.207531	7.3210735	0
234	-4.211202	6.97867	0
235	-1.0456058	5.2672434	0
236	-3.583886	5.832921	0
237	-4.174822	5.132754	0
238	-3.3725836	4.89483	0
239	8.152968	5.327114	2
240	-4.5577927	3.488285	0
241	-4.239469	3.1152139	0
242	-3.8678432	5.484787	0
243	9.016055	9.114178	1
244	8.333107	3.773538	2
245	-4.216967	6.997831	0
246	-2.3424516	4.3961535	0
247	-4.4121222	3.321295	0
248	-4.320124	4.717969	0
249	-3.5476012	3.565585	0
250	8.266824	5.0854425	2
251	-4.2324033	3.1951575	0
252	-4.401218	3.750324	0
253	8.918138	2.8202348	2
254	-3.5642796	3.4459372	0
255	9.155343	4.9732766	2
256	6.6749263	10.798815	1
257	8.01859	4.1564426	2
258	7.889544	4.1420884	2
259	9.282197	2.5690162	2
260	8.608512	3.3551607	2
261	9.860807	2.3999076	2
262	8.441752	9.268487	1
263	8.409611	3.4782991	2
264	8.676431	3.2730966	2
265	8.7480545	3.4048243	2
266	9.8188095	2.3281615	2
267	9.135108	3.2747378	2
268	8.087871	9.164534	1
269	8.294751	9.314372	1
270	8.421784	9.300734	1
271	8.873439	9.164045	1
272	8.597069	3.3127685	2
273	8.7063675	3.3946767	2
274	8.630534	3.3495643	2
275	8.61148	3.3596642	2
276	8.668899	9.216445	1
277	8.075006	4.124925	2
278	8.61004	3.3575146	2
279	8.658839	3.3683665	2
280	9.061411	3.516195	2
281	7.078851	9.471002	1
282	7.8067217	3.9306314	2
283	-3.6986828	6.4988217	0
284	9.581701	2.2684216	2
285	8.468456	9.259223	1
286	7.762	3.881864	2
287	8.965741	9.366467	1
288	8.894345	9.459907	1
289	-3.3799028	7.4679093	0
290	8.687927	4.3446555	2
291	8.577383	3.3367991	2
292	8.099015	8.47242	1
293	-3.226066	7.5780945	0
294	-2.8725474	7.49955	0
295	-3.0578952	7.750732	0
296	8.157657	5.4818316	2
297	-3.4153223	4.740899	0
298	-2.439504	7.520148	0
299	-2.3035588	5.0864754	0
300	-4.2525	4.5084243	0
301	-4.5902004	3.3951373	0
302	-4.561763	3.5427434	0
303	7.6451693	4.6546497	2
304	8.591307	3.4042277	2
305	-4.3767333	3.6598818	0
306	-4.521645	2.998094	0
307	9.1185875	3.357883	2
308	9.575944	2.7157874	2
309	9.658898	2.2322726	2
310	8.70834	3.2322865	2
311	8.01899	8.747812	1
312	-3.788904	6.3832045	0
313	-4.180652	6.834672	0
314	-3.2209566	6.6597342	0
315	-2.4482207	6.4933295	0
316	8.931875	3.9013424	2
317	-1.3400959	5.2626405	0
318	-2.3679354	7.552098	0
319	9.048024	3.6464996	2
320	-3.076995	6.0093236	0
321	8.1030445	4.7301693	2
322	-2.3405757	6.5420923	0
323	6.441482	10.739305	1
324	-2.9349995	7.014331	0
325	8.954725	4.766527	2
326	-2.6542253	7.1233745	0
327	-3.988333	5.860286	0
328	-2.6217504	6.8019757	0
329	-2.508183	3.668553	0
330	6.288938	10.760495	1
331	-3.4460666	7.124742	0
332	-3.2694893	3.619308	0
333	-3.7502608	5.643878	0
334	-3.4256516	7.458823	0
335	8.139467	5.358236	2
336	-3.6090517	6.746372	0
337	-2.5754504	5.4321666	0
338	-3.328549	6.5723653	0
339	-4.159193	3.9398909	0
340	-3.9466176	3.3904896	0
341	-4.4540834	3.7626228	0
342	6.0535693	11.2737055	1
343	-3.702119	3.8776095	0
344	-2.7854743	6.5112114	0
345	-1.7257687	5.389343	0
346	-3.1105206	3.1002626	0
347	-1.2088388	4.1444	0
348	-2.8481596	3.9717934	0
349	-3.0542443	4.7323833	0
350	-3.4628181	6.4603243	0
351	-3.4991143	3.0322523	0
352	-3.748387	2.997049	0
353	-2.6016197	3.5883036	0
354	-2.914313	4.0318723	0
355	-3.6841516	2.788986	0
356	-3.1166759	2.9862137	0
357	-3.1471455	2.9152136	0
358	-3.0811756	3.0845416	0
359	-3.0746436	3.9569335	0
360	-3.420306	3.4302144	0
361	-1.4149652	5.2068315	0
362	-1.3938534	5.1787024	0
363	-3.0329566	2.809913	0
364	-3.8655953	6.0474973	0
365	-3.689893	6.405177	0
366	-3.6633253	6.317503	0
367	9.170637	4.123652	2
368	-2.6005876	7.5219927	0
369	-3.53783	6.4650745	0
370	-2.8523352	7.021379	0
371	-2.8760614	7.6020603	0
372	-3.3907058	7.3795314	0
373	-2.4480767	4.376126	0
374	7.986117	5.5488424	2
375	-2.779666	7.6288137	0
376	-3.0085669	2.7940032	0
377	-2.5210025	4.5284615	0
378	-3.236596	3.6028776	0
379	8.137321	4.3671417	2
380	-2.692227	3.4599621	0
381	9.336773	4.8208537	2
382	-2.540575	3.6658611	0
383	-4.048785	6.5303106	0
384	-2.324609	6.8965454	0
385	-3.3148274	6.1193824	0
386	-2.3842623	7.465266	0
387	-3.0591598	6.9774313	0
388	-2.675054	3.89225	0
389	-3.9967568	7.237834	0
390	-3.9669237	3.7968547	0
391	-2.6386065	7.557738	0
392	-2.5353563	3.646607	0
393	-2.7328844	7.607857	0
394	8.208316	9.690251	1
395	7.0938993	10.992368	1
396	-2.051171	6.380863	0
397	-3.0372896	7.4964285	0
398	7.842188	4.6484613	2
399	8.251048	4.8178296	2
400	-2.1153884	6.242994	0
401	8.389361	4.046733	2
402	8.475124	4.4881997	2
403	-2.6583576	6.584552	0
404	-4.147843	3.8423555	0
405	-2.7472138	7.3049083	0
406	-1.5700049	5.3884797	0
407	-3.667966	3.50475	0
408	-0.96802783	5.2891755	0
409	-2.9898741	7.076699	0
410	9.354721	3.3491	2
411	8.291744	3.9232082	2
412	8.162544	3.7481215	2
413	-3.1447597	6.673456	0
414	6.8613524	11.7674465	1
415	-3.0946684	6.960865	0
416	-3.3586793	5.1104794	0
417	-3.0460062	6.9937983	0
418	8.19249	5.271559	2
419	8.193256	4.5178804	2
420	-3.7394478	3.389664	0
421	-2.9575834	6.9328766	0
422	-2.7968624	7.46641	0
423	-3.9464202	3.0679364	0
424	-2.9933107	7.5222616	0
425	-3.4397423	7.3529696	0
426	-3.443593	7.4117203	0
427	6.0407796	11.171108	1
428	-3.3873928	7.4994984	0
429	-2.5642478	6.275621	0
430	-2.743205	7.4009786	0
431	-3.1094074	3.4427783	0
432	-3.1098979	7.6336975	0
433	-3.1284888	3.640672	0
434	-3.0761318	7.367541	0
435	-2.4686308	3.7205577	0
436	-2.8808575	6.9666595	0
437	-3.208013	3.530526	0
438	-3.1537585	7.1529875	0
439	-3.2896497	3.381117	0
440	-2.7974446	7.448157	0
441	-1.6108336	4.3203998	0
442	-4.3913507	3.2926383	0
443	-2.9521375	5.709337	0
444	-2.99874	3.660675	0
445	-2.4780915	6.040535	0
446	-1.6219033	3.9854317	0
447	-3.765163	3.1192567	0
448	-4.3019867	3.2933092	0
449	-1.2154803	5.2378297	0
450	-4.521079	3.7859073	0
451	-3.3111544	6.8508315	0
452	-3.410563	6.7591534	0
453	-3.976112	5.824565	0
454	-3.338088	6.87676	0
455	8.227138	5.325237	2
456	-3.664762	6.7212553	0
457	-3.1224647	7.465011	0
458	-2.1872482	5.775315	0
459	-3.1303518	6.475355	0
460	-3.0572147	2.8823078	0
461	-2.914774	4.1533265	0
462	-2.6759312	3.6239717	0
463	-3.6931953	2.9261897	0
464	-1.1240915	5.068142	0
465	6.2797832	10.846189	1
466	-0.9155202	4.5653872	0
467	-4.011971	7.2092686	0
468	-1.426301	4.427057	0
469	-2.6553001	3.7642062	0
470	-3.1146767	2.969995	0
471	-1.9495375	6.215521	0
472	-0.88727105	4.596239	0
473	-2.3678486	5.228505	0
474	-3.5424547	5.8325496	0
475	-2.230583	6.4681635	0
476	-3.200767	2.9843376	0
477	-3.6716547	3.3744338	0
478	-1.6647468	4.0171986	0
479	-3.0012457	2.7849188	0
480	-3.1541479	2.8862362	0
481	8.178982	5.328368	2
482	-4.2473817	4.027563	0
483	8.206937	5.301002	2
484	-3.561652	3.5671918	0
485	-3.0697212	3.9938297	0
486	-3.423193	2.9227831	0
487	-3.1568315	7.4210644	0
488	-2.9509068	5.7632513	0
489	-3.4440618	3.6833704	0
490	8.065547	5.3269053	2
491	-1.275369	4.89751	0
492	-1.6868762	4.134634	0
493	-2.6447053	4.4676857	0
494	-1.7565947	4.0036607	0
495	-1.1457497	4.870505	0
496	-4.396498	4.137389	0
497	-1.2737664	4.9210944	0
498	-1.2095767	4.899058	0
499	-4.0065346	7.244524	0
500	-3.647065	3.8976722	0
501	-3.729646	5.6341057	0
502	-2.4725747	6.9653893	0
503	-2.1083474	5.1134744	0
504	-3.3216486	3.3206744	0
505	-3.6090715	5.1955256	0
506	-3.7476017	2.8333893	0
507	-4.3756948	3.5716321	0
508	-0.9980292	4.718987	0
509	-1.406273	4.49102	0
510	-4.1157074	7.163733	0
511	-1.7451189	3.943048	0
512	-1.5759107	4.0250835	0
513	-3.061799	2.8383837	0
514	-4.1959124	3.1103027	0
515	-2.988482	2.7836418	0
516	8.140579	5.312175	2
517	-3.3245697	3.6325974	0
518	-3.8747444	5.734053	0
519	-1.6174104	4.1284537	0
520	-1.6158935	4.0103297	0
521	-1.1722082	5.1945715	0
522	-1.2496439	4.106162	0
523	-1.8305671	3.962218	0
524	-3.1293354	4.4441104	0
525	-2.1080053	4.7479243	0
526	-3.7192469	2.8050551	0
527	-3.340532	4.369834	0
528	-3.007465	2.8009956	0
529	-1.3101971	4.7420683	0
530	-1.505298	4.0127745	0
531	-3.5634193	2.9068642	0
532	-3.721162	2.7347324	0
533	-3.3973863	2.9727938	0
534	-2.3750174	4.4020114	0
535	-4.5512443	3.112013	0
536	-3.5692074	5.199404	0
537	-3.8787014	5.839082	0
538	-3.5856857	6.26504	0
539	-3.0090747	3.6068919	0
540	-1.428826	4.8815846	0
541	6.176376	10.80205	1
542	9.159947	4.849433	2
543	-3.5293765	3.783184	0
544	-3.0052998	3.986679	0
545	-3.7989311	5.2323422	0
546	6.924834	10.897064	1
547	-3.7013252	5.9744873	0
548	-2.8840756	6.9346914	0
549	-2.9049344	7.510605	0
550	8.480281	4.171697	2
551	6.6661916	11.095631	1
552	-2.9140608	6.999351	0
553	7.98533	5.5276175	2
554	-3.055497	6.9252744	0
555	-3.8017213	3.501888	0
556	-3.8142397	5.531113	0
557	-2.932209	6.9755907	0
558	-3.7073967	6.1964903	0
559	8.070862	5.3475933	2
560	8.115915	5.49258	2
561	9.334664	2.563949	2
562	9.445144	2.3654292	2
563	7.1649795	9.278993	1
564	8.899177	3.0401201	2
565	9.022431	2.9297085	2
566	-3.5817237	4.0264635	0
567	8.933862	3.1330247	2
568	-4.361593	3.9959416	0
569	9.2160225	2.8763556	2
570	-3.2552955	3.5871558	0
571	-4.590552	3.5200057	0
572	8.074622	4.2494254	2
573	9.10451	8.895347	1
574	-2.16423	6.4423985	0
575	-3.7408767	4.5453534	0
576	8.167107	5.4131536	2
577	-4.127112	3.8391	0
578	-3.9427314	5.984984	0
579	-4.2417397	3.5279424	0
580	-4.229697	3.9378772	0
581	-2.7311134	5.3286214	0
582	-2.5721014	6.452364	0
583	-2.5105922	6.127475	0
584	-2.8499432	7.5287423	0
585	8.035424	4.246471	2
586	-4.5935183	3.7264018	0
587	-3.236646	7.5973077	0
588	-1.6821876	4.030955	0
589	7.0921917	10.775893	1
590	6.94667	11.751829	1
591	-4.5428405	3.0132594	0
592	-2.9484117	4.278488	0
593	-3.4931061	4.7838464	0
594	-3.3991668	4.9557724	0
595	-3.4241633	4.8874574	0
596	-4.076831	3.7553542	0
597	-3.813031	3.1026237	0
598	-3.1126275	5.904867	0
599	6.645809	10.481547	1
600	-3.5795844	6.3080435	0
601	-2.9122658	4.9811068	0
602	-2.496819	4.68297	0
603	-3.0363638	5.67303	0
604	-3.0099385	6.029371	0
605	-3.5966973	6.237457	0
606	9.207046	2.6815732	2
607	7.083722	9.129681	1
608	8.360247	5.4989777	2
609	7.1739726	10.706639	1
610	8.924403	8.901706	1
611	-3.0366046	6.1232653	0
612	8.892841	3.0796893	2
613	9.014083	8.79321	1
614	-4.432739	3.874973	0
615	-3.9695756	6.0630593	0
616	-3.23898	5.2088823	0
617	-4.180798	5.094481	0
618	-3.3465343	5.0215945	0
619	-4.3707848	3.6473627	0
620	-1.1947882	5.3417664	0
621	-4.4918194	3.732978	0
622	-3.330193	4.9188523	0
623	-4.356693	3.6818814	0
624	-3.9780045	5.9466257	0
625	-4.4010224	3.451467	0
626	-4.4364448	4.057511	0
627	-4.48469	3.9369245	0
628	-3.0484602	7.436619	0
629	-3.484397	4.7976027	0
630	-2.5858014	7.1183553	0
631	-4.032355	3.7577844	0
632	-3.5861912	5.943628	0
633	-1.3251505	4.228391	0
634	-4.4450574	3.6084201	0
635	-3.1906116	4.7803473	0
636	-3.0788012	4.817894	0
637	-4.4887557	3.5852387	0
638	-3.3727207	4.9159546	0
639	-0.98368835	4.574135	0
640	-4.5560718	3.3141606	0
641	-4.28029	2.8777733	0
642	-2.7567694	5.6307483	0
643	-3.0514064	7.4325247	0
644	-1.1975183	5.358701	0
645	-4.5602446	3.7971811	0
646	8.234412	5.0843368	2
647	-3.9636116	6.0994225	0
648	8.259546	4.7050514	2
649	9.562271	2.312896	2
650	8.586596	3.9461057	2
651	8.550668	4.0343246	2
652	9.345158	2.8992128	2
653	8.172814	5.3823667	2
654	-1.1780646	5.7328568	0
655	9.139335	4.1941223	2
656	8.754116	3.594	2
657	9.194731	4.571756	2
658	9.411251	2.455727	2
659	7.957037	4.0572324	2
660	9.028877	9.147749	1
661	9.734479	2.2299063	2
662	8.083931	4.084428	2
663	8.335407	4.0852203	2
664	8.008187	4.175644	2
665	9.166688	4.7707834	2
666	8.874069	8.718221	1
667	8.125666	8.684244	1
668	9.232475	2.6350558	2
669	8.069561	8.519096	1
670	7.285416	8.940345	1
671	7.6304555	4.5555453	2
672	8.991861	5.120239	2
673	9.131236	2.5347223	2
674	8.226284	9.202357	1
675	8.04163	4.1753416	2
676	8.632943	3.2864134	2
677	9.840594	2.3790116	2
678	8.201449	4.184204	2
679	-2.3875449	7.4661703	0
680	8.330817	4.7242355	2
681	9.19002	4.62865	2
682	-4.197677	7.0275297	0
683	9.01031	8.734632	1
684	8.829598	8.523575	1
685	6.2840633	12.095951	1
686	8.967501	8.682176	1
687	8.927104	8.633393	1
688	8.911431	8.623749	1
689	8.948375	8.643036	1
690	-3.047799	2.8323648	0
691	8.070612	3.5778913	2
692	-2.7705996	4.4200683	0
693	-3.5991929	3.8898067	0
694	-3.693914	3.2632878	0
695	8.657415	8.900814	1
696	-1.9993734	7.3281174	0
697	8.907801	8.810361	1
698	-2.85869	4.5361366	0
699	-1.1839969	4.175437	0
700	9.053487	8.896461	1
701	-2.8305228	6.503241	0
702	7.005332	11.774798	1
703	-2.0648403	5.673293	0
704	-2.2432606	5.729896	0
705	7.6463137	10.964869	1
706	-2.823349	4.7533984	0
707	8.899659	8.816553	1
708	-2.8576784	4.7968774	0
709	-1.9244992	7.2831726	0
710	-2.9855232	4.14799	0
711	9.004615	9.22687	1
712	-2.771878	4.9777503	0
713	9.081956	8.909087	1
714	8.529601	3.6180577	2
715	6.142913	10.724229	1
716	-1.7043624	5.1905956	0
717	-3.7436883	5.4022903	0
718	8.946456	5.129131	2
719	8.9271965	8.07508	1
720	7.676598	4.6184926	2
721	-4.1707616	3.3996758	0
722	9.05155	8.912022	1
723	-3.1464097	6.7912936	0
724	-3.673013	5.3731384	0
725	9.036175	8.889373	1
726	-3.6717217	5.4841022	0
727	7.904383	4.495099	2
728	-2.4773	5.215567	0
729	-3.0515537	5.101949	0
730	-3.6775432	5.383295	0
731	8.614277	3.8791134	2
732	8.96073	2.8272333	2
733	-2.304082	4.5659513	0
734	9.092205	8.886568	1
735	9.029321	8.751867	1
736	7.969686	9.243693	1
737	8.884977	2.869814	2
738	8.026115	9.136546	1
739	8.070264	9.173078	1
740	8.917534	8.682719	1
741	9.003577	2.811321	2
742	7.6411457	4.5490403	2
743	8.923199	8.548874	1
744	9.392063	2.986831	2
745	8.533482	4.943313	2
746	8.67333	3.2135556	2
747	8.080843	8.49714	1
748	9.003073	9.187972	1
749	8.28661	4.158097	2
750	8.102434	3.5415618	2
751	7.6402555	4.594811	2
752	-2.5907812	5.4989715	0
753	-1.2167948	4.153498	0
754	-2.0483131	6.343028	0
755	-3.3378386	4.932563	0
756	-3.3072848	4.9579115	0
757	-1.4000194	5.0473795	0
758	-3.310747	4.9358716	0
759	8.845521	9.099106	1
760	8.827971	9.5149355	1
761	-2.546872	5.2654843	0
762	7.9935274	4.0315423	2
763	-2.9134858	5.2352858	0
764	-2.9576697	5.1494327	0
765	8.9664955	2.7895517	2
766	7.5767817	4.665949	2
767	-2.3584473	6.2155814	0
768	-3.1049025	6.096131	0
769	-2.1789212	4.857746	0
770	-2.646734	6.0423284	0
771	7.612194	4.5814486	2
772	7.2638845	9.088036	1
773	8.064815	4.336761	2
774	8.929702	3.6019013	2
775	8.2908945	8.282769	1
776	8.053005	4.232236	2
777	9.742632	2.3881824	2
778	7.6394453	4.5805707	2
779	8.044912	3.5687675	2
780	8.974561	9.239212	1
781	9.094145	5.049443	2
782	9.552265	2.2132983	2
783	-4.18211	6.8279767	0
784	7.225632	8.885515	1
785	8.95171	4.1581864	2
786	9.165897	5.258248	2
787	-1.2038467	4.1272483	0
788	9.732856	2.2505226	2
789	9.685657	2.2225482	2
790	9.337984	4.852686	2
791	-2.2297711	6.3228736	0
792	9.607985	2.385229	2
793	6.553141	10.629499	1
794	9.528265	2.2867758	2
795	7.1067114	9.198227	1
796	9.459161	2.4206142	2
797	7.0786695	9.264741	1
798	9.151662	2.9657702	2
799	9.293273	3.2075655	2
800	8.78002	4.5366454	2
801	6.257714	10.752688	1
802	8.864686	4.5367913	2
803	-2.9966626	5.567914	0
804	7.0778704	9.445469	1
805	6.904244	10.861054	1
806	-2.5179694	7.5975447	0
807	7.8281817	10.743845	1
808	7.8547835	10.723856	1
809	6.775482	10.955677	1
810	8.106216	9.668181	1
811	6.7275033	10.634561	1
812	7.7902055	10.662158	1
813	-3.4070835	3.6621454	0
814	7.692942	10.887993	1
815	-3.931184	4.315639	0
816	8.990498	2.8078265	2
817	7.8447175	10.764415	1
818	-3.3748376	3.2751632	0
819	7.377572	10.846391	1
820	6.942278	10.858515	1
821	-3.8536997	6.3000216	0
822	-2.2548952	6.5928693	0
823	-1.1575892	5.2180257	0
824	-1.5156351	6.804428	0
825	-2.8877885	5.467985	0
826	-3.4767132	5.7320538	0
827	-2.8055682	3.4883425	0
828	-1.098857	4.193978	0
829	-3.7955503	6.5095196	0
830	-3.677887	2.8692153	0
831	-3.5065155	3.7863615	0
832	-4.1211004	3.563314	0
833	-3.0292265	5.990907	0
834	-1.9808822	7.267174	0
835	-2.9170356	6.9390283	0
836	7.814629	10.6787615	1
837	7.8638287	10.705371	1
838	-1.3970625	6.028456	0
839	-3.8608756	2.8093133	0
840	-3.4393547	6.624579	0
841	5.6873317	11.645763	1
842	-1.2716794	5.5634356	0
843	-4.5156717	3.3378105	0
844	-2.558683	6.5971556	0
845	-2.5260036	4.541054	0
846	5.9148707	11.640036	1
847	-2.2589815	6.430376	0
848	-3.7457764	3.4800282	0
849	8.293411	4.9395943	2
850	-2.5851772	4.35377	0
851	-4.080971	2.9346306	0
852	-2.2371564	5.013704	0
853	-2.4544168	6.0494084	0
854	-1.6714162	4.3083844	0
855	-2.1234944	6.8258963	0
856	-2.1451836	6.6999006	0
857	-2.8409326	5.7227263	0
858	-3.075673	5.413051	0
859	-1.6664778	6.33651	0
860	-2.783064	7.3502755	0
861	-2.487609	4.3947887	0
862	-2.1275167	6.1473417	0
863	-2.480725	4.3869896	0
864	-2.628464	4.867681	0
865	-2.0074952	7.0469937	0
866	-3.019575	6.359635	0
867	-1.9932584	7.111082	0
868	-2.7956119	7.5294976	0
869	-2.0359387	7.034915	0
870	-2.3116815	6.951992	0
871	-2.5092623	4.4957123	0
872	-3.793786	3.0492492	0
873	-0.9860169	4.6515226	0
874	-2.4492252	5.23379	0
875	-2.2764127	5.1321635	0
876	-1.4011141	5.2427993	0
877	-1.4033471	5.5456805	0
878	-1.303799	5.3866453	0
879	-2.6776817	6.7022114	0
880	8.003945	5.5193686	2
881	-4.441483	2.8607323	0
882	-2.0773401	6.3779345	0
883	-1.9810789	6.29471	0
884	-2.6240835	6.3965993	0
885	-0.8893293	4.5876904	0
886	-0.95698154	4.447548	0
887	-2.0876632	4.450799	0
888	-1.2712363	5.3165684	0
889	-2.7271795	6.065992	0
890	-2.864838	5.010507	0
891	-3.8660192	6.3520494	0
892	-3.250703	6.4306145	0
893	-1.2987101	4.7551312	0
894	-2.5695784	5.1082964	0
895	-1.2567034	4.076272	0
896	-4.453633	3.1552532	0
897	-1.3375264	3.9817536	0
898	-1.6226376	5.4937015	0
899	-2.7704704	6.091279	0
900	-4.227604	5.039889	0
901	-3.473318	6.5077353	0
902	7.104447	9.384105	1
903	-3.3770747	6.5648375	0
904	-3.1224723	6.871527	0
905	8.298733	8.281749	1
906	-2.8344505	6.575237	0
907	-3.2626984	6.301326	0
908	-3.0466003	6.5532694	0
909	-2.9340656	4.13525	0
910	-2.9232264	4.0911174	0
911	8.966151	4.742592	2
912	-3.5777094	3.4781287	0
913	8.921764	2.8165677	2
914	-2.9661555	3.6886287	0
915	-2.8842578	4.4013224	0
916	-0.9066758	4.595184	0
917	-2.504225	6.0529113	0
918	-1.8850461	7.17276	0
919	-2.5105789	6.0634637	0
920	-1.9965464	7.0667787	0
921	-2.0087922	7.0137005	0
922	-1.9865439	7.0690064	0
923	-2.1531093	6.972479	0
924	-2.1970973	6.8955774	0
925	-1.9800658	7.241856	0
926	-1.6650062	5.5631676	0
927	-3.9241168	2.851906	0
928	-2.7291868	7.185301	0
929	-4.492399	3.4657583	0
930	-3.1557362	6.7648273	0
931	-1.1414019	4.8026085	0
932	-2.1387522	6.0293775	0
933	7.870794	10.710176	1
934	-2.2819097	6.332502	0
935	-2.2478638	6.742876	0
936	-1.7896444	4.1070323	0
937	-3.893345	3.0771613	0
938	-3.683159	3.1521542	0
939	-2.9687035	4.6431274	0
940	-2.9335642	5.4200673	0
941	-3.1621056	5.219451	0
942	-2.5190804	3.686924	0
943	-2.830053	5.1890736	0
944	-4.6118155	3.697157	0
945	-3.3919384	5.3607807	0
946	-4.070687	5.2724237	0
947	-2.4959872	6.105656	0
948	-2.6407928	6.0438066	0
949	-1.4536067	6.572518	0
950	-3.925086	3.3669953	0
951	7.323904	10.943873	1
952	8.05707	9.325853	1
953	-3.3377445	6.449481	0
954	9.046012	3.564392	2
955	-3.0857208	6.233649	0
956	9.287663	3.91969	2
957	8.895015	9.433515	1
958	8.393701	4.8007946	2
959	6.8455386	10.886035	1
960	7.7489624	10.859522	1
961	6.2774243	10.741095	1
962	9.563601	2.1893225	2
963	6.0523005	11.963228	1
964	9.356652	4.9546556	2
965	6.0690126	11.968747	1
966	9.134667	5.230802	2
967	7.036981	12.392079	1
968	8.894997	3.3257148	2
969	6.589686	12.185639	1
970	9.199349	5.0479865	2
971	9.1877985	4.718469	2
972	6.9064293	12.333889	1
973	-3.0960672	7.1570444	0
974	6.584027	11.671202	1
975	9.488953	2.4840605	2
976	7.9650683	3.8719897	2
977	7.1649046	11.53935	1
978	7.129546	11.612409	1
979	9.481721	2.4033968	2
980	9.074321	5.0427113	2
981	6.053422	12.06039	1
982	6.40262	12.060263	1
983	9.004788	5.3561625	2
984	7.0363755	9.55643	1
985	6.712723	11.639387	1
986	6.7777367	11.907054	1
987	6.915429	11.649136	1
988	9.605394	2.2000563	2
989	6.6742063	11.618482	1
990	9.144327	4.4468327	2
991	9.526793	2.2473967	2
992	9.13478	4.382568	2
993	7.1473107	11.308435	1
994	9.127724	4.2156606	2
995	-3.7729027	3.1506228	0
996	7.4409385	9.168744	1
997	7.3128996	9.1384325	1
998	7.3348103	9.047925	1
999	7.2091427	9.186989	1
1000	7.2207236	9.087281	1
1001	-2.0798745	6.9312763	0
1002	7.11206	12.154416	1
1003	7.995657	10.205154	1
1004	6.5346985	12.035417	1
1005	6.6192627	12.012359	1
1006	8.595047	5.3465266	2
1007	6.755884	11.856241	1
1008	8.782953	4.993109	2
1009	9.148461	4.710953	2
1010	6.6738343	11.634154	1
1011	9.162919	4.728384	2
1012	7.039984	9.46786	1
1013	8.991877	4.8134723	2
1014	9.217024	4.9053016	2
1015	7.0728145	9.367077	1
1016	6.8138275	10.847526	1
1017	7.091077	12.309838	1
1018	9.2397175	4.508244	2
1019	9.248435	4.1096272	2
1020	7.9752736	10.28674	1
1021	-2.3421059	4.207773	0
1022	8.989857	9.246932	1
1023	7.085506	9.441484	1
1024	7.9718513	8.652109	1
1025	-3.1767762	3.0233712	0
1026	8.99043	4.013544	2
1027	6.4648004	11.05271	1
1028	6.6292043	11.21203	1
1029	6.6591024	11.155954	1
1030	9.344479	3.2791493	2
1031	6.938554	10.684881	1
1032	6.5220156	10.782202	1
1033	6.431866	10.795515	1
1034	9.043494	5.2446957	2
1035	9.010329	5.3247976	2
1036	6.454647	10.729246	1
1037	6.24764	11.050176	1
1038	5.9684763	11.984602	1
1039	9.375138	4.9587717	2
1040	9.366039	4.9951506	2
1041	5.7304845	11.911121	1
1042	5.779039	12.019561	1
1043	6.1050024	11.43747	1
1044	5.8203435	11.699772	1
1045	5.745684	11.687297	1
1046	5.756351	11.723562	1
1047	7.144987	11.277377	1
1048	6.997271	12.066901	1
1049	7.2436776	10.965523	1
1050	7.136007	12.30998	1
1051	7.6087303	4.600565	2
1052	5.789484	11.973686	1
1053	-1.1543452	5.218832	0
1054	-1.3977895	5.205365	0
1055	6.2881246	11.381238	1
1056	6.6017375	11.205106	1
1057	5.9637785	11.578308	1
1058	6.2461996	10.840863	1
1059	5.9186225	11.830102	1
1060	-1.4166515	4.443602	0
1061	-1.1700433	4.8385844	0
1062	8.459335	5.538522	2
1063	6.962705	12.041225	1
1064	6.434426	11.992156	1
1065	-2.7522266	4.6696177	0
1066	6.4445767	11.928997	1
1067	6.996982	12.436457	1
1068	-2.4096203	6.153152	0
1069	-2.447008	4.560013	0
1070	9.375375	4.237368	2
1071	7.061156	9.444999	1
1072	8.961359	7.897864	1
1073	6.6724215	11.132203	1
1074	9.26227	5.1038327	2
1075	6.578596	11.167452	1
1076	-2.611428	5.3010707	0
1077	6.644261	11.224054	1
1078	6.7437057	11.934478	1
1079	-2.5275676	4.6974683	0
1080	6.701377	11.156641	1
1081	-2.2362182	5.042555	0
1082	8.245213	4.68426	2
1083	-2.4098363	5.1146665	0
1084	6.0763416	11.430644	1
1085	-1.179208	4.970559	0
1086	5.724641	11.762038	1
1087	8.953439	4.0895896	2
1088	6.158338	11.220087	1
1089	-1.828862	4.218945	0
1090	8.975168	4.5770345	2
1091	8.949483	5.1319294	2
1092	8.373427	4.3076906	2
1093	6.997762	12.389474	1
1094	9.399674	4.18602	2
1095	7.812616	4.8469734	2
1096	5.9679155	11.896913	1
1097	9.373509	4.946772	2
1098	9.184893	5.1893597	2
1099	9.201462	5.131382	2
1100	6.9647703	12.38386	1
1101	5.839673	11.987919	1
1102	9.495906	2.423624	2
1103	5.942093	12.084532	1
1104	9.591115	2.1838374	2
1105	7.200662	9.081699	1
1106	9.104609	5.065991	2
1107	-2.7843733	5.8096356	0
1108	5.7842245	12.027975	1
1109	-1.4574301	5.1422377	0
1110	5.941192	11.836645	1
1111	6.077025	11.279472	1
1112	-2.4482052	3.7016964	0
1113	-2.582701	3.8461251	0
1114	-2.239465	5.0285273	0
1115	9.160646	3.148164	2
1116	8.894034	4.0462675	2
1117	9.414233	4.1992235	2
1118	7.616107	4.6030793	2
1119	7.622125	4.5668163	2
1120	8.954811	8.11868	1
1121	-1.4310682	6.5888658	0
1122	-3.7021186	3.1583896	0
1123	7.0543942	11.830043	1
1124	-3.5365605	3.345157	0
1125	-3.8359165	2.8260713	0
1126	-3.6227384	3.1705334	0
1127	7.3193707	9.103361	1
1128	-3.404737	7.4707785	0
1129	7.0467024	9.437694	1
1130	7.778552	4.7918434	2
1131	8.049196	10.129479	1
1132	6.9992266	12.062787	1
1133	9.158327	5.1800284	2
1134	5.8133564	11.9892025	1
1135	9.168428	5.2634	2
1136	9.429033	2.781515	2
1137	5.9666047	12.049367	1
1138	5.821831	12.037645	1
1139	9.284409	5.104	2
1140	6.6093864	11.121022	1
1141	9.520401	2.2487226	2
1142	6.4123435	12.010765	1
1143	6.418551	10.783717	1
1144	6.428028	10.765843	1
1145	6.3700447	10.695904	1
1146	9.222759	4.8831344	2
1147	6.479683	11.312083	1
1148	7.677832	4.629015	2
1149	6.9864664	12.461196	1
1150	6.827832	12.336356	1
1151	5.8704185	11.899805	1
