# Supplementary material for: Laminar organization of cellular microcircuits modulating human interictal epileptiform discharges
Source: Nat Neurosci. 2026 Apr 30;29(6):1462–75. doi: 10.1038/s41593-026-02258-4 (PMC13246451; doi:10.1038/s41593-026-02258-4)
Supplement: Supplementary file 11 — Statistical Source Data. [file 41593_2026_2258_MOESM11_ESM.zip › ED2/panelc.csv]

	ts	labels
0	600.0	0
1	633.3333333333333	0
2	233.33333333333334	1
3	533.3333333333334	0
4	633.3333333333333	0
5	400.0	0
6	500.0	0
7	233.33333333333334	2
8	233.33333333333334	1
9	300.0	1
10	633.3333333333333	0
11	233.33333333333334	1
12	133.33333333333334	2
13	233.33333333333334	1
14	300.0	1
15	200.0	2
16	366.6666666666667	0
17	166.66666666666666	2
18	233.33333333333334	1
19	166.66666666666666	2
20	200.0	2
21	233.33333333333334	2
22	300.0	1
23	233.33333333333334	1
24	266.6666666666667	2
25	233.33333333333334	1
26	300.0	1
27	700.0	0
28	233.33333333333334	1
29	300.0	1
30	166.66666666666666	1
31	566.6666666666667	0
32	266.6666666666667	2
33	400.0	0
34	133.33333333333334	2
35	133.33333333333334	2
36	500.0	0
37	400.0	1
38	166.66666666666666	2
39	300.0	1
40	333.3333333333333	1
41	200.0	1
42	233.33333333333334	1
43	600.0	0
44	300.0	1
45	266.6666666666667	2
46	200.0	1
47	233.33333333333334	1
48	233.33333333333334	1
49	266.6666666666667	2
50	200.0	1
51	200.0	1
52	300.0	2
53	300.0	2
54	133.33333333333334	2
55	266.6666666666667	1
56	66.66666666666667	2
57	233.33333333333334	2
58	433.3333333333333	0
59	233.33333333333334	2
60	166.66666666666666	1
61	300.0	2
62	300.0	1
63	233.33333333333334	2
64	300.0	1
65	300.0	2
66	300.0	1
67	200.0	2
68	200.0	1
69	533.3333333333334	0
70	266.6666666666667	2
71	333.3333333333333	2
72	333.3333333333333	2
73	133.33333333333334	2
74	566.6666666666667	0
75	500.0	0
76	266.6666666666667	1
77	666.6666666666666	0
78	300.0	1
79	233.33333333333334	1
80	400.0	0
81	233.33333333333334	1
82	366.6666666666667	2
83	666.6666666666666	0
84	100.0	1
85	366.6666666666667	1
86	666.6666666666666	0
87	366.6666666666667	1
88	666.6666666666666	0
89	566.6666666666667	0
90	566.6666666666667	0
91	266.6666666666667	2
92	333.3333333333333	1
93	133.33333333333334	1
94	666.6666666666666	0
95	466.6666666666667	0
96	600.0	0
97	600.0	0
98	233.33333333333334	1
99	233.33333333333334	1
100	233.33333333333334	2
101	66.66666666666667	2
102	266.6666666666667	2
103	300.0	2
104	133.33333333333334	2
105	266.6666666666667	1
106	533.3333333333334	0
107	533.3333333333334	0
108	666.6666666666666	0
109	266.6666666666667	1
110	633.3333333333333	0
111	533.3333333333334	0
112	200.0	1
113	300.0	2
114	600.0	0
115	600.0	0
116	666.6666666666666	0
117	666.6666666666666	0
118	266.6666666666667	1
119	233.33333333333334	1
120	266.6666666666667	1
121	300.0	2
122	200.0	1
123	233.33333333333334	2
124	233.33333333333334	2
125	233.33333333333334	2
126	300.0	1
127	133.33333333333334	2
128	300.0	1
129	266.6666666666667	1
130	200.0	1
131	33.333333333333336	1
132	66.66666666666667	2
133	166.66666666666666	2
134	200.0	1
135	200.0	1
136	200.0	1
137	200.0	1
138	233.33333333333334	1
139	266.6666666666667	1
140	166.66666666666666	2
141	200.0	2
142	300.0	1
143	100.0	2
144	233.33333333333334	1
145	333.3333333333333	0
146	266.6666666666667	2
147	233.33333333333334	2
148	666.6666666666666	0
149	400.0	2
150	166.66666666666666	2
151	633.3333333333333	0
152	100.0	2
153	566.6666666666667	0
154	600.0	0
155	233.33333333333334	1
156	233.33333333333334	2
157	633.3333333333333	0
158	0.0	2
159	533.3333333333334	0
160	0.0	2
161	0.0	2
162	200.0	2
163	633.3333333333333	0
164	666.6666666666666	0
165	266.6666666666667	2
166	266.6666666666667	1
167	666.6666666666666	0
168	633.3333333333333	0
169	633.3333333333333	0
170	200.0	2
171	566.6666666666667	0
172	666.6666666666666	0
173	600.0	0
174	633.3333333333333	0
175	33.333333333333336	2
176	633.3333333333333	0
177	333.3333333333333	2
178	600.0	0
179	366.6666666666667	2
180	300.0	1
181	700.0	0
182	633.3333333333333	0
183	600.0	0
184	500.0	0
185	700.0	0
186	633.3333333333333	0
187	633.3333333333333	0
188	266.6666666666667	1
189	266.6666666666667	2
190	566.6666666666667	0
191	533.3333333333334	0
192	233.33333333333334	2
193	533.3333333333334	0
194	566.6666666666667	0
195	666.6666666666666	0
196	200.0	1
197	633.3333333333333	0
198	233.33333333333334	2
199	633.3333333333333	0
200	366.6666666666667	1
201	500.0	0
202	633.3333333333333	0
203	500.0	0
204	633.3333333333333	0
205	266.6666666666667	2
206	233.33333333333334	2
207	166.66666666666666	2
208	233.33333333333334	1
209	566.6666666666667	0
210	533.3333333333334	0
211	366.6666666666667	2
212	233.33333333333334	2
213	700.0	0
214	133.33333333333334	2
215	666.6666666666666	0
216	233.33333333333334	2
217	633.3333333333333	0
218	666.6666666666666	0
219	700.0	0
220	333.3333333333333	1
221	233.33333333333334	2
222	300.0	2
223	366.6666666666667	1
224	200.0	2
225	266.6666666666667	1
226	200.0	2
227	266.6666666666667	1
228	300.0	2
229	266.6666666666667	1
230	266.6666666666667	1
231	633.3333333333333	0
232	633.3333333333333	0
233	633.3333333333333	0
234	733.3333333333334	0
235	700.0	0
236	666.6666666666666	0
237	666.6666666666666	0
238	600.0	0
239	100.0	2
240	700.0	0
241	666.6666666666666	0
242	666.6666666666666	0
243	233.33333333333334	1
244	166.66666666666666	2
245	700.0	0
246	666.6666666666666	0
247	700.0	0
248	500.0	0
249	500.0	0
250	300.0	2
251	600.0	0
252	666.6666666666666	0
253	166.66666666666666	2
254	566.6666666666667	0
255	0.0	2
256	333.3333333333333	1
257	66.66666666666667	2
258	166.66666666666666	2
259	266.6666666666667	2
260	200.0	2
261	200.0	2
262	266.6666666666667	1
263	266.6666666666667	2
264	233.33333333333334	2
265	233.33333333333334	2
266	266.6666666666667	2
267	233.33333333333334	2
268	200.0	1
269	266.6666666666667	1
270	300.0	1
271	300.0	1
272	266.6666666666667	2
273	133.33333333333334	2
274	166.66666666666666	2
275	200.0	2
276	266.6666666666667	1
277	133.33333333333334	2
278	233.33333333333334	2
279	166.66666666666666	2
280	233.33333333333334	2
281	200.0	1
282	266.6666666666667	2
283	666.6666666666666	0
284	266.6666666666667	2
285	233.33333333333334	1
286	100.0	2
287	233.33333333333334	1
288	233.33333333333334	1
289	633.3333333333333	0
290	200.0	2
291	266.6666666666667	2
292	166.66666666666666	1
293	633.3333333333333	0
294	633.3333333333333	0
295	633.3333333333333	0
296	166.66666666666666	2
297	633.3333333333333	0
298	366.6666666666667	0
299	533.3333333333334	0
300	466.6666666666667	0
301	633.3333333333333	0
302	633.3333333333333	0
303	133.33333333333334	2
304	133.33333333333334	2
305	666.6666666666666	0
306	533.3333333333334	0
307	266.6666666666667	2
308	300.0	2
309	300.0	2
310	266.6666666666667	2
311	166.66666666666666	1
312	633.3333333333333	0
313	600.0	0
314	566.6666666666667	0
315	666.6666666666666	0
316	266.6666666666667	2
317	633.3333333333333	0
318	300.0	0
319	200.0	2
320	500.0	0
321	0.0	2
322	633.3333333333333	0
323	300.0	1
324	633.3333333333333	0
325	200.0	2
326	633.3333333333333	0
327	366.6666666666667	0
328	566.6666666666667	0
329	566.6666666666667	0
330	433.3333333333333	1
331	633.3333333333333	0
332	666.6666666666666	0
333	633.3333333333333	0
334	666.6666666666666	0
335	533.3333333333334	2
336	666.6666666666666	0
337	633.3333333333333	0
338	633.3333333333333	0
339	666.6666666666666	0
340	633.3333333333333	0
341	633.3333333333333	0
342	333.3333333333333	1
343	566.6666666666667	0
344	633.3333333333333	0
345	700.0	0
346	666.6666666666666	0
347	566.6666666666667	0
348	666.6666666666666	0
349	633.3333333333333	0
350	633.3333333333333	0
351	666.6666666666666	0
352	633.3333333333333	0
353	633.3333333333333	0
354	600.0	0
355	633.3333333333333	0
356	600.0	0
357	666.6666666666666	0
358	633.3333333333333	0
359	633.3333333333333	0
360	666.6666666666666	0
361	633.3333333333333	0
362	633.3333333333333	0
363	666.6666666666666	0
364	600.0	0
365	633.3333333333333	0
366	666.6666666666666	0
367	200.0	2
368	566.6666666666667	0
369	633.3333333333333	0
370	633.3333333333333	0
371	333.3333333333333	0
372	566.6666666666667	0
373	633.3333333333333	0
374	366.6666666666667	2
375	633.3333333333333	0
376	600.0	0
377	666.6666666666666	0
378	633.3333333333333	0
379	466.6666666666667	2
380	666.6666666666666	0
381	233.33333333333334	2
382	666.6666666666666	0
383	533.3333333333334	0
384	400.0	0
385	566.6666666666667	0
386	366.6666666666667	0
387	633.3333333333333	0
388	633.3333333333333	0
389	500.0	0
390	700.0	0
391	433.3333333333333	0
392	633.3333333333333	0
393	500.0	0
394	233.33333333333334	1
395	266.6666666666667	1
396	500.0	0
397	633.3333333333333	0
398	66.66666666666667	2
399	0.0	2
400	600.0	0
401	0.0	2
402	0.0	2
403	633.3333333333333	0
404	700.0	0
405	666.6666666666666	0
406	633.3333333333333	0
407	633.3333333333333	0
408	400.0	0
409	600.0	0
410	400.0	2
411	100.0	2
412	400.0	2
413	500.0	0
414	233.33333333333334	1
415	633.3333333333333	0
416	533.3333333333334	0
417	633.3333333333333	0
418	0.0	2
419	400.0	2
420	633.3333333333333	0
421	666.6666666666666	0
422	666.6666666666666	0
423	633.3333333333333	0
424	633.3333333333333	0
425	633.3333333333333	0
426	633.3333333333333	0
427	300.0	1
428	666.6666666666666	0
429	633.3333333333333	0
430	666.6666666666666	0
431	633.3333333333333	0
432	500.0	0
433	666.6666666666666	0
434	666.6666666666666	0
435	633.3333333333333	0
436	633.3333333333333	0
437	600.0	0
438	633.3333333333333	0
439	666.6666666666666	0
440	600.0	0
441	600.0	0
442	466.6666666666667	0
443	633.3333333333333	0
444	566.6666666666667	0
445	600.0	0
446	600.0	0
447	666.6666666666666	0
448	633.3333333333333	0
449	666.6666666666666	0
450	566.6666666666667	0
451	633.3333333333333	0
452	666.6666666666666	0
453	600.0	0
454	600.0	0
455	133.33333333333334	2
456	633.3333333333333	0
457	633.3333333333333	0
458	633.3333333333333	0
459	633.3333333333333	0
460	633.3333333333333	0
461	666.6666666666666	0
462	500.0	0
463	633.3333333333333	0
464	633.3333333333333	0
465	300.0	1
466	566.6666666666667	0
467	600.0	0
468	533.3333333333334	0
469	633.3333333333333	0
470	600.0	0
471	533.3333333333334	0
472	466.6666666666667	0
473	533.3333333333334	0
474	633.3333333333333	0
475	566.6666666666667	0
476	666.6666666666666	0
477	633.3333333333333	0
478	633.3333333333333	0
479	633.3333333333333	0
480	633.3333333333333	0
481	366.6666666666667	2
482	633.3333333333333	0
483	300.0	2
484	666.6666666666666	0
485	466.6666666666667	0
486	666.6666666666666	0
487	433.3333333333333	0
488	633.3333333333333	0
489	633.3333333333333	0
490	333.3333333333333	2
491	633.3333333333333	0
492	566.6666666666667	0
493	633.3333333333333	0
494	500.0	0
495	566.6666666666667	0
496	666.6666666666666	0
497	666.6666666666666	0
498	633.3333333333333	0
499	566.6666666666667	0
500	566.6666666666667	0
501	633.3333333333333	0
502	666.6666666666666	0
503	466.6666666666667	0
504	666.6666666666666	0
505	533.3333333333334	0
506	633.3333333333333	0
507	566.6666666666667	0
508	633.3333333333333	0
509	566.6666666666667	0
510	566.6666666666667	0
511	566.6666666666667	0
512	666.6666666666666	0
513	633.3333333333333	0
514	633.3333333333333	0
515	633.3333333333333	0
516	333.3333333333333	2
517	600.0	0
518	600.0	0
519	600.0	0
520	633.3333333333333	0
521	533.3333333333334	0
522	566.6666666666667	0
523	666.6666666666666	0
524	633.3333333333333	0
525	600.0	0
526	666.6666666666666	0
527	666.6666666666666	0
528	633.3333333333333	0
529	600.0	0
530	633.3333333333333	0
531	633.3333333333333	0
532	666.6666666666666	0
533	633.3333333333333	0
534	600.0	0
535	566.6666666666667	0
536	633.3333333333333	0
537	600.0	0
538	566.6666666666667	0
539	600.0	0
540	533.3333333333334	0
541	266.6666666666667	1
542	233.33333333333334	2
543	600.0	0
544	633.3333333333333	0
545	633.3333333333333	0
546	233.33333333333334	1
547	633.3333333333333	0
548	633.3333333333333	0
549	500.0	0
550	333.3333333333333	2
551	200.0	1
552	666.6666666666666	0
553	333.3333333333333	2
554	666.6666666666666	0
555	633.3333333333333	0
556	600.0	0
557	633.3333333333333	0
558	633.3333333333333	0
559	266.6666666666667	2
560	300.0	2
561	300.0	2
562	133.33333333333334	2
563	166.66666666666666	1
564	166.66666666666666	2
565	266.6666666666667	2
566	600.0	0
567	300.0	2
568	533.3333333333334	0
569	233.33333333333334	2
570	666.6666666666666	0
571	666.6666666666666	0
572	33.333333333333336	2
573	266.6666666666667	1
574	633.3333333333333	0
575	600.0	0
576	66.66666666666667	2
577	666.6666666666666	0
578	700.0	0
579	633.3333333333333	0
580	566.6666666666667	0
581	666.6666666666666	0
582	666.6666666666666	0
583	566.6666666666667	0
584	633.3333333333333	0
585	166.66666666666666	2
586	666.6666666666666	0
587	600.0	0
588	533.3333333333334	0
589	300.0	1
590	300.0	1
591	733.3333333333334	0
592	566.6666666666667	0
593	733.3333333333334	0
594	700.0	0
595	600.0	0
596	633.3333333333333	0
597	600.0	0
598	633.3333333333333	0
599	300.0	1
600	666.6666666666666	0
601	633.3333333333333	0
602	600.0	0
603	500.0	0
604	633.3333333333333	0
605	633.3333333333333	0
606	166.66666666666666	2
607	166.66666666666666	1
608	700.0	2
609	266.6666666666667	1
610	266.6666666666667	1
611	633.3333333333333	0
612	200.0	2
613	266.6666666666667	1
614	633.3333333333333	0
615	466.6666666666667	0
616	666.6666666666666	0
617	666.6666666666666	0
618	533.3333333333334	0
619	666.6666666666666	0
620	300.0	0
621	700.0	0
622	433.3333333333333	0
623	666.6666666666666	0
624	733.3333333333334	0
625	633.3333333333333	0
626	633.3333333333333	0
627	566.6666666666667	0
628	633.3333333333333	0
629	566.6666666666667	0
630	633.3333333333333	0
631	633.3333333333333	0
632	666.6666666666666	0
633	800.0	0
634	700.0	0
635	433.3333333333333	0
636	433.3333333333333	0
637	500.0	0
638	433.3333333333333	0
639	466.6666666666667	0
640	566.6666666666667	0
641	600.0	0
642	666.6666666666666	0
643	666.6666666666666	0
644	233.33333333333334	0
645	500.0	0
646	0.0	2
647	600.0	0
648	133.33333333333334	2
649	300.0	2
650	100.0	2
651	100.0	2
652	233.33333333333334	2
653	400.0	2
654	166.66666666666666	0
655	133.33333333333334	2
656	233.33333333333334	2
657	200.0	2
658	266.6666666666667	2
659	200.0	2
660	266.6666666666667	1
661	333.3333333333333	2
662	166.66666666666666	2
663	200.0	2
664	133.33333333333334	2
665	166.66666666666666	2
666	333.3333333333333	1
667	166.66666666666666	1
668	300.0	2
669	166.66666666666666	1
670	166.66666666666666	1
671	100.0	2
672	0.0	2
673	133.33333333333334	2
674	200.0	1
675	100.0	2
676	166.66666666666666	2
677	266.6666666666667	2
678	166.66666666666666	2
679	500.0	0
680	100.0	2
681	300.0	2
682	600.0	0
683	300.0	1
684	400.0	1
685	333.3333333333333	1
686	300.0	1
687	433.3333333333333	1
688	400.0	1
689	400.0	1
690	600.0	0
691	200.0	2
692	666.6666666666666	0
693	566.6666666666667	0
694	633.3333333333333	0
695	400.0	1
696	433.3333333333333	0
697	400.0	1
698	633.3333333333333	0
699	500.0	0
700	233.33333333333334	1
701	633.3333333333333	0
702	266.6666666666667	1
703	633.3333333333333	0
704	600.0	0
705	300.0	1
706	600.0	0
707	300.0	1
708	566.6666666666667	0
709	266.6666666666667	0
710	666.6666666666666	0
711	233.33333333333334	1
712	433.3333333333333	0
713	200.0	1
714	100.0	2
715	500.0	1
716	600.0	0
717	666.6666666666666	0
718	166.66666666666666	2
719	200.0	1
720	133.33333333333334	2
721	633.3333333333333	0
722	233.33333333333334	1
723	666.6666666666666	0
724	633.3333333333333	0
725	266.6666666666667	1
726	666.6666666666666	0
727	33.333333333333336	2
728	500.0	0
729	633.3333333333333	0
730	666.6666666666666	0
731	166.66666666666666	2
732	233.33333333333334	2
733	633.3333333333333	0
734	300.0	1
735	333.3333333333333	1
736	200.0	1
737	266.6666666666667	2
738	200.0	1
739	233.33333333333334	1
740	366.6666666666667	1
741	266.6666666666667	2
742	100.0	2
743	233.33333333333334	1
744	266.6666666666667	2
745	133.33333333333334	2
746	166.66666666666666	2
747	166.66666666666666	1
748	266.6666666666667	1
749	133.33333333333334	2
750	200.0	2
751	100.0	2
752	633.3333333333333	0
753	600.0	0
754	533.3333333333334	0
755	500.0	0
756	366.6666666666667	0
757	633.3333333333333	0
758	366.6666666666667	0
759	266.6666666666667	1
760	200.0	1
761	433.3333333333333	0
762	200.0	2
763	533.3333333333334	0
764	633.3333333333333	0
765	266.6666666666667	2
766	166.66666666666666	2
767	600.0	0
768	666.6666666666666	0
769	600.0	0
770	666.6666666666666	0
771	166.66666666666666	2
772	200.0	1
773	66.66666666666667	2
774	233.33333333333334	2
775	200.0	1
776	133.33333333333334	2
777	200.0	2
778	33.333333333333336	2
779	300.0	2
780	300.0	1
781	33.333333333333336	2
782	300.0	2
783	666.6666666666666	0
784	133.33333333333334	1
785	166.66666666666666	2
786	433.3333333333333	2
787	633.3333333333333	0
788	300.0	2
789	333.3333333333333	2
790	200.0	2
791	600.0	0
792	300.0	2
793	400.0	1
794	300.0	2
795	200.0	1
796	300.0	2
797	233.33333333333334	1
798	200.0	2
799	266.6666666666667	2
800	366.6666666666667	2
801	600.0	1
802	100.0	2
803	500.0	0
804	233.33333333333334	1
805	200.0	1
806	400.0	0
807	266.6666666666667	1
808	266.6666666666667	1
809	300.0	1
810	266.6666666666667	1
811	266.6666666666667	1
812	266.6666666666667	1
813	600.0	0
814	333.3333333333333	1
815	466.6666666666667	0
816	200.0	2
817	200.0	1
818	633.3333333333333	0
819	166.66666666666666	1
820	166.66666666666666	1
821	666.6666666666666	0
822	533.3333333333334	0
823	600.0	0
824	400.0	0
825	633.3333333333333	0
826	633.3333333333333	0
827	666.6666666666666	0
828	333.3333333333333	0
829	666.6666666666666	0
830	666.6666666666666	0
831	633.3333333333333	0
832	633.3333333333333	0
833	466.6666666666667	0
834	433.3333333333333	0
835	466.6666666666667	0
836	233.33333333333334	1
837	233.33333333333334	1
838	366.6666666666667	0
839	633.3333333333333	0
840	666.6666666666666	0
841	466.6666666666667	1
842	366.6666666666667	0
843	633.3333333333333	0
844	633.3333333333333	0
845	633.3333333333333	0
846	300.0	1
847	633.3333333333333	0
848	633.3333333333333	0
849	0.0	2
850	633.3333333333333	0
851	633.3333333333333	0
852	633.3333333333333	0
853	633.3333333333333	0
854	366.6666666666667	0
855	600.0	0
856	633.3333333333333	0
857	633.3333333333333	0
858	633.3333333333333	0
859	400.0	0
860	666.6666666666666	0
861	633.3333333333333	0
862	666.6666666666666	0
863	600.0	0
864	566.6666666666667	0
865	566.6666666666667	0
866	633.3333333333333	0
867	500.0	0
868	566.6666666666667	0
869	600.0	0
870	600.0	0
871	600.0	0
872	666.6666666666666	0
873	633.3333333333333	0
874	533.3333333333334	0
875	633.3333333333333	0
876	566.6666666666667	0
877	566.6666666666667	0
878	666.6666666666666	0
879	633.3333333333333	0
880	300.0	2
881	633.3333333333333	0
882	533.3333333333334	0
883	533.3333333333334	0
884	666.6666666666666	0
885	533.3333333333334	0
886	366.6666666666667	0
887	600.0	0
888	633.3333333333333	0
889	633.3333333333333	0
890	500.0	0
891	500.0	0
892	666.6666666666666	0
893	566.6666666666667	0
894	633.3333333333333	0
895	566.6666666666667	0
896	500.0	0
897	533.3333333333334	0
898	633.3333333333333	0
899	600.0	0
900	566.6666666666667	0
901	633.3333333333333	0
902	133.33333333333334	1
903	633.3333333333333	0
904	633.3333333333333	0
905	233.33333333333334	1
906	666.6666666666666	0
907	600.0	0
908	566.6666666666667	0
909	633.3333333333333	0
910	600.0	0
911	266.6666666666667	2
912	633.3333333333333	0
913	233.33333333333334	2
914	633.3333333333333	0
915	633.3333333333333	0
916	533.3333333333334	0
917	666.6666666666666	0
918	366.6666666666667	0
919	600.0	0
920	600.0	0
921	600.0	0
922	666.6666666666666	0
923	666.6666666666666	0
924	666.6666666666666	0
925	266.6666666666667	0
926	666.6666666666666	0
927	433.3333333333333	0
928	566.6666666666667	0
929	533.3333333333334	0
930	633.3333333333333	0
931	600.0	0
932	633.3333333333333	0
933	233.33333333333334	1
934	633.3333333333333	0
935	633.3333333333333	0
936	666.6666666666666	0
937	700.0	0
938	600.0	0
939	666.6666666666666	0
940	566.6666666666667	0
941	633.3333333333333	0
942	600.0	0
943	633.3333333333333	0
944	666.6666666666666	0
945	633.3333333333333	0
946	666.6666666666666	0
947	600.0	0
948	666.6666666666666	0
949	300.0	0
950	600.0	0
951	233.33333333333334	1
952	266.6666666666667	1
953	666.6666666666666	0
954	333.3333333333333	2
955	566.6666666666667	0
956	133.33333333333334	2
957	200.0	1
958	200.0	2
959	233.33333333333334	1
960	300.0	1
961	300.0	1
962	300.0	2
963	300.0	1
964	266.6666666666667	2
965	266.6666666666667	1
966	66.66666666666667	2
967	233.33333333333334	1
968	200.0	2
969	233.33333333333334	1
970	100.0	2
971	200.0	2
972	233.33333333333334	1
973	466.6666666666667	0
974	233.33333333333334	1
975	300.0	2
976	300.0	2
977	300.0	1
978	266.6666666666667	1
979	300.0	2
980	233.33333333333334	2
981	233.33333333333334	1
982	233.33333333333334	1
983	200.0	2
984	200.0	1
985	300.0	1
986	200.0	1
987	233.33333333333334	1
988	300.0	2
989	333.3333333333333	1
990	266.6666666666667	2
991	233.33333333333334	2
992	266.6666666666667	2
993	233.33333333333334	1
994	266.6666666666667	2
995	566.6666666666667	0
996	166.66666666666666	1
997	166.66666666666666	1
998	166.66666666666666	1
999	166.66666666666666	1
1000	166.66666666666666	1
1001	533.3333333333334	0
1002	233.33333333333334	1
1003	300.0	1
1004	333.3333333333333	1
1005	333.3333333333333	1
1006	100.0	2
1007	300.0	1
1008	200.0	2
1009	233.33333333333334	2
1010	300.0	1
1011	233.33333333333334	2
1012	233.33333333333334	1
1013	133.33333333333334	2
1014	200.0	2
1015	200.0	1
1016	300.0	1
1017	233.33333333333334	1
1018	233.33333333333334	2
1019	233.33333333333334	2
1020	233.33333333333334	1
1021	566.6666666666667	0
1022	266.6666666666667	1
1023	166.66666666666666	1
1024	200.0	1
1025	600.0	0
1026	266.6666666666667	2
1027	266.6666666666667	1
1028	266.6666666666667	1
1029	333.3333333333333	1
1030	333.3333333333333	2
1031	333.3333333333333	1
1032	333.3333333333333	1
1033	366.6666666666667	1
1034	300.0	2
1035	266.6666666666667	2
1036	366.6666666666667	1
1037	333.3333333333333	1
1038	300.0	1
1039	300.0	2
1040	300.0	2
1041	266.6666666666667	1
1042	300.0	1
1043	200.0	1
1044	300.0	1
1045	366.6666666666667	1
1046	366.6666666666667	1
1047	200.0	1
1048	233.33333333333334	1
1049	233.33333333333334	1
1050	233.33333333333334	1
1051	166.66666666666666	2
1052	300.0	1
1053	633.3333333333333	0
1054	666.6666666666666	0
1055	300.0	1
1056	366.6666666666667	1
1057	266.6666666666667	1
1058	333.3333333333333	1
1059	233.33333333333334	1
1060	633.3333333333333	0
1061	633.3333333333333	0
1062	100.0	2
1063	266.6666666666667	1
1064	266.6666666666667	1
1065	666.6666666666666	0
1066	266.6666666666667	1
1067	233.33333333333334	1
1068	633.3333333333333	0
1069	600.0	0
1070	233.33333333333334	2
1071	166.66666666666666	1
1072	100.0	1
1073	366.6666666666667	1
1074	366.6666666666667	2
1075	333.3333333333333	1
1076	666.6666666666666	0
1077	333.3333333333333	1
1078	300.0	1
1079	633.3333333333333	0
1080	266.6666666666667	1
1081	533.3333333333334	0
1082	166.66666666666666	2
1083	633.3333333333333	0
1084	333.3333333333333	1
1085	600.0	0
1086	366.6666666666667	1
1087	233.33333333333334	2
1088	333.3333333333333	1
1089	633.3333333333333	0
1090	200.0	2
1091	133.33333333333334	2
1092	66.66666666666667	2
1093	233.33333333333334	1
1094	233.33333333333334	2
1095	233.33333333333334	2
1096	333.3333333333333	1
1097	266.6666666666667	2
1098	200.0	2
1099	233.33333333333334	2
1100	233.33333333333334	1
1101	333.3333333333333	1
1102	300.0	2
1103	233.33333333333334	1
1104	300.0	2
1105	133.33333333333334	1
1106	233.33333333333334	2
1107	600.0	0
1108	200.0	1
1109	666.6666666666666	0
1110	266.6666666666667	1
1111	366.6666666666667	1
1112	633.3333333333333	0
1113	633.3333333333333	0
1114	633.3333333333333	0
1115	266.6666666666667	2
1116	266.6666666666667	2
1117	233.33333333333334	2
1118	133.33333333333334	2
1119	133.33333333333334	2
1120	33.333333333333336	1
1121	400.0	0
1122	633.3333333333333	0
1123	266.6666666666667	1
1124	600.0	0
1125	633.3333333333333	0
1126	666.6666666666666	0
1127	166.66666666666666	1
1128	466.6666666666667	0
1129	200.0	1
1130	233.33333333333334	2
1131	266.6666666666667	1
1132	233.33333333333334	1
1133	266.6666666666667	2
1134	300.0	1
1135	333.3333333333333	2
1136	233.33333333333334	2
1137	333.3333333333333	1
1138	366.6666666666667	1
1139	333.3333333333333	2
1140	300.0	1
1141	300.0	2
1142	200.0	1
1143	366.6666666666667	1
1144	300.0	1
1145	366.6666666666667	1
1146	200.0	2
1147	333.3333333333333	1
1148	166.66666666666666	2
1149	266.6666666666667	1
1150	233.33333333333334	1
1151	300.0	1
