# Supplementary material for: Laminar organization of cellular microcircuits modulating human interictal epileptiform discharges
Source: Nat Neurosci. 2026 Apr 30;29(6):1462–75. doi: 10.1038/s41593-026-02258-4 (PMC13246451; doi:10.1038/s41593-026-02258-4)
Supplement: Supplementary file 12 — Statistical Source Data. [file 41593_2026_2258_MOESM12_ESM.zip]

Archive with 50 entries (49 files):
- ED3/
- __MACOSX/._ED3
- ED3/neuron_spks_raster_6.txt
- __MACOSX/ED3/._neuron_spks_raster_6.txt
- ED3/ied_times_raster_9.txt
- __MACOSX/ED3/._ied_times_raster_9.txt
- ED3/ied_times_raster_8.txt
- __MACOSX/ED3/._ied_times_raster_8.txt
- ED3/neuron_spks_raster_7.txt
- __MACOSX/ED3/._neuron_spks_raster_7.txt
- ED3/neuron_spks_raster_5.txt
- __MACOSX/ED3/._neuron_spks_raster_5.txt
- ED3/ied_times_raster_11.txt
- __MACOSX/ED3/._ied_times_raster_11.txt
- ED3/ied_times_raster_10.txt
- __MACOSX/ED3/._ied_times_raster_10.txt
- ED3/neuron_spks_raster_4.txt
- __MACOSX/ED3/._neuron_spks_raster_4.txt
- ED3/neuron_spks_raster_0.txt
- __MACOSX/ED3/._neuron_spks_raster_0.txt
- ED3/neuron_spks_raster_1.txt
- __MACOSX/ED3/._neuron_spks_raster_1.txt
- ED3/neuron_spks_raster_3.txt
- __MACOSX/ED3/._neuron_spks_raster_3.txt
- ED3/neuron_spks_raster_11.txt
- __MACOSX/ED3/._neuron_spks_raster_11.txt
- ED3/neuron_spks_raster_10.txt
- __MACOSX/ED3/._neuron_spks_raster_10.txt
- ED3/neuron_spks_raster_2.txt
- __MACOSX/ED3/._neuron_spks_raster_2.txt
- ED3/ied_times_raster_0.txt
- __MACOSX/ED3/._ied_times_raster_0.txt
- ED3/ied_times_raster_1.txt
- __MACOSX/ED3/._ied_times_raster_1.txt
- ED3/ied_times_raster_3.txt
- __MACOSX/ED3/._ied_times_raster_3.txt
- ED3/ied_times_raster_2.txt
- __MACOSX/ED3/._ied_times_raster_2.txt
- ED3/neuron_spks_raster_9.txt
- __MACOSX/ED3/._neuron_spks_raster_9.txt
- ED3/ied_times_raster_6.txt
- __MACOSX/ED3/._ied_times_raster_6.txt
- ED3/ied_times_raster_7.txt
- __MACOSX/ED3/._ied_times_raster_7.txt
- ED3/neuron_spks_raster_8.txt
- __MACOSX/ED3/._neuron_spks_raster_8.txt
- ED3/ied_times_raster_5.txt
- __MACOSX/ED3/._ied_times_raster_5.txt
- ED3/ied_times_raster_4.txt
- __MACOSX/ED3/._ied_times_raster_4.txt
