# Supplementary material for: Laminar organization of cellular microcircuits modulating human interictal epileptiform discharges
Source: Nat Neurosci. 2026 Apr 30;29(6):1462–75. doi: 10.1038/s41593-026-02258-4 (PMC13246451; doi:10.1038/s41593-026-02258-4)
Supplement: Supplementary file 12 — Statistical Source Data. [file 41593_2026_2258_MOESM12_ESM.zip › ED3/neuron_spks_raster_6.txt]

2.881065333333333456e+02
2.903924333333333152e+02
2.952022333333333108e+02
2.953890333333333160e+02
2.960482666666666773e+02
2.961703333333333603e+02
3.020914999999999964e+02
3.325667666666666946e+02
3.413574333333333470e+02
3.431641999999999939e+02
3.432409333333333166e+02
3.551621000000000095e+02
3.566795999999999935e+02
3.655929666666666549e+02
3.661015333333333501e+02
3.741563666666666563e+02
3.777764000000000237e+02
4.156304666666666776e+02
4.209177999999999997e+02
4.334599999999999795e+02
4.575836666666666588e+02
4.579859333333333211e+02
4.706086999999999989e+02
4.796248333333333562e+02
4.857784333333333393e+02
4.916911000000000058e+02
4.936514000000000237e+02
4.936658666666666591e+02
5.101924999999999955e+02
5.160106666666666797e+02
5.200053333333332830e+02
5.245459333333333234e+02
5.491441999999999553e+02
5.494592666666666219e+02
5.497087666666666337e+02
5.497224666666667190e+02
5.502024000000000115e+02
5.502167333333333090e+02
5.569303999999999633e+02
5.577120999999999640e+02
5.654778999999999769e+02
5.791863333333333230e+02
5.792066666666667061e+02
5.859295333333333247e+02
6.127231333333332941e+02
6.413219333333332770e+02
6.854484666666667181e+02
6.871747666666666419e+02
7.125517999999999574e+02
7.132897000000000389e+02
7.281445999999999685e+02
7.287319999999999709e+02
7.338688666666666904e+02
7.343767000000000280e+02
7.360352333333332808e+02
7.361444333333333816e+02
7.389746666666666215e+02
7.417054666666666662e+02
7.428707000000000562e+02
7.449978999999999587e+02
7.473039666666666108e+02
7.473636333333333823e+02
7.474620666666667148e+02
7.497051999999999907e+02
7.500522999999999456e+02
7.517007666666667092e+02
7.528217666666666901e+02
7.539732999999999947e+02
7.540177999999999656e+02
7.543483999999999696e+02
7.547883333333332985e+02
7.550613333333333230e+02
7.554190666666667084e+02
7.559986000000000104e+02
7.587003999999999451e+02
7.600481999999999516e+02
7.605113333333333685e+02
7.623661666666666861e+02
7.636844666666667081e+02
7.642856000000000449e+02
7.643929666666666662e+02
7.645788000000000011e+02
7.646164666666666108e+02
7.654931666666666388e+02
7.659761999999999489e+02
7.662094333333333225e+02
7.664618666666666513e+02
7.672958999999999605e+02
7.675335333333333665e+02
7.676271666666666533e+02
7.676805000000000518e+02
7.679021666666666306e+02
7.679453333333333376e+02
7.680412999999999784e+02
7.687337999999999738e+02
7.688298999999999523e+02
7.691856666666666342e+02
7.696576333333333650e+02
7.698431666666666615e+02
7.699838666666666995e+02
7.703660333333333483e+02
7.707082333333332826e+02
7.709497999999999820e+02
7.710495666666666921e+02
7.714357999999999720e+02
7.715073666666667123e+02
7.715720999999999776e+02
7.716117000000000417e+02
7.720390666666667130e+02
7.724075333333333901e+02
7.729447666666666237e+02
7.731106333333333396e+02
7.734198666666666213e+02
7.737444000000000415e+02
7.740277666666667074e+02
7.749923333333333630e+02
7.754541000000000395e+02
7.755478333333333012e+02
7.756851000000000340e+02
7.759687000000000126e+02
7.760368666666666968e+02
7.764675999999999476e+02
7.765756000000000085e+02
7.773395333333332928e+02
7.775042333333333318e+02
7.776845666666666830e+02
7.777840999999999667e+02
7.783089999999999691e+02
7.787768666666667059e+02
7.789378000000000384e+02
7.792365999999999531e+02
7.793310000000000173e+02
7.793982999999999493e+02
7.795863666666666631e+02
7.801660000000000537e+02
7.802789333333333843e+02
7.803719666666667081e+02
7.804905666666667230e+02
7.811684999999999945e+02
7.812224666666667190e+02
7.814895999999999958e+02
7.816563333333333503e+02
7.835635999999999513e+02
7.839881666666666433e+02
7.841380666666666457e+02
7.844459666666666635e+02
7.845166333333332886e+02
7.845578000000000429e+02
7.850778666666666368e+02
7.855500333333333174e+02
7.856618333333333339e+02
7.863365333333333638e+02
7.865525666666666211e+02
7.866648666666666259e+02
7.868860666666666930e+02
7.871049000000000433e+02
7.871382666666667092e+02
7.874925333333333128e+02
7.875775999999999613e+02
7.876814000000000533e+02
7.884077666666667028e+02
7.887805666666666866e+02
7.890665000000000191e+02
7.895264333333333298e+02
7.903189999999999600e+02
7.905180333333332783e+02
7.907875666666666348e+02
7.910833000000000084e+02
7.915719333333332770e+02
7.917160000000000082e+02
7.918195333333333110e+02
7.920700666666666621e+02
7.923465333333333547e+02
7.927036666666666633e+02
7.930152333333332990e+02
7.936168999999999869e+02
7.937479333333333216e+02
7.941628333333333103e+02
7.942993666666666286e+02
7.951787000000000489e+02
7.952493666666666741e+02
7.953246333333332814e+02
7.957880000000000109e+02
7.961565333333333001e+02
7.964810999999999694e+02
7.965308666666666113e+02
7.965829666666667208e+02
7.968194666666666990e+02
7.973197333333333745e+02
7.976574333333333016e+02
7.977545333333333701e+02
7.980186333333333550e+02
7.981437333333333299e+02
7.982260333333333620e+02
7.985883000000000038e+02
7.987520333333333156e+02
7.991359666666667181e+02
7.992653333333333876e+02
7.999960666666667066e+02
8.003076666666667052e+02
8.004696000000000140e+02
8.005361333333332823e+02
8.009067999999999756e+02
8.020106666666666797e+02
8.021461333333332959e+02
8.022599999999999909e+02
8.028792666666666946e+02
8.044504333333333079e+02
8.054881000000000313e+02
8.061969333333332770e+02
8.066042666666667174e+02
8.075569666666666535e+02
8.077828666666666777e+02
8.080831333333333077e+02
8.084836000000000240e+02
8.087664999999999509e+02
8.088249333333333198e+02
8.089333333333332803e+02
8.093340666666666721e+02
8.098968333333333476e+02
8.102015000000000100e+02
8.105479666666666390e+02
8.112775333333332810e+02
8.116725666666666257e+02
8.121357666666666546e+02
8.131037000000000035e+02
8.132849666666667190e+02
8.135269333333333179e+02
8.150048333333332948e+02
8.150871666666666897e+02
8.151191666666666151e+02
8.156482999999999493e+02
8.156618333333333339e+02
8.158574999999999591e+02
8.159395333333333156e+02
8.159900999999999840e+02
8.164474000000000160e+02
8.165144666666666353e+02
8.165593000000000075e+02
8.170622333333333245e+02
8.171022333333332881e+02
8.178144333333333407e+02
8.181557000000000244e+02
8.184016666666666424e+02
8.190030000000000427e+02
8.195770999999999731e+02
8.198091333333333068e+02
8.201607666666666319e+02
8.202397999999999456e+02
8.207459000000000060e+02
8.208168666666666695e+02
8.208862666666666428e+02
8.213102999999999838e+02
8.213362333333333254e+02
8.218071999999999662e+02
8.225181333333333669e+02
8.225877333333332899e+02
8.226349999999999909e+02
8.228653666666666595e+02
8.231686999999999443e+02
8.237537999999999556e+02
8.242278999999999769e+02
8.243080333333333556e+02
8.244344333333333452e+02
8.250435333333333574e+02
8.253984000000000378e+02
8.262840999999999667e+02
8.263766666666666652e+02
8.279790000000000418e+02
8.290454999999999472e+02
8.315520999999999958e+02
8.334849000000000387e+02
8.342154000000000451e+02
8.352788333333332957e+02
8.355075333333332992e+02
8.380770999999999731e+02
8.382209666666666408e+02
8.396547666666666601e+02
8.420977333333332808e+02
8.425166333333332886e+02
8.431046000000000049e+02
8.447915333333332910e+02
8.453105666666666593e+02
8.458443333333333385e+02
8.464203666666667232e+02
8.464231333333333396e+02
8.465845000000000482e+02
8.479303666666667141e+02
8.486932666666666591e+02
8.491421333333332768e+02
8.496163999999999987e+02
8.501588666666666541e+02
8.546743999999999915e+02
8.549085333333333665e+02
8.549567666666666810e+02
8.550996666666666215e+02
8.553895666666666102e+02
8.559178666666666686e+02
8.574971666666666579e+02
8.605799333333333152e+02
8.608553333333333057e+02
8.612917666666667174e+02
8.616660000000000537e+02
8.652846666666666806e+02
8.663998333333332766e+02
8.670439999999999827e+02
8.675312000000000126e+02
8.676086333333333869e+02
8.681128333333333558e+02
8.686589999999999918e+02
8.710881000000000540e+02
8.713100333333333083e+02
8.723064333333333025e+02
8.733228666666666413e+02
8.741479000000000497e+02
8.745857333333333372e+02
8.752173666666666350e+02
8.766689999999999827e+02
8.771000999999999976e+02
8.791709333333333234e+02
8.792453666666666550e+02
8.801763999999999442e+02
8.807685999999999922e+02
8.813399333333333061e+02
8.818010666666666566e+02
8.823137666666666519e+02
8.829582666666666455e+02
8.833030999999999722e+02
8.838648666666666713e+02
8.839205666666666730e+02
8.844563000000000557e+02
8.845048000000000457e+02
8.850602000000000089e+02
8.851858666666666977e+02
8.852183333333333621e+02
8.856127000000000180e+02
8.856783333333332848e+02
8.866085666666666611e+02
8.872133666666666159e+02
8.872473666666667214e+02
8.879655999999999949e+02
8.883442666666666128e+02
8.883636666666666315e+02
8.894661333333333459e+02
8.896073000000000093e+02
8.897184999999999491e+02
8.899992999999999483e+02
8.915468666666666877e+02
8.916567999999999756e+02
8.921474333333333107e+02
8.936788333333333867e+02
8.938093000000000075e+02
8.942080999999999449e+02
8.947015999999999849e+02
8.947402333333333218e+02
8.947837333333333163e+02
8.952430000000000518e+02
8.953277000000000498e+02
8.953582999999999856e+02
8.957599999999999909e+02
8.961427999999999656e+02
8.961938666666666222e+02
8.966921666666667079e+02
8.972806666666666615e+02
8.976684000000000196e+02
8.984573333333332812e+02
8.993808999999999969e+02
8.995960000000000036e+02
8.996830999999999676e+02
9.000325666666666393e+02
9.001248333333332994e+02
9.001648000000000138e+02
9.004741666666666333e+02
9.005873000000000275e+02
9.010912333333333208e+02
9.018934666666666544e+02
9.030360333333333074e+02
9.030557000000000016e+02
9.033126333333333378e+02
9.033999000000000024e+02
9.035202333333332945e+02
9.040390666666667130e+02
9.044486000000000558e+02
9.049867666666666537e+02
9.050452000000000226e+02
9.055470333333333883e+02
9.056628333333333103e+02
9.061189000000000533e+02
9.063192333333333863e+02
9.065209666666667090e+02
9.066009333333333871e+02
9.070012666666666519e+02
9.071051333333333559e+02
9.073918666666667150e+02
9.080697999999999865e+02
9.084743999999999460e+02
9.085612999999999602e+02
9.086074999999999591e+02
9.090758333333333212e+02
9.095742000000000189e+02
9.096905000000000427e+02
9.100246333333333268e+02
9.100551666666666506e+02
9.109182666666666819e+02
9.109211000000000240e+02
9.110055999999999585e+02
9.112399666666666462e+02
9.112578999999999496e+02
9.112987666666666655e+02
9.116458000000000084e+02
9.116838000000000193e+02
9.120234000000000378e+02
9.124579333333333580e+02
9.127849999999999682e+02
9.131449999999999818e+02
9.132573333333333494e+02
9.132967333333333499e+02
9.133694333333332906e+02
9.143998666666666395e+02
9.146063333333332821e+02
9.147131666666666661e+02
9.148382333333332781e+02
9.150765666666666220e+02
9.153388666666667177e+02
9.159541000000000395e+02
9.160541333333333114e+02
9.166269999999999527e+02
9.166756333333332805e+02
9.171450999999999567e+02
9.171468666666667104e+02
9.175145333333333610e+02
9.176444000000000187e+02
9.182522666666666282e+02
9.186233999999999469e+02
9.187105999999999995e+02
9.190270666666666557e+02
9.191517000000000053e+02
9.195220333333332974e+02
9.199058999999999742e+02
9.201222333333333836e+02
9.205725333333333538e+02
9.208878333333333330e+02
9.209945999999999913e+02
9.213680666666666639e+02
9.214103666666666186e+02
9.214761999999999489e+02
9.218902333333332990e+02
9.219606333333333623e+02
9.222950333333333219e+02
9.224017666666666173e+02
9.226868666666666741e+02
9.227848999999999933e+02
9.229521666666666988e+02
9.237322666666666464e+02
9.237852000000000317e+02
9.241345333333333656e+02
9.242018666666666604e+02
9.247051666666666279e+02
9.247897666666666510e+02
9.251354333333333670e+02
9.254006333333333032e+02
9.255834333333333461e+02
9.256165333333333365e+02
9.258084999999999809e+02
9.258434333333333370e+02
9.262454000000000178e+02
9.263910333333333256e+02
9.265850000000000364e+02
9.267884000000000242e+02
9.271061999999999443e+02
9.273705333333333556e+02
9.276788999999999987e+02
9.281237999999999602e+02
9.281589999999999918e+02
9.286676999999999680e+02
9.287043999999999642e+02
9.292574333333333243e+02
9.293235666666666930e+02
9.297441333333333660e+02
9.297688666666666677e+02
9.302465666666666948e+02
9.307184999999999491e+02
9.312543666666666695e+02
9.316654333333333398e+02
9.322193333333333385e+02
9.325810000000000173e+02
9.333111333333333732e+02
9.334036333333333459e+02
9.335645333333333156e+02
9.339255666666666684e+02
9.340076000000000249e+02
9.343511333333333369e+02
9.344255333333333056e+02
9.344694666666666762e+02
9.347830000000000155e+02
9.349874999999999545e+02
9.353710333333333438e+02
9.356248000000000502e+02
9.357054333333333034e+02
9.362709999999999582e+02
9.363220666666666148e+02
9.367441000000000031e+02
9.373056000000000267e+02
9.379043666666666468e+02
9.386448333333332812e+02
9.386932333333332963e+02
9.388020333333333838e+02
9.395468666666666877e+02
9.397962666666666109e+02
9.404040333333333592e+02
9.408004666666666935e+02
9.408171333333333450e+02
9.409122999999999593e+02
9.411941000000000486e+02
9.412539333333332934e+02
9.412929000000000315e+02
9.417812000000000126e+02
9.419550333333332901e+02
9.422242666666667219e+02
9.423075333333333674e+02
9.423798666666666577e+02
9.429786000000000286e+02
9.433512666666666746e+02
9.437794666666666217e+02
9.442572000000000116e+02
9.442829000000000406e+02
9.443366666666667015e+02
9.443654333333333852e+02
9.445466333333333750e+02
9.448551666666667188e+02
9.453678999999999633e+02
9.458759000000000015e+02
9.458896333333333359e+02
9.459297000000000253e+02
9.459895666666666330e+02
9.465459333333333234e+02
9.466390999999999849e+02
9.466807999999999765e+02
9.472011666666667224e+02
9.475298666666666350e+02
9.476141000000000076e+02
9.476805333333333010e+02
9.480514333333333070e+02
9.482848999999999933e+02
9.483506666666667115e+02
9.487162666666666837e+02
9.487264333333333752e+02
9.487583333333333258e+02
9.488362333333333254e+02
9.490541666666666742e+02
9.494116333333333841e+02
9.495185333333333801e+02
9.496063333333332821e+02
9.498760999999999513e+02
9.500340999999999667e+02
9.503017333333333454e+02
9.504474999999999909e+02
9.507168666666666468e+02
9.508894999999999982e+02
9.509278000000000475e+02
9.517307333333333190e+02
9.517735999999999876e+02
9.519226666666667143e+02
9.527231333333332941e+02
9.533045666666666875e+02
9.533856333333333168e+02
9.535610666666666475e+02
9.536072333333332836e+02
9.538659000000000106e+02
9.539147000000000389e+02
9.544135666666666111e+02
9.544809666666666317e+02
9.545864333333333889e+02
9.548199333333333243e+02
9.549076999999999771e+02
9.553890333333333729e+02
9.556684000000000196e+02
9.557087000000000216e+02
9.558438333333333503e+02
9.558737333333333481e+02
9.558936666666667179e+02
9.559275333333333720e+02
9.559946666666667170e+02
9.560256333333333032e+02
9.560442666666666582e+02
9.562629666666666708e+02
9.564286666666666861e+02
9.565289999999999964e+02
9.565538000000000238e+02
9.566628333333333103e+02
9.568835333333333892e+02
9.570340666666667175e+02
9.570855666666666366e+02
9.571544000000000096e+02
9.571756666666666433e+02
9.573119000000000369e+02
9.575567333333333409e+02
9.577163333333332957e+02
9.577580666666666502e+02
9.578948333333332812e+02
9.579329333333333807e+02
9.579549666666666781e+02
9.580312333333333754e+02
9.588499333333332970e+02
9.594681333333332987e+02
9.597295333333332792e+02
9.598691999999999780e+02
9.601724666666666508e+02
9.603427000000000362e+02
9.603899666666666235e+02
9.607380333333333056e+02
9.608461666666667043e+02
9.611893999999999778e+02
9.614050666666666984e+02
9.615347000000000435e+02
9.617442666666667037e+02
9.618111333333333732e+02
9.618892666666666855e+02
9.620767333333333227e+02
9.623999666666666144e+02
9.625196666666666943e+02
9.626110333333333529e+02
9.627537666666667064e+02
9.628056666666666388e+02
9.634070333333332883e+02
9.639618666666666513e+02
9.640584333333333689e+02
9.646213666666666313e+02
9.646814333333333025e+02
9.647750333333333401e+02
9.650617666666666992e+02
9.651403333333333876e+02
9.656652000000000271e+02
9.660139333333332843e+02
9.660909000000000333e+02
9.661873000000000502e+02
9.663323000000000320e+02
9.667852000000000317e+02
9.668895999999999731e+02
9.672118333333332885e+02
9.673384999999999536e+02
9.677801666666666733e+02
9.678383000000000038e+02
9.681330333333332874e+02
9.682175666666666984e+02
9.683153333333333421e+02
9.683922999999999774e+02
9.684109666666666953e+02
9.684869333333333543e+02
9.687699999999999818e+02
9.687779666666666571e+02
9.689010666666666793e+02
9.689973666666667214e+02
9.691774333333332834e+02
9.692827666666667028e+02
9.693577666666666346e+02
9.693817333333333863e+02
9.695135999999999967e+02
9.697885666666666111e+02
9.698755333333333510e+02
9.700658333333333303e+02
9.701667666666667174e+02
9.703578999999999724e+02
9.706796333333332996e+02
9.709417999999999438e+02
9.712603666666666413e+02
9.713355999999999995e+02
9.713818333333333612e+02
9.716960333333333892e+02
9.717285333333333028e+02
9.718029333333333852e+02
9.722781999999999698e+02
9.723273666666666486e+02
9.726255333333333510e+02
9.726999333333333198e+02
9.727668333333333521e+02
9.733325666666667075e+02
9.734806999999999562e+02
9.735281999999999698e+02
9.736286666666666179e+02
9.738455000000000155e+02
9.738708000000000311e+02
9.740355666666666821e+02
9.741085666666666611e+02
9.745968333333332794e+02
9.746086000000000240e+02
9.746470000000000482e+02
9.748868333333333567e+02
9.750574333333332788e+02
9.751324666666666872e+02
9.751486333333333505e+02
9.754389333333333525e+02
9.756389666666666471e+02
9.758634666666666817e+02
9.760542333333332863e+02
9.760777000000000498e+02
9.761948999999999614e+02
9.764996333333333496e+02
9.766332333333333509e+02
9.767202999999999520e+02
9.770810666666666293e+02
9.772068000000000438e+02
9.772912333333333663e+02
9.775567333333333409e+02
9.775578333333332921e+02
9.775794666666666899e+02
9.780467999999999620e+02
9.780986333333332823e+02
9.781359333333333552e+02
9.786378333333333330e+02
9.786988333333333685e+02
9.790781333333333123e+02
9.791234333333333097e+02
9.791859333333333097e+02
9.792522999999999911e+02
9.792988000000000284e+02
9.796540999999999713e+02
9.797802000000000362e+02
9.800218666666667104e+02
9.801875000000000000e+02
9.805989333333333207e+02
9.809884333333333188e+02
9.811952999999999747e+02
9.812838333333332912e+02
9.814566999999999553e+02
9.815694666666666990e+02
9.815879333333333534e+02
9.816766333333333705e+02
9.817789000000000215e+02
9.819233333333332894e+02
9.821449666666666189e+02
9.822373666666666168e+02
9.823045666666666875e+02
9.825508999999999560e+02
9.825888666666667177e+02
9.827238666666667086e+02
9.827528333333333421e+02
9.828677999999999884e+02
9.831599333333333561e+02
9.835307999999999993e+02
9.836906666666666297e+02
9.838663000000000238e+02
9.840860000000000127e+02
9.841578333333333148e+02
9.842095333333332974e+02
9.846929666666666208e+02
9.847532333333333554e+02
9.853038999999999987e+02
9.854016333333332796e+02
9.855409333333333279e+02
9.857060000000000173e+02
9.860505333333333056e+02
9.862728333333333239e+02
9.867508333333333894e+02
9.869039666666666335e+02
9.870094000000000278e+02
9.872960000000000491e+02
9.873891666666667106e+02
9.874930000000000518e+02
9.875728666666666413e+02
9.877322333333332836e+02
9.877894333333333634e+02
9.878451333333333650e+02
9.881993333333333567e+02
9.883201000000000249e+02
9.883920666666666648e+02
9.885927333333332854e+02
9.889719333333333680e+02
9.889951666666667052e+02
9.890775333333333492e+02
9.893785666666666430e+02
9.894560000000000173e+02
9.895253999999999905e+02
9.896444333333333816e+02
9.897139666666666926e+02
9.900474333333332879e+02
9.901531999999999698e+02
9.906860000000000355e+02
9.907786666666667088e+02
9.908137666666666519e+02
9.908402999999999565e+02
9.911115999999999531e+02
9.911349999999999909e+02
9.911582333333333281e+02
9.915863000000000511e+02
9.917432666666666137e+02
9.917865000000000464e+02
9.919573666666666441e+02
9.920693999999999733e+02
9.921300999999999704e+02
9.925577333333333172e+02
9.926857666666667228e+02
9.927168666666666468e+02
9.929172333333333427e+02
9.930573333333333039e+02
9.931472666666666100e+02
9.932476666666666461e+02
9.933749333333333880e+02
9.935097666666666782e+02
9.936713333333333367e+02
9.938118666666666741e+02
9.938249666666666826e+02
9.938653666666666595e+02
9.941431000000000040e+02
9.942384333333333188e+02
9.944204333333333352e+02
9.945623333333332994e+02
9.949293000000000120e+02
9.949638333333333549e+02
9.950284000000000333e+02
9.951957999999999629e+02
9.953873999999999569e+02
9.954820333333333338e+02
9.956649333333333516e+02
9.957508333333333894e+02
9.957859999999999445e+02
9.959407666666667183e+02
9.960403666666666140e+02
9.961019333333333634e+02
9.962519666666667035e+02
9.965326666666666142e+02
9.966868333333333112e+02
9.968614333333333661e+02
9.969266333333333705e+02
9.972242666666667219e+02
9.974270666666666330e+02
9.975824999999999818e+02
9.977907333333333781e+02
9.979849333333332879e+02
9.980859000000000378e+02
9.981072000000000344e+02
9.981440999999999804e+02
9.982110666666666248e+02
9.984659333333332825e+02
9.989272999999999456e+02
9.990454999999999472e+02
9.991442666666666810e+02
9.991478666666666868e+02
9.992972666666667010e+02
9.996378333333333330e+02
9.996726333333333514e+02
9.997065333333333683e+02
1.000005066666666721e+03
1.000193866666666622e+03
1.000325833333333321e+03
1.000610833333333289e+03
1.000728500000000054e+03
1.000851833333333389e+03
1.001021799999999985e+03
1.001145099999999957e+03
1.001300533333333306e+03
1.001373566666666648e+03
1.001507399999999961e+03
1.001635499999999979e+03
1.001678466666666623e+03
1.001793233333333319e+03
1.002138366666666684e+03
1.002387333333333345e+03
1.002466133333333346e+03
1.002535433333333344e+03
1.002698099999999954e+03
1.002934399999999982e+03
1.002996066666666707e+03
1.003185366666666710e+03
1.003255633333333321e+03
1.003469133333333389e+03
1.003539433333333363e+03
1.003795600000000036e+03
1.003856599999999958e+03
1.004066466666666656e+03
1.004446599999999989e+03
1.004521399999999971e+03
1.004629933333333383e+03
1.005074133333333293e+03
1.005451133333333360e+03
1.005480166666666719e+03
1.005541366666666704e+03
1.005815266666666616e+03
1.005839666666666631e+03
1.005965199999999982e+03
1.006223633333333282e+03
1.006243033333333301e+03
1.006400866666666616e+03
1.006650533333333328e+03
1.006702066666666610e+03
1.006798566666666716e+03
1.006872399999999971e+03
1.006902733333333344e+03
1.007356166666666695e+03
1.007418400000000020e+03
1.007504199999999969e+03
1.007837566666666703e+03
1.008024933333333365e+03
1.008277500000000032e+03
1.008322866666666641e+03
1.008406600000000026e+03
1.008428666666666686e+03
1.008600800000000049e+03
1.008663433333333387e+03
1.008956300000000056e+03
1.009050333333333356e+03
1.009173199999999952e+03
1.009467800000000011e+03
1.009491733333333286e+03
1.009606400000000008e+03
1.009679166666666674e+03
1.009836866666666651e+03
1.010012166666666644e+03
1.010169599999999946e+03
1.010306833333333316e+03
1.010331466666666643e+03
1.010507933333333312e+03
1.010886633333333293e+03
1.010960900000000038e+03
1.011053533333333348e+03
1.011160033333333331e+03
1.011265766666666650e+03
1.011440966666666668e+03
1.011497233333333384e+03
1.011504833333333295e+03
1.011721033333333366e+03
1.011914766666666651e+03
1.012070566666666650e+03
1.012107533333333322e+03
1.012115766666666673e+03
1.012146066666666684e+03
1.012398199999999974e+03
1.012563933333333352e+03
1.012659800000000018e+03
1.013138133333333371e+03
1.013162333333333322e+03
1.013295700000000011e+03
1.013587766666666653e+03
1.013776366666666718e+03
1.013867300000000000e+03
1.014321733333333327e+03
1.014468266666666636e+03
1.014767633333333379e+03
1.014793933333333371e+03
1.015014866666666649e+03
1.015255433333333372e+03
1.015275399999999991e+03
1.015364666666666722e+03
1.015548400000000015e+03
1.015635999999999967e+03
1.015761966666666694e+03
1.015914300000000026e+03
1.016005199999999945e+03
1.016055033333333313e+03
1.016213366666666616e+03
1.016298766666666666e+03
1.016441500000000019e+03
1.016708433333333346e+03
1.016826400000000035e+03
1.016857733333333385e+03
1.016881266666666647e+03
1.017250466666666625e+03
1.017379066666666631e+03
1.017675799999999981e+03
1.017809799999999996e+03
1.017835400000000050e+03
1.018179133333333311e+03
1.018259999999999991e+03
1.018299066666666704e+03
1.018759500000000003e+03
1.018800100000000043e+03
1.018856499999999983e+03
1.018939566666666678e+03
1.019069100000000049e+03
1.019404933333333361e+03
1.019430033333333313e+03
1.019919466666666722e+03
1.020035566666666682e+03
1.020058833333333382e+03
1.020089633333333381e+03
1.020242799999999988e+03
1.020423199999999952e+03
1.020572966666666616e+03
1.020621899999999982e+03
1.020786433333333321e+03
1.020886899999999969e+03
1.020944633333333286e+03
1.021105966666666632e+03
1.021181066666666652e+03
1.021211933333333377e+03
1.021647033333333297e+03
1.021693700000000035e+03
1.021767133333333277e+03
1.021837833333333379e+03
1.021923933333333366e+03
1.022007266666666624e+03
1.022121866666666619e+03
1.022179899999999975e+03
1.022281366666666713e+03
1.022347399999999993e+03
1.022367166666666662e+03
1.022375066666666612e+03
1.022577566666666712e+03
1.022711733333333314e+03
1.022893366666666680e+03
1.022905499999999961e+03
1.022999233333333336e+03
1.023062900000000013e+03
1.023107499999999959e+03
1.023211766666666676e+03
1.023414300000000026e+03
1.023539533333333338e+03
1.023679466666666713e+03
1.023681400000000053e+03
1.023903833333333296e+03
1.024117433333333338e+03
1.024241566666666586e+03
1.024305533333333415e+03
1.024547800000000052e+03
1.024728733333333366e+03
1.024878866666666681e+03
1.024897533333333286e+03
1.024964233333333368e+03
1.025156466666666574e+03
1.025271266666666634e+03
1.025295800000000099e+03
1.025401399999999967e+03
1.025612966666666580e+03
1.025732799999999997e+03
1.025772099999999909e+03
1.025865266666666685e+03
1.025970166666666728e+03
1.026135533333333342e+03
1.026203233333333401e+03
1.026314433333333227e+03
1.026340966666666645e+03
1.026649400000000014e+03
1.026716300000000047e+03
1.026885266666666666e+03
1.026910233333333281e+03
1.026951866666666774e+03
1.027029166666666697e+03
1.027101733333333414e+03
1.027112399999999980e+03
1.027161900000000060e+03
1.027187033333333375e+03
1.027281300000000101e+03
1.027343100000000049e+03
1.027403999999999996e+03
1.027657666666666728e+03
1.027915566666666564e+03
1.028169200000000046e+03
1.028231066666666720e+03
1.028311966666666649e+03
1.028421233333333248e+03
1.028477266666666765e+03
1.028620833333333394e+03
1.028644133333333230e+03
1.028769900000000007e+03
1.028957433333333256e+03
1.029016466666666702e+03
1.029043599999999969e+03
1.029484366666666574e+03
1.029702399999999898e+03
1.029786033333333307e+03
1.030157600000000002e+03
1.030274599999999964e+03
1.030374733333333324e+03
1.031051600000000008e+03
1.031116633333333311e+03
1.031131866666666610e+03
1.031150033333333340e+03
1.031224400000000060e+03
1.031447866666666641e+03
1.031778833333333296e+03
1.031826366666666672e+03
1.032083966666666583e+03
1.032266800000000103e+03
1.032308633333333319e+03
1.032742899999999963e+03
1.033274599999999964e+03
1.033400966666666591e+03
1.033514499999999998e+03
1.033587700000000041e+03
1.034031733333333250e+03
1.034181399999999940e+03
1.034238233333333255e+03
1.034257266666666737e+03
1.034615466666666634e+03
1.034760600000000068e+03
1.034828366666666625e+03
1.035192433333333383e+03
1.035269466666666631e+03
1.035403966666666747e+03
1.035808099999999968e+03
1.036226599999999962e+03
1.036288600000000088e+03
1.036385166666666692e+03
1.036821866666666665e+03
1.036871866666666619e+03
1.037144433333333382e+03
1.037207766666666657e+03
1.037376633333333302e+03
1.037470499999999902e+03
1.037752333333333354e+03
1.037925933333333433e+03
1.038235266666666575e+03
1.038364466666666658e+03
1.038436866666666674e+03
1.038499733333333324e+03
1.038873700000000099e+03
1.038988166666666757e+03
1.039323533333333444e+03
1.039428900000000112e+03
1.039532600000000002e+03
1.039807866666666769e+03
1.039925133333333406e+03
1.040009299999999939e+03
1.040326399999999921e+03
1.040398699999999963e+03
1.040783599999999979e+03
1.040841966666666622e+03
1.040895199999999932e+03
1.041070666666666739e+03
1.041286599999999908e+03
1.041296100000000024e+03
1.041364199999999983e+03
1.041402866666666569e+03
1.041407566666666753e+03
1.041536033333333307e+03
1.041824733333333370e+03
1.041913533333333362e+03
1.042060099999999920e+03
1.042295499999999947e+03
1.042613299999999981e+03
1.042751166666666677e+03
1.042866899999999987e+03
1.043155833333333248e+03
1.043158966666666629e+03
1.043390533333333224e+03
1.043508966666666765e+03
1.043791066666666666e+03
1.043808233333333419e+03
1.044029166666666697e+03
1.044169699999999921e+03
1.044322100000000091e+03
1.044436533333333273e+03
1.044472366666666630e+03
1.044518700000000081e+03
1.044935233333333372e+03
1.044994366666666565e+03
1.045206599999999980e+03
1.045228900000000067e+03
1.045375399999999900e+03
1.045379899999999907e+03
1.045441733333333332e+03
1.045503066666666655e+03
1.045534699999999930e+03
1.045767266666666728e+03
1.045890933333333351e+03
1.045980333333333419e+03
1.046409499999999980e+03
1.046452033333333247e+03
1.046480566666666618e+03
1.046809400000000096e+03
1.046897466666666560e+03
1.046987200000000030e+03
1.047181599999999889e+03
1.047430633333333390e+03
1.047539199999999937e+03
1.047681766666666590e+03
1.047759399999999914e+03
1.047842566666666698e+03
1.047946999999999889e+03
1.048248833333333323e+03
1.048322333333333290e+03
1.048326966666666749e+03
1.048823133333333317e+03
1.048856600000000071e+03
1.048971099999999979e+03
1.049126400000000103e+03
1.049377799999999979e+03
1.049463066666666691e+03
1.049889466666666749e+03
1.049957766666666657e+03
1.050401233333333266e+03
1.050458900000000085e+03
1.050673266666666677e+03
1.050946533333333264e+03
1.050966466666666747e+03
1.051261733333333268e+03
1.051511199999999917e+03
1.051579533333333302e+03
1.051676600000000008e+03
1.051763866666666672e+03
1.051980066666666744e+03
1.052089766666666719e+03
1.052230199999999968e+03
1.052361633333333430e+03
1.052418966666666620e+03
1.052740933333333260e+03
1.052834599999999909e+03
1.053243066666666664e+03
1.053311400000000049e+03
1.053678900000000112e+03
1.053921933333333300e+03
1.053952866666666750e+03
1.054041033333333417e+03
1.054195400000000063e+03
1.054356299999999919e+03
1.054420399999999972e+03
1.054481466666666620e+03
1.054602866666666614e+03
1.054630766666666659e+03
1.054881266666666761e+03
1.055374066666666749e+03
1.055487000000000080e+03
1.055699633333333395e+03
1.055737733333333381e+03
1.055752266666666628e+03
1.055921100000000024e+03
1.056114566666666633e+03
1.056189399999999978e+03
1.056273433333333287e+03
1.056738833333333332e+03
1.056841599999999971e+03
1.056917733333333445e+03
1.057367933333333440e+03
1.057755766666666659e+03
1.057790799999999990e+03
1.057843200000000024e+03
1.057889633333333222e+03
1.058199866666666594e+03
1.058432600000000093e+03
1.058490266666666685e+03
1.058577333333333399e+03
1.058661599999999908e+03
1.059004699999999957e+03
1.059197333333333290e+03
1.059676866666666683e+03
1.059733400000000074e+03
1.059861166666666577e+03
1.060104466666666667e+03
1.060221099999999979e+03
1.060286399999999958e+03
1.060362900000000081e+03
1.060736033333333353e+03
1.060829899999999952e+03
1.060877500000000055e+03
1.061788099999999986e+03
1.061957633333333433e+03
1.062062066666666624e+03
1.062092000000000098e+03
1.062477333333333263e+03
1.062584633333333386e+03
1.062798033333333251e+03
1.062987699999999904e+03
1.063230533333333369e+03
1.063590933333333396e+03
1.063625666666666575e+03
1.063699100000000044e+03
1.063765833333333376e+03
1.063805599999999913e+03
1.064154999999999973e+03
1.064251899999999978e+03
1.064611699999999928e+03
1.064911466666666684e+03
1.064971399999999903e+03
1.065002733333333254e+03
1.065385833333333267e+03
1.065488733333333357e+03
1.065566499999999905e+03
1.065613100000000031e+03
1.065699200000000019e+03
1.065875600000000077e+03
1.065969566666666651e+03
1.066082666666666682e+03
1.066256399999999985e+03
1.066541600000000017e+03
1.066666166666666641e+03
1.066724400000000060e+03
1.067046233333333248e+03
1.067134600000000091e+03
1.067202766666666776e+03
1.067431700000000092e+03
1.067498599999999897e+03
1.067538099999999986e+03
1.067652833333333319e+03
1.067681866666666565e+03
1.068088866666666718e+03
1.068151299999999992e+03
1.068414066666666713e+03
1.068573433333333242e+03
1.068626633333333302e+03
1.068647166666666635e+03
1.068710266666666712e+03
1.069052766666666685e+03
1.069055499999999938e+03
1.069139333333333298e+03
1.069199266666666745e+03
1.069268199999999979e+03
1.069288366666666661e+03
1.069400833333333367e+03
1.069415500000000065e+03
1.069634733333333315e+03
1.069716899999999896e+03
1.069982633333333297e+03
1.070016533333333427e+03
1.070046666666666624e+03
1.070123033333333296e+03
1.070550966666666682e+03
1.070611900000000105e+03
1.070791999999999916e+03
1.070950333333333447e+03
1.071074066666666567e+03
1.071147366666666585e+03
1.071370599999999968e+03
1.071383800000000065e+03
1.071484433333333300e+03
1.071600200000000086e+03
1.071755400000000009e+03
1.071889866666666649e+03
1.071924999999999955e+03
1.071935533333333296e+03
1.072456433333333280e+03
1.072586966666666740e+03
1.072891533333333427e+03
1.072933299999999917e+03
1.073338266666666641e+03
1.073404600000000073e+03
1.073816133333333255e+03
1.073848233333333383e+03
1.073875533333333351e+03
1.074267900000000054e+03
1.074411599999999908e+03
1.074714733333333243e+03
1.074809400000000096e+03
1.074842066666666597e+03
1.075048466666666627e+03
1.075170699999999897e+03
1.075419599999999946e+03
1.075585833333333312e+03
1.075705099999999902e+03
1.075831333333333305e+03
1.075863100000000031e+03
1.075967399999999998e+03
1.076189166666666779e+03
1.076268166666666730e+03
1.076318366666666634e+03
1.076335633333333362e+03
1.076697899999999890e+03
1.076832799999999907e+03
1.076853966666666565e+03
1.077242466666666587e+03
1.077345333333333429e+03
1.077792699999999968e+03
1.077836966666666740e+03
1.078295033333333322e+03
1.078378633333333255e+03
1.078521533333333309e+03
1.078687100000000100e+03
1.078787399999999934e+03
1.078835033333333286e+03
1.078870633333333444e+03
1.078890633333333426e+03
1.078910366666666732e+03
1.079343200000000024e+03
1.079345800000000054e+03
1.079429566666666688e+03
1.079742966666666689e+03
1.079773133333333362e+03
1.079838299999999890e+03
1.079907566666666753e+03
1.080115966666666736e+03
1.080222199999999930e+03
1.080552466666666760e+03
1.080584366666666710e+03
1.080670066666666571e+03
1.080703400000000101e+03
1.080929866666666612e+03
1.080991899999999987e+03
1.081127533333333304e+03
1.081434633333333295e+03
1.081557733333333317e+03
1.081667366666666567e+03
1.081833066666666582e+03
1.081925733333333255e+03
1.082056766666666590e+03
1.082163333333333412e+03
1.082313133333333326e+03
1.082511999999999944e+03
1.082679466666666713e+03
1.082981700000000046e+03
1.083037499999999909e+03
1.083305533333333415e+03
1.083390333333333274e+03
1.083502833333333228e+03
1.083549099999999953e+03
1.083817666666666582e+03
1.083885933333333242e+03
1.083944033333333437e+03
1.084348666666666759e+03
1.084429599999999937e+03
1.084514166666666597e+03
1.084811633333333248e+03
1.084970466666666653e+03
1.085089400000000069e+03
1.085525166666666564e+03
1.085740666666666584e+03
1.085832166666666581e+03
1.085913800000000037e+03
1.086097033333333229e+03
1.086442900000000009e+03
1.086537766666666585e+03
1.086603933333333316e+03
1.086658766666666679e+03
1.086751833333333252e+03
1.087227033333333338e+03
1.087351766666666663e+03
1.087622100000000046e+03
1.087808600000000069e+03
1.087893266666666705e+03
1.088548233333333428e+03
1.088601566666666713e+03
1.088712033333333238e+03
1.088815533333333406e+03
1.089030933333333223e+03
1.089161633333333384e+03
1.089209866666666585e+03
1.089267466666666678e+03
1.089853266666666741e+03
1.089895666666666557e+03
1.090236333333333278e+03
1.090297233333333224e+03
1.090483999999999924e+03
1.090535000000000082e+03
1.090813233333333301e+03
1.090823499999999967e+03
1.090966666666666697e+03
1.091011700000000019e+03
1.091062933333333376e+03
1.091138733333333221e+03
1.091197433333333265e+03
1.091576666666666597e+03
1.091675666666666757e+03
1.091975133333333360e+03
1.092114000000000033e+03
1.092505633333333435e+03
1.092565700000000106e+03
1.092645500000000084e+03
1.092878666666666732e+03
1.093074666666666644e+03
1.093124766666666574e+03
1.093162933333333285e+03
1.093221233333333430e+03
1.093672933333333276e+03
1.093728100000000040e+03
1.093858133333333399e+03
1.093986233333333303e+03
1.094046266666666725e+03
1.094147266666666610e+03
1.094278499999999894e+03
1.094505766666666659e+03
1.094576099999999997e+03
1.094623399999999947e+03
1.094658766666666679e+03
1.094771333333333359e+03
1.095072599999999966e+03
1.095163866666666763e+03
1.095193199999999933e+03
1.095358799999999974e+03
1.095591833333333398e+03
1.095745833333333394e+03
1.095844333333333225e+03
1.096216566666666722e+03
1.096223566666666557e+03
1.096257000000000062e+03
1.096313633333333428e+03
1.096519266666666681e+03
1.096693033333333233e+03
1.096917233333333343e+03
1.097165533333333315e+03
1.097288500000000113e+03
1.097323533333333444e+03
1.097453299999999899e+03
1.097502933333333431e+03
1.097526933333333318e+03
1.097667266666666592e+03
1.097844900000000052e+03
1.097872566666666671e+03
1.098182666666666591e+03
1.098208466666666709e+03
1.098356199999999944e+03
1.098378400000000056e+03
1.098475433333333285e+03
1.098537566666666635e+03
1.098615000000000009e+03
1.098853000000000065e+03
1.098886533333333318e+03
1.098977766666666639e+03
1.099134399999999914e+03
1.099259033333333264e+03
1.099459866666666585e+03
1.099601000000000113e+03
1.100020933333333232e+03
1.100224566666666760e+03
1.100463899999999967e+03
1.100813133333333326e+03
1.100974799999999959e+03
1.101017366666666703e+03
1.101045466666666698e+03
1.101192333333333409e+03
1.101311500000000024e+03
1.101372699999999895e+03
1.101616033333333235e+03
1.101812200000000075e+03
1.101959166666666761e+03
1.102479399999999941e+03
1.102527766666666594e+03
1.102689599999999928e+03
1.102869300000000067e+03
1.102919233333333295e+03
1.103013466666666773e+03
1.103032266666666601e+03
1.103147933333333413e+03
1.103256033333333335e+03
1.103479333333333443e+03
1.103750133333333224e+03
1.103927866666666660e+03
1.103982733333333272e+03
1.104100533333333260e+03
1.104268766666666579e+03
1.104389233333333323e+03
1.104902399999999943e+03
1.104924466666666603e+03
1.105238399999999956e+03
1.105252366666666603e+03
1.105299299999999903e+03
1.105631466666666711e+03
1.105665433333333340e+03
1.105684133333333421e+03
1.105859766666666701e+03
1.105862633333333406e+03
1.106165466666666589e+03
1.106348166666666657e+03
1.106424366666666629e+03
1.106514300000000048e+03
1.106716666666666697e+03
1.106743899999999940e+03
1.106854900000000043e+03
1.107070633333333262e+03
1.107167833333333419e+03
1.107539600000000064e+03
1.107578999999999951e+03
1.107681566666666640e+03
1.108069133333333411e+03
1.108115800000000036e+03
1.108174199999999928e+03
1.108223799999999983e+03
1.108259333333333416e+03
1.108530333333333374e+03
1.108590766666666696e+03
1.108680000000000064e+03
1.108878033333333406e+03
1.109154500000000098e+03
1.109178200000000061e+03
1.109320633333333262e+03
1.109805833333333339e+03
1.109843633333333401e+03
1.109862399999999980e+03
1.109990033333333258e+03
1.110104633333333368e+03
1.110802400000000034e+03
1.110877300000000105e+03
1.110905400000000100e+03
1.111263733333333221e+03
1.111399666666666690e+03
1.111571200000000090e+03
1.111858333333333348e+03
1.112097333333333381e+03
1.112156500000000051e+03
1.112262666666666746e+03
1.112558433333333369e+03
1.112719866666666576e+03
1.112739399999999932e+03
1.112948833333333369e+03
1.112974666666666735e+03
1.113006533333333437e+03
1.113051666666666733e+03
1.113255033333333358e+03
1.113582633333333433e+03
1.113653333333333421e+03
1.113672700000000077e+03
1.113682833333333292e+03
1.113749333333333425e+03
1.113923099999999977e+03
1.114213700000000017e+03
1.114230999999999995e+03
1.114414433333333363e+03
1.114532333333333327e+03
1.114575833333333321e+03
1.114582566666666708e+03
1.114717000000000098e+03
1.114835966666666764e+03
1.115136766666666745e+03
1.115303300000000036e+03
1.115429633333333413e+03
1.115511999999999944e+03
1.115580466666666780e+03
1.115658966666666629e+03
1.115721333333333405e+03
1.116019999999999982e+03
1.116062833333333401e+03
1.116185066666666671e+03
1.116810433333333322e+03
1.116969200000000001e+03
1.117241333333333387e+03
1.117448833333333369e+03
1.117476899999999887e+03
1.117528033333333269e+03
1.117734666666666726e+03
1.117752866666666705e+03
1.118068333333333385e+03
1.118157833333333429e+03
1.118212966666666716e+03
1.118529066666666722e+03
1.118772833333333438e+03
1.119137866666666696e+03
1.119339033333333418e+03
1.119651399999999967e+03
1.119784666666666681e+03
1.120071466666666765e+03
1.120109966666666651e+03
1.120234899999999925e+03
1.120319833333333236e+03
1.120402866666666569e+03
1.120477233333333288e+03
1.120533633333333228e+03
1.120758800000000065e+03
1.120851333333333287e+03
1.120881900000000087e+03
1.121128899999999931e+03
1.121370799999999917e+03
1.121407500000000027e+03
1.121436633333333248e+03
1.121554900000000089e+03
1.121729499999999916e+03
1.121943700000000035e+03
1.121977133333333313e+03
1.122044033333333346e+03
1.122121833333333370e+03
1.122235300000000052e+03
1.122347966666666707e+03
1.122514133333333348e+03
1.122690733333333355e+03
1.122788700000000063e+03
1.123270133333333433e+03
1.123301633333333257e+03
1.123335633333333362e+03
1.123571300000000065e+03
1.123631433333333234e+03
1.123679966666666587e+03
1.123993066666666664e+03
1.124025900000000092e+03
1.124047566666666626e+03
1.124157300000000077e+03
1.124201000000000022e+03
1.124340633333333244e+03
1.124365700000000061e+03
1.124390499999999975e+03
1.124724899999999934e+03
1.124805166666666764e+03
1.124999800000000050e+03
1.125161700000000110e+03
1.125178466666666736e+03
1.125577900000000000e+03
1.125708333333333258e+03
1.125798600000000079e+03
1.125853033333333315e+03
1.126019366666666656e+03
1.126213700000000017e+03
1.126259433333333391e+03
1.126310899999999947e+03
1.126459399999999960e+03
1.126594666666666626e+03
1.126782933333333403e+03
1.126823333333333267e+03
1.127076066666666748e+03
1.127219866666666576e+03
1.127377266666666628e+03
1.127496799999999894e+03
1.127729466666666667e+03
1.127910000000000082e+03
1.128163966666666738e+03
1.128288866666666763e+03
1.128455833333333430e+03
1.128678866666666636e+03
1.128748000000000047e+03
1.128801566666666758e+03
1.128851599999999962e+03
1.128942500000000109e+03
1.129161366666666709e+03
1.129241633333333311e+03
1.129261299999999892e+03
1.129278233333333446e+03
1.129317266666666683e+03
1.129686533333333273e+03
1.129722999999999956e+03
1.129899366666666765e+03
1.130058033333333242e+03
1.130158400000000029e+03
1.130188699999999926e+03
1.130455300000000079e+03
1.130539500000000089e+03
1.130670699999999897e+03
1.130834200000000010e+03
1.130936766666666699e+03
1.130944233333333386e+03
1.130957799999999907e+03
1.131147366666666585e+03
1.131200366666666696e+03
1.131445866666666689e+03
1.131454666666666753e+03
1.131572166666666590e+03
1.131941633333333357e+03
1.131992633333333288e+03
1.132082366666666758e+03
1.132214400000000069e+03
1.132361733333333405e+03
1.132612033333333329e+03
1.132671566666666649e+03
1.132787066666666760e+03
1.132853066666666564e+03
1.133039333333333389e+03
1.133433899999999994e+03
1.133538999999999987e+03
1.133613800000000083e+03
1.133680233333333263e+03
1.133730466666666644e+03
1.134067099999999982e+03
1.134134800000000041e+03
1.134372599999999920e+03
1.134646899999999960e+03
1.134716599999999971e+03
1.135000900000000001e+03
1.135052566666666735e+03
1.135057366666666667e+03
1.135158799999999928e+03
1.135458633333333410e+03
1.135585666666666611e+03
1.135677733333333435e+03
1.135728066666666564e+03
1.135823466666666718e+03
1.135861400000000003e+03
1.136055266666666739e+03
1.136191266666666706e+03
1.136352300000000014e+03
1.136581500000000005e+03
1.136699900000000071e+03
1.136782200000000103e+03
1.137132066666666560e+03
1.137188066666666600e+03
1.137283833333333405e+03
1.137685533333333296e+03
1.138276866666666592e+03
1.138320400000000063e+03
1.138474866666666685e+03
1.138639766666666674e+03
1.138876800000000003e+03
1.139067533333333358e+03
1.139143866666666554e+03
1.139329266666666626e+03
1.139371633333333421e+03
1.139600799999999936e+03
1.139769399999999905e+03
1.140238666666666631e+03
1.140344766666666601e+03
1.140604733333333343e+03
1.140783300000000054e+03
1.140866033333333235e+03
1.140931966666666767e+03
1.140964133333333393e+03
1.141011299999999892e+03
1.141228100000000040e+03
1.141386666666666770e+03
1.141400033333333340e+03
1.141419966666666596e+03
1.141517833333333328e+03
1.141549666666666553e+03
1.141717966666666598e+03
1.141830666666666730e+03
1.142082566666666708e+03
1.142446666666666715e+03
1.142532633333333251e+03
1.142662800000000061e+03
1.143062100000000100e+03
1.143229766666666592e+03
1.143592499999999973e+03
1.143617799999999988e+03
1.143759233333333441e+03
1.143781766666666726e+03
1.143938733333333403e+03
1.144158200000000079e+03
1.144502333333333354e+03
1.144515799999999899e+03
1.144882900000000063e+03
1.144886166666666668e+03
1.145054433333333236e+03
1.145154366666666647e+03
1.145307000000000016e+03
1.145340166666666619e+03
1.145613866666666581e+03
1.146085100000000011e+03
1.146114133333333257e+03
1.146404233333333423e+03
1.146595666666666602e+03
1.146666833333333443e+03
1.146748066666666773e+03
1.146924033333333227e+03
1.147083266666666759e+03
1.147241866666666738e+03
1.147282133333333377e+03
1.147446799999999939e+03
1.147623966666666774e+03
1.147698466666666718e+03
1.147916699999999992e+03
1.148032133333333377e+03
1.148111900000000105e+03
1.148190866666666579e+03
1.148312133333333350e+03
1.148317466666666633e+03
1.148455433333333303e+03
1.148620133333333342e+03
1.148651266666666743e+03
1.148709466666666685e+03
1.148925600000000031e+03
1.149059700000000021e+03
1.149137366666666594e+03
1.149160566666666682e+03
1.149309466666666594e+03
1.149354366666666692e+03
1.149431466666666665e+03
1.149463133333333417e+03
1.149705099999999902e+03
1.149886833333333243e+03
1.149968200000000024e+03
1.150012466666666569e+03
1.150253666666666732e+03
1.150420633333333399e+03
1.150553266666666559e+03
1.150589999999999918e+03
1.151189100000000053e+03
1.151301166666666631e+03
1.151481366666666645e+03
1.151534799999999905e+03
1.151561033333333398e+03
1.151592866666666623e+03
1.151703066666666700e+03
1.151753866666666681e+03
1.151985466666666753e+03
1.152082833333333383e+03
1.152168699999999944e+03
1.152262999999999920e+03
1.152368866666666690e+03
1.152451666666666597e+03
1.152588600000000042e+03
1.152653700000000072e+03
1.152881433333333234e+03
1.153044966666666596e+03
1.153208100000000059e+03
1.153412233333333234e+03
1.153526800000000094e+03
1.153685733333333246e+03
1.154017266666666728e+03
1.154231966666666722e+03
1.154432766666666566e+03
1.154493266666666614e+03
1.154520533333333333e+03
1.154685266666666621e+03
1.154855333333333419e+03
1.154948766666666643e+03
1.155092866666666623e+03
1.155406833333333225e+03
1.155445699999999988e+03
1.155616600000000062e+03
1.155719333333333225e+03
1.155806533333333391e+03
1.156051166666666631e+03
1.156102966666666589e+03
1.156248299999999972e+03
1.156325066666666771e+03
1.156630533333333233e+03
1.156761633333333293e+03
1.156883166666666739e+03
1.157234899999999925e+03
1.157277433333333420e+03
1.157328700000000026e+03
1.157440966666666554e+03
1.157782899999999927e+03
1.157827133333333222e+03
1.157885700000000043e+03
1.158261999999999944e+03
1.158351400000000012e+03
1.158395066666666708e+03
1.158456133333333355e+03
1.158597600000000057e+03
1.158672233333333224e+03
1.158815599999999904e+03
1.159034400000000005e+03
1.159057800000000043e+03
1.159464166666666642e+03
1.159467866666666623e+03
1.159520899999999983e+03
1.159570899999999938e+03
1.159617566666666562e+03
1.159791999999999916e+03
1.159934733333333270e+03
1.159974266666666608e+03
1.160023466666666764e+03
1.160060133333333397e+03
1.160162333333333436e+03
1.160638500000000022e+03
1.160757399999999961e+03
1.160861100000000079e+03
1.160972600000000057e+03
1.161098666666666759e+03
1.161184233333333395e+03
1.161207166666666581e+03
1.161462133333333441e+03
1.161491566666666586e+03
1.161706899999999905e+03
1.161982033333333220e+03
1.162098733333333257e+03
1.162205466666666780e+03
1.162398066666666637e+03
1.162473266666666632e+03
1.162482266666666646e+03
1.162747100000000046e+03
1.162750600000000077e+03
1.162915933333333442e+03
1.163462433333333365e+03
1.163536000000000058e+03
1.163777466666666669e+03
1.163977499999999964e+03
1.164153199999999970e+03
1.164351100000000088e+03
1.164472433333333356e+03
1.164574166666666770e+03
1.164626333333333378e+03
1.164883766666666588e+03
1.165073333333333267e+03
1.165500166666666701e+03
1.165564200000000028e+03
1.165672333333333427e+03
1.166092000000000098e+03
1.166158266666666577e+03
1.166511266666666643e+03
1.166636233333333394e+03
1.166693133333333435e+03
1.166742066666666688e+03
1.166799600000000055e+03
1.167316199999999981e+03
1.167392399999999952e+03
1.167747166666666772e+03
1.167857799999999997e+03
1.167878699999999981e+03
1.167899366666666765e+03
1.168157200000000103e+03
1.168487599999999929e+03
1.168519233333333432e+03
1.168911533333333409e+03
1.169031966666666676e+03
1.169055399999999963e+03
1.169305033333333313e+03
1.169500266666666676e+03
1.169831333333333305e+03
1.169873700000000099e+03
1.169922866666666778e+03
1.169967733333333399e+03
1.170282933333333403e+03
1.170369333333333316e+03
1.170386666666666770e+03
1.170538700000000063e+03
1.170585866666666561e+03
1.170818833333333259e+03
1.171097999999999956e+03
1.171368300000000090e+03
1.171479866666666567e+03
1.171581599999999980e+03
1.171680599999999913e+03
1.171849066666666658e+03
1.171882533333333413e+03
1.172240133333333233e+03
1.172311466666666774e+03
1.172868999999999915e+03
1.172914433333333363e+03
1.173324566666666669e+03
1.173356233333333421e+03
1.173596266666666679e+03
1.173699966666666569e+03
1.173981633333333320e+03
1.174154466666666622e+03
1.174328266666666650e+03
1.175007000000000062e+03
1.175066066666666757e+03
1.175079766666666728e+03
1.175193866666666736e+03
1.175308166666666693e+03
1.175654066666666722e+03
1.175831100000000106e+03
1.175903166666666721e+03
1.176030500000000075e+03
1.176049933333333229e+03
1.176107066666666697e+03
1.176143833333333305e+03
1.176350266666666585e+03
1.176387233333333370e+03
1.176676300000000083e+03
1.176810600000000022e+03
1.176900133333333315e+03
1.176942333333333409e+03
1.177072400000000016e+03
1.177152833333333319e+03
1.177477166666666562e+03
1.177583000000000084e+03
1.177651533333333418e+03
1.177699966666666569e+03
1.177879133333333357e+03
1.177979633333333368e+03
1.178082333333333281e+03
1.178122433333333220e+03
1.178192800000000034e+03
1.178353066666666564e+03
1.178590933333333396e+03
1.179044699999999921e+03
1.179075133333333270e+03
1.179536200000000008e+03
1.179684433333333345e+03
1.179699266666666745e+03
1.179926766666666708e+03
1.179957666666666682e+03
1.180199666666666644e+03
1.180313000000000102e+03
1.180373466666666673e+03
1.180494933333333393e+03
1.180510933333333242e+03
1.180633199999999988e+03
1.180704400000000078e+03
1.180843299999999999e+03
1.181001433333333352e+03
1.181090266666666594e+03
1.181153533333333371e+03
1.181410300000000007e+03
1.181606133333333446e+03
1.181710066666666762e+03
1.181807999999999993e+03
1.181869999999999891e+03
1.181876133333333428e+03
1.181955366666666578e+03
1.182359866666666676e+03
1.182554266666666763e+03
1.182596533333333355e+03
1.182756633333333411e+03
1.182954799999999977e+03
1.183104733333333343e+03
1.183130266666666557e+03
1.183137466666666569e+03
1.183222233333333406e+03
1.183423800000000028e+03
1.183547033333333275e+03
1.183631066666666584e+03
1.184213899999999967e+03
1.184254300000000057e+03
1.184382066666666560e+03
1.184448366666666743e+03
1.184511133333333419e+03
1.184795533333333424e+03
1.184920666666666648e+03
1.184973466666666582e+03
1.185185400000000072e+03
1.185299299999999903e+03
1.185339166666666642e+03
1.185464033333333418e+03
1.185498800000000074e+03
1.185646500000000060e+03
1.186146633333333284e+03
1.186229333333333443e+03
1.186256699999999910e+03
1.186312300000000050e+03
1.186649899999999889e+03
1.186769466666666631e+03
1.186783500000000004e+03
1.186820266666666612e+03
1.187399899999999889e+03
1.187576233333333221e+03
1.187602866666666614e+03
1.187657066666666651e+03
1.187708366666666734e+03
1.187865266666666685e+03
1.188212833333333265e+03
1.188357033333333220e+03
1.188380000000000109e+03
1.188415233333333390e+03
1.188703666666666777e+03
1.188850133333333360e+03
1.188918499999999995e+03
1.189488866666666581e+03
1.189575700000000097e+03
1.189722466666666605e+03
1.189864000000000033e+03
1.189937599999999975e+03
1.190170433333333222e+03
1.190516733333333377e+03
1.190730566666666618e+03
1.191048366666666652e+03
1.191200933333333296e+03
1.191252933333333431e+03
1.191514366666666774e+03
1.191540999999999940e+03
1.191644266666666681e+03
1.191731233333333421e+03
1.191796599999999899e+03
1.191995266666666566e+03
1.192057499999999891e+03
1.192105299999999943e+03
1.192457066666666606e+03
1.192607666666666773e+03
1.192718433333333223e+03
1.192751999999999953e+03
1.192860933333333378e+03
1.192982400000000098e+03
1.193007566666666662e+03
1.193042733333333445e+03
1.193065900000000056e+03
1.193193500000000085e+03
1.193272699999999986e+03
1.193625299999999925e+03
1.193730900000000020e+03
1.194184500000000071e+03
1.194258900000000040e+03
1.194267599999999902e+03
1.194304399999999987e+03
1.194553499999999985e+03
1.194894800000000032e+03
1.194943633333333310e+03
1.194946200000000090e+03
1.194987933333333331e+03
1.195171966666666776e+03
1.195233199999999897e+03
1.195257033333333311e+03
1.195475266666666585e+03
1.195584566666666660e+03
1.195609500000000025e+03
1.195660433333333231e+03
1.196082333333333281e+03
1.196122366666666721e+03
1.196380433333333258e+03
1.196626933333333227e+03
1.196680000000000064e+03
1.196704766666666728e+03
1.196729633333333368e+03
1.196839466666666567e+03
1.196948433333333242e+03
1.196992066666666688e+03
1.197037299999999959e+03
1.197128066666666655e+03
1.197237666666666655e+03
1.197528633333333346e+03
1.197585666666666611e+03
1.197750600000000077e+03
1.197887933333333422e+03
1.197897099999999909e+03
1.198007866666666587e+03
1.198190299999999979e+03
1.198204500000000053e+03
1.198242733333333263e+03
1.198266933333333327e+03
1.198599833333333436e+03
1.198610366666666778e+03
1.198660499999999956e+03
1.198663500000000113e+03
1.198837733333333290e+03
1.198896400000000085e+03
1.199205666666666730e+03
1.199299033333333227e+03
1.199531966666666676e+03
1.199768166666666730e+03
1.199892599999999902e+03
1.199921233333333248e+03
1.200167799999999943e+03
1.200448799999999892e+03
1.200548299999999927e+03
1.200698466666666718e+03
1.200831566666666731e+03
1.201012266666666619e+03
1.201089833333333445e+03
1.201388266666666595e+03
1.201812766666666676e+03
1.201863733333333357e+03
1.201910800000000108e+03
1.202053733333333412e+03
1.202363499999999931e+03
1.202427599999999984e+03
1.202594000000000051e+03
1.202719633333333377e+03
1.203037366666666685e+03
1.203183800000000019e+03
1.203304300000000012e+03
1.203324000000000069e+03
1.203650466666666716e+03
1.203693500000000085e+03
1.203990000000000009e+03
1.204182033333333266e+03
1.204211333333333414e+03
1.204256133333333310e+03
1.204400200000000041e+03
1.204670333333333247e+03
1.204685866666666698e+03
1.204796100000000024e+03
1.204813900000000103e+03
1.205135733333333292e+03
1.205210333333333438e+03
1.205232533333333322e+03
1.205393000000000029e+03
1.205427033333333384e+03
1.205993300000000090e+03
1.206073033333333342e+03
1.206087600000000066e+03
1.206107566666666571e+03
1.206403000000000020e+03
1.206575866666666570e+03
1.206750566666666600e+03
1.206840400000000045e+03
1.207002133333333404e+03
1.207152133333333268e+03
1.207294433333333245e+03
1.207802033333333384e+03
1.208283566666666729e+03
1.208450199999999995e+03
1.208496133333333319e+03
1.208785699999999906e+03
1.208803833333333387e+03
1.208836666666666588e+03
1.208944733333333261e+03
1.209143800000000056e+03
1.209163633333333337e+03
1.209385633333333317e+03
1.209580866666666680e+03
1.209633233333333237e+03
1.209875800000000027e+03
1.209963999999999942e+03
1.210092300000000023e+03
1.210153233333333446e+03
1.210219100000000026e+03
1.210591633333333220e+03
1.210711666666666588e+03
1.211066866666666556e+03
1.211091899999999896e+03
1.211223233333333383e+03
1.211545033333333322e+03
1.211794799999999896e+03
1.211861433333333252e+03
1.211863766666666606e+03
1.211871166666666568e+03
1.212044466666666722e+03
1.212095033333333276e+03
1.212335933333333287e+03
1.212436433333333298e+03
1.212467766666666648e+03
1.212604033333333291e+03
1.212685333333333347e+03
1.212721099999999979e+03
1.212890433333333249e+03
1.213027000000000044e+03
1.213438900000000103e+03
1.213487633333333406e+03
1.213673833333333278e+03
1.213851233333333312e+03
1.213950466666666671e+03
1.214133233333333237e+03
1.214223966666666684e+03
1.214349733333333234e+03
1.214612333333333254e+03
1.215035699999999906e+03
1.215121533333333446e+03
1.215253999999999905e+03
1.215275566666666691e+03
1.215577700000000050e+03
1.215606800000000021e+03
1.215693966666666711e+03
1.216283500000000004e+03
1.216342399999999998e+03
1.216373800000000074e+03
1.216393366666666680e+03
1.216900766666666641e+03
1.216957066666666606e+03
1.217089999999999918e+03
1.217161566666666658e+03
1.217684666666666772e+03
1.217746399999999994e+03
1.217803933333333362e+03
1.217832666666666682e+03
1.218279266666666672e+03
1.218516300000000001e+03
1.218714333333333343e+03
1.218837633333333315e+03
1.218862300000000005e+03
1.219300833333333230e+03
1.219311699999999973e+03
1.219399766666666665e+03
1.219462366666666640e+03
1.219815933333333305e+03
1.219922566666666626e+03
1.220072066666666615e+03
1.220283766666666679e+03
1.220430299999999988e+03
1.220675866666666707e+03
1.220813300000000027e+03
1.221104133333333266e+03
1.221279166666666697e+03
1.221790799999999990e+03
1.221823766666666643e+03
1.221867933333333440e+03
1.221989233333333232e+03
1.222243666666666741e+03
1.222277299999999968e+03
1.222890100000000075e+03
1.223019733333333306e+03
1.223119733333333443e+03
1.223287199999999984e+03
1.223426500000000033e+03
1.223631599999999935e+03
1.223724600000000009e+03
1.224091333333333296e+03
1.224175233333333381e+03
1.224406566666666777e+03
1.224510433333333367e+03
1.224633199999999988e+03
1.224731600000000071e+03
1.225135199999999941e+03
1.225271966666666685e+03
1.225342799999999897e+03
1.225531166666666650e+03
1.225997200000000021e+03
1.226104100000000017e+03
1.226446433333333289e+03
1.226593299999999999e+03
1.226659866666666630e+03
1.226727366666666740e+03
1.226763899999999921e+03
1.226788066666666737e+03
1.226973366666666607e+03
1.227089066666666668e+03
1.227268833333333305e+03
1.227413233333333437e+03
1.227488700000000108e+03
1.227571099999999888e+03
1.228111033333333353e+03
1.228159100000000080e+03
1.228187400000000025e+03
1.228328299999999899e+03
1.228469800000000077e+03
1.228526866666666592e+03
1.228635800000000017e+03
1.228738033333333306e+03
1.229009366666666665e+03
1.229049366666666629e+03
1.229072833333333392e+03
1.229105133333333242e+03
1.229389333333333298e+03
1.229785266666666757e+03
1.229815966666666554e+03
1.230008000000000038e+03
1.230061699999999973e+03
1.230245433333333267e+03
1.230250900000000001e+03
1.230276399999999967e+03
1.230472933333333231e+03
1.230502266666666628e+03
1.230655033333333222e+03
1.230863499999999931e+03
1.230975833333333412e+03
1.231018100000000004e+03
1.231321799999999939e+03
1.231406433333333325e+03
1.231428366666666761e+03
1.231809833333333245e+03
1.231843166666666775e+03
1.231917099999999891e+03
1.232154633333333322e+03
1.232187300000000050e+03
1.232199533333333420e+03
1.232270800000000008e+03
1.232852766666666639e+03
1.232882866666666587e+03
1.232946866666666665e+03
1.232949233333333268e+03
1.233150233333333290e+03
1.233229733333333343e+03
1.233304766666666637e+03
1.233469966666666778e+03
1.233545866666666598e+03
1.233571233333333339e+03
1.233590966666666645e+03
1.233799233333333405e+03
1.233994166666666615e+03
1.234354233333333241e+03
1.234421833333333325e+03
1.234627799999999979e+03
1.234737233333333279e+03
1.234791166666666641e+03
1.234830733333333228e+03
1.234861866666666629e+03
1.234952566666666598e+03
1.235262066666666669e+03
1.235385199999999941e+03
1.235557833333333292e+03
1.235784200000000055e+03
1.235946533333333264e+03
1.236032033333333402e+03
1.236263533333333271e+03
1.236375433333333376e+03
1.236546666666666624e+03
1.236629133333333357e+03
1.236631200000000035e+03
1.236701166666666722e+03
1.236952466666666623e+03
1.236984666666666726e+03
1.237016766666666626e+03
1.237389033333333373e+03
1.237407833333333429e+03
1.237444666666666762e+03
1.237547266666666701e+03
1.237703700000000026e+03
1.237948966666666593e+03
1.238247366666666721e+03
1.238563633333333428e+03
1.238722700000000032e+03
1.239003866666666681e+03
1.239230066666666744e+03
1.239273699999999963e+03
1.239323133333333317e+03
1.239434500000000071e+03
1.239504166666666606e+03
1.239647500000000036e+03
1.239766900000000078e+03
1.239803133333333335e+03
1.240013333333333321e+03
1.240293233333333319e+03
1.240585233333333235e+03
1.240665600000000040e+03
1.241059966666666696e+03
1.241232733333333272e+03
1.241264899999999898e+03
1.241359099999999899e+03
1.241464799999999968e+03
1.241582666666666682e+03
1.241795066666666571e+03
1.241863299999999981e+03
1.241881133333333310e+03
1.242274799999999914e+03
1.242307700000000068e+03
1.242378866666666681e+03
1.242971533333333355e+03
1.243344133333333275e+03
1.243373666666666622e+03
1.243390200000000050e+03
1.244057566666666617e+03
1.244170800000000099e+03
1.244394066666666731e+03
1.244396199999999908e+03
1.244471566666666604e+03
1.244574633333333395e+03
1.244766033333333326e+03
1.244932633333333342e+03
1.245264833333333399e+03
1.245671666666666624e+03
1.245720600000000104e+03
1.245896133333333410e+03
1.245935966666666673e+03
1.246307166666666717e+03
1.246454066666666677e+03
1.246503600000000006e+03
1.246585766666666586e+03
1.246907466666666778e+03
1.247139966666666623e+03
1.247189800000000105e+03
1.247336933333333263e+03
1.247670399999999972e+03
1.248173900000000003e+03
1.248230800000000045e+03
1.248354233333333241e+03
1.248680800000000090e+03
1.248770400000000109e+03
1.248853100000000040e+03
1.249107700000000023e+03
1.249178300000000036e+03
1.249230099999999993e+03
1.249742333333333363e+03
1.249826266666666697e+03
1.250117400000000089e+03
1.250296466666666674e+03
1.250388033333333397e+03
1.250543100000000095e+03
1.250849099999999908e+03
1.250881200000000035e+03
1.251003799999999956e+03
1.251444333333333361e+03
1.251955766666666705e+03
1.252043333333333294e+03
1.252310733333333246e+03
1.252330966666666654e+03
1.252351533333333236e+03
1.252382200000000012e+03
1.252420666666666648e+03
1.252641833333333352e+03
1.253228666666666641e+03
1.253419133333333320e+03
1.253487800000000107e+03
1.253619833333333418e+03
1.253662466666666660e+03
1.254009933333333265e+03
1.254058866666666745e+03
1.254078966666666702e+03
1.254402733333333344e+03
1.254523300000000063e+03
1.254556033333333289e+03
1.255002666666666755e+03
1.255265166666666573e+03
1.255357866666666723e+03
1.255534866666666630e+03
1.255566700000000083e+03
1.255866366666666636e+03
1.256048000000000002e+03
1.256466666666666697e+03
1.256535300000000007e+03
1.256673999999999978e+03
1.256894199999999955e+03
1.257164800000000014e+03
1.257308466666666618e+03
1.257544933333333347e+03
1.257742966666666689e+03
1.258037533333333386e+03
1.258051200000000108e+03
1.258099366666666583e+03
1.258135633333333317e+03
1.258210700000000088e+03
1.258735599999999977e+03
1.258884666666666590e+03
1.258983400000000074e+03
1.259095600000000104e+03
1.259140733333333401e+03
1.259468966666666574e+03
1.259551333333333332e+03
1.259789366666666638e+03
1.260107133333333422e+03
1.260352733333333390e+03
1.260723799999999983e+03
1.260812433333333274e+03
1.260839566666666769e+03
1.261311133333333373e+03
1.261721833333333279e+03
1.261839099999999917e+03
1.261902966666666771e+03
1.261924500000000080e+03
1.261981566666666595e+03
1.262088833333333241e+03
1.262355666666666593e+03
1.262398833333333414e+03
1.262733966666666674e+03
1.262778000000000020e+03
1.262927833333333410e+03
1.263108400000000074e+03
1.263358733333333248e+03
1.263430233333333263e+03
1.263597533333333331e+03
1.263606933333333245e+03
1.263751500000000078e+03
1.263825299999999970e+03
1.263953966666666702e+03
1.264187533333333249e+03
1.264604433333333418e+03
1.264624333333333425e+03
1.264786566666666658e+03
1.265127500000000055e+03
1.265780766666666750e+03
1.265818899999999985e+03
1.265848199999999906e+03
1.266053900000000112e+03
1.266177633333333233e+03
1.266566000000000031e+03
1.267286866666666583e+03
1.267410000000000082e+03
1.267834033333333309e+03
1.267977799999999888e+03
1.268121900000000096e+03
1.268271999999999935e+03
1.268311033333333398e+03
1.268395800000000008e+03
1.268578099999999949e+03
1.268671566666666649e+03
1.269060633333333271e+03
1.269145700000000033e+03
1.269173033333333251e+03
1.269479199999999992e+03
1.269701833333333298e+03
1.269774366666666765e+03
1.269799933333333229e+03
1.270096066666666729e+03
1.270247266666666746e+03
1.270454733333333252e+03
1.270891499999999951e+03
1.270932833333333292e+03
1.271122166666666772e+03
1.271344299999999976e+03
1.271805466666666689e+03
1.271911966666666558e+03
1.272010433333333367e+03
1.272013099999999895e+03
1.272147300000000087e+03
1.272861400000000003e+03
1.272980333333333419e+03
1.272995033333333367e+03
1.273022633333333260e+03
1.273583933333333334e+03
1.273621466666666720e+03
1.273745133333333342e+03
1.273799700000000030e+03
1.273895099999999957e+03
1.274480499999999893e+03
1.274531733333333250e+03
1.274580500000000029e+03
1.274824033333333318e+03
1.275128099999999904e+03
1.275161133333333282e+03
1.275223766666666734e+03
1.275500266666666676e+03
1.275772366666666585e+03
1.276773666666666713e+03
1.276921499999999924e+03
1.276952166666666699e+03
1.277180466666666689e+03
1.277207833333333383e+03
1.277558800000000019e+03
1.278130400000000009e+03
1.278134333333333416e+03
1.278158066666666627e+03
1.278219766666666601e+03
1.278690733333333355e+03
1.278744966666666642e+03
1.278845066666666753e+03
1.279331333333333305e+03
1.279485266666666575e+03
1.279515366666666750e+03
1.279713033333333442e+03
1.279900599999999940e+03
1.279946666666666715e+03
1.280023300000000063e+03
1.280068433333333360e+03
1.280320333333333338e+03
1.280331566666666731e+03
1.280404233333333423e+03
1.280650499999999965e+03
1.280686366666666572e+03
1.280739433333333409e+03
1.280945233333333363e+03
1.280980166666666719e+03
1.281083866666666609e+03
1.281204999999999927e+03
1.281244033333333391e+03
1.281552400000000034e+03
1.281781066666666675e+03
1.281895566666666582e+03
1.282469166666666752e+03
1.282660066666666580e+03
1.282963133333333417e+03
1.283304433333333236e+03
1.283475400000000036e+03
1.283588933333333443e+03
1.283686566666666749e+03
1.283819799999999987e+03
1.283948000000000093e+03
1.284022500000000036e+03
1.284116166666666686e+03
1.284543699999999944e+03
1.284579933333333429e+03
1.284813400000000001e+03
1.284968766666666625e+03
1.285019466666666631e+03
1.285258900000000040e+03
1.285441833333333307e+03
1.285492666666666764e+03
1.285592033333333347e+03
1.285615933333333260e+03
1.285906700000000001e+03
1.286020366666666632e+03
1.286506733333333386e+03
1.286680466666666689e+03
1.286741066666666711e+03
1.286762099999999919e+03
1.286826733333333323e+03
1.286904500000000098e+03
1.287136600000000044e+03
1.287277133333333268e+03
1.287539566666666587e+03
1.287606666666666570e+03
1.287709000000000060e+03
1.287886899999999969e+03
1.288150066666666589e+03
1.288210333333333438e+03
1.288309966666666696e+03
1.288818833333333259e+03
1.288895166666666682e+03
1.288969133333333275e+03
1.289219933333333302e+03
1.289362699999999904e+03
1.289379833333333409e+03
1.289627199999999903e+03
1.289933933333333243e+03
1.290069500000000062e+03
1.290108266666666623e+03
1.290323333333333267e+03
1.290384999999999991e+03
1.290476333333333287e+03
1.290509399999999914e+03
1.290669233333333295e+03
1.290714533333333293e+03
1.291039333333333389e+03
1.291042666666666719e+03
1.291220566666666627e+03
1.291688833333333378e+03
1.291721999999999980e+03
1.291856033333333244e+03
1.292393466666666654e+03
1.292465400000000045e+03
1.292862066666666578e+03
1.292894233333333432e+03
1.292922633333333351e+03
1.293401033333333316e+03
1.293455333333333328e+03
1.293769666666666581e+03
1.293931266666666716e+03
1.294003500000000031e+03
1.294206466666666756e+03
1.294408933333333380e+03
1.294494666666666717e+03
1.294594566666666651e+03
1.294633966666666765e+03
1.294988700000000108e+03
1.295065800000000081e+03
1.295461533333333364e+03
1.295565166666666755e+03
1.295873533333333398e+03
1.295914633333333313e+03
1.295976000000000113e+03
1.296309166666666670e+03
1.296359699999999975e+03
1.296533466666666754e+03
1.296848366666666607e+03
1.296939066666666577e+03
1.296980933333333269e+03
1.297062066666666624e+03
1.297265533333333224e+03
1.297507133333333286e+03
1.297523233333333337e+03
1.297871666666666670e+03
1.297926433333333307e+03
1.298060633333333271e+03
1.298200266666666721e+03
1.298264233333333323e+03
1.298292066666666642e+03
1.298538033333333260e+03
1.298645733333333283e+03
1.298779233333333423e+03
1.298984266666666599e+03
1.299185966666666673e+03
1.299215300000000070e+03
1.299527833333333319e+03
1.299583300000000008e+03
1.299689499999999953e+03
1.299916666666666742e+03
1.299954600000000028e+03
1.300076499999999896e+03
1.300490900000000011e+03
1.300534833333333381e+03
1.300574333333333243e+03
1.300758433333333414e+03
1.301481433333333371e+03
1.301547399999999925e+03
1.301568533333333335e+03
1.302028033333333269e+03
1.302097133333333431e+03
1.302128066666666655e+03
1.302162933333333285e+03
1.302414999999999964e+03
1.302649333333333288e+03
1.302714799999999968e+03
1.303017800000000079e+03
1.303040999999999940e+03
1.303226733333333414e+03
1.303249399999999923e+03
1.303580733333333228e+03
1.303624866666666776e+03
1.303652000000000044e+03
1.304034799999999905e+03
1.304072866666666641e+03
1.304430233333333263e+03
1.304687366666666776e+03
1.304993333333333339e+03
1.305217699999999923e+03
1.305600699999999961e+03
1.305645400000000109e+03
1.305703933333333225e+03
1.305819999999999936e+03
1.306011366666666618e+03
1.306107533333333322e+03
1.306133266666666714e+03
1.306480966666666745e+03
1.306577633333333324e+03
1.306900466666666716e+03
1.307187699999999950e+03
1.307210433333333413e+03
1.307289800000000014e+03
1.307666833333333443e+03
1.307693466666666609e+03
1.307796299999999974e+03
1.307969533333333402e+03
1.307976300000000037e+03
1.307990233333333435e+03
1.308123466666666673e+03
1.308305499999999938e+03
1.308419166666666570e+03
1.308965133333333370e+03
1.308994766666666692e+03
1.309039233333333414e+03
1.309330333333333328e+03
1.309677433333333283e+03
1.309810066666666671e+03
1.310217266666666774e+03
1.310283933333333380e+03
1.310353866666666590e+03
1.310372033333333320e+03
1.310529500000000098e+03
1.310559166666666670e+03
1.310604733333333343e+03
1.310737533333333431e+03
1.310814433333333227e+03
1.311218866666666599e+03
1.311347433333333356e+03
1.311408666666666704e+03
1.311480499999999893e+03
1.311512733333333244e+03
1.311805900000000065e+03
1.311953666666666777e+03
1.311996133333333319e+03
1.312075000000000045e+03
1.312184166666666670e+03
1.312511166666666668e+03
1.312691633333333357e+03
1.312717666666666673e+03
1.313196433333333289e+03
1.313264466666666749e+03
1.313275799999999890e+03
1.313290899999999965e+03
1.313676966666666658e+03
1.314060833333333221e+03
1.314154033333333246e+03
1.315281333333333350e+03
1.315332533333333231e+03
1.316159166666666579e+03
1.316224333333333334e+03
1.317461666666666588e+03
1.317791233333333366e+03
1.318734699999999975e+03
1.319049700000000030e+03
1.319652733333333344e+03
1.319724600000000009e+03
1.319849999999999909e+03
1.320171766666666599e+03
1.320265900000000101e+03
1.320754966666666633e+03
1.322017700000000104e+03
1.322745300000000043e+03
1.322825066666666771e+03
1.322869699999999966e+03
1.324435899999999947e+03
1.324920333333333247e+03
1.325308966666666720e+03
1.325795133333333297e+03
1.325901866666666592e+03
1.326415166666666664e+03
1.327478499999999940e+03
1.327826866666666774e+03
1.328173266666666677e+03
1.328311599999999999e+03
1.328558899999999994e+03
1.328887966666666671e+03
1.329199033333333318e+03
1.329245366666666769e+03
1.329770933333333232e+03
1.330614466666666658e+03
1.331376600000000053e+03
1.331901200000000017e+03
1.331982366666666621e+03
1.332241933333333236e+03
1.332286666666666633e+03
1.332665433333333340e+03
1.332835133333333260e+03
1.333135666666666566e+03
1.333373966666666774e+03
1.333434833333333245e+03
1.333791833333333443e+03
1.335368633333333264e+03
1.335894999999999982e+03
1.336138500000000022e+03
1.336402833333333319e+03
1.337093166666666775e+03
1.337248700000000099e+03
1.337501833333333252e+03
1.337515566666666700e+03
1.337577566666666598e+03
1.338066000000000031e+03
1.338083733333333385e+03
1.338416566666666768e+03
1.338487133333333304e+03
1.338647766666666712e+03
1.339265166666666573e+03
1.340165366666666614e+03
1.340677566666666735e+03
1.341652366666666694e+03
1.342484233333333350e+03
1.342986300000000028e+03
1.343111466666666729e+03
1.343338600000000042e+03
1.344660266666666757e+03
1.345015533333333224e+03
1.345052866666666660e+03
1.345093100000000049e+03
1.345195099999999911e+03
1.345439033333333327e+03
1.345500266666666676e+03
1.345589233333333368e+03
1.347667166666666617e+03
1.347767900000000054e+03
1.347853699999999890e+03
1.348164500000000089e+03
