# Supplementary material for: Laminar organization of cellular microcircuits modulating human interictal epileptiform discharges
Source: Nat Neurosci. 2026 Apr 30;29(6):1462–75. doi: 10.1038/s41593-026-02258-4 (PMC13246451; doi:10.1038/s41593-026-02258-4)
Supplement: Supplementary file 12 — Statistical Source Data. [file 41593_2026_2258_MOESM12_ESM.zip › ED3/ied_times_raster_9.txt]

2.486273437499999943e+02
2.524085937499999943e+02
2.532328124999999943e+02
2.544984374999999943e+02
2.561703125000000227e+02
2.606078125000000227e+02
2.618480468750000227e+02
2.679476562500000227e+02
2.823890625000000227e+02
2.835453125000000227e+02
2.854847656250000227e+02
2.891371093750000227e+02
2.916039062500000227e+02
2.930882812500000227e+02
3.006488281250000227e+02
3.024183593750000227e+02
3.037015625000000227e+02
3.052347656250000227e+02
3.056000000000000227e+02
3.070179687500000227e+02
3.140609375000000227e+02
3.147425781250000227e+02
3.195511718750000227e+02
3.224671875000000227e+02
3.257503906250000227e+02
3.370238281250000227e+02
3.456898437500000227e+02
3.560804687500000227e+02
3.675082031250000227e+02
3.950765625000000227e+02
4.065062500000000227e+02
4.152777343750000227e+02
4.252640625000000227e+02
4.394554687500000227e+02
4.441039062500000227e+02
4.957855468750000227e+02
5.038148437500000227e+02
5.093597656250000227e+02
5.104027343750000227e+02
5.200628906250000227e+02
5.260375000000000227e+02
5.278031250000000227e+02
5.448089843750000227e+02
5.521292968750000227e+02
5.671781250000000227e+02
5.772367187500000227e+02
5.857679687500000227e+02
5.946214843750000227e+02
6.167347656250000227e+02
6.176117187500000227e+02
6.218929687500000227e+02
6.226683593750000227e+02
6.317093750000000227e+02
6.416957031250000227e+02
6.438773437500000227e+02
6.525726562500000227e+02
6.591078125000000227e+02
6.604320312500000227e+02
6.727269531250000227e+02
6.856058593750000227e+02
6.898480468750000227e+02
6.927816406250000227e+02
7.051273437500000227e+02
7.065492187500000227e+02
7.095941406250000227e+02
7.163089843750000227e+02
7.325453125000000227e+02
7.349710937500000227e+02
7.382816406250000227e+02
7.399300781250000227e+02
7.403656250000000227e+02
7.411722656250000227e+02
7.458675781250000227e+02
7.470843750000000227e+02
7.659203125000000227e+02
7.771527343750000227e+02
7.790140625000000227e+02
7.867855468750000227e+02
7.939769531250000227e+02
8.064535156250000227e+02
8.147621093750000227e+02
8.291078125000000227e+02
8.307855468750000227e+02
8.398851562500000227e+02
8.412953125000000227e+02
8.417289062500000227e+02
8.462523437500000227e+02
8.772875000000000227e+02
8.826097656250000227e+02
8.843265625000000227e+02
8.863363281250000227e+02
8.878207031250000227e+02
8.905433593750000227e+02
8.925199218750000227e+02
8.944789062500000227e+02
8.960453125000000227e+02
8.964046875000000227e+02
8.981039062500000227e+02
9.016273437500000227e+02
9.029164062500000227e+02
9.046429687500000227e+02
9.070453125000000227e+02
9.075218750000000227e+02
9.290746093750000227e+02
9.359593750000000227e+02
9.416273437500000227e+02
9.430433593750000227e+02
9.439281250000000227e+02
9.455785156250000227e+02
9.593734375000000227e+02
9.599300781250000227e+02
9.727503906250000227e+02
9.837445312500000227e+02
9.879261718750000227e+02
1.001260156250000023e+03
1.006594140625000023e+03
1.010887109375000023e+03
1.013644921875000023e+03
1.033691796874999909e+03
1.034637109374999909e+03
1.036057031249999909e+03
1.041492578124999909e+03
1.048187890624999909e+03
1.059117578124999909e+03
1.065334374999999909e+03
1.068287499999999909e+03
1.070033593749999909e+03
1.078609765624999909e+03
1.084957421874999909e+03
1.086877343749999909e+03
1.089426171874999909e+03
1.092195703124999909e+03
1.092795312499999909e+03
1.093277734374999909e+03
1.111623437499999909e+03
1.117851953124999909e+03
1.119793359374999909e+03
1.125564843749999909e+03
1.128303124999999909e+03
1.135502343749999909e+03
1.142734765624999909e+03
1.147533593749999909e+03
1.149551171874999909e+03
1.154498437499999909e+03
1.165074609374999909e+03
1.167178124999999909e+03
1.171135156249999909e+03
1.184838281249999909e+03
1.185305078124999909e+03
1.186226953124999909e+03
1.187021874999999909e+03
1.187912499999999909e+03
1.191072656249999909e+03
1.192605859374999909e+03
1.193246484374999909e+03
1.194617578124999909e+03
1.195490624999999909e+03
1.196473046874999909e+03
1.197057031249999909e+03
1.197885156249999909e+03
1.199357812499999909e+03
1.200885156249999909e+03
1.202115624999999909e+03
1.210932031249999909e+03
1.211742578124999909e+03
1.213957421874999909e+03
1.215717187499999909e+03
1.217174218749999909e+03
1.231322656249999909e+03
1.239328515624999909e+03
1.240656640624999909e+03
1.242021874999999909e+03
1.254902734374999909e+03
1.263471093749999909e+03
1.273883203124999909e+03
1.289266015624999909e+03
1.290045312499999909e+03
1.309244531249999909e+03
1.315705468749999909e+03
1.326719140624999909e+03
1.331687890624999909e+03
1.334654687499999909e+03
1.335502343749999909e+03
1.346170312499999909e+03
1.349267968749999909e+03
1.355174218749999909e+03
1.358545312499999909e+03
1.359035546874999909e+03
1.362453515624999909e+03
1.380584374999999909e+03
1.398619531249999909e+03
1.402892968749999909e+03
1.405599999999999909e+03
1.416873437499999909e+03
1.418560937499999909e+03
1.423953515624999909e+03
1.437883203124999909e+03
1.446896874999999909e+03
1.447664453124999909e+03
1.460779687499999909e+03
1.464113671874999909e+03
1.486840234374999909e+03
1.497267968749999909e+03
1.498533593749999909e+03
1.509158593749999909e+03
1.511861718749999909e+03
1.522807031249999909e+03
1.527205468749999909e+03
1.529531640624999909e+03
1.530461328124999909e+03
1.531004296874999909e+03
1.535902734374999909e+03
1.538668359374999909e+03
1.539875390624999909e+03
1.540383203124999909e+03
1.540978906249999909e+03
1.541828515624999909e+03
1.542332421874999909e+03
1.543728906249999909e+03
1.544881249999999909e+03
1.549164453124999909e+03
1.551670312499999909e+03
1.554162499999999909e+03
1.560943749999999909e+03
1.567342187499999909e+03
1.568676171874999909e+03
1.569840234374999909e+03
1.570224999999999909e+03
1.579521874999999909e+03
1.579939843749999909e+03
1.582236718749999909e+03
1.600609765624999909e+03
1.602371484374999909e+03
1.605058984374999909e+03
1.606953515624999909e+03
5.719046875000000227e+02
6.354769531250000227e+02
9.151722656250000227e+02
9.129105468750000227e+02
9.568812500000000227e+02
9.633148437500000227e+02
9.680062500000000227e+02
9.686332031250000227e+02
1.012603906250000023e+03
1.016070703125000023e+03
1.038441796874999909e+03
1.039474999999999909e+03
1.045293359374999909e+03
1.043510156249999909e+03
1.054125390624999909e+03
1.258902734374999909e+03
1.282461328124999909e+03
1.288514062499999909e+03
1.306248437499999909e+03
1.305849999999999909e+03
1.309244531249999909e+03
1.313463281249999909e+03
1.336773828124999909e+03
