# Supplementary material for: Laminar organization of cellular microcircuits modulating human interictal epileptiform discharges
Source: Nat Neurosci. 2026 Apr 30;29(6):1462–75. doi: 10.1038/s41593-026-02258-4 (PMC13246451; doi:10.1038/s41593-026-02258-4)
Supplement: Supplementary file 12 — Statistical Source Data. [file 41593_2026_2258_MOESM12_ESM.zip › ED3/neuron_spks_raster_7.txt]

2.909078000000000088e+02
2.962588333333333139e+02
2.962626333333333264e+02
2.972128000000000156e+02
2.972183999999999742e+02
3.013607999999999834e+02
3.729191333333333205e+02
3.731970000000000027e+02
3.754594333333333225e+02
4.018190999999999917e+02
4.503350666666666484e+02
5.111306666666666843e+02
5.207169333333333725e+02
5.210116666666666561e+02
5.217216666666666924e+02
5.218252999999999702e+02
5.218994333333333770e+02
5.220666666666667197e+02
5.223730000000000473e+02
5.255231999999999744e+02
5.278870666666666693e+02
5.316571333333333769e+02
5.327242666666667219e+02
5.366982333333332917e+02
5.406860000000000355e+02
5.442409666666666226e+02
5.452717333333333727e+02
5.474268666666666832e+02
5.489709333333332779e+02
5.493388999999999669e+02
5.496167333333332863e+02
5.561216666666666697e+02
5.650639333333333525e+02
5.669663000000000466e+02
5.722440666666666402e+02
5.804581666666666706e+02
5.831229666666666844e+02
5.857119000000000142e+02
5.875153000000000247e+02
5.915130333333332828e+02
5.928619333333333543e+02
6.005413666666667041e+02
6.005625666666666120e+02
6.032694333333333816e+02
6.044057666666666364e+02
6.060888333333333549e+02
6.075288000000000466e+02
6.102494333333332861e+02
6.103503333333333103e+02
6.113227000000000544e+02
6.147917999999999665e+02
6.153922333333333654e+02
6.159411000000000058e+02
6.175021000000000413e+02
6.190539666666666108e+02
6.201117333333332908e+02
6.217230666666666821e+02
6.222463999999999942e+02
6.232587666666667019e+02
6.237061666666667179e+02
6.267273333333333767e+02
6.275460666666666611e+02
6.281964666666666517e+02
6.287632666666667092e+02
6.312713666666667223e+02
6.314349666666666963e+02
6.342046333333332768e+02
6.347299000000000433e+02
6.351250999999999749e+02
6.351667333333333545e+02
6.356034333333333279e+02
6.360913333333332957e+02
6.375340666666667175e+02
6.376776666666667097e+02
6.387731666666666115e+02
6.400192666666666810e+02
6.409053999999999860e+02
6.410968333333332794e+02
6.422435000000000400e+02
6.434284999999999854e+02
6.439244333333333543e+02
6.443365666666666129e+02
6.448936666666667179e+02
6.450463333333333367e+02
6.452711333333332959e+02
6.455826666666666824e+02
6.456838666666666313e+02
6.463188333333333730e+02
6.467753000000000156e+02
6.472472999999999956e+02
6.477345333333333883e+02
6.482352333333333263e+02
6.482888000000000375e+02
6.493159333333333052e+02
6.505306333333332987e+02
6.511739666666666153e+02
6.522592666666666901e+02
6.523552333333333308e+02
6.528128666666666504e+02
6.531469333333333225e+02
6.533222666666666782e+02
6.572881999999999607e+02
6.573125000000000000e+02
6.583048999999999751e+02
6.588113333333333230e+02
6.604224333333332879e+02
6.609267333333333454e+02
6.620696666666666488e+02
6.630559666666666772e+02
6.641268000000000029e+02
6.644389666666667154e+02
6.645557333333333645e+02
6.650023999999999660e+02
6.658964666666666972e+02
6.664912666666666610e+02
6.671499666666666144e+02
6.671743999999999915e+02
6.678603666666666641e+02
6.700182999999999538e+02
6.709952333333333172e+02
6.711437666666666928e+02
6.715404999999999518e+02
6.724623666666666395e+02
6.732098333333333358e+02
6.746400666666667121e+02
6.751213000000000193e+02
6.754220333333333883e+02
6.762558333333333849e+02
6.774813333333332821e+02
6.785883333333333667e+02
6.786601000000000568e+02
6.790756333333333714e+02
6.796176666666666506e+02
6.817137999999999920e+02
6.824772000000000389e+02
6.825679999999999836e+02
6.837821000000000140e+02
6.843171333333333450e+02
6.849022333333333563e+02
6.855018999999999778e+02
6.856185000000000400e+02
6.866613333333333458e+02
6.866907999999999674e+02
6.876994666666666944e+02
6.882724666666666735e+02
6.883176666666666961e+02
6.888532666666666273e+02
6.893244333333333316e+02
6.894011666666666542e+02
6.898429999999999609e+02
6.899685333333333119e+02
6.908122666666666873e+02
6.909140666666667130e+02
6.927259000000000242e+02
6.932791999999999462e+02
6.937155333333333829e+02
6.938998333333332766e+02
6.942145000000000437e+02
6.946322999999999865e+02
6.952750999999999522e+02
6.958748666666666622e+02
6.967282000000000153e+02
6.970872333333333017e+02
6.971467999999999847e+02
6.973637999999999693e+02
6.979081333333333532e+02
6.979549666666666781e+02
6.988692666666667037e+02
6.994035000000000082e+02
6.999763333333332866e+02
7.000287333333333208e+02
7.004288000000000238e+02
7.010078999999999496e+02
7.014213999999999487e+02
7.015121333333332814e+02
7.018508333333332985e+02
7.020317666666666128e+02
7.023268333333332976e+02
7.026753333333333558e+02
7.028911000000000513e+02
7.033488333333333458e+02
7.038824333333333243e+02
7.038953666666666322e+02
7.039118999999999460e+02
7.043259333333332961e+02
7.046251666666667006e+02
7.048147333333333791e+02
7.049272666666666964e+02
7.050207000000000335e+02
7.058063666666666904e+02
7.059694666666666762e+02
7.066794999999999618e+02
7.073565999999999576e+02
7.073732666666667228e+02
7.075121666666666442e+02
7.079411999999999807e+02
7.080177999999999656e+02
7.081014333333333752e+02
7.086426999999999907e+02
7.087098999999999478e+02
7.087158666666666704e+02
7.088292666666666264e+02
7.097435666666666521e+02
7.098416666666666970e+02
7.099500333333332946e+02
7.103588666666666995e+02
7.104976333333332832e+02
7.113631666666666433e+02
7.114248666666666168e+02
7.118906333333333123e+02
7.119640666666666675e+02
7.122373000000000047e+02
7.124453333333333376e+02
7.138898333333332857e+02
7.147817333333333636e+02
7.152417000000000371e+02
7.157444666666666535e+02
7.163070000000000164e+02
7.168119666666666490e+02
7.168141666666666652e+02
7.168731999999999971e+02
7.180007000000000517e+02
7.184257333333333690e+02
7.194479000000000042e+02
7.195561000000000149e+02
7.200809000000000424e+02
7.210049000000000206e+02
7.215207333333332826e+02
7.271614333333333207e+02
7.272707666666666455e+02
7.276208000000000311e+02
7.281476000000000113e+02
7.287301999999999680e+02
7.292501666666667006e+02
7.296710333333332983e+02
7.298539666666666790e+02
7.301523666666666941e+02
7.312406999999999471e+02
7.328102999999999838e+02
7.328681333333333896e+02
7.338658333333332848e+02
7.342260333333333620e+02
7.346091333333333750e+02
7.346967333333333272e+02
7.348643666666666832e+02
7.354245666666666921e+02
7.355494333333333543e+02
7.360151666666666870e+02
7.360740666666666812e+02
7.361559999999999491e+02
7.367083333333333712e+02
7.373379666666667163e+02
7.378480666666666821e+02
7.389549333333333152e+02
7.394978666666667095e+02
7.400079666666666753e+02
7.400403666666666140e+02
7.402277666666666391e+02
7.404366999999999734e+02
7.407563000000000102e+02
7.412424666666667008e+02
7.417272000000000389e+02
7.422283666666667159e+02
7.427233999999999696e+02
7.431772666666666964e+02
7.433225999999999658e+02
7.436316666666666606e+02
7.437009333333332961e+02
7.440113999999999805e+02
7.440689666666667108e+02
7.444021333333333814e+02
7.444367666666666992e+02
7.449003999999999905e+02
7.450753999999999451e+02
7.451406333333333123e+02
7.452402666666666846e+02
7.458286666666666633e+02
7.458941666666667061e+02
7.471648999999999887e+02
7.472594333333332770e+02
7.472911000000000286e+02
7.477980666666666139e+02
7.479018999999999551e+02
7.483111000000000104e+02
7.484182333333333190e+02
7.487661666666666633e+02
7.493598333333333130e+02
7.497090333333333092e+02
7.502598000000000411e+02
7.506551333333333105e+02
7.508007000000000062e+02
7.515664000000000442e+02
7.519700666666666393e+02
7.520597000000000207e+02
7.524388000000000147e+02
7.529625999999999522e+02
7.532780666666666320e+02
7.538194333333333361e+02
7.542908333333333530e+02
7.546937333333332845e+02
7.548998666666666395e+02
7.551905666666666548e+02
7.554721666666666806e+02
7.554936999999999898e+02
7.563696999999999662e+02
7.573797666666666828e+02
7.573990000000000009e+02
7.575071000000000367e+02
7.579872666666666419e+02
7.585058000000000220e+02
7.589853333333333012e+02
7.594252000000000180e+02
7.595336999999999534e+02
7.599004333333333534e+02
7.603714333333333570e+02
7.608814999999999600e+02
7.613759999999999764e+02
7.618009666666666817e+02
7.622726999999999862e+02
7.622915000000000418e+02
7.628929333333333034e+02
7.629642999999999802e+02
7.630193666666666559e+02
7.637783666666666704e+02
7.641790999999999485e+02
7.642722333333333609e+02
7.643031666666666979e+02
7.647472666666666328e+02
7.653278999999999996e+02
7.662905333333333147e+02
7.666885333333333392e+02
7.672544666666666444e+02
7.675641000000000531e+02
7.678967999999999847e+02
7.683108333333333348e+02
7.685306000000000495e+02
7.688431000000000495e+02
7.692329999999999472e+02
7.697543333333333067e+02
7.705480333333333647e+02
7.706893999999999778e+02
7.714270999999999958e+02
7.715018333333333658e+02
7.724343666666666195e+02
7.729501999999999953e+02
7.733323000000000320e+02
7.735971333333333178e+02
7.736515333333333047e+02
7.737777333333333445e+02
7.743140333333333274e+02
7.743727666666666209e+02
7.745691000000000486e+02
7.748216666666667152e+02
7.753387000000000171e+02
7.754635333333333165e+02
7.759114333333333207e+02
7.760365000000000464e+02
7.764254666666666935e+02
7.765281333333333578e+02
7.775953333333333148e+02
7.778484999999999445e+02
7.781515666666666675e+02
7.781964333333332888e+02
7.786194666666666535e+02
7.786531333333333578e+02
7.789459000000000515e+02
7.791606666666666570e+02
7.793268333333332976e+02
7.796213999999999942e+02
7.801097333333333381e+02
7.802080666666666957e+02
7.806330666666666502e+02
7.811563999999999623e+02
7.811753666666667186e+02
7.816410666666666884e+02
7.817148666666666941e+02
7.820054333333333716e+02
7.831235000000000355e+02
7.838067333333333409e+02
7.843878666666666959e+02
7.844832333333333736e+02
7.846948999999999614e+02
7.850788333333333640e+02
7.855621333333333496e+02
7.856538333333332957e+02
7.860178666666666913e+02
7.865396666666666761e+02
7.870447666666666464e+02
7.871400333333333492e+02
7.875031333333333805e+02
7.875780999999999494e+02
7.883824666666666872e+02
7.885780666666667003e+02
7.886074999999999591e+02
7.890254999999999654e+02
7.891000666666666348e+02
7.895113666666666177e+02
7.895552000000000135e+02
7.899385333333333392e+02
7.899593999999999596e+02
7.904693333333333385e+02
7.904909000000000106e+02
7.909786000000000286e+02
7.910983999999999696e+02
7.914993666666666741e+02
7.915121666666666442e+02
7.915592333333332817e+02
7.919167333333333545e+02
7.924302999999999884e+02
7.924942999999999529e+02
7.928777333333333672e+02
7.933948666666666441e+02
7.935892333333333681e+02
7.936852999999999838e+02
7.937488333333333230e+02
7.946330000000000382e+02
7.951719333333332997e+02
7.951762666666667201e+02
7.954814333333333707e+02
7.955694666666666990e+02
7.956509333333333416e+02
7.960651666666666415e+02
7.961434000000000424e+02
7.964697999999999638e+02
7.965392666666666628e+02
7.969215666666666493e+02
7.972356999999999516e+02
7.973618333333333794e+02
7.976472666666666100e+02
7.977054333333333034e+02
7.981685333333333574e+02
7.985830333333333328e+02
7.991328333333333376e+02
7.991639000000000124e+02
7.995739333333333434e+02
7.997575666666666621e+02
8.001514666666666926e+02
8.002653666666666368e+02
8.005933333333333621e+02
8.006363333333333685e+02
8.009324000000000296e+02
8.009884666666666817e+02
8.010172333333333654e+02
8.013895999999999731e+02
8.022182999999999993e+02
8.025239333333333889e+02
8.029980000000000473e+02
8.034281333333333350e+02
8.043522666666666510e+02
8.053063333333333276e+02
8.057980999999999767e+02
8.061906666666666297e+02
8.064750000000000227e+02
8.070721333333333405e+02
8.076118333333333794e+02
8.076295000000000073e+02
8.079933666666667023e+02
8.080656333333333805e+02
8.083790666666666311e+02
8.084994666666666490e+02
8.088022333333333336e+02
8.088396000000000186e+02
8.093267333333333227e+02
8.104469000000000278e+02
8.111945666666666739e+02
8.130951666666666142e+02
8.131336333333333641e+02
8.138442999999999756e+02
8.141355666666667048e+02
8.149906999999999471e+02
8.150129666666666708e+02
8.150298666666666350e+02
8.151974999999999909e+02
8.153021333333333587e+02
8.158451999999999771e+02
8.174370000000000118e+02
8.174784666666666908e+02
8.174900666666666211e+02
8.180187666666666928e+02
8.180226666666666233e+02
8.180629000000000133e+02
8.188976333333333741e+02
8.190046999999999571e+02
8.196113000000000284e+02
8.201111666666666906e+02
8.207008666666666841e+02
8.207463666666666313e+02
8.213002000000000180e+02
8.213151666666666415e+02
8.214141666666666879e+02
8.219071666666666260e+02
8.219519999999999982e+02
8.225123333333333449e+02
8.227464666666667199e+02
8.231027000000000271e+02
8.236933000000000220e+02
8.237886999999999489e+02
8.244407999999999674e+02
8.245268666666667059e+02
8.249831333333332850e+02
8.250176000000000158e+02
8.256236333333333732e+02
8.262694000000000187e+02
8.263441666666666379e+02
8.268352333333333490e+02
8.272432999999999765e+02
8.273470333333333429e+02
8.278233999999999924e+02
8.284665999999999713e+02
8.290356666666666570e+02
8.290913333333332957e+02
8.291563999999999623e+02
8.291685999999999694e+02
8.292852000000000317e+02
8.309538666666666131e+02
8.316556666666666615e+02
8.329015000000000555e+02
8.335359999999999445e+02
8.336035333333333028e+02
8.342377666666666300e+02
8.346910333333332801e+02
8.347119000000000142e+02
8.352588333333333139e+02
8.353919333333333270e+02
8.358214000000000397e+02
8.358464999999999918e+02
8.363557333333333190e+02
8.368162333333333436e+02
8.376510333333333165e+02
8.381322333333333745e+02
8.386596333333333178e+02
8.386766333333333705e+02
8.391811999999999898e+02
8.396511666666666542e+02
8.398776000000000295e+02
8.400667999999999438e+02
8.401746333333333041e+02
8.404125999999999976e+02
8.409800999999999931e+02
8.413836333333333641e+02
8.419224000000000387e+02
8.424596000000000231e+02
8.430133666666666841e+02
8.431014000000000124e+02
8.437458000000000311e+02
8.438144666666667035e+02
8.448207666666667137e+02
8.449021333333333814e+02
8.453067666666667037e+02
8.457908333333333530e+02
8.464166333333333796e+02
8.474105666666666821e+02
8.475298999999999978e+02
8.481493666666666513e+02
8.483052000000000135e+02
8.487784333333332825e+02
8.491351333333333287e+02
8.496029666666667026e+02
8.501254666666666253e+02
8.503925333333332901e+02
8.504773666666666259e+02
8.505641666666666652e+02
8.509298333333333630e+02
8.510706999999999880e+02
8.511620666666666466e+02
8.514770333333333383e+02
8.520107666666666546e+02
8.524008999999999787e+02
8.525451333333332968e+02
8.527693333333332930e+02
8.528822999999999865e+02
8.532926333333333559e+02
8.533228000000000293e+02
8.534348999999999705e+02
8.538441333333333887e+02
8.543337999999999965e+02
8.543583999999999605e+02
8.548766000000000531e+02
8.550073999999999614e+02
8.553816000000000486e+02
8.554355000000000473e+02
8.559530333333333374e+02
8.564646000000000186e+02
8.569672333333332972e+02
8.574924333333333379e+02
8.581561666666666497e+02
8.581764666666666699e+02
8.586033999999999651e+02
8.591111666666666906e+02
8.591834333333333689e+02
8.592219333333333680e+02
8.592885333333333620e+02
8.595932666666666364e+02
8.597693333333332930e+02
8.605780999999999494e+02
8.606810666666666521e+02
8.610617333333333363e+02
8.610948666666666895e+02
8.611639999999999873e+02
8.616416666666666515e+02
8.620238000000000511e+02
8.620602000000000089e+02
8.628451666666666142e+02
8.629152666666666391e+02
8.633305666666666411e+02
8.633550000000000182e+02
8.636789333333333616e+02
8.641377333333333581e+02
8.646494666666666262e+02
8.650162000000000262e+02
8.650837333333333845e+02
8.651181000000000267e+02
8.657031666666666752e+02
8.657992666666666537e+02
8.662752666666666528e+02
8.662907999999999902e+02
8.670575333333333674e+02
8.674436666666666724e+02
8.679592999999999847e+02
8.685403333333333649e+02
8.689854333333333898e+02
8.693956333333333077e+02
8.694786000000000286e+02
8.695412000000000035e+02
8.704025000000000318e+02
8.704067666666666128e+02
8.708876000000000204e+02
8.709429000000000087e+02
8.713922333333333654e+02
8.718279333333333625e+02
8.722291333333333796e+02
8.723645333333333838e+02
8.727142333333333681e+02
8.727488333333333230e+02
8.735628000000000384e+02
8.741218666666666195e+02
8.741629333333332852e+02
8.745701000000000249e+02
8.745993666666666968e+02
8.746604333333333443e+02
8.752063666666666677e+02
8.755795000000000528e+02
8.755911999999999580e+02
8.755941666666666379e+02
8.759039333333333843e+02
8.764606666666666115e+02
8.765310666666666748e+02
8.769844000000000506e+02
8.773837999999999511e+02
8.777951000000000477e+02
8.783050333333333128e+02
8.783305000000000291e+02
8.787957999999999856e+02
8.788227333333333036e+02
8.792554999999999836e+02
8.801197666666666919e+02
8.806431000000000040e+02
8.811876999999999498e+02
8.817397666666666964e+02
8.817604999999999791e+02
8.821301333333333332e+02
8.824672000000000480e+02
8.824955333333333556e+02
8.825715333333333774e+02
8.833106666666666342e+02
8.838440666666666630e+02
8.838984333333332870e+02
8.839626333333333150e+02
8.844509666666666590e+02
8.845341333333333296e+02
8.850547333333333881e+02
8.855007333333333008e+02
8.866100999999999885e+02
8.866222666666666328e+02
8.866476999999999862e+02
8.872074666666666189e+02
8.872371333333333041e+02
8.873330666666666957e+02
8.878136666666666770e+02
8.879178666666666686e+02
8.883364000000000260e+02
8.888483333333333576e+02
8.892753666666666277e+02
8.894012666666666291e+02
8.895047333333333199e+02
8.899255666666666684e+02
8.899413333333333185e+02
8.904950999999999794e+02
8.909430666666667094e+02
8.910954666666666526e+02
8.914556666666666160e+02
8.915586333333333187e+02
8.916050333333333811e+02
8.920282666666666955e+02
8.920901999999999816e+02
8.927047000000000025e+02
8.930333333333333030e+02
8.934501666666666324e+02
8.935675333333333583e+02
8.936024666666667144e+02
8.938914999999999509e+02
8.941136000000000195e+02
8.946731999999999516e+02
8.946936666666666724e+02
8.947678666666666913e+02
8.952257333333333236e+02
8.953661333333333232e+02
8.956957333333333509e+02
8.959100666666666939e+02
8.960909666666666453e+02
8.961978666666666413e+02
8.963771666666666533e+02
8.967462000000000444e+02
8.970791666666666515e+02
8.975482666666666773e+02
8.975627333333333127e+02
8.975832666666666455e+02
8.980673333333332948e+02
8.985327666666667028e+02
8.986555333333333238e+02
8.989921000000000504e+02
8.994861333333333278e+02
9.000205999999999449e+02
9.004631333333333032e+02
9.004910666666667112e+02
9.005872666666666646e+02
9.006172000000000253e+02
9.007891333333333250e+02
9.010106666666666797e+02
9.014635333333333165e+02
9.014676666666666733e+02
9.024347666666666328e+02
9.028104666666666844e+02
9.028802333333333081e+02
9.031997333333333700e+02
9.032851666666666688e+02
9.034605333333333874e+02
9.038608666666666522e+02
9.043541000000000167e+02
9.043596333333333632e+02
9.049567666666666810e+02
9.050018666666666149e+02
9.054704666666666526e+02
9.059504333333333079e+02
9.064213666666666995e+02
9.069271666666667215e+02
9.073689666666666653e+02
9.074374666666666371e+02
9.079207666666666228e+02
9.079529333333333625e+02
9.084913333333333867e+02
9.089813000000000329e+02
9.089939666666666653e+02
9.094370666666666239e+02
9.098298999999999523e+02
9.099227666666666892e+02
9.103230666666667048e+02
9.103481666666666570e+02
9.108259666666666590e+02
9.109142333333332999e+02
9.113408666666666704e+02
9.119124333333332970e+02
9.122785333333333710e+02
9.123567333333332954e+02
9.126233333333333348e+02
9.127236666666666451e+02
9.127944999999999709e+02
9.130573000000000548e+02
9.131891666666666652e+02
9.136462333333333845e+02
9.138588666666666995e+02
9.142465666666666948e+02
9.142884999999999991e+02
9.146726333333333514e+02
9.146922333333333199e+02
9.148292999999999893e+02
9.150438666666666450e+02
9.152060999999999922e+02
9.158910333333333256e+02
9.159712666666666792e+02
9.160184000000000424e+02
9.165423666666666804e+02
9.166045333333332792e+02
9.171089666666666744e+02
9.171241333333333614e+02
9.175743999999999687e+02
9.180873666666666395e+02
9.185380333333333738e+02
9.190235333333333756e+02
9.195135333333333847e+02
9.200063333333333730e+02
9.201336999999999762e+02
9.204171333333333678e+02
9.208882333333333463e+02
9.209886333333333823e+02
9.212919666666666672e+02
9.222558000000000220e+02
9.223016333333333705e+02
9.226529000000000451e+02
9.228742333333333363e+02
9.231302333333333081e+02
9.236064999999999827e+02
9.241109666666666271e+02
9.241295666666666193e+02
9.246344000000000278e+02
9.246459333333333461e+02
9.251207000000000562e+02
9.257038333333333640e+02
9.257717666666666219e+02
9.258527000000000271e+02
9.266747666666666419e+02
9.267421666666666624e+02
9.268610999999999649e+02
9.270959333333332779e+02
9.271906333333333805e+02
9.285738999999999805e+02
9.285939666666666881e+02
9.291452000000000453e+02
9.297385000000000446e+02
9.301935666666666975e+02
9.306220333333333201e+02
9.315471000000000004e+02
9.316746666666666670e+02
9.321641333333333250e+02
9.325183666666666795e+02
9.325898999999999432e+02
9.329636333333332914e+02
9.330012666666666519e+02
9.334286666666666861e+02
9.338477333333332808e+02
9.343095666666666830e+02
9.346452000000000453e+02
9.356978333333332785e+02
9.357402666666666846e+02
9.370500333333333174e+02
9.377780999999999949e+02
9.378201999999999998e+02
9.379293999999999869e+02
9.385444333333333589e+02
9.392615666666666812e+02
9.394244333333333543e+02
9.398147666666666282e+02
9.402546666666667079e+02
9.407113333333333003e+02
9.407401666666667097e+02
9.408667333333332863e+02
9.411309666666667226e+02
9.412507666666666637e+02
9.417763333333333549e+02
9.418470333333333429e+02
9.423161000000000058e+02
9.428937333333333299e+02
9.432320666666666966e+02
9.436875999999999749e+02
9.437848000000000184e+02
9.441961333333333641e+02
9.442750666666667030e+02
9.447884999999999991e+02
9.450215333333333092e+02
9.452736666666667134e+02
9.453173666666666577e+02
9.453809999999999718e+02
9.457893666666666377e+02
9.459198666666666213e+02
9.464959999999999809e+02
9.466087333333333618e+02
9.470580666666667184e+02
9.472057666666667046e+02
9.475199333333333698e+02
9.476163666666666359e+02
9.481192333333333409e+02
9.481421333333332768e+02
9.482444666666666535e+02
9.487146666666666306e+02
9.487528333333333421e+02
9.493878999999999451e+02
9.502886666666666997e+02
9.503818999999999733e+02
9.508844666666666399e+02
9.513584666666666863e+02
9.517561333333333096e+02
9.527971333333333632e+02
9.532776333333333696e+02
9.534450666666666621e+02
9.537592666666666901e+02
9.544058666666666113e+02
9.548022333333333336e+02
9.548241000000000440e+02
9.556408999999999878e+02
9.556670666666666420e+02
9.560153999999999996e+02
9.560774999999999864e+02
9.564592666666666219e+02
9.570202000000000453e+02
9.573551999999999680e+02
9.574974666666666963e+02
9.578041333333333114e+02
9.582763999999999669e+02
9.587929333333332806e+02
9.594190666666667084e+02
9.597127000000000407e+02
9.598111000000000104e+02
9.601975333333333538e+02
9.602659666666667135e+02
9.607666333333332886e+02
9.617016999999999598e+02
9.617470666666666830e+02
9.620720999999999776e+02
9.625137333333333345e+02
9.634178666666666686e+02
9.635556333333333896e+02
9.639128666666666732e+02
9.645771333333333359e+02
9.645836666666666588e+02
9.645991666666666333e+02
9.650626333333333378e+02
9.656272000000000162e+02
9.656298333333332948e+02
9.656562333333333754e+02
9.660203000000000202e+02
9.660516999999999825e+02
9.661286000000000058e+02
9.667032000000000380e+02
9.667268000000000256e+02
9.672187333333333754e+02
9.672622999999999820e+02
9.675720666666666148e+02
9.680667999999999438e+02
9.681041000000000167e+02
9.682175666666666984e+02
9.684247333333332790e+02
9.687334333333333234e+02
9.690874333333333652e+02
9.691970000000000027e+02
9.696549333333333607e+02
9.696584000000000287e+02
9.696626999999999725e+02
9.696810000000000400e+02
9.701086000000000240e+02
9.701688333333332821e+02
9.706648666666666259e+02
9.707293333333333294e+02
9.712092999999999847e+02
9.712412666666666610e+02
9.717025333333333492e+02
9.721175666666666757e+02
9.721734000000000151e+02
9.722100000000000364e+02
9.725211666666666588e+02
9.734452999999999747e+02
9.735619000000000369e+02
9.739648333333333312e+02
9.739814333333333707e+02
9.739839666666666744e+02
9.745813000000000557e+02
9.745837666666666337e+02
9.749778999999999769e+02
9.750369666666666717e+02
9.756398333333332857e+02
9.756992333333333818e+02
9.761303333333332830e+02
9.770494666666667172e+02
9.771756333333332805e+02
9.774530999999999494e+02
9.775158000000000129e+02
9.780375666666666348e+02
9.781811999999999898e+02
9.785184666666666544e+02
9.790846000000000231e+02
9.791078333333333603e+02
9.795540333333333365e+02
9.796543666666666468e+02
9.801461000000000467e+02
9.805624000000000251e+02
9.805940000000000509e+02
9.810925333333333356e+02
9.815475333333333765e+02
9.816497000000000526e+02
9.821165333333333365e+02
9.826094666666666626e+02
9.829602333333333490e+02
9.834652999999999565e+02
9.835636666666666770e+02
9.843327000000000453e+02
9.846259333333333643e+02
9.847331333333332850e+02
9.852122333333333017e+02
9.852495666666666239e+02
9.863011999999999944e+02
9.863632666666666182e+02
9.872585333333333892e+02
9.872980666666666139e+02
9.876201666666667052e+02
9.877403666666666595e+02
9.881499666666666144e+02
9.884036666666667088e+02
9.886448666666666441e+02
9.891365666666666812e+02
9.895950333333333901e+02
9.900439666666666199e+02
9.905388333333332866e+02
9.909389333333333525e+02
9.911207333333333054e+02
9.915693999999999733e+02
9.919477333333333036e+02
9.919689666666666881e+02
9.919996666666667124e+02
9.925585999999999558e+02
9.925752333333333581e+02
9.926339666666666517e+02
9.930788999999999760e+02
9.935792333333333772e+02
9.937031333333333123e+02
9.945465333333332865e+02
9.949293666666666240e+02
9.953802333333333081e+02
9.954102333333332808e+02
9.959650333333332810e+02
9.963265333333333729e+02
9.968535333333333028e+02
9.974072666666667146e+02
9.979241333333333159e+02
9.980032333333333554e+02
9.983766333333333023e+02
9.984007666666666410e+02
9.984728333333333694e+02
9.989262333333333572e+02
9.996200666666666166e+02
9.997365666666667039e+02
1.000084233333333373e+03
1.000517433333333315e+03
1.000575366666666696e+03
1.001062300000000050e+03
1.001151166666666654e+03
1.001188133333333326e+03
1.001643233333333342e+03
1.001693533333333335e+03
1.002328733333333389e+03
1.002572666666666692e+03
1.002967233333333297e+03
1.002980199999999968e+03
1.003091866666666647e+03
1.003462433333333365e+03
1.003473466666666695e+03
1.003933499999999981e+03
1.004495166666666705e+03
1.004878100000000018e+03
1.005004133333333357e+03
1.005366333333333387e+03
1.005412833333333310e+03
1.005809200000000033e+03
1.006235533333333365e+03
1.006330000000000041e+03
1.006761833333333357e+03
1.007298800000000028e+03
1.007664066666666713e+03
1.007680600000000027e+03
1.008122566666666671e+03
1.008182766666666680e+03
1.008470866666666666e+03
1.008504699999999957e+03
1.008926199999999994e+03
1.008970800000000054e+03
1.009026399999999967e+03
1.009510733333333292e+03
1.009897033333333297e+03
1.010356133333333332e+03
1.011030600000000049e+03
1.011452933333333362e+03
1.012115766666666673e+03
1.012211599999999976e+03
1.013131933333333336e+03
1.013403933333333384e+03
1.013450866666666684e+03
1.013843600000000038e+03
1.014336000000000013e+03
1.014684933333333333e+03
1.014740033333333372e+03
1.015071633333333352e+03
1.015074033333333318e+03
1.015426533333333282e+03
1.015896200000000022e+03
1.016339299999999980e+03
1.016388900000000035e+03
1.016742899999999963e+03
1.017584533333333297e+03
1.018069366666666610e+03
1.018142733333333354e+03
1.018777866666666682e+03
1.018819166666666661e+03
1.018838966666666693e+03
1.019344600000000014e+03
1.019366033333333348e+03
1.019915666666666652e+03
1.020591800000000035e+03
1.021069233333333386e+03
1.021164899999999989e+03
1.021622133333333295e+03
1.021733166666666648e+03
1.022106999999999971e+03
1.022544700000000034e+03
1.022995033333333367e+03
1.023079933333333315e+03
1.023437233333333324e+03
1.023509266666666690e+03
1.024096399999999903e+03
1.024145766666666759e+03
1.024172333333333427e+03
1.024251066666666702e+03
1.024786599999999908e+03
1.024850166666666610e+03
1.025256833333333361e+03
1.025312933333333376e+03
1.025386966666666694e+03
1.025834000000000060e+03
1.026174166666666679e+03
1.026572166666666590e+03
1.026714766666666719e+03
1.027047466666666651e+03
1.027098066666666682e+03
1.027525533333333442e+03
1.027631900000000087e+03
1.028093666666666650e+03
1.028223199999999906e+03
1.028447033333333366e+03
1.028498666666666622e+03
1.028766599999999926e+03
1.028865633333333335e+03
1.028890266666666776e+03
1.029500600000000077e+03
1.029617700000000013e+03
1.030386899999999969e+03
1.031099300000000085e+03
1.031632633333333388e+03
1.031673466666666627e+03
1.031757733333333363e+03
1.032311766666666699e+03
1.032673966666666729e+03
1.032703866666666727e+03
1.033059333333333370e+03
1.033428766666666661e+03
1.033494999999999891e+03
1.034086733333333314e+03
1.034157933333333403e+03
1.034207033333333356e+03
1.034595133333333251e+03
1.034677266666666583e+03
1.035185233333333372e+03
1.035219066666666777e+03
1.035710833333333312e+03
1.035763533333333271e+03
1.036209599999999909e+03
1.036228466666666691e+03
1.036727066666666587e+03
1.036808166666666693e+03
1.037040033333333440e+03
1.037336433333333389e+03
1.037363900000000058e+03
1.037836900000000014e+03
1.037861300000000028e+03
1.038332699999999932e+03
1.038350200000000086e+03
1.038357866666666723e+03
1.038811133333333373e+03
1.038836733333333314e+03
1.038911800000000085e+03
1.039326033333333271e+03
1.039409933333333356e+03
1.039795833333333348e+03
1.040216799999999921e+03
1.040269433333333382e+03
1.040324366666666720e+03
1.040726699999999937e+03
1.041216466666666747e+03
1.041278066666666746e+03
1.041819733333333261e+03
1.042212466666666614e+03
1.042337099999999964e+03
1.042344233333333250e+03
1.042796333333333223e+03
1.042804433333333236e+03
1.042879933333333383e+03
1.043381366666666736e+03
1.043776533333333418e+03
1.044324533333333420e+03
1.044359966666666651e+03
1.044889499999999998e+03
1.045378166666666630e+03
1.045413566666666611e+03
1.045876299999999901e+03
1.046189333333333252e+03
1.046439333333333252e+03
1.046724366666666583e+03
1.046793333333333294e+03
1.046904966666666724e+03
1.046948566666666693e+03
1.047339666666666744e+03
1.047842599999999948e+03
1.048242966666666689e+03
1.048316333333333432e+03
1.048776900000000069e+03
1.049817399999999907e+03
1.050317833333333283e+03
1.050319999999999936e+03
1.050357466666666596e+03
1.050450966666666773e+03
1.050840433333333294e+03
1.051328333333333376e+03
1.051360400000000027e+03
1.051698799999999892e+03
1.051775033333333340e+03
1.051813699999999926e+03
1.051850466666666762e+03
1.052205866666666680e+03
1.052210366666666687e+03
1.052702066666666724e+03
1.053064566666666678e+03
1.053353266666666741e+03
1.053808666666666568e+03
1.054336900000000014e+03
1.054371133333333319e+03
1.054790433333333340e+03
1.054856933333333245e+03
1.056076199999999972e+03
1.056108233333333374e+03
1.056787333333333436e+03
1.056808333333333394e+03
1.056915833333333239e+03
1.057716466666666747e+03
1.057734666666666726e+03
1.057798399999999901e+03
1.058434500000000071e+03
1.058462733333333290e+03
1.058508266666666714e+03
1.058910699999999906e+03
1.058962166666666690e+03
1.058997299999999996e+03
1.059585700000000088e+03
1.059679599999999937e+03
1.060161599999999908e+03
1.060173633333333328e+03
1.060214833333333445e+03
1.060547700000000077e+03
1.060716866666666647e+03
1.060795299999999997e+03
1.060880366666666760e+03
1.061264300000000048e+03
1.061352533333333440e+03
1.061525699999999915e+03
1.061835266666666712e+03
1.061876833333333252e+03
1.062467100000000073e+03
1.062498266666666723e+03
1.063036666666666633e+03
1.063544766666666646e+03
1.063623233333333246e+03
1.064067933333333258e+03
1.064107600000000048e+03
1.064586266666666688e+03
1.065077766666666776e+03
1.065454633333333277e+03
1.065546266666666725e+03
1.066507900000000063e+03
1.067050133333333406e+03
1.067510966666666718e+03
1.067574233333333268e+03
1.068257166666666762e+03
1.068527900000000045e+03
1.068600866666666661e+03
1.068990700000000061e+03
1.069114633333333359e+03
1.069528299999999945e+03
1.069866600000000062e+03
1.069966933333333373e+03
1.070474266666666608e+03
1.070581500000000005e+03
1.070946933333333391e+03
1.071360400000000027e+03
1.071391166666666777e+03
1.071469966666666778e+03
1.071803966666666611e+03
1.072282033333333402e+03
1.072304466666666713e+03
1.072785833333333358e+03
1.072840666666666721e+03
1.073277499999999918e+03
1.073305800000000090e+03
1.073741033333333235e+03
1.073750266666666676e+03
1.074256966666666585e+03
1.074549666666666553e+03
1.074699466666666694e+03
1.075214433333333318e+03
1.075310633333333271e+03
1.075700700000000097e+03
1.075718333333333248e+03
1.076188233333333301e+03
1.076203566666666575e+03
1.076698466666666718e+03
1.076735266666666575e+03
1.077196699999999964e+03
1.077199699999999893e+03
1.077216100000000097e+03
1.077237633333333406e+03
1.077703166666666675e+03
1.078191900000000032e+03
1.078202399999999898e+03
1.078331666666666706e+03
1.078726766666666663e+03
1.078736766666666654e+03
1.079277333333333445e+03
1.079288266666666686e+03
1.079665400000000091e+03
1.079686866666666674e+03
1.079764033333333373e+03
1.079838133333333417e+03
1.080153266666666696e+03
1.080543966666666620e+03
1.080640766666666650e+03
1.081026599999999917e+03
1.081199066666666567e+03
1.081452600000000075e+03
1.081468066666666573e+03
1.081806866666666565e+03
1.081950299999999970e+03
1.082009966666666742e+03
1.082665299999999888e+03
1.082908133333333353e+03
1.083623299999999972e+03
1.083745300000000043e+03
1.084284866666666630e+03
1.084338633333333291e+03
1.084363866666666581e+03
1.084780466666666598e+03
1.084884199999999964e+03
1.085740533333333360e+03
1.085784966666666605e+03
1.087270966666666709e+03
1.087803499999999985e+03
1.087888633333333246e+03
1.088508966666666765e+03
1.088539266666666663e+03
1.088627899999999954e+03
1.089102100000000064e+03
1.089114766666666583e+03
1.089191600000000108e+03
1.089826066666666748e+03
1.090428866666666636e+03
1.090959833333333336e+03
1.090975899999999911e+03
1.091049400000000105e+03
1.091457699999999932e+03
1.091496633333333421e+03
1.091974833333333436e+03
1.092013633333333246e+03
1.092456699999999955e+03
1.092540199999999913e+03
1.093012600000000020e+03
1.093100066666666635e+03
1.093555633333333390e+03
1.093579533333333302e+03
1.093852499999999964e+03
1.093977699999999913e+03
1.094501366666666627e+03
1.094527666666666619e+03
1.095067466666666633e+03
1.095138066666666646e+03
1.095220466666666653e+03
1.095576566666666622e+03
1.096136299999999892e+03
1.096582366666666758e+03
1.096592633333333424e+03
1.096643100000000004e+03
1.097152800000000070e+03
1.097153766666666570e+03
1.097508833333333314e+03
1.097718800000000101e+03
1.097730733333333319e+03
1.097778466666666645e+03
1.098240833333333285e+03
1.098259566666666615e+03
1.098804000000000087e+03
1.098869799999999941e+03
1.098900799999999890e+03
1.099398766666666688e+03
1.099433999999999969e+03
1.099870200000000068e+03
1.099992233333333388e+03
1.100428599999999960e+03
1.100894833333333281e+03
1.100967900000000100e+03
1.101030833333333248e+03
1.101476233333333312e+03
1.101960299999999961e+03
1.102476599999999962e+03
1.103006733333333386e+03
1.103050099999999929e+03
1.103375700000000052e+03
1.103457499999999982e+03
1.103797800000000052e+03
1.103814699999999903e+03
1.103820233333333363e+03
1.104265666666666675e+03
1.104772566666666762e+03
1.105270066666666708e+03
1.105638933333333398e+03
1.105695799999999963e+03
1.105716766666666672e+03
1.106122399999999971e+03
1.106422399999999925e+03
1.106545033333333322e+03
1.106586833333333288e+03
1.106613900000000058e+03
1.107033266666666577e+03
1.107632133333333286e+03
1.108163933333333262e+03
1.108531033333333426e+03
1.108699900000000071e+03
1.109089799999999968e+03
1.109204300000000103e+03
1.109223266666666632e+03
1.109893466666666654e+03
1.109909366666666756e+03
1.110024599999999964e+03
1.110060500000000047e+03
1.110709033333333309e+03
1.110802366666666558e+03
1.111389366666666774e+03
1.111412199999999984e+03
1.111475599999999986e+03
1.112088633333333291e+03
1.112123533333333398e+03
1.112167999999999893e+03
1.112571133333333364e+03
1.112616833333333261e+03
1.112667066666666642e+03
1.112924433333333354e+03
1.113205400000000054e+03
1.113456333333333305e+03
1.113483266666666623e+03
1.113546433333333425e+03
1.113963700000000017e+03
1.114449666666666644e+03
1.114452299999999923e+03
1.114469599999999900e+03
1.114718000000000075e+03
1.115050099999999929e+03
1.115578099999999949e+03
1.115675466666666580e+03
1.115907099999999900e+03
1.115926266666666606e+03
1.116137833333333447e+03
1.116218833333333350e+03
1.116797666666666601e+03
1.117203233333333401e+03
1.117710366666666687e+03
1.117801833333333434e+03
1.118086533333333364e+03
1.118107566666666571e+03
1.118157733333333226e+03
1.118243433333333314e+03
1.118323300000000017e+03
1.118588133333333417e+03
1.118612300000000005e+03
1.118664700000000039e+03
1.119021666666666761e+03
1.119107533333333322e+03
1.119529399999999896e+03
1.119540633333333290e+03
1.120163199999999961e+03
1.120224766666666710e+03
1.120293266666666568e+03
1.120734766666666701e+03
1.120738266666666732e+03
1.120745499999999993e+03
1.120772999999999911e+03
1.121230800000000045e+03
1.121232799999999997e+03
1.121257033333333311e+03
1.121323866666666618e+03
1.121713733333333266e+03
1.121753266666666605e+03
1.122185733333333246e+03
1.122275766666666641e+03
1.122661833333333334e+03
1.123070133333333388e+03
1.123421033333333298e+03
1.123444633333333286e+03
1.123512066666666669e+03
1.123862499999999955e+03
1.123893366666666680e+03
1.123910499999999956e+03
1.124190733333333355e+03
1.124260333333333392e+03
1.124819533333333311e+03
1.124944899999999961e+03
1.125164833333333263e+03
1.125186266666666597e+03
1.125691066666666757e+03
1.125723799999999983e+03
1.126165733333333264e+03
1.126255233333333308e+03
1.126783899999999903e+03
1.126837600000000066e+03
1.126875133333333224e+03
1.127269999999999982e+03
1.127723333333333358e+03
1.127797633333333351e+03
1.127832733333333408e+03
1.128248366666666698e+03
1.128302933333333385e+03
1.128604766666666592e+03
1.128634533333333366e+03
1.128648233333333337e+03
1.128665799999999990e+03
1.129100699999999961e+03
1.129155099999999948e+03
1.129523066666666637e+03
1.129631533333333437e+03
1.130067099999999982e+03
1.130085033333333286e+03
1.130189599999999928e+03
1.130789199999999937e+03
1.130840899999999920e+03
1.130929100000000062e+03
1.131446099999999888e+03
1.131460566666666637e+03
1.131472533333333331e+03
1.131982600000000048e+03
1.132002866666666705e+03
1.132111033333333353e+03
1.132131499999999960e+03
1.132515499999999975e+03
1.132555566666666664e+03
1.132622399999999971e+03
1.132669166666666570e+03
1.133025366666666741e+03
1.133136600000000044e+03
1.133579300000000103e+03
1.133638733333333221e+03
1.134045000000000073e+03
1.134099933333333411e+03
1.134593533333333426e+03
1.135036133333333282e+03
1.135061300000000074e+03
1.135099400000000060e+03
1.135537733333333335e+03
1.135648100000000113e+03
1.136007066666666560e+03
1.136025833333333367e+03
1.136083433333333232e+03
1.136175133333333406e+03
1.136595000000000027e+03
1.136660166666666555e+03
1.137121166666666568e+03
1.137236133333333328e+03
1.138360366666666778e+03
1.138391666666666652e+03
1.138472433333333356e+03
1.138998700000000099e+03
1.139015499999999975e+03
1.139106299999999919e+03
1.139597933333333231e+03
1.139636866666666720e+03
1.140219000000000051e+03
1.140285433333333231e+03
1.140346233333333430e+03
1.140791966666666667e+03
1.141466366666666772e+03
1.141518900000000031e+03
1.142037366666666685e+03
1.142944833333333236e+03
1.143051266666666606e+03
1.143610366666666778e+03
1.143620499999999993e+03
1.143689733333333379e+03
1.144152966666666771e+03
1.144525599999999940e+03
1.144675066666666680e+03
1.144870300000000043e+03
1.144935300000000097e+03
1.145249766666666574e+03
1.145268266666666705e+03
1.145354533333333393e+03
1.145984999999999900e+03
1.146040233333333390e+03
1.146192099999999982e+03
1.146598500000000058e+03
1.147071633333333239e+03
1.147588600000000042e+03
1.147979633333333368e+03
1.148039066666666713e+03
1.148570600000000013e+03
1.148990333333333410e+03
1.149269166666666706e+03
1.149376633333333302e+03
1.149473999999999933e+03
1.149494766666666692e+03
1.149898066666666637e+03
1.149997566666666671e+03
1.150378733333333230e+03
1.150405066666666698e+03
1.151422700000000077e+03
1.151458599999999933e+03
1.151990366666666660e+03
1.152457100000000082e+03
1.152582866666666632e+03
1.152885233333333417e+03
1.152907899999999927e+03
1.153054599999999937e+03
1.153395633333333308e+03
1.154364100000000008e+03
1.154395433333333358e+03
1.154846666666666579e+03
1.155215999999999894e+03
1.155583266666666759e+03
1.155675066666666680e+03
1.156159400000000005e+03
1.156171100000000024e+03
1.156593833333333350e+03
1.156628300000000081e+03
1.157116366666666636e+03
1.157143333333333430e+03
1.157753699999999981e+03
1.157848366666666607e+03
1.157880266666666557e+03
1.158336066666666738e+03
1.158360733333333428e+03
1.158479133333333266e+03
1.158902533333333395e+03
1.158911566666666658e+03
1.159545966666666573e+03
1.159620166666666591e+03
1.159962566666666589e+03
1.160030966666666700e+03
1.160523899999999912e+03
1.160581599999999980e+03
1.160655433333333349e+03
1.161071733333333441e+03
1.161093533333333426e+03
1.161604800000000068e+03
1.161621799999999894e+03
1.162108199999999897e+03
1.162135600000000068e+03
1.162809700000000021e+03
1.162886366666666618e+03
1.163059099999999944e+03
1.163488366666666707e+03
1.163513899999999921e+03
1.163551266666666606e+03
1.163879633333333231e+03
1.164372166666666772e+03
1.164384733333333315e+03
1.164476466666666738e+03
1.164531866666666701e+03
1.164960800000000063e+03
1.165027700000000095e+03
1.165458733333333385e+03
1.165534666666666681e+03
1.165960100000000011e+03
1.166080500000000029e+03
1.166515266666666776e+03
1.166527666666666619e+03
1.166605199999999968e+03
1.167204799999999977e+03
1.167215400000000045e+03
1.167296966666666776e+03
1.167343366666666725e+03
1.167744699999999966e+03
1.167775200000000041e+03
1.167883900000000040e+03
1.168144266666666681e+03
1.168379133333333357e+03
1.168857199999999921e+03
1.168874399999999923e+03
1.168942999999999984e+03
1.168999099999999999e+03
1.169301833333333434e+03
1.169733066666666673e+03
1.169735300000000052e+03
1.169742866666666714e+03
1.169844366666666701e+03
1.170261099999999942e+03
1.170287600000000111e+03
1.170552833333333410e+03
1.171025000000000091e+03
1.171117999999999938e+03
1.171552433333333283e+03
1.171577933333333249e+03
1.172167933333333394e+03
1.172181566666666640e+03
1.172263866666666672e+03
1.172793066666666618e+03
1.172794966666666596e+03
1.172825399999999945e+03
1.172891666666666652e+03
1.173304900000000089e+03
1.173345366666666678e+03
1.173489766666666583e+03
1.173835166666666737e+03
1.173872566666666671e+03
1.174171833333333325e+03
1.174198200000000043e+03
1.174228000000000065e+03
1.174706300000000056e+03
1.174935533333333296e+03
1.175168566666666720e+03
1.175207433333333256e+03
1.175223433333333332e+03
1.175251600000000053e+03
1.175777466666666669e+03
1.175805633333333390e+03
1.175883066666666764e+03
1.176232899999999972e+03
1.176342066666666597e+03
1.176865866666666761e+03
1.176920200000000023e+03
1.177460033333333286e+03
1.177538533333333362e+03
1.177980966666666745e+03
1.178074000000000069e+03
1.178552466666666760e+03
1.178568600000000060e+03
1.178584366666666710e+03
1.179081433333333280e+03
1.179700333333333447e+03
1.179745266666666566e+03
1.180057800000000043e+03
1.180090533333333269e+03
1.180500333333333401e+03
1.180986966666666603e+03
1.181008366666666689e+03
1.181550999999999931e+03
1.181579933333333429e+03
1.181945300000000088e+03
1.182028466666666645e+03
1.182390233333333299e+03
1.182456200000000081e+03
1.182965833333333421e+03
1.183482533333333322e+03
1.183556199999999990e+03
1.184055433333333440e+03
1.184100933333333387e+03
1.184748433333333423e+03
1.184889866666666649e+03
1.185402133333333268e+03
1.185498566666666648e+03
1.186098199999999906e+03
1.186135066666666717e+03
1.186166500000000042e+03
1.186750333333333401e+03
1.187508866666666563e+03
1.187511566666666567e+03
1.187541633333333266e+03
1.188836900000000014e+03
1.188885066666666717e+03
1.188920566666666673e+03
1.189844866666666576e+03
1.189869233333333341e+03
1.190345700000000079e+03
1.190574233333333268e+03
1.190865700000000061e+03
1.190896500000000060e+03
1.191452600000000075e+03
1.191466599999999971e+03
1.191501733333333277e+03
1.191961033333333262e+03
1.192005699999999933e+03
1.192464600000000019e+03
1.192482766666666748e+03
1.192910233333333281e+03
1.192949800000000096e+03
1.193059933333333220e+03
1.193367566666666562e+03
1.193620933333333369e+03
1.193644633333333331e+03
1.194170433333333222e+03
1.194200233333333244e+03
1.194230000000000018e+03
1.194805299999999988e+03
1.194861900000000105e+03
1.195390533333333224e+03
1.195424999999999955e+03
1.195480066666666744e+03
1.195974933333333411e+03
1.196004266666666581e+03
1.196974500000000035e+03
1.196986966666666603e+03
1.197551933333333409e+03
1.197578899999999976e+03
1.198647500000000036e+03
1.198663866666666763e+03
1.199172066666666751e+03
1.199193533333333335e+03
1.199230133333333242e+03
1.199287900000000036e+03
1.199837866666666741e+03
1.199933133333333444e+03
1.199958466666666709e+03
1.200483766666666725e+03
1.200877866666666705e+03
1.200879933333333383e+03
1.200888366666666570e+03
1.200965400000000045e+03
1.201400766666666641e+03
1.201436633333333248e+03
1.201476433333333262e+03
1.201847266666666656e+03
1.202114733333333334e+03
1.202136266666666643e+03
1.202421566666666649e+03
1.202448799999999892e+03
1.203043666666666695e+03
1.203108799999999974e+03
1.203570466666666562e+03
1.203625999999999976e+03
1.204222666666666555e+03
1.204233266666666623e+03
1.204798399999999901e+03
1.204861266666666779e+03
1.205116899999999987e+03
1.205341499999999996e+03
1.205367866666666714e+03
1.205883966666666765e+03
1.205931800000000067e+03
1.206019966666666733e+03
1.206449933333333320e+03
1.206477733333333390e+03
1.207009199999999964e+03
1.207440766666666605e+03
1.208025966666666591e+03
1.208278666666666595e+03
1.208333599999999933e+03
1.208834299999999985e+03
1.208915933333333442e+03
1.209461066666666738e+03
1.209519566666666606e+03
1.209991233333333412e+03
1.210490399999999909e+03
1.210572233333333315e+03
1.210647833333333438e+03
1.211071733333333441e+03
1.211602300000000014e+03
1.211622233333333270e+03
1.212016599999999926e+03
1.212088866666666718e+03
1.212318533333333335e+03
1.212393933333333280e+03
1.212781766666666726e+03
1.212794066666666595e+03
1.213435066666666671e+03
1.214267666666666628e+03
1.214351200000000063e+03
1.214967566666666698e+03
1.215019066666666731e+03
1.215595566666666627e+03
1.215661866666666583e+03
1.216308533333333344e+03
1.216383633333333364e+03
1.216481266666666670e+03
1.216973066666666682e+03
1.216998766666666597e+03
1.217628866666666681e+03
1.217641966666666576e+03
1.217681766666666590e+03
1.218079899999999952e+03
1.218174199999999928e+03
1.218211933333333263e+03
1.218670333333333247e+03
1.218714999999999918e+03
1.218738133333333280e+03
1.218780999999999949e+03
1.218791799999999967e+03
1.219297800000000052e+03
1.219794266666666772e+03
1.219820833333333439e+03
1.219881433333333234e+03
1.220317000000000007e+03
1.220731800000000021e+03
1.220810400000000072e+03
1.221161933333333309e+03
1.221192766666666557e+03
1.221748833333333323e+03
1.221797133333333250e+03
1.221902766666666594e+03
1.222329833333333227e+03
1.222358366666666598e+03
1.222428400000000011e+03
1.222491899999999987e+03
1.222934433333333345e+03
1.223520966666666709e+03
1.223544833333333372e+03
1.224019900000000007e+03
1.224656666666666752e+03
1.224777633333333370e+03
1.224806066666666766e+03
1.225295299999999997e+03
1.225326566666666622e+03
1.225389200000000073e+03
1.225426300000000083e+03
1.225992333333333363e+03
1.226387199999999893e+03
1.226429799999999886e+03
1.226461533333333364e+03
1.226543366666666770e+03
1.226859099999999899e+03
1.226914466666666613e+03
1.227447100000000091e+03
1.227449133333333293e+03
1.227478766666666615e+03
1.227852599999999939e+03
1.227981700000000046e+03
1.228192999999999984e+03
1.228324866666666594e+03
1.228329600000000028e+03
1.228431199999999990e+03
1.228490999999999985e+03
1.228582933333333358e+03
1.228832799999999907e+03
1.229005499999999984e+03
1.229407999999999902e+03
1.229441633333333357e+03
1.229941399999999931e+03
1.230112200000000030e+03
1.230363033333333306e+03
1.230382700000000114e+03
1.230790166666666664e+03
1.230868799999999965e+03
1.231294766666666646e+03
1.231349866666666685e+03
1.231395299999999907e+03
1.231781233333333375e+03
1.231850400000000036e+03
1.232317733333333308e+03
1.232848899999999958e+03
1.232959633333333386e+03
1.233884700000000066e+03
1.233920900000000074e+03
1.234329166666666652e+03
1.235186466666666774e+03
1.235213733333333266e+03
1.235649300000000039e+03
1.235651733333333368e+03
1.236411233333333257e+03
1.236468599999999924e+03
1.236826033333333271e+03
1.237383499999999913e+03
1.237448533333333444e+03
1.237946166666666613e+03
1.238159599999999955e+03
1.238381200000000035e+03
1.238453966666666702e+03
1.238519266666666681e+03
1.238554699999999912e+03
1.238813633333333428e+03
1.238864466666666658e+03
1.239347433333333356e+03
1.239678200000000061e+03
1.239761966666666694e+03
1.240252333333333354e+03
1.240272466666666560e+03
1.240827566666666598e+03
1.240844866666666576e+03
1.241318566666666584e+03
1.241348133333333408e+03
1.241382299999999987e+03
1.241811666666666724e+03
1.241864399999999932e+03
1.242252566666666780e+03
1.242309533333333320e+03
1.242384466666666640e+03
1.242784699999999930e+03
1.242802366666666558e+03
1.243341866666666647e+03
1.243343666666666650e+03
1.243375299999999925e+03
1.243901133333333291e+03
1.243933800000000019e+03
1.243993333333333339e+03
1.244396866666666710e+03
1.244480333333333419e+03
1.244558933333333243e+03
1.244913633333333337e+03
1.245001199999999926e+03
1.245538000000000011e+03
1.245539700000000039e+03
1.245575433333333422e+03
1.245959866666666585e+03
1.246032799999999952e+03
1.246347600000000057e+03
1.246356733333333295e+03
1.246365500000000111e+03
1.246395600000000059e+03
1.246699499999999944e+03
1.246943600000000060e+03
1.247062866666666650e+03
1.247443066666666709e+03
1.247482833333333247e+03
1.248161233333333257e+03
1.248228100000000040e+03
1.248643233333333228e+03
1.248709399999999960e+03
1.249077999999999975e+03
1.249096000000000004e+03
1.249662299999999959e+03
1.249741666666666561e+03
1.250286399999999958e+03
1.250907833333333429e+03
1.251421800000000076e+03
1.251478233333333264e+03
1.251977799999999888e+03
1.252058533333333344e+03
1.252481800000000021e+03
1.253070500000000038e+03
1.253339433333333318e+03
1.253354499999999916e+03
1.253368199999999888e+03
1.253462666666666564e+03
1.253855733333333319e+03
1.253913066666666737e+03
1.253971966666666731e+03
1.254720199999999977e+03
1.254759399999999914e+03
1.254798333333333403e+03
1.255148100000000113e+03
1.255450433333333422e+03
1.255930366666666714e+03
1.256486599999999953e+03
1.256976066666666611e+03
1.257115000000000009e+03
1.257304366666666738e+03
1.257546033333333298e+03
1.257630566666666709e+03
1.258018233333333228e+03
1.258088233333333392e+03
1.259134966666666742e+03
1.259166166666666641e+03
1.259197366666666767e+03
1.259440166666666755e+03
1.259620300000000043e+03
1.259986633333333430e+03
1.260118266666666614e+03
1.260493500000000040e+03
1.261385833333333267e+03
1.261486633333333430e+03
1.261710399999999936e+03
1.261809099999999944e+03
1.262188033333333351e+03
1.262430733333333364e+03
1.262609699999999975e+03
1.263007566666666662e+03
1.263009700000000066e+03
1.263626866666666729e+03
1.263667766666666694e+03
1.264126999999999953e+03
1.264218399999999974e+03
1.264276466666666693e+03
1.264606633333333320e+03
1.264648200000000088e+03
1.265005033333333358e+03
1.265036933333333309e+03
1.265459900000000061e+03
1.265519033333333255e+03
1.265837199999999939e+03
1.265900366666666741e+03
1.265941100000000006e+03
1.266349466666666558e+03
1.266361433333333252e+03
1.266375433333333376e+03
1.266608799999999974e+03
1.266701700000000073e+03
1.267236866666666629e+03
1.267984266666666599e+03
1.268010199999999941e+03
1.268083000000000084e+03
1.268126833333333252e+03
1.268759000000000015e+03
1.268919166666666570e+03
1.269429966666666587e+03
1.269527633333333370e+03
1.270031966666666676e+03
1.270057900000000018e+03
1.270090166666666619e+03
1.270908500000000004e+03
1.270912666666666610e+03
1.271085533333333387e+03
1.271991800000000012e+03
1.272184066666666695e+03
1.272800233333333381e+03
1.272893333333333430e+03
1.273492299999999886e+03
1.273509433333333391e+03
1.273620533333333242e+03
1.274383633333333364e+03
1.274405500000000075e+03
1.274464066666666668e+03
1.274514133333333348e+03
1.275062533333333249e+03
1.275088600000000042e+03
1.275167099999999891e+03
1.275614066666666758e+03
1.275684766666666746e+03
1.275700566666666646e+03
1.276174333333333379e+03
1.276190200000000004e+03
1.276264699999999948e+03
1.276755633333333435e+03
1.276771266666666634e+03
1.276850666666666712e+03
1.276903533333333371e+03
1.277524333333333288e+03
1.277525733333333392e+03
1.277580799999999954e+03
1.277720433333333403e+03
1.278146300000000110e+03
1.278840099999999893e+03
1.278888400000000047e+03
1.278921833333333325e+03
1.279076900000000023e+03
1.279328700000000026e+03
1.279957900000000109e+03
1.279978900000000067e+03
1.280460466666666662e+03
1.280502433333333329e+03
1.280549866666666730e+03
1.280886833333333243e+03
1.280902366666666694e+03
1.280990833333333285e+03
1.281407799999999952e+03
1.281898333333333312e+03
1.282043333333333294e+03
1.282558199999999943e+03
1.282838433333333342e+03
1.282850766666666686e+03
1.283326700000000073e+03
1.283378300000000081e+03
1.283884433333333391e+03
1.283888500000000022e+03
1.284369366666666565e+03
1.284419366666666747e+03
1.284955333333333328e+03
1.285480066666666744e+03
1.285540133333333415e+03
1.285988100000000031e+03
1.286171933333333300e+03
1.286276766666666617e+03
1.287235500000000002e+03
1.287514799999999923e+03
1.287658300000000054e+03
1.287961233333333439e+03
1.288109066666666649e+03
1.288796100000000024e+03
1.289402100000000019e+03
1.289448533333333444e+03
1.289919799999999896e+03
1.290017833333333328e+03
1.290556133333333264e+03
1.290645533333333333e+03
1.290771866666666710e+03
1.290993933333333416e+03
1.291029233333333423e+03
1.291649166666666588e+03
1.291745933333333369e+03
1.292317966666666734e+03
1.292330066666666653e+03
1.292788633333333337e+03
1.292913533333333362e+03
1.293403399999999920e+03
1.293938000000000102e+03
1.294021199999999908e+03
1.294476699999999937e+03
1.294501766666666754e+03
1.294962700000000041e+03
1.295817266666666683e+03
1.295892066666666778e+03
1.296242733333333263e+03
1.296320166666666637e+03
1.296776766666666617e+03
1.296800466666666580e+03
1.296891666666666652e+03
1.297286666666666633e+03
1.297338566666666566e+03
1.297755533333333233e+03
1.298264200000000073e+03
1.298471333333333405e+03
1.298762099999999919e+03
1.298787066666666760e+03
1.298805100000000039e+03
1.298920599999999922e+03
1.299294033333333346e+03
1.299494699999999966e+03
1.299507366666666712e+03
1.299564266666666754e+03
1.299590933333333396e+03
1.299620200000000068e+03
1.300002733333333254e+03
1.300033833333333405e+03
1.300429466666666713e+03
1.300708300000000008e+03
1.301394066666666731e+03
1.301419233333333295e+03
1.301491133333333437e+03
1.301690599999999904e+03
1.301787000000000035e+03
1.301930833333333339e+03
1.301972666666666555e+03
1.302605999999999995e+03
1.303080333333333328e+03
1.303117700000000013e+03
1.303440733333333355e+03
1.303455233333333354e+03
1.303521566666666558e+03
1.303545366666666723e+03
1.303872833333333347e+03
1.303932800000000043e+03
1.304219700000000103e+03
1.304513999999999896e+03
1.304860766666666677e+03
1.304872866666666596e+03
1.304887266666666619e+03
1.305617466666666587e+03
1.305981299999999919e+03
1.306595266666666703e+03
1.307119233333333341e+03
1.307158133333333353e+03
1.307666866666666692e+03
1.307689966666666578e+03
1.308079700000000003e+03
1.308191800000000057e+03
1.308907166666666626e+03
1.308964366666666592e+03
1.308988499999999931e+03
1.309638599999999997e+03
1.309690299999999979e+03
1.310197666666666692e+03
1.310274499999999989e+03
1.310684133333333421e+03
1.311371100000000069e+03
1.312608833333333223e+03
1.312656133333333401e+03
1.312713600000000042e+03
1.313684666666666772e+03
1.313695666666666739e+03
1.313717533333333222e+03
1.314366800000000012e+03
1.314409100000000080e+03
1.314445533333333287e+03
1.314536833333333334e+03
1.315095866666666780e+03
1.315131699999999910e+03
1.315425133333333406e+03
1.315902800000000070e+03
1.315970233333333226e+03
1.316000466666666625e+03
1.316052400000000034e+03
1.316669533333333220e+03
1.316789933333333238e+03
1.317212466666666614e+03
1.317235133333333351e+03
1.317879366666666556e+03
1.317904366666666647e+03
1.317947666666666692e+03
1.318730566666666618e+03
1.318777966666666771e+03
1.318848099999999931e+03
1.319390000000000100e+03
1.319464833333333445e+03
1.319509633333333340e+03
1.320120499999999993e+03
1.320148300000000063e+03
1.320788466666666636e+03
1.321364666666666608e+03
1.321416633333333266e+03
1.321659833333333381e+03
1.322014699999999948e+03
1.322085766666666586e+03
1.322585199999999986e+03
1.322600333333333310e+03
1.322659166666666579e+03
1.322815399999999954e+03
1.323389799999999923e+03
1.323478800000000092e+03
1.324207033333333356e+03
1.324298999999999978e+03
1.324792233333333343e+03
1.324794566666666697e+03
1.324805066666666562e+03
1.324855033333333267e+03
1.324928900000000112e+03
1.324978000000000065e+03
1.324980433333333394e+03
1.324983466666666573e+03
1.325021466666666583e+03
1.325137866666666696e+03
1.325635033333333240e+03
1.325639333333333298e+03
1.325703899999999976e+03
1.325735666666666702e+03
1.325750999999999976e+03
1.325900399999999991e+03
1.326212099999999964e+03
1.326249433333333400e+03
1.326331966666666631e+03
1.326339533333333293e+03
1.326341733333333423e+03
1.326347033333333229e+03
1.327102333333333263e+03
1.327128699999999981e+03
1.327173933333333252e+03
1.327222966666666707e+03
1.327306233333333239e+03
1.327564499999999953e+03
1.327674500000000080e+03
1.328059833333333245e+03
1.328078466666666600e+03
1.328091766666666672e+03
1.328237866666666605e+03
1.328783666666666704e+03
1.328797933333333276e+03
1.329533266666666577e+03
1.329582833333333383e+03
1.329605933333333269e+03
1.330300466666666580e+03
1.331057966666666744e+03
1.331107299999999896e+03
1.331146999999999935e+03
1.331196466666666765e+03
1.331752733333333254e+03
1.331774733333333415e+03
1.331885199999999941e+03
1.332303466666666736e+03
1.332345600000000104e+03
1.332366366666666636e+03
1.332433933333333243e+03
1.332522566666666762e+03
1.332844299999999976e+03
1.332911966666666558e+03
1.332937666666666701e+03
1.333520366666666632e+03
1.333566800000000057e+03
1.334032400000000052e+03
1.334049966666666705e+03
1.334165366666666614e+03
1.334635566666666591e+03
1.334696999999999889e+03
1.335254333333333307e+03
1.335303766666666661e+03
1.335350733333333437e+03
1.335724933333333411e+03
1.335827800000000025e+03
1.335841366666666772e+03
1.335912533333333386e+03
1.336008166666666739e+03
1.336280600000000049e+03
1.336387500000000045e+03
1.336403833333333296e+03
1.336485899999999901e+03
1.336627133333333404e+03
1.336747033333333320e+03
1.336975933333333387e+03
1.336995566666666718e+03
1.337053666666666686e+03
1.337056000000000040e+03
1.337138466666666773e+03
1.337309633333333295e+03
1.337415433333333340e+03
1.337483199999999897e+03
1.337541600000000017e+03
1.337663700000000063e+03
1.337866500000000087e+03
1.337884933333333265e+03
1.337895666666666557e+03
1.338048399999999901e+03
1.338390266666666776e+03
1.338484833333333427e+03
1.338535499999999956e+03
1.338860133333333351e+03
1.338999533333333375e+03
1.339260700000000043e+03
1.339280466666666598e+03
1.339383466666666664e+03
1.339608833333333223e+03
1.339730399999999918e+03
1.339759099999999989e+03
1.340151666666666642e+03
1.340188133333333326e+03
1.340691433333333407e+03
1.340756666666666661e+03
1.340922433333333402e+03
1.341189566666666678e+03
1.341206833333333407e+03
1.341230466666666644e+03
1.341294833333333372e+03
1.341579766666666728e+03
1.341621100000000069e+03
1.341664800000000014e+03
1.342091599999999971e+03
1.342117233333333388e+03
1.342159300000000030e+03
1.342222999999999956e+03
1.342578866666666727e+03
1.342616833333333261e+03
1.342899266666666563e+03
1.343006066666666584e+03
1.343012966666666671e+03
1.343015433333333249e+03
1.343065366666666705e+03
1.343301766666666708e+03
1.343528333333333421e+03
1.343564066666666577e+03
1.343580300000000079e+03
1.343647999999999911e+03
1.344026200000000017e+03
1.344043633333333446e+03
1.344068933333333234e+03
1.344492466666666587e+03
1.344523133333333362e+03
1.344946733333333441e+03
1.345053233333333310e+03
1.345438699999999926e+03
1.345468499999999949e+03
1.345547733333333326e+03
1.345900666666666666e+03
1.345922066666666751e+03
1.346000866666666752e+03
1.346344399999999951e+03
1.347325333333333447e+03
1.347781533333333300e+03
1.347954400000000078e+03
1.347978666666666641e+03
1.348032799999999952e+03
1.348272333333333336e+03
1.348368666666666741e+03
1.348411266666666734e+03
1.348517399999999952e+03
