# Supplementary material for: Laminar organization of cellular microcircuits modulating human interictal epileptiform discharges
Source: Nat Neurosci. 2026 Apr 30;29(6):1462–75. doi: 10.1038/s41593-026-02258-4 (PMC13246451; doi:10.1038/s41593-026-02258-4)
Supplement: Supplementary file 12 — Statistical Source Data. [file 41593_2026_2258_MOESM12_ESM.zip › ED3/neuron_spks_raster_5.txt]

2.948526333333333582e+02
2.950982666666666887e+02
2.961492333333333136e+02
3.091402333333333559e+02
3.096420666666666648e+02
3.111064999999999827e+02
3.117310333333333574e+02
3.213746333333333496e+02
3.214277000000000157e+02
3.219869666666666603e+02
3.242586333333333073e+02
3.244128999999999792e+02
3.245688999999999851e+02
3.246302999999999770e+02
3.339404666666666799e+02
3.683811333333333096e+02
3.692262999999999806e+02
3.732025666666666552e+02
3.783138333333333208e+02
3.845380999999999858e+02
3.888856333333333168e+02
4.110849000000000046e+02
4.157954333333333352e+02
4.343817000000000235e+02
4.432731333333333055e+02
4.433048000000000002e+02
4.434023000000000252e+02
4.467455333333333556e+02
4.499422000000000139e+02
4.651458333333333144e+02
4.755429333333333375e+02
4.841435999999999922e+02
5.085017333333333340e+02
5.211631333333333487e+02
5.224276666666667097e+02
5.427092333333333727e+02
5.461539999999999964e+02
5.494358333333333348e+02
5.535332666666666910e+02
5.669154333333333398e+02
5.679330666666667184e+02
5.852664333333333389e+02
5.915387666666666746e+02
6.200791000000000395e+02
6.225766999999999598e+02
6.226248333333332994e+02
6.247202333333333399e+02
6.280408333333333530e+02
6.312013666666666722e+02
6.366421666666666397e+02
6.411326333333333878e+02
6.543773666666667168e+02
6.578106999999999971e+02
6.666934666666667226e+02
6.728275999999999613e+02
6.728280999999999494e+02
6.747030666666667003e+02
6.958609999999999900e+02
6.980343666666666422e+02
7.147645666666666102e+02
7.287392333333333454e+02
7.295947999999999638e+02
7.296195999999999913e+02
7.313405666666666320e+02
7.342488666666666859e+02
7.344900000000000091e+02
7.369188333333332821e+02
7.375684999999999718e+02
7.385166333333332886e+02
7.387092999999999847e+02
7.414732999999999947e+02
7.416962666666667019e+02
7.468808999999999969e+02
7.492001999999999953e+02
7.525937000000000126e+02
7.528810333333333347e+02
7.535032666666667183e+02
7.544098333333333812e+02
7.548688333333333276e+02
7.566033666666667159e+02
7.586373333333333449e+02
7.586974000000000160e+02
7.591226333333332832e+02
7.646001333333333605e+02
7.658253333333333330e+02
7.680697333333333745e+02
7.684036333333333459e+02
7.698119666666666490e+02
7.742986666666666906e+02
7.760488000000000284e+02
7.764292333333332863e+02
7.773057000000000016e+02
7.776511333333332914e+02
7.784415666666666311e+02
7.788459333333332779e+02
7.797686999999999671e+02
7.798574333333333470e+02
7.814470333333333656e+02
7.821831333333333305e+02
7.828139999999999645e+02
7.832706666666666706e+02
7.841499333333333652e+02
7.845883000000000038e+02
7.846342666666666901e+02
7.848227000000000544e+02
7.856869666666666490e+02
7.863171999999999571e+02
7.870344999999999800e+02
7.872412333333332981e+02
7.902247666666667101e+02
7.906820000000000164e+02
7.932242666666667219e+02
7.937202666666667028e+02
7.948416333333333341e+02
7.951293333333333067e+02
7.955783333333333758e+02
7.959199999999999591e+02
7.963985999999999876e+02
7.968401000000000067e+02
7.975097666666666782e+02
7.979420666666666193e+02
7.979961333333333187e+02
7.984970666666666830e+02
7.998818999999999733e+02
8.004104333333333443e+02
8.004954000000000178e+02
8.024429666666666208e+02
8.042162666666666837e+02
8.042685000000000173e+02
8.043071333333333541e+02
8.044444999999999482e+02
8.047301999999999680e+02
8.054517666666666855e+02
8.054728666666666186e+02
8.059455000000000382e+02
8.064842999999999620e+02
8.075693333333333612e+02
8.078136666666666770e+02
8.079610666666666248e+02
8.083666666666666742e+02
8.085724000000000160e+02
8.086757999999999811e+02
8.091546666666666852e+02
8.096104666666666390e+02
8.106111666666666906e+02
8.117699333333333698e+02
8.120970999999999549e+02
8.122132000000000289e+02
8.122350999999999885e+02
8.123429999999999609e+02
8.141494000000000142e+02
8.142779000000000451e+02
8.147236666666666451e+02
8.154995333333333747e+02
8.156161333333333232e+02
8.161167666666666491e+02
8.162071666666666943e+02
8.165475999999999885e+02
8.169182333333333190e+02
8.170411666666666406e+02
8.170645333333333156e+02
8.170914000000000215e+02
8.173671000000000504e+02
8.173920000000000528e+02
8.179012999999999920e+02
8.184483333333333803e+02
8.188537666666666155e+02
8.189931000000000267e+02
8.192386333333333823e+02
8.192858999999999696e+02
8.200174333333333152e+02
8.202107999999999493e+02
8.210997333333333472e+02
8.211622666666667101e+02
8.215258999999999787e+02
8.221004333333332852e+02
8.221549999999999727e+02
8.235212000000000216e+02
8.241200333333333674e+02
8.247243999999999460e+02
8.258834333333333007e+02
8.266577666666667028e+02
8.280845666666666602e+02
8.286093333333333248e+02
8.287153666666666822e+02
8.311365666666666812e+02
8.317758999999999787e+02
8.323988666666666631e+02
8.328915666666666766e+02
8.333183999999999969e+02
8.337665333333333137e+02
8.370661000000000058e+02
8.375081333333333760e+02
8.379741666666666333e+02
8.384225666666666257e+02
8.390838333333333594e+02
8.394675666666666984e+02
8.395522333333333336e+02
8.395952666666667028e+02
8.398846333333333405e+02
8.403215666666666266e+02
8.405832666666666455e+02
8.406674333333332925e+02
8.412220333333333429e+02
8.413062333333333527e+02
8.415965999999999667e+02
8.421268999999999778e+02
8.421571333333333769e+02
8.427065666666666175e+02
8.442730999999999995e+02
8.452087000000000216e+02
8.465471999999999753e+02
8.467019000000000233e+02
8.474077666666667028e+02
8.475250666666667030e+02
8.476280666666666548e+02
8.490461999999999989e+02
8.495700333333332992e+02
8.498293666666667150e+02
8.499539999999999509e+02
8.513963999999999714e+02
8.522194666666666762e+02
8.524253999999999678e+02
8.527466666666666697e+02
8.530889333333333298e+02
8.532613999999999805e+02
8.536893000000000029e+02
8.551408666666666250e+02
8.561877333333333127e+02
8.572273999999999887e+02
8.573212666666667019e+02
8.585199333333333698e+02
8.593701666666667052e+02
8.595259666666667044e+02
8.600831666666666706e+02
8.602840666666667175e+02
8.604896333333333587e+02
8.607905666666666775e+02
8.608536000000000286e+02
8.608958000000000084e+02
8.609306666666666388e+02
8.610276999999999816e+02
8.614647999999999683e+02
8.620064666666667108e+02
8.621925333333333583e+02
8.623346999999999980e+02
8.627801333333333105e+02
8.631979666666666162e+02
8.633210333333333892e+02
8.638767666666666400e+02
8.642765666666666675e+02
8.644512333333333345e+02
8.647780999999999949e+02
8.658978666666666868e+02
8.662638666666666722e+02
8.673759666666666135e+02
8.683110000000000355e+02
8.683985000000000127e+02
8.692589666666666517e+02
8.697265666666667130e+02
8.699086999999999534e+02
8.700967000000000553e+02
8.701743666666666286e+02
8.712781999999999698e+02
8.712894666666666126e+02
8.719258666666667068e+02
8.721251333333333378e+02
8.725098333333332903e+02
8.731648999999999887e+02
8.739178666666666686e+02
8.740071666666666488e+02
8.743555000000000064e+02
8.744172666666667055e+02
8.744918333333333749e+02
8.745188666666666677e+02
8.747620666666666693e+02
8.748124666666666371e+02
8.749987999999999602e+02
8.750538333333333867e+02
8.752833333333333030e+02
8.753906333333333123e+02
8.754877999999999929e+02
8.762726000000000113e+02
8.764167999999999665e+02
8.767117333333333136e+02
8.767394333333332952e+02
8.769464000000000397e+02
8.772165333333333592e+02
8.772442333333333409e+02
8.774921333333332996e+02
8.776879999999999882e+02
8.781594999999999800e+02
8.781969000000000278e+02
8.790687333333332845e+02
8.796257666666666637e+02
8.796713666666666995e+02
8.798413666666666586e+02
8.798762666666666519e+02
8.805784333333333507e+02
8.809865666666667039e+02
8.811731666666667024e+02
8.813760666666667021e+02
8.816033333333333530e+02
8.816055333333333692e+02
8.816646666666666761e+02
8.819969666666667081e+02
8.822858333333333576e+02
8.824263999999999442e+02
8.829243999999999915e+02
8.830963333333332912e+02
8.835950000000000273e+02
8.836551333333333105e+02
8.843555666666666184e+02
8.846979333333333670e+02
8.849066333333333887e+02
8.854489666666667063e+02
8.855357999999999947e+02
8.855570000000000164e+02
8.858243333333333567e+02
8.858938333333333048e+02
8.867577666666666119e+02
8.868446999999999889e+02
8.869344333333333452e+02
8.876849666666666963e+02
8.877748000000000275e+02
8.885753666666666959e+02
8.887797000000000480e+02
8.890987333333333709e+02
8.895997999999999593e+02
8.905809666666666544e+02
8.906164666666666108e+02
8.917151333333333696e+02
8.923636333333333823e+02
8.923782666666667183e+02
8.923904666666666117e+02
8.928467666666666673e+02
8.929489333333333434e+02
8.931777666666666846e+02
8.932501666666667006e+02
8.938738666666666859e+02
8.939243000000000166e+02
8.943167999999999438e+02
8.943470999999999549e+02
8.944072666666667146e+02
8.944673333333333858e+02
8.946240000000000236e+02
8.949818666666666331e+02
8.954944666666666535e+02
8.956228333333333467e+02
8.956941000000000486e+02
8.959249666666667054e+02
8.960089333333332888e+02
8.964869333333333543e+02
8.966820999999999913e+02
8.967458666666666431e+02
8.968776000000000295e+02
8.973827333333333627e+02
8.978537999999999784e+02
8.984160333333333028e+02
8.985375666666666348e+02
8.992581999999999880e+02
8.997674666666666781e+02
8.998546666666666169e+02
8.998672666666666373e+02
9.000398333333333767e+02
9.001938999999999851e+02
9.002490999999999985e+02
9.006929333333333716e+02
9.009864333333333661e+02
9.012235333333333074e+02
9.012336000000000240e+02
9.017780333333333829e+02
9.019074666666666644e+02
9.024223666666666759e+02
9.028632333333333690e+02
9.030652000000000044e+02
9.032155999999999949e+02
9.036785999999999603e+02
9.041444999999999936e+02
9.041997000000000071e+02
9.045217666666666219e+02
9.045587666666666564e+02
9.045892999999999802e+02
9.046446333333333314e+02
9.047087666666666337e+02
9.047230333333333192e+02
9.049166333333333796e+02
9.053192000000000235e+02
9.053812333333332845e+02
9.058368000000000393e+02
9.059900666666666211e+02
9.062950666666666848e+02
9.063573333333333721e+02
9.069004666666667163e+02
9.073609333333333780e+02
9.076510333333333165e+02
9.077460999999999558e+02
9.081889999999999645e+02
9.082239333333333207e+02
9.086725666666666257e+02
9.087201333333333650e+02
9.088151000000000295e+02
9.089081666666667161e+02
9.093161000000000058e+02
9.097403333333332967e+02
9.101945666666666739e+02
9.102822333333333518e+02
9.105027000000000044e+02
9.105128999999999451e+02
9.106708999999999605e+02
9.107791666666666970e+02
9.111474333333333107e+02
9.111737000000000535e+02
9.112877999999999474e+02
9.117631999999999834e+02
9.121825000000000045e+02
9.122429666666666890e+02
9.125125333333332946e+02
9.126292666666666946e+02
9.129395333333333156e+02
9.129701333333333650e+02
9.130717333333333272e+02
9.131462666666666337e+02
9.133673666666666122e+02
9.134012666666666291e+02
9.134588333333333594e+02
9.135041333333333569e+02
9.136872666666666873e+02
9.138168666666666695e+02
9.139051333333333105e+02
9.140996666666666215e+02
9.145733999999999924e+02
9.149783333333333530e+02
9.149982999999999720e+02
9.154167333333333545e+02
9.155816999999999553e+02
9.157083666666666204e+02
9.157446666666667170e+02
9.161455333333333328e+02
9.162346000000000004e+02
9.163641999999999825e+02
9.164292333333332863e+02
9.165204999999999700e+02
9.169788333333333412e+02
9.170489666666666153e+02
9.174308999999999514e+02
9.174738333333333458e+02
9.178814666666667108e+02
9.184149333333333516e+02
9.189679666666667117e+02
9.193474999999999682e+02
9.197676333333333787e+02
9.198892666666666855e+02
9.199209333333333234e+02
9.202530333333332919e+02
9.203346000000000231e+02
9.206924666666666326e+02
9.207723666666666986e+02
9.215286333333333459e+02
9.216746333333333041e+02
9.220894333333333179e+02
9.221935333333333347e+02
9.226300999999999704e+02
9.230781666666666752e+02
9.231290333333333820e+02
9.234114333333333207e+02
9.240802333333333536e+02
9.244029333333332943e+02
9.246322666666666237e+02
9.248128000000000384e+02
9.248619999999999663e+02
9.249241666666666788e+02
9.253056333333333896e+02
9.253271999999999480e+02
9.255512999999999693e+02
9.260648999999999660e+02
9.264569666666666308e+02
9.266159000000000106e+02
9.268405999999999949e+02
9.273741999999999734e+02
9.274253666666667186e+02
9.274555333333332783e+02
9.275501666666666551e+02
9.282997666666666419e+02
9.283093333333333703e+02
9.283659999999999854e+02
9.287304333333332806e+02
9.289776666666666642e+02
9.290702666666666119e+02
9.294791000000000167e+02
9.300995666666666466e+02
9.304987666666667110e+02
9.306136666666666315e+02
9.308928333333333285e+02
9.309312999999999647e+02
9.313479333333333443e+02
9.314783999999999651e+02
9.318011333333333823e+02
9.318538999999999533e+02
9.319354333333333216e+02
9.320538333333333867e+02
9.324548999999999523e+02
9.328429999999999609e+02
9.337278999999999769e+02
9.341967666666666901e+02
9.342540000000000191e+02
9.345646333333332905e+02
9.349673666666666350e+02
9.349844000000000506e+02
9.350790333333333137e+02
9.351037000000000035e+02
9.355392666666666628e+02
9.360427666666666937e+02
9.364106333333332941e+02
9.364427666666666710e+02
9.365028999999999542e+02
9.366012333333333117e+02
9.366408333333333758e+02
9.366926333333333332e+02
9.368441333333333887e+02
9.370203333333333831e+02
9.370478666666666641e+02
9.373299333333333152e+02
9.373323666666666441e+02
9.377150666666666439e+02
9.380554666666666890e+02
9.383897666666666737e+02
9.389409333333333052e+02
9.392013333333333094e+02
9.395460000000000491e+02
9.397726666666666233e+02
9.404234999999999900e+02
9.410071666666666488e+02
9.414109999999999445e+02
9.416534333333332825e+02
9.420632666666666637e+02
9.428474999999999682e+02
9.432013666666666722e+02
9.435040000000000191e+02
9.435946000000000140e+02
9.436656000000000404e+02
9.439551666666666279e+02
9.441249333333333880e+02
9.441804333333333261e+02
9.443926000000000158e+02
9.445102000000000544e+02
9.449416333333333569e+02
9.449936000000000149e+02
9.451179333333333261e+02
9.451466000000000349e+02
9.452651333333333241e+02
9.453975000000000364e+02
9.454537333333333891e+02
9.454968333333333703e+02
9.456937000000000353e+02
9.463338666666667223e+02
9.464406000000000176e+02
9.469699666666666644e+02
9.474628999999999905e+02
9.478399333333333061e+02
9.480259666666667044e+02
9.483043999999999869e+02
9.485344666666666171e+02
9.490480000000000018e+02
9.490721999999999525e+02
9.495552000000000135e+02
9.497892666666666628e+02
9.500919333333333725e+02
9.501489000000000260e+02
9.505861999999999625e+02
9.512626333333333832e+02
9.516186000000000149e+02
9.521227999999999838e+02
9.521423666666667032e+02
9.523010666666666566e+02
9.524193999999999960e+02
9.524730333333333192e+02
9.525133333333333212e+02
9.526994999999999436e+02
9.531758333333333439e+02
9.536020999999999503e+02
9.541123999999999796e+02
9.541978666666666413e+02
9.545357999999999947e+02
9.546788000000000238e+02
9.547709999999999582e+02
9.552783333333333076e+02
9.559597333333333609e+02
9.562673333333333403e+02
9.563026999999999589e+02
9.568976000000000113e+02
9.569151666666666642e+02
9.573080999999999676e+02
9.576829000000000178e+02
9.581088666666666995e+02
9.583933666666666795e+02
9.584197333333332836e+02
9.584540333333333137e+02
9.589053999999999860e+02
9.590549666666667008e+02
9.591119999999999663e+02
9.592192999999999756e+02
9.594928666666667141e+02
9.595315000000000509e+02
9.601704999999999472e+02
9.605787000000000262e+02
9.611269999999999527e+02
9.612882666666666864e+02
9.619397000000000162e+02
9.620245333333333519e+02
9.623207333333333509e+02
9.628300000000000409e+02
9.629225999999999885e+02
9.630515666666666448e+02
9.631170666666666875e+02
9.631463999999999714e+02
9.632101999999999862e+02
9.632778333333333194e+02
9.634923333333333630e+02
9.636119666666667172e+02
9.639002333333332899e+02
9.641385999999999967e+02
9.645193333333332930e+02
9.658839000000000397e+02
9.662764333333333298e+02
9.663327333333332945e+02
9.664162999999999784e+02
9.664846666666666124e+02
9.665636333333333141e+02
9.667285000000000537e+02
9.669347333333333836e+02
9.671157666666666728e+02
9.672622666666666191e+02
9.672945999999999458e+02
9.674136999999999489e+02
9.675584333333333689e+02
9.675611999999999853e+02
9.676010666666666111e+02
9.678717333333332817e+02
9.679181666666667070e+02
9.685646000000000413e+02
9.694848666666666759e+02
9.695041666666667197e+02
9.696001666666667234e+02
9.696131000000000313e+02
9.698683666666667023e+02
9.699066000000000258e+02
9.700490333333333410e+02
9.700811333333333550e+02
9.710335000000000036e+02
9.710640333333333274e+02
9.711852666666666209e+02
9.714142666666666628e+02
9.714851999999999634e+02
9.716086999999999989e+02
9.716648666666666259e+02
9.721189000000000533e+02
9.726889999999999645e+02
9.728355333333333874e+02
9.728649333333332834e+02
9.729037666666666837e+02
9.731250999999999749e+02
9.731524666666666690e+02
9.733478666666666186e+02
9.738297333333333654e+02
9.742547666666666828e+02
9.743086333333333187e+02
9.743112333333333481e+02
9.743797333333333199e+02
9.744276666666667097e+02
9.744814333333333707e+02
9.748218000000000529e+02
9.748599000000000387e+02
9.749356999999999971e+02
9.752222000000000435e+02
9.753691000000000031e+02
9.754107999999999947e+02
9.754142000000000507e+02
9.759034000000000333e+02
9.759990666666666357e+02
9.760379333333332852e+02
9.767865000000000464e+02
9.779014666666666926e+02
9.779456999999999880e+02
9.781927666666666710e+02
9.782333666666667114e+02
9.783023666666666713e+02
9.787821333333333769e+02
9.788203999999999496e+02
9.790602999999999838e+02
9.795217999999999847e+02
9.798439666666666881e+02
9.798900666666667121e+02
9.799928999999999633e+02
9.800234000000000378e+02
9.803157666666667183e+02
9.805303666666666231e+02
9.806984333333333552e+02
9.807373999999999796e+02
9.809410666666666430e+02
9.814011666666666542e+02
9.814607333333333372e+02
9.814877666666666300e+02
9.818900333333333492e+02
9.819279666666666344e+02
9.819538000000000011e+02
9.832756666666666661e+02
9.836678333333333057e+02
9.838163666666666813e+02
9.839797333333333427e+02
9.842313666666666450e+02
9.842760666666666793e+02
9.843131333333333259e+02
9.845208000000000084e+02
9.848126999999999498e+02
9.848289999999999509e+02
9.848678333333333512e+02
9.848908000000000129e+02
9.850954333333332897e+02
9.853911666666666633e+02
9.856860666666666475e+02
9.857141333333332796e+02
9.857241000000000213e+02
9.861018000000000256e+02
9.867151999999999816e+02
9.870108666666666295e+02
9.870972666666666555e+02
9.871474333333333107e+02
9.878847333333333154e+02
9.879768333333333885e+02
9.884344666666667081e+02
9.884832666666666228e+02
9.890582666666666682e+02
9.897120666666667148e+02
9.897705999999999449e+02
9.899389999999999645e+02
9.903995333333333519e+02
9.908556333333333441e+02
9.908906333333333123e+02
9.913117666666666992e+02
9.913485333333333074e+02
9.913787999999999556e+02
9.914399666666666917e+02
9.915811666666667179e+02
9.916066333333333205e+02
9.917359333333333780e+02
9.921696666666666715e+02
9.922116999999999507e+02
9.922753666666666277e+02
9.924297333333333881e+02
9.933459000000000287e+02
9.934921666666666624e+02
9.935320333333332883e+02
9.937670000000000528e+02
9.938511999999999489e+02
9.943762666666666519e+02
9.944233000000000402e+02
9.950309666666666999e+02
9.953067333333333409e+02
9.958443999999999505e+02
9.961313666666666222e+02
9.962652333333332990e+02
9.965041666666667197e+02
9.965981666666666570e+02
9.966751333333332923e+02
9.967227666666666437e+02
9.973507333333333236e+02
9.976754333333333307e+02
9.977107333333333372e+02
9.977614666666667063e+02
9.978573000000000093e+02
9.982440666666666402e+02
9.987025333333333492e+02
9.987830999999999904e+02
9.989136666666666997e+02
9.991800666666666757e+02
9.993145333333333156e+02
9.993869333333333316e+02
9.995382666666666864e+02
9.999678333333333740e+02
1.000044033333333346e+03
1.000411200000000008e+03
1.000810166666666646e+03
1.000886933333333332e+03
1.001266066666666688e+03
1.001343733333333375e+03
1.001390433333333362e+03
1.001832966666666721e+03
1.001862399999999980e+03
1.001877266666666628e+03
1.001893733333333330e+03
1.002768100000000004e+03
1.003747766666666621e+03
1.003862166666666667e+03
1.004208466666666709e+03
1.004784833333333381e+03
1.004799666666666667e+03
1.005097266666666656e+03
1.005291533333333291e+03
1.005301633333333371e+03
1.005645133333333320e+03
1.005704166666666652e+03
1.006113833333333332e+03
1.006136399999999981e+03
1.006668499999999995e+03
1.007096499999999992e+03
1.007296666666666624e+03
1.007845699999999965e+03
1.007921933333333300e+03
1.007980466666666644e+03
1.008006833333333361e+03
1.008729933333333292e+03
1.008769566666666719e+03
1.008874833333333299e+03
1.008891133333333300e+03
1.009103799999999978e+03
1.009131133333333310e+03
1.009165899999999965e+03
1.009385533333333342e+03
1.009677733333333322e+03
1.010611366666666640e+03
1.010848033333333319e+03
1.011257899999999950e+03
1.011274033333333364e+03
1.011320600000000013e+03
1.011686799999999948e+03
1.011871466666666720e+03
1.011968933333333325e+03
1.012331500000000005e+03
1.012402033333333293e+03
1.012703933333333339e+03
1.012755300000000034e+03
1.012823700000000031e+03
1.012896700000000010e+03
1.013110633333333340e+03
1.013185500000000047e+03
1.013344766666666715e+03
1.013696933333333277e+03
1.013713733333333380e+03
1.013774133333333339e+03
1.014322700000000054e+03
1.014505833333333385e+03
1.015129099999999994e+03
1.015361433333333366e+03
1.015773133333333362e+03
1.017100066666666635e+03
1.017120266666666680e+03
1.017262133333333281e+03
1.017388900000000035e+03
1.017532333333333327e+03
1.017764599999999973e+03
1.017847966666666707e+03
1.018525566666666691e+03
1.018636133333333305e+03
1.018829133333333289e+03
1.019021833333333348e+03
1.019086199999999963e+03
1.019193666666666672e+03
1.019257933333333312e+03
1.019297333333333313e+03
1.019636300000000006e+03
1.019713966666666693e+03
1.020215733333333333e+03
1.020264966666666623e+03
1.020333766666666634e+03
1.020756366666666622e+03
1.020792933333333281e+03
1.021069100000000049e+03
1.021557466666666642e+03
1.022144266666666681e+03
1.022316299999999956e+03
1.022844733333333352e+03
1.022928999999999974e+03
1.022979166666666629e+03
1.023222566666666694e+03
1.023641933333333327e+03
1.023904766666666660e+03
1.024114299999999957e+03
1.024454199999999901e+03
1.024503266666666605e+03
1.025092333333333272e+03
1.025104933333333292e+03
1.025420699999999897e+03
1.025715333333333319e+03
1.025984466666666776e+03
1.026412233333333234e+03
1.026442299999999932e+03
1.027005100000000084e+03
1.027283500000000004e+03
1.027412499999999909e+03
1.027905299999999897e+03
1.027948633333333419e+03
1.027965133333333370e+03
1.028738433333333433e+03
1.029178866666666636e+03
1.029873466666666673e+03
1.029887300000000096e+03
1.030166333333333341e+03
1.030568133333333435e+03
1.030745266666666566e+03
1.030906966666666676e+03
1.032071066666666638e+03
1.032209466666666685e+03
1.032409466666666731e+03
1.032538766666666561e+03
1.032815866666666579e+03
1.032908666666666704e+03
1.032985566666666728e+03
1.033009066666666740e+03
1.033063366666666752e+03
1.033168466666666745e+03
1.033203866666666727e+03
1.033611933333333354e+03
1.033694533333333311e+03
1.033732366666666621e+03
1.033757966666666562e+03
1.033829766666666728e+03
1.034040033333333440e+03
1.034288566666666611e+03
1.034319999999999936e+03
1.034949200000000019e+03
1.035570766666666714e+03
1.035605633333333344e+03
1.035956766666666681e+03
1.035997866666666596e+03
1.036435500000000047e+03
1.036483133333333399e+03
1.037089533333333293e+03
1.037100166666666610e+03
1.037742266666666637e+03
1.037818299999999908e+03
1.038160800000000108e+03
1.038263966666666647e+03
1.038638966666666647e+03
1.038723700000000008e+03
1.038744033333333391e+03
1.039541966666666667e+03
1.040034799999999905e+03
1.040164366666666638e+03
1.040588166666666666e+03
1.040994433333333291e+03
1.041117833333333238e+03
1.041454366666666601e+03
1.041600899999999911e+03
1.042100366666666559e+03
1.042169000000000096e+03
1.042500733333333301e+03
1.042598533333333307e+03
1.042738366666666707e+03
1.043095166666666728e+03
1.043143933333333280e+03
1.044165466666666589e+03
1.044201666666666597e+03
1.044708800000000110e+03
1.044822166666666590e+03
1.045043033333333369e+03
1.045156233333333375e+03
1.045204466666666576e+03
1.045221433333333380e+03
1.045314399999999978e+03
1.045670833333333348e+03
1.045768433333333405e+03
1.045851599999999962e+03
1.046361100000000079e+03
1.046655199999999923e+03
1.046691499999999905e+03
1.047143166666666730e+03
1.047241366666666636e+03
1.047534933333333356e+03
1.047675766666666732e+03
1.048529633333333322e+03
1.048670800000000099e+03
1.048699233333333268e+03
1.049176200000000108e+03
1.049611566666666704e+03
1.050056700000000092e+03
1.050121200000000044e+03
1.050634933333333265e+03
1.050801400000000058e+03
1.051251833333333252e+03
1.052067199999999957e+03
1.052559500000000071e+03
1.052862466666666705e+03
1.053036066666666557e+03
1.053619099999999889e+03
1.054607700000000023e+03
1.054738966666666556e+03
1.055072466666666742e+03
1.055222866666666732e+03
1.055661566666666658e+03
1.055823900000000094e+03
1.055845199999999977e+03
1.055951600000000099e+03
1.055963899999999967e+03
1.056308766666666770e+03
1.056345600000000104e+03
1.056675833333333230e+03
1.057108699999999999e+03
1.057307066666666742e+03
1.057428266666666559e+03
1.057587500000000091e+03
1.057644500000000107e+03
1.058025366666666741e+03
1.058145866666666734e+03
1.058246833333333370e+03
1.058398966666666638e+03
1.058732600000000048e+03
1.059178166666666584e+03
1.059202700000000050e+03
1.059340733333333446e+03
1.059907433333333302e+03
1.060602166666666562e+03
1.060686200000000099e+03
1.061019733333333306e+03
1.061084966666666560e+03
1.061182199999999966e+03
1.061197033333333366e+03
1.061648933333333389e+03
1.061753466666666554e+03
1.062068133333333435e+03
1.062258766666666588e+03
1.062408400000000029e+03
1.062884299999999939e+03
1.062924566666666578e+03
1.063198666666666668e+03
1.063958100000000059e+03
1.064001833333333252e+03
1.064433866666666745e+03
1.064682233333333443e+03
1.065043733333333421e+03
1.065289166666666688e+03
1.065327366666666649e+03
1.065724999999999909e+03
1.066270800000000008e+03
1.066321500000000015e+03
1.066513133333333371e+03
1.067005233333333308e+03
1.067319799999999987e+03
1.067345433333333403e+03
1.067370599999999968e+03
1.067701700000000073e+03
1.067876166666666677e+03
1.067933533333333344e+03
1.068305466666666689e+03
1.068499766666666574e+03
1.068507366666666712e+03
1.068858500000000049e+03
1.068896166666666659e+03
1.068915433333333340e+03
1.069392800000000079e+03
1.069513966666666647e+03
1.069828833333333250e+03
1.069892433333333429e+03
1.070188799999999901e+03
1.070240666666666584e+03
1.070267566666666653e+03
1.070271099999999933e+03
1.070310600000000022e+03
1.070447133333333340e+03
1.070861166666666577e+03
1.071145366666666632e+03
1.071263099999999895e+03
1.071578766666666752e+03
1.071620966666666618e+03
1.072025466666666716e+03
1.072079866666666703e+03
1.072257133333333286e+03
1.072474066666666658e+03
1.072558466666666618e+03
1.072597199999999930e+03
1.072709566666666660e+03
1.072952466666666623e+03
1.073036433333333434e+03
1.073115466666666634e+03
1.073246300000000019e+03
1.073270333333333383e+03
1.073675266666666630e+03
1.074031833333333225e+03
1.074120533333333242e+03
1.074244999999999891e+03
1.074579400000000078e+03
1.075036533333333409e+03
1.075053466666666736e+03
1.075547399999999925e+03
1.075586933333333263e+03
1.075610500000000002e+03
1.075681133333333264e+03
1.075882299999999987e+03
1.075969533333333402e+03
1.076092966666666598e+03
1.076607099999999946e+03
1.076640566666666700e+03
1.076992366666666612e+03
1.077011433333333343e+03
1.077377799999999979e+03
1.077505233333333308e+03
1.077560233333333372e+03
1.077623866666666572e+03
1.078031300000000101e+03
1.078073333333333267e+03
1.078561466666666774e+03
1.079086333333333414e+03
1.079141100000000051e+03
1.079418899999999894e+03
1.079616999999999962e+03
1.079883499999999913e+03
1.080119466666666767e+03
1.080488033333333306e+03
1.081002433333333329e+03
1.081184500000000071e+03
1.081243099999999913e+03
1.081256100000000060e+03
1.081395066666666708e+03
1.081767133333333277e+03
1.081801233333333357e+03
1.082268900000000031e+03
1.082284000000000106e+03
1.082348366666666607e+03
1.082642733333333354e+03
1.082716899999999896e+03
1.083339066666666668e+03
1.083630000000000109e+03
1.083672566666666626e+03
1.083914500000000089e+03
1.083928799999999910e+03
1.083984466666666776e+03
1.084089533333333293e+03
1.084668633333333446e+03
1.084715200000000095e+03
1.085036066666666557e+03
1.085055733333333364e+03
1.085058066666666718e+03
1.085103200000000015e+03
1.085458566666666684e+03
1.085473033333333433e+03
1.085653566666666620e+03
1.085953766666666752e+03
1.086210366666666687e+03
1.086799633333333304e+03
1.087469166666666752e+03
1.087646866666666710e+03
1.088139433333333272e+03
1.088247233333333270e+03
1.088495233333333317e+03
1.088786733333333359e+03
1.088876033333333226e+03
1.089447733333333417e+03
1.089494799999999941e+03
1.089520899999999983e+03
1.090374733333333324e+03
1.090404399999999896e+03
1.090699299999999994e+03
1.090739133333333257e+03
1.090882833333333338e+03
1.091314266666666754e+03
1.091880666666666684e+03
1.092221299999999928e+03
1.092265833333333376e+03
1.092309899999999971e+03
1.092343566666666675e+03
1.092434833333333245e+03
1.092452233333333425e+03
1.093779500000000098e+03
1.093854566666666642e+03
1.094221966666666731e+03
1.094503966666666656e+03
1.094769266666666681e+03
1.094997466666666696e+03
1.095466499999999996e+03
1.095997900000000072e+03
1.096456699999999955e+03
1.096942600000000084e+03
1.097101599999999962e+03
1.097473166666666657e+03
1.097511799999999994e+03
1.097513033333333397e+03
1.097680033333333313e+03
1.097931133333333264e+03
1.098148066666666637e+03
1.098610899999999901e+03
1.098682233333333443e+03
1.099109699999999975e+03
1.099287033333333284e+03
1.099647200000000112e+03
1.099786599999999908e+03
1.100197200000000066e+03
1.100923933333333252e+03
1.100970333333333429e+03
1.101263333333333321e+03
1.101783333333333303e+03
1.101797366666666676e+03
1.101810166666666646e+03
1.101822300000000041e+03
1.102275966666666591e+03
1.102306166666666741e+03
1.102350333333333310e+03
1.102867366666666612e+03
1.102946500000000015e+03
1.103246100000000069e+03
1.103295599999999922e+03
1.103583933333333334e+03
1.103683199999999943e+03
1.104107833333333247e+03
1.104614399999999932e+03
1.104706666666666706e+03
1.105020666666666557e+03
1.105059666666666772e+03
1.105533566666666729e+03
1.105869933333333393e+03
1.105931066666666766e+03
1.106022266666666610e+03
1.106051400000000058e+03
1.106518033333333278e+03
1.106794933333333347e+03
1.106916366666666590e+03
1.107196400000000040e+03
1.107402866666666569e+03
1.107963333333333367e+03
1.108353066666666564e+03
1.108392900000000054e+03
1.108826366666666672e+03
1.108874566666666624e+03
1.109330933333333405e+03
1.109343299999999999e+03
1.109496833333333370e+03
1.109600833333333412e+03
1.109637166666666644e+03
1.109836733333333314e+03
1.109859433333333300e+03
1.110143866666666554e+03
1.110582799999999907e+03
1.111000299999999925e+03
1.111209399999999960e+03
1.111292599999999993e+03
1.111651033333333316e+03
1.111875966666666727e+03
1.111971433333333380e+03
1.112498199999999997e+03
1.112533266666666577e+03
1.112757066666666560e+03
1.112908333333333303e+03
1.112987399999999980e+03
1.113285366666666732e+03
1.113306266666666716e+03
1.113801133333333382e+03
1.114229000000000042e+03
1.114395266666666657e+03
1.114683433333333369e+03
1.114743999999999915e+03
1.114936966666666649e+03
1.115909766666666656e+03
1.115955633333333253e+03
1.116478399999999965e+03
1.116566433333333407e+03
1.117477599999999939e+03
1.117667466666666769e+03
1.117672733333333326e+03
1.118028033333333269e+03
1.118058066666666718e+03
1.118442366666666658e+03
1.119009999999999991e+03
1.119804799999999886e+03
1.119825000000000045e+03
1.120406199999999899e+03
1.121109266666666599e+03
1.121417166666666617e+03
1.121464066666666668e+03
1.121585800000000063e+03
1.121623399999999947e+03
1.122010633333333317e+03
1.122101633333333439e+03
1.122528199999999970e+03
1.122868099999999913e+03
1.123134299999999939e+03
1.123816000000000031e+03
1.124054133333333311e+03
1.124495100000000093e+03
1.124542200000000093e+03
1.124599133333333384e+03
1.124600599999999986e+03
1.124611200000000053e+03
1.125027533333333395e+03
1.125073699999999917e+03
1.125123433333333423e+03
1.125173433333333378e+03
1.125559433333333345e+03
1.125601200000000063e+03
1.125974133333333384e+03
1.126081300000000056e+03
1.126639433333333272e+03
1.126983566666666775e+03
1.127119599999999991e+03
1.127465833333333421e+03
1.127573833333333369e+03
1.127671366666666700e+03
1.128133366666666689e+03
1.128142866666666578e+03
1.128172399999999925e+03
1.128566266666666706e+03
1.128618033333333415e+03
1.128869966666666642e+03
1.128951800000000048e+03
1.129424500000000080e+03
1.129813900000000103e+03
1.129907300000000077e+03
1.130036399999999958e+03
1.130364399999999932e+03
1.130385266666666666e+03
1.130507966666666562e+03
1.130721600000000080e+03
1.131081566666666731e+03
1.131190366666666705e+03
1.131398433333333287e+03
1.131410266666666757e+03
1.131669900000000098e+03
1.131729633333333368e+03
1.131772033333333411e+03
1.131817666666666582e+03
1.131957366666666758e+03
1.132424299999999903e+03
1.132478100000000040e+03
1.132781333333333350e+03
1.132828099999999949e+03
1.133462099999999964e+03
1.133761233333333394e+03
1.133972833333333256e+03
1.134404333333333398e+03
1.134416199999999890e+03
1.134849899999999934e+03
1.134887666666666746e+03
1.135415033333333440e+03
1.135438000000000102e+03
1.135526633333333393e+03
1.135838933333333443e+03
1.135985100000000102e+03
1.136271833333333234e+03
1.136350033333333386e+03
1.136433733333333294e+03
1.136816266666666706e+03
1.136939366666666729e+03
1.136967666666666673e+03
1.137030533333333324e+03
1.137124299999999948e+03
1.137305666666666639e+03
1.137327900000000000e+03
1.137406933333333427e+03
1.137662633333333360e+03
1.137764066666666622e+03
1.137987533333333431e+03
1.138057333333333418e+03
1.138070266666666612e+03
1.138084333333333234e+03
1.138306133333333264e+03
1.138307666666666591e+03
1.138607933333333222e+03
1.138681366666666690e+03
1.138784566666666706e+03
1.138807299999999941e+03
1.138891033333333326e+03
1.138939900000000080e+03
1.139278566666666620e+03
1.139309166666666670e+03
1.139949000000000069e+03
1.139984033333333400e+03
1.140038533333333362e+03
1.140557033333333266e+03
1.140602066666666587e+03
1.140656666666666752e+03
1.141214333333333343e+03
1.141383800000000065e+03
1.141760566666666591e+03
1.141775200000000041e+03
1.142850533333333260e+03
1.142882966666666562e+03
1.143250800000000027e+03
1.143280999999999949e+03
1.143327966666666725e+03
1.143406400000000076e+03
1.143518633333333355e+03
1.143891599999999926e+03
1.143937566666666726e+03
1.144574566666666669e+03
1.144605833333333294e+03
1.144739900000000034e+03
1.145145066666666708e+03
1.145468666666666650e+03
1.145496533333333446e+03
1.145560666666666748e+03
1.145628500000000031e+03
1.145807199999999966e+03
1.145993466666666563e+03
1.145999600000000100e+03
1.146389533333333247e+03
1.146538399999999911e+03
1.146791899999999941e+03
1.146872900000000072e+03
1.147025766666666641e+03
1.147404333333333398e+03
1.147929599999999937e+03
1.148327133333333222e+03
1.148385999999999967e+03
1.148415133333333415e+03
1.148517566666666653e+03
1.148989800000000059e+03
1.149124700000000075e+03
1.149256499999999960e+03
1.149651166666666768e+03
1.149784799999999905e+03
1.149854599999999891e+03
1.150120233333333317e+03
1.150317000000000007e+03
1.150858699999999999e+03
1.150892800000000079e+03
1.150896966666666685e+03
1.151715633333333244e+03
1.151791333333333341e+03
1.152221733333333304e+03
1.152821666666666715e+03
1.153549600000000055e+03
1.153629699999999957e+03
1.154042066666666642e+03
1.154352399999999989e+03
1.154542166666666617e+03
1.154659166666666579e+03
1.154751899999999978e+03
1.155419133333333320e+03
1.155464733333333243e+03
1.155511299999999892e+03
1.155829033333333427e+03
1.155972633333333306e+03
1.156257200000000012e+03
1.156491633333333311e+03
1.156580799999999954e+03
1.156807266666666692e+03
1.156837099999999964e+03
1.157019166666666706e+03
1.157463166666666666e+03
1.157568600000000060e+03
1.157744366666666565e+03
1.157998000000000047e+03
1.158094533333333402e+03
1.158647799999999961e+03
1.158654466666666622e+03
1.158661066666666557e+03
1.159095299999999952e+03
1.159445366666666587e+03
1.159797666666666601e+03
1.159908233333333328e+03
1.160348300000000108e+03
1.160367766666666739e+03
1.160534166666666579e+03
1.160941000000000031e+03
1.161902433333333420e+03
1.161925433333333331e+03
1.162036633333333384e+03
1.162431433333333416e+03
1.162470100000000002e+03
1.162513799999999947e+03
1.162723733333333257e+03
1.163194833333333236e+03
1.163293066666666618e+03
1.163400366666666741e+03
1.163700900000000047e+03
1.163728266666666741e+03
1.163865500000000111e+03
1.163999399999999923e+03
1.164001400000000103e+03
1.164285166666666555e+03
1.164847833333333256e+03
1.164975366666666559e+03
1.165184266666666645e+03
1.165401366666666718e+03
1.165732533333333322e+03
1.165881933333333336e+03
1.166377099999999928e+03
1.166392733333333354e+03
1.166924700000000030e+03
1.167016133333333300e+03
1.167171199999999999e+03
1.167573033333333342e+03
1.168201466666666647e+03
1.168229700000000093e+03
1.168345966666666754e+03
1.168766433333333225e+03
1.168798433333333378e+03
1.169726866666666638e+03
1.170156600000000026e+03
1.170872966666666571e+03
1.171289466666666613e+03
1.171316333333333432e+03
1.171351899999999887e+03
1.171816499999999905e+03
1.172019133333333230e+03
1.172619666666666717e+03
1.172724533333333284e+03
1.173086199999999963e+03
1.173732899999999972e+03
1.174138666666666722e+03
1.174186766666666699e+03
1.174635366666666641e+03
1.174968200000000024e+03
1.175016200000000026e+03
1.175101833333333389e+03
1.175540966666666691e+03
1.175619233333333341e+03
1.175738433333333433e+03
1.176130366666666760e+03
1.176399866666666640e+03
1.176538233333333437e+03
1.176539600000000064e+03
1.176616500000000087e+03
1.177083166666666557e+03
1.177306633333333366e+03
1.177351533333333236e+03
1.177714566666666769e+03
1.177824399999999969e+03
1.177902766666666594e+03
1.178336499999999887e+03
1.178358866666666700e+03
1.178892900000000054e+03
1.180039333333333389e+03
1.180795399999999972e+03
1.181792133333333368e+03
1.182312200000000075e+03
1.182816600000000108e+03
1.183190700000000106e+03
1.183223566666666557e+03
1.183247533333333422e+03
1.183286499999999933e+03
1.183397033333333411e+03
1.183665166666666664e+03
1.183762866666666696e+03
1.183881366666666736e+03
1.183924666666666553e+03
1.184361866666666629e+03
1.184419699999999921e+03
1.184521500000000060e+03
1.184650966666666591e+03
1.184924500000000080e+03
1.185118566666666766e+03
1.185123733333333348e+03
1.185657133333333377e+03
1.185843333333333248e+03
1.185913833333333287e+03
1.186997533333333422e+03
1.187340899999999920e+03
1.187449533333333420e+03
1.187481533333333346e+03
1.187837933333333240e+03
1.187883933333333289e+03
1.188365800000000036e+03
1.188675433333333331e+03
1.188829533333333302e+03
1.189292533333333267e+03
1.189325633333333371e+03
1.189440800000000081e+03
1.189650699999999915e+03
1.190167466666666769e+03
1.190180866666666589e+03
1.190203233333333401e+03
1.190722800000000007e+03
1.191175966666666682e+03
1.191247966666666571e+03
1.191325599999999895e+03
1.191728066666666564e+03
1.191772733333333235e+03
1.191783866666666654e+03
1.192774866666666640e+03
1.193046700000000101e+03
1.193335800000000063e+03
1.193356999999999971e+03
1.193553666666666686e+03
1.193925099999999929e+03
1.194011299999999892e+03
1.194125666666666575e+03
1.194131733333333386e+03
1.194545533333333424e+03
1.194761933333333445e+03
1.195094900000000052e+03
1.195357799999999997e+03
1.195388666666666722e+03
1.195737599999999929e+03
1.196157833333333429e+03
1.196421433333333425e+03
1.196430900000000065e+03
1.196482966666666698e+03
1.196803033333333360e+03
1.196932766666666566e+03
1.197167166666666617e+03
1.197245133333333342e+03
1.197418533333333244e+03
1.197941766666666581e+03
1.198090366666666569e+03
1.198601933333333363e+03
1.199033799999999928e+03
1.199157466666666778e+03
1.199333533333333435e+03
1.199675733333333255e+03
1.199734333333333325e+03
1.200085100000000011e+03
1.200117966666666689e+03
1.200171233333333248e+03
1.200349566666666760e+03
1.200641599999999926e+03
1.200782400000000052e+03
1.201385333333333392e+03
1.201739299999999957e+03
1.201903433333333396e+03
1.202325933333333296e+03
1.202732700000000023e+03
1.202791666666666742e+03
1.202902266666666719e+03
1.203311633333333248e+03
1.203422133333333250e+03
1.203473633333333282e+03
1.203968800000000101e+03
1.203987333333333254e+03
1.204000199999999950e+03
1.204199033333333318e+03
1.204228599999999915e+03
1.204692366666666658e+03
1.204788866666666763e+03
1.205105900000000020e+03
1.205121499999999969e+03
1.205149733333333415e+03
1.205158233333333328e+03
1.205297633333333351e+03
1.205339400000000069e+03
1.205777633333333370e+03
1.205839999999999918e+03
1.206114933333333283e+03
1.206225166666666610e+03
1.206279433333333373e+03
1.206299099999999953e+03
1.206389833333333399e+03
1.206765300000000025e+03
1.206766599999999926e+03
1.207210866666666561e+03
1.208694633333333286e+03
1.209211366666666663e+03
1.209632966666666562e+03
1.209943066666666709e+03
1.210288833333333287e+03
1.210368433333333314e+03
1.211400466666666716e+03
1.212228900000000067e+03
1.212704366666666601e+03
1.213139633333333222e+03
1.213279999999999973e+03
1.213330400000000054e+03
1.213636533333333318e+03
1.213931533333333391e+03
1.214034466666666731e+03
1.214178100000000086e+03
1.214555066666666562e+03
1.214604766666666592e+03
1.214847199999999930e+03
1.214870633333333444e+03
1.215219133333333275e+03
1.215234699999999975e+03
1.215244133333333366e+03
1.216101133333333337e+03
1.216124333333333425e+03
1.216635299999999916e+03
1.216727133333333313e+03
1.216917766666666694e+03
1.217910533333333433e+03
1.218466699999999946e+03
1.218512400000000071e+03
1.218652566666666644e+03
1.219085399999999936e+03
1.219127666666666755e+03
1.219490500000000111e+03
1.219745499999999993e+03
1.220160533333333433e+03
1.221018666666666604e+03
1.221523133333333362e+03
1.221644233333333432e+03
1.222234233333333350e+03
1.222305699999999888e+03
1.222406799999999976e+03
1.222912666666666610e+03
1.223353000000000065e+03
1.223394600000000082e+03
1.223828866666666727e+03
1.223896799999999985e+03
1.223940100000000029e+03
1.224391233333333275e+03
1.224445200000000114e+03
1.224517466666666678e+03
1.224632200000000012e+03
1.225212833333333265e+03
1.225288233333333437e+03
1.225290133333333415e+03
1.225544533333333220e+03
1.225668400000000020e+03
1.225715333333333319e+03
1.226118400000000065e+03
1.226133499999999913e+03
1.226167633333333242e+03
1.226384999999999991e+03
1.226707366666666758e+03
1.226709866666666585e+03
1.226760033333333240e+03
1.227163199999999961e+03
1.227825100000000020e+03
1.227862633333333406e+03
1.227911866666666583e+03
1.228405099999999948e+03
1.228899866666666640e+03
1.229256599999999935e+03
1.229378233333333355e+03
1.230196966666666640e+03
1.230283466666666754e+03
1.230717133333333322e+03
1.230813733333333403e+03
1.231191333333333432e+03
1.232537299999999959e+03
1.233115299999999934e+03
1.233315299999999979e+03
1.233779166666666697e+03
1.234822499999999991e+03
1.234865866666666761e+03
1.235415199999999913e+03
1.235992066666666688e+03
1.236169200000000046e+03
1.236269266666666681e+03
1.236632800000000088e+03
1.237138799999999947e+03
1.237211299999999937e+03
1.237311699999999973e+03
1.237800633333333280e+03
1.237818400000000111e+03
1.238285300000000007e+03
1.238754866666666658e+03
1.239112833333333356e+03
1.239497466666666696e+03
1.240684433333333345e+03
1.240769099999999980e+03
1.241571533333333264e+03
1.241922800000000052e+03
1.242146766666666736e+03
1.242678833333333387e+03
1.243133700000000090e+03
1.243770533333333333e+03
1.243790333333333365e+03
1.243818733333333284e+03
1.244745533333333242e+03
1.245081566666666731e+03
1.245165066666666689e+03
1.245227733333333390e+03
1.245246366666666745e+03
1.245272033333333411e+03
1.245537933333333285e+03
1.245873466666666673e+03
1.245888566666666748e+03
1.246242033333333438e+03
1.246550766666666732e+03
1.246673766666666779e+03
1.246718133333333299e+03
1.247285333333333256e+03
1.247875666666666575e+03
1.248036566666666658e+03
1.248565033333333304e+03
1.248987733333333381e+03
1.249049899999999980e+03
1.249297666666666601e+03
1.249482833333333247e+03
1.249499800000000050e+03
1.249896899999999960e+03
1.250642200000000003e+03
1.251357733333333272e+03
1.251405133333333424e+03
1.251658799999999928e+03
1.252236466666666729e+03
1.253282366666666576e+03
1.253790966666666691e+03
1.254089099999999917e+03
1.254554066666666586e+03
1.255894866666666758e+03
1.256673333333333403e+03
1.256854766666666592e+03
1.257899166666666588e+03
1.257977266666666765e+03
1.258277666666666619e+03
1.258332066666666606e+03
1.258387099999999919e+03
1.258898366666666561e+03
1.259774200000000064e+03
1.259794566666666697e+03
1.260365700000000061e+03
1.260607899999999972e+03
1.260654266666666672e+03
1.260720333333333429e+03
1.262405933333333223e+03
1.262545266666666748e+03
1.262573266666666768e+03
1.262797499999999900e+03
1.262886799999999994e+03
1.262894500000000107e+03
1.263618533333333289e+03
1.264199133333333293e+03
1.264624733333333324e+03
1.265354299999999967e+03
1.267062200000000075e+03
1.267642966666666780e+03
1.267848999999999933e+03
1.267885899999999992e+03
1.267887233333333370e+03
1.268261500000000069e+03
1.268386833333333243e+03
1.269422433333333402e+03
1.269831566666666731e+03
1.269852733333333390e+03
1.270953366666666625e+03
1.271692366666666658e+03
1.271815033333333304e+03
1.271895999999999958e+03
1.272347666666666555e+03
1.272602100000000064e+03
1.272711000000000013e+03
1.273068899999999985e+03
1.273171266666666725e+03
1.273342833333333374e+03
1.273879033333333382e+03
1.273990999999999985e+03
1.273996933333333345e+03
1.274130933333333360e+03
1.274218499999999949e+03
1.274303599999999960e+03
1.274690299999999979e+03
1.274855099999999993e+03
1.275323833333333369e+03
1.275350266666666585e+03
1.275443800000000010e+03
1.275826066666666748e+03
1.275904099999999971e+03
1.275965666666666721e+03
1.276043799999999919e+03
1.276064966666666578e+03
1.276148966666666638e+03
1.276508666666666613e+03
1.276536333333333232e+03
1.276702766666666776e+03
1.277277233333333243e+03
1.278483866666666700e+03
1.278515133333333324e+03
1.279686933333333400e+03
1.280324733333333370e+03
1.280881033333333335e+03
1.281197400000000016e+03
1.281394366666666656e+03
1.281680499999999938e+03
1.281758266666666714e+03
1.282287133333333259e+03
1.282792066666666642e+03
1.283180699999999888e+03
1.283555900000000065e+03
1.284298066666666728e+03
1.284572066666666615e+03
1.284773633333333237e+03
1.285178400000000011e+03
1.285226799999999912e+03
1.285277499999999918e+03
1.285344566666666651e+03
1.285401100000000042e+03
1.286504333333333307e+03
1.286897033333333411e+03
1.286936066666666648e+03
1.286971933333333254e+03
1.287000166666666701e+03
1.287018299999999954e+03
1.287081033333333380e+03
1.287369400000000041e+03
1.287382033333333311e+03
1.287395933333333232e+03
1.287873966666666774e+03
1.288001966666666704e+03
1.288283300000000054e+03
1.288311766666666699e+03
1.288569866666666712e+03
1.288691499999999905e+03
1.289043566666666720e+03
1.289083200000000033e+03
1.289812833333333401e+03
1.289834200000000010e+03
1.290291433333333316e+03
1.290324866666666594e+03
1.290377300000000105e+03
1.290450566666666646e+03
1.290706466666666756e+03
1.290864833333333308e+03
1.291123066666666773e+03
1.291272699999999986e+03
1.291603466666666691e+03
1.291825833333333321e+03
1.291915533333333315e+03
1.291957499999999982e+03
1.292055499999999938e+03
1.292114733333333334e+03
1.292213133333333417e+03
1.292289199999999937e+03
1.292651933333333318e+03
1.292655066666666698e+03
1.292994599999999991e+03
1.293213133333333417e+03
1.293625433333333376e+03
1.293675999999999931e+03
1.293687500000000000e+03
1.293883333333333439e+03
1.294222899999999981e+03
1.294853200000000015e+03
1.295356866666666747e+03
1.295580366666666578e+03
1.295740199999999959e+03
1.296181066666666766e+03
1.296528966666666747e+03
1.296707066666666606e+03
1.296788966666666738e+03
1.297054466666666713e+03
1.297065466666666680e+03
1.297516766666666626e+03
1.297542933333333394e+03
1.298144600000000082e+03
1.298624733333333324e+03
1.298751033333333226e+03
1.299099200000000110e+03
1.299918233333333319e+03
1.300129966666666633e+03
1.300360733333333428e+03
1.300658866666666654e+03
1.300784966666666605e+03
1.300842033333333347e+03
1.300961099999999988e+03
1.301019700000000057e+03
1.301045833333333348e+03
1.301081766666666681e+03
1.301143966666666756e+03
1.301172700000000077e+03
1.301261999999999944e+03
1.301267433333333429e+03
1.301370333333333292e+03
1.301706200000000081e+03
1.301717499999999973e+03
1.302092166666666571e+03
1.302220266666666703e+03
1.302282200000000103e+03
1.302292899999999918e+03
1.302375466666666625e+03
1.302477366666666740e+03
1.302566000000000031e+03
1.303014266666666572e+03
1.303032466666666778e+03
1.303364766666666583e+03
1.304282500000000027e+03
1.304754133333333357e+03
1.305178466666666736e+03
1.305291033333333417e+03
1.305832300000000032e+03
1.306151599999999917e+03
1.306275066666666589e+03
1.306795366666666723e+03
1.307450599999999895e+03
1.307482299999999896e+03
1.307525933333333342e+03
1.307826199999999972e+03
1.307930366666666714e+03
1.308005866666666634e+03
1.308490866666666761e+03
1.308595399999999927e+03
1.308696466666666765e+03
1.309168233333333319e+03
1.309283699999999953e+03
1.309494633333333240e+03
1.309625333333333401e+03
1.309935300000000097e+03
1.309977133333333313e+03
1.310012066666666669e+03
1.310039833333333263e+03
1.310199566666666669e+03
1.310464833333333445e+03
1.310982700000000023e+03
1.311017399999999952e+03
1.311033333333333303e+03
1.311080833333333430e+03
1.311197666666666692e+03
1.311364100000000008e+03
1.311670066666666571e+03
1.311685833333333221e+03
1.312204533333333302e+03
1.312312333333333299e+03
1.312402499999999918e+03
1.312855333333333419e+03
1.312941466666666656e+03
1.312997133333333295e+03
1.313025966666666591e+03
1.313087966666666716e+03
1.313235899999999901e+03
1.313276966666666567e+03
1.313380633333333435e+03
1.313597266666666656e+03
1.314011233333333394e+03
1.314085366666666687e+03
1.314147466666666560e+03
1.314169733333333397e+03
1.314229800000000068e+03
1.314351100000000088e+03
1.314534566666666706e+03
1.314759900000000016e+03
1.314878899999999931e+03
1.314922033333333275e+03
1.314956733333333432e+03
1.314999833333333299e+03
1.315014599999999973e+03
1.315352466666666714e+03
1.315412566666666635e+03
1.315479566666666642e+03
1.315505966666666609e+03
1.315563233333333301e+03
1.315636366666666618e+03
1.315640699999999924e+03
1.315674466666666603e+03
1.315749266666666699e+03
1.316187966666666625e+03
1.316201166666666722e+03
1.316256100000000060e+03
1.316265833333333376e+03
1.316316299999999956e+03
1.316320500000000038e+03
1.316405233333333399e+03
1.316505333333333283e+03
1.317025233333333290e+03
1.317073166666666566e+03
1.317549466666666603e+03
1.317561766666666699e+03
1.317590933333333396e+03
1.317605566666666618e+03
1.317635700000000043e+03
1.317658100000000104e+03
1.317682700000000068e+03
1.317786233333333257e+03
1.317991333333333387e+03
1.318217266666666774e+03
1.318229333333333443e+03
1.318292699999999968e+03
1.318325166666666746e+03
1.318351966666666613e+03
1.318427233333333334e+03
1.318445266666666612e+03
1.319004599999999982e+03
1.319264799999999923e+03
1.319276833333333343e+03
1.319807333333333418e+03
1.319857400000000098e+03
1.319889433333333272e+03
1.320348733333333257e+03
1.320380000000000109e+03
1.320441466666666656e+03
1.320722433333333356e+03
1.320734133333333375e+03
1.321065933333333305e+03
1.321085866666666561e+03
1.321089366666666592e+03
1.321166899999999941e+03
1.321586499999999887e+03
1.321610233333333326e+03
1.321642033333333302e+03
1.321643600000000106e+03
1.322444300000000112e+03
1.322835033333333286e+03
1.322954566666666778e+03
1.323123633333333373e+03
1.323317966666666734e+03
1.323644700000000057e+03
1.323695300000000088e+03
1.323703933333333225e+03
1.323734933333333402e+03
1.323871866666666619e+03
1.323904299999999921e+03
1.323977966666666589e+03
1.324030933333333223e+03
1.324176999999999907e+03
1.324542400000000043e+03
1.324545733333333374e+03
1.324740333333333410e+03
1.324747599999999920e+03
1.324801899999999932e+03
1.325122900000000072e+03
1.325172499999999900e+03
1.325173766666666779e+03
1.325179766666666637e+03
1.325239233333333232e+03
1.325255666666666684e+03
1.325288466666666636e+03
1.325314100000000053e+03
1.325368366666666589e+03
1.325628266666666605e+03
1.325854666666666617e+03
1.325862366666666730e+03
1.325884700000000066e+03
1.325896866666666710e+03
1.326480533333333369e+03
1.326527900000000045e+03
1.326726200000000063e+03
1.326739299999999957e+03
1.327087099999999964e+03
1.327423600000000079e+03
1.327426466666666556e+03
1.327865999999999985e+03
1.328302933333333385e+03
1.328337999999999965e+03
1.328340500000000020e+03
1.328389933333333374e+03
1.328393966666666756e+03
1.328423266666666677e+03
1.328460066666666762e+03
1.328480999999999995e+03
1.328520433333333358e+03
1.328575733333333346e+03
1.328676300000000083e+03
1.328765266666666776e+03
1.328888400000000047e+03
1.328897633333333260e+03
1.328907266666666601e+03
1.328918400000000020e+03
1.328923800000000028e+03
1.328933600000000069e+03
1.329046800000000076e+03
1.329072633333333442e+03
1.329127799999999979e+03
1.329152233333333243e+03
1.329196466666666765e+03
1.329285699999999906e+03
1.329515333333333274e+03
1.329561133333333373e+03
1.329737000000000080e+03
1.329816199999999981e+03
1.329841733333333423e+03
1.329944766666666737e+03
1.330076800000000048e+03
1.330092900000000100e+03
1.330097933333333231e+03
1.330134566666666615e+03
1.330153266666666696e+03
1.330446466666666765e+03
1.330555566666666664e+03
1.330648366666666561e+03
1.330675633333333280e+03
1.330704666666666753e+03
1.330726000000000113e+03
1.331406933333333427e+03
1.331653399999999920e+03
1.332061333333333323e+03
1.332093566666666675e+03
1.332575666666666621e+03
1.332663333333333412e+03
1.332701733333333323e+03
1.333088533333333316e+03
1.333105700000000070e+03
1.333171366666666700e+03
1.333477533333333440e+03
1.333963333333333367e+03
1.334018666666666604e+03
1.334316900000000032e+03
1.334557366666666667e+03
1.334953333333333376e+03
1.334989233333333232e+03
1.335025566666666691e+03
1.335042633333333242e+03
1.335056733333333341e+03
1.335095600000000104e+03
1.335171633333333375e+03
1.335220333333333429e+03
1.336171966666666776e+03
1.336174800000000005e+03
1.336228599999999915e+03
1.336307233333333443e+03
1.336343966666666574e+03
1.336759866666666767e+03
1.336823399999999992e+03
1.337134466666666640e+03
1.337191533333333382e+03
1.337202666666666573e+03
1.337264300000000048e+03
1.337290799999999990e+03
1.337408899999999903e+03
1.337435133333333397e+03
1.337733033333333424e+03
1.337750233333333426e+03
1.337755499999999984e+03
1.338127133333333404e+03
1.338129300000000057e+03
1.338206866666666656e+03
1.338220666666666602e+03
1.338244833333333418e+03
1.338252433333333329e+03
1.338276566666666668e+03
1.338374399999999923e+03
1.338606566666666595e+03
1.338623466666666673e+03
1.339631000000000085e+03
1.339646466666666583e+03
1.339769033333333255e+03
1.340109666666666726e+03
1.340147833333333438e+03
1.340526866666666592e+03
1.340628633333333255e+03
1.341010333333333392e+03
1.341631333333333259e+03
1.341985866666666652e+03
1.342458499999999958e+03
1.342491433333333362e+03
1.342903933333333271e+03
1.342983199999999897e+03
1.342996499999999969e+03
1.343385933333333242e+03
1.343510666666666566e+03
1.343935133333333397e+03
1.343963433333333342e+03
1.344334433333333436e+03
1.344363233333333255e+03
1.344763033333333397e+03
1.344918300000000045e+03
1.344932433333333393e+03
1.344938933333333352e+03
1.345242566666666562e+03
1.345380233333333308e+03
1.345389899999999898e+03
1.345454466666666576e+03
1.345642833333333328e+03
1.345685600000000022e+03
1.345705699999999979e+03
1.345722233333333406e+03
1.345785466666666707e+03
1.345827033333333247e+03
1.345835933333333287e+03
1.346107999999999947e+03
1.346126666666666779e+03
1.346221099999999979e+03
1.346252033333333429e+03
1.346273599999999988e+03
1.346317066666666733e+03
1.346584233333333259e+03
1.347562799999999925e+03
1.347681733333333341e+03
