# Supplementary material for: Laminar organization of cellular microcircuits modulating human interictal epileptiform discharges
Source: Nat Neurosci. 2026 Apr 30;29(6):1462–75. doi: 10.1038/s41593-026-02258-4 (PMC13246451; doi:10.1038/s41593-026-02258-4)
Supplement: Supplementary file 12 — Statistical Source Data. [file 41593_2026_2258_MOESM12_ESM.zip › ED3/neuron_spks_raster_4.txt]

3.453813666666666791e+02
3.501094333333333566e+02
3.513247666666666760e+02
3.580292999999999779e+02
3.624565999999999804e+02
3.635416000000000167e+02
3.649293999999999869e+02
3.664433999999999969e+02
3.665366999999999962e+02
3.667877333333333354e+02
3.756054333333333375e+02
3.762733333333333121e+02
3.766757333333333122e+02
3.776836333333333187e+02
3.790548999999999751e+02
3.795195333333333565e+02
3.803722999999999956e+02
3.815441000000000145e+02
3.815797000000000025e+02
3.820387000000000057e+02
3.834898333333333085e+02
3.837404999999999973e+02
3.840976666666666688e+02
3.858821333333333428e+02
3.876999000000000137e+02
3.890754000000000019e+02
3.899820666666666398e+02
3.905030333333333488e+02
3.924947666666666919e+02
3.943865000000000123e+02
3.955077333333333058e+02
3.957254666666666481e+02
3.958457000000000221e+02
3.959310333333333460e+02
3.964155666666666775e+02
3.973814666666666540e+02
3.978313666666666677e+02
3.983373000000000275e+02
3.987992666666666537e+02
3.993858666666666863e+02
3.998272999999999797e+02
4.003177000000000021e+02
4.022687000000000239e+02
4.028285999999999945e+02
4.038637666666666632e+02
4.042980666666666707e+02
4.045006000000000199e+02
4.052995000000000232e+02
4.064707666666666910e+02
4.067977999999999952e+02
4.085358333333333576e+02
4.090208666666666772e+02
4.091879333333333193e+02
4.094818999999999960e+02
4.100964333333333229e+02
4.115373666666666850e+02
4.116990999999999872e+02
4.120042666666666946e+02
4.133250333333333515e+02
4.139954000000000178e+02
4.146126333333333491e+02
4.171580999999999904e+02
4.175966000000000236e+02
4.181383666666666841e+02
4.185212666666666905e+02
4.195882666666666410e+02
4.200622333333333245e+02
4.202310666666666634e+02
4.206029333333333398e+02
4.211377666666666642e+02
4.216893000000000029e+02
4.222599000000000160e+02
4.228342333333333158e+02
4.232885999999999740e+02
4.234913000000000238e+02
4.236094333333333566e+02
4.243815999999999917e+02
4.244775333333333265e+02
4.245099333333333220e+02
4.245559000000000083e+02
4.246511666666666542e+02
4.247583000000000197e+02
4.262225999999999999e+02
4.268220666666666716e+02
4.273831333333333191e+02
4.276936666666666724e+02
4.281186333333333209e+02
4.286382333333333463e+02
4.288591666666666811e+02
4.292873333333333221e+02
4.304085999999999785e+02
4.310163666666666700e+02
4.317904333333333398e+02
4.332305666666666752e+02
4.333108666666666409e+02
4.333715666666666948e+02
4.338521000000000072e+02
4.340117999999999938e+02
4.343562999999999761e+02
4.348696666666666601e+02
4.360817000000000121e+02
4.367351666666666574e+02
4.371136999999999944e+02
4.387835666666666725e+02
4.392826000000000022e+02
4.400321000000000140e+02
4.402278999999999769e+02
4.403992999999999824e+02
4.407021666666666420e+02
4.407420666666666875e+02
4.412227666666666437e+02
4.417425333333333128e+02
4.440050333333333583e+02
4.445595999999999890e+02
4.449997333333333245e+02
4.451355333333333419e+02
4.463091000000000008e+02
4.464026000000000067e+02
4.465613333333333230e+02
4.470698666666666554e+02
4.472443000000000097e+02
4.486075333333333219e+02
4.492645666666666671e+02
4.496507666666666410e+02
4.498636000000000195e+02
4.499997999999999934e+02
4.509938000000000216e+02
4.515206333333333077e+02
4.519860666666666589e+02
4.526422999999999774e+02
4.536425333333333469e+02
4.537506000000000199e+02
4.539728333333333126e+02
4.542345000000000255e+02
4.546533666666666704e+02
4.548550000000000182e+02
4.552420000000000186e+02
4.558096333333333519e+02
4.559144333333333066e+02
4.564265333333333388e+02
4.570097999999999843e+02
4.580036999999999807e+02
4.583546000000000049e+02
4.585965666666666607e+02
4.594919666666666558e+02
4.600185999999999922e+02
4.601886999999999830e+02
4.605980000000000132e+02
4.610831000000000017e+02
4.616727333333333263e+02
4.623319333333333248e+02
4.627890666666666561e+02
4.629734333333333325e+02
4.632906666666666524e+02
4.638349333333333107e+02
4.649904000000000224e+02
4.660833333333333144e+02
4.666909333333333052e+02
4.672694000000000187e+02
4.678050999999999817e+02
4.682536666666666747e+02
4.688621333333333610e+02
4.694295333333333247e+02
4.696181333333333328e+02
4.696748333333333107e+02
4.704297333333333313e+02
4.706149666666666462e+02
4.713987333333333254e+02
4.714309999999999832e+02
4.716734000000000151e+02
4.721207999999999743e+02
4.732314000000000078e+02
4.744417333333333318e+02
4.748793000000000006e+02
4.751378333333333330e+02
4.758729666666666844e+02
4.760040666666666880e+02
4.761904666666666799e+02
4.765516999999999825e+02
4.769186666666666383e+02
4.775842999999999847e+02
4.786859666666666726e+02
4.797919666666666672e+02
4.799084333333333348e+02
4.803781000000000176e+02
4.810442333333333522e+02
4.811770000000000209e+02
4.821227666666666778e+02
4.822561333333333096e+02
4.826455333333333328e+02
4.831577666666666460e+02
4.836043999999999983e+02
4.841169666666666558e+02
4.846857666666666660e+02
4.853568000000000211e+02
4.854094333333333111e+02
4.858203333333333376e+02
4.860262000000000171e+02
4.863879000000000019e+02
4.865543000000000120e+02
4.870024333333333288e+02
4.874734666666666385e+02
4.875667333333333318e+02
4.881454666666666640e+02
4.887062333333333299e+02
4.891791333333333114e+02
4.892550666666666643e+02
4.897323666666666782e+02
4.898240666666666812e+02
4.898961666666666588e+02
4.900336666666666474e+02
4.913913333333333071e+02
4.919680000000000177e+02
4.924936000000000149e+02
4.927024333333333175e+02
4.931468333333333476e+02
4.934687999999999874e+02
4.935699000000000183e+02
4.941985333333333301e+02
4.947647333333333108e+02
4.949153000000000020e+02
4.952617333333333249e+02
4.952700333333333447e+02
4.953432999999999993e+02
4.954244333333333543e+02
4.957998666666666736e+02
4.961649333333333516e+02
4.963184666666666658e+02
4.964078000000000088e+02
4.969943000000000097e+02
4.973482999999999947e+02
4.984785999999999717e+02
4.985679000000000087e+02
4.991469333333333225e+02
4.995952666666666460e+02
4.996902666666666732e+02
5.001324000000000183e+02
5.007289333333333161e+02
5.019874666666666485e+02
5.022850666666666939e+02
5.027055666666666411e+02
5.037643666666666604e+02
5.039075666666666393e+02
5.043632333333333122e+02
5.054715666666666607e+02
5.055461000000000240e+02
5.059938666666666904e+02
5.067131333333333600e+02
5.072073666666666441e+02
5.076120333333333292e+02
5.077672000000000025e+02
5.079384333333333075e+02
5.084102333333333377e+02
5.090079333333333125e+02
5.100954666666666526e+02
5.102185999999999808e+02
5.106291333333333569e+02
5.112107666666666432e+02
5.114880333333333056e+02
5.117031333333333123e+02
5.117611999999999739e+02
5.123069000000000415e+02
5.128376333333333150e+02
5.128525666666666893e+02
5.135192333333333181e+02
5.139114666666666835e+02
5.151201666666667052e+02
5.156933000000000220e+02
5.157859333333333325e+02
5.164372666666666873e+02
5.170407333333333781e+02
5.176662000000000035e+02
5.178219000000000278e+02
5.182858666666667204e+02
5.187753666666666277e+02
5.189070333333332883e+02
5.192845333333333429e+02
5.193155666666666548e+02
5.194823333333333721e+02
5.202897000000000389e+02
5.208754000000000133e+02
5.209428666666666459e+02
5.210942999999999756e+02
5.212945333333333338e+02
5.230980666666666821e+02
5.251338666666666768e+02
5.255806333333333669e+02
5.269747666666667101e+02
5.273208333333333258e+02
5.273979333333332988e+02
5.274935000000000400e+02
5.280567999999999529e+02
5.284177333333333308e+02
5.285372999999999593e+02
5.289724999999999682e+02
5.290983999999999696e+02
5.296064333333333707e+02
5.302056999999999789e+02
5.307776666666666188e+02
5.312127666666666528e+02
5.318318666666666559e+02
5.320052666666666710e+02
5.323287333333333891e+02
5.327371666666666670e+02
5.332603000000000293e+02
5.334137666666666746e+02
5.338201000000000249e+02
5.339643333333333430e+02
5.344245333333333292e+02
5.346990333333333183e+02
5.349827000000000226e+02
5.355273666666666941e+02
5.356253333333332876e+02
5.357612000000000307e+02
5.358514333333333752e+02
5.367229666666667072e+02
5.373123000000000502e+02
5.374450333333332992e+02
5.377112333333333254e+02
5.378582999999999856e+02
5.379675333333333356e+02
5.384439999999999600e+02
5.387130666666666912e+02
5.390003666666666504e+02
5.395243000000000393e+02
5.397081333333333077e+02
5.400620666666666239e+02
5.412079999999999700e+02
5.416064999999999827e+02
5.417412000000000489e+02
5.421807666666666137e+02
5.426995333333333065e+02
5.432596666666667033e+02
5.438515333333333501e+02
5.449313666666666904e+02
5.452886666666666997e+02
5.454609333333332870e+02
5.459020000000000437e+02
5.463753666666666504e+02
5.463950666666667075e+02
5.464804666666666435e+02
5.468994333333333770e+02
5.470282666666666955e+02
5.474764666666666244e+02
5.490190000000000055e+02
5.494426333333333332e+02
5.499682999999999993e+02
5.504739333333333207e+02
5.505415666666666539e+02
5.506390999999999849e+02
5.509686666666666497e+02
5.510549999999999500e+02
5.515472999999999502e+02
5.517047999999999774e+02
5.521148333333333085e+02
5.526575000000000273e+02
5.533350000000000364e+02
5.537574666666666872e+02
5.539394999999999527e+02
5.543351666666666233e+02
5.553129000000000133e+02
5.563971000000000231e+02
5.564752333333333354e+02
5.565824999999999818e+02
5.569566999999999553e+02
5.575077999999999747e+02
5.576227666666666209e+02
5.580726333333333287e+02
5.591437666666666928e+02
5.595552999999999884e+02
5.596308333333333849e+02
5.601669000000000551e+02
5.603288666666666131e+02
5.605570000000000164e+02
5.608671333333332996e+02
5.609230000000000018e+02
5.616328666666667004e+02
5.618303666666666913e+02
5.620037333333333436e+02
5.621585000000000036e+02
5.621754333333333307e+02
5.623150333333333037e+02
5.627273000000000138e+02
5.632739000000000260e+02
5.634312333333333527e+02
5.637597333333333154e+02
5.640843999999999596e+02
5.647983333333332894e+02
5.649318333333333157e+02
5.650155333333333374e+02
5.651393666666666604e+02
5.653860666666666930e+02
5.656981333333333168e+02
5.664618000000000393e+02
5.669515999999999849e+02
5.675211666666666588e+02
5.679176999999999680e+02
5.679708000000000538e+02
5.681050666666666302e+02
5.684102000000000317e+02
5.686285000000000309e+02
5.687469999999999573e+02
5.692033999999999878e+02
5.692608000000000175e+02
5.698284999999999627e+02
5.700505666666666684e+02
5.706647666666666510e+02
5.712700333333333447e+02
5.717749999999999773e+02
5.722616333333332932e+02
5.724216666666666242e+02
5.733939000000000306e+02
5.734579333333333580e+02
5.738221333333333405e+02
5.739501000000000204e+02
5.744067333333333636e+02
5.756986000000000558e+02
5.764471666666667033e+02
5.777697666666666692e+02
5.779022333333333563e+02
5.784540666666666766e+02
5.792204000000000406e+02
5.795797666666666146e+02
5.810832000000000335e+02
5.812088999999999714e+02
5.815932333333333872e+02
5.822553000000000338e+02
5.826589999999999918e+02
5.832726999999999862e+02
5.837079666666667208e+02
5.838545666666666420e+02
5.843882333333333463e+02
5.847440666666666402e+02
5.852796333333333223e+02
5.858019333333332952e+02
5.870527333333333218e+02
5.875556666666666388e+02
5.876565000000000509e+02
5.879746000000000095e+02
5.881620000000000346e+02
5.886078999999999724e+02
5.887159000000000333e+02
5.890967333333333045e+02
5.896342333333333272e+02
5.901675999999999931e+02
5.906738000000000284e+02
5.908568000000000211e+02
5.911258333333333894e+02
5.915756999999999834e+02
5.920738999999999805e+02
5.925230333333333874e+02
5.925919666666666217e+02
5.930348000000000184e+02
5.943212999999999511e+02
5.945605666666666593e+02
5.948700999999999794e+02
5.949626333333333150e+02
5.950793333333333521e+02
5.953221666666667033e+02
5.963961333333332959e+02
5.966896666666666533e+02
5.968864999999999554e+02
5.983702333333333172e+02
5.989956333333333305e+02
6.000139333333332843e+02
6.001684999999999945e+02
6.013930333333332783e+02
6.014575333333333447e+02
6.018731999999999971e+02
6.019487000000000307e+02
6.022616000000000440e+02
6.024257666666666182e+02
6.028257333333333463e+02
6.028520999999999503e+02
6.033719999999999573e+02
6.038700000000000045e+02
6.039429666666666208e+02
6.044365999999999985e+02
6.050617999999999483e+02
6.055929999999999609e+02
6.057765333333333047e+02
6.058910666666666884e+02
6.060700333333332992e+02
6.062325666666666848e+02
6.065747333333333700e+02
6.070734333333333552e+02
6.075058000000000220e+02
6.080398000000000138e+02
6.084797333333333427e+02
6.095112333333332799e+02
6.099183333333332939e+02
6.104949666666666417e+02
6.108096666666666579e+02
6.113714333333333570e+02
6.119230666666666139e+02
6.124947666666666919e+02
6.131015333333333501e+02
6.142794999999999845e+02
6.148752666666666755e+02
6.150714666666666517e+02
6.153621333333333041e+02
6.155765999999999849e+02
6.159738333333333458e+02
6.160773666666666486e+02
6.164239333333333661e+02
6.169879333333333307e+02
6.185647000000000162e+02
6.186417333333333772e+02
6.188375999999999522e+02
6.196300666666667212e+02
6.201530666666666320e+02
6.206744666666667172e+02
6.212159000000000333e+02
6.214307999999999765e+02
6.217668333333333521e+02
6.217996666666666670e+02
6.223498333333333221e+02
6.228252333333333581e+02
6.247173000000000229e+02
6.248548333333333176e+02
6.252572000000000116e+02
6.253501666666667234e+02
6.258005666666666684e+02
6.259586333333332959e+02
6.262769333333333179e+02
6.268445333333332883e+02
6.272827666666667028e+02
6.273882666666667092e+02
6.275249999999999773e+02
6.279347666666666328e+02
6.283275666666667121e+02
6.289208666666667114e+02
6.293422000000000480e+02
6.298223000000000411e+02
6.303243999999999687e+02
6.313647333333333336e+02
6.315083333333333258e+02
6.316742000000000417e+02
6.317336000000000240e+02
6.320980333333333192e+02
6.321970999999999776e+02
6.326499333333333652e+02
6.331607666666666319e+02
6.336989333333333434e+02
6.342314333333333707e+02
6.347413333333333867e+02
6.351285000000000309e+02
6.357493666666666741e+02
6.362114666666666380e+02
6.370107000000000426e+02
6.373568000000000211e+02
6.376260999999999513e+02
6.382214999999999918e+02
6.383756333333333259e+02
6.388451000000000022e+02
6.391581666666667161e+02
6.407278999999999769e+02
6.416370333333333065e+02
6.422445999999999913e+02
6.428337666666666337e+02
6.433022999999999456e+02
6.433693666666666786e+02
6.435095333333333656e+02
6.439405333333332919e+02
6.443654666666666344e+02
6.449008999999999787e+02
6.450071666666666488e+02
6.451630333333333738e+02
6.452971000000000004e+02
6.454043666666666468e+02
6.454924333333333379e+02
6.464061333333332868e+02
6.467909333333333279e+02
6.473488333333333458e+02
6.474327333333333172e+02
6.477805333333333238e+02
6.479521999999999480e+02
6.482708000000000084e+02
6.488286000000000513e+02
6.488535000000000537e+02
6.490816999999999553e+02
6.505624666666666371e+02
6.511266333333333023e+02
6.514807333333333190e+02
6.517949666666667099e+02
6.523025666666666211e+02
6.524302000000000135e+02
6.528275666666667121e+02
6.529061666666666497e+02
6.533460999999999785e+02
6.538194999999999482e+02
6.538616333333333159e+02
6.543767000000000280e+02
6.545190333333333683e+02
6.548894666666666353e+02
6.557270333333333383e+02
6.559652333333333445e+02
6.560599666666666963e+02
6.564507666666667092e+02
6.568522000000000389e+02
6.573061333333333778e+02
6.578831000000000131e+02
6.583316333333333432e+02
6.588201000000000249e+02
6.593326666666666824e+02
6.594858000000000402e+02
6.599765333333333501e+02
6.603043333333333749e+02
6.604533000000000129e+02
6.606135000000000446e+02
6.609530333333333374e+02
6.614954000000000178e+02
6.621155333333333601e+02
6.625319666666666762e+02
6.625774333333333743e+02
6.631096000000000004e+02
6.641699666666667099e+02
6.644103666666666186e+02
6.646880666666667139e+02
6.649301666666666506e+02
6.650778000000000247e+02
6.651412000000000262e+02
6.654048333333333858e+02
6.659245666666666921e+02
6.665165333333333137e+02
6.670061333333333096e+02
6.672409999999999854e+02
6.679062999999999874e+02
6.679318333333333157e+02
6.685106666666666797e+02
6.690997999999999593e+02
6.691914000000000442e+02
6.693661666666666861e+02
6.694850999999999885e+02
6.696248000000000502e+02
6.699653666666666822e+02
6.705238333333333003e+02
6.710278666666666822e+02
6.716315333333333228e+02
6.720796333333332768e+02
6.728710666666667066e+02
6.734228333333333012e+02
6.734924666666667008e+02
6.742464333333333570e+02
6.747009666666666590e+02
6.747792666666666719e+02
6.749298000000000002e+02
6.752383999999999560e+02
6.757813666666667132e+02
6.762775333333332810e+02
6.768951333333333196e+02
6.770707333333333509e+02
6.774953666666666550e+02
6.776372333333333700e+02
6.781499666666666144e+02
6.783953999999999951e+02
6.791588333333332912e+02
6.796142333333333454e+02
6.796820666666666284e+02
6.802803333333333740e+02
6.806473999999999478e+02
6.813273666666666486e+02
6.815782666666666501e+02
6.818457333333333281e+02
6.825625000000000000e+02
6.831929000000000087e+02
6.833153999999999542e+02
6.838164666666666562e+02
6.843575333333333219e+02
6.849811666666666952e+02
6.855225333333332856e+02
6.861221666666666579e+02
6.861434000000000424e+02
6.866723666666666759e+02
6.871840333333333319e+02
6.882264333333333752e+02
6.888428333333333740e+02
6.894417333333333318e+02
6.896898333333333539e+02
6.898672666666666373e+02
6.902412666666666610e+02
6.908259000000000469e+02
6.908532999999999902e+02
6.913356666666666115e+02
6.914584666666667090e+02
6.918292666666666264e+02
6.923268333333332976e+02
6.928304000000000542e+02
6.929141666666666879e+02
6.932086666666666588e+02
6.933064000000000533e+02
6.937341999999999871e+02
6.938526000000000522e+02
6.947735333333333756e+02
6.953137333333332890e+02
6.958575666666666848e+02
6.962593000000000529e+02
6.964034333333332825e+02
6.967398333333333085e+02
6.970722333333333154e+02
6.974114666666666835e+02
6.975895333333332928e+02
6.979453999999999496e+02
6.984463333333333139e+02
6.986148333333333085e+02
6.989239333333333661e+02
6.991301333333333332e+02
6.999991666666666106e+02
7.004493999999999687e+02
7.005426999999999680e+02
7.010629000000000133e+02
7.011766666666666197e+02
7.014301000000000386e+02
7.016140666666666448e+02
7.018622000000000298e+02
7.022244666666666717e+02
7.023324000000000069e+02
7.023923666666667032e+02
7.028682666666666137e+02
7.030570666666666284e+02
7.039153333333333649e+02
7.043521666666666761e+02
7.048910333333333256e+02
7.053053666666667141e+02
7.058225333333333538e+02
7.059768666666666377e+02
7.060460666666666611e+02
7.066299666666666326e+02
7.073896999999999480e+02
7.087425666666666757e+02
7.088210000000000264e+02
7.098196000000000367e+02
7.103856333333333168e+02
7.109340999999999440e+02
7.112347666666667010e+02
7.114034333333332825e+02
7.119093333333332794e+02
7.122974333333332879e+02
7.129988333333333230e+02
7.130026666666666415e+02
7.130932999999999993e+02
7.132576333333333878e+02
7.138554000000000315e+02
7.142851000000000568e+02
7.143609000000000151e+02
7.147661666666666633e+02
7.152703666666666322e+02
7.157893000000000256e+02
7.168533666666667159e+02
7.170959000000000287e+02
7.173672333333333881e+02
7.175778999999999996e+02
7.180010999999999513e+02
7.181267666666666400e+02
7.186244333333332861e+02
7.189749333333332970e+02
7.191814333333333025e+02
7.194576666666666824e+02
7.195588666666666313e+02
7.196292333333333318e+02
7.200436999999999443e+02
7.205636333333333141e+02
7.208066333333333660e+02
7.215462333333333618e+02
7.221431000000000040e+02
7.222441666666666151e+02
7.232157333333333327e+02
7.232365666666667039e+02
7.238278000000000247e+02
7.243414999999999964e+02
7.253502666666666983e+02
7.258087333333332936e+02
7.262874666666666599e+02
7.266955333333332874e+02
7.267653000000000247e+02
7.271422666666666146e+02
7.276272999999999911e+02
7.281653333333333649e+02
7.287376333333332923e+02
7.293142333333332772e+02
7.299399333333333288e+02
7.301568333333333385e+02
7.304028666666666822e+02
7.312029999999999745e+02
7.312708999999999833e+02
7.322267333333332999e+02
7.328197999999999865e+02
7.328394666666666808e+02
7.335140333333333729e+02
7.338768333333333658e+02
7.341445666666667194e+02
7.346031333333332896e+02
7.347830666666666275e+02
7.353443999999999505e+02
7.354787333333333663e+02
7.356693999999999960e+02
7.368045333333333247e+02
7.374273333333333085e+02
7.379302000000000135e+02
7.384439333333333479e+02
7.389779333333333398e+02
7.391638000000000375e+02
7.401933666666666340e+02
7.402636999999999716e+02
7.403953000000000202e+02
7.407978000000000520e+02
7.412698000000000320e+02
7.415085666666666384e+02
7.418599666666666508e+02
7.422928000000000566e+02
7.427381000000000313e+02
7.432752000000000407e+02
7.434637999999999920e+02
7.436473333333333358e+02
7.440122666666666191e+02
7.440402333333333900e+02
7.446126000000000431e+02
7.458809333333333598e+02
7.471222999999999956e+02
7.472565666666666857e+02
7.477681000000000040e+02
7.479104999999999563e+02
7.481415333333333137e+02
7.483701999999999543e+02
7.485176999999999907e+02
7.494704666666666526e+02
7.497868666666666968e+02
7.502703999999999951e+02
7.504134999999999991e+02
7.507613999999999805e+02
7.511880666666667139e+02
7.515163000000000011e+02
7.524555666666666411e+02
7.529221666666666124e+02
7.533802333333333081e+02
7.538392999999999802e+02
7.541505666666666912e+02
7.543340333333333092e+02
7.547576000000000249e+02
7.548504333333332852e+02
7.549853666666666641e+02
7.554727333333332808e+02
7.560432666666666819e+02
7.563930666666666411e+02
7.568564999999999827e+02
7.574613666666666631e+02
7.580230333333333874e+02
7.585205666666666957e+02
7.590372333333333472e+02
7.594465666666666266e+02
7.599751999999999725e+02
7.603758666666666386e+02
7.606857666666667228e+02
7.609489333333333434e+02
7.613089333333333570e+02
7.620362666666666200e+02
7.622945333333333338e+02
7.628845000000000027e+02
7.629194999999999709e+02
7.642037000000000262e+02
7.644106000000000449e+02
7.648831333333333760e+02
7.649946666666667170e+02
7.653349666666666735e+02
7.658787333333333436e+02
7.663428333333333740e+02
7.667351999999999634e+02
7.671682666666666819e+02
7.674619333333333770e+02
7.680466999999999871e+02
7.684692333333333636e+02
7.686376333333333832e+02
7.705663333333333185e+02
7.706883666666666386e+02
7.709435333333333347e+02
7.714509333333332961e+02
7.714773666666666259e+02
7.722488333333333230e+02
7.722970333333333883e+02
7.729981333333333851e+02
7.731276000000000295e+02
7.736569666666666762e+02
7.743247999999999820e+02
7.744311333333333778e+02
7.745246666666666897e+02
7.754370000000000118e+02
7.756711333333333869e+02
7.764415666666666311e+02
7.776423666666667032e+02
7.778931999999999789e+02
7.781941666666666606e+02
7.786742333333332908e+02
7.788013333333333321e+02
7.811779999999999973e+02
7.816259000000000015e+02
7.832253333333333103e+02
7.850941000000000258e+02
7.853163666666666813e+02
7.857097333333333609e+02
7.859193999999999960e+02
7.869111000000000331e+02
7.875232333333333372e+02
7.877667999999999893e+02
7.884533000000000129e+02
7.890408333333333530e+02
7.892246000000000095e+02
7.895205666666666957e+02
7.899997333333333245e+02
7.904909000000000106e+02
7.905149000000000115e+02
7.909963333333333821e+02
7.918826000000000249e+02
7.919187333333333072e+02
7.920324666666666644e+02
7.925309999999999491e+02
7.929172333333333427e+02
7.929492999999999938e+02
7.932985999999999649e+02
7.935835333333333210e+02
7.937958333333333485e+02
7.939679666666667117e+02
7.945751333333333832e+02
7.949866333333333159e+02
7.953664999999999736e+02
7.956408000000000129e+02
7.958037000000000489e+02
7.960741333333332932e+02
7.962354666666666390e+02
7.964906666666666979e+02
7.965844666666666853e+02
7.968559999999999945e+02
7.972276666666666642e+02
7.976561000000000377e+02
7.981644999999999754e+02
7.981802333333333763e+02
7.985513666666666950e+02
7.991740666666667039e+02
7.998273000000000366e+02
8.001876666666667006e+02
8.002319666666667217e+02
8.006716333333333750e+02
8.009768333333333885e+02
8.010027999999999793e+02
8.014560333333333801e+02
8.017641333333333478e+02
8.019972999999999956e+02
8.022768666666667059e+02
8.030068999999999733e+02
8.031185666666666521e+02
8.034226666666667143e+02
8.043946999999999434e+02
8.047709333333333461e+02
8.049145999999999503e+02
8.052831333333333532e+02
8.054900000000000091e+02
8.056558666666666113e+02
8.057724666666666735e+02
8.061184666666666772e+02
8.062788666666666586e+02
8.065548000000000002e+02
8.067269666666666126e+02
8.071724333333332879e+02
8.080851333333333741e+02
8.088076333333333423e+02
8.089134999999999991e+02
8.093400000000000318e+02
8.113983666666666750e+02
8.122243333333333339e+02
8.130336333333333414e+02
8.134812666666666701e+02
8.139146666666666761e+02
8.158820333333333110e+02
8.158952000000000453e+02
8.164362333333333481e+02
8.170805333333332783e+02
8.173088333333333821e+02
8.174706666666667161e+02
8.195849333333333107e+02
8.207229666666667072e+02
8.214118333333333339e+02
8.219713666666666541e+02
8.236162000000000489e+02
8.251136999999999944e+02
8.256422999999999774e+02
8.257420666666666875e+02
8.263333000000000084e+02
8.268283666666666250e+02
8.270958000000000538e+02
8.272787333333333208e+02
8.278201999999999998e+02
8.279144666666666126e+02
8.290842666666666219e+02
8.292464999999999691e+02
8.296509333333333416e+02
8.311004333333332852e+02
8.316859333333333097e+02
8.330001999999999498e+02
8.336622999999999593e+02
8.347619999999999436e+02
8.349250666666666802e+02
8.352580000000000382e+02
8.358461999999999534e+02
8.361881333333333259e+02
8.363481333333332941e+02
8.364381666666666888e+02
8.371713999999999487e+02
8.375834333333333461e+02
8.381493666666666513e+02
8.382869666666666717e+02
8.386807333333333645e+02
8.392132000000000289e+02
8.397032000000000380e+02
8.398108999999999469e+02
8.399103333333333694e+02
8.408769666666667035e+02
8.410950666666666393e+02
8.416967333333333272e+02
8.430392333333332999e+02
8.439160000000000537e+02
8.443587666666666109e+02
8.448087333333332936e+02
8.448681333333333896e+02
8.453388333333333549e+02
8.458251999999999953e+02
8.464269333333332952e+02
8.464613666666666631e+02
8.468623333333333676e+02
8.475085666666666384e+02
8.482211999999999534e+02
8.483884666666666590e+02
8.487231666666666570e+02
8.492355333333333647e+02
8.495847999999999729e+02
8.496340999999999894e+02
8.501743666666666286e+02
8.503187000000000353e+02
8.510956333333333532e+02
8.515000000000000000e+02
8.525009666666666135e+02
8.527254333333332852e+02
8.538501666666667234e+02
8.543673666666666122e+02
8.549293999999999869e+02
8.551071333333333087e+02
8.554920666666666875e+02
8.556113666666666404e+02
8.559138666666666495e+02
8.564408333333333303e+02
8.569944333333332906e+02
8.575422666666667055e+02
8.581260999999999513e+02
8.581977666666666664e+02
8.582847333333332926e+02
8.587830333333333783e+02
8.591946666666666488e+02
8.596029666666667026e+02
8.598848000000000411e+02
8.612811000000000377e+02
8.614564666666666426e+02
8.615700333333332992e+02
8.620982000000000198e+02
8.623862333333332799e+02
8.625943999999999505e+02
8.628551666666667188e+02
8.628817000000000235e+02
8.633492666666667219e+02
8.635302000000000362e+02
8.637504666666666253e+02
8.640926333333333105e+02
8.646480666666666366e+02
8.651698666666666213e+02
8.657422666666666373e+02
8.662976333333333514e+02
8.666376000000000204e+02
8.666671333333333678e+02
8.669124000000000478e+02
8.670430000000000064e+02
8.674836333333333869e+02
8.679719000000000051e+02
8.686613666666667086e+02
8.690493666666666286e+02
8.694232333333333145e+02
8.699547333333333654e+02
8.704716333333333296e+02
8.706183666666667023e+02
8.715478333333333012e+02
8.715615000000000236e+02
8.722735666666666248e+02
8.729052333333332854e+02
8.730841333333332841e+02
8.734711333333333414e+02
8.735989666666666835e+02
8.745998333333333221e+02
8.749545666666666648e+02
8.751923333333332948e+02
8.756143333333333203e+02
8.758582666666666228e+02
8.765424000000000433e+02
8.767278999999999769e+02
8.768622000000000298e+02
8.774248333333333676e+02
8.777855333333333192e+02
8.783079999999999927e+02
8.784488333333333685e+02
8.788022666666666964e+02
8.792307333333333190e+02
8.793812000000000353e+02
8.800613666666666859e+02
8.802931999999999562e+02
8.806720666666666375e+02
8.807017666666666855e+02
8.812077666666666573e+02
8.825849333333333107e+02
8.825976666666666688e+02
8.833189666666667108e+02
8.838502999999999474e+02
8.838592666666667128e+02
8.844739666666666835e+02
8.851974999999999909e+02
8.857825333333333901e+02
8.859665999999999713e+02
8.861958666666666886e+02
8.867049666666666781e+02
8.878508666666666613e+02
8.883446000000000140e+02
8.889873333333333676e+02
8.895337333333333163e+02
8.900300333333333356e+02
8.910188333333333048e+02
8.915504666666666935e+02
8.920877333333332899e+02
8.921252666666666755e+02
8.925859666666666499e+02
8.930621999999999616e+02
8.936352000000000544e+02
8.942463666666666313e+02
8.951808666666667023e+02
8.956447666666666692e+02
8.961600333333333310e+02
8.961724000000000387e+02
8.966932666666666591e+02
8.980049000000000206e+02
8.985799333333333152e+02
8.990062000000000353e+02
8.995913666666666586e+02
9.005391666666666879e+02
9.016326000000000249e+02
9.019525333333333492e+02
9.019673666666666350e+02
9.032840333333333547e+02
9.034372333333333245e+02
9.039633666666666159e+02
9.045201333333333196e+02
9.049939666666666653e+02
9.060883000000000038e+02
9.064445333333333110e+02
9.065652999999999793e+02
9.073893666666666604e+02
9.074358333333333348e+02
9.074643333333333430e+02
9.080200999999999567e+02
9.085757666666667092e+02
9.086974666666666280e+02
9.090048333333332948e+02
9.090212333333333845e+02
9.100434000000000196e+02
9.103819666666666990e+02
9.108921666666666397e+02
9.113768333333333658e+02
9.118416666666666970e+02
9.124696999999999889e+02
9.127574333333333243e+02
9.132035666666666884e+02
9.139023999999999432e+02
9.142528999999999542e+02
9.142874666666666599e+02
9.147901333333333014e+02
9.153262333333333345e+02
9.160325666666666393e+02
9.165951000000000022e+02
9.166585999999999785e+02
9.171355333333333419e+02
9.171574333333333016e+02
9.181576000000000022e+02
9.185470333333333883e+02
9.190309999999999491e+02
9.190428666666666686e+02
9.195839999999999463e+02
9.202891333333333250e+02
9.205021000000000413e+02
9.218047666666666373e+02
9.222722666666666100e+02
9.226469333333333225e+02
9.231588333333332912e+02
9.231734666666666271e+02
9.231855000000000473e+02
9.236204000000000178e+02
9.238609666666666271e+02
9.246589666666666290e+02
9.253860333333333301e+02
9.257124333333333652e+02
9.257402666666666846e+02
9.267241333333333841e+02
9.280616999999999734e+02
9.280895333333332928e+02
9.286034666666666908e+02
9.292119999999999891e+02
9.297778333333333194e+02
9.301733666666666522e+02
9.315937666666666246e+02
9.321237666666667110e+02
9.325131666666666206e+02
9.326444333333333816e+02
9.330142666666666855e+02
9.333337999999999965e+02
9.333564000000000078e+02
9.336247333333333245e+02
9.339116000000000213e+02
9.339878999999999678e+02
9.343170333333333701e+02
9.353042000000000371e+02
9.355498333333333676e+02
9.357416333333333114e+02
9.361934999999999718e+02
9.367833333333333030e+02
9.398257666666667092e+02
9.407546999999999571e+02
9.411733000000000402e+02
9.418345000000000482e+02
9.430937999999999874e+02
9.431083999999999605e+02
9.432683666666666795e+02
9.444180999999999813e+02
9.445753333333333330e+02
9.453116999999999734e+02
9.459876666666666551e+02
9.460046333333333450e+02
9.465307000000000244e+02
9.465469333333332997e+02
9.475191999999999553e+02
9.476638666666666495e+02
9.481409666666667135e+02
9.482584666666666635e+02
9.487230666666666821e+02
9.487533333333333303e+02
9.493786666666666179e+02
9.508491333333333841e+02
9.518134666666666135e+02
9.519571999999999434e+02
9.527281666666666524e+02
9.527460333333333438e+02
9.528687333333333527e+02
9.537910333333333028e+02
9.538014666666666699e+02
9.549039666666666335e+02
9.549185333333333574e+02
9.549492000000000189e+02
9.558082666666666682e+02
9.558200000000000500e+02
9.559988333333333230e+02
9.560271000000000186e+02
9.560377666666666983e+02
9.564219666666666626e+02
9.570577666666666801e+02
9.574211333333333869e+02
9.578247333333333700e+02
9.579214333333333116e+02
9.589546333333332768e+02
9.591134666666666817e+02
9.597261333333333369e+02
9.599765999999999622e+02
9.606500333333333401e+02
9.616592000000000553e+02
9.618786333333333687e+02
9.627266666666666879e+02
9.627526333333332786e+02
9.646740999999999531e+02
9.646888999999999896e+02
9.651605333333333192e+02
9.660385666666666111e+02
9.662055666666666411e+02
9.667183666666666113e+02
9.669651999999999816e+02
9.670253666666666277e+02
9.686236999999999853e+02
9.686409999999999627e+02
9.688279666666666117e+02
9.697687666666666928e+02
9.701043333333333294e+02
9.701152666666666846e+02
9.712659333333333507e+02
9.717108666666666750e+02
9.722711666666666588e+02
9.725300333333333356e+02
9.735245999999999640e+02
9.745293333333332839e+02
9.745467333333333499e+02
9.764663333333332957e+02
9.775519666666666581e+02
9.780788666666666131e+02
9.786413000000000011e+02
9.786525333333332810e+02
9.786672666666667055e+02
9.791503000000000156e+02
9.800589999999999691e+02
9.800698333333333494e+02
9.805931666666666615e+02
9.809090333333333547e+02
9.809265333333332819e+02
9.809378333333332876e+02
9.816390333333333729e+02
9.822395333333333838e+02
9.837666333333332886e+02
9.857047666666666146e+02
9.864764333333333752e+02
9.869815333333333456e+02
9.873917999999999893e+02
9.881807333333333645e+02
9.887380333333333056e+02
9.893443999999999505e+02
9.895671666666667079e+02
9.899428000000000338e+02
9.900664000000000442e+02
9.902080666666666957e+02
9.910344666666666171e+02
9.911951999999999998e+02
9.921042333333333545e+02
9.936526000000000067e+02
9.945357000000000198e+02
9.953723999999999705e+02
9.972491666666666106e+02
1.000131033333333335e+03
1.000621300000000019e+03
1.001659499999999980e+03
1.002377633333333279e+03
1.003365833333333285e+03
1.003375300000000038e+03
1.004053333333333285e+03
1.004063400000000001e+03
1.005822666666666692e+03
1.006240666666666698e+03
1.007844600000000014e+03
1.007858966666666674e+03
1.008400666666666666e+03
1.009517266666666615e+03
1.009662866666666673e+03
1.009785533333333319e+03
1.011064966666666692e+03
1.012834266666666622e+03
1.013517833333333328e+03
1.014688833333333378e+03
1.014698933333333343e+03
1.015366366666666636e+03
1.015928633333333323e+03
1.016338266666666641e+03
1.016997966666666684e+03
1.025351366666666763e+03
1.025360500000000002e+03
1.028657333333333327e+03
1.037475899999999911e+03
1.037897133333333386e+03
1.039805433333333440e+03
1.040301933333333409e+03
1.040310466666666571e+03
1.040776166666666768e+03
1.040786866666666583e+03
1.042224866666666685e+03
1.043806599999999889e+03
1.043814900000000080e+03
1.051582866666666632e+03
1.052712666666666564e+03
1.052727733333333390e+03
1.053823233333333292e+03
1.067086866666666765e+03
1.075144433333333382e+03
1.078905266666666648e+03
1.079712233333333415e+03
1.080578233333333401e+03
1.081214999999999918e+03
1.084394766666666555e+03
1.093950199999999995e+03
1.094510899999999992e+03
1.122186300000000074e+03
1.123445433333333312e+03
1.127966233333333321e+03
1.133604299999999967e+03
1.136039166666666688e+03
1.159997800000000097e+03
1.317799833333333254e+03
1.346582633333333433e+03
1.348394866666666758e+03
