# Supplementary material for: Laminar organization of cellular microcircuits modulating human interictal epileptiform discharges
Source: Nat Neurosci. 2026 Apr 30;29(6):1462–75. doi: 10.1038/s41593-026-02258-4 (PMC13246451; doi:10.1038/s41593-026-02258-4)
Supplement: Supplementary file 12 — Statistical Source Data. [file 41593_2026_2258_MOESM12_ESM.zip › ED3/neuron_spks_raster_0.txt]

2.721154333333333284e+02
2.935709666666666635e+02
3.077396333333333587e+02
3.261825000000000045e+02
3.372099999999999795e+02
3.373050000000000068e+02
3.382714333333333343e+02
3.383390666666666675e+02
3.403695333333333224e+02
3.405715333333333206e+02
3.405879666666666594e+02
3.410893666666666491e+02
3.414898666666666713e+02
3.419814000000000078e+02
3.430238333333333571e+02
3.436847666666666896e+02
3.437802666666666482e+02
3.438572333333333404e+02
3.440865999999999758e+02
3.441472666666666669e+02
3.442716666666666470e+02
3.450346000000000117e+02
3.452691666666666492e+02
3.454985666666666475e+02
3.466777999999999906e+02
3.467601000000000226e+02
3.473913999999999760e+02
3.476482666666666432e+02
3.476892000000000280e+02
3.484092666666666673e+02
3.486610333333333074e+02
3.486769333333333520e+02
3.487667000000000144e+02
3.487699999999999818e+02
3.495491999999999848e+02
3.499922000000000253e+02
3.524545666666666648e+02
3.527823666666666895e+02
3.543376666666666779e+02
3.545174000000000092e+02
3.545904333333333511e+02
3.545995333333333406e+02
3.546673666666666804e+02
3.547430666666666639e+02
3.550420666666666420e+02
3.551902666666666732e+02
3.552794333333333157e+02
3.552956333333333419e+02
3.577716666666666470e+02
3.586583666666666659e+02
3.586738000000000284e+02
3.603751666666666438e+02
3.612175666666666416e+02
3.620922666666666601e+02
3.622701999999999884e+02
3.625667666666666946e+02
3.642681666666666729e+02
3.690329666666666526e+02
3.724950999999999794e+02
3.731281999999999925e+02
3.731327666666666687e+02
3.733927666666666596e+02
3.733958333333333144e+02
3.741965000000000146e+02
3.751389666666666471e+02
3.770119000000000256e+02
3.789166000000000167e+02
3.800025999999999726e+02
3.804298666666666691e+02
3.883924999999999841e+02
3.883983000000000061e+02
3.884402333333333104e+02
3.884433333333333280e+02
3.885085333333333324e+02
3.895058000000000220e+02
3.903609999999999900e+02
3.905871666666666897e+02
3.929049999999999727e+02
3.930729000000000042e+02
3.936181333333333328e+02
3.945428999999999746e+02
3.947370000000000232e+02
3.951217666666666446e+02
3.952337666666666678e+02
4.056021333333333132e+02
4.064625333333333401e+02
4.157275333333333265e+02
4.158999000000000024e+02
4.171706666666666479e+02
4.204870000000000232e+02
4.206605999999999881e+02
4.212447999999999979e+02
4.223688666666666904e+02
4.224243999999999915e+02
4.224745666666666466e+02
4.225645666666666784e+02
4.226376666666666893e+02
4.231321333333333428e+02
4.232765999999999735e+02
4.234990333333333297e+02
4.235114666666666494e+02
4.235422333333333427e+02
4.235844000000000165e+02
4.240175333333333469e+02
4.240207333333333395e+02
4.242684333333333484e+02
4.243392333333333113e+02
4.244220000000000255e+02
4.245273333333333312e+02
4.253111333333333164e+02
4.253462666666666792e+02
4.255944000000000074e+02
4.256476000000000113e+02
4.258753333333333444e+02
4.261365666666666812e+02
4.269107999999999947e+02
4.272297666666666487e+02
4.274448333333333494e+02
4.274685333333333119e+02
4.275844666666666853e+02
4.276903333333333421e+02
4.276959666666666635e+02
4.277442666666666469e+02
4.279066000000000258e+02
4.282531000000000176e+02
4.283190666666666857e+02
4.284662000000000148e+02
4.284801333333333559e+02
4.285387666666666746e+02
4.285798666666666463e+02
4.286184999999999832e+02
4.286305333333333465e+02
4.286748999999999796e+02
4.287507333333333577e+02
4.288333666666666772e+02
4.288924666666666781e+02
4.289503666666666390e+02
4.291271333333333473e+02
4.291888333333333208e+02
4.292206333333333532e+02
4.292338666666666427e+02
4.294579333333333580e+02
4.294993999999999801e+02
4.295324333333333584e+02
4.295619333333333429e+02
4.295885000000000105e+02
4.296179000000000201e+02
4.296259000000000015e+02
4.296442000000000121e+02
4.296713666666666427e+02
4.296795000000000186e+02
4.300433666666666568e+02
4.301331333333333191e+02
4.301637666666666746e+02
4.309143333333333317e+02
4.315690000000000168e+02
4.316364666666666494e+02
4.320458666666666545e+02
4.325517333333333454e+02
4.325762666666666405e+02
4.325969666666666740e+02
4.326602666666666437e+02
4.327262333333333117e+02
4.328152666666666732e+02
4.328183333333333280e+02
4.328715666666666948e+02
4.328818333333333612e+02
4.329357999999999720e+02
4.333713666666666882e+02
4.334619333333333202e+02
4.335014666666666585e+02
4.348673999999999751e+02
4.350308999999999742e+02
4.353492666666666651e+02
4.358693000000000097e+02
4.362576333333333309e+02
4.363849333333333220e+02
4.367747666666666646e+02
4.368496999999999844e+02
4.368924999999999841e+02
4.369224333333333448e+02
4.370584333333333120e+02
4.371165333333333365e+02
4.372590666666666834e+02
4.373550666666666871e+02
4.374640999999999735e+02
4.374849666666666508e+02
4.376758666666666500e+02
4.379437333333333413e+02
4.379771999999999821e+02
4.380086999999999762e+02
4.381206000000000245e+02
4.384068666666666445e+02
4.384259333333333188e+02
4.384400666666666666e+02
4.385378000000000043e+02
4.388424666666666667e+02
4.388492666666666651e+02
4.389580333333333328e+02
4.393323333333333380e+02
4.396881333333333259e+02
4.397080333333333328e+02
4.397538666666666813e+02
4.399085000000000036e+02
4.422561333333333096e+02
4.423611666666666906e+02
4.423866666666666561e+02
4.424259000000000128e+02
4.424616333333333387e+02
4.425056999999999903e+02
4.425518333333333203e+02
4.425546333333333564e+02
4.428892666666666855e+02
4.430606333333333282e+02
4.431688666666666450e+02
4.431719666666666626e+02
4.432350999999999885e+02
4.432837000000000103e+02
4.433406666666666638e+02
4.433568666666666900e+02
4.435099666666666849e+02
4.435855999999999995e+02
4.436098000000000070e+02
4.438115333333333297e+02
4.438879000000000019e+02
4.438917333333333204e+02
4.438965000000000032e+02
4.440340666666666607e+02
4.440409000000000219e+02
4.440513000000000261e+02
4.441966666666666583e+02
4.442461666666666815e+02
4.442617999999999938e+02
4.443557666666666819e+02
4.443965666666666721e+02
4.444612333333333254e+02
4.445308333333333053e+02
4.453080333333333556e+02
4.453111666666666792e+02
4.453567333333333522e+02
4.454888000000000261e+02
4.456319666666666421e+02
4.461567000000000007e+02
4.462594666666666399e+02
4.463154333333333170e+02
4.465471333333333064e+02
4.475121666666666442e+02
4.475878000000000156e+02
4.477661666666666633e+02
4.478162666666666496e+02
4.479044666666666785e+02
4.484703666666666777e+02
4.488640333333333388e+02
4.494880999999999744e+02
4.495248666666666395e+02
4.496054666666666435e+02
4.497498666666666622e+02
4.501615333333333524e+02
4.502683999999999855e+02
4.507877333333333354e+02
4.508059000000000083e+02
4.509189000000000078e+02
4.509503000000000270e+02
4.517991666666666788e+02
4.520137333333333345e+02
4.521304999999999836e+02
4.542517666666666400e+02
4.560964999999999918e+02
4.567266999999999939e+02
4.569014999999999986e+02
4.569145666666666443e+02
4.569177999999999997e+02
4.569192333333333522e+02
4.573788999999999874e+02
4.576170999999999935e+02
4.576444333333333248e+02
4.583881000000000085e+02
4.584021999999999935e+02
4.584282000000000039e+02
4.588566999999999894e+02
4.589471333333333405e+02
4.591587666666666792e+02
4.591625666666666916e+02
4.592954666666666412e+02
4.595631999999999948e+02
4.611023999999999887e+02
4.611385000000000218e+02
4.612648666666666486e+02
4.621276333333333355e+02
4.622591666666666583e+02
4.624440333333333228e+02
4.624542000000000144e+02
4.626329666666666753e+02
4.631038666666666472e+02
4.638120333333333178e+02
4.638148666666666600e+02
4.638561333333333323e+02
4.641525666666666439e+02
4.643562666666666701e+02
4.644711666666666474e+02
4.645810000000000173e+02
4.647511999999999830e+02
4.651950333333333560e+02
4.652130666666666912e+02
4.654737999999999829e+02
4.656390333333333160e+02
4.657072666666666692e+02
4.659596333333333291e+02
4.659884000000000128e+02
4.660534999999999854e+02
4.668082666666666682e+02
4.668689666666666653e+02
4.671299333333333266e+02
4.681542000000000030e+02
4.681959333333333575e+02
4.682211666666666474e+02
4.685926999999999794e+02
4.689060000000000059e+02
4.693520333333333383e+02
4.698283666666666818e+02
4.706170000000000186e+02
4.707497000000000185e+02
4.715544666666666558e+02
4.717194000000000074e+02
4.717374666666666485e+02
4.718489666666666835e+02
4.718507000000000176e+02
4.719279999999999973e+02
4.731003666666666732e+02
4.731941333333333546e+02
4.738389666666666926e+02
4.764527666666666619e+02
4.766335666666666384e+02
4.773422666666666601e+02
4.780211666666666588e+02
4.780239000000000260e+02
4.786524666666666690e+02
4.787019666666666922e+02
4.787753000000000156e+02
4.791037000000000035e+02
4.791644666666666694e+02
4.793714666666666631e+02
4.793738999999999919e+02
4.797110999999999876e+02
4.807489333333333548e+02
4.807769333333333179e+02
4.810594333333333452e+02
4.815975666666666939e+02
4.817125333333333401e+02
4.819002333333333468e+02
4.819998666666666622e+02
4.826450666666666507e+02
4.826583333333333599e+02
4.842486999999999853e+02
4.843389333333333298e+02
4.844060666666666748e+02
4.851904000000000110e+02
4.855634333333333075e+02
4.858234333333333552e+02
4.860591333333333068e+02
4.872671000000000276e+02
4.876904666666666799e+02
4.877216666666666924e+02
4.883298666666666463e+02
4.884948666666666668e+02
4.884974000000000274e+02
4.897843666666666422e+02
4.906761333333333255e+02
4.909037333333333208e+02
4.911956333333333191e+02
4.923537999999999784e+02
4.923597666666666441e+02
4.924311333333333209e+02
4.931757000000000062e+02
4.933565333333333456e+02
4.937235666666666702e+02
4.950828666666666891e+02
4.955008333333333326e+02
4.964167333333333545e+02
4.964668333333333408e+02
4.964958333333333371e+02
4.966226333333333400e+02
4.967192999999999756e+02
4.968756666666666888e+02
4.973774333333333288e+02
4.975368000000000279e+02
4.976435333333333233e+02
4.976739333333333093e+02
4.976859999999999786e+02
4.982702666666666573e+02
4.982845666666666489e+02
4.984096666666666806e+02
4.987914666666666790e+02
4.996361333333333050e+02
4.996635666666666680e+02
5.013537000000000035e+02
5.028348666666666418e+02
5.042416000000000054e+02
5.059968000000000075e+02
5.060195333333333565e+02
5.062357666666666773e+02
5.062416333333333114e+02
5.072673333333333403e+02
5.072932999999999879e+02
5.073059333333333143e+02
5.081475666666666484e+02
5.082860333333333074e+02
5.084445666666666739e+02
5.087062999999999988e+02
5.107834333333333348e+02
5.113155666666666548e+02
5.118376000000000090e+02
5.124551333333333787e+02
5.132184999999999491e+02
5.137764333333333298e+02
5.138559666666666317e+02
5.150904000000000451e+02
5.155202333333332945e+02
5.176120333333333292e+02
5.176342333333333272e+02
5.177412000000000489e+02
5.194006000000000540e+02
5.198270666666666102e+02
5.199161666666666406e+02
5.202782999999999447e+02
5.210298999999999978e+02
5.213739000000000487e+02
5.216008333333332985e+02
5.219637000000000171e+02
5.221015666666667130e+02
5.221987333333332799e+02
5.222012666666666973e+02
5.222435666666666521e+02
5.225152000000000498e+02
5.225536666666666861e+02
5.226565333333333001e+02
5.226980333333333419e+02
5.227190666666666630e+02
5.241597000000000435e+02
5.242679333333333034e+02
5.265122666666666191e+02
5.272105000000000246e+02
5.273049666666667008e+02
5.273686999999999898e+02
5.274280333333333601e+02
5.276844999999999573e+02
5.279403333333333421e+02
5.279770666666667012e+02
5.279826000000000477e+02
5.281630000000000109e+02
5.289129666666666481e+02
5.289460666666666384e+02
5.290002333333333127e+02
5.290693999999999733e+02
5.292209000000000287e+02
5.292468333333333703e+02
5.292590999999999894e+02
5.292627999999999702e+02
5.292745999999999640e+02
5.292752000000000407e+02
5.299946333333333541e+02
5.302183666666666113e+02
5.302230333333333192e+02
5.302517000000000280e+02
5.305162333333333891e+02
5.305460666666666611e+02
5.309188000000000329e+02
5.318353333333333239e+02
5.321649999999999636e+02
5.327100333333332856e+02
5.328016000000000076e+02
5.328603666666666641e+02
5.328914666666667017e+02
5.334791666666666288e+02
5.335565666666666402e+02
5.337232333333333827e+02
5.343701333333333423e+02
5.343992333333333136e+02
5.346317333333333863e+02
5.346349000000000160e+02
5.350225000000000364e+02
5.350303333333333740e+02
5.351404666666666117e+02
5.351608999999999696e+02
5.352625666666666575e+02
5.353378999999999905e+02
5.356385333333333847e+02
5.356622666666667101e+02
5.356647333333332881e+02
5.357544333333332816e+02
5.358196333333332859e+02
5.366182999999999765e+02
5.372325666666666848e+02
5.373623999999999796e+02
5.387059333333332916e+02
5.389569666666666308e+02
5.393233000000000175e+02
5.393946333333333314e+02
5.393997333333333017e+02
5.401630000000000109e+02
5.406604666666667072e+02
5.406981333333333168e+02
5.408425999999999476e+02
5.408688666666666904e+02
5.408772999999999911e+02
5.414375999999999749e+02
5.422867666666667219e+02
5.437741333333333387e+02
5.438041333333333114e+02
5.445644666666667035e+02
5.451490333333333638e+02
5.452203666666666777e+02
5.457776333333333696e+02
5.459420000000000073e+02
5.459560666666666293e+02
5.465493333333333794e+02
5.469248000000000047e+02
5.471614666666666835e+02
5.471665333333332910e+02
5.471806666666666388e+02
5.472935999999999694e+02
5.480401666666666642e+02
5.501390999999999849e+02
5.509680666666666866e+02
5.525329333333332897e+02
5.530122333333333700e+02
5.531546666666666852e+02
5.531919000000000324e+02
5.532094666666666853e+02
5.532378999999999678e+02
5.532619999999999436e+02
5.532809999999999491e+02
5.533123333333332994e+02
5.534739333333333207e+02
5.535578666666666550e+02
5.536388666666666722e+02
5.539724999999999682e+02
5.540745333333333065e+02
5.541518666666667059e+02
5.543865333333333183e+02
5.548080666666667184e+02
5.550770999999999731e+02
5.564457333333333509e+02
5.565231333333333623e+02
5.566829999999999927e+02
5.567251999999999725e+02
5.568700333333333674e+02
5.569122666666667101e+02
5.569337333333332936e+02
5.574310333333332892e+02
5.575496666666666670e+02
5.578445333333332883e+02
5.585241999999999507e+02
5.585676333333333332e+02
5.587542666666666946e+02
5.590425999999999931e+02
5.591647333333332881e+02
5.592507666666666637e+02
5.592955333333333101e+02
5.593034999999999854e+02
5.593994333333333770e+02
5.595893333333333430e+02
5.598224999999999909e+02
5.599696000000000140e+02
5.600343000000000302e+02
5.601319999999999482e+02
5.605602666666666209e+02
5.605718000000000529e+02
5.605734999999999673e+02
5.605845666666666602e+02
5.605888333333333549e+02
5.605920999999999594e+02
5.606694666666667217e+02
5.607536666666666179e+02
5.608212333333333390e+02
5.611237333333333481e+02
5.611321666666666488e+02
5.612989000000000033e+02
5.614515999999999849e+02
5.614762333333333117e+02
5.615843666666667104e+02
5.616244333333332861e+02
5.616951999999999998e+02
5.623342333333333727e+02
5.628062333333333527e+02
5.628108666666666977e+02
5.629011000000000422e+02
5.629608333333333121e+02
5.632581000000000131e+02
5.632754666666667163e+02
5.637210666666666157e+02
5.643270333333333610e+02
5.643317333333333181e+02
5.644120666666666466e+02
5.646057333333333190e+02
5.648378999999999905e+02
5.651729333333333898e+02
5.653772333333333791e+02
5.659811333333333323e+02
5.660932333333333872e+02
5.663764666666667154e+02
5.664603333333333239e+02
5.665157333333332872e+02
5.665355666666666821e+02
5.665673000000000457e+02
5.666613666666667086e+02
5.669269000000000460e+02
5.670206333333333077e+02
5.670833000000000084e+02
5.671557000000000244e+02
5.671858333333333348e+02
5.672568666666666104e+02
5.673466666666666924e+02
5.678733999999999469e+02
5.689880333333333056e+02
5.714109666666666953e+02
5.715379333333332852e+02
5.716580000000000155e+02
5.722225333333333310e+02
5.722613333333333685e+02
5.730325333333333901e+02
5.735327333333333399e+02
5.736667999999999665e+02
5.737974666666666508e+02
5.738144333333333407e+02
5.739402666666666164e+02
5.739426333333333332e+02
5.740336999999999534e+02
5.740457333333333736e+02
5.747774666666666690e+02
5.747975999999999885e+02
5.748523666666666259e+02
5.751376666666666324e+02
5.752413000000000238e+02
5.753021333333333587e+02
5.754655333333333829e+02
5.777760666666666793e+02
5.782162333333333208e+02
5.791687333333333072e+02
5.792172666666666601e+02
5.793105333333332965e+02
5.796781666666666979e+02
5.800888333333333549e+02
5.807676333333333787e+02
5.810122000000000071e+02
5.810166666666666515e+02
5.811414999999999509e+02
5.812910333333333028e+02
5.817518000000000029e+02
5.819277666666666846e+02
5.820613666666666859e+02
5.821546333333333223e+02
5.823117666666666992e+02
5.823753333333332876e+02
5.823955333333333328e+02
5.824174666666666553e+02
5.826670000000000300e+02
5.826767666666667083e+02
5.827047000000000025e+02
5.827220333333333429e+02
5.827644999999999982e+02
5.832684000000000424e+02
5.835820999999999685e+02
5.841113666666666404e+02
5.841186999999999898e+02
5.841253666666666504e+02
5.857129666666667163e+02
5.872807666666666364e+02
5.875803666666666913e+02
5.876227333333333718e+02
5.876420000000000528e+02
5.876851333333332832e+02
5.883503666666666732e+02
5.885272999999999683e+02
5.887916666666666288e+02
5.890143000000000484e+02
5.891145666666666330e+02
5.891625999999999976e+02
5.892866999999999962e+02
5.895361333333332823e+02
5.896489000000000260e+02
5.901044333333333043e+02
5.901324333333333243e+02
5.901988333333333685e+02
5.907965000000000373e+02
5.909582333333332826e+02
5.949943333333333157e+02
5.962406999999999471e+02
5.963845333333333656e+02
5.963920000000000528e+02
5.966579000000000406e+02
5.967878666666666732e+02
5.968079333333333807e+02
5.976870000000000118e+02
5.977080666666666957e+02
5.983330999999999449e+02
5.986404666666666117e+02
6.000117666666666310e+02
6.001136999999999944e+02
6.003434666666666999e+02
6.005214999999999463e+02
6.005246333333333268e+02
6.005423666666666804e+02
6.005565666666666402e+02
6.006553666666666231e+02
6.011500666666667030e+02
6.016199333333332788e+02
6.018189999999999600e+02
6.022524333333333288e+02
6.022593666666666650e+02
6.025062333333332845e+02
6.029116333333333841e+02
6.030312333333333754e+02
6.032206333333333532e+02
6.033094333333333452e+02
6.034612333333333254e+02
6.035072000000000116e+02
6.036013666666666495e+02
6.043462666666666792e+02
6.043801666666666961e+02
6.069945666666666284e+02
6.077503000000000384e+02
6.081343333333333021e+02
6.085436999999999443e+02
6.088378000000000156e+02
6.089427666666666710e+02
6.091929333333333716e+02
6.094066666666666379e+02
6.095975666666666939e+02
6.096982000000000426e+02
6.098124333333333880e+02
6.099244333333333543e+02
6.104976000000000340e+02
6.106770333333333838e+02
6.163934000000000424e+02
6.165054000000000087e+02
6.165159666666667135e+02
6.187216666666666924e+02
6.193826999999999998e+02
6.195178666666666913e+02
6.201069666666667217e+02
6.207881333333333487e+02
6.215421000000000049e+02
6.221118999999999915e+02
6.221851333333332832e+02
6.224642999999999802e+02
6.226482666666667001e+02
6.228154333333333170e+02
6.229366999999999734e+02
6.231910333333332801e+02
6.237779666666666571e+02
6.238002000000000180e+02
6.238812000000000353e+02
6.277727666666667119e+02
6.294576333333333196e+02
6.295444666666667217e+02
6.298536333333332777e+02
6.298853666666666413e+02
6.299456666666666251e+02
6.330729999999999791e+02
6.330854000000000497e+02
6.341230666666666593e+02
6.347580666666666502e+02
6.349552333333333536e+02
6.351014666666666244e+02
6.356727333333333263e+02
6.356952999999999747e+02
6.357054333333333034e+02
6.357324999999999591e+02
6.357980666666666139e+02
6.358444666666666762e+02
6.358693666666666786e+02
6.358741999999999734e+02
6.363312333333333299e+02
6.365412666666666155e+02
6.370418666666666923e+02
6.371264666666667154e+02
6.372345333333333883e+02
6.372395999999999958e+02
6.372651666666666870e+02
6.375594666666667081e+02
6.377154000000000451e+02
6.405206666666666706e+02
6.406545333333333474e+02
6.407646333333333359e+02
6.430665999999999940e+02
6.432414666666666108e+02
6.432478666666667095e+02
6.436085000000000491e+02
6.439093666666666422e+02
6.442745666666667148e+02
6.444647666666667192e+02
6.485914999999999964e+02
6.494871333333333041e+02
6.495569333333332906e+02
6.497365666666667039e+02
6.498289999999999509e+02
6.498995333333333519e+02
6.501741666666666788e+02
6.505554666666666890e+02
6.558501666666667234e+02
6.561262666666666519e+02
6.563898333333332857e+02
6.564133666666666613e+02
6.568827999999999747e+02
6.568971999999999980e+02
6.569178666666666686e+02
6.569398666666667168e+02
6.569504333333333079e+02
6.575434999999999945e+02
6.581962666666667019e+02
6.595148666666666486e+02
6.595212000000000216e+02
6.597114666666666380e+02
6.603586333333333869e+02
6.607708333333333712e+02
6.607767000000000053e+02
6.608346999999999980e+02
6.608556999999999562e+02
6.611948333333333494e+02
6.614263999999999442e+02
6.614365333333333865e+02
6.614380999999999631e+02
6.614655333333333829e+02
6.614902333333333218e+02
6.615338666666666541e+02
6.621811999999999898e+02
6.624312333333333527e+02
6.631818666666666786e+02
6.632645666666666102e+02
6.633954999999999700e+02
6.635670333333333701e+02
6.637148333333333312e+02
6.638231333333333168e+02
6.638595000000000255e+02
6.638964666666666972e+02
6.640308666666666113e+02
6.645415000000000418e+02
6.651375000000000455e+02
6.663219000000000278e+02
6.664063333333333503e+02
6.672835666666666157e+02
6.672869333333333088e+02
6.674837999999999738e+02
6.680708333333333258e+02
6.680743999999999687e+02
6.681394333333333861e+02
6.681455333333333328e+02
6.686311333333333096e+02
6.686711333333333869e+02
6.687593666666666650e+02
6.690419000000000551e+02
6.690791000000000395e+02
6.694863333333332776e+02
6.700221999999999980e+02
6.708334999999999582e+02
6.714431666666666843e+02
6.715599999999999454e+02
6.715730999999999540e+02
6.719213666666666995e+02
6.722482333333333600e+02
6.727255999999999858e+02
6.727407333333333099e+02
6.728071666666667170e+02
6.739406000000000176e+02
6.743278666666666368e+02
6.745874666666666144e+02
6.745917333333333090e+02
6.748759000000000015e+02
6.749541000000000395e+02
6.753808999999999969e+02
6.755568666666666786e+02
6.762211666666667043e+02
6.762318666666666331e+02
6.762381666666666433e+02
6.762592666666666901e+02
6.763369999999999891e+02
6.763885999999999967e+02
6.770855666666666366e+02
6.771179333333333261e+02
6.773415666666667221e+02
6.773433666666666113e+02
6.773452333333333399e+02
6.795561666666666270e+02
6.795904666666666571e+02
6.796622999999999593e+02
6.806590333333333547e+02
6.823357666666667001e+02
6.824957000000000562e+02
6.866281666666666297e+02
6.891544000000000096e+02
6.892200333333333901e+02
6.928282666666666501e+02
6.940302333333332854e+02
6.953822333333333745e+02
6.964327333333333172e+02
6.964533333333333758e+02
6.970571999999999662e+02
6.972857999999999947e+02
6.977169333333333725e+02
6.978067666666667037e+02
6.992300000000000182e+02
7.001103000000000520e+02
7.006922666666666828e+02
7.007215666666667175e+02
7.007788666666666586e+02
7.009323666666666668e+02
7.020137666666666973e+02
7.021016333333333250e+02
7.023611666666666906e+02
7.024800999999999931e+02
7.024837999999999738e+02
7.026289666666666562e+02
7.029755333333333738e+02
7.035336999999999534e+02
7.048309333333332916e+02
7.108785333333332801e+02
7.155535666666667112e+02
7.162607000000000426e+02
7.187632666666667092e+02
7.190492666666666537e+02
7.199772666666666510e+02
7.200482666666666773e+02
7.206674333333332925e+02
7.252655999999999494e+02
7.268156666666666297e+02
7.269346333333332950e+02
7.275892999999999802e+02
7.276193333333333157e+02
7.276912999999999556e+02
7.277519666666667035e+02
7.279340666666666948e+02
7.289434666666667226e+02
7.291467333333333727e+02
7.311702666666666346e+02
7.389547999999999774e+02
7.403796333333333450e+02
7.406801666666666506e+02
7.410848999999999478e+02
7.411235666666666475e+02
7.412993666666666286e+02
7.415791333333332886e+02
7.417394000000000460e+02
7.418645333333333838e+02
7.420074333333333243e+02
7.421985666666666930e+02
7.422016666666667106e+02
7.423315666666666175e+02
7.423440666666666630e+02
7.423491666666666333e+02
7.424070000000000391e+02
7.429643333333333430e+02
7.430448333333333721e+02
7.430564333333333025e+02
7.430618333333333112e+02
7.431005333333333738e+02
7.431102666666666892e+02
7.431424333333333152e+02
7.432250999999999976e+02
7.432649999999999864e+02
7.433125999999999749e+02
7.434249666666667054e+02
7.436205333333333556e+02
7.436861000000000104e+02
7.438231666666666797e+02
7.439429666666666208e+02
7.439551000000000158e+02
7.439657666666666955e+02
7.441144000000000460e+02
7.441467999999999847e+02
7.442350000000000136e+02
7.443308666666666795e+02
7.444387666666666519e+02
7.444416666666667197e+02
7.444439666666667108e+02
7.452997000000000298e+02
7.457050333333332901e+02
7.458007000000000062e+02
7.458912333333333891e+02
7.461235000000000355e+02
7.463298999999999523e+02
7.464019666666666808e+02
7.464994000000000369e+02
7.465063000000000102e+02
7.465084666666666635e+02
7.465186999999999671e+02
7.465240666666666129e+02
7.465993999999999460e+02
7.467457333333333054e+02
7.470401333333333014e+02
7.470498333333333676e+02
7.476530999999999949e+02
7.478184666666667226e+02
7.479545000000000528e+02
7.480169666666666899e+02
7.480366333333333841e+02
7.482496333333333496e+02
7.486816666666666151e+02
7.487965333333332865e+02
7.488401000000000067e+02
7.489636000000000422e+02
7.489816333333333205e+02
7.490619333333332861e+02
7.491885666666667021e+02
7.493821333333332859e+02
7.494352000000000089e+02
7.496951666666666370e+02
7.499664666666666335e+02
7.502916000000000167e+02
7.503513000000000375e+02
7.503616333333333159e+02
7.507884000000000242e+02
7.509782000000000153e+02
7.513202999999999747e+02
7.515068333333333612e+02
7.516421333333332768e+02
7.517786333333333459e+02
7.520761999999999716e+02
7.545069333333333361e+02
7.545507999999999811e+02
7.547229666666667072e+02
7.549622000000000526e+02
7.549975333333333083e+02
7.550007333333333008e+02
7.551032333333333781e+02
7.553095666666666830e+02
7.553477000000000317e+02
7.553508666666666613e+02
7.553562333333333072e+02
7.553592999999999620e+02
7.553721000000000458e+02
7.554124666666666599e+02
7.560990666666666584e+02
7.563650999999999840e+02
7.568076999999999543e+02
7.568108333333333348e+02
7.575834666666667090e+02
7.579370999999999867e+02
7.580630333333333510e+02
7.582731333333333623e+02
7.583781000000000176e+02
7.596329666666666753e+02
7.602190333333333001e+02
7.605006333333333259e+02
7.606656666666666524e+02
7.616281000000000176e+02
7.620322999999999638e+02
7.622922666666667055e+02
7.626011666666666997e+02
7.627214999999999918e+02
7.627260333333333620e+02
7.627599999999999909e+02
7.633022666666666964e+02
7.633079666666666299e+02
7.641455999999999449e+02
7.641953666666667004e+02
7.642465333333333319e+02
7.647806000000000495e+02
7.654601333333333741e+02
7.656509999999999536e+02
7.657172000000000480e+02
7.659547999999999774e+02
7.661101333333333514e+02
7.662703666666666322e+02
7.664510666666666339e+02
7.666761333333333823e+02
7.674281333333333350e+02
7.675468666666666877e+02
7.677777999999999565e+02
7.683390000000000555e+02
7.683637666666667201e+02
7.684560000000000173e+02
7.686442666666666810e+02
7.688768000000000029e+02
7.688829333333333125e+02
7.690363666666667086e+02
7.691274333333333288e+02
7.695031666666666297e+02
7.696221333333332950e+02
7.707745999999999640e+02
7.707986333333333278e+02
7.708092333333332817e+02
7.708599666666666508e+02
7.716757999999999811e+02
7.726209333333333689e+02
7.728365999999999758e+02
7.728414666666666335e+02
7.729743999999999460e+02
7.731594333333333680e+02
7.738659333333333734e+02
7.738850333333333538e+02
7.739766333333333250e+02
7.740086999999999762e+02
7.740636333333333141e+02
7.742450000000000045e+02
7.743668999999999869e+02
7.747210333333333665e+02
7.747327666666666346e+02
7.749451333333333878e+02
7.750885333333333165e+02
7.751426000000000158e+02
7.751983000000000175e+02
7.753506333333333487e+02
7.756508999999999787e+02
7.763823666666667123e+02
7.766783333333332848e+02
7.774109666666666953e+02
7.774546000000000276e+02
7.779376666666667006e+02
7.780878333333333785e+02
7.785735666666666930e+02
7.788748000000000502e+02
7.794408333333333303e+02
7.796135333333332937e+02
7.796652666666666391e+02
7.797676333333333787e+02
7.798813333333333730e+02
7.800562333333333527e+02
7.802582333333333509e+02
7.803238000000000056e+02
7.803669333333333498e+02
7.804559000000000424e+02
7.806118333333333794e+02
7.807668666666667150e+02
7.809124333333332970e+02
7.810138333333333094e+02
7.810767333333333227e+02
7.818058333333333394e+02
7.820575666666666166e+02
7.820983666666667204e+02
7.822264999999999873e+02
7.822518000000000029e+02
7.825409666666666908e+02
7.827911666666666406e+02
7.830106333333333168e+02
7.830362666666666200e+02
7.832479666666666844e+02
7.833019666666666581e+02
7.835629000000000133e+02
7.836705333333333101e+02
7.840205666666666957e+02
7.843242000000000189e+02
7.846956666666666251e+02
7.852251333333333605e+02
7.853782666666667183e+02
7.854207666666666228e+02
7.856393666666666604e+02
7.864329000000000178e+02
7.865359666666666953e+02
7.871013666666666495e+02
7.883383000000000038e+02
7.883461999999999534e+02
7.883477000000000317e+02
7.883644666666666581e+02
7.884188333333332821e+02
7.884710999999999785e+02
7.892101666666666233e+02
7.893708666666666431e+02
7.899184666666666317e+02
7.902821000000000140e+02
7.904470333333333656e+02
7.904570666666667194e+02
7.907423333333333630e+02
7.912202999999999520e+02
7.914486333333333050e+02
7.915017000000000280e+02
7.915395333333333383e+02
7.920724000000000160e+02
7.921021666666666761e+02
7.921523666666666941e+02
7.921609333333333325e+02
7.921838333333333821e+02
7.926094333333332997e+02
7.929116000000000213e+02
7.934294999999999618e+02
7.935016666666666652e+02
7.937230666666666821e+02
7.940665000000000191e+02
7.949857333333333145e+02
7.956079333333333352e+02
7.956285666666666430e+02
7.967208000000000538e+02
7.969111000000000331e+02
7.969388000000000147e+02
7.971196666666667170e+02
7.975503999999999678e+02
7.978532333333333781e+02
7.980529666666666344e+02
7.980809333333332916e+02
7.987233999999999696e+02
7.987344666666666626e+02
7.987566000000000486e+02
7.996943666666666104e+02
7.997359999999999900e+02
8.004564666666666426e+02
8.006748000000000047e+02
8.007180333333333238e+02
8.007362333333333027e+02
8.008184333333333598e+02
8.009878333333333558e+02
8.014558333333333167e+02
8.017409000000000106e+02
8.017462333333332936e+02
8.017481999999999971e+02
8.017499333333333880e+02
8.017685000000000173e+02
8.017742666666666764e+02
8.024168333333333294e+02
8.026233999999999469e+02
8.027477000000000089e+02
8.029927999999999884e+02
8.030537333333332981e+02
8.033116999999999734e+02
8.033206999999999880e+02
8.035067000000000235e+02
8.037026666666666870e+02
8.041827333333333172e+02
8.041888999999999896e+02
8.043559000000000196e+02
8.044041666666666970e+02
8.044293666666666240e+02
8.044374333333333880e+02
8.047483333333333348e+02
8.047589000000000397e+02
8.048185333333333347e+02
8.048199333333333243e+02
8.054090999999999667e+02
8.054150666666666893e+02
8.057295666666666420e+02
8.057365333333333410e+02
8.057436000000000149e+02
8.057740666666666129e+02
8.058602333333333263e+02
8.059103999999999814e+02
8.062408333333332848e+02
8.067399333333332834e+02
8.067617666666666310e+02
8.071594000000000051e+02
8.072975666666666257e+02
8.075202666666666573e+02
8.077082666666666455e+02
8.077522000000000162e+02
8.077569333333333361e+02
8.078186333333333096e+02
8.078416666666666970e+02
8.078858000000000175e+02
8.081263999999999896e+02
8.083921666666666397e+02
8.084238333333332776e+02
8.084907666666666728e+02
8.090091999999999643e+02
8.095490999999999531e+02
8.098791666666667197e+02
8.099596333333333860e+02
8.101790666666666993e+02
8.105635999999999513e+02
8.105672666666666828e+02
8.108909999999999627e+02
8.109387000000000398e+02
8.109734333333333325e+02
8.109971666666666579e+02
8.110194666666666308e+02
8.117353000000000520e+02
8.117475666666666712e+02
8.118818666666666104e+02
8.121419666666666899e+02
8.122465999999999440e+02
8.122762333333333800e+02
8.122813333333333503e+02
8.123257333333333463e+02
8.123275333333333492e+02
8.124052000000000362e+02
8.126525666666666439e+02
8.129974666666666963e+02
8.130415333333332910e+02
8.131042666666667174e+02
8.138376333333333150e+02
8.139143333333333885e+02
8.147254666666666481e+02
8.147303000000000566e+02
8.147987000000000535e+02
8.153216333333333523e+02
8.153569333333333589e+02
8.153833333333333258e+02
8.157143333333333430e+02
8.161060999999999694e+02
8.161877666666666755e+02
8.162497333333333245e+02
8.163151666666666415e+02
8.165151666666666870e+02
8.165450666666666848e+02
8.165701000000000249e+02
8.168365333333333638e+02
8.168993666666666513e+02
8.171838999999999942e+02
8.171916666666667197e+02
8.172178000000000111e+02
8.172441999999999780e+02
8.172587666666667019e+02
8.173422333333332972e+02
8.182298333333333176e+02
8.182438666666666904e+02
8.183914666666667017e+02
8.184362333333333481e+02
8.184995999999999867e+02
8.185709000000000515e+02
8.186486666666667134e+02
8.186567333333333636e+02
8.189778333333333649e+02
8.193012666666667201e+02
8.193095666666666830e+02
8.193243666666667195e+02
8.193605000000000018e+02
8.193739333333332979e+02
8.196591666666666924e+02
8.198880666666666457e+02
8.198953000000000202e+02
8.199021666666666306e+02
8.200835333333333210e+02
8.202703666666666322e+02
8.204759000000000242e+02
8.206566000000000258e+02
8.207365666666667039e+02
8.209776666666666642e+02
8.213965333333333092e+02
8.215051333333333332e+02
8.215072666666666237e+02
8.216812666666667155e+02
8.219149666666667144e+02
8.219370999999999867e+02
8.220569666666666535e+02
8.220652000000000044e+02
8.224124333333332970e+02
8.224460666666666384e+02
8.225671333333333450e+02
8.226782333333333099e+02
8.229012666666666291e+02
8.232599999999999909e+02
8.236459666666667090e+02
8.236542333333333090e+02
8.236690333333333456e+02
8.236775000000000091e+02
8.236986000000000558e+02
8.237526000000000295e+02
8.237587666666667019e+02
8.237608666666666295e+02
8.237741999999999507e+02
8.244174333333332925e+02
8.244240666666667039e+02
8.244340333333333319e+02
8.245677666666666710e+02
8.246599666666667190e+02
8.249539333333333389e+02
8.250551000000000386e+02
8.254198666666666213e+02
8.255010666666667021e+02
8.270310333333333119e+02
8.274398333333333539e+02
8.283134666666666135e+02
8.284446333333332859e+02
8.286286333333333687e+02
8.287863333333333458e+02
8.288014333333333070e+02
8.288041333333333114e+02
8.288071999999999662e+02
8.298451000000000022e+02
8.302611333333333050e+02
8.303580666666666730e+02
8.303862000000000307e+02
8.330046999999999571e+02
8.332341000000000122e+02
8.333632666666666182e+02
8.333649333333332834e+02
8.336733000000000402e+02
8.340921666666666852e+02
8.341885999999999513e+02
8.343570999999999458e+02
8.350123333333333449e+02
8.350474000000000387e+02
8.351000666666666348e+02
8.351774000000000342e+02
8.351924333333333834e+02
8.351935999999999467e+02
8.352005333333332828e+02
8.352285000000000537e+02
8.353036666666666861e+02
8.354296000000000504e+02
8.354470999999999776e+02
8.356157666666666728e+02
8.362869666666666717e+02
8.364248666666666168e+02
8.364451999999999998e+02
8.366331666666666251e+02
8.370764000000000351e+02
8.374998666666666622e+02
8.376167333333332863e+02
8.378038000000000238e+02
8.382405666666667230e+02
8.383302666666667164e+02
8.383791333333333569e+02
8.384506999999999834e+02
8.384783999999999651e+02
8.384796333333333678e+02
8.389249333333333425e+02
8.393612000000000535e+02
8.394614000000000260e+02
8.395521333333333587e+02
8.396123333333333676e+02
8.396646666666666761e+02
8.399717333333333045e+02
8.401230666666666593e+02
8.402183333333333621e+02
8.402258000000000493e+02
8.405605000000000473e+02
8.406185666666666521e+02
8.409866666666666788e+02
8.414669333333333725e+02
8.419955666666667184e+02
8.426483333333333121e+02
8.426719333333332997e+02
8.428642333333333454e+02
8.430026000000000295e+02
8.437834666666666408e+02
8.440764000000000351e+02
8.443944333333333816e+02
8.450172000000000025e+02
8.455330000000000155e+02
8.463342333333333727e+02
8.471738666666666404e+02
8.472200333333333901e+02
8.475007333333333008e+02
8.477003666666666959e+02
8.477636333333333596e+02
8.477706666666666706e+02
8.479266999999999825e+02
8.479456000000000131e+02
8.480533000000000357e+02
8.480565666666666402e+02
8.481013666666666495e+02
8.481033999999999651e+02
8.481752999999999929e+02
8.481917333333333318e+02
8.487033999999999878e+02
8.489352666666666209e+02
8.492592333333333272e+02
8.492991666666666788e+02
8.502342333333333499e+02
8.503190666666666857e+02
8.504139000000000124e+02
8.504523666666666486e+02
8.508704666666666299e+02
8.515360333333333074e+02
8.527528666666667050e+02
8.529054666666667117e+02
8.530191333333333432e+02
8.539068999999999505e+02
8.540652999999999793e+02
8.561245999999999867e+02
8.562255666666666230e+02
8.570421666666666169e+02
8.582312666666666701e+02
8.585316666666666379e+02
8.629390333333333274e+02
8.649457999999999629e+02
8.649650000000000318e+02
8.649709000000000287e+02
8.651516000000000304e+02
8.653536666666666406e+02
8.654532333333332872e+02
8.657623666666667077e+02
8.658490000000000464e+02
8.659715666666667175e+02
8.662124999999999773e+02
8.662157333333333327e+02
8.664321666666667170e+02
8.665774333333333743e+02
8.665952333333333399e+02
8.666468333333333476e+02
8.666749999999999545e+02
8.672856333333332941e+02
8.686085333333332983e+02
8.688532999999999902e+02
8.696432333333333418e+02
8.698640666666666448e+02
8.698672666666666373e+02
8.705011333333333141e+02
8.706414333333333389e+02
8.706793333333333749e+02
8.709143666666666377e+02
8.715286666666667088e+02
8.732372000000000298e+02
8.734844000000000506e+02
8.745214666666666972e+02
8.754181333333333441e+02
8.756120666666666921e+02
8.766939999999999600e+02
8.767444333333332906e+02
8.768236666666666679e+02
8.771541999999999462e+02
8.771772333333333336e+02
8.771879333333333761e+02
8.772244333333333088e+02
8.778117666666666992e+02
8.781695999999999458e+02
8.782931333333333441e+02
8.787863666666667086e+02
8.791000000000000227e+02
8.791304999999999836e+02
8.791503333333333785e+02
8.791993999999999687e+02
8.792732333333333372e+02
8.792948666666666213e+02
8.795023999999999660e+02
8.797056666666666160e+02
8.801248000000000502e+02
8.804624333333333652e+02
8.811254333333333761e+02
8.811278333333333421e+02
8.811518333333333430e+02
8.811537333333333208e+02
8.812410333333333483e+02
8.812650999999999613e+02
8.814899666666666462e+02
8.817323999999999842e+02
8.831353000000000293e+02
8.835660000000000309e+02
8.836930333333333465e+02
8.838355666666666366e+02
8.842722999999999729e+02
8.843362333333333254e+02
8.854781666666666524e+02
8.854808666666666568e+02
8.855379666666666481e+02
8.855684333333333598e+02
8.856372999999999820e+02
8.857860666666666702e+02
8.858993333333332885e+02
8.859125333333333856e+02
8.859211000000000240e+02
8.860725999999999658e+02
8.862221333333333178e+02
8.862922333333333427e+02
8.862957999999999856e+02
8.863010333333332937e+02
8.863077333333333172e+02
8.863161000000000058e+02
8.863186333333333096e+02
8.866359333333333552e+02
8.867163666666666586e+02
8.867393333333333203e+02
8.868840666666666266e+02
8.878845000000000027e+02
8.879359333333333097e+02
8.880468333333333248e+02
8.883243666666667195e+02
8.883825000000000500e+02
8.883908333333333758e+02
8.883934666666666544e+02
8.883970333333332974e+02
8.883998000000000275e+02
8.884036999999999580e+02
8.884075000000000273e+02
8.884107333333333827e+02
8.889859000000000151e+02
8.896997333333333700e+02
8.897616000000000440e+02
8.903520333333333383e+02
8.904743999999999460e+02
8.905035000000000309e+02
8.909444999999999482e+02
8.917174666666666099e+02
8.918549333333332925e+02
8.918578333333333603e+02
8.920047333333333199e+02
8.922504666666666253e+02
8.925374333333332970e+02
8.927332999999999856e+02
8.937339333333333116e+02
8.939813666666666450e+02
8.943590666666666493e+02
8.943955666666666957e+02
8.944290333333333365e+02
8.944503999999999451e+02
8.951459999999999582e+02
8.960480666666666139e+02
8.962909666666666908e+02
8.967260333333333620e+02
8.971880999999999631e+02
8.972080999999999449e+02
8.975248333333332766e+02
8.984968000000000075e+02
8.989821666666666715e+02
9.005971333333333178e+02
9.006891333333333023e+02
9.012780000000000200e+02
9.013364333333333889e+02
9.021365666666666812e+02
9.025202666666666573e+02
9.029211333333333869e+02
9.029388333333333776e+02
9.030753333333333330e+02
9.031098333333333130e+02
9.031408333333333758e+02
9.032328333333333603e+02
9.033224000000000160e+02
9.035050333333333583e+02
9.039412999999999556e+02
9.043742666666666992e+02
9.044519666666666353e+02
9.045620000000000118e+02
9.052479333333333216e+02
9.053066666666666151e+02
9.053079000000000178e+02
9.086596666666666806e+02
9.118726000000000340e+02
9.118777666666666164e+02
9.119311333333333778e+02
9.123750333333333629e+02
9.125095000000000027e+02
9.127193333333333385e+02
9.136570666666666511e+02
9.147057999999999538e+02
9.147265333333333501e+02
9.148463000000000420e+02
9.150018999999999778e+02
9.176932666666666591e+02
9.186531666666667206e+02
9.205396333333333132e+02
9.210714000000000397e+02
9.215319666666666762e+02
9.216881333333333259e+02
9.217195666666666511e+02
9.232005000000000337e+02
9.243220999999999776e+02
9.245925333333333356e+02
9.248162999999999556e+02
9.265495333333333292e+02
9.266589333333333798e+02
9.269197666666666464e+02
9.271220333333333201e+02
9.290091333333333523e+02
9.296666333333333796e+02
9.312102666666667119e+02
9.313304333333333034e+02
9.314641333333332796e+02
9.319651999999999816e+02
9.325874333333333652e+02
9.332347999999999502e+02
9.336620000000000346e+02
9.337005333333332828e+02
9.352889000000000124e+02
9.359669999999999845e+02
9.362264666666666244e+02
9.364556999999999789e+02
9.375670000000000073e+02
9.375851666666666233e+02
9.415119666666666944e+02
9.416657333333333781e+02
9.425583333333332803e+02
9.426418333333333521e+02
9.426575000000000273e+02
9.427624333333333198e+02
9.427687666666666928e+02
9.432297333333333427e+02
9.456791666666666742e+02
9.462478666666667095e+02
9.462699666666666189e+02
9.464441333333332977e+02
9.474516999999999598e+02
9.474564333333332797e+02
9.479754333333332852e+02
9.480285999999999831e+02
9.481624666666666599e+02
9.481676333333333559e+02
9.481921999999999571e+02
9.487806000000000495e+02
9.487964333333333116e+02
9.493079666666666299e+02
9.503399666666666690e+02
9.504042666666666719e+02
9.505139000000000351e+02
9.512677666666667164e+02
9.518839000000000397e+02
9.538751666666667006e+02
9.549127333333333354e+02
9.550588666666666313e+02
9.560784666666667135e+02
9.560815000000000055e+02
9.574175999999999931e+02
9.576584666666666408e+02
9.576696333333333087e+02
9.578085333333333438e+02
9.580403999999999769e+02
9.581601333333333059e+02
9.585703999999999496e+02
9.585887333333333800e+02
9.595154666666666117e+02
9.596014000000000124e+02
9.597169666666666217e+02
9.600174333333333152e+02
9.604841000000000122e+02
9.606548000000000229e+02
9.609950999999999794e+02
9.612323333333333721e+02
9.616689666666666199e+02
9.621036333333332777e+02
9.623634666666666817e+02
9.625887333333333800e+02
9.627559999999999718e+02
9.628268000000000484e+02
9.628459666666666408e+02
9.633732999999999720e+02
9.635085333333333892e+02
9.635254666666667163e+02
9.635556666666666388e+02
9.636231666666666342e+02
9.636266333333333023e+02
9.637339333333333116e+02
9.638613666666666404e+02
9.638636666666666315e+02
9.639091666666666924e+02
9.639186999999999443e+02
9.639470333333333656e+02
9.640109666666667181e+02
9.640615333333333865e+02
9.640850000000000364e+02
9.641771999999999707e+02
9.644134666666666362e+02
9.644444999999999482e+02
9.644465000000000146e+02
9.651220333333333201e+02
9.652380333333333056e+02
9.653105666666666593e+02
9.653421666666666852e+02
9.654611999999999625e+02
9.655426666666667188e+02
9.656605666666666821e+02
9.656926999999999452e+02
9.658771666666666533e+02
9.660992666666667219e+02
9.672813333333333503e+02
9.674956333333333305e+02
9.675000333333333629e+02
9.683476000000000568e+02
9.689203333333333603e+02
9.691964000000000397e+02
9.692325666666666848e+02
9.692658666666666250e+02
9.705670333333333701e+02
9.712091333333332841e+02
9.713398333333333312e+02
9.717165999999999713e+02
9.717403333333332967e+02
9.717999333333333425e+02
9.721784000000000106e+02
9.722335333333332983e+02
9.723207999999999629e+02
9.733922333333333654e+02
9.735834333333333461e+02
9.736832333333333054e+02
9.741140666666666448e+02
9.752983000000000402e+02
9.755724000000000160e+02
9.762205000000000155e+02
9.766308333333333849e+02
9.769981333333333851e+02
9.778674333333333379e+02
9.790228333333333239e+02
9.796000999999999976e+02
9.797463333333333821e+02
9.798343333333333476e+02
9.798509666666666362e+02
9.798994000000000142e+02
9.799185333333333574e+02
9.799225999999999885e+02
9.799261000000000195e+02
9.799632000000000289e+02
9.804353999999999587e+02
9.805709333333333007e+02
9.808968999999999596e+02
9.809639333333333298e+02
9.812882666666666864e+02
9.821132000000000062e+02
9.831359999999999673e+02
9.835494333333333543e+02
9.838176666666666961e+02
9.841846666666666579e+02
9.849773333333333767e+02
9.850477333333333263e+02
9.850641333333333023e+02
9.862943999999999960e+02
9.863347333333333609e+02
9.872589333333332888e+02
9.873534666666666908e+02
9.877883333333332985e+02
9.878688333333333276e+02
9.882179333333333489e+02
9.885541333333333114e+02
9.885936666666666497e+02
9.887368333333333794e+02
9.889040999999999713e+02
9.899030333333333829e+02
9.900036000000000058e+02
9.906190666666666402e+02
9.914824333333333470e+02
9.921788999999999987e+02
9.926682333333333190e+02
9.935095333333333656e+02
9.936997666666666191e+02
9.946348333333332903e+02
9.946629666666666481e+02
9.947107999999999493e+02
9.950601000000000340e+02
9.966415666666666766e+02
9.966692666666666582e+02
9.966944999999999482e+02
9.966983000000000175e+02
9.970114333333333434e+02
9.976237999999999602e+02
9.981023666666666259e+02
9.991268000000000029e+02
9.992845333333333429e+02
9.997195333333332883e+02
9.999427666666666710e+02
1.000198333333333380e+03
1.000245599999999968e+03
1.000275133333333315e+03
1.000956199999999967e+03
1.001945033333333299e+03
1.002014166666666711e+03
1.002110199999999963e+03
1.002119133333333366e+03
1.002836800000000039e+03
1.002980199999999968e+03
1.003035633333333294e+03
1.003351866666666638e+03
1.003487266666666642e+03
1.003761799999999994e+03
1.005087166666666690e+03
1.005168233333333319e+03
1.006061333333333323e+03
1.006337566666666703e+03
1.007161166666666645e+03
1.007183599999999956e+03
1.007277966666666657e+03
1.007683266666666668e+03
1.007774933333333365e+03
1.009045566666666673e+03
1.009183633333333319e+03
1.010782900000000041e+03
1.010911699999999996e+03
1.011233133333333285e+03
1.011239733333333334e+03
1.011304499999999962e+03
1.011306199999999990e+03
1.011347066666666706e+03
1.011491566666666699e+03
1.011521033333333321e+03
1.011528766666666684e+03
1.011542933333333281e+03
1.011596566666666718e+03
1.011634366666666665e+03
1.011704366666666715e+03
1.011717099999999959e+03
1.011768000000000029e+03
1.011830366666666691e+03
1.012485533333333365e+03
1.012546933333333300e+03
1.012689733333333379e+03
1.013264599999999973e+03
1.013431333333333328e+03
1.013977133333333313e+03
1.014572866666666641e+03
1.014578666666666663e+03
1.014867666666666651e+03
1.015102800000000002e+03
1.015585433333333299e+03
1.015750033333333363e+03
1.015858500000000049e+03
1.016185566666666659e+03
1.016541733333333354e+03
1.016959366666666710e+03
1.017020233333333294e+03
1.017052500000000009e+03
1.017059066666666695e+03
1.017065033333333304e+03
1.017668099999999981e+03
1.018014666666666699e+03
1.018240000000000009e+03
1.018761700000000019e+03
1.019072433333333379e+03
1.019719766666666715e+03
1.020018766666666693e+03
1.020291533333333291e+03
1.020323033333333342e+03
1.021000866666666639e+03
1.021136600000000044e+03
1.021412699999999973e+03
1.021528433333333282e+03
1.022005633333333321e+03
1.022262033333333306e+03
1.022281866666666701e+03
1.022309633333333295e+03
1.022313099999999963e+03
1.022363933333333307e+03
1.022549866666666617e+03
1.022722033333333343e+03
1.022758000000000038e+03
1.023345166666666614e+03
1.023349833333333322e+03
1.023488433333333319e+03
1.023769833333333281e+03
1.024329766666666728e+03
1.024413533333333362e+03
1.024489233333333232e+03
1.024553333333333285e+03
1.024555133333333288e+03
1.024670633333333399e+03
1.024849466666666558e+03
1.024935333333333347e+03
1.025115366666666660e+03
1.025384033333333264e+03
1.025420200000000023e+03
1.025456166666666604e+03
1.025692500000000109e+03
1.025763066666666646e+03
1.026401633333333393e+03
1.026468166666666775e+03
1.026621933333333345e+03
1.026808066666666718e+03
1.026823333333333267e+03
1.027275533333333442e+03
1.027835466666666662e+03
1.028112133333333304e+03
1.028188699999999926e+03
1.028217633333333424e+03
1.028372333333333245e+03
1.029104766666666592e+03
1.029114900000000034e+03
1.029138733333333221e+03
1.029571300000000065e+03
1.029913466666666636e+03
1.030261033333333444e+03
1.030627766666666730e+03
1.031121633333333421e+03
1.031141300000000001e+03
1.031157400000000052e+03
1.031238933333333307e+03
1.031282233333333352e+03
1.031383066666666764e+03
1.031524333333333288e+03
1.032624633333333350e+03
1.032652499999999918e+03
1.032712600000000066e+03
1.032900833333333367e+03
1.033105833333333294e+03
1.034137233333333370e+03
1.034175566666666555e+03
1.034618033333333415e+03
1.034856233333333421e+03
1.035183899999999994e+03
1.035235799999999927e+03
1.035570533333333287e+03
1.035808066666666718e+03
1.036079500000000053e+03
1.036144600000000082e+03
1.036675300000000107e+03
1.037312566666666726e+03
1.037413366666666661e+03
1.037434233333333395e+03
1.037542533333333267e+03
1.037778466666666645e+03
1.037920533333333424e+03
1.037930333333333238e+03
1.038051566666666758e+03
1.039021666666666761e+03
1.039239000000000033e+03
1.039295866666666598e+03
1.039366500000000087e+03
1.039767866666666578e+03
1.039836033333333262e+03
1.040045200000000023e+03
1.040233533333333298e+03
1.040482633333333297e+03
1.040501633333333302e+03
1.040521633333333284e+03
1.040893766666666579e+03
1.040905400000000100e+03
1.040944066666666686e+03
1.041040899999999965e+03
1.041179433333333236e+03
1.041265533333333224e+03
1.041883933333333289e+03
1.042177433333333283e+03
1.042208633333333410e+03
1.042468166666666775e+03
1.042483166666666648e+03
1.042499133333333248e+03
1.042616933333333236e+03
1.042740399999999909e+03
1.043122599999999920e+03
1.043163866666666763e+03
1.043188733333333403e+03
1.043233533333333298e+03
1.043655799999999999e+03
1.043812933333333376e+03
1.044256833333333361e+03
1.044579333333333352e+03
1.044705600000000004e+03
1.044760099999999966e+03
1.045101266666666561e+03
1.045693533333333335e+03
1.045757933333333312e+03
1.046279866666666749e+03
1.046350666666666712e+03
1.046354399999999941e+03
1.046361033333333353e+03
1.046390799999999899e+03
1.046416799999999967e+03
1.046800733333333255e+03
1.047581100000000106e+03
1.048171733333333350e+03
1.048603033333333315e+03
1.048615700000000061e+03
1.048625066666666726e+03
1.048690299999999979e+03
1.049195533333333287e+03
1.049283133333333353e+03
1.049646199999999908e+03
1.050274833333333390e+03
1.050462233333333415e+03
1.050479399999999941e+03
1.050494733333333443e+03
1.050613633333333382e+03
1.050657600000000002e+03
1.050701033333333271e+03
1.050766433333333225e+03
1.051235633333333226e+03
1.051238033333333306e+03
1.051394966666666733e+03
1.051495866666666643e+03
1.051572966666666616e+03
1.051701233333333221e+03
1.051848199999999906e+03
1.051888066666666646e+03
1.052324699999999893e+03
1.052423633333333328e+03
1.052625733333333301e+03
1.052883733333333339e+03
1.052902033333333293e+03
1.053044766666666646e+03
1.053058833333333268e+03
1.054776666666666642e+03
1.054858633333333273e+03
1.055131966666666585e+03
1.055678699999999935e+03
1.055731299999999919e+03
1.056304833333333363e+03
1.056460299999999961e+03
1.057137400000000071e+03
1.057377333333333354e+03
1.057383966666666765e+03
1.057651266666666743e+03
1.057685266666666621e+03
1.057756866666666610e+03
1.057865466666666634e+03
1.058032899999999927e+03
1.058274533333333238e+03
1.058310833333333221e+03
1.058371900000000096e+03
1.058584933333333311e+03
1.058863666666666631e+03
1.058871733333333395e+03
1.058885333333333392e+03
1.058902366666666694e+03
1.058918666666666695e+03
1.059093933333333325e+03
1.059223033333333433e+03
1.059449366666666720e+03
1.059734766666666701e+03
1.059739900000000034e+03
1.059767766666666603e+03
1.059841100000000097e+03
1.059845066666666753e+03
1.060339999999999918e+03
1.060437933333333376e+03
1.060619166666666615e+03
1.060636833333333243e+03
1.060799600000000055e+03
1.060812433333333274e+03
1.060883033333333287e+03
1.061366600000000062e+03
1.061874033333333273e+03
1.061895166666666682e+03
1.061952266666666674e+03
1.062299333333333379e+03
1.062462766666666766e+03
1.064384800000000041e+03
1.064611100000000079e+03
1.064815833333333330e+03
1.065067399999999907e+03
1.065366500000000087e+03
1.065672433333333402e+03
1.065982433333333347e+03
1.065986599999999953e+03
1.065990399999999909e+03
1.066152566666666644e+03
1.066157033333333402e+03
1.066475066666666635e+03
1.066591866666666647e+03
1.066684199999999919e+03
1.066731966666666722e+03
1.066798966666666729e+03
1.066801600000000008e+03
1.066807966666666744e+03
1.066902800000000070e+03
1.066975699999999961e+03
1.067085299999999961e+03
1.067092633333333424e+03
1.067098600000000033e+03
1.067281166666666650e+03
1.067824166666666770e+03
1.068034133333333330e+03
1.068127366666666603e+03
1.068206666666666706e+03
1.068680866666666589e+03
1.068788933333333262e+03
1.068923999999999978e+03
1.069079466666666576e+03
1.069142133333333277e+03
1.069533933333333380e+03
1.069892299999999977e+03
1.069898766666666688e+03
1.069957400000000007e+03
1.070078600000000051e+03
1.070081066666666629e+03
1.070104299999999967e+03
1.070187133333333350e+03
1.070192800000000034e+03
1.070197300000000041e+03
1.070208166666666557e+03
1.070215799999999945e+03
1.070249766666666574e+03
1.070306100000000015e+03
1.070324733333333370e+03
1.070342733333333399e+03
1.070509266666666690e+03
1.070850833333333412e+03
1.071676533333333282e+03
1.071738866666666581e+03
1.071899400000000014e+03
1.072494166666666615e+03
1.073487466666666705e+03
1.073713266666666641e+03
1.073734766666666701e+03
1.073741700000000037e+03
1.073843900000000076e+03
1.073921066666666775e+03
1.073923600000000079e+03
1.073928733333333412e+03
1.074402499999999918e+03
1.074587633333333315e+03
1.075288199999999961e+03
1.075759433333333391e+03
1.075812433333333274e+03
1.076079300000000103e+03
1.076809099999999944e+03
1.076922900000000027e+03
1.077104233333333241e+03
1.077213066666666691e+03
1.077283100000000104e+03
1.077294333333333270e+03
1.077326433333333398e+03
1.077397300000000087e+03
1.077461566666666613e+03
1.077946500000000015e+03
1.078131966666666585e+03
1.078225699999999961e+03
1.078280400000000100e+03
1.079142299999999977e+03
1.079158866666666654e+03
1.079180599999999913e+03
1.079813133333333326e+03
1.080192933333333258e+03
1.080234500000000025e+03
1.080509233333333441e+03
1.081066666666666606e+03
1.081659066666666604e+03
1.082466400000000021e+03
1.083201766666666572e+03
1.083291066666666666e+03
1.083336499999999887e+03
1.083386733333333268e+03
1.083420533333333424e+03
1.083432433333333393e+03
1.083456166666666604e+03
1.083953766666666752e+03
1.084001700000000028e+03
1.085012866666666696e+03
1.085107733333333272e+03
1.085676099999999906e+03
1.085692033333333256e+03
1.085693566666666584e+03
1.085723633333333282e+03
1.086967566666666698e+03
1.087052466666666760e+03
1.087149533333333238e+03
1.087626199999999926e+03
1.087881566666666686e+03
1.088239700000000084e+03
1.088451233333333221e+03
1.088537266666666710e+03
1.089107866666666723e+03
1.089766166666666777e+03
1.089809333333333370e+03
1.091330099999999902e+03
1.091731333333333396e+03
1.091818999999999960e+03
1.091825133333333270e+03
1.092194033333333437e+03
1.092215133333333370e+03
1.092262233333333370e+03
1.092391566666666677e+03
1.092609666666666726e+03
1.092654366666666647e+03
1.093424199999999928e+03
1.093435966666666673e+03
1.093438699999999926e+03
1.093466633333333220e+03
1.093542666666666719e+03
1.094521400000000085e+03
1.094568566666666584e+03
1.095617033333333438e+03
1.095637566666666771e+03
1.095644700000000057e+03
1.095853466666666691e+03
1.097195300000000088e+03
1.097234500000000025e+03
1.097261066666666693e+03
1.097597066666666706e+03
1.097891200000000026e+03
1.098049066666666704e+03
1.098363399999999956e+03
1.098525900000000092e+03
1.098531999999999925e+03
1.098533666666666704e+03
1.098632933333333312e+03
1.099271533333333309e+03
1.099288199999999961e+03
1.099671466666666674e+03
1.100720566666666627e+03
1.100734366666666574e+03
1.100842533333333222e+03
1.100902966666666771e+03
1.101068333333333385e+03
1.101183766666666770e+03
1.101193066666666709e+03
1.101277166666666744e+03
1.101688100000000077e+03
1.101748066666666773e+03
1.102037000000000035e+03
1.102270666666666557e+03
1.102282933333333403e+03
1.102798066666666728e+03
1.102815033333333304e+03
1.102825733333333346e+03
1.102846900000000005e+03
1.102905466666666598e+03
1.102958000000000084e+03
1.103395366666666632e+03
1.103422299999999950e+03
1.103595533333333378e+03
1.103786633333333384e+03
1.104024400000000014e+03
1.104047600000000102e+03
1.104959366666666710e+03
1.104989666666666608e+03
1.105340099999999893e+03
1.105394500000000107e+03
1.105836033333333262e+03
1.105911100000000033e+03
1.105960033333333286e+03
1.106034866666666630e+03
1.106109266666666599e+03
1.106634833333333290e+03
1.106733666666666750e+03
1.106768433333333405e+03
1.106776166666666768e+03
1.106815866666666579e+03
1.106887933333333422e+03
1.106958800000000110e+03
1.106963733333333266e+03
1.107251733333333277e+03
1.107678166666666584e+03
1.108016366666666727e+03
1.108063166666666575e+03
1.108453633333333300e+03
1.108738633333333382e+03
1.108741733333333286e+03
1.108750299999999925e+03
1.108870499999999993e+03
1.108930633333333390e+03
1.108977766666666639e+03
1.108981533333333346e+03
1.109049866666666730e+03
1.109133900000000040e+03
1.109199166666666770e+03
1.109285566666666682e+03
1.109373100000000022e+03
1.109480066666666744e+03
1.109486100000000079e+03
1.109510033333333240e+03
1.109938366666666752e+03
1.110045666666666648e+03
1.110297833333333301e+03
1.110817733333333308e+03
1.111190133333333279e+03
1.111409699999999930e+03
1.111676833333333434e+03
1.111960299999999961e+03
1.111977333333333263e+03
1.111983166666666648e+03
1.112042966666666644e+03
1.112065333333333228e+03
1.112620033333333367e+03
1.112910633333333408e+03
1.112921066666666775e+03
1.113409300000000030e+03
1.113590400000000045e+03
1.114060433333333322e+03
1.114198799999999892e+03
1.115264799999999923e+03
1.115365399999999909e+03
1.115519933333333256e+03
1.115593900000000076e+03
1.115597966666666707e+03
1.115630333333333283e+03
1.115642833333333328e+03
1.115712099999999964e+03
1.115742333333333363e+03
1.115778833333333296e+03
1.115781799999999976e+03
1.115800999999999931e+03
1.115829666666666753e+03
1.115952766666666776e+03
1.115968233333333274e+03
1.115995599999999968e+03
1.116009966666666742e+03
1.116065366666666705e+03
1.116090099999999893e+03
1.116132366666666712e+03
1.116191566666666631e+03
1.116277566666666644e+03
1.116299933333333229e+03
1.117317366666666658e+03
1.117576233333333221e+03
1.117677599999999984e+03
1.117919666666666672e+03
1.118007599999999911e+03
1.118060899999999947e+03
1.118132933333333312e+03
1.118619066666666640e+03
1.118649833333333390e+03
1.118652466666666669e+03
1.119114733333333334e+03
1.119295366666666723e+03
1.119317033333333256e+03
1.119423500000000104e+03
1.119528166666666721e+03
1.119821633333333239e+03
1.119878899999999931e+03
1.119986400000000003e+03
1.119987633333333406e+03
1.120013300000000072e+03
1.120063666666666677e+03
1.120095700000000079e+03
1.120104766666666592e+03
1.120107766666666748e+03
1.120218900000000076e+03
1.121359066666666649e+03
1.121365033333333258e+03
1.122357233333333397e+03
1.122488000000000056e+03
1.122561266666666597e+03
1.122616866666666738e+03
1.122764733333333425e+03
1.122868633333333264e+03
1.122893566666666629e+03
1.123068766666666761e+03
1.123097233333333406e+03
1.123196166666666613e+03
1.123211399999999912e+03
1.123222366666666630e+03
1.123230999999999995e+03
1.123272633333333260e+03
1.123344433333333427e+03
1.123405033333333222e+03
1.123484999999999900e+03
1.123730966666666745e+03
1.124170800000000099e+03
1.124732566666666571e+03
1.124852266666666765e+03
1.124923766666666779e+03
1.125207866666666632e+03
1.125629599999999982e+03
1.125737333333333254e+03
1.126585166666666737e+03
1.126793200000000070e+03
1.126805599999999913e+03
1.126861499999999978e+03
1.126952399999999898e+03
1.127454533333333302e+03
1.127478266666666741e+03
1.128158266666666577e+03
1.128184866666666721e+03
1.128193400000000111e+03
1.128212233333333415e+03
1.128216266666666570e+03
1.128593933333333325e+03
1.128921599999999899e+03
1.128938566666666702e+03
1.128942933333333258e+03
1.129010999999999967e+03
1.129172366666666676e+03
1.129297666666666601e+03
1.130024566666666715e+03
1.130286266666666734e+03
1.130747866666666596e+03
1.130751433333333352e+03
1.130923033333333251e+03
1.130958633333333410e+03
1.131052966666666634e+03
1.131440833333333330e+03
1.131585533333333387e+03
1.131779399999999896e+03
1.132711000000000013e+03
1.132804066666666586e+03
1.133624633333333350e+03
1.133631100000000060e+03
1.133664666666666562e+03
1.134471633333333330e+03
1.134627266666666628e+03
1.136498399999999947e+03
1.136695200000000114e+03
1.136801033333333407e+03
1.136940299999999979e+03
1.136959499999999935e+03
1.137084133333333284e+03
1.137301833333333434e+03
1.137344399999999951e+03
1.137519633333333331e+03
1.138528933333333271e+03
1.138977033333333338e+03
1.139413600000000088e+03
1.139574033333333318e+03
1.139815700000000106e+03
1.139852699999999913e+03
1.140100366666666559e+03
1.140395733333333283e+03
1.140500533333333351e+03
1.142508866666666563e+03
1.143345666666666602e+03
1.143607866666666723e+03
1.143780400000000100e+03
1.143787233333333234e+03
1.144390066666666598e+03
1.145088066666666691e+03
1.146095466666666653e+03
1.146307866666666769e+03
1.146326133333333246e+03
1.146433466666666618e+03
1.146890599999999949e+03
1.146912466666666660e+03
1.147223333333333358e+03
1.147691033333333280e+03
1.147930733333333364e+03
1.149348400000000083e+03
1.149668100000000095e+03
1.150492199999999912e+03
1.151231666666666570e+03
1.151347766666666757e+03
1.151614966666666760e+03
1.151722066666666706e+03
1.151725599999999986e+03
1.152212099999999964e+03
1.153135366666666641e+03
1.153250466666666625e+03
1.153899466666666740e+03
1.154288900000000012e+03
1.154320533333333287e+03
1.154372366666666721e+03
1.154469733333333352e+03
1.154606533333333346e+03
1.154742633333333288e+03
1.154776666666666642e+03
1.154787933333333285e+03
1.154823466666666718e+03
1.154900499999999965e+03
1.154927500000000009e+03
1.154997666666666646e+03
1.155081899999999905e+03
1.155287499999999909e+03
1.155289033333333236e+03
1.155302799999999934e+03
1.155512666666666746e+03
1.155568466666666609e+03
1.155765666666666675e+03
1.155869999999999891e+03
1.155931800000000067e+03
1.156278866666666772e+03
1.156327633333333324e+03
1.156852699999999913e+03
1.157036433333333434e+03
1.157192166666666708e+03
1.157338666666666768e+03
1.157646366666666609e+03
1.158970900000000029e+03
1.159361233333333303e+03
1.159390599999999949e+03
1.159394900000000007e+03
1.159404033333333246e+03
1.159529933333333247e+03
1.159880400000000009e+03
1.159885633333333317e+03
1.159887699999999995e+03
1.159890933333333351e+03
1.161290633333333290e+03
1.161542366666666567e+03
1.162583599999999933e+03
1.162672533333333377e+03
1.163079633333333277e+03
1.163190466666666680e+03
1.163227366666666740e+03
1.163337433333333365e+03
1.163697733333333417e+03
1.166809033333333446e+03
1.168037766666666585e+03
1.168200266666666721e+03
