# Supplementary material for: Laminar organization of cellular microcircuits modulating human interictal epileptiform discharges
Source: Nat Neurosci. 2026 Apr 30;29(6):1462–75. doi: 10.1038/s41593-026-02258-4 (PMC13246451; doi:10.1038/s41593-026-02258-4)
Supplement: Supplementary file 12 — Statistical Source Data. [file 41593_2026_2258_MOESM12_ESM.zip › ED3/neuron_spks_raster_1.txt]

5.915499999999999758e+00
1.315499999999999936e+01
1.341239999999999988e+01
1.348933333333333273e+01
1.611370000000000147e+01
1.707196666666666829e+01
1.725466666666666526e+01
1.798386666666666756e+01
1.862583333333333258e+01
1.884433333333333493e+01
1.990416666666666501e+01
2.005239999999999867e+01
2.049540000000000006e+01
2.081336666666666702e+01
2.099279999999999902e+01
2.167473333333333230e+01
2.200290000000000035e+01
2.248153333333333492e+01
2.334656666666666780e+01
2.414829999999999899e+01
2.442296666666666738e+01
2.531126666666666836e+01
2.567073333333333451e+01
2.649463333333333281e+01
2.670993333333333197e+01
2.707123333333333193e+01
2.814659999999999940e+01
2.822459999999999880e+01
2.859176666666666833e+01
2.913113333333333443e+01
3.023216666666666796e+01
3.044283333333333275e+01
3.074083333333333456e+01
3.168166666666666842e+01
3.209506666666666774e+01
3.260020000000000095e+01
3.316156666666666553e+01
3.328646666666666931e+01
3.336183333333333678e+01
3.388076666666666625e+01
3.442246666666666499e+01
3.470179999999999865e+01
3.499130000000000251e+01
3.523306666666666587e+01
3.558216666666666583e+01
3.635640000000000072e+01
3.649333333333333229e+01
3.664373333333332994e+01
3.672453333333333347e+01
3.684720000000000084e+01
3.692243333333333055e+01
3.712870000000000203e+01
3.735463333333333225e+01
3.807463333333333111e+01
3.849569999999999936e+01
3.874866666666666504e+01
3.884616666666666873e+01
3.901219999999999999e+01
3.915273333333333028e+01
3.949026666666666330e+01
3.972809999999999775e+01
3.985293333333333266e+01
4.005720000000000169e+01
4.087339999999999662e+01
4.113436666666666497e+01
4.178303333333333569e+01
4.201606666666666712e+01
4.251016666666667021e+01
4.272256666666666547e+01
4.310186666666666611e+01
4.320543333333333180e+01
4.344653333333333478e+01
4.374463333333333281e+01
4.387630000000000052e+01
4.396186666666666554e+01
4.424696666666666545e+01
4.443619999999999948e+01
4.475833333333333286e+01
4.516233333333333633e+01
4.527883333333333127e+01
4.552199999999999847e+01
4.583916666666666373e+01
4.601216666666666555e+01
4.606730000000000302e+01
4.618480000000000274e+01
4.639436666666667008e+01
4.651353333333333495e+01
4.658346666666666636e+01
4.668189999999999884e+01
4.681353333333333211e+01
4.698510000000000275e+01
4.710523333333333085e+01
4.717936666666666667e+01
4.733496666666666641e+01
4.735846666666666493e+01
4.751933333333333564e+01
4.763730000000000331e+01
4.778793333333333493e+01
4.798863333333333259e+01
4.816159999999999997e+01
4.827239999999999753e+01
4.836973333333333613e+01
4.846976666666666489e+01
4.854419999999999646e+01
4.872686666666666611e+01
4.891143333333333487e+01
4.918523333333333625e+01
4.931626666666666381e+01
4.939546666666666397e+01
4.948709999999999809e+01
4.958689999999999998e+01
4.986636666666666429e+01
5.027503333333333302e+01
5.038973333333333215e+01
5.055206666666666848e+01
5.069556666666666445e+01
5.079229999999999734e+01
5.122536666666666605e+01
5.150816666666666777e+01
5.161953333333333660e+01
5.197493333333333254e+01
5.209266666666666623e+01
5.221783333333333132e+01
5.235993333333333055e+01
5.243173333333333375e+01
5.280526666666666813e+01
5.286950000000000216e+01
5.298496666666666499e+01
5.317513333333333492e+01
5.337853333333332984e+01
5.353023333333333511e+01
5.366866666666666674e+01
5.382699999999999818e+01
5.397676666666666989e+01
5.411076666666666313e+01
5.435779999999999745e+01
5.445466666666666811e+01
5.470996666666666641e+01
5.482953333333333035e+01
5.493723333333333159e+01
5.511953333333333660e+01
5.524613333333333287e+01
5.556953333333333234e+01
5.563933333333333309e+01
5.576216666666666555e+01
5.592586666666666417e+01
5.604310000000000258e+01
5.618746666666666556e+01
5.626899999999999835e+01
5.647726666666666517e+01
5.658829999999999671e+01
5.673506666666666831e+01
5.696493333333333453e+01
5.723766666666666936e+01
5.734436666666666582e+01
5.756803333333333228e+01
5.770703333333333518e+01
5.789800000000000324e+01
5.801126666666666409e+01
5.817573333333333352e+01
5.842853333333333410e+01
5.854026666666666756e+01
5.861296666666666511e+01
5.863946666666666374e+01
5.888423333333333431e+01
5.912126666666666353e+01
5.933376666666666921e+01
5.936226666666666318e+01
5.947520000000000095e+01
5.982646666666666846e+01
5.991149999999999665e+01
6.005243333333333311e+01
6.020273333333333454e+01
6.032783333333333076e+01
6.054006666666666803e+01
6.071063333333333389e+01
6.082426666666666648e+01
6.093443333333333101e+01
6.112133333333333240e+01
6.124560000000000315e+01
6.144593333333333618e+01
6.163763333333333350e+01
6.183656666666666979e+01
6.207916666666666572e+01
6.217949999999999733e+01
6.230700000000000216e+01
6.250703333333333234e+01
6.263366666666667015e+01
6.282133333333333525e+01
6.294066666666666521e+01
6.303756666666666320e+01
6.310866666666666447e+01
6.336849999999999739e+01
6.354890000000000327e+01
6.363700000000000045e+01
6.378320000000000078e+01
6.395850000000000080e+01
6.412350000000000705e+01
6.427533333333333587e+01
6.439603333333333524e+01
6.449606666666666399e+01
6.474076666666667279e+01
6.487749999999999773e+01
6.509833333333332916e+01
6.521946666666666204e+01
6.532346666666666124e+01
6.544629999999999370e+01
6.559566666666667345e+01
6.574416666666667197e+01
6.591276666666666983e+01
6.599253333333332705e+01
6.617796666666666283e+01
6.630780000000000030e+01
6.643866666666666276e+01
6.659546666666666681e+01
6.671356666666666513e+01
6.720873333333332766e+01
6.747589999999999577e+01
6.757786666666666520e+01
6.784340000000000259e+01
6.796273333333333255e+01
6.811746666666667238e+01
6.824710000000000321e+01
6.839556666666666729e+01
6.852573333333333494e+01
6.869166666666666288e+01
6.879179999999999495e+01
6.895529999999999404e+01
6.904446666666666488e+01
6.934990000000000521e+01
6.952213333333332912e+01
6.988626666666667120e+01
6.998883333333333212e+01
7.019443333333333612e+01
7.030400000000000205e+01
7.043666666666666742e+01
7.058270000000000266e+01
7.077266666666666595e+01
7.087883333333333269e+01
7.117719999999999914e+01
7.134763333333333435e+01
7.149663333333333526e+01
7.170003333333333728e+01
7.185716666666667152e+01
7.202426666666666222e+01
7.224410000000000309e+01
7.238849999999999341e+01
7.253226666666667199e+01
7.265623333333333278e+01
7.279179999999999495e+01
7.305686666666666440e+01
7.314966666666666129e+01
7.328216666666666868e+01
7.346233333333333348e+01
7.357973333333333699e+01
7.374363333333333514e+01
7.389019999999999300e+01
7.398709999999999809e+01
7.410649999999999693e+01
7.421529999999999916e+01
7.433173333333333233e+01
7.464339999999999975e+01
7.484946666666667170e+01
7.501760000000000161e+01
7.514459999999999695e+01
7.527953333333333319e+01
7.549049999999999727e+01
7.557546666666667079e+01
7.575783333333333758e+01
7.596086666666666076e+01
7.605923333333333858e+01
7.614180000000000348e+01
7.647073333333332812e+01
7.662456666666666649e+01
7.675113333333332832e+01
7.688983333333332837e+01
7.709640000000000271e+01
7.722526666666666983e+01
7.734436666666667293e+01
7.749313333333333276e+01
7.758299999999999841e+01
7.773666666666666458e+01
7.785666666666666913e+01
7.801609999999999445e+01
7.819313333333333560e+01
7.838523333333333198e+01
7.867253333333333387e+01
7.889553333333333285e+01
7.900296666666666567e+01
7.910676666666667245e+01
7.923186666666666156e+01
7.942260000000000275e+01
7.944673333333332721e+01
7.950706666666665967e+01
7.961673333333332891e+01
7.978836666666666133e+01
8.011589999999999634e+01
8.026866666666666106e+01
8.056376666666666608e+01
8.078316666666667345e+01
8.096229999999999905e+01
8.111293333333333067e+01
8.122336666666666360e+01
8.146233333333333348e+01
8.175453333333332750e+01
8.189823333333333721e+01
8.212606666666667365e+01
8.230523333333333369e+01
8.244299999999999784e+01
8.258889999999999532e+01
8.275896666666666590e+01
8.300576666666667336e+01
8.327696666666666658e+01
8.350833333333333997e+01
8.379879999999999995e+01
8.394156666666667377e+01
8.408856666666666513e+01
8.426709999999999923e+01
8.437863333333334026e+01
8.462043333333333806e+01
8.463403333333333478e+01
8.478866666666667129e+01
8.505083333333332973e+01
8.524370000000000402e+01
8.533816666666666606e+01
8.539993333333333680e+01
8.542196666666666260e+01
8.568666666666666742e+01
8.588283333333333758e+01
8.624179999999999779e+01
8.655356666666666854e+01
8.712256666666667115e+01
8.727006666666666490e+01
8.746493333333333453e+01
8.776243333333333396e+01
8.791346666666666465e+01
8.803613333333333912e+01
8.828303333333333569e+01
8.844986666666666508e+01
8.856770000000000209e+01
8.883026666666665960e+01
8.902760000000000673e+01
8.924363333333333514e+01
8.945393333333333885e+01
8.972313333333333674e+01
8.991536666666667088e+01
9.000100000000000477e+01
9.028513333333333435e+01
9.031306666666667127e+01
9.070286666666666520e+01
9.091823333333333323e+01
9.112283333333333246e+01
9.129319999999999879e+01
9.133496666666667352e+01
9.146453333333333546e+01
9.157909999999999684e+01
9.188020000000000209e+01
9.211026666666666074e+01
9.216283333333333871e+01
9.233386666666666542e+01
9.252863333333333173e+01
9.277066666666667061e+01
9.294856666666666456e+01
9.307623333333333449e+01
9.323946666666667227e+01
9.344866666666666788e+01
9.361566666666666947e+01
9.379403333333333137e+01
9.399506666666667343e+01
9.418869999999999720e+01
9.437600000000000477e+01
9.455013333333333492e+01
9.473399999999999466e+01
9.494010000000000105e+01
9.510106666666666797e+01
9.530006666666666604e+01
9.558416666666666117e+01
9.575833333333333997e+01
9.578416666666666401e+01
9.632806666666667184e+01
9.636183333333333678e+01
9.673739999999999384e+01
9.687770000000000437e+01
9.722469999999999857e+01
9.744393333333333374e+01
9.782053333333333001e+01
9.816469999999999629e+01
9.818443333333333101e+01
9.841196666666667170e+01
9.868179999999999552e+01
9.882983333333334031e+01
9.897786666666667088e+01
9.930979999999999563e+01
9.959759999999999991e+01
9.961769999999999925e+01
9.996913333333333185e+01
1.002311333333333323e+02
1.005035000000000025e+02
1.007893333333333317e+02
1.018470333333333286e+02
1.020250999999999948e+02
1.059112333333333282e+02
1.060698333333333352e+02
1.069805999999999955e+02
1.084443333333333328e+02
1.097701333333333338e+02
1.114843000000000046e+02
1.123140333333333274e+02
1.131424666666666639e+02
1.134159666666666624e+02
1.146592333333333329e+02
1.148135000000000048e+02
1.150044333333333384e+02
1.164808666666666710e+02
1.169044999999999987e+02
1.169555000000000007e+02
1.170844000000000023e+02
1.176795333333333389e+02
1.182275333333333265e+02
1.204944333333333333e+02
1.205079666666666611e+02
1.209834333333333376e+02
1.213660333333333341e+02
1.214733666666666636e+02
1.216417666666666690e+02
1.219802999999999997e+02
1.221870666666666665e+02
1.221972333333333296e+02
1.224138666666666637e+02
1.227262999999999948e+02
1.228688333333333276e+02
1.230696666666666630e+02
1.232976000000000028e+02
1.234144000000000005e+02
1.238012999999999977e+02
1.238128666666666646e+02
1.241546333333333365e+02
1.241636666666666713e+02
1.241787000000000063e+02
1.243883333333333354e+02
1.245746000000000038e+02
1.249022666666666623e+02
1.253087000000000018e+02
1.253174000000000063e+02
1.256735333333333386e+02
1.256868999999999943e+02
1.259446999999999974e+02
1.261509999999999962e+02
1.263420666666666676e+02
1.265706333333333333e+02
1.272189666666666596e+02
1.272282333333333355e+02
1.275109999999999957e+02
1.276651333333333298e+02
1.276875333333333344e+02
1.280983999999999980e+02
1.284779666666666742e+02
1.284896999999999991e+02
1.285047666666666544e+02
1.288395333333333213e+02
1.290792333333333204e+02
1.294218999999999937e+02
1.294374333333333311e+02
1.297736999999999910e+02
1.303172000000000139e+02
1.303274000000000115e+02
1.303401666666666756e+02
1.307454999999999927e+02
1.309227999999999952e+02
1.310925333333333356e+02
1.313672333333333313e+02
1.316645000000000039e+02
1.320335666666666725e+02
1.321896666666666533e+02
1.322007999999999868e+02
1.325873666666666679e+02
1.327316333333333205e+02
1.334543333333333237e+02
1.341333999999999946e+02
1.341422666666666714e+02
1.346220999999999890e+02
1.346354000000000042e+02
1.348261666666666656e+02
1.350532666666666728e+02
1.353243999999999971e+02
1.356041333333333228e+02
1.359285333333333199e+02
1.361302000000000021e+02
1.363688999999999965e+02
1.363804333333333432e+02
1.367456333333333305e+02
1.372470666666666546e+02
1.372568333333333328e+02
1.379367000000000019e+02
1.379497000000000071e+02
1.381306999999999903e+02
1.383263666666666722e+02
1.385603000000000122e+02
1.387515999999999963e+02
1.392764999999999986e+02
1.392880999999999858e+02
1.396266999999999996e+02
1.398331333333333362e+02
1.400193666666666559e+02
1.403974333333333391e+02
1.408324000000000069e+02
1.410616666666666674e+02
1.412817000000000007e+02
1.415061333333333380e+02
1.416174666666666724e+02
1.417955000000000041e+02
1.421050666666666586e+02
1.421180999999999983e+02
1.425032666666666614e+02
1.428340333333333376e+02
1.428473666666666588e+02
1.431205333333333272e+02
1.434203666666666663e+02
1.434301666666666790e+02
1.434403666666666766e+02
1.437062666666666644e+02
1.439833000000000141e+02
1.442974333333333448e+02
1.443127666666666755e+02
1.445902666666666789e+02
1.447367999999999881e+02
1.449685000000000059e+02
1.454188333333333389e+02
1.458660666666666543e+02
1.467385666666666566e+02
1.467505333333333226e+02
1.469456333333333475e+02
1.482428999999999917e+02
1.482525666666666666e+02
1.491776999999999873e+02
1.510314666666666596e+02
1.510425666666666586e+02
1.510507333333333406e+02
1.518989333333333320e+02
1.522824333333333300e+02
1.522922000000000082e+02
1.529750666666666632e+02
1.529876666666666551e+02
1.530554666666666606e+02
1.540282333333333327e+02
1.540382666666666580e+02
1.552402999999999906e+02
1.553778333333333421e+02
1.553911999999999978e+02
1.557533333333333303e+02
1.557655666666666718e+02
1.560548666666666691e+02
1.564468333333333305e+02
1.568153000000000077e+02
1.578150666666666666e+02
1.578265333333333444e+02
1.592639333333333411e+02
1.594319999999999879e+02
1.594433999999999969e+02
1.599398333333333255e+02
1.602245000000000061e+02
1.611599333333333277e+02
1.611673666666666804e+02
1.611772333333333336e+02
1.614596999999999980e+02
1.623707333333333338e+02
1.623833333333333258e+02
1.628540000000000134e+02
1.628630333333333340e+02
1.628732666666666660e+02
1.641343666666666650e+02
1.641426333333333218e+02
1.654449333333333243e+02
1.661846666666666579e+02
1.661934666666666658e+02
1.666829666666666583e+02
1.670807333333333418e+02
1.670897666666666623e+02
1.671016333333333250e+02
1.679354666666666560e+02
1.679448666666666554e+02
1.688857999999999890e+02
1.688980333333333306e+02
1.689084000000000003e+02
1.694043333333333408e+02
1.694129666666666765e+02
1.694801999999999964e+02
1.698047333333333313e+02
1.698211000000000013e+02
1.706307999999999936e+02
1.706378333333333330e+02
1.706512999999999920e+02
1.711321000000000083e+02
1.711406666666666752e+02
1.711520999999999901e+02
1.719728000000000065e+02
1.719877333333333240e+02
1.724553666666666629e+02
1.724691333333333318e+02
1.727426000000000101e+02
1.728978333333333239e+02
1.730029000000000110e+02
1.730158333333333474e+02
1.734590000000000032e+02
1.737182333333333304e+02
1.737283333333333246e+02
1.746160000000000139e+02
1.746243000000000052e+02
1.751157000000000039e+02
1.755817999999999870e+02
1.755911000000000115e+02
1.756051666666666620e+02
1.760010000000000048e+02
1.770912999999999897e+02
1.771003333333333387e+02
1.771083000000000141e+02
1.773863000000000056e+02
1.778403999999999883e+02
1.786075666666666564e+02
1.786180333333333294e+02
1.790328000000000088e+02
1.790852999999999895e+02
1.795535000000000139e+02
1.795623999999999967e+02
1.802949999999999875e+02
1.810918333333333408e+02
1.811015333333333217e+02
1.817131666666666661e+02
1.817206666666666592e+02
1.827842666666666673e+02
1.827931000000000097e+02
1.836070333333333338e+02
1.836144666666666581e+02
1.836287333333333436e+02
1.841411666666666633e+02
1.845460999999999956e+02
1.846249333333333311e+02
1.847415333333333365e+02
1.847516333333333307e+02
1.852769333333333464e+02
1.852865333333333240e+02
1.856295666666666762e+02
1.856405333333333374e+02
1.864316333333333375e+02
1.864405999999999892e+02
1.864859333333333211e+02
1.866199333333333357e+02
1.868401666666666756e+02
1.879758333333333269e+02
1.879855000000000018e+02
1.879938999999999965e+02
1.885979333333333443e+02
1.894430333333333465e+02
1.894509666666666590e+02
1.895262333333333231e+02
1.900774333333333459e+02
1.900879666666666594e+02
1.903274333333333459e+02
1.913392333333333397e+02
1.913461000000000070e+02
1.922312666666666701e+02
1.922387333333333288e+02
1.927525333333333322e+02
1.927607666666666546e+02
1.927675333333333469e+02
1.931528666666666538e+02
1.943374000000000024e+02
1.943452666666666744e+02
1.943560333333333290e+02
1.947458333333333371e+02
1.947538000000000125e+02
1.947620666666666693e+02
1.955196333333333314e+02
1.959188333333333389e+02
1.959272666666666680e+02
1.959339333333333286e+02
1.961913666666666529e+02
1.965345666666666773e+02
1.968269666666666637e+02
1.968378999999999905e+02
1.970117666666666594e+02
1.970780000000000030e+02
1.970929333333333204e+02
1.973762333333333459e+02
1.976048999999999864e+02
1.976144333333333236e+02
1.979514000000000067e+02
1.979630333333333283e+02
1.986340333333333206e+02
1.986418999999999926e+02
1.986527333333333445e+02
1.990968333333333362e+02
1.991906666666666581e+02
1.991985999999999990e+02
1.992081000000000017e+02
1.993159333333333336e+02
1.994139666666666528e+02
1.996175666666666757e+02
1.999439666666666540e+02
2.000868666666666797e+02
2.001076666666666597e+02
2.001216000000000008e+02
2.009632333333333349e+02
2.009713666666666541e+02
2.009812000000000012e+02
2.013762333333333459e+02
2.015310666666666748e+02
2.022556333333333214e+02
2.022632333333333463e+02
2.022722666666666669e+02
2.026860666666666759e+02
2.027264999999999873e+02
2.030634000000000015e+02
2.030790666666666766e+02
2.032751333333333434e+02
2.034181666666666786e+02
2.037262333333333402e+02
2.037360666666666589e+02
2.045531333333333350e+02
2.045633666666666670e+02
2.045771333333333359e+02
2.053433666666666682e+02
2.074940666666666687e+02
2.091509000000000071e+02
2.091581333333333248e+02
2.091666999999999916e+02
2.101103999999999985e+02
2.101156000000000006e+02
2.101208333333333371e+02
2.106650999999999954e+02
2.112885666666666680e+02
2.112956666666666763e+02
2.131954333333333409e+02
2.132034333333333223e+02
2.132131333333333316e+02
2.137738666666666631e+02
2.137847333333333211e+02
2.137926666666666620e+02
2.139827999999999975e+02
2.151977666666666664e+02
2.158719666666666797e+02
2.158787000000000091e+02
2.158871333333333382e+02
2.167724666666666735e+02
2.169496000000000038e+02
2.169570333333333281e+02
2.171247999999999934e+02
2.171338000000000079e+02
2.172803333333333455e+02
2.176571666666666545e+02
2.178213000000000079e+02
2.184189333333333423e+02
2.184264000000000010e+02
2.185853666666666584e+02
2.200657333333333270e+02
2.200733666666666579e+02
2.203708333333333371e+02
2.208946666666666658e+02
2.209066666666666663e+02
2.216480666666666650e+02
2.218060666666666805e+02
2.218167666666666662e+02
2.218263000000000034e+02
2.232059333333333200e+02
2.232136666666666542e+02
2.232221333333333462e+02
2.233643999999999892e+02
2.234258333333333439e+02
2.238216666666666583e+02
2.238309666666666544e+02
2.238804666666666776e+02
2.241590333333333263e+02
2.243665333333333365e+02
2.245099666666666565e+02
2.245192999999999870e+02
2.246430000000000007e+02
2.249713666666666541e+02
2.255056333333333214e+02
2.261875666666666689e+02
2.266015333333333217e+02
2.271700333333333219e+02
2.274478333333333353e+02
2.277047000000000025e+02
2.280512999999999977e+02
2.280580999999999960e+02
2.280641999999999996e+02
2.293293666666666581e+02
2.295588333333333253e+02
2.299984666666666726e+02
2.304979666666666560e+02
2.314599333333333391e+02
2.314671333333333223e+02
2.314771000000000072e+02
2.318368333333333453e+02
2.324032666666666671e+02
2.335429666666666719e+02
2.341750666666666802e+02
2.346842000000000041e+02
2.350893333333333430e+02
2.353760000000000048e+02
2.353832666666666569e+02
2.353913666666666700e+02
2.358858333333333235e+02
2.364171666666666738e+02
2.371649999999999920e+02
2.376984999999999957e+02
2.379734333333333325e+02
2.379803333333333342e+02
2.379900666666666780e+02
2.379963999999999942e+02
2.380574333333333357e+02
2.392931666666666786e+02
2.400035000000000025e+02
2.406873999999999967e+02
2.411961666666666702e+02
2.414886999999999944e+02
2.417087666666666621e+02
2.417163999999999930e+02
2.417232999999999947e+02
2.423728000000000122e+02
2.427012000000000000e+02
2.434744666666666717e+02
2.441670666666666705e+02
2.441743333333333226e+02
2.441813999999999965e+02
2.442412999999999954e+02
2.451444666666666592e+02
2.457959666666666578e+02
2.459902333333333218e+02
2.461624333333333254e+02
2.465472666666666726e+02
2.468637999999999977e+02
2.470075999999999965e+02
2.476367333333333249e+02
2.485099999999999909e+02
2.496163666666666643e+02
2.499613333333333287e+02
2.510417666666666605e+02
2.510563999999999965e+02
2.510646999999999878e+02
2.510710333333333324e+02
2.512919666666666672e+02
2.514763666666666779e+02
2.517668999999999926e+02
2.521641999999999939e+02
2.524694666666666762e+02
2.529187333333333356e+02
2.533893666666666604e+02
2.533974333333333391e+02
2.534038333333333242e+02
2.535345666666666773e+02
2.538692333333333409e+02
2.541676666666666620e+02
2.551377999999999986e+02
2.559542333333333204e+02
2.562093333333333476e+02
2.564209999999999923e+02
2.569024999999999750e+02
2.573647666666666396e+02
2.573706999999999994e+02
2.573720666666666830e+02
2.573824000000000183e+02
2.573890999999999849e+02
2.577620333333333065e+02
2.580301999999999794e+02
2.583167333333333318e+02
2.587113666666666631e+02
2.589250666666666802e+02
2.593514333333333184e+02
2.595763666666666722e+02
2.598278000000000247e+02
2.598357333333333372e+02
2.598426666666666733e+02
2.600756000000000085e+02
2.603654999999999973e+02
2.604111666666666451e+02
2.608587999999999738e+02
2.610702999999999747e+02
2.610976999999999748e+02
2.611857999999999720e+02
2.611956000000000131e+02
2.612051000000000158e+02
2.613053333333333512e+02
2.615525999999999840e+02
2.619180333333333124e+02
2.627676333333333218e+02
2.634979666666666844e+02
2.638077333333333172e+02
2.638521000000000072e+02
2.647213666666666541e+02
2.648272000000000048e+02
2.648348666666666418e+02
2.650277333333333445e+02
2.653883000000000152e+02
2.659655666666666889e+02
2.664168666666666923e+02
2.664248333333333107e+02
2.671941333333333546e+02
2.679948333333333608e+02
2.686520666666666557e+02
2.695256999999999721e+02
2.700868666666666513e+02
2.704323333333333608e+02
2.711583333333333599e+02
2.716100000000000136e+02
2.726376333333333264e+02
2.728066333333333091e+02
2.728139333333333525e+02
2.728204999999999814e+02
2.729343666666666763e+02
2.733398666666666941e+02
2.736189333333333593e+02
2.737826999999999771e+02
2.737898000000000138e+02
2.737983666666666522e+02
2.741247333333333245e+02
2.745243333333333453e+02
2.748812333333333413e+02
2.752708000000000084e+02
2.752778999999999883e+02
2.757897333333333449e+02
2.763031333333333350e+02
2.770237000000000194e+02
2.770307000000000244e+02
2.778283999999999878e+02
2.781007666666666864e+02
2.784168666666666923e+02
2.789394666666666467e+02
2.795133333333333212e+02
2.804378333333333444e+02
2.806851333333333400e+02
2.812135333333333165e+02
2.815116666666666561e+02
2.827410333333333483e+02
2.830766666666666538e+02
2.832982999999999834e+02
2.840768666666666604e+02
2.845120999999999754e+02
2.851600333333333310e+02
2.854890333333333388e+02
2.857917333333333545e+02
2.862093666666666536e+02
2.863874000000000137e+02
2.866451000000000136e+02
2.868470666666666489e+02
2.880711000000000013e+02
2.884422666666666828e+02
2.887968333333333248e+02
2.894809999999999945e+02
2.901789999999999736e+02
2.903756666666666888e+02
2.909340666666666948e+02
2.913203666666666436e+02
2.926511333333333482e+02
2.928997666666666646e+02
2.932151666666666756e+02
2.936190666666666402e+02
2.940616999999999734e+02
2.944477333333333604e+02
2.952561999999999784e+02
2.955493666666666854e+02
2.959553999999999974e+02
2.961671333333333109e+02
2.966716333333333182e+02
2.972240666666666584e+02
2.974510000000000218e+02
2.977780000000000200e+02
2.983465666666666607e+02
2.987662666666666951e+02
2.991218333333333135e+02
2.993428333333333171e+02
2.996766000000000076e+02
3.002899333333333516e+02
3.004951333333333423e+02
3.009103666666666754e+02
3.014930666666666639e+02
3.020640999999999963e+02
3.029033999999999764e+02
3.032400999999999840e+02
3.037026666666666870e+02
3.038532666666666842e+02
3.046238666666666859e+02
3.049394333333333407e+02
3.054688666666666563e+02
3.063799000000000206e+02
3.073750333333333060e+02
3.073818333333333612e+02
3.073889666666666471e+02
3.081145000000000209e+02
3.083395666666666557e+02
3.088730333333333533e+02
3.090909666666666453e+02
3.095149999999999864e+02
3.100307999999999993e+02
3.108673999999999751e+02
3.111156333333333350e+02
3.115899333333333061e+02
3.118676333333333446e+02
3.127940666666666516e+02
3.135925333333333356e+02
3.141133333333333439e+02
3.147259333333333302e+02
3.149704333333333466e+02
3.159483333333333235e+02
3.162131666666666661e+02
3.163976666666666802e+02
3.169710333333333097e+02
3.177547666666666828e+02
3.182104666666666617e+02
3.184580333333333328e+02
3.191514333333333298e+02
3.193539666666666790e+02
3.202545999999999822e+02
3.205726666666666915e+02
3.210496333333333610e+02
3.221130666666666684e+02
3.221198333333333608e+02
3.221268666666666718e+02
3.221338333333333139e+02
3.221650999999999954e+02
3.224402666666666732e+02
3.229282333333333099e+02
3.230853666666666868e+02
3.233434333333333370e+02
3.237576666666666938e+02
3.244678333333333171e+02
3.248645666666666898e+02
3.253415333333333592e+02
3.259014000000000237e+02
3.262264666666666812e+02
3.266312666666666473e+02
3.272486999999999853e+02
3.278679000000000201e+02
3.287623333333333449e+02
3.289400666666666666e+02
3.291943999999999733e+02
3.299174333333333493e+02
3.301311999999999784e+02
3.307543666666666695e+02
3.310001666666666438e+02
3.315637666666666519e+02
3.318887666666666405e+02
3.326965999999999894e+02
3.345852666666666551e+02
3.349506999999999834e+02
3.357108999999999810e+02
3.359744333333333088e+02
3.367093333333333476e+02
3.375769666666666922e+02
3.375830333333333328e+02
3.376266333333333591e+02
3.381929333333333147e+02
3.387721000000000231e+02
3.412237666666666769e+02
3.415740999999999872e+02
3.427189999999999941e+02
3.442884999999999991e+02
3.451519333333333179e+02
3.461406999999999812e+02
3.488328666666666891e+02
3.513676333333333446e+02
3.552124000000000024e+02
3.557680666666666411e+02
3.643680333333333579e+02
3.695112666666666428e+02
3.712477333333333149e+02
3.722318666666666900e+02
3.757021333333333359e+02
3.771931999999999903e+02
3.822013666666666722e+02
3.846696333333333087e+02
3.893105666666666593e+02
3.925998999999999910e+02
4.022646666666666420e+02
4.022704333333333580e+02
4.022760333333333165e+02
4.055246000000000208e+02
4.055302666666666482e+02
4.055378000000000043e+02
4.056162333333333549e+02
4.056940666666666857e+02
4.139391666666666652e+02
4.255278000000000134e+02
4.463999666666666712e+02
4.802270333333333383e+02
4.802329333333333352e+02
4.802387333333333572e+02
5.270807999999999538e+02
5.544607333333333372e+02
5.701067666666666582e+02
5.776030666666666775e+02
5.870620999999999867e+02
5.883105333333332965e+02
6.071996333333332814e+02
6.072052333333333536e+02
6.072110999999999876e+02
6.174882333333333690e+02
6.294932000000000016e+02
6.460777333333332990e+02
6.541625666666666348e+02
6.706830999999999676e+02
6.722752333333332899e+02
6.805560000000000400e+02
6.837723999999999478e+02
6.918800999999999704e+02
6.918868333333333567e+02
6.918938333333333048e+02
6.919001666666666779e+02
6.973786666666666179e+02
7.510813000000000557e+02
7.510875333333333401e+02
7.510939333333333252e+02
7.511003666666666732e+02
8.141423333333333403e+02
8.141523333333333312e+02
8.141580333333333783e+02
8.243889666666666471e+02
8.244192666666666582e+02
8.244394333333333407e+02
8.249068999999999505e+02
8.291725999999999885e+02
8.600828333333333831e+02
8.626945666666666739e+02
8.682567333333333863e+02
8.682643333333332976e+02
8.768201666666666370e+02
8.768268666666666604e+02
8.818392333333333681e+02
9.049215000000000373e+02
9.121695666666666966e+02
9.201837000000000444e+02
9.201896333333332905e+02
9.201943999999999733e+02
9.202027333333332990e+02
9.202074999999999818e+02
9.274924666666667008e+02
9.369288000000000238e+02
9.435585333333333438e+02
9.458651999999999589e+02
9.475214666666666972e+02
9.656649666666667144e+02
9.694605000000000246e+02
9.733882999999999583e+02
9.733938000000000557e+02
9.734004666666667163e+02
9.734054333333333489e+02
9.734120666666666466e+02
9.734180333333333692e+02
9.739506999999999834e+02
9.757827999999999520e+02
9.757888666666666495e+02
9.757956666666666479e+02
9.758015333333332819e+02
1.000391833333333352e+03
1.000398066666666637e+03
1.000403566666666620e+03
1.001026566666666668e+03
1.001032299999999964e+03
1.001038300000000049e+03
1.001044733333333284e+03
1.001052333333333308e+03
1.001057566666666617e+03
1.005135200000000054e+03
1.005142033333333302e+03
1.005148433333333287e+03
1.005155066666666698e+03
1.005161666666666633e+03
1.008366899999999987e+03
1.009092300000000023e+03
1.009098399999999970e+03
1.009104033333333291e+03
1.009115300000000047e+03
1.011151266666666629e+03
1.011157266666666715e+03
1.011164800000000014e+03
1.011170299999999997e+03
1.012319266666666636e+03
1.012628466666666668e+03
1.012634666666666703e+03
1.012641166666666663e+03
1.012647866666666687e+03
1.012654733333333297e+03
1.014577400000000011e+03
1.014583733333333385e+03
1.015356400000000008e+03
1.015363200000000006e+03
1.015372333333333358e+03
1.015377866666666705e+03
1.015874366666666674e+03
1.015882899999999950e+03
1.015889300000000048e+03
1.022534866666666630e+03
1.022542166666666617e+03
1.022547800000000052e+03
1.024161766666666608e+03
1.024168100000000095e+03
1.024175199999999904e+03
1.024181199999999990e+03
1.024317766666666557e+03
1.024327700000000050e+03
1.026920433333333222e+03
1.026928599999999960e+03
1.026935133333333397e+03
1.029319066666666686e+03
1.029326166666666722e+03
1.029332533333333231e+03
1.031416533333333291e+03
1.031423399999999901e+03
1.031429166666666561e+03
1.032318466666666609e+03
1.033527166666666744e+03
1.033533933333333380e+03
1.036249333333333425e+03
1.036255966666666609e+03
1.036261999999999944e+03
1.040774233333333314e+03
1.040780700000000024e+03
1.040786233333333257e+03
1.042251366666666627e+03
1.042258533333333389e+03
1.042264166666666597e+03
1.043231466666666620e+03
1.043238900000000058e+03
1.043244699999999966e+03
1.044743899999999940e+03
1.044752533333333304e+03
1.044758366666666689e+03
1.046415166666666664e+03
1.046423099999999977e+03
1.046430333333333238e+03
1.046722800000000007e+03
1.046730999999999995e+03
1.046738466666666682e+03
1.046745733333333419e+03
1.048683333333333394e+03
1.048690433333333431e+03
1.048697766666666666e+03
1.048704833333333227e+03
1.051946266666666588e+03
1.051953966666666702e+03
1.051959499999999935e+03
1.052584766666666610e+03
1.052592266666666774e+03
1.052599200000000110e+03
1.052605999999999995e+03
1.052612533333333431e+03
1.053522899999999936e+03
1.053530566666666573e+03
1.053537333333333436e+03
1.054706833333333407e+03
1.054714866666666694e+03
1.054721766666666554e+03
1.054728000000000065e+03
1.055707699999999932e+03
1.055714133333333393e+03
1.055720766666666577e+03
1.055727566666666689e+03
1.055735166666666601e+03
1.055740999999999985e+03
1.057409799999999905e+03
1.057416733333333241e+03
1.057423999999999978e+03
1.057430166666666764e+03
1.057788299999999936e+03
1.057795900000000074e+03
1.059914600000000064e+03
1.059921933333333300e+03
1.059928033333333360e+03
1.061178599999999960e+03
1.061186599999999999e+03
1.061193433333333360e+03
1.061778900000000021e+03
1.061785666666666657e+03
1.063493400000000065e+03
1.063499933333333274e+03
1.063506333333333259e+03
1.063943333333333385e+03
1.063951666666666597e+03
1.063959933333333311e+03
1.063965366666666569e+03
1.066377633333333279e+03
1.066384900000000016e+03
1.066635066666666717e+03
1.066643566666666629e+03
1.066650900000000092e+03
1.067185633333333271e+03
1.067193899999999985e+03
1.067201666666666597e+03
1.067208433333333232e+03
1.067215466666666771e+03
1.067223700000000008e+03
1.068029333333333398e+03
1.068037499999999909e+03
1.068044266666666772e+03
1.068300366666666605e+03
1.068308399999999892e+03
1.069856833333333270e+03
1.069863833333333332e+03
1.069870433333333267e+03
1.070121533333333446e+03
1.070220700000000079e+03
1.070227966666666589e+03
1.070235766666666677e+03
1.070244133333333366e+03
1.070250333333333401e+03
1.071821733333333441e+03
1.071997066666666569e+03
1.072006766666666636e+03
1.072013666666666722e+03
1.072675966666666682e+03
1.072682833333333292e+03
1.072980800000000045e+03
1.072988933333333307e+03
1.072996966666666594e+03
1.073003200000000106e+03
1.073490233333333435e+03
1.073497966666666571e+03
1.073509933333333265e+03
1.073515566666666700e+03
1.073784266666666554e+03
1.075140200000000050e+03
1.075147066666666660e+03
1.075158266666666577e+03
1.075163900000000012e+03
1.077295499999999947e+03
1.077304900000000089e+03
1.077312899999999900e+03
1.078189200000000028e+03
1.078197100000000091e+03
1.078203400000000101e+03
1.078890133333333324e+03
1.079330699999999979e+03
1.079339666666666744e+03
1.079348099999999931e+03
1.079354866666666567e+03
1.079408333333333303e+03
1.079439399999999978e+03
1.080311599999999999e+03
1.080319766666666737e+03
1.081865633333333335e+03
1.081872466666666696e+03
1.082336333333333414e+03
1.082344566666666651e+03
1.082352233333333288e+03
1.082358366666666598e+03
1.082858933333333425e+03
1.082868866666666690e+03
1.086896233333333385e+03
1.086904399999999896e+03
1.086911133333333282e+03
1.086918266666666568e+03
1.086924166666666679e+03
1.087323266666666768e+03
1.087330266666666603e+03
1.087339199999999892e+03
1.087344566666666651e+03
1.087921166666666750e+03
1.087929666666666662e+03
1.087937066666666624e+03
1.088280366666666623e+03
1.089810066666666671e+03
1.092203166666666675e+03
1.092210166666666737e+03
1.092216633333333220e+03
1.092224066666666658e+03
1.092229800000000068e+03
1.092677433333333283e+03
1.093119200000000092e+03
1.093129933333333383e+03
1.093137866666666696e+03
1.093145066666666708e+03
1.094271033333333435e+03
1.094278666666666595e+03
1.094286399999999958e+03
1.095898899999999912e+03
1.095906966666666676e+03
1.095914933333333238e+03
1.095920833333333348e+03
1.096406566666666777e+03
1.099184433333333345e+03
1.099191800000000057e+03
1.100034166666666579e+03
1.100042433333333292e+03
1.100049166666666679e+03
1.101074900000000071e+03
1.101081966666666631e+03
1.101089333333333343e+03
1.101097400000000107e+03
1.101102866666666614e+03
1.101860333333333301e+03
1.101873000000000047e+03
1.103607700000000023e+03
1.103617799999999988e+03
1.103625933333333251e+03
1.104772066666666660e+03
1.104779899999999998e+03
1.104788500000000113e+03
1.104794066666666595e+03
1.105033033333333378e+03
1.106882366666666712e+03
1.106889499999999998e+03
1.106896400000000085e+03
1.108860500000000002e+03
1.108868266666666614e+03
1.110042866666666669e+03
1.110050633333333280e+03
1.110059233333333395e+03
1.110065533333333406e+03
1.110475533333333260e+03
1.110486100000000079e+03
1.110494033333333391e+03
1.110743033333333415e+03
1.111442033333333256e+03
1.112093533333333426e+03
1.112101366666666763e+03
1.113461900000000014e+03
1.113469266666666726e+03
1.113476866666666638e+03
1.113483233333333374e+03
1.114267700000000104e+03
1.114274566666666715e+03
1.114968000000000075e+03
1.114975500000000011e+03
1.115331200000000081e+03
1.115338433333333342e+03
1.115349133333333384e+03
1.115354499999999916e+03
1.115987599999999929e+03
1.119089400000000069e+03
1.119096700000000055e+03
1.119102833333333365e+03
1.120960066666666762e+03
1.120966799999999921e+03
1.120973633333333282e+03
1.120980466666666644e+03
1.120985866666666652e+03
1.121477100000000064e+03
1.121484333333333325e+03
1.123328099999999949e+03
1.123336399999999912e+03
1.123342599999999948e+03
1.125478633333333391e+03
1.125487766666666630e+03
1.125495733333333419e+03
1.125502700000000004e+03
1.128531666666666752e+03
1.129930266666666739e+03
1.129938200000000052e+03
1.129944433333333336e+03
1.130677400000000034e+03
1.130683633333333319e+03
1.130690499999999929e+03
1.130696233333333339e+03
1.131405933333333223e+03
1.131413500000000113e+03
1.131420366666666723e+03
1.131895933333333232e+03
1.131903700000000072e+03
1.132889566666666724e+03
1.134647633333333260e+03
1.134655366666666623e+03
1.134662100000000009e+03
1.134844499999999925e+03
1.135503099999999904e+03
1.135510800000000017e+03
1.135518399999999929e+03
1.135525533333333442e+03
1.135534033333333355e+03
1.137060666666666748e+03
1.137075399999999945e+03
1.137081899999999905e+03
1.137570233333333363e+03
1.138624099999999999e+03
1.138632666666666637e+03
1.139915766666666741e+03
1.139923133333333226e+03
1.139931533333333391e+03
1.139937366666666776e+03
1.147663600000000088e+03
1.147671633333333375e+03
1.147678900000000112e+03
1.155677799999999934e+03
1.157973966666666684e+03
1.157980966666666745e+03
1.165175566666666555e+03
1.167999800000000050e+03
