# Supplementary material for: Laminar organization of cellular microcircuits modulating human interictal epileptiform discharges
Source: Nat Neurosci. 2026 Apr 30;29(6):1462–75. doi: 10.1038/s41593-026-02258-4 (PMC13246451; doi:10.1038/s41593-026-02258-4)
Supplement: Supplementary file 12 — Statistical Source Data. [file 41593_2026_2258_MOESM12_ESM.zip › ED3/neuron_spks_raster_3.txt]

3.596966666666666868e+00
4.992799999999999905e+00
7.989899999999999558e+00
1.292146666666666732e+01
1.294586666666666730e+01
1.961589999999999989e+01
1.969913333333333227e+01
2.329886666666666528e+01
2.528976666666666517e+01
3.115360000000000085e+01
5.917696666666666516e+01
6.307523333333333682e+01
7.525286666666666235e+01
1.026167666666666634e+02
1.031668333333333294e+02
1.034481999999999999e+02
1.037491333333333330e+02
1.040932666666666648e+02
1.042263333333333293e+02
1.066260333333333392e+02
1.084884666666666675e+02
1.102630999999999943e+02
1.110855333333333306e+02
1.116085333333333267e+02
1.136371000000000038e+02
1.146570333333333309e+02
1.151103666666666641e+02
1.163661666666666719e+02
1.174659000000000049e+02
1.277612000000000023e+02
1.317004333333333363e+02
1.340902666666666789e+02
1.392650666666666552e+02
1.448652666666666562e+02
1.464711000000000070e+02
1.469073666666666611e+02
1.474938333333333276e+02
1.487831999999999937e+02
1.487900666666666609e+02
1.517533333333333303e+02
1.551947999999999865e+02
1.622336333333333300e+02
1.624941000000000031e+02
1.625675333333333299e+02
1.637766333333333364e+02
1.665674333333333266e+02
1.671349999999999909e+02
1.672199666666666644e+02
1.692061999999999955e+02
1.695513333333333321e+02
1.700804333333333318e+02
1.704173333333333460e+02
1.737761000000000138e+02
1.741740333333333410e+02
1.784868666666666570e+02
1.798915666666666766e+02
1.845064333333333195e+02
1.845794666666666615e+02
1.848780666666666548e+02
1.850751999999999953e+02
1.851435666666666577e+02
1.854217333333333215e+02
1.855106000000000108e+02
1.857707666666666739e+02
1.859034666666666737e+02
1.893824999999999932e+02
1.906342333333333272e+02
1.907906999999999869e+02
1.908505333333333454e+02
1.909378666666666788e+02
1.911020000000000039e+02
1.911763666666666666e+02
1.924415333333333251e+02
1.925047333333333199e+02
1.928928666666666629e+02
1.930046666666666795e+02
1.962032666666666785e+02
1.969601333333333457e+02
1.971486666666666565e+02
1.972298000000000116e+02
1.972439666666666653e+02
1.974487666666666712e+02
1.974908333333333417e+02
1.975607666666666660e+02
1.976800333333333413e+02
1.979250666666666802e+02
1.982274666666666576e+02
1.982618666666666627e+02
1.982751666666666779e+02
1.983924000000000092e+02
1.984069666666666762e+02
1.984299333333333379e+02
1.984781666666666808e+02
1.986185000000000116e+02
1.989731666666666570e+02
1.990406666666666808e+02
1.990853999999999928e+02
1.992831666666666592e+02
1.992862000000000080e+02
1.994974333333333334e+02
2.002650999999999897e+02
2.012036666666666633e+02
2.034167333333333261e+02
2.034495666666666693e+02
2.035747333333333415e+02
2.036444333333333248e+02
2.037500333333333344e+02
2.038905666666666718e+02
2.040115333333333467e+02
2.041342999999999961e+02
2.041935000000000002e+02
2.042126000000000090e+02
2.042907666666666557e+02
2.044349666666666678e+02
2.044735333333333358e+02
2.044949000000000012e+02
2.045245333333333235e+02
2.045647666666666566e+02
2.046933666666666625e+02
2.047409666666666794e+02
2.049478666666666697e+02
2.050897666666666623e+02
2.051968333333333305e+02
2.054737666666666769e+02
2.056635666666666680e+02
2.059769000000000005e+02
2.061493333333333453e+02
2.062559333333333313e+02
2.063242999999999938e+02
2.064411000000000058e+02
2.065832000000000050e+02
2.066631333333333203e+02
2.068008333333333439e+02
2.068277999999999963e+02
2.070402666666666676e+02
2.070814333333333366e+02
2.072347666666666726e+02
2.098944333333333248e+02
2.100472000000000037e+02
2.101071000000000026e+02
2.102769000000000119e+02
2.102958999999999889e+02
2.105053333333333399e+02
2.109086666666666758e+02
2.110087666666666735e+02
2.110526666666666529e+02
2.110943666666666729e+02
2.111285333333333369e+02
2.111418999999999926e+02
2.111500666666666746e+02
2.112473333333333301e+02
2.114827666666666630e+02
2.116262000000000114e+02
2.117066000000000088e+02
2.117208333333333314e+02
2.117385666666666566e+02
2.117738333333333287e+02
2.118242333333333249e+02
2.119622666666666646e+02
2.120074333333333243e+02
2.120568666666666786e+02
2.121476666666666802e+02
2.122496333333333212e+02
2.123816999999999950e+02
2.125349999999999966e+02
2.126817000000000064e+02
2.130000666666666689e+02
2.130285333333333426e+02
2.130418333333333294e+02
2.131579333333333466e+02
2.131723333333333414e+02
2.134126333333333321e+02
2.138367666666666764e+02
2.139135333333333335e+02
2.139185666666666634e+02
2.141153666666666595e+02
2.141332999999999913e+02
2.143237333333333368e+02
2.143924000000000092e+02
2.145342666666666673e+02
2.151447000000000003e+02
2.154479666666666731e+02
2.156868666666666741e+02
2.176474333333333391e+02
2.178789999999999907e+02
2.182622000000000071e+02
2.184941666666666720e+02
2.185713000000000079e+02
2.187169333333333441e+02
2.187236333333333391e+02
2.187733666666666750e+02
2.188154999999999859e+02
2.189180000000000064e+02
2.189316333333333375e+02
2.190285000000000082e+02
2.190947666666666578e+02
2.191414666666666733e+02
2.191867333333333363e+02
2.192297000000000082e+02
2.193055666666666639e+02
2.193598666666666759e+02
2.193655333333333317e+02
2.194471000000000060e+02
2.195319666666666762e+02
2.198301333333333218e+02
2.198919999999999959e+02
2.201964000000000112e+02
2.203436000000000092e+02
2.204889333333333354e+02
2.205422333333333427e+02
2.205731000000000108e+02
2.205860333333333472e+02
2.208068666666666786e+02
2.208120666666666807e+02
2.211901666666666699e+02
2.213523333333333198e+02
2.214196666666666715e+02
2.214339666666666631e+02
2.214977333333333434e+02
2.215760666666666623e+02
2.216245333333333463e+02
2.216940333333333228e+02
2.218000999999999863e+02
2.223073666666666668e+02
2.231678666666666686e+02
2.232637666666666689e+02
2.233568666666666616e+02
2.234389999999999930e+02
2.235042333333333318e+02
2.236031666666666808e+02
2.237895000000000039e+02
2.240076666666666654e+02
2.240597333333333268e+02
2.242290666666666539e+02
2.243578333333333319e+02
2.244545666666666648e+02
2.246134666666666533e+02
2.246271999999999878e+02
2.247329666666666697e+02
2.248284666666666567e+02
2.248520666666666727e+02
2.249066666666666663e+02
2.249898666666666713e+02
2.250287333333333208e+02
2.250790333333333422e+02
2.250917333333333374e+02
2.251418333333333237e+02
2.252048333333333403e+02
2.254443666666666672e+02
2.254742999999999995e+02
2.256774666666666747e+02
2.257407333333333384e+02
2.257486000000000104e+02
2.258405666666666605e+02
2.262096999999999980e+02
2.264085666666666725e+02
2.268551666666666620e+02
2.270274000000000001e+02
2.274170666666666705e+02
2.283041333333333398e+02
2.283853333333333353e+02
2.285156333333333407e+02
2.287377999999999929e+02
2.287992000000000132e+02
2.288338666666666654e+02
2.289124666666666599e+02
2.290304666666666549e+02
2.291107333333333429e+02
2.291462333333333277e+02
2.291842333333333386e+02
2.293221666666666749e+02
2.295568666666666786e+02
2.297607666666666546e+02
2.298341000000000065e+02
2.298574000000000126e+02
2.298960666666666555e+02
2.301293666666666695e+02
2.302111333333333221e+02
2.302832333333333281e+02
2.303620333333333292e+02
2.303729333333333216e+02
2.305536666666666576e+02
2.305682333333333247e+02
2.306496999999999957e+02
2.306521666666666590e+02
2.307794333333333441e+02
2.308282666666666785e+02
2.310380333333333454e+02
2.310440000000000111e+02
2.311669666666666672e+02
2.314662666666666553e+02
2.314790999999999883e+02
2.315412000000000035e+02
2.317799333333333323e+02
2.320929333333333204e+02
2.321891333333333307e+02
2.322240666666666584e+02
2.323127666666666755e+02
2.323676333333333446e+02
2.324416666666666629e+02
2.325080333333333442e+02
2.325651000000000010e+02
2.325710333333333324e+02
2.326218666666666763e+02
2.327096999999999980e+02
2.327750666666666746e+02
2.328528666666666709e+02
2.331095666666666659e+02
2.333090666666666664e+02
2.334181333333333441e+02
2.334335333333333438e+02
2.340510666666666566e+02
2.341559000000000026e+02
2.343883666666666556e+02
2.346490666666666698e+02
2.347570000000000050e+02
2.349669000000000096e+02
2.351117000000000132e+02
2.352372000000000014e+02
2.352762999999999920e+02
2.353860666666666646e+02
2.354739666666666551e+02
2.355125999999999920e+02
2.356243000000000052e+02
2.357702999999999918e+02
2.360527666666666562e+02
2.360637666666666803e+02
2.362955666666666730e+02
2.363347666666666669e+02
2.363565666666666800e+02
2.365056333333333214e+02
2.365957999999999970e+02
2.366896000000000129e+02
2.367255333333333454e+02
2.368924333333333436e+02
2.370345666666666773e+02
2.370466666666666526e+02
2.373223666666666531e+02
2.374119666666666717e+02
2.374544999999999959e+02
2.375165000000000077e+02
2.375589333333333286e+02
2.376539999999999964e+02
2.377026666666666586e+02
2.379112000000000080e+02
2.379979999999999905e+02
2.383680333333333294e+02
2.387096333333333291e+02
2.395115333333333467e+02
2.399259000000000128e+02
2.410733666666666579e+02
2.411146333333333303e+02
2.413276333333333241e+02
2.413491999999999962e+02
2.414036333333333459e+02
2.417369999999999948e+02
2.417618666666666627e+02
2.418612666666666655e+02
2.419557333333333418e+02
2.420440333333333456e+02
2.422085666666666555e+02
2.422377999999999929e+02
2.426337000000000046e+02
2.426359666666666612e+02
2.431500000000000057e+02
2.431834333333333404e+02
2.432227000000000032e+02
2.433026333333333469e+02
2.433242666666666594e+02
2.433940000000000055e+02
2.436600666666666655e+02
2.437618999999999971e+02
2.440481666666666740e+02
2.444088000000000136e+02
2.445559000000000083e+02
2.445694666666666706e+02
2.446098000000000070e+02
2.446231333333333282e+02
2.447464666666666631e+02
2.448183999999999969e+02
2.449891666666666765e+02
2.450084666666666635e+02
2.450432000000000130e+02
2.451454999999999984e+02
2.455387000000000057e+02
2.455813333333333333e+02
2.455952666666666744e+02
2.456691333333333205e+02
2.456787666666666610e+02
2.457545333333333417e+02
2.457721999999999980e+02
2.458286333333333289e+02
2.459534333333333223e+02
2.460989999999999895e+02
2.461612666666666769e+02
2.462181333333333271e+02
2.462970333333333315e+02
2.463138666666666552e+02
2.463906000000000063e+02
2.465550666666666757e+02
2.466767000000000110e+02
2.467982666666666773e+02
2.468031666666666695e+02
2.469089666666666574e+02
2.469819333333333304e+02
2.469950666666666734e+02
2.471927666666666710e+02
2.492410999999999888e+02
2.499187666666666701e+02
2.500283666666666704e+02
2.500436333333333323e+02
2.501806333333333328e+02
2.502076000000000136e+02
2.503687333333333243e+02
2.504575333333333447e+02
2.505623999999999967e+02
2.506583333333333314e+02
2.510815666666666743e+02
2.511767999999999859e+02
2.512869333333333373e+02
2.513719666666666797e+02
2.514081999999999937e+02
2.514092666666666673e+02
2.514231666666666740e+02
2.515046000000000106e+02
2.516553999999999860e+02
2.516833333333333371e+02
2.517134333333333416e+02
2.518394000000000119e+02
2.520602333333333434e+02
2.521094666666666626e+02
2.521888666666666552e+02
2.522553666666666743e+02
2.523300333333333469e+02
2.523720000000000141e+02
2.524446333333333428e+02
2.524965333333333319e+02
2.525150666666666552e+02
2.526253666666666788e+02
2.526556666666666615e+02
2.527624000000000137e+02
2.528564333333333423e+02
2.530624666666666656e+02
2.532332000000000107e+02
2.532931333333333441e+02
2.533965333333333376e+02
2.534199000000000126e+02
2.534993000000000052e+02
2.537098000000000013e+02
2.537889000000000124e+02
2.538026666666666529e+02
2.538824999999999932e+02
2.539611999999999910e+02
2.541778999999999940e+02
2.544890333333333388e+02
2.545302666666666767e+02
2.546809333333333427e+02
2.547839333333333229e+02
2.548091000000000008e+02
2.548430666666666582e+02
2.549838333333333367e+02
2.550471333333333348e+02
2.551537666666666553e+02
2.551778666666666595e+02
2.552247333333333472e+02
2.553361999999999910e+02
2.554085000000000036e+02
2.554225000000000136e+02
2.554295666666666591e+02
2.556135333333333222e+02
2.558076000000000079e+02
2.559146333333333416e+02
2.559732666666666603e+02
2.560126666666666893e+02
2.574270999999999958e+02
2.580109666666666612e+02
2.583444999999999823e+02
2.583746666666666556e+02
2.587353333333333580e+02
2.588207333333333509e+02
2.588694666666666535e+02
2.590193666666666559e+02
2.590987000000000080e+02
2.591064000000000078e+02
2.592288666666666472e+02
2.593514333333333184e+02
2.594032000000000266e+02
2.596062666666666701e+02
2.603976666666666802e+02
2.605207333333333395e+02
2.606985000000000241e+02
2.607436999999999898e+02
2.610176999999999907e+02
2.613552999999999997e+02
2.613629666666666935e+02
2.614429666666666776e+02
2.633064333333333593e+02
2.638965333333333092e+02
2.640396666666666761e+02
2.642615333333333183e+02
2.643052666666666823e+02
2.643720666666666830e+02
2.647232999999999947e+02
2.647481333333333282e+02
2.649382333333333577e+02
2.649882333333333122e+02
2.652200666666666393e+02
2.652427333333333195e+02
2.652731333333333055e+02
2.653358666666666750e+02
2.654674999999999727e+02
2.655425666666666871e+02
2.656972000000000094e+02
2.659323666666666668e+02
2.662681333333333100e+02
2.663795666666666762e+02
2.666934333333333598e+02
2.668353999999999928e+02
2.668496666666666783e+02
2.669757666666666864e+02
2.670115333333333183e+02
2.670722333333333154e+02
2.672003333333333330e+02
2.678092666666666446e+02
2.678883000000000152e+02
2.688627666666666869e+02
2.693121333333333496e+02
2.694381666666666888e+02
2.695532333333333099e+02
2.697658666666666818e+02
2.701721999999999753e+02
2.702766333333333364e+02
2.703841333333333523e+02
2.704839333333333116e+02
2.705341999999999985e+02
2.706989666666666494e+02
2.709295000000000186e+02
2.709587000000000216e+02
2.710826333333333196e+02
2.711696333333333087e+02
2.712503333333333444e+02
2.712746000000000208e+02
2.712916666666666856e+02
2.713035666666666543e+02
2.713152999999999793e+02
2.713931333333333100e+02
2.714489666666666494e+02
2.715076000000000249e+02
2.716413333333333071e+02
2.717963333333333367e+02
2.718464999999999918e+02
2.720108333333333235e+02
2.720471666666666692e+02
2.721571666666666829e+02
2.722087000000000216e+02
2.724140666666666561e+02
2.726871333333333496e+02
2.729773666666666827e+02
2.738242000000000189e+02
2.739648000000000252e+02
2.740847666666666669e+02
2.742829666666666526e+02
2.745312000000000126e+02
2.745964666666666858e+02
2.746503333333333217e+02
2.749438333333333162e+02
2.749983666666666409e+02
2.751467999999999847e+02
2.753423999999999978e+02
2.762710999999999899e+02
2.772740333333333069e+02
2.773080333333333556e+02
2.774130333333333169e+02
2.774743666666666400e+02
2.775471333333333064e+02
2.779505666666666457e+02
2.779718333333333362e+02
2.780172999999999774e+02
2.786005333333333169e+02
2.786961999999999762e+02
2.790490666666666471e+02
2.791698000000000093e+02
2.793226333333333287e+02
2.795724000000000160e+02
2.797824666666666644e+02
2.798521000000000072e+02
2.802871000000000095e+02
2.806134666666666817e+02
2.806177333333333195e+02
2.806668333333333294e+02
2.807250999999999976e+02
2.808016333333333137e+02
2.811456000000000017e+02
2.812411333333333232e+02
2.813958333333333144e+02
2.816300666666666643e+02
2.817090000000000032e+02
2.817345666666666943e+02
2.818072666666666919e+02
2.818089333333333570e+02
2.818699333333333357e+02
2.819679666666666549e+02
2.822434000000000083e+02
2.823953333333333262e+02
2.824323333333333608e+02
2.824882999999999811e+02
2.831353333333333353e+02
2.833383000000000038e+02
2.834540333333333137e+02
2.836634000000000242e+02
2.837504333333333193e+02
2.837727333333333490e+02
2.838795999999999822e+02
2.842646333333333359e+02
2.846348666666666531e+02
2.846905333333333488e+02
2.847844000000000051e+02
2.850242333333333136e+02
2.850953999999999837e+02
2.859653000000000134e+02
2.865912333333333208e+02
2.866589999999999918e+02
2.867110000000000127e+02
2.867160000000000082e+02
2.867420999999999935e+02
2.872321333333333087e+02
2.874420000000000073e+02
2.880338333333333480e+02
2.881736999999999966e+02
2.883028333333333535e+02
2.884078666666666777e+02
2.885558333333333394e+02
2.887888333333333435e+02
2.891320666666666739e+02
2.895801666666666847e+02
2.896129666666666935e+02
2.897499333333333311e+02
2.900131000000000085e+02
2.900195333333333565e+02
2.902390666666666448e+02
2.903453000000000088e+02
2.903728333333333467e+02
2.904901333333333469e+02
2.908340333333333092e+02
2.912004666666666708e+02
2.918926333333333218e+02
2.919914666666666676e+02
2.920593333333333135e+02
2.922234333333333325e+02
2.923639666666666699e+02
2.923753666666666504e+02
2.924042333333333090e+02
2.924956333333333305e+02
2.926104000000000269e+02
2.926660999999999717e+02
2.930214000000000283e+02
2.932733666666666750e+02
2.933494999999999777e+02
2.938955000000000268e+02
2.943518000000000256e+02
2.947435333333333460e+02
2.950003333333333444e+02
2.953367666666666764e+02
2.956971333333333405e+02
2.959916333333333114e+02
2.961489666666666949e+02
2.964733333333333576e+02
2.967673333333333403e+02
2.968979666666666617e+02
2.974549666666666781e+02
2.976153333333333535e+02
2.976831999999999994e+02
2.981888666666666836e+02
2.982520999999999844e+02
2.988339000000000283e+02
2.988928333333333285e+02
2.989248666666666736e+02
2.992606999999999857e+02
2.993962333333333277e+02
2.995562666666666587e+02
2.996552666666666482e+02
2.999655999999999949e+02
3.001517333333333113e+02
3.002148000000000252e+02
3.007046333333333337e+02
3.012255000000000109e+02
3.014616666666666447e+02
3.019639666666666926e+02
3.020803333333333285e+02
3.022141333333333364e+02
3.026131333333333373e+02
3.028631333333333373e+02
3.029578333333333262e+02
3.030165000000000077e+02
3.031832333333333054e+02
3.032553333333333399e+02
3.034034333333333393e+02
3.038283333333333189e+02
3.039341333333333068e+02
3.039653000000000134e+02
3.042002666666666642e+02
3.042866666666666902e+02
3.048439999999999941e+02
3.049114666666666835e+02
3.060768333333333544e+02
3.070278333333333194e+02
3.076391333333333478e+02
3.078494333333333088e+02
3.080133000000000152e+02
3.080534999999999854e+02
3.081161666666666861e+02
3.083430666666666866e+02
3.084875333333333174e+02
3.086767333333333454e+02
3.089298333333333062e+02
3.094049999999999727e+02
3.096316333333333546e+02
3.101329666666666753e+02
3.102142000000000053e+02
3.102178333333333171e+02
3.102980333333333078e+02
3.103455000000000155e+02
3.105543000000000120e+02
3.105859333333333439e+02
3.106725999999999885e+02
3.107218666666666422e+02
3.108781999999999925e+02
3.110505333333333056e+02
3.111032333333333213e+02
3.112059333333333484e+02
3.113077333333333172e+02
3.114384666666666703e+02
3.118093333333333135e+02
3.118702666666666801e+02
3.119664666666666903e+02
3.122429999999999950e+02
3.123501333333333605e+02
3.124026999999999816e+02
3.135189666666666426e+02
3.136971666666666465e+02
3.137830333333333215e+02
3.138014333333333070e+02
3.138830666666666502e+02
3.139700333333333333e+02
3.141145666666666898e+02
3.145239333333333320e+02
3.146192333333333409e+02
3.147868000000000279e+02
3.148164333333333502e+02
3.148404666666666571e+02
3.149582666666666455e+02
3.150224999999999795e+02
3.151563333333333503e+02
3.152038000000000011e+02
3.153978000000000179e+02
3.154506000000000085e+02
3.155476666666666574e+02
3.155766333333333478e+02
3.160262666666666860e+02
3.160308666666666682e+02
3.161426999999999907e+02
3.162157000000000266e+02
3.163132666666666637e+02
3.164521333333333359e+02
3.165315333333333569e+02
3.169993000000000052e+02
3.173623666666666736e+02
3.176244666666666490e+02
3.177605333333333419e+02
3.178596666666666692e+02
3.181457333333333395e+02
3.182400999999999840e+02
3.183090666666666948e+02
3.183721333333333519e+02
3.184404999999999859e+02
3.188243666666666627e+02
3.190677333333333081e+02
3.191121333333333610e+02
3.191174666666666440e+02
3.192164666666666903e+02
3.201845000000000141e+02
3.202144000000000119e+02
3.202722333333333609e+02
3.210039666666666562e+02
3.210466999999999871e+02
3.210553666666666572e+02
3.210644666666666467e+02
3.212946999999999775e+02
3.215020666666666784e+02
3.215655333333333488e+02
3.218471000000000117e+02
3.219154333333333398e+02
3.221693000000000211e+02
3.227538999999999874e+02
3.230799000000000092e+02
3.232851333333333059e+02
3.233197999999999865e+02
3.234635666666666793e+02
3.235285000000000082e+02
3.237074000000000069e+02
3.237177666666666482e+02
3.237205333333333215e+02
3.237848666666666873e+02
3.240261666666666542e+02
3.240932333333333304e+02
3.242312000000000012e+02
3.244996666666666556e+02
3.246536666666666520e+02
3.249347999999999956e+02
3.250403999999999769e+02
3.250720333333333087e+02
3.255763666666666722e+02
3.274447999999999865e+02
3.276942666666666923e+02
3.277284333333333279e+02
3.277487333333333481e+02
3.279615000000000009e+02
3.282264333333333184e+02
3.288016333333333137e+02
3.288815333333333228e+02
3.290133333333333212e+02
3.291518333333333430e+02
3.294291666666666742e+02
3.298650999999999840e+02
3.301007999999999925e+02
3.308149000000000228e+02
3.309105000000000132e+02
3.310220666666666602e+02
3.312307333333333190e+02
3.314875999999999863e+02
3.316652000000000271e+02
3.317767999999999802e+02
3.319510666666666907e+02
3.322767333333333113e+02
3.324908666666666477e+02
3.326401999999999930e+02
3.335091333333333523e+02
3.344431666666666843e+02
3.346363666666666745e+02
3.347850666666666939e+02
3.349179333333333375e+02
3.349769000000000005e+02
3.352384666666666817e+02
3.353878333333333330e+02
3.354972333333333268e+02
3.361632333333333236e+02
3.364692000000000007e+02
3.365029666666666799e+02
3.368650000000000091e+02
3.368903333333333308e+02
3.373475333333333310e+02
3.375585666666666498e+02
3.377780333333333260e+02
3.378111333333333164e+02
3.382020666666666671e+02
3.383742333333333363e+02
3.395162333333333322e+02
3.400093666666666650e+02
3.400711999999999762e+02
3.406082000000000107e+02
3.410262333333333231e+02
3.410524666666666462e+02
3.413871666666666442e+02
3.415048666666666577e+02
3.415187666666666928e+02
3.417121000000000208e+02
3.417756666666666661e+02
3.417824333333333584e+02
3.418560333333333574e+02
3.429228333333333580e+02
3.429342666666666446e+02
3.434477333333333604e+02
3.435214333333333343e+02
3.435918666666666468e+02
3.437594000000000278e+02
3.439402333333333104e+02
3.440614333333333548e+02
3.450632666666666637e+02
3.453373333333333335e+02
3.455171333333333337e+02
3.455977333333333377e+02
3.471474000000000046e+02
3.484731666666666570e+02
3.485954333333333466e+02
3.489520666666666671e+02
3.492137666666666860e+02
3.496736666666666906e+02
3.500021666666666533e+02
3.502227666666666437e+02
3.508368333333333453e+02
3.509273666666666713e+02
3.511263000000000147e+02
3.512159666666666453e+02
3.513555000000000064e+02
3.516880333333333510e+02
3.518160666666666430e+02
3.519599000000000046e+02
3.521179000000000201e+02
3.523218666666666650e+02
3.538116333333333614e+02
3.540053333333333399e+02
3.540762666666666405e+02
3.541637333333333117e+02
3.554710333333333097e+02
3.564307999999999765e+02
3.564565000000000055e+02
3.565962666666666792e+02
3.566786666666666861e+02
3.570073666666666554e+02
3.572314333333333138e+02
3.572344333333333566e+02
3.572480333333333533e+02
3.572833333333333599e+02
3.578154333333333170e+02
3.578265000000000100e+02
3.578554333333333375e+02
3.586181333333333328e+02
3.587502000000000066e+02
3.590619333333333429e+02
3.595548999999999751e+02
3.596506999999999721e+02
3.598809666666666658e+02
3.608674333333333379e+02
3.613874000000000137e+02
3.614109333333333325e+02
3.615804333333333602e+02
3.621133333333333439e+02
3.622176999999999794e+02
3.622536333333333118e+02
3.622786666666666520e+02
3.624593333333333476e+02
3.625113999999999805e+02
3.632554333333333147e+02
3.633743333333333112e+02
3.634361333333333164e+02
3.635593666666666763e+02
3.636587999999999852e+02
3.637352000000000203e+02
3.640145666666666671e+02
3.640763999999999783e+02
3.640964333333333229e+02
3.641159999999999854e+02
3.641990999999999872e+02
3.642927000000000248e+02
3.645005333333333510e+02
3.645383666666666613e+02
3.646619333333333088e+02
3.647916666666666856e+02
3.648298666666666463e+02
3.653969000000000165e+02
3.656750333333333174e+02
3.657391000000000076e+02
3.659144999999999754e+02
3.660919333333333157e+02
3.667438666666666904e+02
3.667885666666666680e+02
3.674979999999999905e+02
3.677769999999999868e+02
3.678174666666666894e+02
3.678475666666666939e+02
3.678576333333333537e+02
3.679748666666666850e+02
3.681277333333333104e+02
3.682022666666666737e+02
3.683899666666666803e+02
3.687015333333333160e+02
3.687348333333333130e+02
3.688795666666666762e+02
3.689074666666666644e+02
3.689454999999999814e+02
3.690461666666666929e+02
3.693196333333333428e+02
3.694751999999999725e+02
3.698443333333333385e+02
3.698796666666666511e+02
3.699001999999999839e+02
3.699286000000000172e+02
3.699868999999999915e+02
3.701714000000000055e+02
3.704550333333333469e+02
3.705831333333333077e+02
3.707536666666666747e+02
3.708636333333333255e+02
3.709654333333333511e+02
3.710827333333333513e+02
3.712909333333333279e+02
3.712969666666666626e+02
3.722443999999999846e+02
3.723073333333333608e+02
3.733613666666666404e+02
3.737749000000000024e+02
3.740232666666666432e+02
3.742908333333333530e+02
3.744383666666666386e+02
3.750026333333333355e+02
3.750258333333333098e+02
3.751598666666666873e+02
3.755117666666666878e+02
3.755731999999999857e+02
3.757402333333333218e+02
3.758626666666666551e+02
3.766701333333333537e+02
3.766994666666666944e+02
3.770523333333333085e+02
3.771237333333333481e+02
3.771922333333333199e+02
3.774329666666666867e+02
3.775678333333333399e+02
3.776503333333333217e+02
3.777387666666666632e+02
3.777474000000000274e+02
3.779096000000000117e+02
3.779936333333333209e+02
3.780276000000000067e+02
3.780958333333333599e+02
3.781762333333333572e+02
3.783731999999999971e+02
3.784103999999999814e+02
3.791252333333333127e+02
3.797348666666666759e+02
3.803817333333333295e+02
3.804869666666666603e+02
3.805020999999999844e+02
3.807169333333333157e+02
3.810619333333333429e+02
3.811994333333333316e+02
3.812315333333333456e+02
3.812767000000000053e+02
3.815794666666666899e+02
3.816446000000000254e+02
3.817837000000000103e+02
3.820855000000000246e+02
3.820879333333333534e+02
3.821712999999999738e+02
3.822639666666666471e+02
3.824350333333333083e+02
3.827341999999999871e+02
3.827454333333333238e+02
3.829778666666666709e+02
3.832543999999999755e+02
3.834437666666666473e+02
3.836055999999999813e+02
3.836261333333333141e+02
3.837202666666666460e+02
3.837255999999999858e+02
3.837355666666666707e+02
3.837896666666666761e+02
3.838348666666666418e+02
3.839302000000000135e+02
3.839673999999999978e+02
3.840731333333333168e+02
3.842836666666666474e+02
3.843105333333333533e+02
3.843968333333333476e+02
3.845096666666666465e+02
3.845296999999999912e+02
3.846062000000000012e+02
3.846423333333333403e+02
3.847035666666666884e+02
3.851247000000000185e+02
3.852551333333333332e+02
3.853330333333333328e+02
3.854816666666666833e+02
3.855360666666666702e+02
3.855385666666666680e+02
3.856698666666666782e+02
3.857457999999999743e+02
3.858158999999999992e+02
3.858719666666666512e+02
3.859733666666666636e+02
3.860887000000000171e+02
3.863125333333333060e+02
3.863645999999999958e+02
3.868568333333333271e+02
3.873797999999999888e+02
3.879739999999999895e+02
3.880707666666666569e+02
3.880793333333333521e+02
3.881970000000000027e+02
3.882534666666666681e+02
3.883485666666666702e+02
3.883613333333333344e+02
3.884207999999999856e+02
3.884560333333333233e+02
3.886344333333333338e+02
3.886994666666666944e+02
3.888344000000000165e+02
3.889837999999999738e+02
3.890318666666666445e+02
3.890493000000000166e+02
3.893221333333333405e+02
3.893365666666666698e+02
3.894631999999999721e+02
3.894962333333333504e+02
3.895975333333333310e+02
3.897212000000000103e+02
3.897899666666666576e+02
3.898918333333333521e+02
3.899341999999999757e+02
3.900148333333333426e+02
3.900230000000000246e+02
3.901055666666666752e+02
3.901944333333333361e+02
3.903312666666666928e+02
3.903376999999999839e+02
3.906136333333333255e+02
3.909818666666666900e+02
3.910098333333333471e+02
3.910702999999999747e+02
3.910960999999999785e+02
3.912447999999999979e+02
3.912889333333333184e+02
3.913238000000000056e+02
3.913401999999999816e+02
3.919936000000000149e+02
3.920736333333333050e+02
3.921678666666666686e+02
3.922585666666666384e+02
3.927118333333333453e+02
3.927258333333333553e+02
3.928805333333333465e+02
3.929642666666666742e+02
3.931682999999999879e+02
3.953656666666666410e+02
3.953677000000000135e+02
3.963507000000000176e+02
3.964175000000000182e+02
3.964959333333333120e+02
3.966654666666666458e+02
3.967622999999999820e+02
3.967893666666666945e+02
3.971007000000000176e+02
3.971594333333333111e+02
3.973286333333333573e+02
3.974149333333333516e+02
3.974720333333333429e+02
3.978358666666666750e+02
3.979291999999999803e+02
3.981301333333333332e+02
3.990899000000000001e+02
3.996594666666666740e+02
3.997642666666666855e+02
3.998858666666666863e+02
4.001111000000000217e+02
4.001311999999999784e+02
4.004180000000000064e+02
4.004232000000000085e+02
4.005832333333333395e+02
4.009103333333333126e+02
4.009237666666666655e+02
4.010364999999999895e+02
4.012013999999999783e+02
4.013616000000000099e+02
4.013700333333333106e+02
4.015265333333333615e+02
4.016021666666666761e+02
4.017334666666666863e+02
4.018855666666666480e+02
4.019972333333333268e+02
4.020061999999999784e+02
4.020808999999999855e+02
4.021291666666666629e+02
4.021446000000000254e+02
4.028091999999999757e+02
4.036948333333333494e+02
4.044399999999999977e+02
4.046641666666666879e+02
4.051625666666666916e+02
4.060853333333333239e+02
4.070896666666666874e+02
4.071577333333333399e+02
4.078072333333333290e+02
4.080326333333333082e+02
4.085624333333333311e+02
4.086850999999999772e+02
4.088254000000000019e+02
4.089141999999999939e+02
4.091568333333333385e+02
4.093232333333333486e+02
4.094543666666666581e+02
4.095030666666666548e+02
4.095670666666666762e+02
4.098763333333333208e+02
4.100032666666666614e+02
4.102768666666666491e+02
4.103781999999999925e+02
4.105636999999999830e+02
4.107677666666666596e+02
4.111526333333333127e+02
4.112370666666666921e+02
4.112730000000000246e+02
4.113403000000000134e+02
4.113821333333333428e+02
4.114139333333333184e+02
4.116228333333333467e+02
4.116442999999999870e+02
4.117038666666666700e+02
4.123423000000000229e+02
4.123756666666666888e+02
4.124261999999999944e+02
4.124680000000000177e+02
4.125192999999999870e+02
4.125683333333333280e+02
4.125727333333333604e+02
4.127714666666666403e+02
4.127966333333333182e+02
4.130059999999999718e+02
4.130398999999999887e+02
4.131384666666666590e+02
4.133279333333333057e+02
4.134103999999999814e+02
4.134483333333333235e+02
4.135434000000000196e+02
4.136575333333333333e+02
4.137595666666666716e+02
4.137970333333333315e+02
4.138453666666666777e+02
4.139596666666666920e+02
4.141159666666666794e+02
4.143142333333333340e+02
4.145195333333333565e+02
4.147185666666666748e+02
4.151283333333333303e+02
4.151846333333333519e+02
4.156886999999999830e+02
4.166512333333333231e+02
4.168577666666666914e+02
4.169227666666666892e+02
4.170798666666666463e+02
4.175436666666666383e+02
4.176023000000000138e+02
4.176890666666666903e+02
4.179180666666666752e+02
4.181807000000000016e+02
4.182880666666666798e+02
4.183079666666666867e+02
4.183197999999999865e+02
4.185131999999999834e+02
4.188000999999999863e+02
4.188528000000000020e+02
4.188897333333333108e+02
4.189269666666666581e+02
4.191524666666666690e+02
4.194005999999999972e+02
4.196735333333333529e+02
4.197909333333333279e+02
4.201921666666666511e+02
4.214770666666666443e+02
4.229381666666666888e+02
4.232069666666666876e+02
4.239715666666666607e+02
4.242601000000000226e+02
4.242642333333333227e+02
4.246271333333333473e+02
4.255883999999999787e+02
4.260855666666666934e+02
4.263422666666666601e+02
4.264860333333333529e+02
4.266675999999999931e+02
4.270486999999999966e+02
4.277580666666666502e+02
4.277953666666666663e+02
4.278790333333333251e+02
4.279734666666666385e+02
4.279782999999999902e+02
4.281751333333333491e+02
4.282289999999999850e+02
4.284531666666666752e+02
4.286080333333333101e+02
4.286480333333333306e+02
4.286867666666666423e+02
4.288715333333333319e+02
4.289063333333333503e+02
4.294044000000000096e+02
4.294778000000000020e+02
4.296276666666666415e+02
4.298620999999999981e+02
4.299958666666666431e+02
4.311101333333333514e+02
4.311243999999999801e+02
4.316669333333333611e+02
4.317244000000000028e+02
4.318121666666666556e+02
4.319463000000000079e+02
4.322351666666666574e+02
4.323165000000000191e+02
4.330706000000000131e+02
4.331198666666666668e+02
4.338858999999999924e+02
4.340675333333333583e+02
4.342723666666666418e+02
4.346229999999999905e+02
4.347205999999999904e+02
4.363524666666666576e+02
4.366147333333333336e+02
4.369357333333333600e+02
4.370328333333333148e+02
4.372243666666666400e+02
4.373143333333333089e+02
4.378786666666666747e+02
4.380159666666666567e+02
4.387712666666666905e+02
4.388633333333333439e+02
4.388684000000000083e+02
4.389943333333333157e+02
4.397203666666666777e+02
4.403744333333333429e+02
4.406064333333333138e+02
4.412223666666666873e+02
4.416826333333333423e+02
4.417672999999999774e+02
4.419711666666666474e+02
4.421379333333333079e+02
4.421999666666666826e+02
4.423343333333333476e+02
4.423655999999999722e+02
4.425853666666666868e+02
4.430920666666666534e+02
4.431521000000000186e+02
4.432104666666666617e+02
4.433226000000000226e+02
4.433398000000000252e+02
4.435754999999999768e+02
4.436317666666666923e+02
4.438672000000000253e+02
4.439931333333333328e+02
4.440319000000000074e+02
4.443778666666666481e+02
4.444963999999999942e+02
4.445582666666666682e+02
4.446054666666666435e+02
4.448531666666666524e+02
4.450428333333333057e+02
4.451161000000000172e+02
4.455341000000000236e+02
4.456057000000000130e+02
4.462438333333333276e+02
4.473425666666666416e+02
4.482996666666666670e+02
4.483710666666666498e+02
4.485174666666666781e+02
4.491427666666666596e+02
4.491793333333333180e+02
4.492151999999999816e+02
4.492963666666666427e+02
4.493198666666666554e+02
4.497884666666666931e+02
4.498824000000000183e+02
4.498976333333333173e+02
4.499034666666666453e+02
4.499822333333333404e+02
4.500411666666666406e+02
4.506257666666666637e+02
4.508708666666666431e+02
4.510000999999999749e+02
4.510326333333333082e+02
4.511672666666666487e+02
4.512423666666666691e+02
4.517977666666666892e+02
4.520643000000000029e+02
4.532538333333333185e+02
4.576458666666666772e+02
4.579594666666666853e+02
4.579737333333333140e+02
4.581437000000000239e+02
4.585181000000000040e+02
4.596916333333333569e+02
4.600335666666666725e+02
4.601648999999999887e+02
4.610039333333333502e+02
4.621169333333333498e+02
4.625905000000000200e+02
4.635480999999999767e+02
4.637808999999999742e+02
4.641071999999999775e+02
4.643922333333333086e+02
4.644286333333333232e+02
4.645161666666666633e+02
4.645964999999999918e+02
4.651026666666666642e+02
4.651724666666666508e+02
4.651797000000000253e+02
4.653002333333333240e+02
4.657572666666666805e+02
4.659246999999999730e+02
4.683142333333333340e+02
4.688341333333333409e+02
4.689830999999999790e+02
4.692760666666666793e+02
4.694071999999999889e+02
4.695907666666666387e+02
4.697335666666666611e+02
4.698429666666666549e+02
4.699132666666666864e+02
4.706926333333333332e+02
4.707142000000000053e+02
4.707203000000000088e+02
4.708514999999999873e+02
4.709925999999999817e+02
4.710069666666666421e+02
4.711308999999999969e+02
4.711390666666666789e+02
4.713349333333333107e+02
4.714509333333333529e+02
4.715676000000000272e+02
4.716327999999999747e+02
4.717504666666666822e+02
4.719041333333333341e+02
4.719928333333333512e+02
4.721401333333333241e+02
4.729671666666666852e+02
4.730871666666666897e+02
4.755249999999999773e+02
4.758844000000000278e+02
4.763706000000000245e+02
4.770385999999999740e+02
4.784692999999999756e+02
4.785767000000000166e+02
4.790871333333333268e+02
4.792633999999999901e+02
4.807717333333333158e+02
4.807806333333333555e+02
4.809605999999999995e+02
4.811406999999999812e+02
4.818220999999999776e+02
4.820832333333333395e+02
4.830307999999999993e+02
4.832506000000000199e+02
4.838156000000000176e+02
4.844862333333333595e+02
4.845141666666666538e+02
4.852570666666666739e+02
4.853539666666666790e+02
4.857445000000000164e+02
4.869295666666666875e+02
4.869863000000000284e+02
4.870784333333333507e+02
4.877093666666666536e+02
4.878215000000000146e+02
4.881161999999999921e+02
4.891152666666666846e+02
4.893682999999999765e+02
4.900156333333333123e+02
4.913489999999999895e+02
4.925901666666666756e+02
4.926641666666666879e+02
4.931719666666666626e+02
4.932581000000000131e+02
4.935688666666666791e+02
4.945409000000000219e+02
4.953220999999999776e+02
4.953974999999999795e+02
4.972680333333333351e+02
4.974764000000000124e+02
5.033250666666666575e+02
5.033313999999999737e+02
5.037964999999999804e+02
5.041465666666666721e+02
5.043858666666666863e+02
5.088022333333333336e+02
5.121696333333333087e+02
5.173572333333332836e+02
5.188538999999999533e+02
5.209778999999999769e+02
5.250162666666666382e+02
5.251874000000000251e+02
5.252411666666666861e+02
5.259261333333333823e+02
5.301617999999999711e+02
5.324424000000000206e+02
5.342637999999999465e+02
5.347821333333333769e+02
5.362739666666666380e+02
5.365548333333333630e+02
5.368435333333333119e+02
5.374144666666666126e+02
5.381203666666666550e+02
5.381766333333333705e+02
5.383419333333333725e+02
5.385337666666666792e+02
5.386422000000000025e+02
5.386789999999999736e+02
5.387821666666666260e+02
5.387972999999999502e+02
5.399675666666666984e+02
5.401441333333333432e+02
5.411932666666666591e+02
5.422175666666666984e+02
5.438332333333332826e+02
5.446203666666666550e+02
5.448442666666666128e+02
5.450048000000000457e+02
5.457229999999999563e+02
5.458494666666666717e+02
5.459672666666666601e+02
5.463528666666666140e+02
5.464429333333333716e+02
5.466649999999999636e+02
5.475871666666666897e+02
5.475953666666666777e+02
5.492221666666666806e+02
5.493612333333333027e+02
5.494943333333333157e+02
5.496042666666667174e+02
5.497134666666667044e+02
5.499093666666666422e+02
5.505111666666666679e+02
5.510795000000000528e+02
5.512582666666667137e+02
5.515714333333332888e+02
5.516914333333332934e+02
5.520663333333333185e+02
5.524167666666667174e+02
5.525326666666666142e+02
5.531786333333333232e+02
5.538109666666666726e+02
5.540235000000000127e+02
5.541215666666666948e+02
5.546886333333333141e+02
5.552977666666666892e+02
5.554182666666666819e+02
5.555558999999999514e+02
5.557913666666667041e+02
5.559587333333333845e+02
5.563696333333333541e+02
5.565068666666666104e+02
5.568410000000000082e+02
5.570334666666666408e+02
5.571672999999999547e+02
5.572339666666666744e+02
5.574776333333333014e+02
5.575853666666666868e+02
5.577417000000000371e+02
5.591539999999999964e+02
5.592149666666666690e+02
5.594108666666667204e+02
5.597577999999999747e+02
5.603384666666667044e+02
5.605340999999999667e+02
5.608785333333332801e+02
5.609919999999999618e+02
5.612325333333333219e+02
5.618355999999999995e+02
5.619279333333333852e+02
5.626460666666666839e+02
5.632431666666666388e+02
5.637908333333333530e+02
5.638941999999999553e+02
5.639888666666666950e+02
5.640530333333333601e+02
5.644515999999999849e+02
5.645863333333333003e+02
5.647070666666667194e+02
5.648371666666666897e+02
5.653584666666666863e+02
5.657567333333333863e+02
5.659236333333333278e+02
5.661999666666666826e+02
5.667037333333333891e+02
5.668230333333333419e+02
5.669824666666667099e+02
5.681471999999999980e+02
5.682843000000000302e+02
5.684118333333333339e+02
5.691112000000000535e+02
5.696453333333333831e+02
5.698672666666666373e+02
5.700329666666666526e+02
5.700548666666666122e+02
5.706740333333333410e+02
5.707612666666666428e+02
5.708364666666666380e+02
5.710096999999999525e+02
5.714533000000000129e+02
5.715488000000000284e+02
5.717350999999999885e+02
5.718031999999999471e+02
5.729415999999999940e+02
5.730634999999999764e+02
5.731063000000000329e+02
5.733807000000000471e+02
5.736496333333333268e+02
5.736540999999999713e+02
5.742111333333333505e+02
5.744193333333333840e+02
5.747282666666666273e+02
5.748112999999999602e+02
5.752517333333332772e+02
5.753959999999999582e+02
5.761907666666667183e+02
5.763458666666666659e+02
5.765315333333333001e+02
5.768657666666666728e+02
5.769360333333332846e+02
5.769930666666666639e+02
5.770520333333333838e+02
5.776188333333333276e+02
5.780412999999999784e+02
5.781163666666666359e+02
5.784986000000000104e+02
5.785692000000000235e+02
5.785883999999999787e+02
5.786230000000000473e+02
5.786778333333332967e+02
5.791449999999999818e+02
5.794456999999999880e+02
5.794959333333333689e+02
5.797353333333333012e+02
5.798346333333333860e+02
5.802863666666667086e+02
5.804773999999999887e+02
5.807331333333332850e+02
5.809723999999999933e+02
5.816891000000000531e+02
5.819271666666667215e+02
5.819698333333333267e+02
5.825453333333333603e+02
5.830521333333333587e+02
5.834591333333332841e+02
5.849089000000000169e+02
5.849899000000000342e+02
5.849950999999999794e+02
5.849986999999999853e+02
5.850454666666666981e+02
5.852359000000000151e+02
5.857374333333333425e+02
5.859701666666666142e+02
5.866568333333333385e+02
5.867140333333333047e+02
5.867634666666666590e+02
5.868848666666666531e+02
5.870597333333333836e+02
5.872500333333333629e+02
5.874221333333333632e+02
5.877305999999999813e+02
5.880213666666667223e+02
5.881455666666666957e+02
5.885524666666666462e+02
5.888043666666666240e+02
5.889883666666667068e+02
5.891286666666666179e+02
5.893464333333333798e+02
5.897555666666667094e+02
5.900769999999999982e+02
5.905185333333333801e+02
5.906535333333333710e+02
5.909272333333333336e+02
5.916811999999999898e+02
5.919101000000000568e+02
5.921334666666666635e+02
5.923327666666666573e+02
5.929100333333333310e+02
5.935884999999999536e+02
5.937711000000000467e+02
5.939557333333333418e+02
5.940303999999999860e+02
5.942581333333333760e+02
5.943397666666667192e+02
5.953299666666666781e+02
5.955582333333333054e+02
5.961859666666666726e+02
5.966399666666666235e+02
5.968378666666666277e+02
5.976168000000000120e+02
5.979447666666666237e+02
5.987445999999999913e+02
5.990998333333333221e+02
5.991356333333333168e+02
5.992229999999999563e+02
5.993574333333333470e+02
5.994796000000000049e+02
5.996062666666666701e+02
5.997395000000000209e+02
5.997531000000000176e+02
6.000045000000000073e+02
6.000420000000000300e+02
6.003111999999999853e+02
6.004307333333333645e+02
6.011010333333333620e+02
6.012158666666666704e+02
6.015637666666666519e+02
6.018907333333332872e+02
6.022775000000000318e+02
6.024665999999999713e+02
6.030823000000000320e+02
6.034284666666666226e+02
6.038286666666666633e+02
6.040848333333333358e+02
6.042866666666666333e+02
6.048452999999999520e+02
6.054744333333333088e+02
6.056859666666666726e+02
6.058078333333332921e+02
6.061028333333333649e+02
6.063128000000000384e+02
6.064754333333332852e+02
6.069599666666666735e+02
6.070609333333333097e+02
6.073026333333333469e+02
6.074127333333333354e+02
6.081386333333333596e+02
6.090570333333333792e+02
6.095155333333333374e+02
6.097094666666666853e+02
6.098459333333332779e+02
6.101516666666666424e+02
6.104903666666666595e+02
6.107280666666666775e+02
6.111379333333333079e+02
6.112890666666667130e+02
6.113092333333332817e+02
6.123229999999999791e+02
6.133660999999999603e+02
6.133889000000000351e+02
6.139700000000000273e+02
6.143327666666666573e+02
6.145744999999999436e+02
6.149635333333333165e+02
6.154519333333333861e+02
6.157937333333333072e+02
6.158820666666666739e+02
6.161231333333333851e+02
6.163381000000000540e+02
6.167871999999999844e+02
6.172586666666666133e+02
6.183375333333333401e+02
6.191280666666666548e+02
6.192927666666666937e+02
6.196992666666666310e+02
6.199184000000000196e+02
6.200678666666666459e+02
6.201510666666666793e+02
6.204015333333333047e+02
6.205974666666667190e+02
6.205993666666666968e+02
6.210235999999999876e+02
6.212410666666667112e+02
6.215529000000000224e+02
6.216857666666667228e+02
6.219230666666666139e+02
6.223074333333332788e+02
6.224279999999999973e+02
6.228098666666667214e+02
6.232614999999999554e+02
6.235022000000000162e+02
6.236570000000000391e+02
6.245263666666667177e+02
6.246965333333333774e+02
6.249434666666667226e+02
6.252372333333332790e+02
6.254400000000000546e+02
6.256268999999999778e+02
6.262073666666666441e+02
6.265457333333333736e+02
6.267129333333333534e+02
6.273434666666666999e+02
6.274550333333332901e+02
6.278350666666666484e+02
6.283911666666666633e+02
6.283952333333332945e+02
6.284056666666666615e+02
6.288183999999999969e+02
6.289633333333333667e+02
6.291284666666666681e+02
6.292915000000000418e+02
6.293962999999999965e+02
6.300338666666666541e+02
6.308867666666666310e+02
6.326423666666667032e+02
6.327708666666666204e+02
6.332153666666666822e+02
6.336068999999999960e+02
6.336970666666666148e+02
6.338623666666666168e+02
6.339529333333333625e+02
6.343257999999999583e+02
6.348834000000000515e+02
6.354764000000000124e+02
6.359675333333333356e+02
6.364550333333332901e+02
6.371020666666667012e+02
6.372126333333333150e+02
6.386323333333333494e+02
6.392010333333333847e+02
6.393231666666666797e+02
6.396699666666667099e+02
6.398246666666666442e+02
6.400385333333333620e+02
6.403250333333332946e+02
6.403947666666666692e+02
6.407635333333333847e+02
6.409448666666667123e+02
6.410543333333333749e+02
6.416362333333332799e+02
6.418563000000000329e+02
6.420838999999999714e+02
6.434637666666666291e+02
6.439785666666666657e+02
6.441634000000000242e+02
6.448254333333333079e+02
6.462259000000000242e+02
6.469592666666666219e+02
6.471116666666666788e+02
6.471563333333333503e+02
6.473620666666666921e+02
6.487126666666666779e+02
6.491182000000000016e+02
6.493659666666666226e+02
6.503509999999999991e+02
6.504805666666666184e+02
6.506498666666666395e+02
6.509125000000000227e+02
6.511844999999999573e+02
6.515126666666666324e+02
6.524672333333332972e+02
6.526296333333333450e+02
6.529614000000000260e+02
6.536415333333333137e+02
6.538883333333333212e+02
6.540711666666666133e+02
6.546205999999999676e+02
6.547828666666666777e+02
6.549154666666667026e+02
6.557915666666666539e+02
6.567943666666666331e+02
6.571439333333332797e+02
6.576445666666667194e+02
6.577316333333333205e+02
6.584818333333333840e+02
6.585638000000000147e+02
6.587798333333333858e+02
6.591090000000000373e+02
6.591983000000000175e+02
6.593323666666666441e+02
6.594365999999999985e+02
6.599593666666667104e+02
6.600514333333333070e+02
6.605851999999999862e+02
6.610007666666666637e+02
6.612680000000000291e+02
6.614238666666666404e+02
6.615829999999999700e+02
6.616374666666666826e+02
6.620856999999999744e+02
6.624242666666666537e+02
6.626406666666666752e+02
6.640846333333333860e+02
6.644294999999999618e+02
6.649022333333333563e+02
6.651666000000000167e+02
6.659754000000000360e+02
6.660718666666666650e+02
6.662003666666666959e+02
6.667283333333333530e+02
6.668232000000000426e+02
6.670891666666666424e+02
6.672100000000000364e+02
6.675824999999999818e+02
6.684587333333333845e+02
6.687865666666666584e+02
6.690121000000000322e+02
6.692545000000000073e+02
6.696578333333333148e+02
6.698916333333332886e+02
6.708310999999999922e+02
6.710939333333333252e+02
6.713099333333333334e+02
6.714902666666666846e+02
6.718953333333333831e+02
6.722061666666667179e+02
6.724025000000000318e+02
6.724969333333333452e+02
6.729328333333332921e+02
6.729857666666666773e+02
6.731220333333333201e+02
6.732523666666667168e+02
6.733759999999999764e+02
6.734097333333332926e+02
6.735008666666666386e+02
6.736921333333333450e+02
6.738452999999999520e+02
6.739901333333333469e+02
6.743403666666666822e+02
6.746739999999999782e+02
6.747620333333333065e+02
6.751171666666666624e+02
6.751627333333333354e+02
6.755132999999999583e+02
6.755322666666667146e+02
6.758223333333332903e+02
6.764796999999999798e+02
6.766373333333333449e+02
6.767993333333333794e+02
6.769631666666666661e+02
6.779276333333333469e+02
6.782122333333333017e+02
6.783729333333333216e+02
6.786535000000000082e+02
6.790503333333333558e+02
6.792124999999999773e+02
6.795415000000000418e+02
6.798112666666667110e+02
6.798309666666666544e+02
6.798818333333333612e+02
6.800663666666666813e+02
6.801612333333333709e+02
6.802954999999999472e+02
6.804090999999999667e+02
6.805945666666666511e+02
6.808826000000000249e+02
6.810969999999999800e+02
6.821365666666666812e+02
6.827472333333333836e+02
6.828442000000000007e+02
6.830431999999999562e+02
6.840275333333332810e+02
6.842618666666667195e+02
6.843829666666666753e+02
6.847224666666667190e+02
6.854242666666666537e+02
6.854811999999999443e+02
6.855389333333333752e+02
6.856984999999999673e+02
6.859720666666667057e+02
6.860172333333333654e+02
6.861987333333332799e+02
6.867242666666667219e+02
6.874432666666666591e+02
6.876731999999999516e+02
6.882110000000000127e+02
6.883848666666666531e+02
6.886099000000000387e+02
6.887129999999999654e+02
6.891394000000000233e+02
6.891733333333332894e+02
6.896534000000000333e+02
6.905055333333333465e+02
6.907184333333333370e+02
6.910163000000000011e+02
6.911575000000000273e+02
6.913873666666667077e+02
6.915279333333332943e+02
6.918903666666666368e+02
6.925085333333333892e+02
6.926812999999999647e+02
6.928077333333333172e+02
6.928551999999999680e+02
6.931297666666666828e+02
6.935846666666666351e+02
6.941988999999999805e+02
6.949428333333332830e+02
6.953711333333333187e+02
6.957794333333333725e+02
6.963301999999999907e+02
6.966036000000000286e+02
6.967588666666666768e+02
6.984886000000000195e+02
6.989306333333333896e+02
6.991558666666666113e+02
6.996974999999999909e+02
6.998191333333332977e+02
7.002614333333333434e+02
7.005082999999999629e+02
7.006458999999999833e+02
7.006495333333333519e+02
7.006989999999999554e+02
7.008116999999999734e+02
7.010463666666666995e+02
7.011293666666666695e+02
7.012862000000000080e+02
7.014244999999999663e+02
7.018192999999999984e+02
7.019704333333332897e+02
7.022465999999999440e+02
7.029280666666667230e+02
7.032359000000000151e+02
7.036957333333333509e+02
7.046062333333333072e+02
7.065994666666666717e+02
7.067916999999999916e+02
7.069553666666666913e+02
7.071623666666666850e+02
7.072811000000000377e+02
7.079377333333333127e+02
7.081566000000000258e+02
7.082280333333333147e+02
7.084057000000000244e+02
7.088185333333333347e+02
7.091403333333333876e+02
7.095616666666666106e+02
7.099298333333333630e+02
7.101049000000000433e+02
7.105017333333332772e+02
7.111691666666666833e+02
7.114538000000000011e+02
7.114560000000000173e+02
7.116184333333333143e+02
7.124388333333333776e+02
7.127886999999999489e+02
7.130234000000000378e+02
7.132200333333333901e+02
7.133995666666667148e+02
7.136353333333332785e+02
7.141493333333332885e+02
7.143336000000000467e+02
7.144695000000000391e+02
7.145686666666666724e+02
7.146955000000000382e+02
7.149453666666667004e+02
7.152046666666666397e+02
7.153605666666666139e+02
7.158086333333333187e+02
7.159605333333333874e+02
7.160502000000000180e+02
7.162332999999999856e+02
7.163046333333332996e+02
7.165509333333333188e+02
7.166815000000000282e+02
7.171225333333333083e+02
7.172582999999999629e+02
7.177661666666666633e+02
7.181934666666667226e+02
7.188301999999999907e+02
7.190869999999999891e+02
7.195542666666666491e+02
7.198406666666667206e+02
7.199502333333333581e+02
7.202198666666666895e+02
7.203513333333332866e+02
7.205259333333333416e+02
7.206783000000000357e+02
7.207974666666666508e+02
7.214810999999999694e+02
7.219285333333333483e+02
7.221739999999999782e+02
7.223033666666666477e+02
7.224430666666667094e+02
7.229846999999999753e+02
7.231114666666666153e+02
7.234852333333333263e+02
7.238982333333333372e+02
7.240741666666666561e+02
7.242753666666666277e+02
7.246325333333332992e+02
7.267621333333332814e+02
7.269180666666666184e+02
7.270546666666666624e+02
7.272426666666666506e+02
7.274610000000000127e+02
7.280648999999999660e+02
7.282985999999999649e+02
7.288620666666666921e+02
7.290111666666666679e+02
7.291661666666666406e+02
7.292622333333333700e+02
7.293894333333333861e+02
7.294000333333333401e+02
7.295933666666666113e+02
7.296939333333333479e+02
7.298108999999999469e+02
7.304361999999999853e+02
7.305974999999999682e+02
7.306706666666666479e+02
7.312434333333333143e+02
7.316078666666667232e+02
7.319133333333332985e+02
7.320787333333333891e+02
7.321759333333333188e+02
7.322798666666666350e+02
7.324661333333333459e+02
7.326347666666666782e+02
7.329174666666666553e+02
7.332005000000000337e+02
7.338465999999999667e+02
7.341035666666666657e+02
7.342214000000000169e+02
7.343099333333333334e+02
7.344564000000000306e+02
7.352028999999999996e+02
7.353609333333333780e+02
7.355146999999999480e+02
7.357062333333333299e+02
7.358181333333333214e+02
7.359939333333333025e+02
7.360895333333332928e+02
7.363786333333333687e+02
7.365575333333333674e+02
7.366995333333333065e+02
7.368864666666667063e+02
7.370244333333333770e+02
7.372573333333333494e+02
7.374092666666666673e+02
7.377003333333333330e+02
7.379527666666666619e+02
7.381461333333332959e+02
7.382527333333333672e+02
7.383608666666666522e+02
7.385387333333333117e+02
7.386505333333333283e+02
7.387622000000000071e+02
7.388951666666666824e+02
7.394384666666666135e+02
7.399002333333332899e+02
7.400746666666666442e+02
7.402943999999999960e+02
7.403940999999999804e+02
7.412348666666666759e+02
7.414832999999999856e+02
7.414971000000000458e+02
7.416684999999999945e+02
7.420891000000000304e+02
7.421285666666666430e+02
7.425926333333333105e+02
7.426611000000000331e+02
7.429743999999999460e+02
7.430016000000000531e+02
7.430077999999999747e+02
7.431236999999999853e+02
7.433778333333333421e+02
7.436019666666666126e+02
7.437137666666666291e+02
7.437175666666666984e+02
7.437277666666666391e+02
7.440006333333333259e+02
7.443062999999999647e+02
7.448007999999999811e+02
7.449101000000000568e+02
7.459909000000000106e+02
7.465846000000000231e+02
7.467065000000000055e+02
7.467996000000000549e+02
7.469045333333333474e+02
7.472475333333333083e+02
7.473220000000000027e+02
7.474065666666666630e+02
7.475268666666667059e+02
7.486623333333333221e+02
7.488392000000000053e+02
7.491684000000000196e+02
7.492511666666666770e+02
7.496672999999999547e+02
7.498506333333333487e+02
7.499664333333333843e+02
7.500644666666667035e+02
7.501654333333333398e+02
7.505502666666666300e+02
7.509741666666666333e+02
7.511319666666666990e+02
7.513494333333333088e+02
7.516509666666667044e+02
7.520179000000000542e+02
7.524662333333333208e+02
7.531434000000000424e+02
7.536287333333333436e+02
7.538059333333333143e+02
7.539769666666666126e+02
7.539962333333332936e+02
7.543470666666667057e+02
7.544079333333332897e+02
7.549134000000000242e+02
7.549667666666666719e+02
7.549961666666666815e+02
7.550054333333333716e+02
7.559113333333333458e+02
7.562351333333333514e+02
7.563522333333332881e+02
7.563563000000000329e+02
7.569443666666666104e+02
7.570477666666666892e+02
7.572423000000000002e+02
7.575711333333333641e+02
7.577959333333333234e+02
7.581495999999999640e+02
7.586590666666667175e+02
7.589005666666666912e+02
7.591714666666666744e+02
7.593998000000000275e+02
7.594804666666666435e+02
7.602636333333333596e+02
7.603132000000000517e+02
7.606648999999999887e+02
7.610919666666666217e+02
7.611604666666667072e+02
7.612714666666666972e+02
7.617685666666666293e+02
7.619030666666666320e+02
7.620454999999999472e+02
7.629381666666666888e+02
7.630375999999999976e+02
7.633489666666666835e+02
7.635128333333333330e+02
7.639032666666666955e+02
7.640163999999999760e+02
7.641794999999999618e+02
7.649409666666666681e+02
7.651359666666667181e+02
7.652208333333333030e+02
7.653016666666666197e+02
7.654057999999999993e+02
7.655720000000000027e+02
7.659303666666667141e+02
7.663929000000000542e+02
7.668292000000000144e+02
7.673067666666667037e+02
7.674649333333333061e+02
7.677740999999999758e+02
7.687845666666667057e+02
7.696087999999999738e+02
7.699089000000000169e+02
7.702332666666666228e+02
7.704030999999999949e+02
7.711073666666666213e+02
7.714155666666666775e+02
7.715867333333333136e+02
7.717035666666666884e+02
7.718118333333333112e+02
7.719138666666666495e+02
7.721421666666666397e+02
7.723138000000000147e+02
7.723982333333333372e+02
7.725075333333332992e+02
7.730960000000000036e+02
7.736686666666666952e+02
7.738473000000000184e+02
7.744065000000000509e+02
7.746111333333333278e+02
7.759804000000000315e+02
7.760770666666666102e+02
7.761411666666666633e+02
7.762963999999999487e+02
7.771223333333333585e+02
7.772419333333333498e+02
7.774139000000000124e+02
7.776529000000000451e+02
7.778812333333332845e+02
7.780716333333333523e+02
7.783830666666666502e+02
7.787645333333333610e+02
7.791012666666666746e+02
7.792338333333333367e+02
7.793388333333333549e+02
7.794375333333333629e+02
7.799541666666666515e+02
7.804203999999999724e+02
7.807186333333332868e+02
7.810057000000000471e+02
7.811434000000000424e+02
7.814950333333333674e+02
7.819784333333333279e+02
7.824759333333333871e+02
7.826600333333333310e+02
7.827364666666666153e+02
7.832024000000000115e+02
7.834524666666666235e+02
7.838123000000000502e+02
7.842132666666666410e+02
7.845715000000000146e+02
7.846598000000000184e+02
7.848342333333333727e+02
7.851595333333333429e+02
7.852803333333333740e+02
7.860309999999999491e+02
7.861511000000000422e+02
7.866444999999999936e+02
7.868333666666666204e+02
7.869066000000000258e+02
7.870988666666667086e+02
7.877916999999999916e+02
7.878512333333333117e+02
7.879560666666666293e+02
7.881296666666667079e+02
7.882380333333333056e+02
7.886978333333332785e+02
7.889886999999999944e+02
7.891830999999999676e+02
7.893050666666666757e+02
7.897094666666666853e+02
7.899842666666667128e+02
7.901245000000000118e+02
7.903464333333333798e+02
7.907495000000000118e+02
7.910375666666666348e+02
7.912345000000000255e+02
7.919327333333333172e+02
7.923873333333333449e+02
7.932046333333332768e+02
7.932899333333333516e+02
7.940505333333333056e+02
7.946457333333332826e+02
7.954691666666666379e+02
7.958344666666666853e+02
7.958413000000000466e+02
7.961193666666666786e+02
7.962472333333333836e+02
7.964433333333333849e+02
7.967069000000000187e+02
7.973242333333333818e+02
7.975133333333333212e+02
7.982509000000000015e+02
7.984332333333333054e+02
7.989854333333333898e+02
7.991911333333333687e+02
7.996120333333333292e+02
8.004129666666666481e+02
8.009655999999999949e+02
8.011226666666666461e+02
8.013333333333333712e+02
8.016178333333333512e+02
8.019246666666666670e+02
8.019972000000000207e+02
8.023943666666666559e+02
8.026639000000000124e+02
8.031154999999999973e+02
8.032285666666666657e+02
8.034168666666666923e+02
8.036002666666666983e+02
8.039402666666666164e+02
8.041090333333332865e+02
8.043076999999999543e+02
8.048116333333333614e+02
8.054165666666666539e+02
8.069745333333332837e+02
8.076347666666666782e+02
8.078931999999999789e+02
8.086965999999999894e+02
8.091625333333333856e+02
8.095800333333332901e+02
8.099106666666666570e+02
8.102095000000000482e+02
8.104329000000000178e+02
8.107839999999999918e+02
8.109022999999999683e+02
8.112196000000000140e+02
8.113204333333333125e+02
8.115277333333333445e+02
8.120740333333333183e+02
8.123840999999999894e+02
8.127070999999999685e+02
8.129525333333333492e+02
8.133903000000000247e+02
8.136783333333332848e+02
8.143246333333332814e+02
8.144438333333333730e+02
8.145666333333333569e+02
8.152814333333333252e+02
8.161282666666667183e+02
8.161337666666667019e+02
8.164289333333333616e+02
8.170171333333332768e+02
8.172498666666666622e+02
8.174820333333333338e+02
8.177201000000000022e+02
8.178948000000000320e+02
8.180793999999999642e+02
8.188282000000000380e+02
8.194905999999999722e+02
8.196110999999999649e+02
8.198073666666666668e+02
8.207323999999999842e+02
8.208640666666666448e+02
8.209693999999999505e+02
8.212821333333333769e+02
8.216989999999999554e+02
8.219224666666666508e+02
8.221510666666666793e+02
8.221549666666666099e+02
8.226367000000000189e+02
8.228857333333332917e+02
8.230996000000000095e+02
8.235907999999999447e+02
8.239875666666666802e+02
8.241213333333333821e+02
8.243502333333333354e+02
8.246730333333333647e+02
8.247799999999999727e+02
8.252073666666666441e+02
8.253657333333333099e+02
8.254468333333333021e+02
8.256779999999999973e+02
8.268211666666666133e+02
8.271163333333333867e+02
8.274038000000000466e+02
8.279381666666666888e+02
8.283353666666666868e+02
8.287140000000000555e+02
8.290145999999999731e+02
8.295067666666666355e+02
8.297281333333332896e+02
8.305639999999999645e+02
8.309260000000000446e+02
8.313183000000000220e+02
8.314711999999999534e+02
8.316813333333333276e+02
8.318275999999999613e+02
8.319172999999999547e+02
8.325843333333333476e+02
8.327160666666666202e+02
8.327983333333332894e+02
8.329244333333333543e+02
8.331293666666666695e+02
8.335331333333333532e+02
8.337377000000000180e+02
8.338257666666667092e+02
8.340032666666667183e+02
8.342943333333333840e+02
8.345006333333333259e+02
8.347269666666666126e+02
8.349782999999999902e+02
8.353698666666666668e+02
8.359950666666666166e+02
8.362000333333332946e+02
8.366965333333333774e+02
8.374127666666666983e+02
8.386296999999999571e+02
8.388610999999999649e+02
8.389796333333333678e+02
8.394580666666666957e+02
8.399153333333333649e+02
8.400293000000000347e+02
8.404879666666666935e+02
8.404920333333333247e+02
8.405757333333333463e+02
8.407659999999999627e+02
8.411625999999999976e+02
8.418114666666666608e+02
8.421445999999999685e+02
8.423081666666666933e+02
8.424873000000000047e+02
8.426282999999999674e+02
8.431954666666666753e+02
8.433306666666666160e+02
8.434704666666666526e+02
8.436986000000000558e+02
8.440352000000000317e+02
8.443650666666666211e+02
8.445259999999999536e+02
8.446263999999999896e+02
8.447519999999999527e+02
8.448763333333333776e+02
8.452702333333332945e+02
8.459569666666666308e+02
8.462771666666666306e+02
8.463776666666666415e+02
8.467513333333333776e+02
8.474801333333333559e+02
8.475934333333333370e+02
8.477809333333333370e+02
8.478568000000000211e+02
8.484093666666666422e+02
8.486915000000000191e+02
8.489113666666667086e+02
8.489699666666666644e+02
8.490565000000000282e+02
8.493799000000000206e+02
8.494793666666666923e+02
8.497096333333333860e+02
8.499409000000000560e+02
8.501157666666666728e+02
8.504683333333333621e+02
8.506209333333333689e+02
8.510899333333333061e+02
8.512922333333333427e+02
8.514345666666666830e+02
8.516323666666667123e+02
8.525991999999999962e+02
8.528209666666666635e+02
8.530922666666666601e+02
8.532042666666666264e+02
8.533306666666666160e+02
8.536440000000000055e+02
8.544450666666666621e+02
8.546002333333333354e+02
8.547386666666666315e+02
8.548646999999999707e+02
8.550417333333333545e+02
8.553779333333333170e+02
8.557938333333332821e+02
8.559653666666666822e+02
8.561578666666666777e+02
8.564281333333333350e+02
8.566694666666667217e+02
8.568754333333333761e+02
8.570885333333333165e+02
8.574797666666667055e+02
8.577684333333332916e+02
8.578925000000000409e+02
8.584127999999999474e+02
8.585265333333333047e+02
8.586103333333333012e+02
8.587937666666666701e+02
8.589341666666666697e+02
8.592236666666666451e+02
8.593003666666667186e+02
8.594951999999999543e+02
8.604236666666666906e+02
8.604994000000000369e+02
8.606896333333332905e+02
8.608040333333333365e+02
8.609012999999999920e+02
8.610714333333332888e+02
8.613691666666666151e+02
8.617826000000000022e+02
8.620770999999999731e+02
8.624004999999999654e+02
8.626885999999999513e+02
8.629341333333333068e+02
8.631417999999999893e+02
8.632936999999999443e+02
8.634281333333333350e+02
8.635550666666666757e+02
8.637525333333333037e+02
8.641701333333332968e+02
8.642858999999999696e+02
8.656818333333333157e+02
8.658513000000000375e+02
8.661700666666666848e+02
8.673504666666666481e+02
8.674700333333333901e+02
8.684714000000000169e+02
8.686656666666666524e+02
8.690929666666667117e+02
8.696257666666666637e+02
8.697097666666666100e+02
8.700214333333333343e+02
8.700660000000000309e+02
8.704999666666666371e+02
8.707636999999999716e+02
8.709716333333333296e+02
8.710615999999999985e+02
8.712442333333333409e+02
8.713707333333333054e+02
8.718387999999999920e+02
8.719727333333332808e+02
8.721340333333333774e+02
8.727117666666666764e+02
8.728313333333333048e+02
8.731530666666666320e+02
8.734062666666666246e+02
8.737144333333333179e+02
8.741007666666666864e+02
8.742586666666666133e+02
8.747923666666666804e+02
8.749216333333333750e+02
8.751541666666666970e+02
8.753028333333332967e+02
8.757099333333333107e+02
8.758547666666667055e+02
8.760309666666666999e+02
8.762528999999999542e+02
8.763232333333332917e+02
8.768152666666666164e+02
8.772269666666666126e+02
8.776385666666666339e+02
8.776835666666667066e+02
8.777991666666666788e+02
8.781816666666666151e+02
8.783331666666666706e+02
8.786511000000000422e+02
8.801695333333333338e+02
8.804019333333333179e+02
8.808242999999999938e+02
8.818066333333333660e+02
8.821310333333333347e+02
8.824986999999999853e+02
8.826843000000000075e+02
8.829497666666666191e+02
8.831172000000000253e+02
8.844451000000000249e+02
8.849637000000000171e+02
8.851244333333332861e+02
8.853092333333332817e+02
8.870647000000000162e+02
8.871310333333333347e+02
8.876234666666666726e+02
8.877725333333332856e+02
8.879015000000000555e+02
8.883754000000000133e+02
8.887335333333332983e+02
8.890657666666667183e+02
8.892658999999999878e+02
8.894805333333333692e+02
8.895866333333333387e+02
8.900217000000000098e+02
8.905946999999999889e+02
8.910211666666666588e+02
8.912157999999999447e+02
8.916372333333333700e+02
8.927831999999999653e+02
8.930380333333333738e+02
8.932065666666666175e+02
8.933772999999999911e+02
8.936557999999999993e+02
8.936832333333333054e+02
8.942832666666666910e+02
8.948059666666666772e+02
8.952028333333333876e+02
8.953577000000000226e+02
8.955449999999999591e+02
8.956210666666667066e+02
8.957151666666666188e+02
8.967027666666666619e+02
8.974782666666666273e+02
8.978038666666666359e+02
8.980712333333333390e+02
8.983690333333332774e+02
8.989922333333333881e+02
8.990031999999999925e+02
8.994737999999999829e+02
8.996297333333333199e+02
8.998903000000000247e+02
9.002910000000000537e+02
9.003657666666666728e+02
9.025073666666667123e+02
9.026485000000000127e+02
9.028589333333333116e+02
9.036300333333333583e+02
9.037925333333333811e+02
9.047905666666666775e+02
9.050758333333333212e+02
9.052261666666666997e+02
9.052852666666666437e+02
9.067549999999999955e+02
9.070354999999999563e+02
9.071409333333333507e+02
9.074876666666666551e+02
9.080508666666667068e+02
9.082803999999999860e+02
9.088744000000000369e+02
9.092586333333333641e+02
9.094836999999999989e+02
9.096258000000000266e+02
9.099084666666666408e+02
9.103975000000000364e+02
9.108616666666666788e+02
9.112107333333333372e+02
9.113576000000000477e+02
9.115354666666667072e+02
9.122101999999999862e+02
9.131952999999999747e+02
9.135836333333332959e+02
9.140647000000000162e+02
9.153759999999999764e+02
9.155960666666666157e+02
9.157196000000000140e+02
9.158282666666666501e+02
9.160743999999999687e+02
9.161553000000000111e+02
9.163577333333333854e+02
9.172551333333333332e+02
9.174885333333332937e+02
9.179018666666667059e+02
9.181826666666667052e+02
9.183813999999999851e+02
9.188650666666666211e+02
9.189226666666667143e+02
9.196965999999999894e+02
9.203600000000000136e+02
9.207342666666667128e+02
9.220244999999999891e+02
9.221448333333332812e+02
9.222646999999999480e+02
9.225144000000000233e+02
9.230472999999999502e+02
9.235960000000000036e+02
9.240086333333333641e+02
9.241381666666666206e+02
9.252080333333333328e+02
9.255853333333333239e+02
9.260755000000000337e+02
9.261337333333333390e+02
9.263939666666666426e+02
9.265203666666666322e+02
9.273775666666666666e+02
9.278690666666666402e+02
9.281560333333333119e+02
9.281961000000000013e+02
9.282692333333333181e+02
9.285916333333333341e+02
9.288341666666666470e+02
9.292676000000000158e+02
9.294494666666666944e+02
9.300198000000000320e+02
9.305130000000000337e+02
9.306639000000000124e+02
9.310033666666666932e+02
9.311132000000000062e+02
9.322348333333333130e+02
9.330990000000000464e+02
9.333491333333333841e+02
9.334488000000000056e+02
9.335868000000000393e+02
9.343438666666667132e+02
9.354609000000000378e+02
9.356653999999999769e+02
9.364323333333333039e+02
9.365394999999999754e+02
9.366054333333332806e+02
9.371372000000000071e+02
9.376839333333333570e+02
9.378689000000000533e+02
9.387586666666666133e+02
9.394030999999999949e+02
9.394994333333332861e+02
9.408174000000000206e+02
9.408550666666666302e+02
9.409276666666667097e+02
9.410637666666666519e+02
9.413967999999999847e+02
9.421968666666666650e+02
9.428950333333333447e+02
9.434017999999999802e+02
9.435393000000000256e+02
9.437453000000000429e+02
9.438706666666666933e+02
9.445104999999999791e+02
9.453909333333333507e+02
9.455809000000000424e+02
9.462531999999999925e+02
9.471754333333333307e+02
9.472699333333333698e+02
9.474325666666666166e+02
9.475811999999999671e+02
9.497133999999999787e+02
9.498825000000000500e+02
9.503935666666666293e+02
9.508139666666667154e+02
9.516387333333333345e+02
9.517770333333332928e+02
9.524480333333333419e+02
9.527817000000000007e+02
9.529890666666666448e+02
9.532187666666666246e+02
9.547345000000000255e+02
9.553332666666666455e+02
9.555267000000000053e+02
9.555475333333333765e+02
9.561861999999999853e+02
9.572666666666666515e+02
9.574057333333333872e+02
9.575776333333333241e+02
9.576521666666666306e+02
9.578626333333332923e+02
9.580172999999999774e+02
9.593502333333333354e+02
9.596131000000000313e+02
9.599163333333333412e+02
9.601060666666667203e+02
9.605448000000000093e+02
9.606345666666666148e+02
9.610078666666667004e+02
9.614960666666667066e+02
9.616213999999999942e+02
9.618896999999999480e+02
9.619213333333333367e+02
9.623920666666666648e+02
9.629569666666666308e+02
9.632451333333333423e+02
9.633975333333332856e+02
9.641020999999999503e+02
9.647484666666666726e+02
9.650603999999999587e+02
9.661171333333332996e+02
9.664243333333333794e+02
9.665741333333332932e+02
9.667851333333333059e+02
9.669770999999999503e+02
9.670883666666666159e+02
9.674316000000000031e+02
9.681580999999999904e+02
9.685472333333333381e+02
9.686792333333332863e+02
9.687965666666666493e+02
9.690946999999999889e+02
9.695597333333333836e+02
9.699675333333333356e+02
9.701485999999999876e+02
9.702251333333333605e+02
9.704215000000000373e+02
9.706026666666666642e+02
9.708675666666666757e+02
9.712082000000000335e+02
9.723985000000000127e+02
9.725150999999999613e+02
9.728107333333333600e+02
9.730421666666666169e+02
9.731131000000000313e+02
9.732083999999999833e+02
9.733827666666666119e+02
9.747917333333333545e+02
9.749342333333332817e+02
9.751054333333332806e+02
9.764596999999999980e+02
9.775219666666666853e+02
9.776215999999999440e+02
9.777597666666666782e+02
9.781195000000000164e+02
9.783186666666666724e+02
9.792666000000000395e+02
9.793841333333333523e+02
9.795176999999999907e+02
9.796344666666666399e+02
9.797744333333333770e+02
9.801726333333333514e+02
9.802024666666666235e+02
9.808104333333333216e+02
9.811933000000000220e+02
9.813169000000000324e+02
9.815824000000000069e+02
9.816835333333333438e+02
9.817784666666666453e+02
9.820668333333333067e+02
9.828360999999999876e+02
9.834342333333332817e+02
9.836630666666666230e+02
9.840655000000000427e+02
9.842184666666666999e+02
9.842483666666666977e+02
9.844666333333333341e+02
9.846642666666666628e+02
9.852421333333332996e+02
9.853799333333333834e+02
9.857164000000000215e+02
9.858031666666666979e+02
9.859498666666667077e+02
9.865325000000000273e+02
9.870714000000000397e+02
9.876178333333333512e+02
9.878893000000000484e+02
9.880425000000000182e+02
9.889423666666666577e+02
9.893343333333333476e+02
9.894963666666666313e+02
9.900913000000000466e+02
9.905279666666666571e+02
9.910341666666666924e+02
9.915689666666667108e+02
9.922685000000000173e+02
9.923591000000000122e+02
9.924438666666666222e+02
9.929036333333333459e+02
9.930071000000000367e+02
9.934055333333333238e+02
9.938404666666666571e+02
9.939330999999999676e+02
9.940306000000000495e+02
9.942047333333333654e+02
9.943950666666667075e+02
9.949678000000000111e+02
9.956753666666667186e+02
9.957832666666666910e+02
9.958904999999999745e+02
9.959425666666667212e+02
9.961835999999999558e+02
9.962795666666667103e+02
9.964222333333333381e+02
9.966251999999999498e+02
9.972084333333333461e+02
9.983088666666666313e+02
9.987513000000000147e+02
9.996863666666666859e+02
1.000519666666666694e+03
1.000640599999999949e+03
1.000793766666666670e+03
1.000919999999999959e+03
1.001576199999999972e+03
1.002385266666666666e+03
1.002481666666666683e+03
1.002712899999999991e+03
1.002826933333333386e+03
1.004405799999999999e+03
1.004520166666666682e+03
1.004797166666666612e+03
1.004973566666666670e+03
1.005730566666666618e+03
1.006804999999999950e+03
1.006845833333333303e+03
1.007016733333333377e+03
1.007584833333333336e+03
1.007728433333333328e+03
1.007800799999999981e+03
1.007922266666666701e+03
1.007940266666666616e+03
1.008520366666666632e+03
1.009024466666666626e+03
1.010014966666666623e+03
1.010495733333333305e+03
1.010568399999999997e+03
1.010746566666666695e+03
1.012006700000000023e+03
1.012101099999999974e+03
1.012240733333333310e+03
1.012745733333333305e+03
1.012885499999999979e+03
1.013587800000000016e+03
1.013856400000000008e+03
1.014183866666666631e+03
1.014818800000000010e+03
1.015721999999999980e+03
1.016016933333333327e+03
1.016731566666666708e+03
1.016997600000000034e+03
1.017083866666666722e+03
1.017401866666666706e+03
1.018000366666666650e+03
1.018596366666666654e+03
1.018695466666666675e+03
1.018934799999999996e+03
1.019528900000000021e+03
1.020126433333333352e+03
1.020323066666666705e+03
1.020526733333333368e+03
1.020691666666666720e+03
1.021280466666666712e+03
1.021664599999999950e+03
1.022135300000000029e+03
1.023744166666666615e+03
1.023830766666666705e+03
1.023994366666666679e+03
1.024183299999999917e+03
1.024389100000000099e+03
1.026108899999999949e+03
1.026305566666666664e+03
1.027351966666666613e+03
1.027967799999999897e+03
1.028599999999999909e+03
1.028698000000000093e+03
1.028957066666666606e+03
1.029739933333333283e+03
1.029944066666666686e+03
1.030604166666666742e+03
1.032855266666666694e+03
1.033116800000000012e+03
1.033688566666666702e+03
1.034039866666666740e+03
1.034726066666666611e+03
1.035092233333333297e+03
1.035333766666666634e+03
1.036472066666666706e+03
1.036755799999999908e+03
1.037009900000000016e+03
1.037376299999999901e+03
1.038274133333333339e+03
1.038325633333333371e+03
1.039209000000000060e+03
1.041617066666666688e+03
1.041738133333333280e+03
1.042087433333333365e+03
1.042277166666666744e+03
1.042405766666666750e+03
1.043096399999999903e+03
1.043951366666666672e+03
1.044521033333333435e+03
1.045556233333333239e+03
1.045864900000000034e+03
1.047977266666666765e+03
1.048112533333333431e+03
1.048364566666666633e+03
1.048571866666666665e+03
1.052201866666666774e+03
1.052632499999999936e+03
1.053394600000000082e+03
1.053815566666666655e+03
1.053950333333333447e+03
1.056133233333333237e+03
1.056712466666666614e+03
1.057507333333333236e+03
1.057646633333333284e+03
1.058727933333333340e+03
1.059427266666666583e+03
1.060269633333333331e+03
1.061446166666666613e+03
1.061668699999999944e+03
1.061851833333333389e+03
1.063008466666666664e+03
1.063348633333333282e+03
1.063592399999999998e+03
1.063857899999999972e+03
1.065065133333333279e+03
1.065849300000000085e+03
1.066285300000000007e+03
1.067510099999999966e+03
1.067543200000000070e+03
1.067797566666666626e+03
1.068560966666666673e+03
1.068965766666666696e+03
1.069376999999999953e+03
1.069586700000000064e+03
1.069833900000000085e+03
1.070185133333333397e+03
1.071110666666666702e+03
1.071436766666666699e+03
1.071622866666666596e+03
1.072744300000000067e+03
1.073104766666666592e+03
1.073287266666666710e+03
1.073446966666666640e+03
1.074392200000000003e+03
1.074590166666666619e+03
1.074732033333333220e+03
1.074991099999999960e+03
1.075090599999999995e+03
1.076300833333333230e+03
1.076391633333333402e+03
1.076611833333333379e+03
1.076869866666666667e+03
1.077535033333333331e+03
1.078560933333333423e+03
1.079096000000000004e+03
1.079808233333333419e+03
1.081030899999999974e+03
1.082126999999999953e+03
1.082713533333333316e+03
1.082858500000000049e+03
1.083085100000000011e+03
1.083171000000000049e+03
1.084400333333333265e+03
1.084800066666666680e+03
1.085172766666666575e+03
1.085273500000000013e+03
1.085372966666666571e+03
1.085534833333333381e+03
1.085651699999999892e+03
1.086359366666666574e+03
1.087433399999999892e+03
1.087532466666666778e+03
1.087826333333333423e+03
1.088511966666666694e+03
1.089308899999999994e+03
1.089551733333333232e+03
1.090648333333333312e+03
1.091194700000000012e+03
1.091221966666666731e+03
1.091323499999999967e+03
1.091592633333333424e+03
1.092840899999999920e+03
1.093403999999999996e+03
1.094511966666666694e+03
1.095053233333333310e+03
1.095471500000000106e+03
1.096158133333333353e+03
1.096301633333333257e+03
1.096488433333333433e+03
1.096798366666666652e+03
1.098195766666666714e+03
1.098743233333333364e+03
1.099204366666666601e+03
1.099986733333333405e+03
1.100438733333333403e+03
1.100755866666666634e+03
1.100771199999999908e+03
1.101636266666666643e+03
1.102666999999999916e+03
1.102677166666666608e+03
1.103910866666666607e+03
1.104369699999999966e+03
1.104489399999999932e+03
1.104799600000000055e+03
1.105621566666666695e+03
1.106596500000000106e+03
1.107156533333333300e+03
1.107405299999999897e+03
1.107525533333333442e+03
1.108019533333333356e+03
1.108320566666666764e+03
1.108609033333333400e+03
1.109832833333333383e+03
1.110730066666666744e+03
1.110938766666666652e+03
1.111043599999999969e+03
1.111360300000000052e+03
1.111606133333333446e+03
1.112320466666666562e+03
1.112361499999999978e+03
1.112393633333333355e+03
1.112499266666666699e+03
1.112507533333333413e+03
1.113464866666666694e+03
1.114442700000000059e+03
1.114674533333333329e+03
1.115081966666666631e+03
1.115465966666666645e+03
1.115929866666666612e+03
1.115962600000000066e+03
1.116734400000000051e+03
1.117032033333333402e+03
1.117164099999999962e+03
1.117500566666666600e+03
1.117604800000000068e+03
1.118864866666666558e+03
1.119235766666666677e+03
1.120332766666666657e+03
1.120508533333333389e+03
1.121631633333333411e+03
1.121755966666666609e+03
1.121911133333333282e+03
1.122047033333333275e+03
1.122232266666666646e+03
1.122307733333333317e+03
1.123006200000000035e+03
1.123120599999999968e+03
1.123675500000000056e+03
1.123872699999999895e+03
1.124293366666666770e+03
1.125540166666666664e+03
1.125955033333333404e+03
1.126033100000000104e+03
1.126214266666666617e+03
1.126351633333333439e+03
1.127235766666666677e+03
1.127374433333333400e+03
1.127911866666666583e+03
1.128045066666666571e+03
1.128497166666666772e+03
1.129426233333333357e+03
1.129866266666666661e+03
1.130573133333333317e+03
1.130683299999999917e+03
1.130740433333333385e+03
1.130780999999999949e+03
1.131156700000000001e+03
1.131298466666666627e+03
1.131894700000000057e+03
1.132073366666666743e+03
1.132227166666666562e+03
1.132470199999999977e+03
1.132646999999999935e+03
1.132744366666666565e+03
1.132901200000000017e+03
1.133194166666666661e+03
1.133333666666666659e+03
1.133732833333333247e+03
1.133977733333333390e+03
1.135541533333333291e+03
1.135620166666666591e+03
1.135963166666666666e+03
1.136024233333333314e+03
1.136388733333333221e+03
1.136558099999999968e+03
1.137808366666666643e+03
1.138068333333333385e+03
1.138183800000000019e+03
1.138703899999999976e+03
1.138810833333333221e+03
1.138897099999999909e+03
1.139152900000000045e+03
1.139352633333333415e+03
1.139418533333333244e+03
1.140183366666666643e+03
1.140738299999999981e+03
1.140820833333333439e+03
1.141178233333333310e+03
1.141322633333333442e+03
1.141608466666666573e+03
1.141739866666666558e+03
1.142138866666666672e+03
1.142766000000000076e+03
1.142909466666666731e+03
1.143848833333333232e+03
1.144137766666666721e+03
1.144527833333333319e+03
1.144755533333333233e+03
1.144871033333333344e+03
1.145279266666666672e+03
1.145608566666666775e+03
1.145906600000000026e+03
1.145915066666666689e+03
1.146730633333333344e+03
1.147010733333333292e+03
1.147497533333333422e+03
1.148503899999999931e+03
1.148871599999999944e+03
1.149043633333333446e+03
1.149837933333333240e+03
1.150274599999999964e+03
1.150413800000000037e+03
1.150814100000000053e+03
1.150935799999999972e+03
1.151075066666666771e+03
1.152709700000000112e+03
1.152869533333333266e+03
1.153271033333333435e+03
1.153472400000000107e+03
1.154155299999999897e+03
1.154548633333333328e+03
1.154882066666666560e+03
1.155488333333333230e+03
1.155569199999999910e+03
1.157104166666666742e+03
1.157184799999999996e+03
1.157568400000000111e+03
1.158094000000000051e+03
1.158208699999999908e+03
1.158354066666666768e+03
1.158424600000000055e+03
1.158510566666666591e+03
1.158778000000000020e+03
1.159123533333333398e+03
1.159263400000000047e+03
1.159533100000000104e+03
1.159633233333333237e+03
1.159636500000000069e+03
1.160570333333333338e+03
1.160831899999999905e+03
1.161506699999999910e+03
1.161911499999999933e+03
1.162765599999999949e+03
1.163140466666666725e+03
1.163343633333333401e+03
1.163897933333333413e+03
1.164662566666666635e+03
1.164826800000000048e+03
1.165577166666666699e+03
1.166126466666666602e+03
1.166567766666666557e+03
1.167883733333333339e+03
1.168000399999999900e+03
1.168081233333333330e+03
1.168138866666666672e+03
1.168242899999999963e+03
