# Supplementary material for: Laminar organization of cellular microcircuits modulating human interictal epileptiform discharges
Source: Nat Neurosci. 2026 Apr 30;29(6):1462–75. doi: 10.1038/s41593-026-02258-4 (PMC13246451; doi:10.1038/s41593-026-02258-4)
Supplement: Supplementary file 12 — Statistical Source Data. [file 41593_2026_2258_MOESM12_ESM.zip › ED3/neuron_spks_raster_11.txt]

2.400280666666666605e+02
2.402414666666666676e+02
2.403126000000000033e+02
2.405213999999999999e+02
2.409662999999999897e+02
2.413480999999999881e+02
2.418442333333333352e+02
2.421377666666666642e+02
2.421974333333333220e+02
2.423633666666666784e+02
2.437674000000000092e+02
2.447704666666666640e+02
2.448243666666666627e+02
2.454192999999999927e+02
2.455056666666666558e+02
2.463509999999999991e+02
2.464151999999999987e+02
2.470919333333333441e+02
2.486011666666666713e+02
2.501239333333333263e+02
2.502786999999999864e+02
2.510365333333333240e+02
2.520426666666666620e+02
2.523351000000000113e+02
2.526315666666666573e+02
2.531309333333333313e+02
2.532053999999999974e+02
2.532932000000000130e+02
2.533770000000000095e+02
2.534133333333333269e+02
2.534530666666666718e+02
2.534821000000000026e+02
2.535042333333333318e+02
2.535110666666666646e+02
2.536157000000000039e+02
2.536634666666666647e+02
2.537061999999999955e+02
2.537553000000000054e+02
2.538004999999999995e+02
2.538343333333333192e+02
2.538738666666666575e+02
2.539448333333333210e+02
2.539810666666666634e+02
2.540103666666666697e+02
2.540503999999999962e+02
2.541009666666666647e+02
2.541370000000000005e+02
2.541716999999999871e+02
2.542115000000000009e+02
2.542578000000000031e+02
2.543013666666666666e+02
2.543340000000000032e+02
2.543710666666666782e+02
2.543914000000000044e+02
2.544479333333333386e+02
2.544861999999999966e+02
2.545911666666666804e+02
2.546343999999999994e+02
2.546754999999999995e+02
2.547133000000000038e+02
2.547615999999999872e+02
2.547919333333333327e+02
2.548254666666666708e+02
2.548538333333333412e+02
2.549175666666666586e+02
2.550490000000000066e+02
2.552145666666666557e+02
2.552397333333333336e+02
2.553547000000000082e+02
2.553966000000000065e+02
2.554730333333333192e+02
2.556326999999999998e+02
2.556646333333333416e+02
2.557084999999999866e+02
2.557536666666666747e+02
2.557968666666666593e+02
2.558411000000000115e+02
2.559193666666666616e+02
2.559459666666666635e+02
2.559911333333333232e+02
2.560282333333333327e+02
2.560752333333333581e+02
2.561110666666666589e+02
2.561505999999999972e+02
2.562130000000000223e+02
2.562554999999999836e+02
2.562951333333333537e+02
2.563702999999999861e+02
2.564096333333333178e+02
2.564477333333333604e+02
2.565379333333333420e+02
2.565534333333333166e+02
2.565946000000000140e+02
2.566190333333333342e+02
2.566571666666666829e+02
2.568147666666666851e+02
2.568553666666666686e+02
2.569083333333333599e+02
2.569512666666666405e+02
2.569982999999999720e+02
2.570264666666666926e+02
2.570754333333333079e+02
2.572432333333333077e+02
2.573460999999999785e+02
2.573842999999999961e+02
2.574155333333333147e+02
2.574469333333333338e+02
2.574845666666666943e+02
2.575545333333333247e+02
2.576102666666666892e+02
2.576517333333333113e+02
2.576966333333333523e+02
2.577558333333333280e+02
2.578275666666666552e+02
2.580550999999999817e+02
2.582620333333333065e+02
2.582885666666666680e+02
2.583784333333333052e+02
2.584613666666666631e+02
2.585403000000000020e+02
2.586127999999999929e+02
2.586517000000000053e+02
2.587029666666666685e+02
2.587764333333333298e+02
2.589013666666666609e+02
2.589810666666666634e+02
2.590117999999999938e+02
2.590729333333333102e+02
2.591077666666666914e+02
2.592183666666666682e+02
2.592711666666666588e+02
2.593067333333333409e+02
2.594216000000000122e+02
2.596080333333333101e+02
2.596373666666666509e+02
2.596991666666666561e+02
2.597362666666666655e+02
2.598359666666666499e+02
2.598806333333333214e+02
2.599173000000000116e+02
2.599605333333333306e+02
2.600013999999999896e+02
2.600384000000000242e+02
2.600799666666666781e+02
2.601123000000000047e+02
2.601717666666666560e+02
2.602050666666666530e+02
2.602435333333333460e+02
2.602867666666666651e+02
2.603523999999999887e+02
2.603772999999999911e+02
2.604271333333333587e+02
2.604556666666666729e+02
2.604931000000000267e+02
2.605309333333333370e+02
2.605610666666666475e+02
2.606572666666666578e+02
2.606899666666666917e+02
2.608197000000000116e+02
2.609334999999999809e+02
2.610048333333333517e+02
2.610740333333333183e+02
2.611120000000000232e+02
2.611849333333333334e+02
2.612106999999999744e+02
2.612625666666666575e+02
2.612951666666666597e+02
2.613215999999999894e+02
2.613600000000000136e+02
2.614130333333333169e+02
2.614533999999999878e+02
2.614940666666666402e+02
2.615338666666666541e+02
2.615726000000000226e+02
2.616059999999999945e+02
2.616691999999999894e+02
2.616858666666666409e+02
2.617493000000000052e+02
2.618993666666666513e+02
2.619395333333333156e+02
2.620125333333333515e+02
2.620798333333333403e+02
2.620993333333333339e+02
2.621182666666666705e+02
2.621619999999999777e+02
2.623007999999999811e+02
2.623962000000000216e+02
2.624390333333333274e+02
2.624857000000000085e+02
2.625090333333333206e+02
2.625991999999999962e+02
2.626808333333333394e+02
2.627163333333333526e+02
2.627567000000000235e+02
2.628696666666666601e+02
2.629023333333333312e+02
2.629538999999999760e+02
2.629944666666666535e+02
2.630305666666666866e+02
2.630604000000000156e+02
2.631286333333333118e+02
2.631534666666666453e+02
2.631880666666666571e+02
2.632199666666666644e+02
2.633115999999999985e+02
2.633894000000000233e+02
2.634302999999999884e+02
2.634571333333333314e+02
2.634821999999999775e+02
2.635690999999999917e+02
2.636333666666666886e+02
2.637635666666666907e+02
2.638355000000000246e+02
2.638783000000000243e+02
2.639605000000000246e+02
2.640191333333333432e+02
2.642427999999999884e+02
2.643945333333333565e+02
2.645196000000000254e+02
2.645806333333333100e+02
2.647379000000000246e+02
2.649485666666666930e+02
2.650253000000000156e+02
2.651555999999999926e+02
2.652354333333333329e+02
2.653072999999999979e+02
2.653781000000000176e+02
2.654012333333333231e+02
2.654432333333333531e+02
2.656283000000000243e+02
2.657463000000000193e+02
2.657831666666666592e+02
2.658555999999999813e+02
2.658974999999999795e+02
2.660085000000000264e+02
2.661228666666666527e+02
2.662950666666666848e+02
2.663749666666666940e+02
2.665131666666666774e+02
2.665543999999999869e+02
2.666487333333333254e+02
2.666711999999999989e+02
2.667257666666666864e+02
2.668182666666666591e+02
2.669144999999999754e+02
2.669809000000000196e+02
2.670235333333333188e+02
2.670555666666666639e+02
2.670758333333333212e+02
2.671777999999999906e+02
2.673207666666666569e+02
2.673504666666666481e+02
2.673804999999999836e+02
2.674845000000000255e+02
2.675251000000000090e+02
2.676286333333333118e+02
2.677134333333333416e+02
2.678306666666666729e+02
2.679438999999999851e+02
2.681362666666666428e+02
2.681716666666666811e+02
2.685330999999999904e+02
2.688061999999999898e+02
2.689248333333333107e+02
2.689619999999999891e+02
2.691018000000000256e+02
2.691539333333333275e+02
2.691893666666666718e+02
2.693680333333333579e+02
2.694134000000000242e+02
2.696587666666666792e+02
2.699777333333333331e+02
2.700033666666666932e+02
2.700372666666666532e+02
2.701320666666666739e+02
2.701565666666666630e+02
2.703248666666666509e+02
2.704377999999999815e+02
2.704982333333333600e+02
2.705020000000000095e+02
2.705183999999999855e+02
2.706004666666666481e+02
2.706387666666666405e+02
2.707537666666666496e+02
2.707915666666666539e+02
2.708428666666666800e+02
2.708651666666666529e+02
2.709084666666666408e+02
2.709635000000000105e+02
2.711282333333333554e+02
2.711622666666666532e+02
2.712499666666666940e+02
2.712844999999999800e+02
2.713233999999999924e+02
2.713510999999999740e+02
2.713879999999999768e+02
2.714195666666666398e+02
2.714919666666666558e+02
2.715352666666666437e+02
2.716187666666666587e+02
2.716537666666666837e+02
2.716913999999999874e+02
2.717208333333333599e+02
2.718233000000000175e+02
2.718524666666666576e+02
2.719233333333333462e+02
2.719561333333333550e+02
2.719839333333333116e+02
2.720276000000000067e+02
2.721098666666666759e+02
2.721359666666666612e+02
2.721729666666666390e+02
2.721824333333333357e+02
2.722177333333333422e+02
2.722701000000000136e+02
2.723052333333333195e+02
2.723346999999999980e+02
2.723586000000000240e+02
2.724617666666666764e+02
2.725191333333333432e+02
2.725993666666666400e+02
2.726364333333333434e+02
2.726649333333333516e+02
2.727348999999999819e+02
2.727514666666666585e+02
2.727971000000000004e+02
2.729385333333333392e+02
2.730287333333333208e+02
2.730654999999999859e+02
2.731018666666666945e+02
2.731245333333333178e+02
2.731539333333333275e+02
2.731603999999999814e+02
2.732040999999999826e+02
2.733241666666666561e+02
2.733622333333333358e+02
2.733915333333333137e+02
2.734324666666666417e+02
2.734560666666666862e+02
2.734892333333333454e+02
2.735456333333333419e+02
2.736170333333333247e+02
2.736679666666666435e+02
2.737047000000000025e+02
2.737988000000000284e+02
2.738227999999999724e+02
2.739068333333333385e+02
2.739388666666666836e+02
2.739610000000000127e+02
2.740173666666666463e+02
2.741643666666666945e+02
2.742420999999999935e+02
2.742803000000000111e+02
2.743317666666666810e+02
2.743774000000000228e+02
2.744275333333333151e+02
2.745046666666666511e+02
2.745889999999999986e+02
2.746250666666666689e+02
2.747127333333333468e+02
2.747443000000000097e+02
2.748109666666666726e+02
2.748338666666666654e+02
2.748693999999999846e+02
2.749785666666666657e+02
2.750310666666666748e+02
2.750738000000000056e+02
2.751516666666666424e+02
2.751943333333333612e+02
2.752287000000000035e+02
2.752735333333333188e+02
2.752911333333333346e+02
2.753283000000000129e+02
2.754063666666666563e+02
2.754621999999999957e+02
2.754998666666666622e+02
2.755418999999999983e+02
2.756036666666666406e+02
2.756482666666666432e+02
2.756487333333333254e+02
2.756803666666666572e+02
2.757293333333333294e+02
2.757607333333333486e+02
2.757900000000000205e+02
2.758163333333333185e+02
2.758693666666666786e+02
2.761847666666666896e+02
2.762226666666666688e+02
2.762774999999999750e+02
2.763446666666666829e+02
2.764677333333333422e+02
2.764861333333333278e+02
2.765470333333333315e+02
2.765969000000000051e+02
2.766284999999999741e+02
2.766844333333333452e+02
2.767290666666666539e+02
2.767710333333333210e+02
2.768225333333333538e+02
2.768955666666666389e+02
2.770022333333333222e+02
2.770322333333333518e+02
2.770703333333333376e+02
2.771464666666666403e+02
2.771897000000000162e+02
2.772228666666666754e+02
2.772554666666666776e+02
2.773022333333333336e+02
2.773337333333333277e+02
2.773674666666666440e+02
2.773997333333333586e+02
2.774440333333333228e+02
2.775333666666666659e+02
2.775677333333333081e+02
2.776161666666666861e+02
2.776563666666666563e+02
2.777092000000000098e+02
2.777451333333333423e+02
2.777872666666666532e+02
2.778238333333333117e+02
2.778597666666666441e+02
2.779197666666666464e+02
2.779571666666666943e+02
2.779764999999999873e+02
2.780179333333333602e+02
2.780434999999999945e+02
2.781707000000000107e+02
2.782198000000000206e+02
2.782641333333333478e+02
2.783061666666666838e+02
2.783488666666666518e+02
2.783901666666666870e+02
2.784241000000000099e+02
2.784553666666666913e+02
2.784892666666666514e+02
2.785208000000000084e+02
2.785504000000000246e+02
2.785772666666666737e+02
2.786288333333333185e+02
2.786660333333333597e+02
2.786995666666666693e+02
2.787364000000000033e+02
2.787773000000000252e+02
2.788161666666666747e+02
2.788373333333333335e+02
2.788709000000000060e+02
2.788951333333333196e+02
2.790049000000000206e+02
2.790822000000000003e+02
2.791195333333333224e+02
2.791678333333333057e+02
2.792069666666666876e+02
2.792603333333333353e+02
2.793480000000000132e+02
2.794308666666666454e+02
2.794669666666666785e+02
2.794866999999999848e+02
2.795211333333333528e+02
2.795787666666666951e+02
2.796106666666666456e+02
2.796451000000000136e+02
2.796776333333333469e+02
2.797105000000000246e+02
2.797436999999999898e+02
2.797699333333333129e+02
2.798584666666666863e+02
2.798880666666666457e+02
2.798984666666666499e+02
2.799195000000000277e+02
2.799492999999999938e+02
2.799857999999999834e+02
2.800139666666666471e+02
2.800747333333333131e+02
2.801429666666666662e+02
2.802196000000000140e+02
2.802473333333333585e+02
2.802692000000000121e+02
2.803138000000000147e+02
2.803555999999999813e+02
2.804424999999999955e+02
2.804759999999999991e+02
2.804961000000000126e+02
2.805323000000000206e+02
2.806226333333333400e+02
2.807105666666666934e+02
2.807441333333333091e+02
2.808021666666666647e+02
2.808372666666666646e+02
2.808659333333333166e+02
2.809150333333333265e+02
2.809445333333333110e+02
2.809827000000000226e+02
2.811288666666666813e+02
2.812602666666666664e+02
2.812921999999999798e+02
2.813698999999999728e+02
2.814072666666666578e+02
2.814416333333333569e+02
2.815992333333333590e+02
2.816304333333333147e+02
2.817043333333333521e+02
2.818073333333333608e+02
2.818360999999999876e+02
2.819170666666666420e+02
2.820017000000000280e+02
2.820376333333333605e+02
2.820940666666666630e+02
2.821415999999999826e+02
2.821868999999999801e+02
2.823573333333333153e+02
2.824006666666666661e+02
2.824400666666666666e+02
2.824652666666666505e+02
2.825226666666666802e+02
2.825645666666666784e+02
2.825979666666666503e+02
2.826366666666666561e+02
2.827588000000000079e+02
2.827852333333333377e+02
2.828307666666666478e+02
2.828679000000000201e+02
2.828924333333333152e+02
2.829210333333333551e+02
2.829538000000000011e+02
2.829843999999999937e+02
2.830253333333333217e+02
2.830706666666666820e+02
2.831066333333333205e+02
2.831387333333333345e+02
2.832003000000000270e+02
2.832323333333333153e+02
2.832598333333333471e+02
2.832743666666666513e+02
2.833136000000000081e+02
2.833616999999999848e+02
2.834325333333333106e+02
2.835586000000000126e+02
2.835944333333333134e+02
2.837009666666666590e+02
2.837370666666666921e+02
2.837829666666666526e+02
2.838083333333333371e+02
2.839735999999999763e+02
2.840011000000000081e+02
2.840349666666666621e+02
2.840547666666666942e+02
2.840908333333333076e+02
2.841437666666666928e+02
2.841768999999999892e+02
2.842162000000000148e+02
2.842583000000000197e+02
2.842969666666666626e+02
2.843353666666666868e+02
2.843757333333333577e+02
2.844293999999999869e+02
2.844678333333333171e+02
2.845355999999999881e+02
2.845572999999999979e+02
2.845998000000000161e+02
2.846434666666666544e+02
2.847524000000000228e+02
2.847927000000000248e+02
2.850724333333333220e+02
2.851054333333333375e+02
2.851433000000000106e+02
2.851809999999999832e+02
2.852062000000000239e+02
2.852524666666666917e+02
2.852835333333333097e+02
2.853219333333333338e+02
2.853435000000000059e+02
2.853731666666666911e+02
2.854006333333333600e+02
2.854858333333333462e+02
2.855743333333333567e+02
2.856195333333333224e+02
2.856596000000000117e+02
2.857219999999999800e+02
2.857666333333333455e+02
2.857987333333333595e+02
2.858265999999999849e+02
2.858399333333333061e+02
2.858786333333333118e+02
2.859180999999999813e+02
2.859468333333333590e+02
2.859737000000000080e+02
2.860209333333333461e+02
2.860464000000000055e+02
2.860760666666666907e+02
2.861113333333333344e+02
2.861440666666666743e+02
2.861848333333333585e+02
2.862138333333333549e+02
2.862671000000000276e+02
2.863102666666666778e+02
2.863582999999999856e+02
2.864033000000000015e+02
2.864427000000000021e+02
2.865590333333333319e+02
2.866127000000000180e+02
2.866355333333333419e+02
2.866765666666666448e+02
2.867173000000000229e+02
2.868091999999999757e+02
2.868786666666666747e+02
2.869120333333333406e+02
2.869493333333333567e+02
2.869952000000000112e+02
2.870254333333333534e+02
2.871327666666666687e+02
2.872175666666666416e+02
2.872585000000000264e+02
2.872993333333333226e+02
2.873417000000000030e+02
2.873705666666666616e+02
2.874083666666666659e+02
2.874334000000000060e+02
2.874932333333333077e+02
2.875344333333333111e+02
2.875727999999999724e+02
2.876086333333333300e+02
2.876619333333333088e+02
2.876850666666666712e+02
2.877180333333333238e+02
2.878145333333333156e+02
2.879288000000000238e+02
2.879553333333333285e+02
2.880221999999999980e+02
2.880425333333333242e+02
2.880652000000000044e+02
2.881159333333333166e+02
2.881537333333333208e+02
2.882139333333333298e+02
2.882486333333333164e+02
2.882894000000000005e+02
2.883256333333333146e+02
2.883489000000000146e+02
2.883853666666666413e+02
2.884399333333333288e+02
2.884995999999999867e+02
2.885566666666666720e+02
2.885787000000000262e+02
2.886252999999999815e+02
2.886546333333333223e+02
2.887184666666666431e+02
2.888140333333333274e+02
2.888781333333333237e+02
2.889010999999999854e+02
2.889418333333333067e+02
2.889731333333333509e+02
2.889997333333333245e+02
2.890663999999999874e+02
2.890988666666666518e+02
2.891475666666666484e+02
2.891874333333333311e+02
2.892392666666666514e+02
2.892795666666666534e+02
2.893243666666666627e+02
2.893679666666666890e+02
2.894113333333333458e+02
2.894490000000000123e+02
2.894869333333333543e+02
2.895261666666666542e+02
2.895575000000000045e+02
2.895982666666666887e+02
2.896511333333333482e+02
2.896924000000000206e+02
2.897260666666666680e+02
2.898718999999999824e+02
2.899142333333333568e+02
2.899386999999999830e+02
2.899630666666666912e+02
2.899843000000000188e+02
2.900273666666666941e+02
2.900697999999999865e+02
2.901968333333333590e+02
2.902326666666666597e+02
2.903141333333333591e+02
2.903195999999999799e+02
2.903522666666666510e+02
2.904532666666666501e+02
2.904926666666666506e+02
2.905179999999999723e+02
2.905601666666666461e+02
2.905878000000000156e+02
2.907599999999999909e+02
2.908426333333333105e+02
2.908888333333333094e+02
2.909180666666666752e+02
2.909652666666666505e+02
2.910062666666666473e+02
2.910955999999999904e+02
2.911564000000000192e+02
2.912131333333333600e+02
2.912545999999999822e+02
2.912912999999999784e+02
2.913253333333333330e+02
2.913761000000000081e+02
2.914828999999999724e+02
2.915107333333333486e+02
2.916299000000000206e+02
2.916613666666666518e+02
2.917122333333333586e+02
2.917952666666666914e+02
2.918356666666666683e+02
2.918822333333333177e+02
2.919135333333333051e+02
2.919490000000000123e+02
2.919865666666666471e+02
2.920102999999999724e+02
2.920297666666666601e+02
2.921369000000000256e+02
2.921894666666666467e+02
2.922733000000000061e+02
2.923202999999999747e+02
2.923468333333333362e+02
2.923831000000000131e+02
2.924112000000000080e+02
2.924397999999999911e+02
2.924780666666666775e+02
2.930653666666666481e+02
2.936514333333333298e+02
2.942112666666666883e+02
2.946105333333333078e+02
2.946892333333333340e+02
2.950606000000000222e+02
2.955383666666666613e+02
2.967676666666666847e+02
2.968701666666666483e+02
2.971761666666666883e+02
2.974547999999999774e+02
2.980269666666666808e+02
2.990072333333333177e+02
2.990500999999999863e+02
2.991234999999999786e+02
2.991557999999999993e+02
2.991880666666666571e+02
2.992213666666666541e+02
2.993199000000000183e+02
2.993475000000000250e+02
2.993735333333333415e+02
2.994060333333333119e+02
2.994628999999999905e+02
2.994859666666666840e+02
2.995301000000000045e+02
2.995660333333333369e+02
2.995835999999999899e+02
2.996995000000000005e+02
2.997687999999999988e+02
2.998127333333333127e+02
2.998613333333333344e+02
2.999110000000000014e+02
3.000333666666666659e+02
3.000729666666666731e+02
3.001069666666666649e+02
3.001378000000000270e+02
3.001841000000000008e+02
3.002683333333333167e+02
3.002984333333333211e+02
3.004383666666666386e+02
3.004637333333333231e+02
3.005087333333333390e+02
3.005731333333333168e+02
3.006053999999999746e+02
3.006948666666666554e+02
3.007654999999999745e+02
3.007952999999999975e+02
3.008730666666666593e+02
3.009477999999999724e+02
3.009785999999999717e+02
3.010252333333333468e+02
3.010677666666666710e+02
3.011080666666666730e+02
3.011489666666666949e+02
3.012042333333333204e+02
3.015072000000000116e+02
3.025939666666666881e+02
3.029895000000000209e+02
3.032644666666666922e+02
3.034397333333333222e+02
3.035459000000000174e+02
3.038564333333333138e+02
3.040823666666666441e+02
3.045841333333333409e+02
3.048503666666666732e+02
3.053611000000000217e+02
3.055063333333333162e+02
3.056322000000000116e+02
3.057225000000000250e+02
3.061934999999999718e+02
3.068420333333333474e+02
3.070117999999999938e+02
3.072873666666666850e+02
3.076494333333333202e+02
3.077459000000000060e+02
3.087463999999999942e+02
3.098012333333333572e+02
3.107781666666666638e+02
3.108330333333333328e+02
3.113894999999999982e+02
3.119446666666666488e+02
3.121107666666666773e+02
3.122395999999999958e+02
3.126566333333333318e+02
3.131507666666666410e+02
3.135117333333333249e+02
3.143867666666666878e+02
3.144198666666666782e+02
3.144429999999999836e+02
3.144723999999999933e+02
3.145369666666666717e+02
3.145802333333333536e+02
3.146118333333333226e+02
3.146444333333333248e+02
3.146705000000000041e+02
3.146967000000000212e+02
3.147328666666666663e+02
3.148299999999999841e+02
3.149150333333333265e+02
3.149564666666666426e+02
3.150045000000000073e+02
3.150428666666666686e+02
3.151465999999999781e+02
3.151907666666666614e+02
3.152356333333333396e+02
3.152726666666666802e+02
3.153374000000000024e+02
3.153650666666666780e+02
3.153685666666666521e+02
3.154528000000000247e+02
3.154681333333333555e+02
3.154993000000000052e+02
3.155472333333333381e+02
3.156130666666666684e+02
3.156508000000000038e+02
3.157216666666666924e+02
3.157696000000000254e+02
3.158446333333333200e+02
3.158782333333333554e+02
3.159089000000000169e+02
3.159456999999999880e+02
3.160662666666666496e+02
3.161093333333333248e+02
3.161401000000000181e+02
3.161882666666666637e+02
3.162345000000000255e+02
3.163029333333333284e+02
3.163387333333333231e+02
3.163535999999999717e+02
3.164057666666666933e+02
3.164740333333333524e+02
3.165106999999999857e+02
3.165863666666666631e+02
3.169521333333333359e+02
3.182139333333333298e+02
3.187610999999999990e+02
3.188302666666666596e+02
3.188574333333333470e+02
3.188951000000000136e+02
3.189338333333333253e+02
3.190353666666666754e+02
3.190637666666666519e+02
3.190848666666666418e+02
3.191463333333333594e+02
3.191825999999999794e+02
3.192300999999999931e+02
3.192783000000000015e+02
3.193126333333333378e+02
3.193472333333333495e+02
3.194088333333333480e+02
3.194862666666666655e+02
3.196040333333333479e+02
3.196479333333333557e+02
3.197260666666666680e+02
3.197660333333333256e+02
3.197994666666666603e+02
3.198367999999999824e+02
3.198645000000000209e+02
3.199632333333333349e+02
3.200138999999999783e+02
3.200489333333333093e+02
3.200886333333333482e+02
3.201173666666666691e+02
3.201577333333333399e+02
3.201943666666666672e+02
3.202378666666666618e+02
3.202811666666666497e+02
3.203142000000000280e+02
3.204279333333333284e+02
3.204691333333333318e+02
3.205617666666666423e+02
3.206895999999999844e+02
3.207395999999999958e+02
3.207677333333333536e+02
3.208041000000000054e+02
3.208404333333333511e+02
3.208756000000000199e+02
3.209449666666666872e+02
3.209885333333333506e+02
3.210668333333333067e+02
3.210922333333333540e+02
3.211278666666666481e+02
3.211545666666666534e+02
3.211901333333333355e+02
3.212043666666666581e+02
3.212836333333333414e+02
3.213277333333333559e+02
3.213806999999999903e+02
3.214204333333333352e+02
3.214724666666666621e+02
3.215033000000000243e+02
3.215316666666666947e+02
3.215536666666666861e+02
3.215989333333333207e+02
3.216816000000000031e+02
3.217074333333333129e+02
3.217373000000000047e+02
3.217587333333333390e+02
3.218525333333333265e+02
3.218962999999999965e+02
3.219476999999999975e+02
3.219970666666666830e+02
3.220230999999999995e+02
3.220678666666666459e+02
3.221091999999999871e+02
3.221327333333333058e+02
3.221806666666666388e+02
3.221945666666666739e+02
3.222563999999999851e+02
3.223518000000000256e+02
3.223987999999999943e+02
3.224526999999999930e+02
3.224945999999999913e+02
3.225416666666666856e+02
3.225815999999999804e+02
3.226723333333333130e+02
3.227098333333333358e+02
3.227496333333333496e+02
3.227882333333333236e+02
3.228480333333333192e+02
3.228851666666666915e+02
3.228919000000000210e+02
3.229308333333333394e+02
3.229744666666666717e+02
3.230397666666666510e+02
3.230771333333333359e+02
3.231809999999999832e+02
3.232142666666666742e+02
3.232651333333333241e+02
3.233020666666666898e+02
3.233405999999999949e+02
3.233770000000000095e+02
3.234189999999999827e+02
3.234409666666666681e+02
3.234904000000000224e+02
3.235271000000000186e+02
3.235538999999999987e+02
3.235803666666666913e+02
3.236014666666666812e+02
3.236379333333333079e+02
3.236680000000000064e+02
3.237055666666666411e+02
3.237336333333333300e+02
3.238320666666666625e+02
3.238808666666666909e+02
3.239352999999999838e+02
3.239898333333333085e+02
3.240336666666666474e+02
3.240668000000000006e+02
3.241030666666666775e+02
3.241301666666666392e+02
3.242309333333333257e+02
3.242596333333333405e+02
3.243093000000000075e+02
3.243530666666666775e+02
3.244554666666666662e+02
3.244946333333333541e+02
3.245697999999999865e+02
3.246138000000000261e+02
3.246696999999999775e+02
3.247071333333333314e+02
3.247445333333333224e+02
3.248929999999999723e+02
3.249349000000000274e+02
3.249877000000000180e+02
3.250243333333333453e+02
3.250618333333333112e+02
3.251101333333333514e+02
3.251408999999999878e+02
3.251779999999999973e+02
3.252047333333333086e+02
3.252364000000000033e+02
3.252685666666666862e+02
3.255383666666666613e+02
3.256062333333333072e+02
3.259411333333333118e+02
3.260453333333333603e+02
3.262334666666666863e+02
3.262984999999999900e+02
3.265151333333333241e+02
3.265901333333333127e+02
3.266104666666666390e+02
3.269041333333333341e+02
3.274212333333333049e+02
3.275113666666666745e+02
3.276197666666666919e+02
3.276372333333333131e+02
3.276741999999999848e+02
3.276933000000000220e+02
3.277291333333333228e+02
3.277860000000000014e+02
3.278498999999999910e+02
3.279641333333333364e+02
3.280247333333333586e+02
3.280992333333333590e+02
3.281397333333333108e+02
3.281705000000000041e+02
3.282056666666666729e+02
3.282778999999999883e+02
3.283094666666666512e+02
3.283480999999999881e+02
3.283765999999999963e+02
3.284308333333333394e+02
3.285294333333333157e+02
3.285550000000000068e+02
3.286182999999999765e+02
3.286482333333333372e+02
3.287001333333333264e+02
3.287672000000000025e+02
3.288226000000000226e+02
3.288434666666666431e+02
3.288748333333333562e+02
3.289212666666666678e+02
3.289548666666666463e+02
3.290056333333333214e+02
3.290450666666666848e+02
3.290950333333333333e+02
3.291393333333333544e+02
3.291793666666666809e+02
3.292073333333333380e+02
3.292889666666666812e+02
3.293118999999999801e+02
3.293468333333333362e+02
3.293856666666666797e+02
3.294334666666666749e+02
3.295564666666666653e+02
3.295801333333333218e+02
3.296016666666666879e+02
3.296447000000000003e+02
3.296911333333333118e+02
3.297069000000000187e+02
3.297434333333333143e+02
3.297699333333333129e+02
3.297873000000000161e+02
3.299868000000000166e+02
3.300183333333333167e+02
3.300609000000000037e+02
3.301202666666666801e+02
3.301539000000000215e+02
3.302026333333333241e+02
3.302436000000000149e+02
3.303190333333333228e+02
3.303525666666666893e+02
3.304103999999999814e+02
3.304295999999999935e+02
3.304572666666666692e+02
3.304977999999999838e+02
3.305516333333333137e+02
3.305563666666666904e+02
3.305761666666666656e+02
3.306140333333333388e+02
3.306831666666666933e+02
3.307467333333333386e+02
3.307849333333333561e+02
3.308242000000000189e+02
3.308753666666666504e+02
3.308805333333333465e+02
3.309196666666666715e+02
3.309913999999999987e+02
3.310147666666666737e+02
3.310460333333333551e+02
3.310942999999999756e+02
3.311474666666666735e+02
3.311588666666666541e+02
3.312349333333333448e+02
3.312989666666666722e+02
3.313287333333333322e+02
3.313935000000000173e+02
3.314269666666666581e+02
3.315000333333333060e+02
3.315880666666666912e+02
3.316196333333333541e+02
3.317252333333333354e+02
3.317692666666666810e+02
3.318214333333333457e+02
3.318557666666666819e+02
3.318897333333333108e+02
3.319060666666666748e+02
3.319390999999999963e+02
3.319730000000000132e+02
3.320058999999999969e+02
3.320389333333333184e+02
3.320894333333333179e+02
3.321166333333333114e+02
3.321478999999999928e+02
3.321740666666666471e+02
3.322146666666666874e+02
3.322782666666666387e+02
3.323066000000000031e+02
3.323586333333333300e+02
3.324309333333333143e+02
3.324712999999999852e+02
3.325033333333333303e+02
3.325309666666666431e+02
3.325903999999999883e+02
3.326617666666666651e+02
3.326909333333333052e+02
3.327269666666666694e+02
3.327663000000000011e+02
3.328219000000000278e+02
3.328971999999999980e+02
3.329364333333333548e+02
3.329769666666666694e+02
3.329966333333333068e+02
3.330728666666666413e+02
3.331190666666666402e+02
3.331515333333333615e+02
3.331829000000000178e+02
3.332154333333333511e+02
3.332763333333333549e+02
3.332937000000000012e+02
3.333242000000000189e+02
3.334333333333333371e+02
3.334615666666666698e+02
3.334995999999999867e+02
3.335468000000000188e+02
3.335755333333333397e+02
3.336305333333333465e+02
3.336825000000000045e+02
3.337149999999999750e+02
3.337562666666666473e+02
3.337913666666666472e+02
3.338566000000000145e+02
3.338888999999999783e+02
3.339196000000000026e+02
3.339807666666666819e+02
3.340210999999999899e+02
3.340561333333333209e+02
3.340845666666666602e+02
3.341318333333333612e+02
3.341858666666666409e+02
3.342130333333333283e+02
3.342302333333333308e+02
3.342758333333333098e+02
3.343377333333333468e+02
3.343773666666666600e+02
3.344214999999999804e+02
3.344744999999999777e+02
3.345106000000000108e+02
3.345690666666666857e+02
3.346312333333333413e+02
3.346924000000000206e+02
3.347203999999999837e+02
3.347666333333333455e+02
3.348176666666666392e+02
3.348766666666666652e+02
3.348896666666666420e+02
3.349156333333333464e+02
3.349381333333333259e+02
3.350398333333333198e+02
3.351204000000000178e+02
3.351899999999999977e+02
3.352232666666666887e+02
3.352271333333333132e+02
3.352597666666666782e+02
3.353002999999999929e+02
3.353645000000000209e+02
3.354171999999999798e+02
3.354783333333333530e+02
3.354970333333333201e+02
3.355141666666666538e+02
3.355255333333333283e+02
3.355437999999999761e+02
3.356586333333333414e+02
3.356702333333333286e+02
3.357035666666666884e+02
3.357866666666666902e+02
3.358233999999999924e+02
3.358609999999999900e+02
3.358913666666666700e+02
3.359789333333333161e+02
3.360357333333333258e+02
3.361322666666666805e+02
3.361691000000000145e+02
3.362252666666666414e+02
3.362676333333333218e+02
3.363230333333333419e+02
3.363536666666666406e+02
3.363768666666666718e+02
3.363994333333333202e+02
3.364400999999999726e+02
3.365294000000000096e+02
3.366034666666666908e+02
3.366517000000000053e+02
3.367119333333333202e+02
3.367721666666666920e+02
3.368702666666666801e+02
3.368994999999999891e+02
3.369341333333333068e+02
3.369789000000000101e+02
3.370541333333333114e+02
3.371271666666666533e+02
3.371693999999999960e+02
3.372082666666666455e+02
3.372670333333333588e+02
3.373103666666666527e+02
3.374148000000000138e+02
3.374334666666666749e+02
3.374576333333333196e+02
3.374642999999999802e+02
3.374986333333333164e+02
3.375558333333333394e+02
3.376081333333333419e+02
3.376598000000000184e+02
3.377000333333333515e+02
3.377289000000000101e+02
3.377665666666666766e+02
3.377909000000000219e+02
3.378340666666666721e+02
3.378787333333333436e+02
3.379263666666666950e+02
3.379496666666666442e+02
3.380058999999999969e+02
3.380389666666666812e+02
3.381202333333333172e+02
3.381518666666666491e+02
3.381863333333333230e+02
3.382296000000000049e+02
3.382678000000000225e+02
3.383020666666666898e+02
3.383509333333333302e+02
3.384275000000000091e+02
3.385073333333333494e+02
3.385588333333333253e+02
3.385887333333333231e+02
3.386181666666666388e+02
3.386572333333333518e+02
3.386931000000000154e+02
3.387730666666666934e+02
3.388183333333333280e+02
3.388688999999999965e+02
3.389244333333333543e+02
3.389696000000000140e+02
3.390314666666666881e+02
3.390522333333333336e+02
3.390878333333333217e+02
3.391139666666666699e+02
3.392033999999999878e+02
3.392386666666666883e+02
3.392699000000000069e+02
3.392851999999999748e+02
3.393305333333333351e+02
3.393480000000000132e+02
3.393944666666666876e+02
3.394265333333333388e+02
3.394916999999999803e+02
3.395511999999999944e+02
3.396026666666666642e+02
3.397864666666666835e+02
3.398362666666666883e+02
3.398776666666666415e+02
3.399300000000000068e+02
3.399649999999999750e+02
3.400129999999999768e+02
3.400568000000000097e+02
3.400961666666666474e+02
3.401030000000000086e+02
3.401362333333333368e+02
3.402192000000000007e+02
3.402574666666666872e+02
3.402939000000000078e+02
3.403292000000000144e+02
3.404297666666666942e+02
3.404621666666666897e+02
3.404997666666666873e+02
3.405276666666666756e+02
3.405609999999999786e+02
3.405998333333333221e+02
3.406464666666666403e+02
3.406668666666666923e+02
3.407210000000000036e+02
3.407884000000000242e+02
3.408617666666666537e+02
3.409209999999999923e+02
3.410051333333333332e+02
3.410778666666666936e+02
3.411685666666666634e+02
3.412069333333333248e+02
3.412382666666666751e+02
3.412753666666666845e+02
3.413099000000000274e+02
3.413252333333333581e+02
3.413777666666666732e+02
3.414860333333333529e+02
3.415251999999999839e+02
3.415634000000000015e+02
3.415919333333333157e+02
3.416121999999999730e+02
3.416478000000000179e+02
3.417024333333333175e+02
3.417568999999999733e+02
3.417842999999999734e+02
3.418025000000000091e+02
3.418466000000000236e+02
3.419702666666666460e+02
3.419877333333333240e+02
3.420230333333333306e+02
3.420596333333333519e+02
3.420944333333333134e+02
3.421354666666666731e+02
3.422275000000000205e+02
3.422495666666666807e+02
3.422956333333333419e+02
3.423120666666666807e+02
3.423369000000000142e+02
3.424049333333333607e+02
3.424171999999999798e+02
3.424429666666666776e+02
3.424655333333333260e+02
3.424814333333333138e+02
3.425006333333333259e+02
3.425332333333333281e+02
3.425794333333333270e+02
3.427026333333333241e+02
3.427481000000000222e+02
3.428147000000000162e+02
3.428463666666666541e+02
3.429053999999999860e+02
3.429578999999999951e+02
3.430198666666666441e+02
3.430781999999999812e+02
3.431202000000000112e+02
3.431692666666666582e+02
3.432114000000000260e+02
3.432926666666666620e+02
3.433228333333333353e+02
3.433518000000000256e+02
3.434103666666666754e+02
3.434344333333333452e+02
3.435194666666666876e+02
3.435994666666666717e+02
3.436353666666666413e+02
3.436883666666666386e+02
3.437198333333333267e+02
3.437603666666666413e+02
3.438087666666666564e+02
3.438344000000000165e+02
3.438842000000000212e+02
3.439029333333333511e+02
3.439263000000000261e+02
3.439680666666666866e+02
3.439839000000000055e+02
3.441051333333333559e+02
3.441886999999999830e+02
3.442248333333333221e+02
3.442590000000000146e+02
3.442895666666666443e+02
3.443742333333333363e+02
3.444211333333333300e+02
3.444850999999999885e+02
3.445452666666666914e+02
3.446167666666666491e+02
3.446798333333333062e+02
3.447384000000000128e+02
3.447893666666666945e+02
3.448360999999999876e+02
3.448618333333333226e+02
3.448903666666666936e+02
3.449168333333333294e+02
3.450289333333333275e+02
3.450638333333333208e+02
3.450995666666666466e+02
3.451713333333333367e+02
3.451933333333333280e+02
3.452144000000000119e+02
3.452538000000000125e+02
3.452809666666666431e+02
3.453148333333333539e+02
3.453382666666666410e+02
3.453628333333333558e+02
3.454428333333333399e+02
3.454958666666666431e+02
3.455230999999999995e+02
3.455486999999999966e+02
3.455915333333333592e+02
3.456174666666666440e+02
3.456655333333333147e+02
3.457078333333333262e+02
3.457597999999999843e+02
3.457721333333333291e+02
3.458407333333333327e+02
3.458663666666666927e+02
3.459078000000000088e+02
3.459506666666666774e+02
3.459698333333333267e+02
3.460346666666666806e+02
3.461441333333333432e+02
3.461849333333333334e+02
3.462884999999999991e+02
3.464413333333333185e+02
3.464900333333333151e+02
3.466394000000000233e+02
3.466736666666666906e+02
3.467336333333333300e+02
3.467624333333333198e+02
3.467864666666666835e+02
3.468178666666666459e+02
3.468803333333333399e+02
3.469264999999999759e+02
3.469558000000000106e+02
3.470009999999999764e+02
3.471537999999999897e+02
3.472017999999999915e+02
3.472292666666666605e+02
3.473601333333333514e+02
3.473898666666666486e+02
3.474229666666666390e+02
3.474808333333333508e+02
3.475199333333333129e+02
3.475508666666666500e+02
3.475620333333333178e+02
3.475777333333333559e+02
3.476024333333333516e+02
3.476166666666666742e+02
3.476405666666666434e+02
3.477105999999999995e+02
3.477384666666666817e+02
3.477558333333333280e+02
3.477717000000000098e+02
3.478091666666666697e+02
3.478819666666666421e+02
3.479585000000000150e+02
3.480756666666666774e+02
3.481061333333333323e+02
3.481946333333333428e+02
3.482570333333333110e+02
3.482995000000000232e+02
3.483201000000000249e+02
3.483658333333333417e+02
3.484253333333333558e+02
3.484570333333333565e+02
3.484794666666666672e+02
3.486474000000000046e+02
3.487033000000000129e+02
3.487484333333333097e+02
3.488072666666666919e+02
3.489466333333333523e+02
3.489885333333333506e+02
3.490370333333333406e+02
3.491202000000000112e+02
3.491558333333333053e+02
3.491716666666666811e+02
3.492241333333333273e+02
3.492518999999999778e+02
3.493650000000000091e+02
3.495082333333333509e+02
3.495272333333333563e+02
3.495912333333333208e+02
3.496137333333333572e+02
3.496434333333333484e+02
3.496575666666666393e+02
3.496857333333333600e+02
3.496968666666666650e+02
3.497200333333333333e+02
3.497551333333333332e+02
3.497891000000000190e+02
3.498813999999999851e+02
3.499105666666666821e+02
3.499291999999999803e+02
3.499823999999999842e+02
3.500038666666666813e+02
3.501809000000000083e+02
3.502057333333333418e+02
3.502153000000000134e+02
3.502862666666666769e+02
3.503155333333333488e+02
3.503765999999999963e+02
3.503822666666666805e+02
3.504051666666666733e+02
3.504125999999999976e+02
3.504615666666666698e+02
3.504825666666666848e+02
3.505006999999999948e+02
3.505540666666666425e+02
3.506229333333333216e+02
3.506577333333333399e+02
3.506829666666666867e+02
3.507205666666666843e+02
3.507500666666666689e+02
3.507821333333333200e+02
3.508582333333333168e+02
3.508996999999999957e+02
3.509193666666666900e+02
3.509688333333333503e+02
3.510224666666666735e+02
3.511150666666666780e+02
3.511712333333333049e+02
3.512042000000000144e+02
3.512386000000000195e+02
3.512853666666666754e+02
3.513085333333333438e+02
3.513962333333333277e+02
3.515753333333333330e+02
3.516155333333333601e+02
3.516461333333333528e+02
3.516836999999999875e+02
3.517224333333333561e+02
3.519433666666666909e+02
3.519682999999999993e+02
3.520280333333333260e+02
3.520654999999999859e+02
3.520966666666666924e+02
3.521280333333333488e+02
3.521684666666666885e+02
3.522074666666666758e+02
3.522401666666666529e+02
3.522647000000000048e+02
3.523604000000000269e+02
3.524191333333333205e+02
3.524529333333333057e+02
3.525437333333333072e+02
3.525645666666666784e+02
3.526116666666666788e+02
3.526249666666666940e+02
3.526616333333333273e+02
3.527354666666666390e+02
3.527790666666666652e+02
3.528457999999999970e+02
3.528962333333333277e+02
3.529601999999999862e+02
3.529802000000000248e+02
3.530123666666666509e+02
3.530484999999999900e+02
3.531236666666666792e+02
3.531624666666666599e+02
3.531836999999999875e+02
3.532313666666666450e+02
3.532724666666666735e+02
3.533036666666666861e+02
3.533534000000000219e+02
3.533831999999999880e+02
3.534313000000000216e+02
3.534494666666666944e+02
3.534990999999999985e+02
3.535141666666666538e+02
3.535683000000000220e+02
3.536107000000000085e+02
3.536426333333333218e+02
3.536684999999999945e+02
3.537360333333333529e+02
3.537664333333333389e+02
3.537998333333333107e+02
3.538118000000000052e+02
3.538315333333333115e+02
3.538682333333333077e+02
3.538906333333333123e+02
3.539327333333333172e+02
3.539572333333333063e+02
3.539997999999999934e+02
3.540534666666666794e+02
3.540791666666666515e+02
3.541141000000000076e+02
3.541514333333333298e+02
3.542192999999999756e+02
3.542634333333333529e+02
3.542943999999999960e+02
3.543304666666666662e+02
3.543585666666666611e+02
3.543650999999999840e+02
3.543946666666666943e+02
3.544197333333333404e+02
3.544653333333333194e+02
3.544970000000000141e+02
3.545393333333333317e+02
3.545588000000000193e+02
3.546029666666666458e+02
3.547082666666666455e+02
3.547458666666666431e+02
3.548050999999999817e+02
3.549135333333333051e+02
3.549657333333333327e+02
3.549944333333333475e+02
3.550514000000000010e+02
3.550634999999999764e+02
3.550839000000000283e+02
3.551122333333333358e+02
3.551667666666666605e+02
3.552219000000000051e+02
3.552991333333333159e+02
3.553349333333333107e+02
3.553638000000000261e+02
3.553904666666666685e+02
3.553998666666666395e+02
3.554318666666666786e+02
3.554685666666666748e+02
3.555169666666666899e+02
3.555505666666666684e+02
3.555956666666666592e+02
3.556084000000000174e+02
3.556333666666666886e+02
3.556532666666666387e+02
3.557164999999999964e+02
3.557490999999999985e+02
3.557680666666666411e+02
3.558798333333333517e+02
3.559175000000000182e+02
3.559755999999999858e+02
3.560327333333333399e+02
3.560899999999999750e+02
3.561602333333333377e+02
3.562826666666666711e+02
3.563239666666666494e+02
3.563538333333333412e+02
3.564044999999999845e+02
3.564556666666666729e+02
3.564840333333333433e+02
3.565294000000000096e+02
3.565613999999999919e+02
3.566050999999999931e+02
3.566474666666666735e+02
3.566979333333333102e+02
3.567311333333333323e+02
3.567837666666666792e+02
3.568236666666666679e+02
3.568825666666666621e+02
3.568928999999999974e+02
3.569102666666666437e+02
3.569223666666666759e+02
3.569624666666666712e+02
3.569642999999999802e+02
3.569902999999999906e+02
3.570068333333333612e+02
3.570758000000000152e+02
3.571247999999999934e+02
3.571417333333333204e+02
3.571644333333333066e+02
3.572033666666666818e+02
3.572321999999999775e+02
3.572629000000000019e+02
3.573084333333333120e+02
3.573454666666666526e+02
3.573692333333333409e+02
3.574042333333333090e+02
3.574424000000000206e+02
3.575674333333333266e+02
3.575975333333333310e+02
3.576304666666666776e+02
3.577133000000000038e+02
3.578256666666666774e+02
3.578672666666666942e+02
3.578760666666666452e+02
3.579394333333333407e+02
3.580680666666666525e+02
3.581102666666666892e+02
3.581666999999999916e+02
3.582048333333333403e+02
3.582276333333333582e+02
3.582744000000000142e+02
3.583596999999999753e+02
3.584073000000000206e+02
3.584635999999999854e+02
3.585167333333333204e+02
3.585565000000000282e+02
3.585790666666666766e+02
3.586076666666666597e+02
3.586317666666666923e+02
3.586428999999999974e+02
3.587399333333333402e+02
3.587899666666666576e+02
3.588029999999999973e+02
3.588474333333333561e+02
3.589154666666666458e+02
3.589644333333333179e+02
3.589969333333333452e+02
3.590167333333333204e+02
3.590956666666666592e+02
3.591565666666666630e+02
3.591893666666666718e+02
3.592916333333333228e+02
3.593758666666666386e+02
3.594175666666666871e+02
3.594598333333333358e+02
3.595028666666666481e+02
3.595560666666666521e+02
3.595935666666666748e+02
3.596098999999999819e+02
3.596255666666666571e+02
3.596853333333333467e+02
3.597069666666666876e+02
3.597283333333333530e+02
3.597589666666666517e+02
3.597788333333333526e+02
3.598042333333333431e+02
3.598345666666666602e+02
3.599196000000000026e+02
3.599748666666666850e+02
3.600188333333333617e+02
3.600345666666666489e+02
3.600897333333333563e+02
3.601100666666666825e+02
3.601714000000000055e+02
3.603635666666666566e+02
3.604317666666666469e+02
3.604540999999999826e+02
3.604937333333333527e+02
3.605172000000000025e+02
3.605910333333333142e+02
3.606267333333333340e+02
3.606573999999999955e+02
3.606881000000000199e+02
3.607264333333333184e+02
3.607701333333333196e+02
3.608310000000000173e+02
3.608424999999999727e+02
3.609406333333333237e+02
3.610111666666666679e+02
3.610483666666666522e+02
3.611458000000000084e+02
3.612021333333333359e+02
3.612474000000000274e+02
3.612884333333333302e+02
3.613643000000000143e+02
3.614040666666666652e+02
3.614484666666666612e+02
3.614978666666666527e+02
3.615326333333333082e+02
3.615529666666666913e+02
3.616022333333333449e+02
3.616787333333333549e+02
3.617103333333333239e+02
3.617360333333333529e+02
3.617745333333333519e+02
3.618573000000000093e+02
3.619422333333333199e+02
3.620146333333333359e+02
3.620649999999999977e+02
3.621322333333333177e+02
3.621759333333333188e+02
3.622269000000000005e+02
3.622745666666666580e+02
3.623170999999999822e+02
3.623738333333333230e+02
3.624366333333333614e+02
3.625517666666666514e+02
3.626125000000000114e+02
3.626577666666666460e+02
3.626870999999999867e+02
3.627201666666666711e+02
3.627435666666666521e+02
3.627629999999999768e+02
3.627837000000000103e+02
3.628649333333333402e+02
3.629015333333333615e+02
3.629184999999999945e+02
3.629576000000000136e+02
3.630200333333333447e+02
3.630670999999999822e+02
3.630992333333333590e+02
3.631266333333333591e+02
3.631648333333333198e+02
3.632538333333333185e+02
3.632841999999999985e+02
3.633335333333333210e+02
3.633720666666666830e+02
3.634110666666666702e+02
3.634740333333333524e+02
3.635138999999999783e+02
3.636079666666666412e+02
3.636357666666666546e+02
3.636705666666666730e+02
3.637040999999999826e+02
3.637336999999999989e+02
3.637841000000000236e+02
3.638027666666666846e+02
3.638128333333333444e+02
3.638340999999999781e+02
3.639330666666666616e+02
3.639739000000000146e+02
3.640212999999999965e+02
3.640679666666666776e+02
3.641173333333333062e+02
3.641727000000000203e+02
3.642449666666666417e+02
3.643334666666666521e+02
3.643781333333333237e+02
3.644018666666666491e+02
3.644731333333333509e+02
3.645066333333333546e+02
3.645264666666666926e+02
3.645584999999999809e+02
3.645815333333333115e+02
3.646045333333333360e+02
3.646576000000000022e+02
3.646681666666666501e+02
3.647368666666666854e+02
3.647722333333333609e+02
3.647990333333333410e+02
3.648094666666666512e+02
3.648365999999999758e+02
3.648591333333333182e+02
3.648852333333333604e+02
3.649714666666666858e+02
3.649886000000000195e+02
3.650290666666666652e+02
3.650705333333333442e+02
3.651057000000000130e+02
3.651383666666666841e+02
3.651659333333333279e+02
3.652025666666666552e+02
3.652470333333333201e+02
3.653208666666666886e+02
3.653480000000000132e+02
3.654034333333333393e+02
3.654662999999999897e+02
3.655107333333333486e+02
3.655223333333333358e+02
3.655552000000000135e+02
3.655906333333333578e+02
3.656336333333333073e+02
3.656614000000000146e+02
3.656775000000000091e+02
3.657133999999999787e+02
3.657652333333333559e+02
3.657991666666666788e+02
3.658310666666666862e+02
3.658640333333333388e+02
3.658988333333333571e+02
3.659468333333333590e+02
3.659864999999999782e+02
3.660342333333333613e+02
3.661182666666666705e+02
3.661653999999999769e+02
3.662096000000000231e+02
3.662676666666666847e+02
3.663228666666666413e+02
3.663922666666666714e+02
3.664480333333333419e+02
3.665350999999999999e+02
3.666008333333333553e+02
3.666614333333333207e+02
3.667189999999999941e+02
3.667685000000000173e+02
3.668236999999999739e+02
3.668808333333333280e+02
3.669388999999999896e+02
3.669981999999999971e+02
3.670591000000000008e+02
3.671197000000000230e+02
3.672193666666666445e+02
3.672522333333333222e+02
3.672898666666666827e+02
3.673253666666666390e+02
3.673519999999999754e+02
3.673668999999999869e+02
3.673799000000000206e+02
3.674173000000000116e+02
3.675471333333333064e+02
3.675519333333333520e+02
3.676573000000000206e+02
3.676838999999999942e+02
3.677425999999999817e+02
3.677787333333333208e+02
3.678183666666666909e+02
3.678299666666666781e+02
3.678869333333333316e+02
3.679112000000000080e+02
3.680008666666666386e+02
3.680813666666666677e+02
3.681078666666666663e+02
3.681389333333333411e+02
3.682120666666666580e+02
3.682332333333333168e+02
3.682535333333333369e+02
3.683239666666666494e+02
3.683521999999999821e+02
3.683923333333333403e+02
3.684443999999999733e+02
3.684904000000000224e+02
3.685618999999999801e+02
3.685868666666666513e+02
3.686287333333333436e+02
3.687160666666666771e+02
3.687767999999999802e+02
3.688045333333333247e+02
3.689070333333333451e+02
3.689491666666666561e+02
3.689728000000000065e+02
3.690453333333333603e+02
3.691113333333333344e+02
3.691360999999999990e+02
3.691388333333333094e+02
3.691754000000000246e+02
3.691933000000000220e+02
3.692161333333333459e+02
3.693242666666666878e+02
3.694171333333333109e+02
3.694525666666666552e+02
3.694866333333333159e+02
3.695001333333333378e+02
3.696374666666666826e+02
3.696471000000000231e+02
3.697254666666666481e+02
3.697651666666666870e+02
3.698630999999999744e+02
3.699237666666666655e+02
3.699676999999999794e+02
3.700661000000000058e+02
3.701034999999999968e+02
3.701920666666666762e+02
3.702204666666666526e+02
3.702335666666666611e+02
3.702504999999999882e+02
3.702759666666666476e+02
3.702946999999999775e+02
3.703117666666666423e+02
3.703601666666666574e+02
3.703677333333333195e+02
3.703911333333333573e+02
3.704028333333333194e+02
3.704282666666666728e+02
3.704408000000000243e+02
3.705991000000000213e+02
3.706127333333333240e+02
3.706662333333333095e+02
3.707812333333333186e+02
3.708315999999999804e+02
3.708330666666666389e+02
3.708652333333333218e+02
3.708965333333333092e+02
3.709116333333333273e+02
3.710595000000000141e+02
3.710871666666666897e+02
3.710987666666666769e+02
3.711152333333333218e+02
3.711444999999999936e+02
3.713337333333333277e+02
3.713915666666666766e+02
3.714128999999999792e+02
3.714695333333333451e+02
3.714824666666666531e+02
3.715322666666666578e+02
3.715554000000000201e+02
3.715614666666666608e+02
3.716923666666666577e+02
3.717112999999999943e+02
3.717517666666666400e+02
3.717830000000000155e+02
3.718197666666666805e+02
3.718685666666666521e+02
3.718982333333333372e+02
3.719252333333333240e+02
3.719646666666666874e+02
3.720840000000000032e+02
3.721350333333333538e+02
3.721767333333333454e+02
3.721914333333333502e+02
3.722241000000000213e+02
3.722465666666666948e+02
3.722753999999999905e+02
3.723882333333333463e+02
3.724696666666666829e+02
3.725390666666666561e+02
3.725773333333333426e+02
3.726185333333333460e+02
3.726655999999999835e+02
3.727420666666666875e+02
3.728019666666666581e+02
3.728650666666666780e+02
3.729037666666666837e+02
3.729583999999999833e+02
3.730003666666666504e+02
3.730396999999999821e+02
3.731005666666666798e+02
3.731412000000000262e+02
3.731777999999999906e+02
3.732103999999999928e+02
3.732305666666666752e+02
3.732699999999999818e+02
3.732835333333333097e+02
3.733340333333333092e+02
3.733603333333333580e+02
3.733839333333333457e+02
3.734343999999999824e+02
3.734887333333333572e+02
3.735384999999999991e+02
3.735600333333333083e+02
3.735808333333333167e+02
3.736354666666666731e+02
3.736727666666666892e+02
3.736980333333333419e+02
3.737352666666666892e+02
3.737613666666666745e+02
3.738562666666666701e+02
3.739013333333333549e+02
3.739203333333333603e+02
3.739957333333333054e+02
3.740604333333333216e+02
3.740859666666666499e+02
3.741246666666666556e+02
3.741843999999999824e+02
3.742291000000000167e+02
3.742603333333333353e+02
3.743475999999999999e+02
3.744157000000000153e+02
3.745071666666666488e+02
3.745640666666666903e+02
3.745984333333333325e+02
3.746447999999999752e+02
3.746849666666666394e+02
3.747909000000000219e+02
3.749197333333333404e+02
3.749530666666666434e+02
3.749780333333333147e+02
3.749885333333333506e+02
3.750255999999999972e+02
3.750723666666666531e+02
3.750982333333333258e+02
3.751576000000000022e+02
3.752314999999999827e+02
3.752577666666666687e+02
3.753004333333333307e+02
3.753271333333333359e+02
3.753522333333333449e+02
3.754207333333333168e+02
3.755150666666666552e+02
3.755817333333333181e+02
3.756340333333333206e+02
3.756510333333333165e+02
3.756689999999999827e+02
3.756961333333333073e+02
3.757510666666666452e+02
3.757833333333333599e+02
3.757995333333333292e+02
3.758545666666666420e+02
3.759057666666666933e+02
3.759132666666666864e+02
3.759549666666666781e+02
3.759960666666666498e+02
3.760529333333333284e+02
3.760751999999999953e+02
3.761039333333333161e+02
3.761338000000000079e+02
3.761640666666666561e+02
3.761991333333333500e+02
3.762268333333333317e+02
3.762654999999999745e+02
3.762959000000000174e+02
3.764268999999999892e+02
3.764633333333333098e+02
3.764947999999999979e+02
3.765343333333333362e+02
3.765737333333333368e+02
3.766339333333333457e+02
3.766659999999999968e+02
3.767187000000000126e+02
3.767597000000000094e+02
3.768178333333333399e+02
3.768521666666666761e+02
3.768763000000000147e+02
3.769178999999999746e+02
3.769497333333333131e+02
3.769893333333333203e+02
3.770405333333333147e+02
3.770939666666666881e+02
3.771320666666666739e+02
3.771956000000000131e+02
3.772504333333333193e+02
3.773000666666666802e+02
3.773433999999999742e+02
3.773884333333333529e+02
3.774455333333333442e+02
3.775086999999999762e+02
3.775867000000000075e+02
3.776263999999999896e+02
3.776583666666666659e+02
3.777094000000000165e+02
3.777687666666666928e+02
3.778138999999999896e+02
3.779003666666666845e+02
3.779402333333333104e+02
3.780217666666666787e+02
3.780706999999999880e+02
3.781056666666666501e+02
3.781553333333333171e+02
3.781877999999999815e+02
3.782346333333333064e+02
3.782694666666666876e+02
3.783292000000000144e+02
3.783631666666666433e+02
3.784748333333333221e+02
3.785063333333333162e+02
3.785523666666666713e+02
3.785820666666666625e+02
3.786132333333333122e+02
3.786673000000000116e+02
3.786994000000000256e+02
3.787644666666666922e+02
3.787830000000000155e+02
3.788271333333333359e+02
3.788544999999999732e+02
3.788708666666666431e+02
3.789041333333333341e+02
3.789412333333333436e+02
3.789660333333333142e+02
3.790117000000000189e+02
3.790718666666666650e+02
3.790978333333333126e+02
3.791974999999999909e+02
3.792305666666666752e+02
3.792810999999999808e+02
3.793298666666666463e+02
3.793784999999999741e+02
3.794243000000000166e+02
3.794990000000000236e+02
3.795406666666666524e+02
3.795668666666666695e+02
3.795996999999999844e+02
3.797001999999999953e+02
3.797377999999999929e+02
3.797688333333333617e+02
3.798133000000000266e+02
3.798682000000000016e+02
3.798903999999999996e+02
3.800270333333333497e+02
3.800706666666666820e+02
3.801874333333333311e+02
3.802148333333333312e+02
3.802526666666666415e+02
3.802963666666666427e+02
3.803201000000000249e+02
3.803614000000000033e+02
3.803847999999999843e+02
3.804181666666666501e+02
3.804675666666666416e+02
3.805434999999999945e+02
3.805903000000000134e+02
3.806170666666666875e+02
3.806590333333333547e+02
3.807019333333333293e+02
3.807272666666666510e+02
3.807950000000000159e+02
3.808665333333333365e+02
3.808879000000000019e+02
3.809135999999999740e+02
3.809603666666666868e+02
3.809968000000000075e+02
3.810045999999999822e+02
3.810240333333333069e+02
3.810978666666666754e+02
3.811245666666666807e+02
3.812056666666666729e+02
3.812597333333333154e+02
3.813021666666666647e+02
3.813399333333333061e+02
3.813572666666666464e+02
3.813878333333333330e+02
3.814033666666666704e+02
3.814367333333333363e+02
3.814728999999999814e+02
3.814787999999999784e+02
3.814907000000000039e+02
3.814969666666666512e+02
3.815425000000000182e+02
3.815890333333333615e+02
3.816253333333333444e+02
3.816408666666666818e+02
3.816778333333333535e+02
3.816808333333333394e+02
3.817085666666666839e+02
3.817202666666666460e+02
3.817543000000000006e+02
3.817722999999999729e+02
3.818083333333333371e+02
3.818362333333333254e+02
3.818639999999999759e+02
3.818786333333333118e+02
3.818969999999999914e+02
3.819461999999999762e+02
3.820144000000000233e+02
3.820559666666666772e+02
3.820931333333333555e+02
3.821483000000000061e+02
3.822083999999999833e+02
3.822890333333333501e+02
3.823371999999999957e+02
3.823870333333333065e+02
3.824334666666666749e+02
3.824533333333333189e+02
3.824769666666666694e+02
3.825066666666666606e+02
3.825519333333333520e+02
3.825762666666666405e+02
3.826025000000000205e+02
3.826591999999999985e+02
3.827148000000000252e+02
3.828118666666666741e+02
3.828358999999999810e+02
3.829471666666666465e+02
3.830061333333333096e+02
3.830238666666666631e+02
3.830559666666666772e+02
3.831030999999999835e+02
3.831240999999999985e+02
3.831347999999999843e+02
3.831975666666666598e+02
3.832333333333333485e+02
3.832694999999999936e+02
3.833596000000000004e+02
3.833962666666666905e+02
3.834326333333333423e+02
3.834605000000000246e+02
3.834994666666666490e+02
3.835294999999999845e+02
3.835443000000000211e+02
3.836134666666666817e+02
3.836354333333333102e+02
3.836852000000000089e+02
3.837146333333333246e+02
3.837561999999999784e+02
3.839118666666666400e+02
3.840280999999999949e+02
3.840856999999999744e+02
3.841575000000000273e+02
3.842028999999999996e+02
3.842499000000000251e+02
3.842947666666666464e+02
3.843439000000000192e+02
3.844405666666666548e+02
3.845200666666666507e+02
3.845732666666666546e+02
3.846187333333333527e+02
3.846605000000000132e+02
3.846899999999999977e+02
3.847026333333333241e+02
3.847428333333333512e+02
3.848341666666666470e+02
3.848767333333333340e+02
3.849028333333333194e+02
3.849327333333333172e+02
3.849734000000000265e+02
3.850019333333333407e+02
3.850414666666666790e+02
3.851182999999999765e+02
3.852020999999999731e+02
3.852472666666666896e+02
3.852586999999999762e+02
3.852946666666666715e+02
3.853360000000000127e+02
3.853749666666666940e+02
3.854168999999999983e+02
3.854574333333333129e+02
3.854931000000000267e+02
3.855134666666666590e+02
3.855503333333333558e+02
3.855964333333333229e+02
3.856267333333333340e+02
3.856550333333333356e+02
3.856754666666666935e+02
3.857024333333333175e+02
3.857393000000000143e+02
3.857719333333333225e+02
3.857971000000000004e+02
3.858557666666666819e+02
3.858898666666666486e+02
3.859037333333333208e+02
3.859241999999999848e+02
3.859649666666666690e+02
3.860657333333333554e+02
3.861023666666666827e+02
3.861516333333333364e+02
3.861628666666666732e+02
3.862061333333333550e+02
3.862452666666666801e+02
3.862983666666666522e+02
3.863851666666666915e+02
3.864392666666666400e+02
3.865144666666666922e+02
3.865891666666666424e+02
3.866220666666666830e+02
3.866542333333333090e+02
3.866748666666666736e+02
3.867299666666666553e+02
3.867572333333333177e+02
3.867852333333333377e+02
3.868400333333333379e+02
3.868949333333333129e+02
3.869302999999999884e+02
3.869799333333333493e+02
3.870569333333333475e+02
3.871017333333333568e+02
3.871374333333333198e+02
3.871646333333333132e+02
3.872004333333333079e+02
3.872323000000000093e+02
3.872414999999999736e+02
3.872612333333333368e+02
3.873078333333333489e+02
3.873331999999999766e+02
3.873411333333333459e+02
3.873899666666666803e+02
3.874253666666666618e+02
3.874595666666666602e+02
3.875177333333333536e+02
3.875792999999999893e+02
3.876138666666666950e+02
3.876607999999999947e+02
3.877200333333333333e+02
3.877445999999999913e+02
3.877841333333333296e+02
3.878233333333333235e+02
3.878247333333333131e+02
3.879202666666666914e+02
3.879634666666666476e+02
3.880175333333333469e+02
3.880883333333333098e+02
3.881435999999999922e+02
3.881917666666666946e+02
3.882966666666666811e+02
3.883372666666666646e+02
3.883865666666666812e+02
3.884646333333333246e+02
3.885025333333333606e+02
3.885700333333333560e+02
3.886112333333333595e+02
3.886517000000000053e+02
3.886716000000000122e+02
3.887060666666666862e+02
3.887583333333333258e+02
3.888319000000000187e+02
3.889028999999999883e+02
3.889671666666666852e+02
3.889929999999999950e+02
3.890384999999999991e+02
3.890868666666666513e+02
3.891876666666666438e+02
3.892578666666666436e+02
3.892689333333333366e+02
3.892961000000000240e+02
3.893159333333333052e+02
3.893589666666666744e+02
3.894282333333333099e+02
3.895024333333333288e+02
3.895498333333333107e+02
3.895814333333333366e+02
3.896345000000000027e+02
3.896997666666666760e+02
3.897342666666666560e+02
3.897500999999999749e+02
3.897731333333333055e+02
3.899818333333333271e+02
3.900568666666666786e+02
3.900842333333333158e+02
3.901281666666666865e+02
3.902583000000000197e+02
3.903027666666666846e+02
3.903519333333333066e+02
3.905145333333333610e+02
3.906185333333333460e+02
3.906952666666666687e+02
3.907810666666666748e+02
3.908591666666666811e+02
3.909415999999999940e+02
3.910135333333333278e+02
3.910708999999999946e+02
3.911170666666666875e+02
3.911693333333333271e+02
3.912090000000000032e+02
3.912253666666666732e+02
3.912714333333333343e+02
3.913516000000000190e+02
3.913955333333333328e+02
3.914721666666666806e+02
3.915074333333333243e+02
3.915620333333333178e+02
3.915927333333333422e+02
3.916562000000000126e+02
3.916960333333333324e+02
3.917153999999999883e+02
3.917491999999999734e+02
3.918322333333333063e+02
3.918508666666666613e+02
3.918777999999999793e+02
3.919424000000000206e+02
3.919725666666666939e+02
3.920113666666666745e+02
3.920525666666666780e+02
3.920813999999999737e+02
3.920972666666666555e+02
3.921477666666666551e+02
3.921952999999999747e+02
3.922158666666666704e+02
3.922267333333333568e+02
3.922883333333333553e+02
3.923264333333333411e+02
3.923561333333333323e+02
3.924168000000000234e+02
3.924306666666666388e+02
3.924795666666666420e+02
3.925372333333333472e+02
3.925850333333333424e+02
3.926826666666666483e+02
3.927331333333333419e+02
3.927791333333333341e+02
3.928018000000000143e+02
3.928306000000000040e+02
3.928508666666666613e+02
3.928960000000000150e+02
3.929245999999999981e+02
3.929705999999999904e+02
3.930090666666666834e+02
3.930559666666666772e+02
3.930835333333333210e+02
3.931255666666666571e+02
3.931784666666666794e+02
3.932146999999999935e+02
3.932735999999999876e+02
3.933199333333333243e+02
3.933646666666666647e+02
3.934105999999999881e+02
3.934589333333333343e+02
3.934766000000000190e+02
3.935181999999999789e+02
3.935629999999999882e+02
3.936045333333333360e+02
3.936388000000000034e+02
3.936706333333333419e+02
3.937271333333333132e+02
3.937590999999999894e+02
3.937835333333333097e+02
3.937917333333333545e+02
3.938197000000000116e+02
3.938530000000000086e+02
3.938768666666666718e+02
3.939310333333333460e+02
3.939527666666666619e+02
3.939905333333333601e+02
3.940291333333333341e+02
3.940621666666666556e+02
3.940996000000000095e+02
3.941132999999999811e+02
3.941545666666666534e+02
3.943326999999999884e+02
3.944526666666666870e+02
3.945432333333333190e+02
3.945987999999999829e+02
3.946699666666666531e+02
3.947257000000000176e+02
3.947771999999999935e+02
3.948306333333333100e+02
3.948606666666666456e+02
3.948892999999999915e+02
3.949362666666666541e+02
3.949719999999999800e+02
3.950097333333333154e+02
3.950658999999999992e+02
3.951159333333333166e+02
3.951582333333333281e+02
3.952929333333333375e+02
3.953454666666666526e+02
3.953888000000000034e+02
3.954485000000000241e+02
3.954755000000000109e+02
3.954965333333333319e+02
3.955004999999999882e+02
3.955251333333333150e+02
3.955487333333333595e+02
3.955668000000000006e+02
3.955864666666666949e+02
3.956086000000000240e+02
3.956280333333333488e+02
3.956738000000000284e+02
3.956825999999999794e+02
3.957475333333333083e+02
3.957863333333333458e+02
3.958251333333333264e+02
3.958609000000000151e+02
3.958982333333333372e+02
3.959028666666666822e+02
3.959565999999999804e+02
3.960434666666666885e+02
3.961165333333333365e+02
3.962111333333333505e+02
3.962569666666666421e+02
3.962964999999999804e+02
3.963278333333333308e+02
3.963690333333333342e+02
3.964030333333333260e+02
3.964505666666666457e+02
3.964884000000000128e+02
3.965324666666666644e+02
3.965599333333333334e+02
3.965883666666666727e+02
3.966335000000000264e+02
3.967070666666666625e+02
3.968102000000000089e+02
3.968469000000000051e+02
3.968844333333333338e+02
3.969098666666666873e+02
3.969758333333333553e+02
3.970112333333333368e+02
3.970658666666666932e+02
3.971494000000000142e+02
3.971886666666666770e+02
3.972328666666666663e+02
3.972741333333333387e+02
3.973294000000000210e+02
3.973756999999999948e+02
3.973903666666666936e+02
3.974356666666666911e+02
3.974972999999999956e+02
3.975467333333333499e+02
3.977703333333333262e+02
3.978593333333333248e+02
3.979192666666666582e+02
3.979811333333333323e+02
3.980498333333333107e+02
3.981048666666666804e+02
3.981880666666666571e+02
3.982334000000000174e+02
3.982740000000000009e+02
3.983056666666666388e+02
3.983474666666666621e+02
3.984073999999999955e+02
3.984563333333333617e+02
3.985158000000000129e+02
3.985527333333333218e+02
3.985794333333333270e+02
3.986286666666666747e+02
3.986591666666666924e+02
3.986841333333333068e+02
3.986954333333333125e+02
3.987663666666666700e+02
3.987681333333333100e+02
3.988003666666666618e+02
3.988187666666666473e+02
3.988626666666666551e+02
3.988928999999999974e+02
3.989209999999999923e+02
3.989538000000000011e+02
3.989947999999999979e+02
3.990236333333333505e+02
3.990256666666666661e+02
3.990490333333333410e+02
3.990820333333333565e+02
3.991185333333333460e+02
3.991324333333333243e+02
3.992076999999999884e+02
3.992298666666666804e+02
3.992636666666666656e+02
3.993097000000000207e+02
3.993372666666666646e+02
3.993682999999999765e+02
3.994044000000000096e+02
3.994269333333333520e+02
3.994615999999999758e+02
3.994908666666666477e+02
3.995640000000000214e+02
3.996130333333333056e+02
3.996403333333333308e+02
3.996578666666666777e+02
3.997505666666666571e+02
3.997905000000000086e+02
3.998277666666666619e+02
3.998577333333333286e+02
3.998677999999999884e+02
3.999567000000000121e+02
4.000517333333333454e+02
4.000915666666666652e+02
4.001299666666666894e+02
4.001561333333333437e+02
4.003228666666666413e+02
4.003702999999999861e+02
4.004132000000000176e+02
4.004772333333333449e+02
4.005276000000000067e+02
4.005745666666666693e+02
4.006839666666666631e+02
4.008486666666666451e+02
4.009001333333333150e+02
4.009642999999999802e+02
4.009964666666666631e+02
4.010522666666666396e+02
4.010953999999999837e+02
4.011408333333333189e+02
4.011580999999999904e+02
4.012233666666666636e+02
4.012654999999999745e+02
4.013199999999999932e+02
4.013461666666666474e+02
4.013795666666666762e+02
4.014352999999999838e+02
4.014743000000000279e+02
4.015193333333333499e+02
4.015790999999999826e+02
4.016347666666666782e+02
4.016523666666666941e+02
4.016965333333333206e+02
4.017483666666666409e+02
4.018269000000000233e+02
4.019351666666666461e+02
4.019894333333333520e+02
4.020539999999999736e+02
4.020957999999999970e+02
4.021534666666666453e+02
4.022059666666666544e+02
4.024191333333333205e+02
4.025036333333333118e+02
4.025907333333333327e+02
4.026167333333333431e+02
4.026297666666666828e+02
4.026932333333333531e+02
4.027506000000000199e+02
4.028206999999999880e+02
4.028758333333333326e+02
4.029051333333333105e+02
4.029599666666666735e+02
4.030042333333333318e+02
4.030706666666666820e+02
4.031548999999999978e+02
4.031773999999999774e+02
4.031881333333333259e+02
4.032404333333333284e+02
4.033672666666666942e+02
4.034148666666666827e+02
4.034249666666666485e+02
4.034577333333333513e+02
4.034767666666666628e+02
4.034985666666666475e+02
4.035087666666666451e+02
4.035766666666666538e+02
4.036212333333333504e+02
4.036529333333333511e+02
4.036929999999999836e+02
4.037407000000000039e+02
4.037807666666666933e+02
4.038394666666666808e+02
4.038620333333333292e+02
4.039005000000000223e+02
4.039524333333333175e+02
4.040068666666666672e+02
4.040429666666666435e+02
4.040937333333333186e+02
4.041503666666666845e+02
4.041757000000000062e+02
4.041931333333333214e+02
4.042160666666666771e+02
4.042694333333333248e+02
4.043098333333333585e+02
4.043661999999999921e+02
4.044087999999999852e+02
4.044233333333333462e+02
4.044598333333333358e+02
4.044823000000000093e+02
4.044916999999999803e+02
4.045076666666666938e+02
4.045579999999999927e+02
4.045735999999999990e+02
4.045924999999999727e+02
4.046544000000000096e+02
4.046916666666666629e+02
4.047168333333333408e+02
4.047400999999999840e+02
4.047749666666666712e+02
4.047930666666666752e+02
4.048276000000000181e+02
4.048709999999999809e+02
4.049208666666666545e+02
4.049486333333333050e+02
4.049989666666666608e+02
4.050707666666666569e+02
4.051514999999999986e+02
4.053133333333333326e+02
4.054021999999999935e+02
4.054038333333333526e+02
4.054427000000000021e+02
4.055039666666666562e+02
4.055584000000000060e+02
4.057540999999999940e+02
4.059079333333333466e+02
4.059933666666666454e+02
4.060737333333333368e+02
4.061598999999999933e+02
4.062721999999999980e+02
4.063713000000000193e+02
4.064033666666666704e+02
4.064379000000000133e+02
4.066237333333333481e+02
4.067490999999999985e+02
4.067519333333333407e+02
4.067706000000000017e+02
4.068101666666666461e+02
4.068555333333333124e+02
4.069247666666666419e+02
4.069370333333333178e+02
4.069822333333333404e+02
4.070028666666666481e+02
4.070605333333333533e+02
4.070743666666666627e+02
4.070914666666666903e+02
4.071016666666666879e+02
4.071186666666666838e+02
4.071663333333333412e+02
4.071900999999999726e+02
4.072221666666666806e+02
4.072753000000000156e+02
4.073158333333333303e+02
4.073389666666666926e+02
4.073573999999999842e+02
4.074692999999999756e+02
4.075041333333333569e+02
4.075298999999999978e+02
4.075721666666666465e+02
4.075933999999999742e+02
4.076251333333333378e+02
4.076765666666666448e+02
4.076958999999999946e+02
4.077133999999999787e+02
4.077436000000000149e+02
4.078153333333333421e+02
4.078617666666666537e+02
4.079243333333333226e+02
4.079668333333333408e+02
4.079796999999999798e+02
4.080110666666666930e+02
4.080573999999999728e+02
4.081219333333333452e+02
4.081349666666666849e+02
4.081589333333333229e+02
4.082275999999999954e+02
4.082780666666666889e+02
4.083329333333333580e+02
4.084319666666666535e+02
4.084436000000000035e+02
4.084904333333333284e+02
4.085152666666666619e+02
4.085543333333333180e+02
4.085799333333333152e+02
4.086324666666666872e+02
4.086344000000000278e+02
4.086486666666666565e+02
4.086789333333333616e+02
4.087018666666666604e+02
4.087171000000000163e+02
4.087543666666666695e+02
4.087583999999999946e+02
4.087801333333333105e+02
4.088037666666666610e+02
4.088534333333333279e+02
4.088684333333333143e+02
4.088951999999999884e+02
4.089186333333333323e+02
4.089525666666666552e+02
4.090543333333333180e+02
4.090760000000000218e+02
4.091201666666666483e+02
4.091596666666666806e+02
4.092040000000000077e+02
4.092305666666666752e+02
4.092778000000000134e+02
4.093265999999999849e+02
4.093763333333333208e+02
4.094983333333333348e+02
4.095663999999999874e+02
4.096227333333333149e+02
4.097476666666666461e+02
4.098038333333333298e+02
4.098566000000000145e+02
4.098946333333333314e+02
4.099293333333333180e+02
4.100230999999999995e+02
4.100489333333333093e+02
4.100860000000000127e+02
4.101164666666666676e+02
4.101483333333333121e+02
4.102108333333333121e+02
4.102434000000000083e+02
4.102912333333333095e+02
4.103194333333333361e+02
4.103398666666666941e+02
4.103701666666666483e+02
4.103799000000000206e+02
4.104335333333333438e+02
4.104597666666666669e+02
4.104633333333333098e+02
4.104862333333333595e+02
4.105090333333333206e+02
4.105463666666666427e+02
4.106023999999999887e+02
4.106631666666666547e+02
4.106884999999999764e+02
4.107194999999999823e+02
4.107822666666666578e+02
4.108495333333333406e+02
4.108839666666666517e+02
4.109236999999999966e+02
4.109830333333333101e+02
4.110436333333333323e+02
4.111530000000000200e+02
4.112222333333333495e+02
4.114737999999999829e+02
4.115697333333333177e+02
4.116815000000000282e+02
4.117863333333333458e+02
4.118726666666666461e+02
4.119636333333333482e+02
4.120348000000000184e+02
4.121120666666666921e+02
4.121696000000000026e+02
4.122256666666666547e+02
4.122821333333333200e+02
4.123248333333333449e+02
4.123895333333333610e+02
4.124334333333333120e+02
4.124688666666666563e+02
4.125098666666666531e+02
4.125672333333333199e+02
4.126285333333333369e+02
4.126619666666666717e+02
4.127003000000000270e+02
4.127889666666666812e+02
4.128153333333333421e+02
4.128363666666666631e+02
4.128634999999999877e+02
4.128894666666666922e+02
4.129388999999999896e+02
4.129837666666666678e+02
4.130423999999999864e+02
4.131523666666666941e+02
4.132070333333333565e+02
4.132907666666666842e+02
4.133315333333333115e+02
4.133654000000000224e+02
4.134110666666666702e+02
4.134558666666666795e+02
4.135083999999999946e+02
4.135158999999999878e+02
4.135521666666666647e+02
4.135869333333333202e+02
4.136177999999999884e+02
4.136924666666666894e+02
4.136945333333333110e+02
4.137123333333333335e+02
4.137381333333333373e+02
4.137798333333333289e+02
4.138041666666666742e+02
4.138584666666666863e+02
4.139060000000000059e+02
4.139519000000000233e+02
4.139954999999999927e+02
4.140460333333333551e+02
4.141041999999999916e+02
4.141544999999999845e+02
4.142172333333333540e+02
4.144232333333333145e+02
4.144918000000000120e+02
4.145622000000000185e+02
4.146368333333333567e+02
4.147198666666666895e+02
4.148033666666666477e+02
4.148754666666666822e+02
4.149538333333333071e+02
4.150523999999999774e+02
4.151085666666666611e+02
4.151562999999999874e+02
4.151940000000000168e+02
4.152341000000000122e+02
4.152498666666666622e+02
4.153672000000000253e+02
4.154711333333333414e+02
4.155412000000000035e+02
4.156086666666666929e+02
4.156886666666666770e+02
4.157682666666666478e+02
4.158536666666666406e+02
4.159085999999999785e+02
4.159649333333333061e+02
4.160325666666666393e+02
4.160672999999999888e+02
4.160993666666666400e+02
4.161298666666666577e+02
4.161474999999999795e+02
4.161701666666666597e+02
4.162101666666666802e+02
4.162395666666666898e+02
4.162713666666666654e+02
4.163456333333333532e+02
4.163551666666666620e+02
4.163854666666666731e+02
4.164074333333333584e+02
4.164207000000000107e+02
4.164306333333333328e+02
4.164700666666666393e+02
4.165035666666666430e+02
4.165436000000000263e+02
4.165757666666666523e+02
4.166222666666666896e+02
4.166446000000000254e+02
4.167248333333333221e+02
4.167549999999999955e+02
4.167783666666666704e+02
4.168009333333333188e+02
4.168110666666666475e+02
4.168697666666666919e+02
4.169115333333333524e+02
4.169495666666666693e+02
4.170110999999999990e+02
4.170606000000000222e+02
4.170995666666666466e+02
4.171448333333333380e+02
4.172280999999999835e+02
4.172772333333333563e+02
4.172925666666666871e+02
4.173371666666666897e+02
4.173995666666666580e+02
4.174298666666666691e+02
4.174616666666666447e+02
4.174873333333333107e+02
4.175271666666666874e+02
4.175415333333333479e+02
4.175729333333333102e+02
4.176184999999999832e+02
4.177142999999999802e+02
4.177791000000000281e+02
4.178021333333333587e+02
4.178147000000000162e+02
4.178550999999999931e+02
4.179456333333333191e+02
4.179857333333333145e+02
4.180298000000000229e+02
4.181062000000000012e+02
4.181797333333333313e+02
4.182457333333333054e+02
4.182743333333333453e+02
4.183041000000000054e+02
4.183457000000000221e+02
4.183825333333333560e+02
4.184193666666666900e+02
4.184511333333333596e+02
4.184820666666666398e+02
4.185348666666666873e+02
4.185884333333333416e+02
4.186456666666666706e+02
4.186919666666666444e+02
4.187243000000000279e+02
4.187549999999999955e+02
4.187820333333333451e+02
4.188524333333333516e+02
4.188847333333333154e+02
4.189059666666666431e+02
4.189202999999999975e+02
4.189849666666666508e+02
4.190165666666666766e+02
4.190362666666666769e+02
4.191064333333333138e+02
4.191317000000000235e+02
4.191614999999999895e+02
4.192210000000000036e+02
4.192485666666666475e+02
4.193509666666666931e+02
4.194021333333333246e+02
4.194368666666666741e+02
4.194950666666666734e+02
4.195680333333333465e+02
4.196148333333333085e+02
4.197378333333333558e+02
4.198995666666666580e+02
4.199704333333333466e+02
4.200326000000000022e+02
4.200617666666666423e+02
4.201295000000000073e+02
4.202066333333333432e+02
4.202719666666666853e+02
4.203017666666666514e+02
4.203457333333333281e+02
4.203693000000000097e+02
4.204212666666666678e+02
4.205608666666666409e+02
4.206283000000000243e+02
4.206434666666666544e+02
4.206642666666666628e+02
4.206829000000000178e+02
4.206913333333333185e+02
4.207485666666666475e+02
4.207675333333333469e+02
4.207919666666666672e+02
4.208088666666666882e+02
4.208577000000000226e+02
4.208895333333333610e+02
4.209087999999999852e+02
4.209354666666666844e+02
4.209803333333333057e+02
4.210165999999999826e+02
4.210432666666666819e+02
4.210852333333333490e+02
4.210912666666666837e+02
4.211044666666666672e+02
4.211264666666666585e+02
4.211429999999999723e+02
4.211639666666666812e+02
4.211780999999999722e+02
4.212004333333333079e+02
4.212072999999999752e+02
4.212257666666666864e+02
4.212502666666666755e+02
4.212724666666666735e+02
4.212964999999999804e+02
4.213138666666666836e+02
4.213280333333333374e+02
4.213609333333333211e+02
4.213916333333333455e+02
4.214044000000000096e+02
4.214123666666666850e+02
4.214376666666666438e+02
4.214612666666666883e+02
4.214798999999999864e+02
4.214984000000000037e+02
4.215206000000000017e+02
4.215314333333333252e+02
4.216053999999999746e+02
4.216241666666666674e+02
4.216386999999999716e+02
4.216605333333333192e+02
4.216800666666666757e+02
4.217037333333333322e+02
4.217476666666666461e+02
4.217825000000000273e+02
4.218442333333333067e+02
4.218738000000000170e+02
4.219187333333333072e+02
4.219408333333333303e+02
4.219693666666666445e+02
4.219905666666666662e+02
4.220525666666666780e+02
4.220541999999999803e+02
4.220745999999999754e+02
4.221050000000000182e+02
4.221206333333333305e+02
4.221698333333333153e+02
4.222205999999999904e+02
4.222377000000000180e+02
4.222729666666666617e+02
4.223002999999999929e+02
4.223246333333333382e+02
4.223427333333333422e+02
4.223585666666666611e+02
4.223830666666666502e+02
4.224090666666666607e+02
4.224938000000000216e+02
4.225150666666666552e+02
4.226228333333333467e+02
4.226543333333333408e+02
4.227255666666666798e+02
4.227798999999999978e+02
4.228133000000000266e+02
4.228752999999999815e+02
4.228928000000000225e+02
4.229134000000000242e+02
4.229316000000000031e+02
4.229437333333333413e+02
4.229631333333333600e+02
4.230132333333333463e+02
4.230719666666666399e+02
4.230749666666666826e+02
4.231446666666666943e+02
4.231977999999999724e+02
4.232263333333333435e+02
4.232312000000000012e+02
4.232814999999999941e+02
4.233297999999999774e+02
4.233664999999999736e+02
4.234013333333333549e+02
4.234263000000000261e+02
4.234651333333333127e+02
4.235521666666666647e+02
4.236198333333333608e+02
4.236852000000000089e+02
4.237241000000000213e+02
4.237695333333333565e+02
4.238279333333333057e+02
4.239051999999999794e+02
4.240038666666666813e+02
4.240696333333333428e+02
4.242344333333333566e+02
4.243147333333333222e+02
4.243997666666666646e+02
4.245536999999999921e+02
4.246039000000000101e+02
4.246407333333333440e+02
4.246620333333333406e+02
4.246912666666666496e+02
4.247408666666666477e+02
4.249427333333333081e+02
4.249918666666666809e+02
4.250478666666666641e+02
4.250874000000000024e+02
4.250987000000000080e+02
4.251293999999999755e+02
4.251557000000000244e+02
4.252345666666666943e+02
4.252527333333333104e+02
4.254466333333333523e+02
4.255327666666666460e+02
4.255575999999999794e+02
4.256936000000000035e+02
4.257527000000000044e+02
4.258441666666666947e+02
4.259146666666666761e+02
4.259656666666666638e+02
4.260262999999999920e+02
4.260791666666666515e+02
4.261320666666666739e+02
4.261871666666666556e+02
4.263089666666666631e+02
4.263570333333333338e+02
4.264295333333333247e+02
4.264798999999999864e+02
4.265218666666666536e+02
4.265976333333333059e+02
4.266653333333333080e+02
4.267119999999999891e+02
4.267504000000000133e+02
4.267707666666666455e+02
4.267918333333333294e+02
4.268047666666666942e+02
4.268163000000000125e+02
4.268371000000000208e+02
4.268626333333333491e+02
4.268923333333333403e+02
4.269256333333333373e+02
4.270034666666666681e+02
4.270196000000000254e+02
4.271227000000000089e+02
4.271785666666666543e+02
4.272062333333333299e+02
4.272302333333333308e+02
4.272801999999999794e+02
4.273198666666666554e+02
4.273684000000000083e+02
4.273947666666666692e+02
4.274365666666666925e+02
4.274776333333333582e+02
4.275170333333333588e+02
4.275236666666666565e+02
4.275361333333333391e+02
4.275743333333333567e+02
4.276259333333333075e+02
4.277402000000000157e+02
4.277989333333333093e+02
4.278344999999999914e+02
4.278851999999999975e+02
4.279805333333333124e+02
4.280091333333333523e+02
4.280454666666666412e+02
4.281151666666666529e+02
4.281438999999999737e+02
4.281709333333333234e+02
4.282107666666666432e+02
4.282201666666666711e+02
4.282486333333333164e+02
4.282588333333333139e+02
4.282916333333333228e+02
4.283018999999999892e+02
4.283369666666666831e+02
4.283621999999999730e+02
4.284015333333333615e+02
4.284436999999999784e+02
4.284845666666666943e+02
4.284921666666666624e+02
4.285323999999999955e+02
4.285810666666666862e+02
4.286161333333333232e+02
4.286546999999999912e+02
4.286931000000000154e+02
4.287056000000000040e+02
4.287402666666666846e+02
4.287821999999999889e+02
4.288167000000000257e+02
4.288573999999999842e+02
4.289134666666666931e+02
4.289694333333333134e+02
4.290113000000000056e+02
4.290381666666666547e+02
4.290772999999999797e+02
4.290918333333333408e+02
4.291296666666666511e+02
4.291818666666666786e+02
4.292204666666666526e+02
4.293531666666666524e+02
4.294262666666666632e+02
4.295022999999999911e+02
4.296814666666666653e+02
4.297570999999999799e+02
4.298258333333333212e+02
4.298732999999999720e+02
4.299162999999999784e+02
4.299697333333333518e+02
4.300423333333333176e+02
4.300794333333333270e+02
4.301161333333333232e+02
4.301563666666666563e+02
4.302553333333333399e+02
4.303038000000000238e+02
4.303467999999999734e+02
4.303975666666666484e+02
4.304522666666666737e+02
4.304826333333333537e+02
4.304850000000000136e+02
4.305076333333333309e+02
4.305254666666666594e+02
4.305574333333333357e+02
4.305867000000000075e+02
4.306118000000000166e+02
4.306459666666666521e+02
4.307201000000000022e+02
4.307969333333333566e+02
4.308493333333333339e+02
4.308743999999999801e+02
4.309526999999999930e+02
4.309929333333333261e+02
4.310209666666666521e+02
4.310590666666666948e+02
4.311040666666666539e+02
4.311514999999999986e+02
4.311982333333333486e+02
4.312083999999999833e+02
4.312232333333333258e+02
4.313261333333333596e+02
4.313629000000000246e+02
4.314455666666666502e+02
4.314546000000000276e+02
4.314694666666666762e+02
4.314754666666666481e+02
4.314873000000000047e+02
4.315219999999999914e+02
4.315745333333333065e+02
4.316377666666666642e+02
4.316577333333333399e+02
4.316611666666666451e+02
4.316770000000000209e+02
4.317402333333333218e+02
4.317730000000000246e+02
4.317968666666666877e+02
4.318358333333333121e+02
4.318912333333333322e+02
4.319311000000000149e+02
4.319659666666666453e+02
4.319971333333333519e+02
4.320167000000000144e+02
4.320883000000000038e+02
4.321454666666666640e+02
4.321866666666666674e+02
4.322543666666666695e+02
4.323099333333333334e+02
4.323358666666666750e+02
4.323953666666666891e+02
4.324103333333333126e+02
4.324222666666666441e+02
4.324329000000000178e+02
4.324474000000000160e+02
4.325072000000000116e+02
4.325495333333333292e+02
4.325650999999999726e+02
4.326001333333333605e+02
4.326440000000000055e+02
4.326581666666666592e+02
4.327200666666666393e+02
4.327779666666666571e+02
4.328407666666666387e+02
4.328810333333333347e+02
4.329635999999999854e+02
4.330466999999999871e+02
4.331057333333333190e+02
4.331482666666666432e+02
4.331499333333333084e+02
4.332266999999999939e+02
4.333419333333333157e+02
4.334083666666666659e+02
4.334491666666666561e+02
4.335068999999999733e+02
4.335645000000000095e+02
4.335774333333333175e+02
4.336572333333333518e+02
4.337192333333333067e+02
4.338691999999999780e+02
4.339024666666666690e+02
4.339448333333333494e+02
4.340431666666666501e+02
4.340906333333333578e+02
4.341630000000000109e+02
4.342282999999999902e+02
4.343150666666666666e+02
4.343731666666666911e+02
4.344889999999999759e+02
4.345624333333333311e+02
4.346383666666666841e+02
4.346918333333333067e+02
4.347094666666666853e+02
4.347747666666666646e+02
4.348136000000000081e+02
4.348334333333333461e+02
4.348679000000000201e+02
4.349209666666666863e+02
4.349295000000000186e+02
4.349915666666666425e+02
4.350235999999999876e+02
4.350545333333333247e+02
4.350844000000000165e+02
4.351161333333333232e+02
4.352016333333333478e+02
4.352427333333333195e+02
4.352478666666666527e+02
4.352917666666666605e+02
4.353808333333333280e+02
4.354046000000000163e+02
4.354589000000000283e+02
4.354857000000000085e+02
4.355638666666666836e+02
4.355885000000000105e+02
4.356135333333333506e+02
4.356387666666666405e+02
4.356602333333333377e+02
4.357015000000000100e+02
4.357462333333333504e+02
4.357618666666666627e+02
4.358123666666666622e+02
4.358639333333333070e+02
4.358691666666666720e+02
4.359026666666666756e+02
4.359413999999999874e+02
4.359657333333333327e+02
4.360151999999999930e+02
4.360575666666666734e+02
4.360796666666666397e+02
4.361432666666666478e+02
4.361675999999999931e+02
4.362824666666666644e+02
4.363172333333333199e+02
4.363828666666666436e+02
4.364149666666666576e+02
4.364800666666666871e+02
4.365549666666666440e+02
4.365960666666666725e+02
4.367508666666666386e+02
4.368482000000000198e+02
4.369230333333333078e+02
4.370077999999999747e+02
4.370296999999999912e+02
4.370684333333333598e+02
4.372291999999999916e+02
4.372925000000000182e+02
4.373772666666666851e+02
4.375103333333333353e+02
4.375751000000000204e+02
4.376201333333333423e+02
4.376502666666666528e+02
4.378507999999999925e+02
4.379766333333333250e+02
4.380498666666666736e+02
4.380969333333333111e+02
4.381286666666666747e+02
4.381726666666666574e+02
4.382114666666666949e+02
4.382413999999999987e+02
4.382743333333333453e+02
4.383007000000000062e+02
4.383652333333333218e+02
4.384252999999999929e+02
4.384386999999999830e+02
4.384845000000000255e+02
4.384895999999999958e+02
4.386010333333333051e+02
4.386277333333333104e+02
4.386433999999999855e+02
4.386669999999999732e+02
4.386920000000000073e+02
4.387269666666666694e+02
4.387843666666666422e+02
4.388176333333333332e+02
4.388385666666666793e+02
4.388617666666666537e+02
4.388926999999999907e+02
4.389343000000000075e+02
4.389538000000000011e+02
4.390131666666666774e+02
4.390479333333333329e+02
4.390803999999999974e+02
4.390996999999999844e+02
4.391363666666666745e+02
4.391674333333333493e+02
4.392237999999999829e+02
4.392460666666666498e+02
4.392728000000000179e+02
4.392945333333333338e+02
4.393500999999999976e+02
4.393919666666666899e+02
4.397537666666666496e+02
4.398306666666666729e+02
4.398754666666666822e+02
4.399149333333333516e+02
4.400421333333333109e+02
4.402001999999999953e+02
4.402185333333333119e+02
4.402572666666666805e+02
4.402793333333333408e+02
4.402923000000000116e+02
4.403679000000000201e+02
4.404581999999999766e+02
4.404878666666666618e+02
4.405629000000000133e+02
4.406279333333333170e+02
4.408565333333333456e+02
4.409733666666666636e+02
4.410106666666666797e+02
4.410833000000000084e+02
4.411375333333333515e+02
4.411673666666666804e+02
4.412309666666666885e+02
4.412749000000000024e+02
4.413819666666666421e+02
4.414302666666666823e+02
4.414861333333333278e+02
4.415362999999999829e+02
4.416011333333333369e+02
4.416466666666666470e+02
4.416720000000000255e+02
4.416877000000000066e+02
4.417227333333333377e+02
4.417717000000000098e+02
4.418317000000000121e+02
4.418337000000000216e+02
4.418639666666666699e+02
4.419025666666666439e+02
4.419392666666666400e+02
4.420511333333333255e+02
4.420918666666666468e+02
4.421195000000000164e+02
4.421941666666666606e+02
4.422348666666666759e+02
4.422787666666666837e+02
4.423253666666666390e+02
4.423512999999999806e+02
4.424001999999999839e+02
4.424402333333333104e+02
4.424480333333333419e+02
4.424759000000000242e+02
4.424844666666666626e+02
4.425056000000000154e+02
4.425430000000000064e+02
4.426132666666666751e+02
4.426280333333333488e+02
4.427210666666666725e+02
4.427649000000000115e+02
4.428430333333333238e+02
4.429476666666666915e+02
4.429934333333333143e+02
4.431173999999999751e+02
4.432953333333333603e+02
4.433763666666666836e+02
4.434410333333333369e+02
4.435216666666666470e+02
4.435608666666666409e+02
4.437507666666666637e+02
4.438071666666666601e+02
4.438726666666666461e+02
4.439008333333333098e+02
4.439536333333333573e+02
4.440203666666666891e+02
4.440316333333333318e+02
4.440948000000000206e+02
4.442272666666666510e+02
4.443227999999999724e+02
4.444169666666666672e+02
4.444635999999999854e+02
4.445171333333333337e+02
4.446064666666666767e+02
4.446456666666666706e+02
4.447007333333333463e+02
4.447633666666666841e+02
4.448041000000000054e+02
4.448558666666666568e+02
4.448735666666666475e+02
4.449245999999999981e+02
4.449724333333333561e+02
4.450496333333333610e+02
4.451458000000000084e+02
4.452364999999999782e+02
4.452764666666666926e+02
4.453113333333333230e+02
4.453729000000000156e+02
4.455169000000000210e+02
4.455811666666666611e+02
4.456461333333333528e+02
4.457121333333333268e+02
4.458082999999999743e+02
4.459106666666666570e+02
4.460956333333333532e+02
4.461692666666666582e+02
4.462393333333333203e+02
4.463184666666666658e+02
4.464067333333333067e+02
4.464651333333333127e+02
4.465153666666666936e+02
4.466114666666666722e+02
4.466655666666666775e+02
4.467511999999999830e+02
4.468161000000000058e+02
4.469288666666666927e+02
4.470516999999999825e+02
4.470847999999999729e+02
4.471389666666666471e+02
4.472305000000000064e+02
4.472960333333333551e+02
4.473599333333333448e+02
4.474222666666666441e+02
4.474617333333333136e+02
4.474925999999999817e+02
4.475206333333333077e+02
4.475446666666666715e+02
4.475607666666666660e+02
4.475937333333333186e+02
4.476040333333333479e+02
4.476653333333333080e+02
4.476814333333333593e+02
4.476950333333333560e+02
4.477676999999999907e+02
4.478762666666666519e+02
4.479243666666666854e+02
4.479562666666666928e+02
4.479837999999999738e+02
4.480480999999999767e+02
4.480621666666666556e+02
4.481027000000000271e+02
4.481435333333333233e+02
4.481722666666666441e+02
4.482350666666666825e+02
4.482991999999999848e+02
4.483131333333333259e+02
4.483397333333333563e+02
4.483607333333333145e+02
4.484211333333333300e+02
4.484673999999999978e+02
4.485258666666666727e+02
4.485716666666666583e+02
4.486129999999999995e+02
4.486456000000000017e+02
4.486646666666666761e+02
4.486980666666666480e+02
4.487330333333333101e+02
4.487490000000000236e+02
4.487746999999999957e+02
4.487980000000000018e+02
4.488319333333333248e+02
4.489306666666666388e+02
4.489809999999999945e+02
4.490382666666666864e+02
4.491111999999999966e+02
4.491564666666666881e+02
4.492123666666666395e+02
4.492938333333333389e+02
4.493523000000000138e+02
4.493746666666666556e+02
4.494051666666666733e+02
4.494395999999999844e+02
4.494591333333333409e+02
4.494889999999999759e+02
4.494957666666666682e+02
4.495284333333333393e+02
4.496032666666666842e+02
4.496503999999999905e+02
4.497119666666666831e+02
4.497581999999999880e+02
4.497791333333333341e+02
4.498022000000000276e+02
4.498625666666666802e+02
4.499345666666666830e+02
4.500179999999999723e+02
4.500620999999999867e+02
4.500929666666666549e+02
4.503682000000000016e+02
4.504678000000000111e+02
4.505033000000000243e+02
4.506041666666666856e+02
4.506312333333333413e+02
4.508375333333333401e+02
4.509227666666666892e+02
4.509772666666666510e+02
4.510231333333333055e+02
4.510974333333333561e+02
4.511191666666666720e+02
4.511816999999999780e+02
4.512853666666666754e+02
4.513907666666666501e+02
4.514846666666666692e+02
4.515422666666666487e+02
4.515778333333333308e+02
4.516034333333333279e+02
4.516536333333333459e+02
4.517219999999999800e+02
4.517491666666666674e+02
4.517575666666666621e+02
4.517756999999999721e+02
4.517899333333333516e+02
4.518241666666666561e+02
4.518365000000000009e+02
4.519732999999999947e+02
4.520375000000000227e+02
4.520715333333333206e+02
4.521395666666666671e+02
4.521793333333333180e+02
4.522235333333333074e+02
4.522957333333333168e+02
4.523402333333333445e+02
4.523958333333333144e+02
4.524387333333333459e+02
4.524879000000000246e+02
4.524902333333333218e+02
4.525148333333333426e+02
4.525389666666666812e+02
4.525754000000000019e+02
4.526211999999999875e+02
4.526433000000000106e+02
4.527124666666666712e+02
4.527638000000000034e+02
4.528135333333333392e+02
4.528855333333333419e+02
4.529466666666666583e+02
4.530357666666666887e+02
4.530955666666666843e+02
4.531428333333333285e+02
4.531898333333333539e+02
4.532476333333333400e+02
4.532790333333333592e+02
4.533217333333333272e+02
4.533614333333333093e+02
4.534047666666666601e+02
4.534556333333333100e+02
4.535077666666666687e+02
4.535490333333333410e+02
4.535764666666666471e+02
4.536118999999999915e+02
4.536262666666666519e+02
4.536403333333333308e+02
4.536838999999999942e+02
4.536854333333333216e+02
4.536963999999999828e+02
4.537549666666666894e+02
4.537952999999999975e+02
4.537982000000000085e+02
4.538516000000000190e+02
4.538824999999999932e+02
4.539209000000000174e+02
4.539634666666666476e+02
4.540248333333333335e+02
4.540634666666666703e+02
4.541228666666666527e+02
4.541667666666666605e+02
4.542250999999999976e+02
4.542873333333333221e+02
4.543109333333333097e+02
4.543572666666666464e+02
4.543997666666666646e+02
4.544259666666666817e+02
4.544283333333333417e+02
4.544622666666666646e+02
4.544887666666666632e+02
4.545189666666666426e+02
4.545319999999999823e+02
4.546030999999999835e+02
4.546580000000000155e+02
4.547366333333333159e+02
4.548510999999999740e+02
4.549503333333333330e+02
4.550638333333333208e+02
4.550976333333333059e+02
4.551236333333333164e+02
4.551390999999999849e+02
4.551616000000000213e+02
4.551933999999999969e+02
4.552958333333333485e+02
4.553300666666666530e+02
4.553687333333333527e+02
4.554300666666666757e+02
4.554632333333333349e+02
4.554786666666666406e+02
4.555038999999999874e+02
4.555188333333333617e+02
4.556807666666666705e+02
4.556827333333333172e+02
4.558638000000000261e+02
4.559093666666666422e+02
4.559687999999999874e+02
4.560392333333333568e+02
4.560837666666666905e+02
4.561422000000000025e+02
4.562024999999999864e+02
4.562328666666666663e+02
4.562504333333333193e+02
4.563258333333333212e+02
4.565592666666666446e+02
4.566930333333333465e+02
4.567577666666666687e+02
4.568422333333333540e+02
4.569026666666666756e+02
4.569337666666666564e+02
4.572139999999999986e+02
4.572839666666666858e+02
4.575513666666666950e+02
4.575991000000000213e+02
4.576793000000000120e+02
4.577112000000000194e+02
4.577752333333333468e+02
4.578492333333333590e+02
4.579150000000000205e+02
4.579517666666666855e+02
4.579785999999999717e+02
4.580408666666666591e+02
4.581430333333333351e+02
4.581845000000000141e+02
4.582385333333333506e+02
4.582514333333333525e+02
4.583163999999999874e+02
4.585084666666666635e+02
4.585690999999999917e+02
4.586252000000000066e+02
4.586562333333333186e+02
4.586890999999999963e+02
4.587079333333333580e+02
4.587988666666666404e+02
4.588790999999999940e+02
4.589059333333333370e+02
4.589580333333333328e+02
4.589650666666666439e+02
4.589909666666666794e+02
4.590226333333333173e+02
4.590786666666666633e+02
4.591093666666666877e+02
4.591440000000000055e+02
4.591610666666666702e+02
4.591825666666666734e+02
4.592219666666666740e+02
4.593126666666666438e+02
4.593406666666666638e+02
4.593719333333333452e+02
4.594370666666666807e+02
4.595273000000000252e+02
4.595645000000000095e+02
4.596122666666666419e+02
4.596414666666666449e+02
4.596736999999999966e+02
4.597086666666666588e+02
4.597520000000000095e+02
4.598489666666666835e+02
4.598971666666666920e+02
4.599256333333333373e+02
4.600386666666666429e+02
4.602927000000000248e+02
4.603879333333333079e+02
4.604412333333333436e+02
4.605099333333333220e+02
4.605985999999999763e+02
4.606434333333333484e+02
4.607538999999999874e+02
4.608332333333333395e+02
4.610199333333333129e+02
4.611097666666666441e+02
4.611429333333333602e+02
4.611853333333333467e+02
4.612228000000000065e+02
4.612374666666666485e+02
4.612487666666666541e+02
4.612658999999999878e+02
4.612792333333333090e+02
4.614156666666666524e+02
4.615169666666666899e+02
4.616261666666666770e+02
4.616407666666666501e+02
4.616564333333333252e+02
4.616686666666666383e+02
4.616834666666666749e+02
4.616945000000000050e+02
4.618093999999999824e+02
4.618260333333333278e+02
4.618530000000000086e+02
4.618661000000000172e+02
4.619880999999999744e+02
4.620777333333333559e+02
4.621325333333333560e+02
4.622344333333333566e+02
4.622925999999999931e+02
4.623153333333333421e+02
4.623362333333333254e+02
4.623988333333333571e+02
4.624228666666666641e+02
4.624604333333333557e+02
4.624884000000000128e+02
4.625292999999999779e+02
4.625645333333333156e+02
4.625880333333333283e+02
4.626190666666666402e+02
4.626452333333333513e+02
4.626644333333333066e+02
4.626995000000000005e+02
4.627053333333333285e+02
4.627350333333333197e+02
4.627622000000000071e+02
4.627833999999999719e+02
4.628085333333333438e+02
4.628395333333333497e+02
4.628727666666666778e+02
4.628882666666666523e+02
4.629229333333333329e+02
4.629774666666666576e+02
4.630452000000000226e+02
4.630627666666666755e+02
4.630788666666666700e+02
4.631072333333333404e+02
4.631711666666666929e+02
4.632333333333333485e+02
4.632827333333333399e+02
4.633245666666666693e+02
4.633532333333333213e+02
4.633576666666666597e+02
4.637920333333333360e+02
4.640341666666666924e+02
4.641268999999999778e+02
4.641724333333333448e+02
4.642712333333333277e+02
4.643569666666666649e+02
4.643833666666666886e+02
4.644753000000000043e+02
4.645154999999999745e+02
4.645229666666666617e+02
4.645722000000000094e+02
4.646222000000000207e+02
4.646769333333333520e+02
4.647339000000000055e+02
4.647670333333333588e+02
4.647812666666666814e+02
4.648809333333333598e+02
4.649246666666666670e+02
4.650233999999999810e+02
4.650475666666666825e+02
4.650930999999999926e+02
4.651336333333333073e+02
4.651850333333333083e+02
4.652128333333333217e+02
4.652530666666666548e+02
4.653312000000000239e+02
4.653663333333333298e+02
4.654372000000000185e+02
4.654827333333333286e+02
4.655489333333333093e+02
4.656483999999999810e+02
4.656866999999999734e+02
4.657130000000000223e+02
4.657320666666666398e+02
4.657495999999999867e+02
4.658145333333333156e+02
4.658802333333333081e+02
4.659222666666666441e+02
4.659562000000000239e+02
4.660223666666666418e+02
4.660737666666666428e+02
4.662248999999999910e+02
4.662928999999999746e+02
4.663507999999999925e+02
4.663940999999999804e+02
4.664327000000000112e+02
4.664834666666666863e+02
4.665610666666666475e+02
4.666041666666666856e+02
4.666393333333333544e+02
4.666917333333333318e+02
4.668016999999999825e+02
4.668337333333333277e+02
4.668704999999999927e+02
4.669357333333333600e+02
4.669554999999999723e+02
4.669974666666666394e+02
4.670389999999999873e+02
4.670702333333333058e+02
4.671684999999999945e+02
4.672730999999999995e+02
4.673108333333333348e+02
4.673199000000000183e+02
4.673986666666666565e+02
4.674807000000000130e+02
4.675519333333333520e+02
4.676125999999999863e+02
4.676358333333333235e+02
4.676857666666666660e+02
4.677017666666666855e+02
4.677352999999999952e+02
4.677589666666666517e+02
4.677799999999999727e+02
4.678095999999999890e+02
4.678233333333333235e+02
4.679070666666666511e+02
4.679327999999999861e+02
4.679951666666666483e+02
4.680329333333333466e+02
4.680593999999999824e+02
4.680955000000000155e+02
4.681216666666666697e+02
4.681362666666666428e+02
4.681755999999999744e+02
4.682026666666666870e+02
4.682361666666666906e+02
4.682549333333333266e+02
4.683061333333333209e+02
4.683199333333333243e+02
4.683713666666666882e+02
4.683990999999999758e+02
4.684799333333333493e+02
4.686897999999999911e+02
4.687304666666666435e+02
4.688143000000000029e+02
4.688811000000000035e+02
4.689148666666666827e+02
4.689594666666666853e+02
4.690059333333333598e+02
4.691277666666666732e+02
4.692810000000000059e+02
4.693304999999999723e+02
4.693454666666666526e+02
4.695146666666666420e+02
4.696563666666666563e+02
4.696995999999999754e+02
4.697977666666666892e+02
4.698229000000000042e+02
4.698706666666666933e+02
4.699139333333333184e+02
4.699297000000000253e+02
4.701121999999999730e+02
4.701376666666666893e+02
4.702147333333333563e+02
4.703159999999999741e+02
4.706463666666666654e+02
4.709112999999999829e+02
4.710950333333333333e+02
4.711779666666666913e+02
4.712031333333333123e+02
4.713018000000000143e+02
4.713263999999999783e+02
4.714103666666666754e+02
4.714934333333333143e+02
4.715381666666666547e+02
4.716193999999999846e+02
4.716381000000000085e+02
4.716468333333333476e+02
4.716536333333333459e+02
4.716705666666666730e+02
4.717088333333333594e+02
4.717400999999999840e+02
4.717647999999999797e+02
4.718012333333333572e+02
4.718055666666666639e+02
4.718070999999999913e+02
4.718327333333333513e+02
4.718543666666666923e+02
4.718947333333333063e+02
4.719264999999999759e+02
4.719723666666666873e+02
4.720018333333333089e+02
4.720108333333333235e+02
4.720414000000000101e+02
4.720453333333333603e+02
4.720844333333333225e+02
4.721337333333333390e+02
4.721492333333333136e+02
4.721899333333333288e+02
4.722085000000000150e+02
4.722378333333333558e+02
4.722914000000000101e+02
4.723299000000000092e+02
4.723499666666666599e+02
4.723612666666666655e+02
4.723671666666666624e+02
4.724137666666666746e+02
4.724479000000000042e+02
4.724582333333333395e+02
4.725187666666666928e+02
4.725622333333333245e+02
4.726141333333333137e+02
4.727069000000000187e+02
4.727460666666666498e+02
4.727792666666666719e+02
4.728146333333333473e+02
4.728208000000000197e+02
4.728514666666666812e+02
4.729146999999999821e+02
4.729556999999999789e+02
4.730085666666666384e+02
4.730536000000000172e+02
4.730751666666666893e+02
4.731052999999999997e+02
4.731315333333333228e+02
4.731619333333333088e+02
4.731854333333333216e+02
4.732366000000000099e+02
4.732721666666666920e+02
4.733276666666666870e+02
4.733570666666666398e+02
4.734097333333333495e+02
4.734311999999999898e+02
4.734429333333333147e+02
4.734498333333333449e+02
4.734769333333333066e+02
4.734799333333333493e+02
4.735042333333333318e+02
4.735323666666666895e+02
4.735529999999999973e+02
4.735651333333333355e+02
4.736111999999999966e+02
4.736377666666666642e+02
4.736683333333333508e+02
4.737245333333333406e+02
4.737518999999999778e+02
4.737905999999999835e+02
4.738774999999999977e+02
4.739542999999999893e+02
4.739783333333333530e+02
4.740973999999999933e+02
4.742480666666666593e+02
4.743528999999999769e+02
4.744296333333333564e+02
4.744522666666666737e+02
4.744723666666666873e+02
4.744899333333333402e+02
4.744977333333333149e+02
4.745047000000000139e+02
4.745760333333333278e+02
4.745789666666666449e+02
4.746168999999999869e+02
4.746422999999999774e+02
4.746549666666666667e+02
4.746627666666666414e+02
4.746949333333333243e+02
4.747090666666666721e+02
4.747389666666666699e+02
4.747458666666666431e+02
4.747706000000000017e+02
4.748004666666666935e+02
4.748931999999999789e+02
4.749148000000000138e+02
4.749590000000000032e+02
4.749856333333333396e+02
4.750034999999999741e+02
4.750101333333333287e+02
4.750776666666666870e+02
4.750941000000000258e+02
4.751130666666666684e+02
4.751598999999999933e+02
4.751854666666666844e+02
4.752103666666666868e+02
4.752238333333333458e+02
4.752469333333333452e+02
4.752871666666666783e+02
4.753005999999999744e+02
4.753353000000000179e+02
4.753494999999999777e+02
4.753831666666666820e+02
4.754434333333333598e+02
4.754759000000000242e+02
4.755163666666666700e+02
4.755301666666666733e+02
4.755538999999999987e+02
4.755948666666666895e+02
4.756310333333333347e+02
4.756704666666666412e+02
4.756772333333333336e+02
4.757047999999999774e+02
4.757475666666666712e+02
4.757769333333333179e+02
4.758892666666666855e+02
4.759256333333333373e+02
4.759921666666666624e+02
4.761401999999999930e+02
4.763374000000000024e+02
4.764031333333333578e+02
4.764812000000000012e+02
4.765552000000000135e+02
4.765749333333333198e+02
4.767027666666666619e+02
4.767707666666666455e+02
4.767910666666666657e+02
4.767925999999999931e+02
4.769022666666666623e+02
4.769128666666666732e+02
4.770468000000000188e+02
4.770995333333333406e+02
4.771601333333333059e+02
4.772712999999999965e+02
4.773134333333333075e+02
4.773597333333333381e+02
4.774081666666666592e+02
4.774281666666666410e+02
4.774495000000000005e+02
4.774662000000000148e+02
4.774779666666666458e+02
4.774858666666666522e+02
4.774932666666666705e+02
4.774998333333333562e+02
4.775246666666666897e+02
4.775316666666666947e+02
4.775864000000000260e+02
4.776034000000000219e+02
4.776399999999999864e+02
4.776513333333333549e+02
4.776625333333333288e+02
4.776974333333333220e+02
4.777456666666666933e+02
4.777573666666666554e+02
4.778177000000000021e+02
4.778598999999999819e+02
4.778745000000000118e+02
4.779101999999999748e+02
4.779214666666666744e+02
4.780216666666666470e+02
4.780478333333333580e+02
4.781894333333333407e+02
4.782532666666666614e+02
4.782805000000000177e+02
4.783213333333333139e+02
4.783670000000000186e+02
4.783786999999999807e+02
4.784930666666666639e+02
4.785251666666666779e+02
4.785376999999999725e+02
4.785778000000000247e+02
4.786114000000000033e+02
4.786386999999999716e+02
4.786428666666666913e+02
4.786986999999999739e+02
4.787316999999999894e+02
4.787902000000000271e+02
4.788421999999999912e+02
4.788451000000000022e+02
4.788752666666666755e+02
4.789082999999999970e+02
4.789628333333333217e+02
4.789840666666666493e+02
4.790113666666666745e+02
4.790301333333333105e+02
4.790763000000000034e+02
4.791012666666666746e+02
4.791032333333333213e+02
4.791159666666666794e+02
4.791511333333333482e+02
4.791628666666666732e+02
4.791887666666666519e+02
4.791983000000000175e+02
4.792056333333333100e+02
4.792301333333333559e+02
4.792570666666666739e+02
4.792774999999999750e+02
4.792905333333333147e+02
4.793183333333333280e+02
4.793322999999999752e+02
4.793600000000000136e+02
4.793687333333333527e+02
4.793922333333333086e+02
4.793988666666666631e+02
4.794057333333333304e+02
4.794219333333333566e+02
4.794246999999999730e+02
4.794531666666666752e+02
4.794658000000000015e+02
4.794849666666666508e+02
4.794960333333333438e+02
4.795318666666666445e+02
4.795445333333333338e+02
4.795796666666666397e+02
4.796114333333333093e+02
4.796460333333333210e+02
4.796761000000000195e+02
4.797143333333333430e+02
4.797673333333333403e+02
4.798109666666666726e+02
4.801480666666666934e+02
4.801915999999999940e+02
4.802377666666666869e+02
4.802919999999999732e+02
4.803438333333333503e+02
4.803710666666666498e+02
4.804298999999999751e+02
4.804612999999999943e+02
4.804669999999999845e+02
4.806155999999999722e+02
4.806415000000000077e+02
4.806653000000000020e+02
4.806844333333333452e+02
4.807019666666666922e+02
4.807096666666666920e+02
4.807382000000000062e+02
4.807613333333333117e+02
4.807977000000000203e+02
4.808278333333333308e+02
4.808490333333333524e+02
4.809098333333333244e+02
4.809422000000000139e+02
4.810497666666666419e+02
4.810694666666666421e+02
4.811050999999999931e+02
4.811880333333333510e+02
4.812405333333333601e+02
4.812631333333333146e+02
4.813170000000000073e+02
4.813763333333333208e+02
4.813928000000000225e+02
4.814303333333333512e+02
4.814572000000000003e+02
4.814639333333333298e+02
4.815031999999999925e+02
4.815208999999999833e+02
4.815314999999999941e+02
4.815844000000000165e+02
4.816110333333333529e+02
4.816431000000000040e+02
4.816454666666666640e+02
4.816956666666666820e+02
4.817193666666666445e+02
4.817798333333333289e+02
4.818796333333333450e+02
4.819418666666666695e+02
4.819594999999999914e+02
4.819913000000000238e+02
4.820344666666666740e+02
4.821098666666666759e+02
4.821386666666666656e+02
4.822155666666666889e+02
4.823262666666666405e+02
4.823872333333333131e+02
4.824431000000000154e+02
4.826472333333333609e+02
4.827638333333333094e+02
4.828027000000000157e+02
4.828441666666666947e+02
4.829243666666666854e+02
4.829479666666666731e+02
4.830121666666666442e+02
4.830251999999999839e+02
4.830713666666666768e+02
4.832734333333333439e+02
4.833604000000000269e+02
4.833838000000000079e+02
4.834013666666666609e+02
4.834549333333333152e+02
4.835215999999999781e+02
4.836991333333333500e+02
4.837537333333333436e+02
4.837765333333333615e+02
4.837912000000000035e+02
4.838832333333333509e+02
4.839313333333333276e+02
4.839587666666666905e+02
4.840029333333333170e+02
4.840513333333333321e+02
4.840634999999999764e+02
4.840942999999999756e+02
4.841739333333333093e+02
4.842717333333333158e+02
4.843278000000000247e+02
4.844214000000000055e+02
4.844817333333333522e+02
4.846215000000000259e+02
4.846635666666666680e+02
4.847370666666666921e+02
4.847704333333333580e+02
4.847998000000000047e+02
4.848618333333333226e+02
4.848989333333333320e+02
4.849798666666666804e+02
4.850839666666666403e+02
4.851454333333333580e+02
4.851879666666666822e+02
4.852529333333333170e+02
4.852749000000000024e+02
4.853389000000000237e+02
4.853537333333333095e+02
4.853809666666666658e+02
4.854015999999999735e+02
4.854219333333333566e+02
4.854452999999999747e+02
4.854559666666666544e+02
4.854660666666666771e+02
4.854988333333333230e+02
4.855136333333333596e+02
4.855260999999999854e+02
4.855455999999999790e+02
4.855668666666666695e+02
4.855729333333333102e+02
4.856213333333333253e+02
4.856293333333333067e+02
4.856612333333333140e+02
4.856794333333333498e+02
4.856963999999999828e+02
4.857111666666666565e+02
4.857248666666666850e+02
4.857626000000000204e+02
4.858362666666666883e+02
4.858853666666666413e+02
4.859182999999999879e+02
4.859444333333333361e+02
4.859944666666666535e+02
4.860581333333333305e+02
4.861033333333333530e+02
4.861864333333333548e+02
4.862087333333333277e+02
4.862425000000000068e+02
4.862869666666666717e+02
4.863609666666666840e+02
4.864519999999999982e+02
4.864886000000000195e+02
4.866633333333333553e+02
4.866658333333333530e+02
4.867040999999999826e+02
4.867432333333333077e+02
4.868235666666666930e+02
4.868685333333333460e+02
4.869356333333333282e+02
4.869621333333333268e+02
4.870500666666666802e+02
4.870913333333333526e+02
4.871272999999999911e+02
4.871726333333333514e+02
4.872007666666666523e+02
4.872644000000000233e+02
4.873532999999999902e+02
4.873566333333333205e+02
4.873924000000000092e+02
4.874390999999999963e+02
4.874445000000000050e+02
4.874834333333333234e+02
4.875205666666666389e+02
4.875482999999999834e+02
4.875640999999999963e+02
4.875905333333333260e+02
4.875938666666666563e+02
4.876356666666666797e+02
4.876569999999999823e+02
4.876690333333333456e+02
4.876977666666666664e+02
4.877226666666666688e+02
4.877897333333333449e+02
4.878597666666666441e+02
4.878975666666666484e+02
4.879054333333333489e+02
4.879442333333333295e+02
4.880014666666666585e+02
4.880669666666666444e+02
4.880994666666666717e+02
4.881690333333333456e+02
4.882058666666666795e+02
4.882594666666666399e+02
4.882832666666666910e+02
4.883686666666666838e+02
4.884391333333333591e+02
4.884796333333333109e+02
4.885942666666666696e+02
4.886491333333333387e+02
4.886965000000000146e+02
4.887701666666666824e+02
4.887900666666666893e+02
4.888538333333333412e+02
4.889123666666666850e+02
4.889590666666666721e+02
4.891548333333333289e+02
4.892325666666666848e+02
4.893122000000000185e+02
4.893898333333333426e+02
4.894842666666666560e+02
4.895516333333333137e+02
4.896021666666666761e+02
4.896561333333333437e+02
4.897443999999999846e+02
4.897733999999999810e+02
4.897964999999999804e+02
4.898169333333333384e+02
4.898299333333333152e+02
4.898374333333333084e+02
4.898661666666666861e+02
4.898715666666666948e+02
4.899092666666666673e+02
4.899330666666666616e+02
4.899812666666666701e+02
4.900387666666666746e+02
4.900636333333333141e+02
4.900928333333333171e+02
4.901320666666666739e+02
4.901704666666666412e+02
4.902467666666666446e+02
4.902765666666666675e+02
4.903350666666666484e+02
4.903736000000000104e+02
4.904150000000000205e+02
4.904317333333333409e+02
4.904634666666666476e+02
4.904734666666666385e+02
4.904880666666666684e+02
4.904947666666666919e+02
4.905094333333333338e+02
4.905259666666666476e+02
4.905790999999999826e+02
4.905898333333333312e+02
4.906173333333333062e+02
4.906532666666666387e+02
4.906981666666666797e+02
4.907320666666666398e+02
4.907640000000000100e+02
4.908063000000000216e+02
4.908456333333333532e+02
4.908671333333333564e+02
4.908690333333333342e+02
4.908919333333333270e+02
4.909364333333333548e+02
4.909399000000000228e+02
4.909759666666666931e+02
4.910074000000000183e+02
4.910421000000000049e+02
4.910702999999999747e+02
4.910998999999999910e+02
4.911275333333333606e+02
4.911569333333333134e+02
4.912097333333333609e+02
4.912508000000000266e+02
4.912536999999999807e+02
4.913161999999999807e+02
4.913517333333333568e+02
4.913983666666666750e+02
4.915274666666666690e+02
4.915860333333333188e+02
4.916386333333333596e+02
4.916989666666666494e+02
4.917773333333333312e+02
4.918102000000000089e+02
4.918653333333333535e+02
4.918792333333333318e+02
4.919186666666666383e+02
4.919454666666666753e+02
4.919721000000000117e+02
4.919827000000000226e+02
4.919871666666666670e+02
4.920158000000000129e+02
4.920185333333333233e+02
4.920457000000000107e+02
4.920749999999999886e+02
4.920888333333333549e+02
4.920985999999999763e+02
4.921253333333333444e+02
4.921773666666666713e+02
4.921832666666666682e+02
4.922120333333333519e+02
4.922555333333333465e+02
4.922853333333333126e+02
4.923355666666666934e+02
4.923717333333333386e+02
4.923883999999999901e+02
4.924064666666666881e+02
4.924287333333333549e+02
4.924384000000000015e+02
4.924503666666666390e+02
4.924711333333333414e+02
4.924780000000000086e+02
4.924914999999999736e+02
4.925135999999999967e+02
4.925464000000000055e+02
4.925793333333333521e+02
4.926111999999999966e+02
4.926798333333333062e+02
4.927294666666666672e+02
4.927750666666666461e+02
4.927833999999999719e+02
4.927907333333333213e+02
4.928511666666666429e+02
4.929645333333333497e+02
4.930101333333333287e+02
4.930930000000000177e+02
4.931879666666666822e+02
4.932722333333333609e+02
4.933007333333333122e+02
4.933256333333333146e+02
4.933829000000000065e+02
4.934157999999999902e+02
4.934966333333333068e+02
4.936350333333333538e+02
4.936820333333333224e+02
4.937157333333333327e+02
4.937814000000000192e+02
4.938316333333333432e+02
4.938763666666666836e+02
4.939044333333333157e+02
4.940052999999999770e+02
4.940609333333333097e+02
4.940870333333333519e+02
4.941031666666666524e+02
4.941698000000000093e+02
4.941789999999999736e+02
4.941847333333333268e+02
4.942162333333333208e+02
4.942434999999999832e+02
4.942948000000000093e+02
4.942997666666666419e+02
4.943161333333333118e+02
4.944049999999999727e+02
4.944659333333333393e+02
4.945633666666666386e+02
4.946379000000000019e+02
4.946705333333333101e+02
4.946934666666666658e+02
4.947386333333333255e+02
4.947988000000000284e+02
4.948868666666666627e+02
4.951518333333333430e+02
4.952024666666666803e+02
4.952719000000000165e+02
4.955178333333333285e+02
4.955631999999999948e+02
4.955796666666666397e+02
4.956374999999999886e+02
4.957026333333333241e+02
4.957511666666666770e+02
4.957697999999999752e+02
4.957777333333333445e+02
4.959184999999999945e+02
4.959474666666666849e+02
4.960218666666666536e+02
4.960520333333333269e+02
4.961200333333333106e+02
4.961356333333333168e+02
4.961719666666666626e+02
4.962469333333333452e+02
4.962745333333333519e+02
4.963068999999999846e+02
4.964572333333333063e+02
4.964984333333333097e+02
4.965332333333333281e+02
4.966013333333333435e+02
4.966487666666666883e+02
4.967058666666666795e+02
4.967476666666666461e+02
4.968075000000000045e+02
4.968892333333333227e+02
4.969083333333333599e+02
4.969310666666666521e+02
4.969624666666666712e+02
4.969893000000000143e+02
4.970200666666666507e+02
4.970681666666666843e+02
4.970942666666666696e+02
4.971250666666666689e+02
4.972002333333333581e+02
4.972637666666666405e+02
4.973232666666666546e+02
4.973616000000000099e+02
4.974169666666666672e+02
4.974423666666666577e+02
4.974885333333333506e+02
4.975707666666666569e+02
4.976807000000000016e+02
4.977058999999999855e+02
4.977325666666666848e+02
4.977413999999999987e+02
4.978239333333333434e+02
4.978909333333333507e+02
4.979518666666666604e+02
4.979779666666666458e+02
4.980958666666666659e+02
4.982033000000000129e+02
4.982514333333333525e+02
4.982743666666666513e+02
4.983486666666666451e+02
4.984139666666666812e+02
4.984681666666666615e+02
4.984892333333333454e+02
4.985615666666666925e+02
4.986142333333333454e+02
4.986567333333333067e+02
4.986806333333333328e+02
4.987187666666666814e+02
4.987479333333333216e+02
4.987848999999999933e+02
4.988526666666666642e+02
4.989033000000000015e+02
4.989356999999999971e+02
4.989557333333333418e+02
4.989878333333333558e+02
4.990253999999999905e+02
4.990287000000000148e+02
4.990964999999999918e+02
4.991299333333333266e+02
4.991474666666666735e+02
4.991573333333333267e+02
4.991965333333333206e+02
4.992157000000000266e+02
4.992410333333333483e+02
4.992604333333333102e+02
4.992904666666666458e+02
4.993048999999999751e+02
4.993474333333333561e+02
4.993593000000000188e+02
4.993928000000000225e+02
4.994509333333333529e+02
4.995213666666666654e+02
4.995697000000000116e+02
4.996158666666666477e+02
4.996673999999999864e+02
4.997370666666666921e+02
5.000921333333333223e+02
5.001947333333333177e+02
5.004282333333333099e+02
5.004531000000000063e+02
5.005271333333333246e+02
5.005597666666666896e+02
5.006427666666666596e+02
5.006800666666666757e+02
5.007513000000000147e+02
5.007805333333333238e+02
5.008214333333333457e+02
5.008391666666666424e+02
5.008718999999999824e+02
5.008928999999999974e+02
5.009243999999999915e+02
5.009438999999999851e+02
5.009551999999999907e+02
5.009963000000000193e+02
5.010971333333333178e+02
5.011220333333333201e+02
5.011804000000000201e+02
5.012314666666666767e+02
5.013032000000000039e+02
5.013599666666666508e+02
5.013996999999999957e+02
5.015203333333333262e+02
5.015485666666666589e+02
5.015717333333333272e+02
5.016576666666666711e+02
5.017176000000000045e+02
5.017482333333333600e+02
5.017499666666666940e+02
5.018315999999999804e+02
5.019100333333333310e+02
5.019667333333333090e+02
5.020304666666666549e+02
5.021707333333333168e+02
5.022343666666666877e+02
5.022653666666666936e+02
5.024068666666666445e+02
5.024071666666666829e+02
5.024264666666666699e+02
5.024733666666666636e+02
5.024848333333333130e+02
5.025364999999999895e+02
5.025668999999999755e+02
5.025751999999999953e+02
5.026589333333333229e+02
5.027126666666666779e+02
5.027875333333333288e+02
5.028870666666666693e+02
5.029357666666666660e+02
5.030012666666666519e+02
5.030797999999999774e+02
5.031632999999999925e+02
5.032282333333333213e+02
5.032868666666666400e+02
5.033143999999999778e+02
5.033322333333333063e+02
5.033691666666666720e+02
5.034353666666666527e+02
5.034705333333333215e+02
5.035563999999999965e+02
5.037662333333333322e+02
5.039716999999999985e+02
5.039876333333333491e+02
5.040431666666666501e+02
5.041503333333333217e+02
5.042698666666666441e+02
5.043191333333333546e+02
5.044017666666666742e+02
5.044438000000000102e+02
5.044925000000000068e+02
5.045848666666666418e+02
5.048688333333333276e+02
5.048811999999999784e+02
5.049579333333333580e+02
5.049842666666666560e+02
5.050523000000000025e+02
5.051046999999999798e+02
5.053072000000000230e+02
5.054187333333333072e+02
5.055333666666666659e+02
5.055547000000000253e+02
5.056132666666666751e+02
5.056571666666666829e+02
5.058335000000000150e+02
5.059001333333333150e+02
5.059472333333333154e+02
5.060343666666666422e+02
5.061071666666666715e+02
5.061659000000000219e+02
5.063569333333333589e+02
5.063774666666666917e+02
5.064586333333333528e+02
5.066150333333333151e+02
5.066886000000000081e+02
5.066959333333333575e+02
5.067536666666666747e+02
5.070406666666666524e+02
5.070854666666666617e+02
5.071511666666666542e+02
5.071748000000000047e+02
5.074196999999999775e+02
5.075359333333333325e+02
5.077619333333333316e+02
5.077952666666666914e+02
5.078540333333333479e+02
5.079993999999999801e+02
5.081328666666666436e+02
5.082241000000000213e+02
5.082803999999999860e+02
5.084119666666666717e+02
5.084519333333333293e+02
5.085104333333333102e+02
5.085131666666666774e+02
5.085251666666666779e+02
5.085498000000000047e+02
5.088626666666666551e+02
5.089107000000000198e+02
5.089295999999999935e+02
5.090729333333333102e+02
5.091359666666666612e+02
5.091874333333333311e+02
5.092613666666666745e+02
5.093008333333333439e+02
5.093735666666666475e+02
5.095081333333333191e+02
5.096250333333333060e+02
5.096415666666666766e+02
5.097051999999999907e+02
5.097461000000000126e+02
5.098777999999999793e+02
5.099914666666666676e+02
5.100988666666666518e+02
5.101715333333333433e+02
5.102404666666666913e+02
5.103049666666666440e+02
5.103564000000000078e+02
5.103781333333333237e+02
5.105273666666666941e+02
5.106474000000000046e+02
5.107757666666666410e+02
5.108485333333333074e+02
5.108909333333333507e+02
5.109128000000000043e+02
5.109703000000000088e+02
5.110161666666666633e+02
5.112178333333333171e+02
5.112725333333333424e+02
5.112750666666666461e+02
5.113799999999999955e+02
5.113960000000000150e+02
5.113965333333333092e+02
5.114078666666666777e+02
5.114381666666666888e+02
5.114610666666666816e+02
5.114739000000000146e+02
5.114838666666666427e+02
5.115422666666666487e+02
5.115939666666666881e+02
5.116250999999999749e+02
5.116727000000000203e+02
5.117194666666666762e+02
5.117874333333333539e+02
5.118347999999999729e+02
5.118718333333333135e+02
5.118921333333333337e+02
5.119062666666666814e+02
5.119183333333333508e+02
5.119707999999999970e+02
5.120150666666667121e+02
5.120771999999999480e+02
5.121060333333333574e+02
5.121577999999999520e+02
5.122368000000000166e+02
5.122717333333333727e+02
5.124113333333333458e+02
5.124729333333333443e+02
5.125131999999999834e+02
5.125679999999999836e+02
5.126191999999999780e+02
5.126806333333333896e+02
5.127554999999999836e+02
5.127997000000000298e+02
5.128563666666666450e+02
5.128795000000000073e+02
5.129170666666666420e+02
5.129885000000000446e+02
5.131227333333333718e+02
5.131385666666666339e+02
5.131828000000000429e+02
5.132562666666666473e+02
5.134157999999999902e+02
5.134675333333333356e+02
5.134916666666666742e+02
5.135316000000000258e+02
5.135508666666667068e+02
5.135840333333333092e+02
5.136306333333333214e+02
5.136766999999999825e+02
5.137685000000000173e+02
5.138083666666666431e+02
5.138486666666666451e+02
5.138773666666667168e+02
5.139128666666666732e+02
5.139654333333332943e+02
5.139778000000000020e+02
5.140199000000000069e+02
5.140622666666666873e+02
5.141290666666666311e+02
5.141685999999999694e+02
5.142000000000000455e+02
5.142341666666666242e+02
5.142433333333333394e+02
5.142712666666666337e+02
5.142756333333333032e+02
5.143436000000000377e+02
5.143745000000000118e+02
5.144252666666666300e+02
5.144669333333333725e+02
5.146002999999999474e+02
5.146544999999999845e+02
5.147550333333333583e+02
5.147987000000000535e+02
5.148587666666666109e+02
5.149402333333333672e+02
5.149859999999999900e+02
5.150370000000000346e+02
5.152353333333333012e+02
5.152848666666666304e+02
5.153369999999999891e+02
5.154046666666666852e+02
5.154708666666666659e+02
5.155092333333333272e+02
5.155656333333333805e+02
5.156635333333333620e+02
5.156815000000000282e+02
5.157240333333332956e+02
5.158173333333332948e+02
5.159110333333333074e+02
5.159420666666666193e+02
5.159925666666666757e+02
5.160589999999999691e+02
5.160859000000000378e+02
5.161637666666666746e+02
5.161952333333333627e+02
5.162202999999999520e+02
5.162402666666666846e+02
5.162520666666666784e+02
5.162838333333332912e+02
5.163073666666666668e+02
5.163290333333333137e+02
5.164195333333333338e+02
5.164337666666666564e+02
5.164864333333333661e+02
5.164869999999999663e+02
5.164983666666666977e+02
5.165548333333333630e+02
5.165688000000000102e+02
5.165841666666666470e+02
5.166055000000000064e+02
5.166539333333333843e+02
5.166891666666666652e+02
5.167419333333333498e+02
5.167518333333333658e+02
5.168029666666666344e+02
5.168217333333333272e+02
5.168284666666667135e+02
5.168596000000000004e+02
5.168914999999999509e+02
5.169362333333333481e+02
5.169710999999999785e+02
5.170072000000000116e+02
5.170282999999999447e+02
5.170522333333333336e+02
5.170652999999999793e+02
5.170756333333333714e+02
5.171094333333332997e+02
5.171355666666667048e+02
5.171532333333333327e+02
5.171825000000000045e+02
5.172179666666667117e+02
5.172633333333333212e+02
5.172843666666666422e+02
5.172898000000000138e+02
5.173044999999999618e+02
5.173315999999999804e+02
5.173382000000000289e+02
5.173728999999999587e+02
5.174275000000000091e+02
5.174442000000000235e+02
5.174678666666666231e+02
5.175073999999999614e+02
5.175452666666666346e+02
5.176090666666666493e+02
5.176567666666666128e+02
5.176941000000000486e+02
5.177694999999999936e+02
5.178475666666666939e+02
5.178836333333333641e+02
5.179154333333333398e+02
5.179741666666666333e+02
5.180084333333333007e+02
5.180330333333333783e+02
5.180589999999999691e+02
5.180901666666666188e+02
5.181248333333332994e+02
5.181431333333333669e+02
5.181497000000000526e+02
5.181756666666666433e+02
5.182192666666666128e+02
5.182216666666666924e+02
5.182436333333333778e+02
5.182486333333333732e+02
5.182776666666666188e+02
5.183780666666666548e+02
5.184284333333333734e+02
5.184989333333332979e+02
5.185466333333333750e+02
5.185538666666666359e+02
5.186055666666666184e+02
5.186562999999999874e+02
5.186829666666666299e+02
5.186914000000000442e+02
5.187356333333333396e+02
5.187846666666666806e+02
5.188406999999999698e+02
5.194104333333333443e+02
5.195034333333333052e+02
5.197132666666666410e+02
5.197579666666666753e+02
5.197976333333333514e+02
5.198502666666666983e+02
5.198887333333333345e+02
5.199314000000000533e+02
5.199862000000000535e+02
5.200304666666667117e+02
5.200989666666666835e+02
5.202601666666666915e+02
5.203432666666666364e+02
5.204356333333333851e+02
5.205511000000000195e+02
5.206036666666666406e+02
5.206095333333333883e+02
5.206762666666667201e+02
5.208459333333332779e+02
5.208848000000000411e+02
5.209388999999999896e+02
5.209665666666667221e+02
5.210395666666667012e+02
5.210588333333333821e+02
5.210886333333332914e+02
5.211652333333333900e+02
5.212296666666666169e+02
5.213356666666666115e+02
5.214063333333333503e+02
5.214314333333333025e+02
5.214465999999999894e+02
5.214674333333333607e+02
5.215036333333333687e+02
5.215256333333333032e+02
5.215451000000000477e+02
5.215664666666666562e+02
5.215825666666667075e+02
5.215947333333333518e+02
5.216069666666667217e+02
5.216270666666666784e+02
5.216399333333333743e+02
5.216566333333333887e+02
5.216624000000000478e+02
5.216745666666666921e+02
5.217161999999999580e+02
5.217614333333333434e+02
5.217812666666666246e+02
5.217875999999999976e+02
5.218134333333333643e+02
5.218604333333333898e+02
5.218885999999999967e+02
5.219352666666666209e+02
5.219653666666666822e+02
5.220170000000000528e+02
5.220572666666666919e+02
5.220844666666666853e+02
5.221222000000000207e+02
5.221244666666666490e+02
5.221565000000000509e+02
5.222186000000000377e+02
5.222445333333333792e+02
5.222676999999999907e+02
5.222806333333332987e+02
5.223252999999999702e+02
5.223677333333333763e+02
5.223860666666666930e+02
5.224145666666667012e+02
5.231197666666666919e+02
5.231885666666667021e+02
5.233593333333333248e+02
5.234811666666666952e+02
5.234879666666666935e+02
5.235178666666666913e+02
5.235728666666666413e+02
5.236557333333333872e+02
5.237143666666667059e+02
5.237382000000000062e+02
5.237874333333332970e+02
5.238120999999999867e+02
5.238236000000000558e+02
5.238509999999999991e+02
5.239170333333332792e+02
5.239600666666666484e+02
5.239915999999999485e+02
5.240955000000000155e+02
5.241288666666666813e+02
5.242078000000000202e+02
5.242610333333333301e+02
5.243264000000000351e+02
5.243633333333333439e+02
5.243967333333333727e+02
5.244620333333333519e+02
5.244943666666666786e+02
5.245830666666666957e+02
5.245936000000000377e+02
5.246265333333333274e+02
5.247341333333333750e+02
5.248894666666666353e+02
5.249626333333333150e+02
5.250295333333333474e+02
5.251704999999999472e+02
5.254011333333332914e+02
5.256513999999999669e+02
5.258038000000000238e+02
5.258378333333333785e+02
5.259123666666666850e+02
5.262091333333332841e+02
5.263134999999999764e+02
5.264077666666667028e+02
5.264802333333333308e+02
5.265272999999999683e+02
5.266239333333332979e+02
5.266611000000000331e+02
5.266881666666666888e+02
5.267292999999999665e+02
5.267646999999999480e+02
5.268151000000000295e+02
5.268310000000000173e+02
5.268538999999999533e+02
5.268740999999999985e+02
5.269127666666666983e+02
5.269557333333333418e+02
5.269825666666666848e+02
5.270091333333333523e+02
5.270199666666666189e+02
5.270221999999999980e+02
5.270375666666666348e+02
5.270697999999999865e+02
5.270976666666666688e+02
5.271536999999999580e+02
5.271642666666666628e+02
5.271935333333333347e+02
5.272197666666667146e+02
5.272313000000000329e+02
5.272377999999999929e+02
5.272654333333333625e+02
5.272786999999999580e+02
5.273351999999999862e+02
5.274138000000000375e+02
5.275231333333333623e+02
5.276542666666666719e+02
5.277136000000000422e+02
5.277699999999999818e+02
5.278517333333332999e+02
5.279104666666667072e+02
5.279521999999999480e+02
5.279728000000000065e+02
5.280079333333333125e+02
5.280861333333333505e+02
5.281223666666667214e+02
5.281764333333333070e+02
5.282196999999999889e+02
5.282694666666666308e+02
5.283003333333333558e+02
5.283690666666666402e+02
5.283743666666666741e+02
5.284422333333333199e+02
5.284988666666666859e+02
5.285403000000000020e+02
5.286124999999999545e+02
5.286749666666667054e+02
5.287419666666667126e+02
5.287935333333333574e+02
5.288501999999999725e+02
5.289772000000000389e+02
5.292937333333333072e+02
5.295817333333333181e+02
5.296571666666666260e+02
5.296820000000000164e+02
5.297346666666666124e+02
5.299601333333333741e+02
5.301481999999999744e+02
5.302174333333333607e+02
5.302431000000000267e+02
5.302671666666666397e+02
5.302873666666666850e+02
5.303265000000000100e+02
5.303810333333333347e+02
5.304438999999999851e+02
5.304694333333333134e+02
5.306738666666666404e+02
5.307167333333333090e+02
5.307423000000000002e+02
5.307674333333333152e+02
5.308506333333333487e+02
5.308823333333333494e+02
5.309064666666666881e+02
5.314572333333333063e+02
5.316625999999999976e+02
5.317335333333332983e+02
5.318220333333333656e+02
5.318665333333333365e+02
5.321500666666667030e+02
5.321935666666666975e+02
5.322240000000000464e+02
5.322412666666666610e+02
5.322571000000000367e+02
5.322698000000000320e+02
5.322831666666667161e+02
5.322912000000000035e+02
5.322916333333333796e+02
5.324811666666666952e+02
5.325930666666666866e+02
5.326334333333333007e+02
5.326898333333333539e+02
5.327776333333333696e+02
5.327951000000000477e+02
5.328328000000000202e+02
5.329901999999999589e+02
5.330659333333333052e+02
5.331061999999999443e+02
5.331584000000000287e+02
5.331786666666666861e+02
5.331874333333333880e+02
5.332020999999999731e+02
5.332126666666666779e+02
5.332210666666666157e+02
5.332391999999999825e+02
5.333023666666666713e+02
5.333153666666667050e+02
5.333318333333332930e+02
5.333630666666666684e+02
5.333903333333333876e+02
5.333981999999999744e+02
5.334081999999999653e+02
5.334177666666666937e+02
5.334347333333333836e+02
5.334442999999999984e+02
5.334681000000000495e+02
5.334888999999999442e+02
5.334964999999999691e+02
5.335042999999999438e+02
5.335362333333333709e+02
5.335582666666666682e+02
5.335943666666667013e+02
5.336264666666667154e+02
5.336612333333333709e+02
5.339048999999999978e+02
5.339436666666666724e+02
5.339588999999999714e+02
5.340799333333333152e+02
5.343543666666666923e+02
5.343899000000000115e+02
5.344013999999999669e+02
5.344026999999999816e+02
5.344098999999999933e+02
5.344102333333332808e+02
5.344207333333333736e+02
5.344976333333332832e+02
5.346816666666666151e+02
5.347134999999999536e+02
5.347531000000000176e+02
5.348057666666666137e+02
5.348243999999999687e+02
5.348333333333333712e+02
5.348712666666666564e+02
5.349035666666666202e+02
5.349202333333333854e+02
5.349320999999999913e+02
5.349419000000000324e+02
5.349565999999999804e+02
5.349668666666666468e+02
5.350325000000000273e+02
5.350786666666666633e+02
5.350998333333333221e+02
5.351164333333333616e+02
5.351569666666666762e+02
5.352259999999999991e+02
5.352626999999999953e+02
5.354221000000000004e+02
5.361122000000000298e+02
5.361882333333333008e+02
5.362666333333332886e+02
5.363797666666666828e+02
5.365854333333332988e+02
5.367379666666666935e+02
5.367800999999999476e+02
5.368092000000000326e+02
5.368179999999999836e+02
5.368321333333333314e+02
5.368592666666667128e+02
5.368791666666667197e+02
5.369352000000000089e+02
5.370275000000000318e+02
5.371020999999999503e+02
5.371304666666666208e+02
5.371800333333333128e+02
5.372300333333333811e+02
5.372593666666666650e+02
5.373802666666666710e+02
5.374302000000000135e+02
5.375482666666666773e+02
5.376303333333332830e+02
5.377021333333333359e+02
5.377772999999999683e+02
5.378283666666666250e+02
5.379379999999999882e+02
5.380558666666667023e+02
5.380965666666667175e+02
5.381284333333333052e+02
5.382201333333333650e+02
5.382928000000000566e+02
5.383540333333332910e+02
5.384075000000000273e+02
5.384325000000000045e+02
5.384573333333332812e+02
5.384832666666666228e+02
5.384981000000000222e+02
5.385111333333333050e+02
5.385262000000000171e+02
5.385357000000000198e+02
5.385536666666666861e+02
5.385848666666666986e+02
5.386089666666666744e+02
5.386252333333333127e+02
5.386413333333333640e+02
5.386704333333333352e+02
5.386963333333333139e+02
5.387379333333333307e+02
5.387861333333332823e+02
5.389215666666666493e+02
5.390097666666666782e+02
5.390681666666666843e+02
5.391092666666667128e+02
5.391208666666666431e+02
5.391522333333333563e+02
5.391666999999999916e+02
5.391945333333333110e+02
5.392213666666666541e+02
5.392278333333333649e+02
5.393894666666666353e+02
5.394397333333333791e+02
5.395353999999999814e+02
5.395934666666666999e+02
5.398334999999999582e+02
5.398932333333333418e+02
5.401538000000000466e+02
5.401883666666666386e+02
5.403170999999999822e+02
5.403430333333333238e+02
5.403811666666666724e+02
5.405022666666666282e+02
5.405188000000000557e+02
5.405331999999999653e+02
5.405787000000000262e+02
5.407272666666666510e+02
5.407452666666666801e+02
5.407490000000000236e+02
5.408075333333333674e+02
5.408597999999999502e+02
5.409110333333333074e+02
5.409124000000000478e+02
5.409578666666666322e+02
5.409813666666666450e+02
5.410301333333333105e+02
5.410575666666666166e+02
5.411772666666666964e+02
5.412604000000000042e+02
5.414235666666667157e+02
5.414766666666666879e+02
5.415194333333333816e+02
5.415721666666667033e+02
5.416272333333333791e+02
5.416583666666666659e+02
5.417118000000000393e+02
5.417320333333333338e+02
5.419379333333333761e+02
5.419461999999999762e+02
5.420347666666666555e+02
5.421116666666666788e+02
5.421738000000000284e+02
5.422240666666666584e+02
5.423457333333333281e+02
5.424258999999999560e+02
5.425177333333333536e+02
5.426047999999999547e+02
5.432126333333333150e+02
5.433946999999999434e+02
5.434370000000000118e+02
5.434926333333332877e+02
5.435299999999999727e+02
5.436414999999999509e+02
5.437036333333333005e+02
5.438299666666666781e+02
5.439193333333333840e+02
5.439568666666666559e+02
5.439720666666667057e+02
5.440453333333333603e+02
5.440504333333333307e+02
5.441358999999999924e+02
5.441434333333332916e+02
5.441457000000000335e+02
5.441662333333333663e+02
5.441748666666666168e+02
5.446223333333333585e+02
5.446855000000000473e+02
5.447874333333332970e+02
5.448406999999999698e+02
5.449293999999999869e+02
5.450102333333333036e+02
5.450443999999999960e+02
5.450862666666666883e+02
5.450935333333333119e+02
5.452083333333333712e+02
5.452952666666666346e+02
5.453369333333333770e+02
5.453836000000000013e+02
5.454742666666667219e+02
5.454937666666667155e+02
5.455162000000000262e+02
5.455493333333333794e+02
5.456518999999999551e+02
5.457076333333333196e+02
5.457467666666666446e+02
5.457762333333333800e+02
5.458005666666666684e+02
5.458459000000000287e+02
5.458615666666667039e+02
5.459030666666666320e+02
5.459098333333333812e+02
5.459223333333333130e+02
5.459360000000000355e+02
5.459524333333333743e+02
5.459876666666666551e+02
5.459981000000000222e+02
5.460175666666666530e+02
5.461702999999999975e+02
5.462029333333333625e+02
5.469626666666666779e+02
5.469926000000000386e+02
5.470121666666666442e+02
5.470273333333333312e+02
5.470339999999999918e+02
5.470890000000000555e+02
5.476471999999999980e+02
5.477142666666666173e+02
5.477631000000000085e+02
5.480611999999999853e+02
5.484407999999999674e+02
5.484615333333333638e+02
5.485017666666666400e+02
5.485483333333332894e+02
5.485931666666666615e+02
5.486571666666666260e+02
5.486901333333332786e+02
5.487537999999999556e+02
5.487663000000000011e+02
5.487835999999999785e+02
5.487971999999999753e+02
5.488333666666666204e+02
5.488554333333332806e+02
5.489062999999999874e+02
5.489379999999999882e+02
5.490196666666666943e+02
5.490738000000000056e+02
5.491346666666667033e+02
5.491535333333333710e+02
5.492214333333333798e+02
5.493740333333333865e+02
5.494374666666666371e+02
5.494836333333333869e+02
5.495398333333333767e+02
5.496045666666666420e+02
5.496695666666666966e+02
5.497083000000000084e+02
5.497314666666666199e+02
5.497717666666666219e+02
5.498867333333333818e+02
5.499613333333333003e+02
5.501083999999999605e+02
5.501994666666666944e+02
5.502384333333333188e+02
5.502930000000000064e+02
5.503365333333333638e+02
5.503673999999999751e+02
5.504218333333333248e+02
5.505334666666666408e+02
5.506941666666666606e+02
5.507468999999999824e+02
5.508040999999999485e+02
5.508519000000000005e+02
5.509090666666667175e+02
5.509857666666666773e+02
5.510471999999999753e+02
5.510785666666666884e+02
5.511481333333333623e+02
5.511825666666666166e+02
5.512723999999999478e+02
5.513381333333333032e+02
5.513501666666667234e+02
5.513870666666666693e+02
5.513936333333333550e+02
5.514970666666666830e+02
5.515390999999999622e+02
5.515407333333333781e+02
5.515973666666666304e+02
5.516465666666666721e+02
5.516922666666666828e+02
5.523044999999999618e+02
5.523645333333333838e+02
5.524066000000000258e+02
5.525025333333333037e+02
5.527863666666667086e+02
5.528366999999999507e+02
5.529553666666666913e+02
5.529931666666666388e+02
5.530448333333333721e+02
5.530559333333333143e+02
5.530674333333333834e+02
5.531060333333333574e+02
5.531695999999999458e+02
5.532028333333333876e+02
5.533164666666666562e+02
5.534004999999999654e+02
5.534974333333333334e+02
5.535240666666666129e+02
5.535535666666667112e+02
5.535976333333333059e+02
5.536019333333333634e+02
5.536190333333332774e+02
5.536407666666666501e+02
5.536535000000000082e+02
5.536780999999999722e+02
5.537076666666666824e+02
5.537432333333333645e+02
5.538041666666666742e+02
5.538380666666666912e+02
5.538864333333333434e+02
5.539503999999999451e+02
5.540329666666666526e+02
5.541146333333333587e+02
5.541275333333333037e+02
5.542763666666667177e+02
5.543258666666666841e+02
5.543731666666666342e+02
5.543953000000000202e+02
5.544341666666666697e+02
5.544493999999999687e+02
5.544606666666666115e+02
5.544742999999999711e+02
5.545108999999999924e+02
5.545421999999999798e+02
5.545668333333333067e+02
5.545887000000000171e+02
5.546025666666666893e+02
5.546262666666666519e+02
5.546690999999999576e+02
5.547222000000000435e+02
5.547538666666666813e+02
5.547780000000000200e+02
5.548332000000000335e+02
5.548573333333333721e+02
5.548850333333333538e+02
5.549734666666666953e+02
5.550388000000000375e+02
5.551315333333333228e+02
5.552545666666666193e+02
5.552757000000000289e+02
5.552926999999999680e+02
5.553161333333333687e+02
5.554029000000000451e+02
5.554248000000000047e+02
5.554559333333332916e+02
5.554880000000000564e+02
5.555127333333333581e+02
5.555143000000000484e+02
5.555184000000000424e+02
5.555209999999999582e+02
5.555406666666666524e+02
5.555455666666666730e+02
5.555725666666667166e+02
5.555829666666667208e+02
5.556127999999999929e+02
5.556274666666666917e+02
5.556770999999999958e+02
5.557055666666666411e+02
5.557244666666666717e+02
5.557460333333333438e+02
5.558106999999999971e+02
5.558119666666666490e+02
5.558264666666666471e+02
5.558490333333332956e+02
5.558971000000000231e+02
5.559174666666666553e+02
5.559589999999999463e+02
5.559789333333333161e+02
5.560303666666666231e+02
5.560843333333333476e+02
5.561059999999999945e+02
5.561285333333332801e+02
5.561364666666667063e+02
5.561848666666667214e+02
5.562534000000000560e+02
5.562806666666666615e+02
5.562879333333332852e+02
5.563310999999999922e+02
5.563499333333332970e+02
5.563631666666666433e+02
5.564285333333333483e+02
5.567763333333333549e+02
5.571904666666666799e+02
5.573297000000000025e+02
5.574057666666666364e+02
5.574539333333333389e+02
5.574883999999999560e+02
5.576780999999999722e+02
5.578470666666667057e+02
5.580298666666666350e+02
5.581499000000000024e+02
5.582664333333333389e+02
5.583078333333332921e+02
5.583192333333333863e+02
5.583264666666666471e+02
5.583455666666666275e+02
5.583660999999999603e+02
5.583836333333333641e+02
5.584120666666666466e+02
5.584260333333332937e+02
5.585858666666666750e+02
5.586434666666666544e+02
5.587190000000000509e+02
5.588075999999999794e+02
5.588358333333333121e+02
5.588644000000000460e+02
5.588786333333333687e+02
5.588909999999999627e+02
5.589005666666666912e+02
5.589232666666666773e+02
5.589356000000000222e+02
5.589407999999999674e+02
5.589773000000000138e+02
5.590003666666666504e+02
5.590136333333333596e+02
5.590315333333333001e+02
5.590357333333333827e+02
5.590548999999999751e+02
5.591130333333333056e+02
5.591467666666666219e+02
5.591751666666666551e+02
5.592157666666666955e+02
5.592420333333333247e+02
5.592884666666666362e+02
5.599375333333333629e+02
5.600121000000000322e+02
5.600565666666666402e+02
5.605802999999999656e+02
5.606861000000000104e+02
5.608011000000000195e+02
5.608633999999999560e+02
5.609038333333332957e+02
5.609257333333333690e+02
5.610149666666666235e+02
5.611516333333332796e+02
5.612378333333333558e+02
5.613281333333333123e+02
5.614264333333333070e+02
5.614949000000000296e+02
5.615910666666666202e+02
5.616576000000000022e+02
5.617651333333333241e+02
5.618251666666666324e+02
5.618366666666667015e+02
5.618447999999999638e+02
5.620209333333333461e+02
5.621194333333332906e+02
5.621664333333333161e+02
5.621840666666666948e+02
5.626890333333333274e+02
5.629542000000000144e+02
5.630505000000000564e+02
5.630971666666666806e+02
5.635267333333333681e+02
5.636112000000000535e+02
5.636194333333332906e+02
5.637019333333333861e+02
5.638771000000000413e+02
5.639668000000000347e+02
5.640455333333333101e+02
5.641077666666666346e+02
5.641420000000000528e+02
5.641872333333333245e+02
5.642161333333333459e+02
5.642439333333333025e+02
5.643099333333333334e+02
5.643382333333332781e+02
5.643638999999999442e+02
5.643982666666667001e+02
5.644329333333333807e+02
5.644568666666666559e+02
5.644891666666666197e+02
5.645384999999999991e+02
5.645646666666666533e+02
5.646252666666666755e+02
5.646405999999999494e+02
5.646680666666666184e+02
5.648458000000000538e+02
5.650847666666666100e+02
5.650870999999999640e+02
5.651384000000000469e+02
5.651784999999999854e+02
5.653271999999999480e+02
5.654242666666666537e+02
5.654542000000000144e+02
5.655754666666666708e+02
5.658165333333333820e+02
5.669056000000000495e+02
5.669343000000000075e+02
5.670385666666666111e+02
5.670855999999999995e+02
5.671158666666666477e+02
5.671340000000000146e+02
5.671771333333333587e+02
5.672446999999999662e+02
5.675366999999999962e+02
5.675831666666666706e+02
5.676275666666666666e+02
5.677247666666667101e+02
5.677934666666666317e+02
5.680142666666666855e+02
5.680530333333333601e+02
5.680854000000000497e+02
5.681275000000000546e+02
5.681665000000000418e+02
5.682304000000000315e+02
5.682764666666666926e+02
5.688545333333332792e+02
5.689179333333332806e+02
5.689370000000000118e+02
5.690175333333332901e+02
5.694285666666667112e+02
5.694536333333333005e+02
5.695053000000000338e+02
5.695433666666666568e+02
5.695648333333333539e+02
5.696061333333333323e+02
5.696279666666666799e+02
5.696706000000000358e+02
5.697692333333333181e+02
5.700507666666666182e+02
5.701149666666666462e+02
5.701447333333333063e+02
5.702064333333332797e+02
5.703841333333333523e+02
5.704484666666667181e+02
5.704736666666666451e+02
5.705171000000000276e+02
5.705433333333332939e+02
5.705519000000000460e+02
5.705611999999999853e+02
5.705697000000000116e+02
5.705842333333333727e+02
5.705888666666667177e+02
5.706074333333333470e+02
5.706249000000000251e+02
5.706489666666666380e+02
5.706698000000000093e+02
5.706724666666666508e+02
5.706746666666666670e+02
5.706972333333333154e+02
5.707094666666666853e+02
5.707540999999999940e+02
5.707711666666666588e+02
5.707767000000000053e+02
5.707825000000000273e+02
5.708339666666666972e+02
5.708434333333333370e+02
5.708533999999999651e+02
5.708652666666666846e+02
5.709057666666666364e+02
5.709512666666666973e+02
5.709699000000000524e+02
5.709840000000000373e+02
5.710180000000000291e+02
5.710536666666666861e+02
5.711011333333333369e+02
5.711236333333333732e+02
5.711521000000000186e+02
5.711983333333333803e+02
5.712726666666666233e+02
5.713567666666666582e+02
5.714197333333332836e+02
5.716489333333333889e+02
5.717636999999999716e+02
5.718367666666666764e+02
5.719192333333332954e+02
5.720093333333333021e+02
5.720813000000000557e+02
5.721453999999999951e+02
5.722088666666667223e+02
5.722235333333333074e+02
5.722510333333333392e+02
5.722663666666666131e+02
5.722849999999999682e+02
5.722976666666667143e+02
5.723067333333333409e+02
5.723299333333333152e+02
5.723849000000000160e+02
5.724217333333333499e+02
5.724390666666666903e+02
5.725054333333333716e+02
5.725527333333333218e+02
5.726349333333333789e+02
5.726599666666667190e+02
5.727195000000000391e+02
5.727545333333333701e+02
5.728167666666666946e+02
5.728837999999999511e+02
5.728979333333332988e+02
5.736679000000000315e+02
5.737347999999999502e+02
5.738265000000000100e+02
5.739873333333333676e+02
5.741104000000000269e+02
5.741242333333333363e+02
5.741794999999999618e+02
5.742007333333333463e+02
5.742263000000000375e+02
5.742613000000000056e+02
5.742865333333332956e+02
5.743921333333332768e+02
5.744909333333333734e+02
5.745767666666666855e+02
5.745821999999999434e+02
5.746871333333333496e+02
5.747452333333333172e+02
5.748132666666666637e+02
5.748823333333333494e+02
5.749015000000000555e+02
5.749560000000000173e+02
5.751157666666666728e+02
5.751870999999999867e+02
5.753372333333333017e+02
5.754054333333333489e+02
5.754604333333332988e+02
5.754792666666667174e+02
5.756219999999999573e+02
5.756846666666666579e+02
5.757676000000000158e+02
5.758275999999999613e+02
5.758585666666666611e+02
5.758793333333333067e+02
5.758934333333332916e+02
5.759073666666666895e+02
5.759184000000000196e+02
5.759329333333333807e+02
5.759482333333332917e+02
5.759868666666666286e+02
5.759950999999999794e+02
5.760386666666666997e+02
5.760464666666666744e+02
5.761289000000000442e+02
5.761334000000000515e+02
5.762786666666667088e+02
5.763252666666667210e+02
5.763986999999999625e+02
5.764336333333333187e+02
5.764406999999999925e+02
5.764532333333332872e+02
5.765021000000000413e+02
5.765215666666666721e+02
5.765241666666667015e+02
5.765646333333332905e+02
5.767330333333333101e+02
5.769757333333333236e+02
5.770561666666666270e+02
5.772226333333333059e+02
5.773378333333333785e+02
5.775855333333333874e+02
5.775930666666666866e+02
5.777617333333333818e+02
5.778605000000000018e+02
5.779122999999999593e+02
5.779591000000000349e+02
5.779965666666666948e+02
5.780241999999999507e+02
5.780522333333333336e+02
5.780692666666666355e+02
5.781466666666666470e+02
5.782263000000000375e+02
5.782928333333333057e+02
5.783415666666667221e+02
5.783721666666666579e+02
5.784219333333332997e+02
5.785384666666666362e+02
5.786151999999999589e+02
5.787865000000000464e+02
5.788267666666666855e+02
5.788998000000000275e+02
5.789235666666667157e+02
5.790361333333332823e+02
5.790739333333333434e+02
5.791542333333333090e+02
5.791937000000000353e+02
5.792931999999999562e+02
5.793012666666667201e+02
5.793364000000000260e+02
5.794393333333333658e+02
5.795839666666666972e+02
5.797724333333333107e+02
5.799386333333333141e+02
5.800425333333333811e+02
5.804182333333333190e+02
5.806756333333332805e+02
5.807036333333333005e+02
5.807713666666667223e+02
5.807948000000000093e+02
5.808758000000000266e+02
5.809613666666666631e+02
5.810049333333333834e+02
5.810986333333332823e+02
5.811992333333333818e+02
5.812012666666666973e+02
5.812568333333333612e+02
5.812819666666666762e+02
5.813562666666666701e+02
5.814008666666666159e+02
5.814476333333333287e+02
5.815071333333332859e+02
5.815337333333333163e+02
5.815414333333333161e+02
5.815490333333333410e+02
5.815626333333333378e+02
5.815741333333332932e+02
5.816433333333333167e+02
5.816889666666667154e+02
5.817218000000000302e+02
5.818362666666666883e+02
5.819490333333333183e+02
5.819683666666666113e+02
5.820858666666666750e+02
5.821031333333332896e+02
5.822250333333333856e+02
5.822930999999999813e+02
5.823305666666666411e+02
5.823515666666667130e+02
5.823593666666666877e+02
5.824066000000000258e+02
5.824900999999999840e+02
5.826304999999999836e+02
5.827773999999999432e+02
5.828050666666666757e+02
5.828581666666666479e+02
5.829382000000000517e+02
5.829789666666666790e+02
5.830368999999999460e+02
5.830884999999999536e+02
5.831345333333333656e+02
5.831521000000000186e+02
5.831820333333333792e+02
5.832562666666666473e+02
5.832640666666666220e+02
5.832802000000000362e+02
5.833143000000000029e+02
5.833288666666666131e+02
5.833400333333332810e+02
5.833511333333333369e+02
5.833753333333332876e+02
5.833929666666666662e+02
5.834089333333333798e+02
5.835396666666666761e+02
5.835930666666666866e+02
5.835988666666667086e+02
5.837191000000000258e+02
5.838189999999999600e+02
5.839333000000000311e+02
5.843573000000000093e+02
5.845034666666666681e+02
5.845741666666666561e+02
5.846363999999999805e+02
5.846975333333333538e+02
5.847919666666666672e+02
5.848717000000000326e+02
5.850898333333333312e+02
5.851124999999999545e+02
5.851145666666666330e+02
5.851264999999999645e+02
5.851399333333333743e+02
5.854841333333333750e+02
5.855444333333333589e+02
5.855752666666667210e+02
5.856514333333333298e+02
5.860095999999999776e+02
5.860218999999999596e+02
5.860826333333333196e+02
5.861303000000000338e+02
5.861622999999999593e+02
5.862414333333333616e+02
5.863052666666666255e+02
5.863514333333333752e+02
5.865959666666666408e+02
5.866852666666666209e+02
5.867164333333333843e+02
5.867625333333332946e+02
5.868091666666666697e+02
5.868653666666666595e+02
5.869099999999999682e+02
5.869358333333333348e+02
5.869382666666666637e+02
5.871264333333333525e+02
5.872129333333333534e+02
5.872703000000000202e+02
5.873087333333332936e+02
5.874131666666667115e+02
5.875008666666666386e+02
5.875517666666667083e+02
5.876167666666666491e+02
5.879046666666666852e+02
5.879714333333333798e+02
5.880347000000000435e+02
5.880588333333333821e+02
5.880811666666667179e+02
5.881170666666666875e+02
5.881456666666666706e+02
5.882402666666666846e+02
5.883055000000000518e+02
5.883307999999999538e+02
5.883936999999999671e+02
5.884425333333333583e+02
5.885133333333333212e+02
5.885481333333333396e+02
5.886277999999999793e+02
5.886658666666667159e+02
5.887014000000000351e+02
5.887639333333332843e+02
5.888043333333333749e+02
5.888528666666666140e+02
5.891722999999999502e+02
5.893141333333333023e+02
5.893837333333333390e+02
5.894118333333333339e+02
5.894813666666666450e+02
5.896936333333333096e+02
5.900063999999999851e+02
5.900585999999999558e+02
5.900991666666666333e+02
5.901996000000000322e+02
5.902155666666666320e+02
5.902518333333333658e+02
5.902965666666666493e+02
5.903183999999999969e+02
5.903458000000000538e+02
5.903896999999999480e+02
5.904358999999999469e+02
5.904841666666666242e+02
5.905421333333333678e+02
5.906000333333333856e+02
5.906399333333333743e+02
5.906625000000000227e+02
5.906972333333333154e+02
5.907795333333333474e+02
5.908123333333332994e+02
5.908552666666666937e+02
5.908741333333333614e+02
5.908853333333332785e+02
5.908940999999999804e+02
5.909109999999999445e+02
5.909204333333333352e+02
5.909506666666666206e+02
5.909556333333333669e+02
5.909607333333333372e+02
5.910319666666666762e+02
5.910561000000000149e+02
5.910806999999999789e+02
5.910890333333333047e+02
5.911326000000000249e+02
5.911568666666667013e+02
5.912226333333333059e+02
5.913129333333333761e+02
5.913557333333333190e+02
5.913872000000000071e+02
5.915273333333333312e+02
5.915745333333333065e+02
5.916607333333333827e+02
5.916854333333333216e+02
5.917009000000000469e+02
5.917280666666666775e+02
5.917449000000000296e+02
5.917513333333333776e+02
5.917739666666666380e+02
5.917909333333333279e+02
5.918163666666666813e+02
5.918275333333333492e+02
5.918489333333333207e+02
5.918590333333332865e+02
5.918940333333333683e+02
5.919188666666666450e+02
5.919212666666666109e+02
5.919373666666666622e+02
5.919388999999999896e+02
5.919730333333333192e+02
5.919904666666666344e+02
5.920281999999999698e+02
5.920601666666666461e+02
5.920813333333333048e+02
5.921254666666666253e+02
5.921308000000000220e+02
5.921774000000000342e+02
5.922209000000000287e+02
5.922737666666666883e+02
5.923314333333332797e+02
5.923574999999999591e+02
5.924125333333333856e+02
5.924416666666667197e+02
5.924656333333333578e+02
5.925144999999999982e+02
5.925711333333333641e+02
5.926317333333333863e+02
5.926853666666667095e+02
5.927119999999999891e+02
5.927197999999999638e+02
5.927613333333333685e+02
5.927999999999999545e+02
5.928056666666666388e+02
5.928626000000000431e+02
5.928827333333333627e+02
5.929135333333333620e+02
5.929699333333333016e+02
5.930023999999999660e+02
5.930295333333333474e+02
5.930551000000000386e+02
5.931105999999999767e+02
5.931441666666667061e+02
5.932038666666666131e+02
5.932184333333333370e+02
5.932536333333333687e+02
5.932600999999999658e+02
5.933106666666666342e+02
5.933477000000000317e+02
5.933831000000000131e+02
5.934729333333333443e+02
5.934927999999999884e+02
5.935794333333333270e+02
5.943728333333333467e+02
5.943958000000000084e+02
5.946123333333333676e+02
5.949925333333333128e+02
5.950631333333333259e+02
5.952690000000000055e+02
5.955114999999999554e+02
5.955756666666666206e+02
5.956298666666666577e+02
5.957084999999999582e+02
5.957767999999999802e+02
5.958831999999999880e+02
5.959396666666666533e+02
5.959844666666666626e+02
5.960221666666666351e+02
5.960437666666666701e+02
5.960584333333333689e+02
5.960661333333333687e+02
5.960763666666666722e+02
5.961034666666666908e+02
5.961120666666666921e+02
5.961269333333333407e+02
5.961310999999999467e+02
5.961450666666667075e+02
5.961656666666666524e+02
5.961722666666667010e+02
5.961935333333333347e+02
5.962051333333333787e+02
5.962273666666666259e+02
5.962635666666666339e+02
5.962766000000000304e+02
5.962944666666667217e+02
5.963173666666666577e+02
5.963633333333333439e+02
5.964251666666666551e+02
5.964891333333333705e+02
5.968542666666667174e+02
5.969672666666666601e+02
5.970786333333333005e+02
5.971150666666666211e+02
5.972100000000000364e+02
5.976090333333332865e+02
5.978038666666666359e+02
5.978535666666666657e+02
5.978820333333333110e+02
5.980578000000000429e+02
5.981133333333333439e+02
5.981355333333333419e+02
5.983478000000000065e+02
5.984061000000000377e+02
5.984527000000000498e+02
5.984770333333333383e+02
5.985118333333333567e+02
5.985724999999999909e+02
5.985982333333333827e+02
5.986961000000000013e+02
5.987749666666666144e+02
5.988201000000000249e+02
5.988907666666666501e+02
5.989716666666666924e+02
5.990914000000000215e+02
5.991281666666666297e+02
5.992466666666666697e+02
5.993835000000000264e+02
5.994611999999999625e+02
5.995755666666666457e+02
5.996785333333333483e+02
5.997576999999999998e+02
5.998709000000000060e+02
5.999559333333332916e+02
6.004448999999999614e+02
6.005466999999999871e+02
6.006151333333333469e+02
6.006663999999999533e+02
6.008568333333333840e+02
6.011063666666666450e+02
6.011240333333333865e+02
6.011449999999999818e+02
6.012142999999999802e+02
6.012492666666666992e+02
6.013094333333333452e+02
6.013568333333333840e+02
6.014495333333333065e+02
6.014729999999999563e+02
6.014988666666666859e+02
6.015092333333333272e+02
6.015498666666666168e+02
6.015704333333333125e+02
6.016073999999999842e+02
6.016407666666666501e+02
6.016674666666666553e+02
6.016780333333333601e+02
6.017033999999999878e+02
6.017331000000000358e+02
6.018129666666666253e+02
6.018385666666666793e+02
6.018707666666666682e+02
6.018830333333332874e+02
6.018922999999999774e+02
6.018944999999999936e+02
6.019305666666666639e+02
6.019960333333333438e+02
6.020446333333333087e+02
6.021653666666666140e+02
6.022303000000000566e+02
6.022785999999999831e+02
6.022921000000000049e+02
6.023504000000000360e+02
6.024281333333333350e+02
6.024628000000000156e+02
6.025511333333333823e+02
6.026712999999999738e+02
6.027141666666666424e+02
6.028096666666666579e+02
6.029341333333333068e+02
6.030614333333332979e+02
6.032185666666666748e+02
6.032668999999999642e+02
6.033480333333333192e+02
6.033840666666666266e+02
6.034617666666666764e+02
6.038262999999999465e+02
6.040863666666666631e+02
6.041699333333333470e+02
6.043564000000000078e+02
6.043917000000000144e+02
6.044048999999999978e+02
6.044400000000000546e+02
6.045901000000000067e+02
6.046985666666666930e+02
6.047710666666666839e+02
6.048111999999999853e+02
6.048539333333333161e+02
6.048881333333333714e+02
6.050303999999999860e+02
6.051085666666666611e+02
6.051360333333333301e+02
6.052256999999999607e+02
6.052819666666666762e+02
6.053208666666666886e+02
6.053338333333333594e+02
6.053532666666666273e+02
6.053957333333332826e+02
6.054593999999999596e+02
6.055134000000000469e+02
6.056042666666667174e+02
6.057251666666667234e+02
6.057834333333332779e+02
6.060152666666666619e+02
6.067202999999999520e+02
6.067517333333332772e+02
6.068102999999999838e+02
6.068469666666666171e+02
6.068598666666666759e+02
6.068749666666666371e+02
6.069390666666666903e+02
6.070401666666666642e+02
6.071174333333333379e+02
6.072694000000000187e+02
6.072866000000000213e+02
6.073541000000000167e+02
6.074262999999999693e+02
6.074676666666666733e+02
6.075586666666666815e+02
6.076834999999999809e+02
6.077253333333333103e+02
6.077591666666667152e+02
6.077771000000000186e+02
6.078018666666666832e+02
6.078089999999999691e+02
6.078185666666666975e+02
6.078305666666666411e+02
6.078405666666666320e+02
6.078536666666666406e+02
6.078648666666666713e+02
6.078697666666666919e+02
6.078963999999999714e+02
6.079336333333333187e+02
6.079439999999999600e+02
6.079525999999999613e+02
6.079960666666667066e+02
6.080031000000000176e+02
6.080288000000000466e+02
6.080467666666667128e+02
6.080531999999999471e+02
6.080663333333333185e+02
6.080799333333333152e+02
6.081153000000000475e+02
6.081304666666666208e+02
6.081405666666667003e+02
6.081428666666666913e+02
6.081559333333333370e+02
6.081576999999999771e+02
6.081615666666666584e+02
6.082143999999999551e+02
6.082536666666666179e+02
6.082694666666666308e+02
6.082898999999999887e+02
6.082996000000000549e+02
6.083180333333333465e+02
6.083216999999999643e+02
6.083368333333332885e+02
6.083520999999999503e+02
6.083789333333332934e+02
6.083943000000000438e+02
6.084100666666666939e+02
6.084441333333332977e+02
6.084675666666666984e+02
6.085174333333333152e+02
6.085347333333332926e+02
6.086219333333333452e+02
6.086840999999999440e+02
6.086920333333333701e+02
6.086944666666666990e+02
6.087895999999999503e+02
6.088139999999999645e+02
6.089842999999999620e+02
6.090348000000000184e+02
6.090543999999999869e+02
6.092644999999999982e+02
6.093641999999999825e+02
6.094455333333332874e+02
6.094583000000000084e+02
6.094728999999999814e+02
6.094978666666667095e+02
6.095176000000000158e+02
6.095404999999999518e+02
6.095616999999999734e+02
6.095952333333333399e+02
6.096270333333333156e+02
6.096506666666666661e+02
6.097141666666666424e+02
6.097729333333332988e+02
6.098121999999999616e+02
6.098610999999999649e+02
6.099174333333332925e+02
6.099730666666666821e+02
6.100144333333333861e+02
6.100913000000000466e+02
6.101004000000000360e+02
6.101378333333333330e+02
6.103457666666666910e+02
6.103939666666666426e+02
6.104560999999999922e+02
6.105424333333332925e+02
6.106142666666667083e+02
6.106750333333333174e+02
6.107202666666667028e+02
6.110049999999999955e+02
6.110397333333332881e+02
6.110982333333333827e+02
6.111361666666666679e+02
6.113983666666666750e+02
6.114139333333333752e+02
6.114375999999999749e+02
6.114797666666667055e+02
6.115055999999999585e+02
6.115452999999999975e+02
6.117648000000000366e+02
6.118489666666666835e+02
6.119144666666666126e+02
6.120477666666666892e+02
6.121254999999999882e+02
6.122098666666666986e+02
6.123756333333333259e+02
6.124616666666667015e+02
6.128213333333333139e+02
6.129594333333333225e+02
6.130740333333333183e+02
6.131002333333333354e+02
6.131130333333333056e+02
6.131218000000000075e+02
6.131368666666667195e+02
6.131607666666666319e+02
6.131667666666667174e+02
6.131951666666666370e+02
6.132246666666666215e+02
6.132365999999999531e+02
6.132380666666666684e+02
6.132489333333332979e+02
6.132667333333333772e+02
6.134776000000000522e+02
6.135331999999999653e+02
6.136850666666666712e+02
6.137450666666666166e+02
6.137741999999999507e+02
6.137978333333333012e+02
6.138212666666667019e+02
6.140618333333333112e+02
6.141778000000000475e+02
6.141924999999999955e+02
6.142827999999999520e+02
6.144670333333333474e+02
6.145994333333333088e+02
6.146670666666666420e+02
6.149301666666666506e+02
6.150300999999999476e+02
6.150971333333333178e+02
6.151608666666667204e+02
6.151876333333333378e+02
6.152254666666666481e+02
6.152694000000000187e+02
6.152801666666666733e+02
6.153067333333333409e+02
6.153528000000000020e+02
6.154130666666666230e+02
6.154712666666666792e+02
6.155680333333333465e+02
6.157097999999999729e+02
6.161620333333332837e+02
6.162013666666666722e+02
6.162492333333333363e+02
6.162900333333333265e+02
6.163818333333333612e+02
6.164504666666666708e+02
6.166576999999999771e+02
6.169610333333333756e+02
6.170770999999999731e+02
6.176870666666666239e+02
6.177173000000000229e+02
6.177595333333333656e+02
6.180583666666666431e+02
6.180647666666666282e+02
6.180884666666667044e+02
6.181539000000000215e+02
6.182631000000000085e+02
6.184545666666666648e+02
6.185266000000000304e+02
6.185564333333333025e+02
6.185694333333333361e+02
6.185989666666666835e+02
6.186189000000000533e+02
6.186633333333332985e+02
6.187680333333332783e+02
6.187842333333333045e+02
6.187922333333333427e+02
6.189144333333333634e+02
6.189705000000000155e+02
6.192603333333332785e+02
6.193278000000000247e+02
6.193938333333333048e+02
6.194782666666666273e+02
6.195454666666666981e+02
6.196097999999999502e+02
6.196289000000000442e+02
6.196844666666667081e+02
6.199570333333333565e+02
6.200139333333332843e+02
6.200344333333333680e+02
6.200523333333333085e+02
6.200676333333333332e+02
6.200831333333333077e+02
6.200886333333332914e+02
6.201078333333333603e+02
6.201440666666666175e+02
6.202073333333332812e+02
6.203319000000000187e+02
6.203752333333333127e+02
6.204235999999999649e+02
6.204489999999999554e+02
6.204644333333333179e+02
6.205058333333333849e+02
6.205187333333333299e+02
6.205570999999999913e+02
6.205633000000000266e+02
6.205734999999999673e+02
6.205937666666666246e+02
6.205991000000000213e+02
6.206055333333333692e+02
6.208237333333332799e+02
6.209259333333333188e+02
6.209925333333333128e+02
6.217280333333333147e+02
6.218370999999999640e+02
6.222752000000000407e+02
6.224994666666666490e+02
6.225223666666666986e+02
6.225744666666666944e+02
6.227933666666666568e+02
6.233251999999999953e+02
6.233379999999999654e+02
6.233438333333333503e+02
6.233578333333333603e+02
6.233881333333333714e+02
6.233966333333332841e+02
6.234315666666666402e+02
6.234464333333332888e+02
6.235782000000000380e+02
6.236786333333333232e+02
6.237477666666666209e+02
6.240111333333333050e+02
6.240532333333333099e+02
6.241510666666666793e+02
6.244558666666666795e+02
6.247516333333333023e+02
6.247656333333333123e+02
6.248338999999999714e+02
6.248605666666666139e+02
6.249107999999999947e+02
6.253066333333333660e+02
6.253844666666666399e+02
6.254685666666666748e+02
6.255436666666666952e+02
6.256408000000000129e+02
6.256968333333333021e+02
6.257287666666666155e+02
6.257474999999999454e+02
6.258196666666666488e+02
6.258435666666666748e+02
6.259279000000000224e+02
6.259452666666666119e+02
6.259714000000000169e+02
6.260211666666666588e+02
6.260878333333333785e+02
6.261771333333333587e+02
6.262261666666666997e+02
6.263114666666666608e+02
6.274194666666667217e+02
6.274859999999999900e+02
6.275313333333333503e+02
6.275590333333333319e+02
6.276075333333333219e+02
6.276437333333333299e+02
6.279053999999999860e+02
6.280348000000000184e+02
6.280757666666667092e+02
6.281259333333333643e+02
6.281516000000000304e+02
6.281526999999999816e+02
6.282055333333332783e+02
6.282242666666667219e+02
6.282367000000000417e+02
6.282675666666666530e+02
6.283223666666666531e+02
6.283513666666666495e+02
6.284280333333333601e+02
6.285004999999999882e+02
6.285159666666667135e+02
6.286502333333332899e+02
6.286842666666666446e+02
6.287474333333333334e+02
6.288075000000000045e+02
6.288408333333333076e+02
6.289191333333333205e+02
6.289757333333333236e+02
6.289999000000000251e+02
6.290203999999999951e+02
6.290256000000000540e+02
6.290655333333332919e+02
6.291098666666666759e+02
6.291223999999999705e+02
6.291493000000000393e+02
6.291756000000000313e+02
6.292005666666666457e+02
6.292373333333333676e+02
6.292498666666666622e+02
6.292576666666666370e+02
6.292728666666666868e+02
6.293278333333333876e+02
6.293416666666666970e+02
6.293885333333333847e+02
6.294145999999999503e+02
6.294412999999999556e+02
6.294835666666666611e+02
6.295375333333333856e+02
6.295884666666667044e+02
6.296687333333333072e+02
6.297215333333333547e+02
6.297300666666666302e+02
6.297880333333333738e+02
6.298221333333333405e+02
6.298450666666666393e+02
6.299057666666666364e+02
6.299587333333333845e+02
6.299982666666667228e+02
6.300085666666666384e+02
6.300247000000000526e+02
6.300599666666666963e+02
6.300783333333333758e+02
6.300897333333333563e+02
6.301196666666667170e+02
6.301417666666666264e+02
6.301747666666666419e+02
6.302153666666666822e+02
6.302855333333333192e+02
6.303291666666666515e+02
6.303526000000000522e+02
6.304064333333333252e+02
6.304477666666666664e+02
6.305165333333333137e+02
6.305318999999999505e+02
6.307178000000000111e+02
6.307642333333333227e+02
6.307759999999999536e+02
6.308373666666666395e+02
6.316142666666667083e+02
6.319837999999999738e+02
6.320351000000000568e+02
6.321447666666666692e+02
6.325349666666667190e+02
6.325718000000000529e+02
6.327009000000000469e+02
6.329154333333333398e+02
6.329565000000000055e+02
6.331444333333333816e+02
6.331707999999999856e+02
6.332793333333332839e+02
6.333183333333333849e+02
6.333794333333332816e+02
6.334122333333333472e+02
6.334256333333332805e+02
6.334374000000000251e+02
6.334591666666666470e+02
6.334746333333333723e+02
6.334909666666666226e+02
6.335150333333333492e+02
6.335236666666667134e+02
6.335320333333332883e+02
6.335397333333332881e+02
6.335687666666666473e+02
6.335911666666667088e+02
6.336058666666666568e+02
6.336498333333332766e+02
6.336938333333333730e+02
6.337173999999999978e+02
6.337630000000000337e+02
6.338117999999999483e+02
6.338441333333333887e+02
6.339104999999999563e+02
6.339788999999999533e+02
6.340642333333332772e+02
6.341044666666666672e+02
6.341544999999999845e+02
6.341821999999999662e+02
6.342321333333333087e+02
6.342837666666666792e+02
6.343005333333333056e+02
6.343704666666666299e+02
6.344056333333332987e+02
6.344885333333332937e+02
6.345860999999999876e+02
6.353111000000000104e+02
6.354535666666666884e+02
6.357685000000000173e+02
6.359682333333333872e+02
6.359773999999999887e+02
6.361834999999999809e+02
6.362917333333333545e+02
6.364441333333332977e+02
6.365520999999999958e+02
6.374956666666666933e+02
6.377937333333333072e+02
6.380056333333333214e+02
6.380575666666666166e+02
6.381200999999999794e+02
6.381222999999999956e+02
6.381748666666666168e+02
6.387088999999999714e+02
6.387678333333333285e+02
6.388413333333332957e+02
6.388595666666666375e+02
6.388713333333333821e+02
6.389124666666666599e+02
6.389438999999999851e+02
6.389859999999999900e+02
6.390594333333333452e+02
6.390949000000000524e+02
6.391548000000000229e+02
6.391739666666666153e+02
6.391789999999999736e+02
6.392298666666666804e+02
6.392831999999999653e+02
6.393413666666666586e+02
6.393896666666666988e+02
6.394202999999999975e+02
6.394815999999999576e+02
6.395351666666666688e+02
6.396001999999999725e+02
6.396664666666666790e+02
6.396991666666666561e+02
6.399560666666666293e+02
6.400684999999999718e+02
6.401869000000000369e+02
6.403066000000000031e+02
6.403809333333333598e+02
6.405190333333333683e+02
6.405710000000000264e+02
6.406510333333333165e+02
6.406729333333333898e+02
6.407107333333333372e+02
6.414267999999999574e+02
6.414807333333333190e+02
6.416698666666666213e+02
6.416884999999999764e+02
6.418553333333333057e+02
6.419506666666666206e+02
6.420568666666666786e+02
6.421500666666667030e+02
6.422055333333332783e+02
6.422572999999999865e+02
6.424207999999999856e+02
6.424915666666666993e+02
6.427021333333333359e+02
6.427519999999999527e+02
6.437828333333333148e+02
6.438401333333333696e+02
6.441292333333333318e+02
6.441541666666666970e+02
6.441717333333333499e+02
6.442097999999999729e+02
6.446206333333333305e+02
6.447113000000000511e+02
6.450187333333333299e+02
6.450427666666666937e+02
6.450573000000000548e+02
6.450693333333333612e+02
6.450784666666667135e+02
6.450976666666666688e+02
6.451083333333333485e+02
6.451154999999999973e+02
6.451359333333333552e+02
6.451597333333332926e+02
6.451781999999999471e+02
6.452008666666666841e+02
6.452067333333333181e+02
6.452404999999999973e+02
6.452694333333333816e+02
6.452853333333333694e+02
6.453086666666666815e+02
6.453347666666666100e+02
6.453468666666666422e+02
6.453528666666666140e+02
6.453792666666666946e+02
6.453966333333332841e+02
6.454076333333333650e+02
6.454198666666666213e+02
6.454556666666666160e+02
6.454680666666666866e+02
6.454835333333332983e+02
6.454964999999999691e+02
6.455416333333333796e+02
6.455461333333333869e+02
6.455717666666666901e+02
6.456604666666667072e+02
6.456683666666666568e+02
6.457251999999999725e+02
6.457640666666666220e+02
6.457866666666666333e+02
6.458387000000000171e+02
6.458719999999999573e+02
6.459386666666666770e+02
6.459976666666666461e+02
6.461061999999999443e+02
6.463374000000000024e+02
6.467292666666667174e+02
6.467560666666666975e+02
6.467682666666667046e+02
6.467700999999999567e+02
6.467851666666666688e+02
6.467928666666666686e+02
6.468320999999999685e+02
6.468396000000000186e+02
6.468501999999999725e+02
6.468744666666666490e+02
6.469022999999999683e+02
6.470221666666666351e+02
6.470901666666666188e+02
6.471947666666666237e+02
6.473198333333333494e+02
6.478239666666667063e+02
6.478899333333333743e+02
6.482299333333332925e+02
6.486073666666666213e+02
6.487072666666666692e+02
6.487699999999999818e+02
6.487839999999999918e+02
6.488172333333333199e+02
6.488523999999999887e+02
6.490975666666666939e+02
6.491551666666666733e+02
6.494012000000000171e+02
6.495234000000000378e+02
6.504026333333333696e+02
6.504159333333333279e+02
6.504280666666667230e+02
6.504543999999999642e+02
6.504611999999999625e+02
6.504739666666666835e+02
6.504995000000000118e+02
6.505247000000000526e+02
6.505353000000000065e+02
6.505578000000000429e+02
6.506059333333333825e+02
6.506638000000000375e+02
6.510504333333333307e+02
6.510740333333333183e+02
6.523075666666666166e+02
6.523358333333333121e+02
6.524233333333332894e+02
6.524909999999999854e+02
6.525525666666666211e+02
6.526308333333333849e+02
6.528203999999999496e+02
6.528495666666666466e+02
6.528804333333333716e+02
6.529174000000000433e+02
6.529469333333332770e+02
6.534843666666666877e+02
6.535856333333333623e+02
6.536348666666666531e+02
6.540223333333333358e+02
6.542061333333333550e+02
6.550744333333333316e+02
6.555920666666667103e+02
6.557812000000000126e+02
6.558753000000000384e+02
6.559101666666666688e+02
6.559186999999999443e+02
6.559284333333333734e+02
6.559472333333333154e+02
6.559921666666666624e+02
6.560803666666666913e+02
6.560890000000000555e+02
6.561043333333333294e+02
6.561215333333333319e+02
6.561340999999999894e+02
6.562491333333333614e+02
6.562880999999999858e+02
6.565471333333333632e+02
6.567510999999999513e+02
6.568589666666666744e+02
6.568845000000000027e+02
6.569163333333333412e+02
6.573178666666666459e+02
6.573510999999999740e+02
6.574252999999999929e+02
6.574985000000000355e+02
6.576982333333332917e+02
6.577966666666666242e+02
6.578372666666666646e+02
6.578641666666666197e+02
6.578744333333332861e+02
6.578852333333333036e+02
6.579061000000000377e+02
6.579116000000000213e+02
6.579349666666666963e+02
6.579809999999999945e+02
6.580376999999999725e+02
6.581905000000000427e+02
6.590661333333333687e+02
6.591263999999999896e+02
6.602290666666666539e+02
6.602584666666666635e+02
6.602858333333333576e+02
6.606088333333333367e+02
6.606255333333333510e+02
6.606558999999999742e+02
6.606651666666666642e+02
6.606738333333332776e+02
6.607035333333333256e+02
6.607296333333333678e+02
6.609214666666666744e+02
6.612628666666666959e+02
6.613092666666666446e+02
6.614561666666667179e+02
6.615764333333332843e+02
6.620293666666666468e+02
6.621061999999999443e+02
6.621917999999999438e+02
6.627358333333332894e+02
6.627770333333332928e+02
6.628128333333332876e+02
6.628511666666666997e+02
6.629166333333333796e+02
6.630216000000000349e+02
6.631329333333333125e+02
6.632211666666667043e+02
6.632427666666666255e+02
6.633426333333333105e+02
6.633846333333333405e+02
6.634302000000000135e+02
6.635601666666666461e+02
6.640954000000000406e+02
6.641909000000000560e+02
6.644507999999999583e+02
6.647394333333332952e+02
6.647691999999999553e+02
6.647842000000000553e+02
6.648161000000000058e+02
6.648527333333333900e+02
6.648989666666666380e+02
6.650976333333333059e+02
6.651876666666667006e+02
6.653079999999999927e+02
6.653712666666666564e+02
6.654340999999999440e+02
6.654826000000000477e+02
6.654906333333333350e+02
6.654910666666667112e+02
6.655287666666666837e+02
6.655394000000000005e+02
6.655689333333333479e+02
6.656943999999999733e+02
6.657594000000000278e+02
6.658855999999999540e+02
6.659323000000000548e+02
6.659621333333333268e+02
6.660072333333333745e+02
6.660253999999999905e+02
6.661855000000000473e+02
6.662460999999999558e+02
6.662964666666666744e+02
6.663660333333333483e+02
6.664135999999999740e+02
6.664344333333333452e+02
6.664530666666667003e+02
6.665076000000000249e+02
6.665099999999999909e+02
6.665245333333333519e+02
6.665340333333333547e+02
6.665557999999999765e+02
6.665884333333333416e+02
6.666485000000000127e+02
6.667157666666666955e+02
6.667503000000000384e+02
6.668411999999999580e+02
6.669000666666667030e+02
6.669894000000000460e+02
6.670380999999999858e+02
6.670675666666667212e+02
6.671396999999999480e+02
6.671842000000000326e+02
6.672304000000000315e+02
6.672782999999999447e+02
6.672923666666666804e+02
6.673047333333333881e+02
6.673260666666666339e+02
6.673434666666666999e+02
6.673654333333333852e+02
6.673945666666667194e+02
6.674035666666666202e+02
6.674189000000000078e+02
6.675706333333333760e+02
6.676019999999999754e+02
6.676395999999999731e+02
6.676572333333333518e+02
6.676770999999999958e+02
6.677063333333333048e+02
6.677305666666666184e+02
6.678147333333333791e+02
6.678224333333333789e+02
6.678909999999999627e+02
6.680467999999999620e+02
6.681417666666666264e+02
6.681470000000000482e+02
6.681814333333333025e+02
6.692325666666666848e+02
6.696544333333333725e+02
6.697653999999999996e+02
6.701547333333332972e+02
6.702114666666666380e+02
6.702330333333333101e+02
6.702826333333333650e+02
6.705983999999999696e+02
6.707005333333332828e+02
6.708340666666666721e+02
6.708517000000000507e+02
6.708718333333333703e+02
6.708916000000000395e+02
6.709349666666666963e+02
6.709567333333333181e+02
6.709900333333333720e+02
6.717931999999999562e+02
6.721618666666666968e+02
6.725867333333333136e+02
6.726269666666667035e+02
6.727248666666666850e+02
6.729673666666666350e+02
6.730318999999999505e+02
6.731928000000000338e+02
6.734082333333333281e+02
6.734819999999999709e+02
6.735840333333333092e+02
6.736766999999999825e+02
6.737081333333333077e+02
6.738296333333332768e+02
6.744926666666666506e+02
6.745919000000000096e+02
6.754105666666666821e+02
6.755301666666666733e+02
6.758314666666666426e+02
6.759019333333333179e+02
6.759679666666667117e+02
6.760458666666667114e+02
6.760777000000000498e+02
6.761064666666666199e+02
6.761345999999999776e+02
6.762032666666666501e+02
6.762413000000000238e+02
6.762585000000000264e+02
6.763030333333333601e+02
6.763527333333333900e+02
6.764309666666666772e+02
6.764632666666666410e+02
6.764770999999999503e+02
6.765055666666667094e+02
6.765134000000000469e+02
6.768057000000000016e+02
6.768722000000000207e+02
6.769037333333333208e+02
6.769136333333333369e+02
6.769607333333333372e+02
6.769866333333333159e+02
6.770254999999999654e+02
6.771611000000000331e+02
6.771983333333333803e+02
6.772642666666666855e+02
6.773010000000000446e+02
6.773574666666667099e+02
6.775166000000000395e+02
6.777245333333332837e+02
6.780937999999999874e+02
6.789301666666666506e+02
6.789814999999999827e+02
6.789982333333333600e+02
6.790244999999999891e+02
6.793888333333333094e+02
6.794052666666666482e+02
6.794954999999999927e+02
6.795474666666666508e+02
6.795617666666666992e+02
6.795891666666666424e+02
6.796900666666666666e+02
6.798948000000000320e+02
6.799513666666666722e+02
6.801497333333333017e+02
6.803292000000000144e+02
6.807334666666666863e+02
6.808082000000000562e+02
6.809221999999999753e+02
6.814376999999999498e+02
6.814596000000000231e+02
6.815648999999999660e+02
6.818934666666666544e+02
6.819296000000000504e+02
6.819859666666666271e+02
6.820647999999999911e+02
6.823353666666666868e+02
6.823632000000000062e+02
6.823765666666666903e+02
6.823918999999999642e+02
6.824001666666666779e+02
6.824112000000000080e+02
6.824290999999999485e+02
6.824452666666666119e+02
6.824810666666667203e+02
6.824991333333333614e+02
6.825245333333333519e+02
6.825462333333333618e+02
6.825510333333332937e+02
6.825791666666666515e+02
6.825972333333332926e+02
6.826059000000000196e+02
6.826243333333333112e+02
6.826310999999999467e+02
6.826541999999999462e+02
6.826607666666666319e+02
6.827041333333332886e+02
6.827259333333333871e+02
6.827513999999999896e+02
6.827679000000000542e+02
6.827943999999999960e+02
6.828292666666666264e+02
6.828356666666666115e+02
6.828425999999999476e+02
6.828753333333332876e+02
6.829039000000000215e+02
6.829972333333333836e+02
6.831001666666667234e+02
6.831174666666667008e+02
6.831717999999999620e+02
6.832975666666666257e+02
6.833968999999999596e+02
6.834337666666666564e+02
6.836377333333333581e+02
6.836630999999999858e+02
6.838523000000000138e+02
6.839143666666666377e+02
6.840289666666666335e+02
6.840422666666667055e+02
6.840551333333332877e+02
6.840785666666666884e+02
6.841193333333333157e+02
6.841606000000000449e+02
6.841609999999999445e+02
6.841914000000000442e+02
6.842173000000000229e+02
6.842936666666666952e+02
6.843150666666666666e+02
6.843391666666666424e+02
6.844495666666666693e+02
6.855870999999999640e+02
6.859624999999999773e+02
6.860081666666666251e+02
6.860361666666666451e+02
6.860689999999999600e+02
6.860895333333332928e+02
6.861064999999999827e+02
6.861855666666666593e+02
6.863252999999999702e+02
6.863658333333332848e+02
6.866443666666666559e+02
6.866787333333332981e+02
6.873636333333333823e+02
6.877122000000000526e+02
6.877137333333333800e+02
6.877208666666666659e+02
6.877483666666666977e+02
6.877636999999999716e+02
6.877700333333333447e+02
6.877889333333333752e+02
6.878092333333332817e+02
6.878339666666666972e+02
6.878352333333333490e+02
6.878586999999999989e+02
6.879546333333332768e+02
6.879557666666667046e+02
6.883510333333333620e+02
6.884437333333332845e+02
6.887606666666666797e+02
6.889923999999999751e+02
6.896067000000000462e+02
6.898284333333333507e+02
6.898989000000000260e+02
6.901503333333333785e+02
6.902291999999999916e+02
6.907363333333332776e+02
6.908271666666666988e+02
6.912694666666666308e+02
6.926114333333333661e+02
6.926603333333333694e+02
6.931144333333332952e+02
6.931341666666667152e+02
6.931840999999999440e+02
6.931961666666666133e+02
6.932166666666666970e+02
6.933348999999999478e+02
6.933843000000000529e+02
6.933971999999999980e+02
6.935431999999999562e+02
6.937895666666667012e+02
6.939334333333333689e+02
6.940865333333333638e+02
6.942213666666666541e+02
6.942359333333333780e+02
6.942516666666666652e+02
6.943150666666666666e+02
6.945801000000000158e+02
6.946072333333332836e+02
6.946978666666666413e+02
6.947454666666666299e+02
6.949815999999999576e+02
6.950379333333332852e+02
6.950823000000000320e+02
6.951153000000000475e+02
6.951472999999999729e+02
6.951713666666666995e+02
6.951829000000000178e+02
6.951935666666666975e+02
6.952359000000000151e+02
6.954523333333332857e+02
6.954853666666666641e+02
6.955887666666666291e+02
6.969291666666666742e+02
6.972723333333333358e+02
6.979453333333333376e+02
6.979575666666667075e+02
6.979627333333332899e+02
6.979960666666667066e+02
6.981387999999999465e+02
6.983494333333333088e+02
6.985553999999999633e+02
6.985999666666666599e+02
6.986302666666666710e+02
6.986628666666666732e+02
6.987576999999999998e+02
6.987978666666666641e+02
6.991726666666667143e+02
6.994396000000000413e+02
6.998102666666666209e+02
6.998962666666666337e+02
7.000731333333333168e+02
7.002691333333333432e+02
7.003337999999999965e+02
7.004227666666666892e+02
7.004434666666667226e+02
7.005311000000000377e+02
7.006642000000000507e+02
7.007522666666666282e+02
7.007985666666667157e+02
7.013397666666667192e+02
7.013485666666666702e+02
7.021871999999999616e+02
7.022065999999999804e+02
7.022495333333333747e+02
7.026146666666667215e+02
7.026917666666666946e+02
7.027380666666666684e+02
7.027804333333333489e+02
7.028221999999999525e+02
7.029054666666667117e+02
7.029778000000000020e+02
7.029997333333333245e+02
7.030188666666666677e+02
7.030686666666666724e+02
7.031051333333333559e+02
7.032184999999999491e+02
7.033001000000000431e+02
7.035781666666666752e+02
7.036143333333333203e+02
7.036265666666666903e+02
7.036688666666666450e+02
7.036804666666666890e+02
7.036956999999999880e+02
7.037036666666666633e+02
7.037483999999999469e+02
7.037654333333333625e+02
7.037940333333333456e+02
7.038209000000000515e+02
7.038419333333333725e+02
7.038612666666666655e+02
7.039037333333333208e+02
7.039334333333333689e+02
7.039499333333333198e+02
7.039953333333332921e+02
7.040600666666666712e+02
7.041157333333333099e+02
7.041340000000000146e+02
7.041429666666666662e+02
7.041764666666666699e+02
7.042446666666667170e+02
7.043304333333333034e+02
7.043688333333333276e+02
7.044346333333332950e+02
7.044510333333333847e+02
7.045183666666666795e+02
7.045455666666666730e+02
7.045697333333333745e+02
7.045866666666667015e+02
7.045968333333332794e+02
7.046299333333333834e+02
7.046388333333333094e+02
7.046688666666666450e+02
7.046913666666666813e+02
7.047592666666666901e+02
7.047645666666666102e+02
7.047989666666666153e+02
7.048250666666666575e+02
7.048582000000000107e+02
7.048747666666666873e+02
7.049055666666666866e+02
7.050156333333333123e+02
7.050539666666666108e+02
7.050710333333333892e+02
7.051286999999999807e+02
7.051703333333333603e+02
7.051775333333333720e+02
7.052478333333333467e+02
7.052625000000000455e+02
7.053309000000000424e+02
7.053862666666666428e+02
7.054420666666666193e+02
7.055203000000000202e+02
7.055348333333333812e+02
7.055768333333332976e+02
7.056204000000000178e+02
7.056281000000000176e+02
7.065315666666666630e+02
7.069683999999999742e+02
7.069987666666667110e+02
7.074076999999999771e+02
7.076227333333333718e+02
7.078269999999999982e+02
7.079149999999999636e+02
7.079682000000000244e+02
7.080568333333333157e+02
7.080724000000000160e+02
7.080946999999999889e+02
7.081586999999999534e+02
7.081751333333332923e+02
7.081833000000000311e+02
7.081916666666667197e+02
7.082160000000000082e+02
7.082341666666666242e+02
7.082909333333333279e+02
7.083174000000000206e+02
7.083423000000000229e+02
7.085823000000000320e+02
7.086915666666666311e+02
7.094700333333333901e+02
7.095409333333333279e+02
7.099135333333333620e+02
7.102025666666667121e+02
7.102219000000000051e+02
7.103685333333332892e+02
7.104539999999999509e+02
7.107617333333333818e+02
7.108853000000000293e+02
7.109866666666666788e+02
7.122528666666667050e+02
7.123084666666666180e+02
7.123611333333333278e+02
7.124142333333332999e+02
7.127676333333333787e+02
7.128690333333332774e+02
7.133564666666666199e+02
7.134100666666666939e+02
7.134572666666666692e+02
7.134788666666667041e+02
7.135095999999999776e+02
7.135530333333333601e+02
7.135709333333333007e+02
7.136025666666666893e+02
7.136439333333332797e+02
7.136707999999999856e+02
7.137538666666666813e+02
7.137911666666666406e+02
7.138036333333333232e+02
7.138379666666667163e+02
7.142985666666667157e+02
7.145790333333333137e+02
7.146516666666666424e+02
7.146584666666666408e+02
7.146668666666666923e+02
7.157160999999999831e+02
7.162758666666666159e+02
7.162875000000000227e+02
7.166404333333333625e+02
7.167970666666666375e+02
7.168366999999999507e+02
7.170113999999999805e+02
7.172340000000000373e+02
7.172705666666666957e+02
7.174480333333333419e+02
7.176574000000000524e+02
7.187443333333333157e+02
7.187591666666667152e+02
7.187708000000000084e+02
7.193317666666666810e+02
7.196647666666666510e+02
7.196785999999999603e+02
7.196913666666666813e+02
7.197085333333333210e+02
7.197238333333333458e+02
7.197305999999999813e+02
7.197748000000000275e+02
7.197951333333332968e+02
7.198093999999999824e+02
7.198515999999999622e+02
7.198581666666666479e+02
7.198638333333333321e+02
7.198710333333333438e+02
7.199020333333332928e+02
7.199102666666666437e+02
7.199350333333333083e+02
7.199558333333333167e+02
7.200035666666666430e+02
7.200400333333333265e+02
7.200506666666666433e+02
7.200724333333333789e+02
7.201038666666667041e+02
7.201157666666666728e+02
7.201304666666666208e+02
7.202111999999999625e+02
7.202259000000000242e+02
7.202558333333333849e+02
7.203327666666666573e+02
7.203396666666666306e+02
7.203981666666666115e+02
7.204424666666666326e+02
7.204554333333333034e+02
7.205044666666666444e+02
7.205172000000000025e+02
7.206791666666666742e+02
7.207598000000000411e+02
7.210138666666666722e+02
7.211766999999999825e+02
7.213415666666667221e+02
7.213528000000000020e+02
7.213764666666667154e+02
7.213963999999999714e+02
7.214678333333333740e+02
7.215561666666666270e+02
7.217604333333333670e+02
7.217759999999999536e+02
7.218519333333333634e+02
7.231606666666666570e+02
7.233085999999999558e+02
7.233420333333333474e+02
7.233456666666667161e+02
7.233663666666666359e+02
7.233996666666666897e+02
7.237663666666666131e+02
7.237966000000000122e+02
7.246105666666666139e+02
7.249637666666666291e+02
7.250205666666666957e+02
7.250406333333332896e+02
7.250612999999999602e+02
7.250708333333333258e+02
7.250744666666666944e+02
7.250770999999999731e+02
7.250961333333333414e+02
7.251630999999999858e+02
7.255631333333333259e+02
7.256673666666666804e+02
7.257308666666666568e+02
7.269118333333333339e+02
7.269484666666667181e+02
7.272143333333333430e+02
7.272422333333333881e+02
7.301221000000000458e+02
7.301867999999999483e+02
7.303492999999999711e+02
7.303792999999999438e+02
7.304020333333332928e+02
7.304689333333333252e+02
7.304946999999999662e+02
7.305147666666666737e+02
7.305881333333333032e+02
7.306751000000000431e+02
7.306961999999999762e+02
7.308890999999999849e+02
7.313896666666666988e+02
7.314324333333332788e+02
7.314803000000000566e+02
7.315237666666666883e+02
7.315458333333333485e+02
7.319040333333333592e+02
7.319411999999999807e+02
7.320638000000000147e+02
7.324372666666666873e+02
7.324511999999999716e+02
7.324613000000000511e+02
7.324759999999999991e+02
7.324919999999999618e+02
7.324989333333332979e+02
7.325363666666667086e+02
7.325492333333332908e+02
7.337128333333333785e+02
7.347471333333332950e+02
7.347967333333333499e+02
7.358200000000000500e+02
7.358407999999999447e+02
7.359288000000000238e+02
7.359646999999999935e+02
7.363602666666666892e+02
7.363920000000000528e+02
7.365226999999999862e+02
7.373298333333333403e+02
7.373572000000000344e+02
7.373746333333333496e+02
7.374104666666667072e+02
7.384473333333332903e+02
7.398689000000000533e+02
7.408197999999999865e+02
7.408236666666666679e+02
7.414723666666666304e+02
7.418344666666666853e+02
7.425770999999999731e+02
7.433201666666666370e+02
7.437948999999999842e+02
7.451632333333333236e+02
7.454124333333332970e+02
7.457050000000000409e+02
7.461417666666666264e+02
7.466017333333332999e+02
7.476389000000000351e+02
7.480862333333333254e+02
7.481070999999999458e+02
7.481399666666666235e+02
7.482339666666666744e+02
7.486389000000000351e+02
7.487353666666666641e+02
7.487530666666666548e+02
7.488989000000000260e+02
7.489293666666666240e+02
7.490413999999999533e+02
7.490753333333333330e+02
7.491841333333333068e+02
7.493693333333333157e+02
7.494021000000000186e+02
7.496322999999999865e+02
7.501259000000000015e+02
7.501353666666666413e+02
7.501537333333333208e+02
7.501631999999999607e+02
7.502048666666667032e+02
7.503205333333332874e+02
7.503434999999999491e+02
7.503636333333333823e+02
7.503867333333333818e+02
7.503971333333333860e+02
7.504568666666666559e+02
7.505059333333333598e+02
7.505380666666666230e+02
7.507294666666666672e+02
7.507721999999999980e+02
7.508702666666666801e+02
7.509424999999999955e+02
7.509931666666666388e+02
7.510112000000000307e+02
7.510209999999999582e+02
7.510267666666666173e+02
7.510528333333332967e+02
7.510841333333332841e+02
7.510872333333333017e+02
7.511026666666666642e+02
7.511289666666666562e+02
7.511345333333333656e+02
7.512155999999999949e+02
7.512267333333332999e+02
7.512436333333333778e+02
7.512867333333333590e+02
7.513840333333333774e+02
7.521887000000000398e+02
7.522143666666667059e+02
7.522590333333333774e+02
7.527201333333333650e+02
7.528295333333333019e+02
7.528525666666666893e+02
7.528736333333333732e+02
7.528918999999999642e+02
7.529337000000000444e+02
7.531454666666667208e+02
7.531805333333333010e+02
7.532487999999999602e+02
7.532947333333332836e+02
7.533072333333333290e+02
7.533614000000000033e+02
7.534110666666666702e+02
7.535020333333333156e+02
7.535314333333333252e+02
7.535875666666667030e+02
7.536898333333333539e+02
7.537002333333333581e+02
7.537154000000000451e+02
7.540963000000000420e+02
7.542294666666666672e+02
7.543482333333333827e+02
7.544068666666667013e+02
7.544315333333332774e+02
7.544712666666666792e+02
7.544894333333332952e+02
7.545323333333333267e+02
7.545816666666667061e+02
7.546024666666667144e+02
7.546225333333333083e+02
7.546288666666666813e+02
7.546602000000000317e+02
7.546871333333333496e+02
7.547030999999999494e+02
7.547526333333332786e+02
7.548105333333332965e+02
7.548862666666666428e+02
7.549234000000000151e+02
7.549487000000000307e+02
7.549689666666666881e+02
7.550445666666666966e+02
7.553024333333332834e+02
7.553519000000000005e+02
7.553673333333333630e+02
7.553813999999999851e+02
7.554053999999999860e+02
7.554278333333332967e+02
7.554421666666667079e+02
7.555388333333332866e+02
7.556113333333332776e+02
7.556282666666667183e+02
7.556586333333333414e+02
7.556752666666666300e+02
7.557014666666666471e+02
7.557315666666667084e+02
7.557609999999999673e+02
7.558123333333332994e+02
7.558642999999999574e+02
7.559165000000000418e+02
7.559182333333333190e+02
7.559341333333333068e+02
7.560143333333332976e+02
7.560370666666666466e+02
7.560632666666666637e+02
7.561174333333333379e+02
7.561194666666666535e+02
7.561281666666666297e+02
7.563010000000000446e+02
7.563557333333333190e+02
7.566770333333333838e+02
7.569668333333332839e+02
7.570087666666667019e+02
7.570435666666667203e+02
7.570893999999999551e+02
7.571318666666666104e+02
7.571658333333333530e+02
7.571921666666667079e+02
7.572157999999999447e+02
7.572273999999999887e+02
7.572762000000000171e+02
7.572909333333333279e+02
7.574022999999999683e+02
7.574405666666666548e+02
7.575518333333333203e+02
7.575692000000000235e+02
7.575716999999999643e+02
7.576050666666666302e+02
7.576203666666666550e+02
7.578047000000000253e+02
7.578147666666666282e+02
7.578492333333333590e+02
7.578766666666666652e+02
7.579206666666666479e+02
7.579264666666666699e+02
7.579347666666666328e+02
7.579720333333333429e+02
7.579887666666667201e+02
7.580135999999999967e+02
7.580618333333333112e+02
7.581374666666666826e+02
7.582131000000000540e+02
7.585102000000000544e+02
7.591940333333333228e+02
7.593171333333333450e+02
7.593400000000000318e+02
7.593787333333333436e+02
7.594085000000000036e+02
7.596469666666666853e+02
7.597307333333333190e+02
7.597812999999999874e+02
7.598254333333333079e+02
7.600809333333332916e+02
7.601198000000000548e+02
7.601371333333332814e+02
7.602101666666666233e+02
7.602392666666667083e+02
7.602704999999999700e+02
7.602809666666666999e+02
7.602973666666666759e+02
7.603114666666666608e+02
7.603244999999999436e+02
7.603451333333333650e+02
7.603622333333332790e+02
7.603744000000000369e+02
7.604079333333332897e+02
7.604593666666667104e+02
7.604903333333332967e+02
7.605008333333333894e+02
7.605272999999999683e+02
7.605336999999999534e+02
7.605479333333333898e+02
7.605795000000000528e+02
7.605963333333332912e+02
7.606073333333333721e+02
7.606502000000000407e+02
7.606631333333333487e+02
7.606793666666666240e+02
7.606846000000000458e+02
7.607098999999999478e+02
7.607435666666666521e+02
7.617414333333333616e+02
7.617601666666666915e+02
7.617988666666666404e+02
7.618174999999999955e+02
7.618406333333333578e+02
7.619722000000000435e+02
7.620331999999999653e+02
7.620615000000000236e+02
7.620846666666666351e+02
7.621362333333332799e+02
7.621839999999999691e+02
7.622944333333333589e+02
7.624010333333333165e+02
7.629469000000000278e+02
7.630824999999999818e+02
7.630958333333333030e+02
7.639972666666666328e+02
7.641713999999999487e+02
7.641982333333332917e+02
7.643252666666667210e+02
7.645023999999999660e+02
7.645404999999999518e+02
7.645747000000000071e+02
7.647388333333333321e+02
7.647494333333332861e+02
7.647940333333333456e+02
7.648161999999999807e+02
7.648302666666667164e+02
7.648521333333333132e+02
7.649131333333333487e+02
7.649697333333333518e+02
7.650349999999999682e+02
7.650839333333333343e+02
7.658357333333333372e+02
7.661384333333332961e+02
7.664945333333333792e+02
7.665427333333333308e+02
7.666880666666667139e+02
7.668677666666666255e+02
7.675852999999999611e+02
7.675869333333333770e+02
7.676049333333332925e+02
7.677550666666667212e+02
7.678602666666666892e+02
7.679571999999999434e+02
7.679660999999999831e+02
7.679926333333332877e+02
7.680030666666666548e+02
7.680896333333333814e+02
7.681913666666666813e+02
7.682571000000000367e+02
7.683677333333333763e+02
7.684337000000000444e+02
7.685116333333332932e+02
7.704762666666666746e+02
7.705733333333333803e+02
7.706376000000000204e+02
7.706704333333333352e+02
7.707044333333333270e+02
7.707249333333332970e+02
7.707346666666666124e+02
7.708050333333333128e+02
7.708300333333332901e+02
7.708564999999999827e+02
7.709085000000000036e+02
7.710548666666666122e+02
7.710885666666666793e+02
7.711413000000000011e+02
7.711807000000000016e+02
7.712001000000000204e+02
7.712132666666666410e+02
7.712228000000000065e+02
7.712269666666666126e+02
7.712537333333333436e+02
7.712649999999999864e+02
7.712915333333332910e+02
7.713151333333332786e+02
7.713659333333333734e+02
7.714128666666666732e+02
7.714314000000000533e+02
7.714805333333333692e+02
7.715203999999999951e+02
7.718813666666666222e+02
7.719083333333333030e+02
7.723867999999999938e+02
7.725312000000000126e+02
7.725373666666666850e+02
7.726109999999999900e+02
7.729643666666667059e+02
7.729995666666666239e+02
7.731001333333333605e+02
7.731202666666666801e+02
7.731351333333333287e+02
7.732380666666666684e+02
7.732807000000000244e+02
7.733182333333332963e+02
7.733474999999999682e+02
7.734110666666666702e+02
7.734199666666667099e+02
7.734687333333333754e+02
7.734940000000000282e+02
7.735319333333333134e+02
7.735804666666666662e+02
7.736163666666666359e+02
7.742796666666666852e+02
7.743798666666666577e+02
7.745623333333332994e+02
7.748311333333333550e+02
7.750449999999999591e+02
7.750643999999999778e+02
7.750762666666666973e+02
7.753406999999999698e+02
7.754556333333333669e+02
7.755055333333333465e+02
7.755289666666666335e+02
7.756902666666666164e+02
7.757096333333333860e+02
7.757206666666667161e+02
7.757627999999999702e+02
7.757730666666666366e+02
7.757847000000000435e+02
7.758016666666666197e+02
7.758360999999999876e+02
7.758620333333333292e+02
7.759080666666666275e+02
7.759740333333332956e+02
7.760107000000000426e+02
7.760453999999999724e+02
7.761613999999999578e+02
7.776295999999999822e+02
7.776729666666666390e+02
7.777054000000000542e+02
7.777580333333332874e+02
7.777702333333332945e+02
7.778592999999999620e+02
7.778708000000000311e+02
7.778890000000000100e+02
7.795831666666666706e+02
7.796570333333332883e+02
7.796834999999999809e+02
7.797131000000000540e+02
7.797415333333333365e+02
7.797583666666666886e+02
7.797818666666667013e+02
7.798446333333333769e+02
7.799134666666666362e+02
7.800394666666666126e+02
7.803109666666666726e+02
7.803931000000000040e+02
7.804893333333333203e+02
7.805155333333333374e+02
7.805188333333333048e+02
7.806075666666666848e+02
7.806091333333333750e+02
7.806356333333333168e+02
7.807286000000000286e+02
7.810221666666666351e+02
7.819595666666666602e+02
7.819843666666666877e+02
7.820007333333333008e+02
7.820158666666666250e+02
7.820412000000000035e+02
7.820428000000000566e+02
7.821398000000000366e+02
7.822581000000000131e+02
7.824223666666666759e+02
7.825107000000000426e+02
7.828146333333332905e+02
7.831989333333333434e+02
7.832793333333332839e+02
7.832998999999999796e+02
7.837351333333333514e+02
7.837734333333332870e+02
7.842273666666666259e+02
7.843093666666666195e+02
7.853948666666666441e+02
7.854025666666666439e+02
7.854515999999999849e+02
7.855874999999999773e+02
7.856663666666667041e+02
7.858429666666667117e+02
7.861494666666666262e+02
7.861578333333333148e+02
7.861906333333333805e+02
7.870289000000000215e+02
7.883096000000000458e+02
7.888504000000000360e+02
7.888687333333333527e+02
7.888999333333333652e+02
7.889434666666667226e+02
7.889865999999999531e+02
7.890939333333333252e+02
7.898861333333333050e+02
7.898996333333333268e+02
7.899652666666667074e+02
7.904819333333333589e+02
7.905266000000000304e+02
7.906945666666666739e+02
7.907163666666666586e+02
7.907449666666666417e+02
7.907531999999999925e+02
7.908978666666666868e+02
7.924109666666666953e+02
7.927351999999999634e+02
7.928422333333332972e+02
7.928435333333333119e+02
7.936461333333332959e+02
7.941026666666666642e+02
7.941088666666666995e+02
7.941159666666666226e+02
7.941568999999999505e+02
7.942354333333333898e+02
7.942535000000000309e+02
7.951998999999999569e+02
7.952280333333333147e+02
7.952529666666666799e+02
7.954447000000000116e+02
7.957188333333333503e+02
7.958338999999999714e+02
7.970481666666667024e+02
7.975520333333333838e+02
7.976415333333333137e+02
7.977697666666666692e+02
7.978013666666666950e+02
7.978734333333333097e+02
7.979647999999999683e+02
7.979979666666666844e+02
7.980184666666666544e+02
7.980973333333333812e+02
7.981154999999999973e+02
7.999588999999999714e+02
8.000147666666666737e+02
8.001040333333332910e+02
8.001500666666667030e+02
8.003134333333333643e+02
8.004502333333333581e+02
8.005021666666666533e+02
8.005859000000000378e+02
8.006372333333333700e+02
8.007122000000000526e+02
8.007303666666666686e+02
8.008463666666666541e+02
8.013096000000000458e+02
8.014182333333333190e+02
8.020258666666666159e+02
8.021043333333333294e+02
8.021132999999999811e+02
8.021237333333333481e+02
8.021406666666666752e+02
8.021607000000000198e+02
8.022059333333332916e+02
8.022280333333333147e+02
8.023192999999999984e+02
8.023328666666666322e+02
8.023446999999999889e+02
8.024044333333333725e+02
8.024423000000000457e+02
8.025235333333333756e+02
8.026822333333333290e+02
8.027662333333333891e+02
8.028075999999999794e+02
8.028283999999999878e+02
8.029121999999999844e+02
8.029606333333333623e+02
8.030240000000000009e+02
8.030444333333333589e+02
8.030793666666667150e+02
8.031270666666666784e+02
8.032151000000000067e+02
8.035146333333333359e+02
8.041694666666667217e+02
8.042961000000000240e+02
8.043564333333333707e+02
8.043630333333333056e+02
8.043938000000000557e+02
8.044302666666666255e+02
8.044844000000000506e+02
8.045072333333333745e+02
8.045454666666666981e+02
8.047495666666666239e+02
8.048341666666666470e+02
8.049406000000000176e+02
8.052721333333333860e+02
8.055454999999999472e+02
8.055487333333333027e+02
8.055575999999999794e+02
8.055677333333333081e+02
8.055929666666667117e+02
8.056169666666667126e+02
8.056362333333332799e+02
8.056614666666666835e+02
8.056733666666666522e+02
8.057032666666666501e+02
8.057246000000000095e+02
8.057518999999999778e+02
8.057574333333333243e+02
8.057970333333333883e+02
8.058858333333333803e+02
8.059332333333333054e+02
8.064232666666666773e+02
8.066676999999999680e+02
8.067842000000000553e+02
8.069494999999999436e+02
8.075253999999999905e+02
8.075958333333333030e+02
8.077890666666667130e+02
8.091328999999999496e+02
8.094252333333333809e+02
8.094737666666666200e+02
8.095334666666666408e+02
8.097095666666666602e+02
8.097205333333333783e+02
8.097523666666667168e+02
8.100009333333333643e+02
8.102180333333333238e+02
8.102762999999999920e+02
8.103120333333333747e+02
8.104210666666666611e+02
8.104711333333333414e+02
8.110224666666666735e+02
8.113101000000000340e+02
8.114207333333333736e+02
8.114367666666666992e+02
8.114471999999999525e+02
8.114630666666666912e+02
8.115033666666666932e+02
8.115150333333333492e+02
8.115263666666667177e+02
8.116558999999999742e+02
8.116812666666667155e+02
8.117253666666666732e+02
8.117317333333332954e+02
8.120608333333333348e+02
8.121195000000000164e+02
8.126338666666666768e+02
8.127419666666667126e+02
8.127490000000000236e+02
8.127651666666666870e+02
8.127705999999999449e+02
8.127910333333333028e+02
8.128232333333332917e+02
8.128299333333333152e+02
8.128686666666666270e+02
8.129142000000000507e+02
8.129336333333333187e+02
8.130449666666667099e+02
8.131199333333332788e+02
8.131351333333333287e+02
8.132886333333333369e+02
8.133510999999999740e+02
8.135222333333333609e+02
8.135277999999999565e+02
8.135474333333332879e+02
8.135597666666666328e+02
8.135951666666666142e+02
8.136523666666666941e+02
8.136730000000000018e+02
8.136974999999999909e+02
8.136999666666666826e+02
8.137358333333332894e+02
8.138591000000000122e+02
8.138990333333333638e+02
8.139453666666667004e+02
8.139879333333333307e+02
8.140306666666666615e+02
8.140722333333333154e+02
8.141096333333333632e+02
8.141416333333332886e+02
8.151335666666666384e+02
8.151697333333332836e+02
8.151905333333332919e+02
8.152256333333333487e+02
8.152561333333333096e+02
8.153040999999999485e+02
8.153481000000000449e+02
8.154668666666666468e+02
8.155620999999999867e+02
8.156416333333332886e+02
8.156541666666666970e+02
8.157851666666666688e+02
8.158338999999999714e+02
8.158739333333332979e+02
8.160344999999999800e+02
8.160748333333333449e+02
8.163337000000000216e+02
8.165553999999999633e+02
8.165778000000000247e+02
8.174828333333333603e+02
8.175831333333333077e+02
8.176083666666667114e+02
8.176939666666667108e+02
8.177222000000000435e+02
8.177676666666666279e+02
8.178313666666666677e+02
8.178458333333333030e+02
8.178611333333333278e+02
8.178895999999999731e+02
8.179089999999999918e+02
8.179301000000000386e+02
8.179770333333333383e+02
8.180005666666667139e+02
8.180260333333333165e+02
8.180363666666667086e+02
8.181097333333333381e+02
8.181643666666666377e+02
8.183146333333332905e+02
8.183907000000000380e+02
8.185130666666666457e+02
8.185152333333332990e+02
8.185820333333333565e+02
8.186158333333332848e+02
8.186538333333332957e+02
8.186849333333333334e+02
8.186966999999999643e+02
8.187218000000000302e+02
8.187842333333333045e+02
8.188935000000000173e+02
8.196299333333333834e+02
8.196473999999999478e+02
8.197379666666666935e+02
8.197549333333333834e+02
8.198209000000000515e+02
8.201612333333333709e+02
8.201684333333333825e+02
8.202022666666666737e+02
8.202363666666666404e+02
8.204869333333333543e+02
8.205006333333333259e+02
8.205344333333333680e+02
8.209202999999999975e+02
8.209945666666666284e+02
8.210202666666666573e+02
8.211319999999999482e+02
8.211625999999999976e+02
8.211806000000000267e+02
8.211901000000000295e+02
8.212116333333333387e+02
8.212164999999999964e+02
8.212286666666666406e+02
8.212435666666666521e+02
8.212580333333332874e+02
8.212901333333333014e+02
8.213127333333333127e+02
8.213321666666666943e+02
8.214059666666666999e+02
8.214237666666666655e+02
8.214268333333333203e+02
8.214423666666666577e+02
8.215117999999999938e+02
8.215236999999999625e+02
8.224998333333332994e+02
8.227953666666667232e+02
8.228283999999999878e+02
8.230007666666666637e+02
8.232394666666666581e+02
8.232638333333333094e+02
8.233126666666667006e+02
8.233426666666666733e+02
8.233538666666667041e+02
8.233657333333333099e+02
8.233810333333333347e+02
8.233967000000000098e+02
8.234039666666666335e+02
8.234167666666667174e+02
8.234276999999999589e+02
8.234798666666666804e+02
8.235122999999999820e+02
8.235470666666666375e+02
8.235847666666666100e+02
8.236223999999999705e+02
8.236769333333332952e+02
8.248012666666667201e+02
8.248207999999999629e+02
8.248653333333332967e+02
8.248814999999999600e+02
8.249413333333333185e+02
8.251378666666666959e+02
8.251835999999999558e+02
8.252886333333333369e+02
8.253000666666666802e+02
8.253878666666666959e+02
8.254247000000000298e+02
8.257648000000000366e+02
8.261999333333333198e+02
8.262520666666666784e+02
8.262885999999999740e+02
8.262947333333332836e+02
8.270279000000000451e+02
8.272933000000000447e+02
8.273343999999999596e+02
8.274701333333333650e+02
8.275146999999999480e+02
8.275408333333333530e+02
8.276676333333333559e+02
8.277372666666666419e+02
8.277520333333333156e+02
8.278040666666666993e+02
8.278377333333332899e+02
8.278593666666666877e+02
8.278762666666666519e+02
8.278815333333333228e+02
8.278932666666667046e+02
8.279108999999999696e+02
8.279196333333333087e+02
8.279235999999999649e+02
8.279327333333333172e+02
8.279426999999999452e+02
8.279468000000000529e+02
8.279519000000000233e+02
8.280102333333333036e+02
8.280428666666666686e+02
8.281009000000000242e+02
8.281102333333333263e+02
8.281539000000000215e+02
8.286866999999999734e+02
8.289606333333333623e+02
8.294318666666666786e+02
8.294577000000000453e+02
8.294687999999999874e+02
8.300489000000000033e+02
8.311630000000000109e+02
8.317088999999999714e+02
8.317471666666666579e+02
8.317524666666666917e+02
8.318144999999999527e+02
8.319365000000000236e+02
8.323190333333333228e+02
8.335743666666667195e+02
8.337879000000000360e+02
8.339091666666666924e+02
8.339651666666666188e+02
8.341542666666666719e+02
8.346448333333332812e+02
8.352462666666666564e+02
8.352608333333333803e+02
8.353034999999999854e+02
8.353337666666666337e+02
8.356885999999999513e+02
8.357030666666667003e+02
8.357140000000000555e+02
8.357250666666666348e+02
8.357332666666666228e+02
8.357402333333333218e+02
8.358234999999999673e+02
8.360760999999999967e+02
8.360851000000000113e+02
8.360931000000000495e+02
8.362656333333333123e+02
8.362920666666666420e+02
8.366093333333333248e+02
8.367031333333333123e+02
8.368592999999999620e+02
8.368847666666666782e+02
8.369098999999999933e+02
8.377241000000000213e+02
8.381779999999999973e+02
8.383790333333333820e+02
8.383908999999999878e+02
8.384296666666666624e+02
8.385062000000000353e+02
8.385074666666666872e+02
8.385130000000000337e+02
8.385336666666667043e+02
8.385420000000000300e+02
8.385523333333333085e+02
8.385570000000000164e+02
8.385875999999999522e+02
8.386287333333333436e+02
8.387238999999999578e+02
8.387297666666667055e+02
8.387374666666667054e+02
8.388097999999999956e+02
8.388828666666667004e+02
8.397559666666667226e+02
8.397636666666667224e+02
8.397764333333333298e+02
8.402367333333332908e+02
8.403058999999999514e+02
8.403366666666667015e+02
8.404043000000000347e+02
8.406436333333333550e+02
8.415898333333333312e+02
8.421539333333333843e+02
8.422303333333333057e+02
8.422518999999999778e+02
8.422792666666666719e+02
8.423851666666666915e+02
8.426702333333333854e+02
8.428726333333332832e+02
8.429174666666666553e+02
8.445008000000000266e+02
8.445109666666667181e+02
8.445198666666666441e+02
8.445549666666667008e+02
8.445662333333333436e+02
8.445786000000000513e+02
8.445940000000000509e+02
8.446089666666666744e+02
8.446403666666666368e+02
8.446485999999999876e+02
8.446788000000000238e+02
8.447017333333333227e+02
8.447149333333333061e+02
8.447406333333333350e+02
8.449329999999999927e+02
8.455081999999999880e+02
8.459917000000000371e+02
8.460077333333333627e+02
8.461177666666666255e+02
8.461224666666666963e+02
8.461275666666666666e+02
8.461340666666666266e+02
8.461542666666666719e+02
8.461628333333333103e+02
8.461835666666667066e+02
8.462135333333333165e+02
8.464863333333332776e+02
8.465297000000000480e+02
8.466555333333333238e+02
8.466775666666666211e+02
8.467088666666667223e+02
8.467209666666666408e+02
8.468128666666666504e+02
8.468792333333333318e+02
8.468965666666666721e+02
8.469271666666667215e+02
8.469510999999999967e+02
8.469761999999999489e+02
8.470066000000000486e+02
8.470305333333333238e+02
8.470950000000000273e+02
8.471162000000000489e+02
8.472136666666666542e+02
8.472587333333333390e+02
8.473781000000000176e+02
8.474463333333333139e+02
8.474621666666666897e+02
8.475004666666666253e+02
8.475243000000000393e+02
8.476039666666666790e+02
8.476240666666666357e+02
8.476753333333333558e+02
8.476863333333333230e+02
8.476962666666667019e+02
8.477451333333333423e+02
8.477883666666666613e+02
8.477937333333333072e+02
8.479865333333333410e+02
8.480000999999999749e+02
8.481198333333333039e+02
8.487066333333333432e+02
8.488603666666666641e+02
8.488948000000000320e+02
8.489251666666666551e+02
8.489622000000000526e+02
8.489831333333332850e+02
8.489992333333333363e+02
8.490130666666666457e+02
8.490651666666666415e+02
8.490802666666667164e+02
8.490882666666666410e+02
8.492437333333333527e+02
8.493351333333333741e+02
8.496334666666666635e+02
8.496834333333333689e+02
8.497038666666666131e+02
8.497859333333333325e+02
8.498658333333332848e+02
8.499442999999999984e+02
8.500594333333333452e+02
8.500679000000000087e+02
8.501017000000000507e+02
8.501707666666666228e+02
8.507405666666667230e+02
8.511286666666666179e+02
8.511530666666666320e+02
8.511844666666667081e+02
8.514977999999999838e+02
8.517944666666667217e+02
8.528010333333332937e+02
8.535449666666667099e+02
8.535511000000000195e+02
8.535873333333332766e+02
8.536687666666666701e+02
8.537154000000000451e+02
8.537604000000000042e+02
8.537713999999999714e+02
8.538446666666666260e+02
8.546031333333332896e+02
8.546119999999999663e+02
8.546500666666667030e+02
8.546715333333332865e+02
8.549060666666666748e+02
8.549258333333333439e+02
8.551594333333333680e+02
8.554287666666666610e+02
8.556958333333333258e+02
8.557474999999999454e+02
8.557848000000000184e+02
8.567531999999999925e+02
8.576571999999999889e+02
8.590412000000000035e+02
8.590538000000000238e+02
8.590683666666666340e+02
8.591072666666666464e+02
8.591255999999999631e+02
8.591697333333332836e+02
8.592232333333333827e+02
8.593010333333332937e+02
8.593379333333333534e+02
8.593657666666666728e+02
8.594063666666667132e+02
8.594408333333333303e+02
8.595311333333332868e+02
8.595612333333333481e+02
8.595796666666666397e+02
8.596545666666667103e+02
8.597174999999999727e+02
8.597974000000000387e+02
8.598243999999999687e+02
8.598370999999999640e+02
8.598692999999999529e+02
8.599010666666666793e+02
8.599347666666666328e+02
8.599773333333333767e+02
8.600335999999999785e+02
8.601031666666666524e+02
8.601439000000000306e+02
8.601536333333333459e+02
8.603251999999999953e+02
8.603347333333333609e+02
8.603682000000000016e+02
8.604550000000000409e+02
8.605294999999999845e+02
8.612278000000000020e+02
8.612576999999999998e+02
8.613246666666666442e+02
8.614691000000000258e+02
8.617210000000000036e+02
8.619198666666666213e+02
8.620403666666666140e+02
8.622714999999999463e+02
8.626550333333333356e+02
8.626681666666667070e+02
8.635177333333333536e+02
8.636268333333333658e+02
8.636457666666666455e+02
8.636813333333333276e+02
8.641943999999999733e+02
8.642433333333333394e+02
8.642924333333332925e+02
8.643039999999999736e+02
8.643666333333333114e+02
8.657569666666666990e+02
8.658058666666667023e+02
8.658705666666667184e+02
8.665732666666666546e+02
8.668545000000000300e+02
8.668818999999999733e+02
8.671815666666666402e+02
8.673160000000000309e+02
8.673543666666666923e+02
8.675936000000000377e+02
8.676083666666667114e+02
8.676740999999999531e+02
8.677003666666666959e+02
8.677064333333332797e+02
8.677244333333333088e+02
8.677288999999999533e+02
8.677419999999999618e+02
8.677550999999999704e+02
8.677590333333333774e+02
8.677699666666666189e+02
8.677981999999999516e+02
8.678595333333333883e+02
8.679174000000000433e+02
8.687336666666666360e+02
8.690159666666667135e+02
8.690544333333333498e+02
8.694863333333332776e+02
8.695521666666667215e+02
8.696349666666666280e+02
8.696708666666667114e+02
8.697106999999999744e+02
8.697973333333333130e+02
8.698068666666666786e+02
8.698740999999999985e+02
8.699624333333333652e+02
8.700236333333333505e+02
8.701375333333332946e+02
8.703602333333333263e+02
8.703794666666666444e+02
8.703878666666666959e+02
8.705366000000000213e+02
8.712172333333332972e+02
8.712354333333333898e+02
8.714032999999999447e+02
8.714130000000000109e+02
8.714325333333333674e+02
8.714544333333333270e+02
8.714801333333333559e+02
8.715071333333332859e+02
8.715139333333332843e+02
8.715424666666666553e+02
8.715953666666666777e+02
8.716253666666666504e+02
8.716467666666666219e+02
8.716589999999999918e+02
8.716774333333332834e+02
8.717736999999999625e+02
8.717935999999999694e+02
8.718713666666666313e+02
8.719249333333333425e+02
8.719629333333333534e+02
8.719805000000000064e+02
8.719820333333333338e+02
8.720712333333333390e+02
8.720860333333333756e+02
8.720990333333332956e+02
8.721023333333333767e+02
8.721585000000000036e+02
8.722175666666666984e+02
8.723519333333333634e+02
8.725937999999999874e+02
8.735792999999999893e+02
8.736057666666666819e+02
8.737865000000000464e+02
8.738026333333333469e+02
8.738126666666667006e+02
8.738410666666666202e+02
8.738607333333333145e+02
8.738804000000000087e+02
8.739147000000000389e+02
8.739506000000000085e+02
8.739704666666666526e+02
8.740365666666666584e+02
8.740664666666666562e+02
8.740846000000000231e+02
8.741071333333333087e+02
8.741233333333333348e+02
8.741692333333332954e+02
8.742157999999999447e+02
8.742463000000000193e+02
8.743003999999999678e+02
8.743666333333333114e+02
8.745909000000000333e+02
8.746118999999999915e+02
8.746306666666666843e+02
8.746431666666666160e+02
8.747706666666666706e+02
8.748224666666666280e+02
8.748360666666666248e+02
8.749288999999999987e+02
8.753514333333333752e+02
8.760171666666666397e+02
8.760395666666667012e+02
8.764441666666666606e+02
8.765097333333333154e+02
8.765488666666666404e+02
8.765561333333333778e+02
8.769077333333333399e+02
8.769368333333333112e+02
8.780581666666666933e+02
8.781348000000000411e+02
8.784854333333333898e+02
8.785534999999999854e+02
8.786726333333333514e+02
8.787821000000000140e+02
8.788687666666667155e+02
8.789948666666666668e+02
8.803383000000000038e+02
8.805838333333333594e+02
8.806185666666666521e+02
8.806609666666666953e+02
8.806865333333333865e+02
8.807215666666667175e+02
8.807314000000000078e+02
8.807373999999999796e+02
8.807678666666666913e+02
8.809784666666666908e+02
8.810036666666666179e+02
8.810463666666666995e+02
8.810726666666666915e+02
8.811180000000000518e+02
8.811636333333333369e+02
8.811935666666666975e+02
8.812069999999999936e+02
8.812394000000000460e+02
8.812646999999999480e+02
8.813292000000000144e+02
8.813767333333332772e+02
8.814250333333333174e+02
8.815410333333333028e+02
8.823753666666666504e+02
8.824208999999999605e+02
8.828284333333333507e+02
8.830732666666666546e+02
8.830889333333333298e+02
8.830983999999999696e+02
8.832883666666666613e+02
8.832990333333333410e+02
8.833049999999999500e+02
8.833475666666666939e+02
8.833577000000000226e+02
8.834136333333333369e+02
8.844774666666667144e+02
8.845131666666666206e+02
8.846659666666666908e+02
8.846922666666666828e+02
8.848905333333333374e+02
8.849563666666666677e+02
8.851099333333332879e+02
8.852162666666666837e+02
8.853065000000000282e+02
8.853517000000000507e+02
8.853562333333333072e+02
8.853794666666666444e+02
8.854356333333333851e+02
8.854759000000000242e+02
8.854846999999999753e+02
8.860196999999999434e+02
8.865825999999999567e+02
8.866117666666666537e+02
8.866439000000000306e+02
8.867282333333333781e+02
8.867344000000000506e+02
8.870497333333332790e+02
8.871573666666666895e+02
8.871974999999999909e+02
8.872748666666666395e+02
8.885208666666666204e+02
8.885724666666666280e+02
8.885857666666667001e+02
8.886439000000000306e+02
8.887053666666666913e+02
8.889462333333333390e+02
8.890196666666666943e+02
8.890522666666666964e+02
8.891577333333333399e+02
8.892270333333333383e+02
8.905138333333333094e+02
8.909562333333333299e+02
8.909790000000000418e+02
8.909909333333333734e+02
8.910244000000000142e+02
8.910369333333333088e+02
8.910487000000000535e+02
8.912044333333333270e+02
8.913082000000000562e+02
8.913317666666666810e+02
8.914860333333333529e+02
8.917032666666666501e+02
8.917179666666667117e+02
8.917709999999999582e+02
8.919881000000000313e+02
8.927634000000000469e+02
8.927730000000000246e+02
8.927853333333333694e+02
8.928464999999999918e+02
8.928509333333333871e+02
8.928785333333332801e+02
8.932391666666666197e+02
8.933904333333333625e+02
8.934462999999999511e+02
8.934792999999999665e+02
8.935189000000000306e+02
8.935910000000000082e+02
8.937264999999999873e+02
8.939012666666666291e+02
8.939500666666666575e+02
8.946292333333333318e+02
8.947521333333332905e+02
8.952562000000000353e+02
8.953352999999999611e+02
8.953514333333333752e+02
8.954199666666667099e+02
8.968551666666667188e+02
8.968820666666666739e+02
8.969813666666666450e+02
8.970574666666666417e+02
8.970866999999999507e+02
8.972036333333333005e+02
8.972303333333333057e+02
8.972750333333333401e+02
8.973224333333333789e+02
8.974589666666666972e+02
8.974759999999999991e+02
8.975096333333333405e+02
8.975434666666666317e+02
8.976003666666666732e+02
8.976355999999999540e+02
8.977538666666666813e+02
8.977958666666667114e+02
8.978350000000000364e+02
8.980111666666666679e+02
8.986759666666666817e+02
8.987272000000000389e+02
8.987390666666666448e+02
8.994220666666666375e+02
8.994360666666666475e+02
8.994550666666666530e+02
8.995404333333333398e+02
8.997535000000000309e+02
8.997809333333333370e+02
8.997844666666666171e+02
8.998583333333333485e+02
9.001245666666666239e+02
9.009826333333332968e+02
9.018612000000000535e+02
9.018691333333333660e+02
9.018834666666666635e+02
9.018896666666666988e+02
9.018949999999999818e+02
9.021118999999999915e+02
9.033234999999999673e+02
9.035119666666666944e+02
9.039487333333332799e+02
9.040429000000000315e+02
9.040626333333333378e+02
9.040842000000000098e+02
9.040933333333333621e+02
9.041011333333333369e+02
9.041183666666667023e+02
9.041739333333333661e+02
9.041919333333332816e+02
9.042405333333333601e+02
9.042429333333333261e+02
9.042708000000000084e+02
9.043344666666666853e+02
9.043575333333333219e+02
9.043943333333332930e+02
9.044072333333333518e+02
9.049121333333333723e+02
9.056075333333333219e+02
9.058823999999999614e+02
9.059076666666666142e+02
9.078986333333333505e+02
9.080306666666666615e+02
9.081501666666666779e+02
9.084425333333333583e+02
9.087145333333332928e+02
9.089255333333333056e+02
9.089667333333333090e+02
9.089828333333333603e+02
9.105508999999999560e+02
9.105574333333332788e+02
9.106673666666666804e+02
9.114315666666666402e+02
9.114411333333333687e+02
9.114419666666666444e+02
9.122700999999999567e+02
9.123007333333333690e+02
9.123478999999999814e+02
9.131658666666667159e+02
9.133206000000000131e+02
9.134070666666666511e+02
9.147711333333332959e+02
9.149925666666666757e+02
9.150038333333333185e+02
9.150374666666666599e+02
9.150684333333333598e+02
9.153290666666666766e+02
9.154546000000000276e+02
9.155266666666666424e+02
9.155280333333333829e+02
9.155800000000000409e+02
9.157948333333333721e+02
9.161857666666667228e+02
9.162662333333333891e+02
9.162926333333333559e+02
9.163448666666666895e+02
9.165078333333333376e+02
9.165438333333332821e+02
9.166856666666666342e+02
9.167042666666666264e+02
9.167238333333333458e+02
9.167940999999999576e+02
9.174506333333333714e+02
9.174692000000000007e+02
9.174741333333333841e+02
9.175052333333333081e+02
9.175118666666667195e+02
9.176494666666666262e+02
9.180676666666666961e+02
9.180842999999999847e+02
9.180936666666666497e+02
9.181187666666667155e+02
9.184509000000000469e+02
9.188867999999999938e+02
9.189053999999999860e+02
9.189293666666666240e+02
9.190388000000000375e+02
9.190743333333333567e+02
9.191207333333333054e+02
9.192112333333333254e+02
9.192431000000000267e+02
9.200336333333333414e+02
9.200700666666666621e+02
9.200967000000000553e+02
9.208219333333332770e+02
9.209571666666666943e+02
9.209760999999999740e+02
9.209941000000000031e+02
9.210942333333333636e+02
9.223104333333333216e+02
9.223545666666666420e+02
9.224041333333333341e+02
9.224128333333333103e+02
9.227916666666666288e+02
9.228609333333333780e+02
9.229439333333333479e+02
9.230574666666666417e+02
9.232336333333333869e+02
9.232510999999999513e+02
9.233899000000000115e+02
9.234186999999999443e+02
9.234406666666666297e+02
9.234583999999999833e+02
9.235783000000000129e+02
9.238001666666666551e+02
9.239769333333333634e+02
9.241261666666666770e+02
9.242384333333333188e+02
9.250437333333333072e+02
9.250715666666666266e+02
9.256486333333333505e+02
9.260001666666667006e+02
9.261420666666666648e+02
9.275860666666666248e+02
9.276598999999999933e+02
9.289231666666667024e+02
9.290408333333333530e+02
9.290530333333333601e+02
9.292809333333333370e+02
9.301103666666666641e+02
9.308855333333333419e+02
9.319454333333333125e+02
9.319605000000000246e+02
9.319695333333332883e+02
9.319989333333332979e+02
9.320290666666667221e+02
9.320517333333333454e+02
9.320599333333333334e+02
9.320793333333333521e+02
9.321109000000000151e+02
9.322703999999999951e+02
9.323965333333333092e+02
9.326462333333333845e+02
9.326833666666666431e+02
9.335018666666666149e+02
9.335329000000000406e+02
9.335438333333332821e+02
9.336030333333333147e+02
9.336109333333333780e+02
9.336270666666666784e+02
9.336329666666666753e+02
9.340626333333333378e+02
9.344397333333333791e+02
9.344871333333333041e+02
9.344964333333333570e+02
9.345182666666667046e+02
9.346574333333333016e+02
9.346748999999999796e+02
9.346892666666666400e+02
9.347551999999999452e+02
9.348224333333333789e+02
9.348369666666666262e+02
9.348869333333333316e+02
9.349603333333333239e+02
9.350590999999999440e+02
9.350929333333333489e+02
9.351131000000000313e+02
9.358243999999999687e+02
9.358944000000000187e+02
9.364141666666666879e+02
9.364569000000000187e+02
9.375711666666666133e+02
9.376018666666666377e+02
9.376417999999999893e+02
9.376582333333333281e+02
9.376921999999999571e+02
9.377432333333333645e+02
9.383982666666667001e+02
9.385676666666666961e+02
9.386178333333333512e+02
9.386377666666667210e+02
9.386399000000000115e+02
9.386621333333333723e+02
9.394451999999999998e+02
9.396944999999999482e+02
9.397178666666666231e+02
9.398082000000000562e+02
9.398447333333333518e+02
9.399061000000000377e+02
9.399475666666667166e+02
9.399966333333333068e+02
9.401148666666666713e+02
9.401282333333333554e+02
9.401717999999999620e+02
9.402163333333332957e+02
9.402467333333332817e+02
9.402507666666666637e+02
9.402594333333332770e+02
9.402646333333333359e+02
9.402720333333332974e+02
9.402934333333333825e+02
9.402978000000000520e+02
9.403053999999999633e+02
9.403222666666666782e+02
9.403832333333333509e+02
9.404193333333333840e+02
9.404525333333333492e+02
9.404995333333333747e+02
9.405399333333333516e+02
9.413965666666666721e+02
9.414175000000000182e+02
9.414280999999999722e+02
9.418586999999999989e+02
9.418752666666666755e+02
9.420613333333333230e+02
9.423463666666666541e+02
9.427499333333333880e+02
9.440572666666666919e+02
9.444009999999999536e+02
9.459708666666666659e+02
9.459827666666666346e+02
9.460042666666666946e+02
9.460132666666667092e+02
9.460367999999999711e+02
9.460565333333332774e+02
9.460830333333333328e+02
9.461390333333333729e+02
9.462498666666666622e+02
9.465771666666666988e+02
9.466615000000000464e+02
9.475994333333333088e+02
9.476075333333333219e+02
9.476128333333333558e+02
9.479881333333332805e+02
9.480540333333333365e+02
9.481214333333333570e+02
9.481517999999999802e+02
9.482336666666666360e+02
9.482649000000000115e+02
9.483934666666666544e+02
9.484184666666666317e+02
9.484310666666666521e+02
9.484377666666666755e+02
9.484745666666666466e+02
9.485050999999999704e+02
9.485358999999999696e+02
9.485740333333333183e+02
9.486956333333333760e+02
9.487246000000000095e+02
9.487557666666666591e+02
9.487866666666666333e+02
9.488175666666667212e+02
9.488724333333333334e+02
9.489008666666666159e+02
9.489409333333333052e+02
9.489470999999999776e+02
9.489911333333333232e+02
9.491068000000000211e+02
9.492806666666666615e+02
9.493790333333333820e+02
9.495397000000000389e+02
9.495573333333333039e+02
9.498365666666666129e+02
9.498988000000000511e+02
9.499164666666666790e+02
9.499385666666667021e+02
9.500484000000000151e+02
9.501164666666666108e+02
9.502904333333333398e+02
9.503576666666666597e+02
9.503730333333332965e+02
9.503912000000000262e+02
9.504144333333333634e+02
9.505756999999999834e+02
9.505947999999999638e+02
9.507472666666666328e+02
9.510692666666666355e+02
9.512043333333333521e+02
9.512305333333333692e+02
9.512536666666666179e+02
9.513185999999999467e+02
9.513714666666667199e+02
9.514020666666666557e+02
9.520854000000000497e+02
9.525411666666666406e+02
9.526452000000000453e+02
9.526765666666666448e+02
9.527524333333333288e+02
9.528366666666667015e+02
9.531348333333332903e+02
9.532953999999999724e+02
9.533237333333332799e+02
9.539390333333333274e+02
9.539502999999999702e+02
9.540177333333333536e+02
9.540577333333333172e+02
9.546768666666666832e+02
9.546979333333333670e+02
9.550126999999999953e+02
9.554172666666667055e+02
9.554276333333333469e+02
9.554470999999999776e+02
9.556294666666666444e+02
9.556575333333333901e+02
9.556686999999999443e+02
9.556871999999999616e+02
9.557154000000000451e+02
9.557336333333333869e+02
9.557515666666666903e+02
9.567958333333333485e+02
9.568119666666666490e+02
9.568238333333333685e+02
9.571559333333333370e+02
9.574224000000000387e+02
9.574549666666666781e+02
9.574761666666666997e+02
9.575519333333332952e+02
9.575727000000000544e+02
9.575869666666666262e+02
9.576277333333333672e+02
9.576837000000000444e+02
9.577123666666666395e+02
9.577283333333333530e+02
9.577440000000000282e+02
9.578424666666666099e+02
9.581516000000000304e+02
9.581645666666667012e+02
9.583730666666666593e+02
9.597868999999999460e+02
9.601479666666666617e+02
9.612866666666666333e+02
9.618739666666666608e+02
9.623781666666666297e+02
9.624302999999999884e+02
9.626893999999999778e+02
9.627125333333333401e+02
9.627343666666666877e+02
9.628050333333333128e+02
9.628224000000000160e+02
9.628532000000000153e+02
9.628718666666666195e+02
9.628775000000000546e+02
9.628987333333333254e+02
9.629258666666667068e+02
9.629965666666666948e+02
9.630484999999999900e+02
9.630759000000000469e+02
9.631154999999999973e+02
9.642289666666666790e+02
9.646831666666666933e+02
9.646938999999999851e+02
9.647245333333332837e+02
9.647535000000000309e+02
9.647733333333333121e+02
9.647877666666666983e+02
9.648222333333333154e+02
9.648529333333333398e+02
9.648604666666666390e+02
9.649039000000000215e+02
9.650371000000000095e+02
9.650597999999999956e+02
9.654545666666666648e+02
9.655344999999999800e+02
9.655428333333333057e+02
9.655566999999999780e+02
9.656757000000000062e+02
9.657236666666666451e+02
9.657325666666666848e+02
9.659356000000000222e+02
9.660356000000000449e+02
9.661898666666667168e+02
9.662202999999999520e+02
9.662308666666666568e+02
9.662580333333332874e+02
9.664527333333332990e+02
9.665983999999999696e+02
9.666308666666666340e+02
9.667003666666666959e+02
9.668793666666666695e+02
9.669415333333333820e+02
9.673208333333333258e+02
9.675190999999999804e+02
9.675938666666667132e+02
9.676249000000000251e+02
9.676390666666666220e+02
9.676556000000000495e+02
9.677468333333333703e+02
9.677732666666667001e+02
9.678220000000000027e+02
9.678414000000000215e+02
9.679313333333333276e+02
9.679769999999999754e+02
9.680032333333333554e+02
9.685845333333332974e+02
9.686539333333333843e+02
9.687217000000000553e+02
9.687908999999999651e+02
9.688486666666666451e+02
9.688781999999999925e+02
9.688967333333333727e+02
9.695474000000000387e+02
9.695526666666667097e+02
9.695651333333332786e+02
9.695759000000000469e+02
9.695951999999999771e+02
9.696119999999999663e+02
9.696196666666667170e+02
9.696482333333333372e+02
9.697574666666666872e+02
9.698577000000000226e+02
9.699471333333333405e+02
9.699961666666666815e+02
9.700358666666667204e+02
9.707073666666666441e+02
9.707178333333333740e+02
9.707559999999999718e+02
9.707812000000000126e+02
9.707861000000000331e+02
9.708436000000000377e+02
9.712427000000000135e+02
9.712532333333333554e+02
9.714586333333332959e+02
9.714995666666666239e+02
9.715542000000000371e+02
9.715615666666666357e+02
9.715954333333332897e+02
9.716169666666667126e+02
9.716448000000000320e+02
9.716633000000000493e+02
9.716889333333333525e+02
9.717217000000000553e+02
9.717768999999999551e+02
9.718343333333333476e+02
9.718649333333332834e+02
9.719897666666666964e+02
9.720127666666667210e+02
9.720955333333333783e+02
9.728950666666667075e+02
9.729479000000000042e+02
9.730425666666666302e+02
9.730534999999999854e+02
9.731975333333333538e+02
9.732091666666666470e+02
9.732663000000000011e+02
9.732997666666666419e+02
9.733601333333333514e+02
9.733890000000000100e+02
9.734925666666666757e+02
9.735241333333333387e+02
9.736858999999999469e+02
9.737448666666666668e+02
9.738017666666667083e+02
9.738794000000000324e+02
9.739062000000000126e+02
9.740512999999999693e+02
9.740678333333332830e+02
9.740875333333333401e+02
9.741069666666667217e+02
9.741478333333333239e+02
9.741612000000000080e+02
9.743810333333333347e+02
9.744251666666666551e+02
9.745891000000000304e+02
9.749677666666666482e+02
9.750691333333332977e+02
9.751042999999999665e+02
9.752708666666666204e+02
9.753318000000000438e+02
9.753461333333333414e+02
9.754505333333332828e+02
9.756010666666666111e+02
9.756781999999999471e+02
9.757022333333333108e+02
9.757592666666666901e+02
9.758308333333333167e+02
9.758662666666666610e+02
9.759113333333333458e+02
9.760952999999999520e+02
9.768816000000000486e+02
9.769266666666666197e+02
9.769528999999999996e+02
9.769811666666666952e+02
9.770105999999999540e+02
9.770737000000000307e+02
9.772593000000000529e+02
9.772902666666666391e+02
9.773394333333333179e+02
9.774633000000000038e+02
9.774932333333333645e+02
9.775083333333333258e+02
9.775287333333333208e+02
9.776119666666667172e+02
9.777507333333333008e+02
9.782486999999999853e+02
9.783238666666666177e+02
9.785193000000000438e+02
9.787229333333333443e+02
9.787623666666667077e+02
9.789483666666666295e+02
9.793349666666666735e+02
9.797374333333333425e+02
9.797661666666666633e+02
9.797968666666666877e+02
9.798330666666666957e+02
9.799962666666666564e+02
9.800801333333333787e+02
9.801135666666666566e+02
9.801846000000000458e+02
9.802084999999999582e+02
9.802159666666666453e+02
9.802448666666666668e+02
9.802601333333333287e+02
9.802660333333333256e+02
9.802785000000000082e+02
9.802977333333333263e+02
9.803536666666666406e+02
9.804263666666666950e+02
9.804586666666666588e+02
9.819531666666666752e+02
9.820031333333333805e+02
9.822191333333333887e+02
9.827631666666666206e+02
9.835980333333333192e+02
9.836489333333333889e+02
9.836578333333333148e+02
9.839904333333333852e+02
9.843625333333333174e+02
9.846563999999999623e+02
9.859280999999999722e+02
9.859728333333333694e+02
9.859863000000000284e+02
9.860393333333333885e+02
9.860676333333333332e+02
9.861580333333333783e+02
9.862264333333333752e+02
9.862516666666666652e+02
9.864341333333333068e+02
9.864412666666667064e+02
9.866303333333332830e+02
9.867901000000000522e+02
9.868418000000000347e+02
9.870864333333333889e+02
9.873774666666666917e+02
9.873990666666666129e+02
9.874083000000000538e+02
9.874844000000000506e+02
9.874954999999999927e+02
9.875070333333333110e+02
9.875486333333333278e+02
9.875743666666667195e+02
9.877391333333333705e+02
9.877563666666666222e+02
9.888693333333333157e+02
9.888844666666666399e+02
9.888920666666666648e+02
9.889065333333333001e+02
9.889463333333333139e+02
9.889661999999999580e+02
9.889864999999999782e+02
9.890304999999999609e+02
9.890789999999999509e+02
9.891725333333333765e+02
9.892466333333333068e+02
9.892807666666666364e+02
9.893022999999999456e+02
9.893320999999999685e+02
9.893971000000000231e+02
9.894148333333333767e+02
9.894425666666667212e+02
9.896087666666666109e+02
9.896544999999999845e+02
9.896724666666666508e+02
9.896902999999999793e+02
9.897305999999999813e+02
9.897695333333333565e+02
9.897978666666666641e+02
9.898255000000000337e+02
9.898991333333333387e+02
9.899227333333333263e+02
9.899910333333333483e+02
9.900230999999999995e+02
9.900857999999999493e+02
9.901941666666666606e+02
9.902534000000000560e+02
9.903208666666666886e+02
9.910979999999999563e+02
9.919239333333333661e+02
9.919480999999999540e+02
9.919989000000000487e+02
9.929876666666666551e+02
9.930037666666667064e+02
9.936670000000000300e+02
9.937022333333333108e+02
9.937211666666667043e+02
9.938422000000000480e+02
9.938883333333333212e+02
9.939105333333333192e+02
9.939779666666667026e+02
9.940288666666666586e+02
9.941055999999999813e+02
9.941527333333333445e+02
9.941743000000000166e+02
9.942304000000000315e+02
9.942507333333333008e+02
9.942574333333333243e+02
9.942760333333333165e+02
9.942862333333333709e+02
9.943148333333333539e+02
9.944365999999999985e+02
9.944633999999999787e+02
9.944947666666666919e+02
9.945598666666667214e+02
9.957158333333333076e+02
9.961079999999999472e+02
9.961245666666666239e+02
9.961861999999999853e+02
9.962344333333332997e+02
9.964373333333332994e+02
9.965118333333333567e+02
9.965403666666666140e+02
9.967418000000000120e+02
9.973998333333332766e+02
9.977880000000000109e+02
9.978201000000000249e+02
9.979269333333332952e+02
9.979429000000000087e+02
9.979767000000000507e+02
9.981503666666666277e+02
9.983402333333333445e+02
9.983755666666667139e+02
9.984476666666666915e+02
9.985335666666666157e+02
9.992705999999999449e+02
9.993897333333333108e+02
9.993971000000000231e+02
9.994020333333332928e+02
9.994107000000000198e+02
9.997166666666666970e+02
9.998505333333333738e+02
9.998980666666666366e+02
9.999418333333333067e+02
1.000094200000000001e+03
1.000164899999999989e+03
1.000177333333333308e+03
1.000216300000000047e+03
1.000230300000000057e+03
1.000244299999999953e+03
1.000265200000000050e+03
1.000284033333333355e+03
1.000315166666666642e+03
1.000338133333333303e+03
1.000358133333333285e+03
1.000389699999999948e+03
1.000432766666666680e+03
1.000496166666666682e+03
1.000537333333333322e+03
1.000556133333333378e+03
1.000597499999999968e+03
1.000653299999999945e+03
1.000669399999999996e+03
1.000719466666666676e+03
1.000750366666666650e+03
1.000756499999999960e+03
1.002143599999999992e+03
1.002159800000000018e+03
1.002173333333333289e+03
1.002594500000000039e+03
1.002664099999999962e+03
1.002732866666666723e+03
1.003051799999999957e+03
1.003062733333333313e+03
1.003116666666666674e+03
1.003176399999999944e+03
1.003232733333333385e+03
1.003295833333333348e+03
1.003331099999999992e+03
1.004476400000000012e+03
1.004529866666666635e+03
1.004937599999999975e+03
1.005022600000000011e+03
1.005039066666666713e+03
1.005072266666666678e+03
1.005377533333333304e+03
1.006153400000000033e+03
1.006419766666666646e+03
1.006443933333333348e+03
1.006460033333333286e+03
1.006907166666666626e+03
1.006941100000000006e+03
1.006958066666666696e+03
1.006979533333333279e+03
1.007044700000000034e+03
1.007058899999999994e+03
1.007064933333333329e+03
1.007080866666666680e+03
1.007138233333333346e+03
1.007216433333333384e+03
1.007271566666666672e+03
1.007508600000000001e+03
1.007532733333333340e+03
1.007701533333333373e+03
1.007750833333333389e+03
1.007760266666666666e+03
1.007808766666666656e+03
1.007858299999999986e+03
1.007910966666666695e+03
1.008746433333333357e+03
1.008773533333333376e+03
1.008797900000000027e+03
1.009261166666666668e+03
1.009460233333333349e+03
1.009494500000000016e+03
1.009521233333333385e+03
1.009568066666666709e+03
1.009585333333333324e+03
1.009610266666666689e+03
1.009868500000000040e+03
1.009934399999999982e+03
1.009999666666666712e+03
1.010029366666666647e+03
1.010110833333333289e+03
1.010125800000000027e+03
1.010159633333333318e+03
1.010184533333333320e+03
1.010225699999999961e+03
1.010238266666666618e+03
1.010296799999999962e+03
1.010302699999999959e+03
1.010340933333333282e+03
1.010365533333333360e+03
1.010376033333333339e+03
1.010394000000000005e+03
1.010405433333333349e+03
1.010439566666666678e+03
1.010474466666666672e+03
1.010502666666666642e+03
1.010544499999999971e+03
1.010643366666666680e+03
1.010673400000000015e+03
1.010723600000000033e+03
1.010750499999999988e+03
1.010754733333333320e+03
1.010763266666666709e+03
1.010825133333333383e+03
1.011515733333333287e+03
1.011695633333333376e+03
1.011751266666666652e+03
1.011885633333333317e+03
1.012122166666666658e+03
1.012148299999999949e+03
1.012486700000000042e+03
1.012531833333333338e+03
1.012564799999999991e+03
1.012573999999999955e+03
1.012597833333333369e+03
1.012887100000000032e+03
1.012898533333333376e+03
1.012939566666666678e+03
1.013110366666666664e+03
1.014435633333333385e+03
1.014446033333333389e+03
1.014476199999999949e+03
1.014543366666666657e+03
1.014569799999999987e+03
1.014635033333333354e+03
1.015291799999999967e+03
1.016238133333333280e+03
1.016594533333333288e+03
1.016621733333333282e+03
1.017195633333333376e+03
1.017326400000000035e+03
1.018310433333333322e+03
1.018368100000000027e+03
1.018394166666666706e+03
1.018742033333333325e+03
1.018770233333333294e+03
1.018779233333333309e+03
1.018913099999999986e+03
1.018935166666666646e+03
1.018974533333333284e+03
1.019043233333333319e+03
1.019188499999999976e+03
1.019292766666666694e+03
1.019444399999999973e+03
1.019496966666666708e+03
1.019603066666666678e+03
1.019683899999999994e+03
1.019764866666666649e+03
1.019821433333333289e+03
1.019841033333333371e+03
1.019904933333333361e+03
1.019975999999999999e+03
1.020019433333333382e+03
1.020025433333333353e+03
1.020053766666666661e+03
1.020181000000000040e+03
1.020198733333333280e+03
1.020244299999999953e+03
1.020263033333333283e+03
1.020310399999999959e+03
1.020385066666666717e+03
1.020489199999999983e+03
1.020535899999999970e+03
1.020587033333333352e+03
1.020717066666666710e+03
1.020746999999999957e+03
1.020764133333333348e+03
1.020869933333333279e+03
1.021506166666666672e+03
1.022471066666666616e+03
1.022494299999999953e+03
1.022510066666666717e+03
1.022513266666666709e+03
1.022620166666666705e+03
1.022719833333333327e+03
1.022837066666666715e+03
1.024385800000000017e+03
1.025045299999999997e+03
1.025067466666666633e+03
1.025074533333333420e+03
1.025101499999999987e+03
1.025123700000000099e+03
1.025131466666666711e+03
1.025157333333333327e+03
1.025180900000000065e+03
1.025415700000000015e+03
1.025491800000000012e+03
1.025608999999999924e+03
1.026638666666666722e+03
1.026722133333333431e+03
1.026734633333333250e+03
1.026740099999999984e+03
1.026746933333333345e+03
1.026772133333333386e+03
1.026971433333333380e+03
1.027163066666666737e+03
1.027189699999999903e+03
1.027253133333333381e+03
1.027269999999999982e+03
1.027286433333333434e+03
1.027291533333333291e+03
1.027313666666666677e+03
1.027331799999999930e+03
1.027337433333333365e+03
1.027343066666666573e+03
1.027351766666666663e+03
1.027360733333333428e+03
1.027373033333333296e+03
1.027377366666666603e+03
1.027383333333333439e+03
1.027396566666666558e+03
1.027402566666666644e+03
1.027408966666666629e+03
1.027457233333333306e+03
1.027466733333333423e+03
1.027531633333333275e+03
1.027541966666666667e+03
1.027567299999999932e+03
1.027621399999999994e+03
1.028278600000000097e+03
1.028307266666666692e+03
1.028732066666666697e+03
1.028802400000000034e+03
1.029149699999999939e+03
1.029364666666666608e+03
1.029746466666666720e+03
1.029776100000000042e+03
1.029997333333333245e+03
1.030049466666666603e+03
1.030099633333333259e+03
1.030125700000000052e+03
1.030136999999999944e+03
1.030159200000000055e+03
1.030189766666666628e+03
1.030194433333333336e+03
1.030210100000000011e+03
1.030230999999999995e+03
1.030253766666666706e+03
1.030262733333333244e+03
1.030287666666666610e+03
1.030301899999999932e+03
1.030308966666666720e+03
1.030320333333333338e+03
1.030400300000000016e+03
1.030407666666666728e+03
1.030432399999999916e+03
1.030456066666666629e+03
1.030494400000000041e+03
1.031539533333333338e+03
1.031564733333333379e+03
1.031598500000000058e+03
1.031636566666666567e+03
1.031683566666666593e+03
1.031768066666666755e+03
1.031783733333333430e+03
1.031822733333333417e+03
1.032057866666666769e+03
1.032078666666666777e+03
1.032127099999999928e+03
1.032972233333333406e+03
1.032992133333333413e+03
1.033034066666666604e+03
1.033040500000000065e+03
1.033070133333333388e+03
1.033094966666666778e+03
1.033109033333333400e+03
1.033121533333333446e+03
1.033127300000000105e+03
1.033136133333333419e+03
1.033148266666666586e+03
1.033167066666666642e+03
1.033290099999999939e+03
1.033344333333333225e+03
1.033380066666666607e+03
1.033444933333333438e+03
1.034333666666666659e+03
1.034380766666666659e+03
1.034398766666666688e+03
1.034575566666666646e+03
1.034592466666666724e+03
1.034615733333333310e+03
1.034624333333333425e+03
1.034864800000000059e+03
1.034874533333333375e+03
1.035000500000000102e+03
1.035012500000000045e+03
1.035043533333333244e+03
1.035081699999999955e+03
1.035145066666666708e+03
1.035188466666666727e+03
1.035213899999999967e+03
1.035240033333333258e+03
1.035308866666666745e+03
1.035353733333333366e+03
1.035467466666666724e+03
1.035526333333333241e+03
1.035603733333333366e+03
1.035671900000000051e+03
1.035681233333333239e+03
1.035691700000000083e+03
1.035704333333333352e+03
1.035714099999999917e+03
1.035721866666666756e+03
1.035735533333333251e+03
1.035740999999999985e+03
1.035781166666666650e+03
1.035799933333333229e+03
1.035839600000000019e+03
1.035845000000000027e+03
1.035880300000000034e+03
1.035918533333333244e+03
1.035961600000000089e+03
1.036001333333333378e+03
1.036027399999999943e+03
1.036096166666666704e+03
1.036142399999999952e+03
1.036172966666666753e+03
1.036206366666666554e+03
1.036228366666666716e+03
1.036264699999999948e+03
1.036300333333333356e+03
1.036330866666666680e+03
1.037057266666666692e+03
1.037090599999999995e+03
1.037092300000000023e+03
1.037110066666666626e+03
1.037249700000000075e+03
1.037385766666666768e+03
1.037478699999999890e+03
1.037724300000000085e+03
1.038171199999999999e+03
1.038675066666666680e+03
1.039331633333333230e+03
1.039509299999999939e+03
1.039520800000000008e+03
1.039549033333333227e+03
1.039744266666666590e+03
1.039806066666666766e+03
1.041684099999999944e+03
1.041727399999999989e+03
1.041760866666666743e+03
1.041989533333333384e+03
1.042133966666666765e+03
1.042138633333333246e+03
1.042149666666666690e+03
1.042163433333333387e+03
1.042171900000000051e+03
1.042192700000000059e+03
1.042279266666666672e+03
1.042336566666666613e+03
1.042473700000000008e+03
1.042633466666666664e+03
1.042672566666666626e+03
1.042811400000000049e+03
1.043728800000000092e+03
1.043748066666666773e+03
1.043759266666666690e+03
1.043904466666666622e+03
1.043936300000000074e+03
1.043990333333333410e+03
1.044098266666666632e+03
1.044281166666666650e+03
1.044328666666666777e+03
1.044400699999999915e+03
1.044454300000000103e+03
1.044505333333333283e+03
1.044587333333333390e+03
1.044651033333333316e+03
1.044672633333333351e+03
1.044701666666666597e+03
1.044704633333333277e+03
1.044770033333333231e+03
1.044851466666666738e+03
1.045741566666666586e+03
1.046119266666666590e+03
1.046742966666666689e+03
1.046938799999999901e+03
1.048133733333333339e+03
1.048139733333333425e+03
1.048164266666666663e+03
1.048541233333333366e+03
1.048647866666666687e+03
1.048667366666666567e+03
1.048680499999999938e+03
1.048766599999999926e+03
1.048830366666666578e+03
1.048879533333333256e+03
1.048891366666666727e+03
1.048930499999999938e+03
1.048962866666666741e+03
1.049009333333333416e+03
1.049043833333333396e+03
1.049116033333333235e+03
1.049148366666666561e+03
1.049281400000000076e+03
1.049323333333333267e+03
1.049401733333333368e+03
1.049430333333333238e+03
1.049505900000000111e+03
1.050245333333333292e+03
1.050261533333333318e+03
1.050912233333333234e+03
1.051199233333333268e+03
1.051216266666666570e+03
1.051269466666666631e+03
1.051702433333333374e+03
1.052505300000000034e+03
1.052536666666666633e+03
1.052556033333333289e+03
1.052619133333333366e+03
1.052636866666666720e+03
1.052695966666666664e+03
1.052706333333333305e+03
1.052749533333333375e+03
1.052777166666666744e+03
1.052833766666666634e+03
1.052877266666666628e+03
1.053084133333333284e+03
1.053092666666666673e+03
1.053433266666666668e+03
1.053504799999999932e+03
1.053644466666666631e+03
1.054650666666666666e+03
1.054669666666666672e+03
1.055033466666666754e+03
1.055727333333333263e+03
1.056210700000000088e+03
1.056293699999999944e+03
1.056347233333333406e+03
1.056819233333333386e+03
1.057532066666666651e+03
1.057748000000000047e+03
1.057940599999999904e+03
1.058949133333333293e+03
1.059018399999999929e+03
1.059026900000000069e+03
1.059293866666666645e+03
1.059405233333333399e+03
1.059568133333333435e+03
1.059594633333333377e+03
1.059609699999999975e+03
1.059622233333333270e+03
1.059634766666666565e+03
1.059643433333333405e+03
1.059656366666666599e+03
1.059791666666666742e+03
1.060012600000000020e+03
1.060069566666666560e+03
1.061163000000000011e+03
1.061187333333333299e+03
1.061197833333333392e+03
1.061231266666666670e+03
1.061255699999999933e+03
1.061322033333333366e+03
1.061353166666666766e+03
1.061385199999999941e+03
1.061409066666666604e+03
1.061443566666666584e+03
1.061449133333333293e+03
1.061477733333333390e+03
1.061505000000000109e+03
1.061564166666666779e+03
1.061589733333333243e+03
1.061643900000000031e+03
1.061687133333333350e+03
1.061721133333333228e+03
1.061767233333333252e+03
1.061853366666666716e+03
1.061883233333333237e+03
1.061910233333333281e+03
1.061978833333333341e+03
1.062044499999999971e+03
1.062108833333333223e+03
1.062165333333333365e+03
1.062196333333333314e+03
1.062283866666666654e+03
1.062367299999999886e+03
1.062397833333333438e+03
1.062569633333333286e+03
1.062666666666666742e+03
1.062865733333333310e+03
1.062874399999999923e+03
1.062906933333333427e+03
1.062941633333333357e+03
1.063061899999999923e+03
1.063090966666666645e+03
1.063112933333333331e+03
1.063133733333333339e+03
1.063157500000000027e+03
1.063182499999999891e+03
1.063193133333333435e+03
1.063217666666666673e+03
1.063248366666666698e+03
1.063296499999999924e+03
1.063338799999999992e+03
1.063362133333333304e+03
1.063390166666666573e+03
1.063505966666666609e+03
1.063762466666666569e+03
1.063850066666666635e+03
1.063871399999999994e+03
1.063904866666666749e+03
1.063928100000000086e+03
1.063969766666666601e+03
1.063989700000000084e+03
1.064180066666666562e+03
1.064359500000000025e+03
1.065111066666666602e+03
1.065189200000000028e+03
1.065242899999999963e+03
1.066357933333333222e+03
1.066400100000000066e+03
1.066449000000000069e+03
1.066588666666666768e+03
1.066630300000000034e+03
1.066654333333333398e+03
1.066908133333333353e+03
1.066993933333333416e+03
1.068094966666666778e+03
1.068112466666666705e+03
1.068135166666666692e+03
1.068178766666666661e+03
1.068789399999999887e+03
1.068796299999999974e+03
1.069053366666666761e+03
1.069065299999999979e+03
1.069096000000000004e+03
1.069128133333333381e+03
1.069244866666666667e+03
1.069251099999999951e+03
1.069269333333333407e+03
1.069273833333333414e+03
1.069293200000000070e+03
1.069323866666666618e+03
1.069366666666666561e+03
1.069508633333333364e+03
1.069596433333333380e+03
1.070387300000000096e+03
1.070465833333333421e+03
1.070488133333333280e+03
1.070497766666666621e+03
1.070571133333333364e+03
1.070885833333333267e+03
1.070915233333333390e+03
1.071037666666666610e+03
1.071097500000000082e+03
1.071140100000000075e+03
1.071149599999999964e+03
1.071188466666666727e+03
1.071251299999999901e+03
1.071293033333333369e+03
1.072301799999999957e+03
1.072466633333333220e+03
1.072589333333333343e+03
1.072682666666666591e+03
1.072725266666666585e+03
1.072872166666666772e+03
1.072904266666666672e+03
1.072918633333333446e+03
1.072933366666666643e+03
1.072997766666666621e+03
1.073027166666666744e+03
1.073050566666666555e+03
1.073054900000000089e+03
1.073061733333333223e+03
1.073068533333333335e+03
1.073087466666666614e+03
1.073098099999999931e+03
1.073150566666666691e+03
1.074526333333333241e+03
1.074537800000000061e+03
1.074566266666666706e+03
1.074727333333333263e+03
1.074956133333333355e+03
1.075140599999999949e+03
1.075153166666666721e+03
1.075182666666666591e+03
1.076021633333333284e+03
1.077060933333333423e+03
1.077139066666666622e+03
1.077575133333333270e+03
1.078335033333333286e+03
1.078798700000000053e+03
1.078845466666666653e+03
1.078856199999999944e+03
1.079077733333333299e+03
1.079097133333333431e+03
1.079161833333333334e+03
1.079211266666666688e+03
1.079228166666666766e+03
1.079242466666666587e+03
1.079246633333333421e+03
1.079254966666666633e+03
1.079280400000000100e+03
1.079288000000000011e+03
1.079310766666666723e+03
1.079369766666666692e+03
1.079402633333333370e+03
1.079504833333333409e+03
1.079532133333333377e+03
1.079599866666666685e+03
1.079639499999999998e+03
1.079716566666666722e+03
1.080649633333333441e+03
1.080918733333333421e+03
1.081034233333333304e+03
1.081055166666666764e+03
1.081067633333333333e+03
1.081077500000000100e+03
1.081092699999999923e+03
1.081101666666666688e+03
1.081120166666666591e+03
1.081142800000000079e+03
1.081190000000000055e+03
1.081260899999999992e+03
1.081303100000000086e+03
1.081693866666666736e+03
1.082702399999999898e+03
1.083317933333333258e+03
1.083773599999999988e+03
1.083799633333333304e+03
1.083874433333333400e+03
1.083893466666666654e+03
1.083907699999999977e+03
1.083941366666666681e+03
1.084076366666666672e+03
1.084085466666666662e+03
1.084093599999999924e+03
1.084999633333333350e+03
1.085019133333333230e+03
1.085033233333333328e+03
1.085042400000000043e+03
1.085055066666666562e+03
1.085063533333333226e+03
1.085560166666666646e+03
1.085584299999999985e+03
1.085595900000000029e+03
1.085619099999999889e+03
1.085983166666666648e+03
1.086008633333333364e+03
1.086031666666666752e+03
1.086111900000000105e+03
1.086171033333333298e+03
1.086195766666666714e+03
1.086329099999999926e+03
1.088041999999999916e+03
1.088222733333333281e+03
1.088421466666666674e+03
1.088713600000000042e+03
1.090383433333333414e+03
1.090646600000000035e+03
1.090695566666666764e+03
1.090784333333333279e+03
1.091081633333333230e+03
1.091162399999999934e+03
1.091381200000000035e+03
1.091916933333333418e+03
1.091997699999999895e+03
1.092089333333333343e+03
1.092466899999999896e+03
1.092837966666666716e+03
1.092863800000000083e+03
1.092865299999999934e+03
1.092907333333333327e+03
1.092932700000000068e+03
1.093015000000000100e+03
1.093170100000000048e+03
1.093910933333333332e+03
1.094224766666666710e+03
1.094266166666666777e+03
1.094290233333333390e+03
1.094422600000000102e+03
1.094443666666666559e+03
1.094469766666666601e+03
1.094487566666666680e+03
1.094550433333333331e+03
1.094591566666666722e+03
1.094782099999999900e+03
1.094798833333333278e+03
1.095074833333333345e+03
1.095239000000000033e+03
1.095242033333333438e+03
1.095395733333333283e+03
1.096603066666666564e+03
1.096654366666666647e+03
1.096986933333333354e+03
1.097578600000000051e+03
1.097966466666666747e+03
1.098008833333333314e+03
1.098028700000000072e+03
1.098047333333333427e+03
1.098078866666666727e+03
1.098665233333333390e+03
1.098699399999999969e+03
1.098713133333333417e+03
1.098892266666666728e+03
1.098934700000000021e+03
1.099280899999999974e+03
1.099373100000000022e+03
1.099409499999999980e+03
1.099470399999999927e+03
1.099552333333333308e+03
1.099589533333333293e+03
1.099647933333333413e+03
1.099724699999999984e+03
1.099822200000000066e+03
1.099872000000000071e+03
1.100775433333333240e+03
1.100866999999999962e+03
1.101038900000000012e+03
1.101363433333333433e+03
1.101405866666666725e+03
1.102676200000000108e+03
1.102705233333333354e+03
1.102743866666666690e+03
1.102843666666666650e+03
1.102896766666666736e+03
1.103067500000000109e+03
1.103196366666666563e+03
1.103252533333333304e+03
1.103276833333333343e+03
1.103348533333333307e+03
1.103385700000000043e+03
1.103412433333333411e+03
1.103505933333333360e+03
1.103559866666666721e+03
1.103602799999999888e+03
1.103785033333333331e+03
1.104750866666666752e+03
1.104794699999999921e+03
1.104937300000000050e+03
1.105621900000000096e+03
1.105653433333333396e+03
1.106018433333333405e+03
1.107417466666666769e+03
1.107656433333333325e+03
1.107872333333333245e+03
1.107927566666666735e+03
1.107942199999999957e+03
1.108857433333333347e+03
1.109355933333333269e+03
1.109870699999999943e+03
1.110088933333333443e+03
1.110160866666666607e+03
1.110205799999999954e+03
1.110257066666666560e+03
1.110335633333333362e+03
1.110376566666666577e+03
1.110401966666666567e+03
1.110413166666666712e+03
1.110449599999999919e+03
1.110457400000000007e+03
1.110525366666666741e+03
1.110592033333333347e+03
1.110618933333333416e+03
1.110642499999999927e+03
1.110672399999999925e+03
1.110708699999999908e+03
1.111805833333333339e+03
1.111837833333333265e+03
1.111861866666666629e+03
1.112195133333333388e+03
1.112281733333333250e+03
1.112284733333333406e+03
1.112300933333333433e+03
1.112364399999999932e+03
1.112557900000000018e+03
1.112578700000000026e+03
1.112587899999999991e+03
1.112635666666666566e+03
1.112708433333333232e+03
1.112723666666666759e+03
1.112728066666666564e+03
1.112776900000000069e+03
1.112799099999999953e+03
1.113099633333333259e+03
1.113276766666666617e+03
1.113615433333333385e+03
1.113668566666666720e+03
1.113740000000000009e+03
1.113773733333333439e+03
1.113781600000000026e+03
1.113788299999999936e+03
1.114245599999999968e+03
1.114267100000000028e+03
1.114334533333333411e+03
1.114593766666666625e+03
1.114800433333333331e+03
1.114853499999999940e+03
1.114891066666666575e+03
1.115026433333333443e+03
1.115147233333333361e+03
1.115839133333333393e+03
1.115882666666666637e+03
1.116292766666666694e+03
1.116319500000000062e+03
1.116399833333333390e+03
1.116458200000000033e+03
1.116487000000000080e+03
1.116613933333333307e+03
1.116765166666666573e+03
1.116785599999999931e+03
1.116844399999999951e+03
1.117712366666666640e+03
1.118301566666666758e+03
1.118434266666666645e+03
1.118485833333333403e+03
1.118710966666666764e+03
1.118770600000000059e+03
1.119635700000000043e+03
1.119641966666666576e+03
1.119675033333333431e+03
1.119689933333333329e+03
1.121386266666666643e+03
1.121407966666666653e+03
1.121457499999999982e+03
1.121556033333333289e+03
1.121667933333333394e+03
1.121883266666666714e+03
1.122092433333333247e+03
1.122205433333333303e+03
1.122269966666666733e+03
1.122341033333333371e+03
1.122359766666666701e+03
1.122582000000000107e+03
1.122694199999999910e+03
1.122735133333333351e+03
1.122770166666666682e+03
1.122774200000000064e+03
1.122795599999999922e+03
1.122899433333333263e+03
1.122918066666666618e+03
1.123183866666666745e+03
1.123283300000000054e+03
1.124393833333333305e+03
1.124419699999999921e+03
1.124527366666666694e+03
1.124547100000000000e+03
1.125415199999999913e+03
1.125467433333333247e+03
1.125824933333333320e+03
1.126156333333333350e+03
1.126165266666666639e+03
1.126176166666666631e+03
1.126203099999999949e+03
1.126266466666666702e+03
1.126280966666666700e+03
1.126290233333333390e+03
1.126309400000000096e+03
1.126321333333333314e+03
1.126382200000000012e+03
1.127042400000000043e+03
1.127167633333333242e+03
1.128211299999999937e+03
1.128576266666666697e+03
1.128605499999999893e+03
1.128811166666666622e+03
1.129483633333333273e+03
1.129810500000000047e+03
1.130014200000000073e+03
1.130034633333333431e+03
1.130080533333333278e+03
1.130320166666666637e+03
1.130401966666666567e+03
1.130430900000000065e+03
1.130741333333333387e+03
1.130785066666666580e+03
1.130843866666666599e+03
1.130882866666666587e+03
1.130896433333333334e+03
1.130936533333333273e+03
1.130951366666666672e+03
1.130975533333333260e+03
1.130992133333333413e+03
1.131018499999999904e+03
1.131048299999999927e+03
1.131073533333333444e+03
1.131080366666666578e+03
1.131106999999999971e+03
1.131150399999999991e+03
1.131187433333333274e+03
1.131206799999999930e+03
1.131237499999999955e+03
1.131283333333333303e+03
1.131781566666666777e+03
1.132049166666666679e+03
1.132154299999999921e+03
1.132325133333333270e+03
1.132341899999999896e+03
1.132351899999999887e+03
1.132381466666666711e+03
1.132541833333333443e+03
1.132607566666666571e+03
1.132671399999999949e+03
1.132674133333333430e+03
1.132737699999999904e+03
1.132752099999999928e+03
1.132775200000000041e+03
1.132810566666666773e+03
1.134183933333333243e+03
1.134332733333333408e+03
1.134339766666666719e+03
1.134360733333333428e+03
1.135356233333333421e+03
1.137609899999999925e+03
1.138007533333333413e+03
1.138063833333333378e+03
1.138104166666666742e+03
1.138218166666666775e+03
1.138315533333333406e+03
1.138451299999999947e+03
1.138476533333333236e+03
1.138516466666666702e+03
1.139308966666666720e+03
1.139362366666666730e+03
1.139371433333333243e+03
1.139375533333333351e+03
1.139454066666666677e+03
1.139535133333333306e+03
1.139548433333333378e+03
1.139642166666666753e+03
1.139782099999999900e+03
1.139787266666666710e+03
1.139794633333333422e+03
1.139878366666666579e+03
1.139919200000000046e+03
1.139929533333333438e+03
1.139954366666666601e+03
1.139966333333333296e+03
1.140075766666666595e+03
1.140094866666666576e+03
1.140131733333333386e+03
1.140291166666666641e+03
1.140309866666666721e+03
1.140315399999999954e+03
1.140329033333333427e+03
1.140360799999999927e+03
1.140655966666666700e+03
1.140699299999999994e+03
1.141062433333333274e+03
1.141161100000000033e+03
1.141189333333333252e+03
1.141275033333333340e+03
1.141282699999999977e+03
1.141309333333333370e+03
1.141324933333333320e+03
1.141352266666666765e+03
1.141391800000000103e+03
1.141397300000000087e+03
1.141436533333333273e+03
1.141440833333333330e+03
1.141450033333333295e+03
1.141490000000000009e+03
1.141551766666666708e+03
1.141562500000000000e+03
1.141574733333333370e+03
1.141649799999999914e+03
1.142591100000000097e+03
1.142833900000000085e+03
1.142917099999999891e+03
1.142994933333333393e+03
1.143019266666666681e+03
1.143043899999999894e+03
1.143082733333333408e+03
1.143140833333333376e+03
1.143237166666666553e+03
1.143289733333333288e+03
1.144945699999999988e+03
1.145118766666666716e+03
1.145182366666666667e+03
1.145546733333333350e+03
1.145561766666666699e+03
1.145565766666666605e+03
1.145567500000000109e+03
1.145572566666666717e+03
1.145577133333333222e+03
1.145605700000000070e+03
1.145617266666666637e+03
1.145708066666666582e+03
1.145717533333333222e+03
1.145737266666666756e+03
1.145845933333333278e+03
1.145919433333333245e+03
1.146095833333333303e+03
1.146172900000000027e+03
1.146179499999999962e+03
1.146223500000000058e+03
1.146297666666666601e+03
1.147243633333333264e+03
1.147280333333333374e+03
1.147504166666666606e+03
1.147557933333333267e+03
1.147572100000000091e+03
1.147900200000000041e+03
1.148059066666666695e+03
1.148108600000000024e+03
1.148476200000000063e+03
1.148506966666666585e+03
1.149440000000000055e+03
1.149499833333333299e+03
1.149509466666666640e+03
1.150115866666666761e+03
1.150284566666666706e+03
1.150402266666666719e+03
1.150427833333333410e+03
1.150469066666666777e+03
1.150550133333333406e+03
1.150568866666666736e+03
1.150617566666666562e+03
1.150674166666666679e+03
1.150776166666666768e+03
1.150789066666666713e+03
1.150858300000000099e+03
1.150874433333333400e+03
1.150957766666666657e+03
1.151125533333333351e+03
1.151190100000000029e+03
1.151272233333333361e+03
1.151441233333333230e+03
1.151473766666666734e+03
1.151561166666666622e+03
1.151636466666666593e+03
1.151645166666666682e+03
1.151702299999999923e+03
1.152226833333333389e+03
1.152231500000000096e+03
1.152246966666666594e+03
1.152265900000000101e+03
1.152290633333333290e+03
1.152305399999999963e+03
1.152318966666666711e+03
1.152328533333333326e+03
1.152425500000000056e+03
1.152558733333333294e+03
1.152602566666666689e+03
1.152784133333333330e+03
1.152799833333333254e+03
1.152850100000000111e+03
1.152945433333333312e+03
1.152991833333333261e+03
1.153011500000000069e+03
1.153019000000000005e+03
1.153024633333333441e+03
1.153060666666666748e+03
1.153088066666666691e+03
1.153103366666666716e+03
1.153134233333333441e+03
1.153179366666666738e+03
1.153194133333333411e+03
1.153245633333333444e+03
1.153330266666666603e+03
1.153347633333333306e+03
1.153401866666666592e+03
1.153452399999999898e+03
1.153541366666666590e+03
1.153567600000000084e+03
1.153625000000000000e+03
1.154915299999999888e+03
1.154929966666666587e+03
1.155113499999999931e+03
1.155241333333333387e+03
1.156635366666666641e+03
1.156756000000000085e+03
1.157778033333333269e+03
1.159090200000000095e+03
1.159125833333333276e+03
1.159136166666666668e+03
1.159143700000000081e+03
1.159183800000000019e+03
1.159378733333333230e+03
1.159388566666666748e+03
1.159400466666666716e+03
1.159409733333333406e+03
1.159509466666666640e+03
1.159524433333333263e+03
1.159550733333333255e+03
1.159561233333333348e+03
1.159583300000000008e+03
1.159594100000000026e+03
1.159651699999999892e+03
1.159674366666666629e+03
1.159699266666666745e+03
1.159763433333333296e+03
1.160757000000000062e+03
1.160909200000000055e+03
1.161232099999999946e+03
1.161288966666666738e+03
1.161411366666666709e+03
1.161545733333333374e+03
1.161633666666666613e+03
1.161717833333333374e+03
1.161805266666666739e+03
1.161910266666666757e+03
1.162099266666666608e+03
1.162101466666666738e+03
1.162105499999999893e+03
1.162120833333333394e+03
1.162150033333333340e+03
1.163014266666666572e+03
1.163267266666666728e+03
1.163831166666666604e+03
1.163887600000000020e+03
1.164106133333333446e+03
1.164342200000000048e+03
1.164992600000000039e+03
1.165824699999999893e+03
1.165922333333333427e+03
1.167431000000000040e+03
1.168007100000000037e+03
1.168673966666666729e+03
1.168939366666666729e+03
1.169113466666666682e+03
1.169129799999999932e+03
1.169707233333333306e+03
1.169789933333333238e+03
1.169823166666666566e+03
1.169880033333333358e+03
1.169893499999999904e+03
1.169904433333333373e+03
1.171097033333333229e+03
1.171603166666666766e+03
1.171657833333333429e+03
1.171850333333333310e+03
1.171875533333333351e+03
1.171905833333333248e+03
1.172930399999999963e+03
1.172950333333333447e+03
1.172985100000000102e+03
1.173008100000000013e+03
1.173129866666666658e+03
1.173349300000000085e+03
1.173412633333333360e+03
1.173459299999999985e+03
1.173497366666666721e+03
1.173521933333333436e+03
1.173531566666666777e+03
1.173584433333333436e+03
1.173595000000000027e+03
1.173621300000000019e+03
1.173654099999999971e+03
1.173693166666666684e+03
1.173705066666666653e+03
1.173856666666666570e+03
1.173912633333333360e+03
1.174374966666666751e+03
1.174416699999999992e+03
1.174569033333333437e+03
1.174615533333333360e+03
1.174818866666666736e+03
1.174843366666666725e+03
1.174868466666666563e+03
1.175058899999999994e+03
1.175399899999999889e+03
1.175449566666666669e+03
1.175462700000000041e+03
1.175541400000000067e+03
1.175569833333333236e+03
1.175705266666666603e+03
1.175756833333333361e+03
1.175774433333333263e+03
1.175791666666666742e+03
1.175798133333333226e+03
1.176271500000000060e+03
1.176724966666666660e+03
1.176808933333333243e+03
1.176833900000000085e+03
1.176867333333333363e+03
1.176933433333333369e+03
1.177022300000000087e+03
1.177095566666666627e+03
1.177846399999999903e+03
1.177999633333333350e+03
1.178024233333333314e+03
1.178057733333333317e+03
1.178073799999999892e+03
1.178131133333333310e+03
1.178157566666666753e+03
1.178170033333333322e+03
1.178364433333333409e+03
1.178798233333333428e+03
1.178830699999999979e+03
1.179105333333333419e+03
1.179293899999999894e+03
1.179313599999999951e+03
1.179343699999999899e+03
1.179380233333333308e+03
1.179555699999999888e+03
1.179579300000000103e+03
1.179614733333333334e+03
1.179630466666666734e+03
1.179709299999999985e+03
1.179725799999999936e+03
1.179745233333333317e+03
1.179770333333333383e+03
1.180043599999999969e+03
1.180110599999999977e+03
1.180157566666666753e+03
1.180165333333333365e+03
1.180328466666666600e+03
1.180391133333333300e+03
1.180407099999999900e+03
1.180419066666666595e+03
1.180437933333333376e+03
1.180452066666666724e+03
1.180472600000000057e+03
1.180493666666666741e+03
1.180509233333333441e+03
1.180523166666666611e+03
1.180583266666666759e+03
1.180589333333333343e+03
1.180608633333333273e+03
1.181400133333333315e+03
1.181830600000000004e+03
1.181846199999999953e+03
1.182170766666666623e+03
1.182232066666666697e+03
1.182256900000000087e+03
1.185068533333333335e+03
1.185189399999999978e+03
1.186027866666666569e+03
1.186815066666666780e+03
1.186831866666666656e+03
1.187844900000000052e+03
1.189094333333333225e+03
1.189949066666666567e+03
1.190658833333333405e+03
1.191047000000000025e+03
1.191240166666666710e+03
1.191732766666666748e+03
1.191937500000000000e+03
1.192508966666666765e+03
1.192779233333333423e+03
1.192879966666666633e+03
1.192904666666666571e+03
1.193138766666666697e+03
1.193174299999999903e+03
1.193261233333333394e+03
1.193409400000000005e+03
1.193474799999999959e+03
1.193536233333333257e+03
1.194412900000000036e+03
1.194451966666666749e+03
1.195008766666666588e+03
1.195199666666666644e+03
1.195230433333333394e+03
1.195287700000000086e+03
1.195308899999999994e+03
1.195341433333333271e+03
1.195348199999999906e+03
1.195681633333333366e+03
1.195748733333333348e+03
1.195778266666666696e+03
1.195794833333333372e+03
1.195879566666666733e+03
1.195893033333333278e+03
1.196390300000000025e+03
1.199811266666666597e+03
1.200617299999999886e+03
1.202372299999999996e+03
1.202401833333333343e+03
1.202452133333333222e+03
1.202590366666666569e+03
1.202886433333333343e+03
1.202970199999999977e+03
1.203063433333333251e+03
1.203169799999999896e+03
1.203222600000000057e+03
1.203334933333333311e+03
1.203609133333333375e+03
1.203640866666666625e+03
1.204215966666666645e+03
1.204226400000000012e+03
1.204264833333333399e+03
1.204288133333333235e+03
1.204561166666666622e+03
1.204792466666666769e+03
1.204813166666666575e+03
1.205127066666666678e+03
1.205210733333333337e+03
1.205218699999999899e+03
1.205335399999999936e+03
1.205372499999999945e+03
1.205561099999999897e+03
1.205578866666666727e+03
1.205633666666666613e+03
1.206675366666666605e+03
1.206729933333333292e+03
1.207758633333333364e+03
1.207774533333333238e+03
1.207869033333333391e+03
1.207894733333333306e+03
1.208060333333333347e+03
1.208148066666666637e+03
1.210428400000000011e+03
1.210491966666666713e+03
1.210674600000000055e+03
1.210833233333333283e+03
1.211298066666666728e+03
1.211767433333333429e+03
1.212519800000000032e+03
1.213804666666666662e+03
1.213859766666666701e+03
1.214759700000000066e+03
1.214964633333333268e+03
1.215665666666666766e+03
1.215704966666666678e+03
1.216100333333333310e+03
1.216389066666666622e+03
1.216541066666666666e+03
1.216694633333333286e+03
1.216721166666666704e+03
1.217018933333333280e+03
1.217878666666666732e+03
1.218009866666666767e+03
1.218085600000000113e+03
1.218121466666666720e+03
1.218932166666666717e+03
1.218941299999999956e+03
1.219052899999999909e+03
1.219339433333333318e+03
1.219481466666666620e+03
1.219518399999999929e+03
1.219618500000000040e+03
1.219850699999999961e+03
1.219964999999999918e+03
1.220217499999999973e+03
1.221324266666666745e+03
1.221561099999999897e+03
1.221594433333333427e+03
1.222554499999999962e+03
1.222653133333333244e+03
1.222699233333333268e+03
1.223862366666666730e+03
1.223931700000000092e+03
1.223981700000000046e+03
1.224164366666666638e+03
1.224210833333333312e+03
1.224883700000000090e+03
1.225032433333333302e+03
1.225083433333333232e+03
1.225344733333333352e+03
1.225578566666666575e+03
1.225752733333333254e+03
1.225782233333333352e+03
1.225843333333333248e+03
1.226218666666666650e+03
1.226299766666666756e+03
1.226316433333333407e+03
1.226548700000000053e+03
1.226573933333333343e+03
1.226663433333333387e+03
1.226809433333333345e+03
1.227067199999999957e+03
1.227322933333333367e+03
1.227832766666666657e+03
1.227870300000000043e+03
1.227887500000000045e+03
1.227901966666666567e+03
1.228195966666666664e+03
1.228713500000000067e+03
1.228783666666666704e+03
1.229111666666666679e+03
1.229189033333333327e+03
1.229901133333333291e+03
1.232548633333333328e+03
1.233607400000000098e+03
1.233850033333333386e+03
1.234587800000000016e+03
1.234706599999999980e+03
1.234734799999999950e+03
1.234966233333333321e+03
1.236132733333333363e+03
1.236720633333333353e+03
1.236907500000000027e+03
1.236947833333333392e+03
1.237055566666666664e+03
1.237086900000000014e+03
1.237616433333333362e+03
1.237692533333333358e+03
1.238195966666666664e+03
1.238285000000000082e+03
1.238414800000000014e+03
1.238420866666666598e+03
1.238578566666666575e+03
1.238668233333333319e+03
1.240410733333333383e+03
1.240453500000000076e+03
1.240478666666666641e+03
1.240541066666666666e+03
1.240551566666666758e+03
1.240568999999999960e+03
1.240597700000000032e+03
1.240949066666666567e+03
1.241053633333333437e+03
1.241895099999999957e+03
1.243160266666666757e+03
1.243192066666666733e+03
1.243368633333333264e+03
1.243862300000000005e+03
1.244689566666666678e+03
1.245765599999999949e+03
1.245789266666666663e+03
1.245833100000000059e+03
1.245965099999999893e+03
1.245979199999999992e+03
1.245996366666666745e+03
1.246024133333333339e+03
1.246678900000000112e+03
1.246806466666666665e+03
1.246836999999999989e+03
1.246857233333333397e+03
1.246868333333333339e+03
1.246887400000000071e+03
1.246964866666666694e+03
1.247262133333333395e+03
1.247310500000000047e+03
1.247338199999999915e+03
1.247385099999999966e+03
1.247395833333333258e+03
1.247431000000000040e+03
1.247459499999999935e+03
1.247471966666666731e+03
1.247495899999999892e+03
1.247504266666666581e+03
1.247520733333333283e+03
1.247528933333333271e+03
1.247542133333333368e+03
1.247570033333333413e+03
1.247578333333333376e+03
1.247604266666666717e+03
1.247634233333333441e+03
1.247643066666666755e+03
1.247656233333333375e+03
1.247663233333333437e+03
1.247671233333333248e+03
1.247694833333333236e+03
1.247706166666666604e+03
1.247755033333333358e+03
1.247770633333333308e+03
1.247834900000000061e+03
1.247843533333333426e+03
1.247892466666666678e+03
1.247897966666666662e+03
1.247980966666666745e+03
1.247988733333333357e+03
1.248046766666666599e+03
1.248206300000000056e+03
1.248247800000000097e+03
1.248289533333333338e+03
1.248409233333333304e+03
1.248694733333333261e+03
1.248724966666666660e+03
1.248770033333333231e+03
1.248831766666666681e+03
1.248894299999999930e+03
1.248915066666666689e+03
1.248926699999999983e+03
1.248961366666666663e+03
1.248989533333333384e+03
1.249001666666666779e+03
1.249028733333333321e+03
1.249035100000000057e+03
1.249076266666666697e+03
1.249087700000000041e+03
1.249152333333333445e+03
1.249191800000000057e+03
1.249241566666666586e+03
1.249274733333333415e+03
1.249337566666666589e+03
1.249387733333333244e+03
1.249394600000000082e+03
1.249493366666666589e+03
1.249541633333333266e+03
1.249557499999999891e+03
1.249611966666666603e+03
1.249618166666666639e+03
1.250184199999999919e+03
1.250360500000000002e+03
1.250448133333333317e+03
1.250550866666666707e+03
1.250565100000000029e+03
1.250619966666666642e+03
1.250631699999999910e+03
1.251369233333333341e+03
1.252137766666666721e+03
1.252257033333333311e+03
1.252267066666666778e+03
1.252297033333333275e+03
1.252346933333333254e+03
1.252366600000000062e+03
1.252453133333333426e+03
1.252483466666666573e+03
1.252539633333333313e+03
1.252875733333333301e+03
1.252910333333333256e+03
1.252943433333333360e+03
1.252947833333333392e+03
1.253692966666666734e+03
1.253731466666666620e+03
1.254667133333333368e+03
1.254674533333333329e+03
1.254678799999999910e+03
1.254746200000000044e+03
1.254756133333333310e+03
1.254767033333333302e+03
1.254771533333333309e+03
1.255113433333333433e+03
1.255165833333333239e+03
1.255189666666666653e+03
1.255360033333333377e+03
1.255473566666666557e+03
1.255517000000000053e+03
1.255539133333333439e+03
1.255551899999999932e+03
1.255586933333333263e+03
1.255602666666666664e+03
1.255627199999999903e+03
1.255634733333333315e+03
1.255654133333333220e+03
1.255702399999999898e+03
1.255704233333333377e+03
1.255716799999999921e+03
1.255720966666666754e+03
1.255742999999999938e+03
1.255762033333333420e+03
1.255796399999999949e+03
1.255808333333333394e+03
1.255838433333333342e+03
1.255865533333333360e+03
1.255867666666666764e+03
1.255889566666666724e+03
1.255916666666666742e+03
1.255940299999999979e+03
1.256039399999999887e+03
1.256055699999999888e+03
1.256104900000000043e+03
1.256120499999999993e+03
1.256148300000000063e+03
1.256198499999999967e+03
1.256261899999999969e+03
1.256304133333333311e+03
1.256516366666666727e+03
1.256553900000000112e+03
1.256957933333333358e+03
1.256964500000000044e+03
1.257008366666666689e+03
1.257109200000000101e+03
1.257118300000000090e+03
1.257134366666666665e+03
1.257163866666666763e+03
1.257198466666666718e+03
1.257334599999999909e+03
1.257352033333333338e+03
1.257370200000000068e+03
1.257469499999999925e+03
1.257517433333333429e+03
1.257551766666666708e+03
1.257649633333333441e+03
1.258613033333333306e+03
1.258630733333333410e+03
1.259650699999999915e+03
1.259652266666666719e+03
1.259661533333333409e+03
1.259663866666666763e+03
1.260005733333333410e+03
1.260111333333333278e+03
1.260141566666666677e+03
1.260152066666666769e+03
1.260163399999999911e+03
1.260210633333333362e+03
1.260245166666666591e+03
1.260260999999999967e+03
1.260285866666666607e+03
1.260611833333333379e+03
1.260634266666666690e+03
1.260876099999999951e+03
1.261167899999999918e+03
1.261181466666666665e+03
1.261203400000000101e+03
1.261247800000000097e+03
1.261265133333333324e+03
1.261272533333333286e+03
1.261282999999999902e+03
1.261287866666666559e+03
1.261304433333333236e+03
1.261318966666666711e+03
1.261325266666666721e+03
1.261351966666666613e+03
1.261388200000000097e+03
1.261415666666666766e+03
1.261464466666666567e+03
1.261502666666666755e+03
1.261515499999999975e+03
1.261549199999999928e+03
1.261656533333333300e+03
1.261686200000000099e+03
1.261778266666666696e+03
1.261803166666666584e+03
1.261865199999999959e+03
1.261909300000000030e+03
1.261932433333333393e+03
1.261970499999999902e+03
1.261999833333333299e+03
1.262082066666666606e+03
1.262146066666666684e+03
1.262188933333333352e+03
1.262263999999999896e+03
1.262301533333333282e+03
1.262396133333333410e+03
1.262403433333333396e+03
1.263571733333333441e+03
1.263979299999999967e+03
1.264238100000000031e+03
1.264253200000000106e+03
1.264305200000000013e+03
1.264709433333333436e+03
1.264718633333333401e+03
1.264731199999999944e+03
1.264757866666666587e+03
1.264785100000000057e+03
1.264795233333333272e+03
1.264966833333333398e+03
1.265151533333333418e+03
1.265166333333333341e+03
1.266218766666666625e+03
1.266229266666666717e+03
1.266239333333333434e+03
1.266253733333333230e+03
1.266269066666666731e+03
1.266276599999999917e+03
1.266291666666666742e+03
1.266300700000000006e+03
1.266316633333333357e+03
1.266321533333333264e+03
1.266347066666666706e+03
1.266349733333333234e+03
1.266392000000000053e+03
1.266471733333333304e+03
1.266750833333333276e+03
1.266796599999999899e+03
1.266813699999999926e+03
1.266826099999999997e+03
1.266852533333333440e+03
1.266872233333333270e+03
1.266881933333333336e+03
1.266926833333333434e+03
1.266990066666666735e+03
1.267100866666666661e+03
1.267149466666666740e+03
1.267233500000000049e+03
1.267363366666666707e+03
1.267795266666666748e+03
1.267808233333333419e+03
1.267840033333333395e+03
1.267857600000000048e+03
1.267887633333333270e+03
1.267978599999999915e+03
1.268023666666666713e+03
1.268043799999999919e+03
1.268064933333333329e+03
1.268079266666666626e+03
1.268466666666666697e+03
1.268510899999999992e+03
1.268687799999999925e+03
1.268705966666666654e+03
1.268759566666666615e+03
1.268814900000000080e+03
1.268823966666666593e+03
1.268887233333333370e+03
1.268924266666666654e+03
1.269014033333333373e+03
1.269078999999999951e+03
1.269369933333333393e+03
1.269464400000000069e+03
1.269546100000000024e+03
1.269584033333333309e+03
1.269630266666666557e+03
1.269672399999999925e+03
1.269720166666666728e+03
1.269740366666666660e+03
1.269749133333333248e+03
1.269765733333333401e+03
1.269810999999999922e+03
1.269834733333333361e+03
1.269864299999999957e+03
1.270008133333333262e+03
1.270240600000000086e+03
1.271912866666666559e+03
1.271948100000000068e+03
1.272126233333333403e+03
1.272251500000000078e+03
1.272505233333333308e+03
1.272524566666666715e+03
1.272563599999999951e+03
1.272726133333333337e+03
1.272836633333333339e+03
1.272877899999999954e+03
1.273056566666666640e+03
1.273153633333333346e+03
1.274134399999999914e+03
1.274211299999999937e+03
1.274318866666666736e+03
1.274341666666666697e+03
1.274384399999999914e+03
1.274421000000000049e+03
1.274432833333333292e+03
1.274675633333333280e+03
1.274920166666666773e+03
1.274958200000000033e+03
1.275042533333333267e+03
1.275095666666666602e+03
1.275112900000000081e+03
1.275150133333333315e+03
1.275260666666666566e+03
1.275264433333333272e+03
1.275291266666666615e+03
1.275292266666666592e+03
1.275437300000000050e+03
1.275445899999999938e+03
1.275493933333333416e+03
1.275542666666666719e+03
1.275547700000000077e+03
1.275580066666666653e+03
1.275622933333333322e+03
1.275646566666666558e+03
1.275671700000000101e+03
1.275694166666666661e+03
1.275793966666666620e+03
1.275956333333333305e+03
1.276171233333333248e+03
1.276324466666666694e+03
1.276358366666666598e+03
1.276452933333333249e+03
1.276674333333333379e+03
1.276768399999999929e+03
1.276795599999999922e+03
1.276815700000000106e+03
1.276846666666666579e+03
1.277109033333333400e+03
1.277373933333333298e+03
1.277431666666666615e+03
1.277449499999999944e+03
1.277730133333333242e+03
1.277813833333333378e+03
1.277840899999999920e+03
1.277951333333333423e+03
1.278004300000000057e+03
1.278034233333333304e+03
1.278060066666666671e+03
1.278071066666666638e+03
1.278140033333333349e+03
1.279100966666666636e+03
1.279539566666666587e+03
1.280052733333333435e+03
1.280199533333333420e+03
1.280226433333333262e+03
1.280272366666666585e+03
1.280496599999999944e+03
1.280611933333333354e+03
1.280719599999999900e+03
1.280868633333333264e+03
1.281112666666666655e+03
1.281145233333333408e+03
1.281228266666666741e+03
1.281439966666666578e+03
1.281455500000000029e+03
1.281470833333333303e+03
1.281513599999999997e+03
1.281572599999999966e+03
1.281634266666666690e+03
1.281669066666666595e+03
1.281689900000000080e+03
1.281697966666666616e+03
1.281713266666666641e+03
1.281738866666666581e+03
1.281828366666666625e+03
1.282919066666666595e+03
1.283532633333333251e+03
1.283609866666666676e+03
1.283739266666666708e+03
1.283773933333333389e+03
1.283790833333333239e+03
1.283816433333333407e+03
1.283830300000000079e+03
1.283980933333333269e+03
1.284026033333333316e+03
1.284707599999999957e+03
1.284876600000000053e+03
1.285299999999999955e+03
1.285442533333333358e+03
1.285665633333333290e+03
1.285722899999999981e+03
1.286050799999999981e+03
1.286133466666666664e+03
1.286148899999999912e+03
1.286175833333333230e+03
1.286180100000000039e+03
1.286207033333333356e+03
1.286223233333333383e+03
1.286251566666666577e+03
1.286278399999999920e+03
1.286304233333333286e+03
1.286316266666666706e+03
1.286373466666666673e+03
1.286432866666666769e+03
1.286594299999999976e+03
1.286643366666666680e+03
1.286842200000000048e+03
1.286901233333333266e+03
1.287164633333333313e+03
1.287185300000000097e+03
1.287211533333333364e+03
1.287244599999999991e+03
1.287319099999999935e+03
1.287378366666666579e+03
1.287448399999999992e+03
1.287520899999999983e+03
1.287551466666666556e+03
1.287580999999999904e+03
1.287599266666666608e+03
1.287651800000000094e+03
1.287699533333333420e+03
1.287778366666666670e+03
1.287810400000000072e+03
1.287849933333333411e+03
1.287975899999999911e+03
1.288009033333333264e+03
1.288427566666666735e+03
1.288713700000000017e+03
1.289568700000000035e+03
1.289644733333333306e+03
1.291343766666666625e+03
1.291433033333333242e+03
1.291864100000000008e+03
1.291989333333333434e+03
1.292338099999999940e+03
1.292385333333333392e+03
1.292396199999999908e+03
1.292437066666666624e+03
1.292584100000000035e+03
1.292832033333333356e+03
1.292956133333333355e+03
1.292977433333333238e+03
1.293002400000000080e+03
1.293020199999999932e+03
1.293033266666666577e+03
1.293896799999999985e+03
1.293979466666666667e+03
1.294009533333333366e+03
1.294043799999999919e+03
1.294104433333333418e+03
1.294161966666666558e+03
1.294195966666666664e+03
1.294426200000000108e+03
1.294466533333333246e+03
1.294527366666666694e+03
1.294597299999999905e+03
1.294800099999999929e+03
1.294873866666666572e+03
1.294900900000000092e+03
1.296315299999999979e+03
1.296356933333333245e+03
1.296868933333333416e+03
1.296959333333333234e+03
1.297589199999999892e+03
1.297651599999999917e+03
1.298758800000000065e+03
1.298789566666666587e+03
1.298830133333333379e+03
1.298853133333333290e+03
1.298874099999999999e+03
1.298894866666666758e+03
1.298920900000000074e+03
1.298932766666666566e+03
1.298950900000000047e+03
1.298967900000000100e+03
1.299000500000000102e+03
1.299375600000000077e+03
1.299565833333333330e+03
1.299750600000000077e+03
1.299859400000000051e+03
1.299981366666666645e+03
1.300004400000000032e+03
1.300042500000000018e+03
1.300125800000000027e+03
1.300260566666666591e+03
1.300316000000000031e+03
1.300418166666666593e+03
1.300557266666666692e+03
1.300582300000000032e+03
1.300638599999999997e+03
1.300674899999999980e+03
1.300705033333333404e+03
1.300715366666666569e+03
1.300738733333333357e+03
1.301012433333333320e+03
1.302686833333333425e+03
1.302716899999999896e+03
1.302747399999999971e+03
1.302751466666666602e+03
1.302947899999999890e+03
1.302964199999999892e+03
1.303027233333333243e+03
1.303087366666666640e+03
1.303210133333333260e+03
1.303630033333333358e+03
1.303881933333333336e+03
1.303982266666666646e+03
1.304360699999999952e+03
1.304430966666666563e+03
1.304492333333333363e+03
1.304527299999999968e+03
1.304590799999999945e+03
1.304709166666666761e+03
1.306108899999999949e+03
1.306117099999999937e+03
1.306122800000000097e+03
1.306137033333333420e+03
1.306142866666666578e+03
1.306188799999999901e+03
1.306195933333333414e+03
1.306214766666666719e+03
1.306574599999999919e+03
1.306615666666666584e+03
1.306654999999999973e+03
1.306679666666666662e+03
1.306696466666666765e+03
1.306708100000000059e+03
1.306722833333333256e+03
1.306749866666666776e+03
1.306787800000000061e+03
1.306799433333333354e+03
1.306835166666666737e+03
1.306875700000000052e+03
1.306966633333333220e+03
1.306977100000000064e+03
1.307008299999999963e+03
1.307020299999999907e+03
1.307028133333333244e+03
1.307034333333333279e+03
1.307055100000000039e+03
1.307063933333333352e+03
1.307082300000000032e+03
1.307143299999999954e+03
1.307209066666666558e+03
1.307257299999999987e+03
1.307287233333333234e+03
1.307408566666666729e+03
1.307432733333333317e+03
1.307467833333333374e+03
1.307502933333333431e+03
1.307515166666666573e+03
1.307535333333333256e+03
1.307560400000000072e+03
1.307815566666666655e+03
1.308995866666666643e+03
1.309159666666666681e+03
1.309799500000000080e+03
1.310103433333333442e+03
1.310221466666666629e+03
1.310237466666666705e+03
1.310243199999999888e+03
1.310257800000000088e+03
1.310267066666666778e+03
1.310283766666666679e+03
1.310357166666666672e+03
1.310502199999999903e+03
1.310562233333333324e+03
1.310679666666666662e+03
1.310733500000000049e+03
1.310756033333333335e+03
1.310772999999999911e+03
1.310792099999999891e+03
1.310892666666666628e+03
1.310982199999999921e+03
1.311046199999999999e+03
1.311105900000000020e+03
1.311106866666666747e+03
1.311234400000000051e+03
1.311254766666666683e+03
1.311266033333333326e+03
1.311327933333333249e+03
1.311347400000000107e+03
1.311386966666666694e+03
1.311470033333333276e+03
1.311928833333333387e+03
1.312558500000000095e+03
1.312659000000000106e+03
1.313371566666666695e+03
1.313384933333333265e+03
1.313446733333333441e+03
1.313459133333333284e+03
1.313560999999999922e+03
1.313588600000000042e+03
1.313609466666666776e+03
1.313614199999999983e+03
1.313640866666666625e+03
1.313656166666666650e+03
1.313724699999999984e+03
1.313778099999999995e+03
1.313822699999999941e+03
1.313896799999999985e+03
1.313961199999999963e+03
1.314055833333333339e+03
1.314075499999999920e+03
1.314094733333333352e+03
1.314106066666666720e+03
1.314111666666666679e+03
1.314125333333333401e+03
1.314142266666666728e+03
1.314155099999999948e+03
1.314174566666666578e+03
1.314194233333333386e+03
1.314202399999999898e+03
1.314213500000000067e+03
1.314221199999999953e+03
1.314249766666666574e+03
1.314941466666666656e+03
1.314972833333333256e+03
1.314990933333333260e+03
1.315045933333333323e+03
1.315998166666666748e+03
1.316021733333333259e+03
1.316028000000000020e+03
1.316572333333333290e+03
1.316651333333333241e+03
1.316664333333333389e+03
1.316682800000000043e+03
1.316748499999999922e+03
1.317113566666666657e+03
1.317170000000000073e+03
1.317215166666666619e+03
1.317219133333333275e+03
1.317472866666666732e+03
1.317680833333333339e+03
1.317707300000000032e+03
1.317712566666666589e+03
1.317729700000000093e+03
1.317740500000000111e+03
1.317748599999999897e+03
1.317836900000000014e+03
1.317952700000000050e+03
1.318109133333333375e+03
1.318132800000000088e+03
1.318148400000000038e+03
1.318172433333333402e+03
1.318203966666666702e+03
1.318404399999999896e+03
1.318539500000000089e+03
1.318598799999999983e+03
1.318776933333333318e+03
1.320190533333333406e+03
1.320406933333333427e+03
1.320492899999999963e+03
1.320742566666666562e+03
1.320787666666666610e+03
1.320835433333333413e+03
1.320878166666666630e+03
1.320889866666666649e+03
1.320906700000000001e+03
1.320913999999999987e+03
1.320934733333333270e+03
1.320955333333333328e+03
1.321015233333333299e+03
1.321031766666666726e+03
1.321052899999999909e+03
1.321897733333333235e+03
1.321911100000000033e+03
1.322012566666666771e+03
1.322051400000000058e+03
1.322092000000000098e+03
1.322111433333333252e+03
1.322164299999999912e+03
1.322190966666666554e+03
1.322235633333333226e+03
1.322246766666666645e+03
1.322261700000000019e+03
1.322274566666666715e+03
1.322295900000000074e+03
1.322303599999999960e+03
1.322309199999999919e+03
1.322340166666666619e+03
1.322870699999999943e+03
1.322894466666666631e+03
1.322908966666666629e+03
1.322928133333333335e+03
1.322952566666666598e+03
1.323015633333333426e+03
1.323032866666666678e+03
1.323074333333333243e+03
1.323096333333333405e+03
1.323101733333333414e+03
1.323136833333333243e+03
1.323171133333333273e+03
1.323205933333333405e+03
1.323339533333333293e+03
1.323630433333333258e+03
1.323898466666666764e+03
1.324428400000000011e+03
1.324476933333333363e+03
1.324596099999999979e+03
1.324724033333333409e+03
1.324732866666666723e+03
1.324737399999999980e+03
1.324751133333333428e+03
1.324814333333333252e+03
1.324832300000000032e+03
1.324838266666666641e+03
1.326930166666666764e+03
1.327329500000000053e+03
1.327331533333333255e+03
1.327534066666666604e+03
1.327594133333333275e+03
1.327616033333333235e+03
1.328049433333333354e+03
1.328151633333333393e+03
1.328173600000000079e+03
1.328191466666666656e+03
1.328232166666666672e+03
1.328262400000000071e+03
1.328308299999999917e+03
1.328329799999999977e+03
1.328352166666666562e+03
1.328386400000000094e+03
1.328406566666666777e+03
1.328456100000000106e+03
1.328576499999999896e+03
1.328589899999999943e+03
1.328922033333333275e+03
1.328951299999999947e+03
1.329092033333333347e+03
1.329373766666666597e+03
1.329408599999999979e+03
1.329535033333333331e+03
1.329930399999999963e+03
1.329958033333333333e+03
1.330112033333333329e+03
1.330123100000000022e+03
1.330170866666666598e+03
1.330203666666666777e+03
1.330230900000000020e+03
1.330277366666666694e+03
1.330332466666666733e+03
1.330406999999999925e+03
1.330543200000000070e+03
1.330565766666666605e+03
1.330735533333333251e+03
1.330808199999999943e+03
1.331493533333333289e+03
1.331520066666666708e+03
1.331545699999999897e+03
1.332409499999999980e+03
1.332423966666666729e+03
1.332432433333333393e+03
1.332445699999999988e+03
1.332466733333333423e+03
1.332475733333333437e+03
1.332491533333333336e+03
1.332505466666666734e+03
1.332542999999999893e+03
1.332597866666666732e+03
1.332651166666666768e+03
1.332680066666666562e+03
1.332688499999999976e+03
1.332695933333333414e+03
1.332732099999999946e+03
1.332749666666666599e+03
1.332782833333333429e+03
1.332892100000000028e+03
1.333032300000000077e+03
1.333071966666666640e+03
1.333239466666666658e+03
1.333296133333333273e+03
1.333305833333333339e+03
1.333324299999999994e+03
1.333781400000000076e+03
1.333831699999999955e+03
1.333895666666666557e+03
1.334060533333333296e+03
1.334082366666666758e+03
1.334102699999999913e+03
1.334131800000000112e+03
1.334214500000000044e+03
1.334244500000000016e+03
1.334453766666666752e+03
1.334505033333333358e+03
1.335126999999999953e+03
1.335374533333333375e+03
1.336550366666666605e+03
1.336580466666666780e+03
1.336609600000000000e+03
1.336940700000000106e+03
1.336961066666666738e+03
1.336970133333333251e+03
1.336988266666666732e+03
1.336996033333333344e+03
1.337040133333333415e+03
1.337051933333333409e+03
1.337140799999999899e+03
1.337224400000000060e+03
1.337895833333333258e+03
1.337953833333333250e+03
1.338029533333333347e+03
1.338065433333333431e+03
1.338123499999999922e+03
1.338192700000000059e+03
1.338348433333333332e+03
1.338502966666666680e+03
1.338625566666666600e+03
1.338777433333333420e+03
1.338850566666666737e+03
1.338938766666666652e+03
1.339122499999999945e+03
1.339149966666666614e+03
1.339177799999999934e+03
1.339184133333333421e+03
1.339247933333333322e+03
1.339296433333333425e+03
1.339613866666666581e+03
1.339666699999999992e+03
1.339849966666666660e+03
1.339940700000000106e+03
1.340014300000000048e+03
1.340046000000000049e+03
1.340064333333333252e+03
1.340091933333333373e+03
1.340180433333333440e+03
1.340211000000000013e+03
1.340249233333333223e+03
1.340434166666666670e+03
1.340602433333333238e+03
1.341114966666666760e+03
1.341157400000000052e+03
1.341169966666666596e+03
1.341198300000000017e+03
1.341220733333333328e+03
1.341233733333333248e+03
1.342725733333333437e+03
1.342759900000000016e+03
1.343020633333333308e+03
1.343595533333333378e+03
1.343666266666666615e+03
1.343769199999999955e+03
1.343803433333333260e+03
1.344326099999999997e+03
1.344626099999999951e+03
1.344643133333333253e+03
1.344649033333333364e+03
1.344656899999999951e+03
1.344671700000000101e+03
1.344678166666666584e+03
1.344701833333333298e+03
1.344715266666666594e+03
1.344760199999999941e+03
1.344773100000000113e+03
1.344835199999999986e+03
1.346351400000000012e+03
1.346360666666666702e+03
1.346382133333333286e+03
1.346410800000000108e+03
1.346480933333333269e+03
1.346541366666666590e+03
1.347192533333333358e+03
1.347200566666666646e+03
1.347227533333333440e+03
1.347428799999999910e+03
1.347507266666666737e+03
1.347773866666666663e+03
1.347808266666666668e+03
1.347949966666666569e+03
1.348056433333333416e+03
1.348379233333333332e+03
1.348581066666666629e+03
1.348671133333333273e+03
1.348695966666666664e+03
1.349208833333333359e+03
1.349276766666666617e+03
1.349339733333333243e+03
1.349482133333333422e+03
1.349533933333333380e+03
1.349600266666666585e+03
1.349814399999999978e+03
1.350195899999999938e+03
1.350206166666666604e+03
1.350219066666666777e+03
1.350286566666666658e+03
1.350304699999999912e+03
1.350589933333333420e+03
1.350615666666666584e+03
1.350661433333333434e+03
1.350688100000000077e+03
1.350731033333333244e+03
1.350758000000000038e+03
1.350895833333333258e+03
1.350930333333333238e+03
1.351191100000000006e+03
1.351765799999999899e+03
1.351775599999999940e+03
1.351839999999999918e+03
1.352165533333333315e+03
1.352379233333333332e+03
1.352450766666666595e+03
1.352466233333333321e+03
1.352477900000000091e+03
1.352491500000000087e+03
1.352522566666666762e+03
1.352638899999999921e+03
1.352652766666666594e+03
1.353159400000000005e+03
1.353311533333333273e+03
1.353759066666666740e+03
1.353785699999999906e+03
1.353851633333333439e+03
1.353911000000000058e+03
1.353940433333333431e+03
1.354948733333333394e+03
1.355196799999999939e+03
1.355214433333333318e+03
1.355215833333333421e+03
1.355266133333333300e+03
1.355347966666666707e+03
1.355776866666666592e+03
1.355819766666666737e+03
1.355879500000000007e+03
1.355927300000000059e+03
1.355964666666666744e+03
1.355985200000000077e+03
1.356007399999999961e+03
1.356283733333333430e+03
1.356465266666666594e+03
1.356542866666666669e+03
1.357222433333333356e+03
1.357304066666666586e+03
1.357315833333333330e+03
1.357402933333333294e+03
1.357425400000000081e+03
1.357449933333333320e+03
1.357459700000000112e+03
1.358009466666666640e+03
1.358060500000000047e+03
1.358317766666666557e+03
1.358836499999999887e+03
1.359345833333333303e+03
1.359626966666666704e+03
1.359656533333333300e+03
1.359795433333333222e+03
1.359921299999999974e+03
1.360278700000000072e+03
1.360442366666666658e+03
1.360584266666666736e+03
1.360620200000000068e+03
1.360637799999999970e+03
1.360753266666666605e+03
1.361131466666666711e+03
1.362754699999999957e+03
1.362766800000000103e+03
1.362780366666666623e+03
1.362802500000000009e+03
1.362816800000000057e+03
1.362835766666666586e+03
1.362877333333333354e+03
1.363039999999999964e+03
1.363479299999999967e+03
1.363547733333333326e+03
1.363779800000000023e+03
1.364110566666666728e+03
1.364364033333333282e+03
1.364434066666666695e+03
1.364538966666666738e+03
1.364553900000000112e+03
1.364576966666666749e+03
1.364707133333333331e+03
1.364918899999999894e+03
1.365014566666666724e+03
1.365133533333333389e+03
1.365145099999999957e+03
1.365162633333333360e+03
1.365243866666666690e+03
1.365372333333333245e+03
1.365441166666666732e+03
1.366605866666666770e+03
1.366800899999999956e+03
1.366872033333333320e+03
1.367138933333333398e+03
1.367285599999999931e+03
1.367367766666666739e+03
1.367401200000000017e+03
1.367456366666666554e+03
1.367480733333333319e+03
1.367486133333333328e+03
1.367526966666666567e+03
1.367571066666666638e+03
1.367574733333333370e+03
1.367603233333333264e+03
1.367613800000000083e+03
1.367632200000000012e+03
1.367697799999999916e+03
1.367702633333333324e+03
1.367705466666666780e+03
1.367709066666666558e+03
1.367720933333333278e+03
1.367731066666666720e+03
1.367742466666666587e+03
1.367784166666666579e+03
1.367800300000000107e+03
1.367834766666666610e+03
1.367860366666666778e+03
1.367874766666666574e+03
1.367972466666666605e+03
1.368011400000000094e+03
1.368013166666666621e+03
1.368038366666666661e+03
1.368063666666666677e+03
1.368188900000000103e+03
1.368220466666666653e+03
1.368271700000000010e+03
1.368296466666666674e+03
1.368331100000000106e+03
1.368365133333333233e+03
1.368377300000000105e+03
1.368612499999999955e+03
1.368880233333333308e+03
1.368891766666666626e+03
1.368929166666666561e+03
1.368955566666666755e+03
1.368977866666666614e+03
1.369062733333333426e+03
1.369072433333333265e+03
1.369094299999999976e+03
1.369108999999999924e+03
1.369136333333333369e+03
1.369229900000000043e+03
1.369307633333333342e+03
1.369320999999999913e+03
1.369345066666666753e+03
1.369686366666666572e+03
1.369984433333333300e+03
1.369990233333333435e+03
1.369997333333333245e+03
1.370049066666666704e+03
1.370162600000000111e+03
1.370176833333333434e+03
1.371137799999999970e+03
1.371177300000000059e+03
1.371361233333333303e+03
1.371386700000000019e+03
1.371398666666666713e+03
1.372719433333333427e+03
1.372748633333333373e+03
1.372777833333333319e+03
1.372805299999999988e+03
1.372856066666666720e+03
1.372858766666666725e+03
1.372973266666666632e+03
1.373028700000000072e+03
1.373064233333333277e+03
1.373143399999999929e+03
1.373301966666666658e+03
1.373356133333333446e+03
1.373553900000000112e+03
1.373579533333333302e+03
1.373591966666666622e+03
1.373604066666666768e+03
1.373617633333333288e+03
1.373692366666666658e+03
1.373728933333333316e+03
1.373746266666666770e+03
1.373756433333333234e+03
1.373795833333333348e+03
1.373833000000000084e+03
1.373975033333333386e+03
1.375492500000000064e+03
1.375552833333333410e+03
1.375740733333333310e+03
1.376295399999999972e+03
1.376324233333333268e+03
1.376338199999999915e+03
1.376352266666666765e+03
1.376729066666666768e+03
1.376962533333333340e+03
1.376996233333333294e+03
1.377013833333333423e+03
1.377293433333333269e+03
1.377801333333333332e+03
1.377846666666666579e+03
1.377864800000000059e+03
1.377875866666666752e+03
1.377918233333333319e+03
1.377932700000000068e+03
1.377939800000000105e+03
1.377971833333333279e+03
1.378132133333333286e+03
1.380327866666666750e+03
1.380825199999999995e+03
1.381620100000000093e+03
1.381932666666666591e+03
1.381973866666666709e+03
1.382077866666666750e+03
1.382284133333333330e+03
1.382328266666666650e+03
1.382488066666666555e+03
1.385027733333333344e+03
1.385049066666666704e+03
1.385091566666666722e+03
1.385121666666666670e+03
1.385127400000000080e+03
1.385133066666666764e+03
1.385138400000000047e+03
1.385162000000000035e+03
1.385180866666666589e+03
1.385195066666666662e+03
1.385216166666666595e+03
1.385239700000000084e+03
1.385247333333333245e+03
1.385260433333333367e+03
1.385265633333333426e+03
1.385284100000000080e+03
1.385311966666666649e+03
1.385328700000000026e+03
1.385348233333333383e+03
1.385358699999999999e+03
1.385380933333333360e+03
1.385396799999999985e+03
1.385421933333333300e+03
1.385449566666666669e+03
1.385551899999999932e+03
1.385566700000000083e+03
1.385636466666666593e+03
1.385707833333333383e+03
1.385805333333333238e+03
1.385819600000000037e+03
1.385895466666666607e+03
1.385979666666666617e+03
1.386020800000000008e+03
1.386111266666666779e+03
1.386200199999999995e+03
1.386244766666666692e+03
1.386261600000000044e+03
1.386638099999999895e+03
1.386774766666666665e+03
1.386788966666666738e+03
1.386853699999999890e+03
1.387185699999999997e+03
1.387196033333333389e+03
1.387230299999999943e+03
1.387277000000000044e+03
1.387320300000000088e+03
1.387371433333333243e+03
1.387383433333333414e+03
1.387544066666666595e+03
1.387684066666666695e+03
1.388050199999999904e+03
1.388385366666666641e+03
1.388414166666666688e+03
1.388476899999999887e+03
1.388722133333333431e+03
1.389318933333333234e+03
1.389329966666666678e+03
1.389354299999999967e+03
1.389390666666666675e+03
1.389430533333333415e+03
1.389492333333333363e+03
1.390072266666666565e+03
1.390135466666666616e+03
1.390160366666666732e+03
1.391171433333333425e+03
1.391224933333333411e+03
1.391258800000000065e+03
1.391309899999999971e+03
1.391631166666666559e+03
1.391657633333333251e+03
1.391672566666666626e+03
1.392068666666666559e+03
1.392410566666666682e+03
1.392420000000000073e+03
1.392428166666666584e+03
1.392440700000000106e+03
1.392474200000000110e+03
1.392492633333333288e+03
1.392517333333333227e+03
1.392534566666666706e+03
1.392552300000000059e+03
1.392558433333333369e+03
1.392574299999999994e+03
1.392621433333333243e+03
1.392632366666666712e+03
1.392656966666666676e+03
1.392732899999999972e+03
1.392747766666666621e+03
1.392885800000000017e+03
1.392939233333333277e+03
1.393054699999999912e+03
1.393081366666666554e+03
1.393185099999999920e+03
1.393312899999999900e+03
1.393335766666666586e+03
1.393587866666666741e+03
1.393606800000000021e+03
1.393677633333333233e+03
1.393712099999999964e+03
1.393728433333333442e+03
1.393955133333333379e+03
1.393976233333333312e+03
1.394026766666666617e+03
1.394093966666666574e+03
1.394169900000000098e+03
1.394268966666666756e+03
1.394551166666666631e+03
1.394909233333333304e+03
1.395687466666666751e+03
1.396492933333333440e+03
1.396556100000000015e+03
1.396745766666666668e+03
1.396767200000000003e+03
1.397091100000000097e+03
1.397184199999999919e+03
1.397321533333333264e+03
1.397487800000000107e+03
1.397505133333333333e+03
1.397573200000000043e+03
1.397686166666666622e+03
1.398815599999999904e+03
1.399058566666666593e+03
1.399110266666666575e+03
1.399158200000000079e+03
1.399283500000000004e+03
1.399365000000000009e+03
1.399392133333333277e+03
1.399422833333333301e+03
1.399449966666666569e+03
1.399613066666666555e+03
1.399738166666666757e+03
1.399748700000000099e+03
1.399767666666666628e+03
1.399803733333333412e+03
1.399934500000000071e+03
1.399961900000000014e+03
1.400146866666666710e+03
1.400219000000000051e+03
1.400600066666666635e+03
1.400654833333333272e+03
1.400691900000000032e+03
1.400730733333333319e+03
1.400751133333333428e+03
1.400781333333333350e+03
1.400796033333333298e+03
1.400802799999999934e+03
1.400845066666666753e+03
1.400852100000000064e+03
1.400880366666666760e+03
1.400898333333333312e+03
1.400917500000000018e+03
1.400937300000000050e+03
1.400956100000000106e+03
1.400979733333333343e+03
1.400993600000000015e+03
1.401006333333333259e+03
1.401020866666666734e+03
1.401045033333333322e+03
1.401057366666666667e+03
1.401090433333333294e+03
1.401111499999999978e+03
1.401134000000000015e+03
1.401152100000000019e+03
1.401163533333333362e+03
1.401192000000000007e+03
1.401216799999999921e+03
1.401259166666666715e+03
1.401287199999999984e+03
1.401320200000000114e+03
1.401357633333333297e+03
1.401375500000000102e+03
1.401427666666666710e+03
1.401457766666666657e+03
1.401483966666666674e+03
1.401790266666666639e+03
1.403290500000000065e+03
1.403386766666666745e+03
1.404211166666666713e+03
1.404241999999999962e+03
1.404372466666666696e+03
1.404386666666666770e+03
1.404404533333333347e+03
1.404660399999999981e+03
1.405482500000000073e+03
1.406178066666666609e+03
1.406246900000000096e+03
1.406287266666666710e+03
1.406308366666666643e+03
1.406619233333333341e+03
1.406649699999999939e+03
1.406811966666666649e+03
1.406931566666666640e+03
1.406970666666666602e+03
1.406983666666666750e+03
1.406988499999999931e+03
1.407109266666666599e+03
1.407186633333333248e+03
1.407204166666666652e+03
1.407890799999999899e+03
1.407965666666666721e+03
1.408023166666666611e+03
1.408190700000000106e+03
1.408576066666666748e+03
1.408652033333333293e+03
1.408674566666666578e+03
1.408691766666666581e+03
1.408707166666666581e+03
1.408724799999999959e+03
1.409018100000000004e+03
1.409192866666666760e+03
1.409265200000000050e+03
1.409474633333333259e+03
1.409477366666666740e+03
1.409543433333333269e+03
1.410034633333333431e+03
1.410053900000000112e+03
1.410062366666666776e+03
1.410070766666666714e+03
1.410081233333333330e+03
1.410099133333333384e+03
1.410117433333333338e+03
1.410133233333333237e+03
1.410148500000000013e+03
1.410168233333333319e+03
1.410183466666666618e+03
1.410212999999999965e+03
1.410222299999999905e+03
1.410247966666666571e+03
1.410295866666666598e+03
1.410331733333333432e+03
1.410342466666666724e+03
1.410358033333333424e+03
1.410367066666666688e+03
1.410414899999999989e+03
1.410450133333333270e+03
1.410486566666666704e+03
1.410583533333333435e+03
1.411775799999999890e+03
1.411844033333333300e+03
1.411857199999999921e+03
1.411864666666666608e+03
1.411877099999999928e+03
1.411903033333333269e+03
1.411928699999999935e+03
1.411952633333333324e+03
1.412011266666666643e+03
1.412060466666666571e+03
1.412823000000000093e+03
1.412839533333333293e+03
1.412853000000000065e+03
1.412879933333333383e+03
1.412886233333333394e+03
1.412921700000000101e+03
1.413038700000000063e+03
1.413200299999999970e+03
1.413407333333333327e+03
1.413432433333333393e+03
1.413473966666666684e+03
1.413868866666666690e+03
1.414022066666666660e+03
1.414109666666666726e+03
1.414190200000000004e+03
1.414221700000000055e+03
1.414271133333333410e+03
1.414299299999999903e+03
1.414361933333333354e+03
1.414399366666666765e+03
1.414440833333333330e+03
1.415539500000000089e+03
1.416722133333333431e+03
1.416735066666666626e+03
1.417385399999999890e+03
1.417692866666666760e+03
1.417722566666666580e+03
1.417769366666666656e+03
1.418024933333333365e+03
1.418380366666666760e+03
1.419833566666666684e+03
1.419855999999999995e+03
1.419880566666666709e+03
1.419909866666666630e+03
1.419963733333333266e+03
1.419971233333333430e+03
1.420004699999999957e+03
1.420020999999999958e+03
1.420039199999999937e+03
1.420047533333333377e+03
1.420155866666666725e+03
1.420198333333333267e+03
1.420286200000000008e+03
1.420379066666666631e+03
1.420566366666666681e+03
1.420635533333333342e+03
1.420650266666666766e+03
1.420784066666666604e+03
1.420934733333333270e+03
1.420962733333333290e+03
1.420989466666666658e+03
1.421003233333333355e+03
1.421042366666666567e+03
1.421054900000000089e+03
1.421066700000000083e+03
1.421073866666666618e+03
1.421090533333333269e+03
1.421146133333333410e+03
1.421146633333333284e+03
1.421266066666666575e+03
1.421501966666666704e+03
1.421568166666666684e+03
1.421619733333333443e+03
1.421684633333333295e+03
1.421802766666666685e+03
1.422303499999999985e+03
1.422662266666666710e+03
1.424622699999999895e+03
1.424639499999999998e+03
1.425159966666666605e+03
1.425368600000000015e+03
1.425666600000000017e+03
1.425755566666666709e+03
1.425847266666666656e+03
1.425863966666666556e+03
1.425867233333333388e+03
1.425903299999999945e+03
1.425927866666666660e+03
1.426006200000000035e+03
1.426198166666666566e+03
1.426242166666666662e+03
1.426264400000000023e+03
1.426453633333333300e+03
1.426530966666666700e+03
1.426635433333333367e+03
1.426752833333333228e+03
1.426846366666666654e+03
1.428005599999999959e+03
1.428257133333333286e+03
1.428499299999999948e+03
1.428661833333333334e+03
1.428738833333333332e+03
1.428772233333333361e+03
1.428927666666666710e+03
1.429003933333333407e+03
1.429027766666666594e+03
1.429073666666666668e+03
1.429657500000000027e+03
1.429948000000000093e+03
1.430008900000000040e+03
1.430957300000000032e+03
1.431128266666666605e+03
1.431212333333333390e+03
1.432398933333333389e+03
1.433276066666666566e+03
1.433283333333333303e+03
1.433292033333333393e+03
1.433335666666666611e+03
1.433502033333333429e+03
1.433624099999999999e+03
1.433653199999999970e+03
1.433713700000000017e+03
1.433763533333333271e+03
1.433814033333333327e+03
1.433827333333333399e+03
1.433848600000000033e+03
1.433889833333333399e+03
1.433913866666666763e+03
1.433939366666666729e+03
1.433981433333333371e+03
1.434073333333333267e+03
1.434102799999999888e+03
1.434113866666666581e+03
1.434676366666666581e+03
1.434780199999999923e+03
1.434823900000000094e+03
1.434853499999999940e+03
1.434866866666666738e+03
1.434885199999999941e+03
1.434926866666666683e+03
1.434932099999999991e+03
1.434933833333333268e+03
1.434953933333333225e+03
1.434962166666666690e+03
1.434978033333333315e+03
1.434989700000000084e+03
1.434999700000000075e+03
1.435037700000000086e+03
1.435067199999999957e+03
1.435093433333333223e+03
1.435158066666666627e+03
1.435171033333333298e+03
1.435255900000000111e+03
1.435648566666666738e+03
1.435662800000000061e+03
1.435678300000000036e+03
1.435957933333333358e+03
1.435994166666666615e+03
1.436058500000000095e+03
1.436071166666666613e+03
1.436118366666666589e+03
1.436244833333333418e+03
1.436359799999999950e+03
1.436545766666666623e+03
1.436658100000000104e+03
1.436851833333333389e+03
1.437843200000000024e+03
1.437862466666666705e+03
1.438199900000000071e+03
1.438494799999999941e+03
1.438519333333333407e+03
1.438556266666666716e+03
1.438632533333333413e+03
1.438736633333333430e+03
1.438762133333333395e+03
1.438814266666666754e+03
1.438834700000000112e+03
1.438863433333333433e+03
1.438888400000000047e+03
1.439136066666666693e+03
1.439219566666666651e+03
1.439229599999999891e+03
1.439265533333333224e+03
1.439330633333333253e+03
1.439513633333333246e+03
1.439525766666666641e+03
1.439531099999999924e+03
1.439547533333333377e+03
1.439553333333333285e+03
1.439567466666666633e+03
1.439577600000000075e+03
1.439711700000000064e+03
1.439855933333333269e+03
1.439870766666666668e+03
1.439926066666666657e+03
1.439984466666666776e+03
1.440164800000000014e+03
1.440254733333333434e+03
1.440272033333333411e+03
1.440286966666666558e+03
1.440331933333333382e+03
1.440469299999999976e+03
1.440691266666666706e+03
1.440715533333333269e+03
1.440738000000000056e+03
1.440820966666666664e+03
1.440889933333333374e+03
1.440932066666666742e+03
1.442044466666666722e+03
1.442069933333333438e+03
1.442111466666666729e+03
1.442345766666666577e+03
1.442414033333333236e+03
1.442422966666666753e+03
1.442432800000000043e+03
1.442535100000000057e+03
1.443117899999999963e+03
1.443138433333333296e+03
1.443227599999999939e+03
1.443260633333333317e+03
1.443313699999999926e+03
1.443330966666666654e+03
1.443352499999999964e+03
1.443373800000000074e+03
1.443568400000000111e+03
1.443641133333333300e+03
1.443942533333333358e+03
1.444170000000000073e+03
1.444664333333333389e+03
1.445015499999999975e+03
1.445069233333333386e+03
1.445102133333333313e+03
1.445389633333333222e+03
1.445448366666666743e+03
1.445564100000000053e+03
1.446604566666666642e+03
1.447375666666666575e+03
1.447402466666666669e+03
1.447416500000000042e+03
1.447442466666666633e+03
1.447481466666666620e+03
1.447511566666666567e+03
1.447609400000000051e+03
1.447623633333333373e+03
1.447663000000000011e+03
1.448016033333333326e+03
1.449269866666666758e+03
1.449594766666666601e+03
1.450478033333333315e+03
1.450839600000000019e+03
1.450857433333333347e+03
1.450884933333333265e+03
1.450911466666666684e+03
1.450933466666666618e+03
1.450961133333333237e+03
1.450986400000000003e+03
1.451004066666666631e+03
1.451051066666666657e+03
1.451057133333333240e+03
1.451150000000000091e+03
1.451167699999999968e+03
1.451190833333333330e+03
1.451239199999999983e+03
1.451284033333333355e+03
1.451308099999999968e+03
1.451324499999999944e+03
1.451329966666666678e+03
1.451361499999999978e+03
1.451409133333333330e+03
1.451465066666666644e+03
1.451567066666666733e+03
1.451644000000000005e+03
1.451958466666666709e+03
1.452023433333333287e+03
1.452034733333333406e+03
1.452102799999999888e+03
1.452187766666666676e+03
1.452808066666666718e+03
1.452855666666666593e+03
1.452870200000000068e+03
1.452896166666666659e+03
1.452947933333333367e+03
1.452970000000000027e+03
1.453000466666666625e+03
1.453023699999999963e+03
1.453041066666666666e+03
1.453075199999999995e+03
1.453090500000000020e+03
1.453143100000000004e+03
1.453680800000000090e+03
1.453699666666666644e+03
1.453878333333333330e+03
1.453920466666666698e+03
1.453994366666666565e+03
1.454011899999999969e+03
1.454074800000000096e+03
1.454097500000000082e+03
1.454128633333333255e+03
1.454135700000000043e+03
1.454166300000000092e+03
1.454192000000000007e+03
1.454372299999999996e+03
1.454668966666666620e+03
1.454683533333333344e+03
1.454744066666666640e+03
1.454764400000000023e+03
1.454960133333333260e+03
1.455036233333333257e+03
1.455082666666666682e+03
1.455182833333333292e+03
1.455197133333333340e+03
1.455234733333333224e+03
1.455281833333333225e+03
1.455335000000000036e+03
1.455402000000000044e+03
1.455435933333333423e+03
1.455467766666666648e+03
1.455492033333333438e+03
1.455563466666666727e+03
1.455624333333333425e+03
1.455629466666666758e+03
1.455656366666666599e+03
1.455686733333333223e+03
1.455691733333333332e+03
1.455822599999999966e+03
1.456167099999999891e+03
1.456227833333333365e+03
1.456871033333333344e+03
1.457687266666666574e+03
1.457788633333333337e+03
1.458182366666666667e+03
1.458363466666666682e+03
1.458792533333333267e+03
1.459021333333333359e+03
1.459095066666666753e+03
1.460568666666666559e+03
1.460683933333333243e+03
1.461108466666666573e+03
1.461150333333333265e+03
1.461285599999999931e+03
1.461330133333333379e+03
1.461471900000000005e+03
1.461607933333333222e+03
1.461880866666666634e+03
1.462074333333333243e+03
1.462298700000000053e+03
1.462386866666666720e+03
1.462449833333333345e+03
1.462744333333333316e+03
1.462804433333333236e+03
1.462832266666666555e+03
1.464332133333333331e+03
1.465127999999999929e+03
1.465173533333333353e+03
1.465358533333333298e+03
1.465373499999999922e+03
1.465477333333333263e+03
1.465579433333333327e+03
1.465687433333333274e+03
1.465735699999999952e+03
1.465802733333333435e+03
1.465833900000000085e+03
1.466156833333333225e+03
1.466215566666666746e+03
1.466383499999999913e+03
1.466540199999999913e+03
1.466800633333333280e+03
1.467282500000000027e+03
1.468197733333333417e+03
1.468208399999999983e+03
1.468233300000000099e+03
1.468240266666666685e+03
1.468603533333333417e+03
1.468655866666666725e+03
1.468691366666666681e+03
1.468704666666666753e+03
1.468723133333333408e+03
1.468748966666666774e+03
1.468783033333333378e+03
1.468805933333333314e+03
1.468822300000000041e+03
1.468836166666666713e+03
1.468860899999999901e+03
1.468983766666666725e+03
1.469295800000000099e+03
1.469335100000000011e+03
1.469532866666666678e+03
1.469624766666666574e+03
1.469992199999999912e+03
1.470072699999999941e+03
1.470078633333333300e+03
1.470113433333333433e+03
1.470141433333333225e+03
1.470160933333333332e+03
1.470250966666666727e+03
1.470292133333333368e+03
1.470351433333333262e+03
1.470399599999999964e+03
1.472393566666666629e+03
1.472633633333333364e+03
1.472653933333333271e+03
1.472677166666666608e+03
1.472694366666666610e+03
1.472709366666666710e+03
1.472731933333333245e+03
1.472738933333333307e+03
1.472751933333333227e+03
1.472760833333333267e+03
1.472799933333333229e+03
1.472820066666666662e+03
1.472920966666666573e+03
1.472993533333333289e+03
1.473012600000000020e+03
1.473418400000000020e+03
1.474826166666666722e+03
1.474966699999999946e+03
1.475101866666666638e+03
1.475507033333333311e+03
1.475543233333333319e+03
1.475617666666666764e+03
1.476331266666666579e+03
1.476343366666666725e+03
1.476350433333333285e+03
1.476355466666666644e+03
1.476362900000000081e+03
1.476428033333333360e+03
1.477199699999999893e+03
1.477227100000000064e+03
1.477272866666666687e+03
1.477296533333333400e+03
1.477314800000000105e+03
1.477323766666666643e+03
1.477369433333333291e+03
1.477406333333333350e+03
1.477865133333333233e+03
1.477948166666666566e+03
1.477972933333333231e+03
1.477987866666666605e+03
1.478062633333333224e+03
1.478087800000000016e+03
1.478198000000000093e+03
1.478637933333333422e+03
1.478660599999999931e+03
1.478690299999999979e+03
1.478695666666666739e+03
1.478819466666666585e+03
1.480077233333333425e+03
1.480420000000000073e+03
1.480443566666666584e+03
1.480467066666666597e+03
1.480473333333333358e+03
1.480507433333333438e+03
1.480527266666666719e+03
1.480575199999999995e+03
1.480601300000000037e+03
1.480636866666666720e+03
1.480976599999999962e+03
1.480985166666666601e+03
1.481004033333333382e+03
1.481293433333333269e+03
1.481761266666666643e+03
1.481959066666666558e+03
1.482200533333333397e+03
1.482209366666666710e+03
1.482314633333333404e+03
1.482356199999999944e+03
1.482398599999999988e+03
1.482425199999999904e+03
1.482450933333333296e+03
1.482463966666666693e+03
1.482479266666666717e+03
1.482489966666666760e+03
1.482500000000000000e+03
1.482520500000000084e+03
1.484145766666666759e+03
1.484219566666666651e+03
1.484238733333333357e+03
1.484290933333333442e+03
1.484557333333333418e+03
1.484581833333333407e+03
1.484622033333333320e+03
1.484635533333333342e+03
1.484643100000000004e+03
1.484670833333333348e+03
1.484724999999999909e+03
1.485061599999999999e+03
1.485396166666666659e+03
1.485418366666666770e+03
1.485424700000000030e+03
1.485465200000000095e+03
1.485490966666666736e+03
1.485545533333333424e+03
1.485610233333333326e+03
1.485664800000000014e+03
1.485716566666666722e+03
1.485783333333333303e+03
1.485891833333333352e+03
1.486714699999999993e+03
1.488080933333333405e+03
1.488866966666666713e+03
1.488875500000000102e+03
1.488889766666666674e+03
1.489001899999999978e+03
1.489185966666666673e+03
1.489590899999999920e+03
1.490003133333333381e+03
1.490013366666666570e+03
1.490051200000000108e+03
1.490060333333333347e+03
1.490066966666666758e+03
1.490072699999999941e+03
1.490522200000000112e+03
1.490960966666666764e+03
1.491108833333333223e+03
1.491222600000000057e+03
1.491231366666666645e+03
1.491357233333333397e+03
1.491415166666666664e+03
1.491431633333333366e+03
1.491522500000000036e+03
1.491851233333333312e+03
1.492476933333333363e+03
1.492518466666666654e+03
1.492585333333333438e+03
1.492618199999999888e+03
1.492646766666666736e+03
1.492655933333333223e+03
1.492678466666666736e+03
1.492813033333333351e+03
1.492820866666666689e+03
1.492840066666666644e+03
1.492859166666666624e+03
1.492872266666666746e+03
1.492890466666666725e+03
1.492948733333333394e+03
1.492968800000000101e+03
1.493000700000000052e+03
1.493035499999999956e+03
1.493069733333333261e+03
1.493102866666666614e+03
1.493126700000000028e+03
1.493144900000000007e+03
1.493179533333333438e+03
1.493195566666666764e+03
1.493214833333333445e+03
1.493232600000000048e+03
1.493297700000000077e+03
1.493326066666666748e+03
1.493403199999999970e+03
1.493414933333333238e+03
1.493461900000000014e+03
1.493495833333333394e+03
1.493536266666666734e+03
1.493576833333333298e+03
1.493694799999999987e+03
1.493722633333333306e+03
1.493774966666666614e+03
1.493779566666666597e+03
1.493880966666666609e+03
1.493923966666666729e+03
1.494212066666666715e+03
1.494235633333333226e+03
1.494247666666666646e+03
1.494300500000000056e+03
1.494311233333333348e+03
1.494471000000000004e+03
1.494520199999999932e+03
1.494544966666666596e+03
1.494807666666666591e+03
1.495059466666666594e+03
1.495159933333333356e+03
1.495241666666666561e+03
1.496114833333333308e+03
1.496138233333333346e+03
1.496149766666666665e+03
1.496181033333333289e+03
1.496698833333333369e+03
1.496742766666666739e+03
1.496791999999999916e+03
1.496876999999999953e+03
1.498413266666666686e+03
1.498443933333333234e+03
1.499350466666666762e+03
1.499378233333333355e+03
1.499421233333333248e+03
1.499435966666666673e+03
1.499509333333333416e+03
1.499573566666666693e+03
1.499606600000000071e+03
1.499633133333333262e+03
1.500188733333333403e+03
1.500249800000000050e+03
1.500276000000000067e+03
1.500322599999999966e+03
1.500362666666666655e+03
1.500748700000000099e+03
1.500926400000000058e+03
1.502341300000000047e+03
1.502421233333333248e+03
1.502520299999999907e+03
1.502610433333333276e+03
1.502901033333333316e+03
1.503067600000000084e+03
1.503126800000000003e+03
1.503138566666666748e+03
1.503151966666666567e+03
1.503169933333333347e+03
1.503179100000000062e+03
1.503188799999999901e+03
1.503206333333333305e+03
1.503219066666666777e+03
1.503223733333333257e+03
1.503255966666666609e+03
1.503266666666666652e+03
1.503274033333333364e+03
1.503300400000000081e+03
1.503405933333333223e+03
1.503554399999999987e+03
1.503584233333333259e+03
1.503621599999999944e+03
1.503686766666666699e+03
1.503735200000000077e+03
1.503748333333333221e+03
1.503797633333333351e+03
1.503953199999999924e+03
1.503985066666666626e+03
1.504039666666666562e+03
1.504062066666666624e+03
1.504071766666666690e+03
1.504086266666666688e+03
1.504097199999999930e+03
1.504106399999999894e+03
1.504875766666666777e+03
1.504916333333333341e+03
1.504988299999999981e+03
1.505215099999999893e+03
1.505244566666666742e+03
1.505252600000000029e+03
1.505295966666666573e+03
1.505706966666666631e+03
1.505802133333333359e+03
1.506126099999999951e+03
1.506269900000000007e+03
1.507294033333333346e+03
1.508844100000000026e+03
1.509024100000000089e+03
1.509648300000000063e+03
1.510659066666666604e+03
1.511627633333333279e+03
1.512477933333333340e+03
1.512531600000000026e+03
1.513257333333333236e+03
1.513274200000000064e+03
1.513383733333333339e+03
1.514392633333333379e+03
1.514640300000000025e+03
1.514757266666666737e+03
1.515743699999999990e+03
1.515858566666666775e+03
1.516247633333333397e+03
1.516661366666666709e+03
1.516946033333333389e+03
1.517064266666666754e+03
1.517208166666666557e+03
1.517233066666666673e+03
1.517329266666666626e+03
1.518760233333333417e+03
1.519231999999999971e+03
1.519305299999999988e+03
1.519637066666666669e+03
1.519801999999999907e+03
1.519815033333333304e+03
1.520025799999999890e+03
1.520094333333333225e+03
1.520146466666666583e+03
1.520282566666666753e+03
1.520309633333333295e+03
1.520317766666666557e+03
1.520336966666666740e+03
1.520348366666666607e+03
1.520359666666666726e+03
1.520385600000000068e+03
1.520449100000000044e+03
1.520570033333333413e+03
1.520714333333333343e+03
1.520771866666666710e+03
1.520800666666666757e+03
1.520871366666666745e+03
1.521021666666666761e+03
1.521252933333333431e+03
1.521701900000000023e+03
1.521722199999999930e+03
1.521787900000000036e+03
1.521795699999999897e+03
1.521898466666666764e+03
1.522065000000000055e+03
1.522231166666666695e+03
1.522326566666666622e+03
1.522348166666666657e+03
1.522369799999999941e+03
1.522398433333333287e+03
1.522438200000000052e+03
1.522470900000000029e+03
1.522507066666666560e+03
1.522585933333333287e+03
1.522604033333333291e+03
1.522646199999999908e+03
1.522745699999999943e+03
1.522865133333333233e+03
1.524087233333333415e+03
1.524282533333333276e+03
1.524284766666666656e+03
1.524366833333333261e+03
1.524657466666666778e+03
1.525025433333333240e+03
1.525479066666666768e+03
1.526922566666666626e+03
1.526928400000000011e+03
1.527064733333333379e+03
1.527184133333333421e+03
1.527895166666666682e+03
1.529309233333333395e+03
1.529335966666666764e+03
1.529359166666666624e+03
1.529384499999999889e+03
1.530244566666666742e+03
1.530262099999999919e+03
1.530269500000000107e+03
1.530274933333333365e+03
1.530306199999999990e+03
1.531332699999999932e+03
1.531437033333333375e+03
1.531767466666666678e+03
1.531780833333333248e+03
1.531832799999999907e+03
1.531966466666666747e+03
1.531992933333333440e+03
1.532466699999999946e+03
1.532479599999999891e+03
1.533070433333333312e+03
1.533198966666666593e+03
1.534007733333333363e+03
1.534029633333333322e+03
1.534075733333333346e+03
1.534889733333333425e+03
1.534914766666666765e+03
1.534928000000000111e+03
1.535676433333333307e+03
1.535747733333333372e+03
1.535764300000000048e+03
1.535842833333333374e+03
1.539644666666666581e+03
1.540143533333333380e+03
1.540797900000000027e+03
1.542151033333333316e+03
1.542155933333333223e+03
1.542777066666666769e+03
1.543325766666666595e+03
1.543391833333333352e+03
1.544071933333333391e+03
1.544711900000000014e+03
1.544736933333333354e+03
1.544794633333333422e+03
1.545519233333333432e+03
1.545833066666666582e+03
1.546115666666666584e+03
1.546167533333333267e+03
1.546195699999999988e+03
1.546525300000000016e+03
1.546541166666666641e+03
1.546563466666666727e+03
1.546733099999999922e+03
1.546758199999999988e+03
1.546988366666666707e+03
1.547008966666666765e+03
1.547054499999999962e+03
1.547344866666666576e+03
1.547450499999999920e+03
1.547557666666666591e+03
1.547591799999999921e+03
1.547596299999999928e+03
1.547978033333333315e+03
1.548015233333333299e+03
1.548041166666666641e+03
1.548053333333333285e+03
1.548407699999999977e+03
1.548444166666666661e+03
1.548501033333333226e+03
1.548508833333333314e+03
1.549090566666666746e+03
1.549625666666666575e+03
1.550335966666666764e+03
1.550367066666666688e+03
1.550571799999999939e+03
1.550665099999999939e+03
1.550713400000000092e+03
1.551076399999999921e+03
1.551107766666666748e+03
1.552382933333333312e+03
1.553059066666666695e+03
1.553072133333333340e+03
1.553086966666666740e+03
1.553183700000000044e+03
1.554063966666666602e+03
1.554826499999999896e+03
1.554849500000000035e+03
1.554920966666666573e+03
1.555065466666666680e+03
1.555291666666666742e+03
1.555583266666666759e+03
1.556433099999999968e+03
1.556441466666666656e+03
1.556457866666666632e+03
1.557002333333333354e+03
1.557168833333333396e+03
1.557260999999999967e+03
1.557423800000000028e+03
1.557455300000000079e+03
1.557482766666666748e+03
1.557559433333333345e+03
1.557560766666666723e+03
1.557643800000000056e+03
1.557651699999999892e+03
1.558896433333333334e+03
1.558917200000000093e+03
1.559120433333333267e+03
1.559512933333333422e+03
1.559623566666666648e+03
1.559634533333333366e+03
1.559653733333333321e+03
1.560520400000000109e+03
1.560802433333333283e+03
1.560822233333333315e+03
1.560881333333333259e+03
1.561301400000000058e+03
1.561703600000000051e+03
1.562070966666666664e+03
1.562180399999999963e+03
1.563589400000000069e+03
1.563643100000000004e+03
1.564510166666666692e+03
1.564556666666666615e+03
1.564706266666666579e+03
1.564739100000000008e+03
1.564833200000000033e+03
1.564836033333333262e+03
1.564840799999999945e+03
1.564881133333333310e+03
1.564893866666666554e+03
1.564907633333333251e+03
1.564937066666666624e+03
1.565083866666666609e+03
1.565325166666666746e+03
1.565346466666666629e+03
1.565388533333333271e+03
1.565409166666666579e+03
1.565731500000000096e+03
1.565763699999999972e+03
1.565774366666666765e+03
1.565788999999999987e+03
1.565868733333333239e+03
1.566038633333333337e+03
1.566314566666666678e+03
1.567192399999999907e+03
1.567217300000000023e+03
1.567226100000000088e+03
1.567248100000000022e+03
1.567250333333333401e+03
1.567262466666666569e+03
1.567863066666666555e+03
1.567896266666666634e+03
1.568112800000000107e+03
1.568152599999999893e+03
1.568385700000000043e+03
1.568454566666666778e+03
1.568554200000000037e+03
1.568629899999999907e+03
1.569480366666666669e+03
1.570156133333333401e+03
1.570554033333333336e+03
1.571070500000000038e+03
1.572104499999999916e+03
1.572141766666666626e+03
1.573138433333333296e+03
1.573188533333333226e+03
1.573392033333333302e+03
1.573568733333333284e+03
1.573597899999999981e+03
1.573620966666666618e+03
1.573747399999999971e+03
1.575211866666666765e+03
1.575255333333333283e+03
1.576050766666666732e+03
1.576552899999999909e+03
1.576907433333333302e+03
1.577000099999999975e+03
1.577269866666666758e+03
1.577634299999999939e+03
1.577659900000000107e+03
1.577667400000000043e+03
1.577727033333333338e+03
1.577756399999999985e+03
1.577763533333333271e+03
1.577803033333333360e+03
1.577882066666666560e+03
1.577907099999999900e+03
1.577993666666666741e+03
1.578028133333333244e+03
1.578068999999999960e+03
1.578290600000000040e+03
1.579327299999999923e+03
1.579875800000000027e+03
1.580334599999999909e+03
1.580594966666666778e+03
1.580682000000000016e+03
1.581132866666666587e+03
1.581179133333333311e+03
1.581495300000000043e+03
1.581537833333333310e+03
1.581581633333333230e+03
1.582049966666666705e+03
1.582099233333333359e+03
1.582468366666666725e+03
1.582995133333333342e+03
1.583313533333333226e+03
1.583334433333333436e+03
1.583391933333333327e+03
1.583771099999999933e+03
1.584110633333333226e+03
1.584132733333333363e+03
1.585093499999999949e+03
1.585159100000000080e+03
1.585201399999999921e+03
1.585310733333333246e+03
1.585408333333333303e+03
1.585509266666666690e+03
1.585519000000000005e+03
1.585557499999999891e+03
1.585693500000000085e+03
1.585989966666666760e+03
1.586024100000000089e+03
1.586060699999999997e+03
1.586087266666666665e+03
1.586128866666666681e+03
1.586222500000000082e+03
1.586337933333333240e+03
1.586456933333333382e+03
1.586512099999999919e+03
1.586532966666666653e+03
1.586540166666666664e+03
1.586578166666666675e+03
1.586653900000000021e+03
1.586684700000000021e+03
1.586753300000000081e+03
1.586765699999999924e+03
1.586802766666666685e+03
1.586826033333333271e+03
1.586835800000000063e+03
1.586868966666666665e+03
1.586928933333333362e+03
1.586937500000000000e+03
1.587082633333333433e+03
1.587105099999999993e+03
1.587150799999999890e+03
1.587201066666666748e+03
1.587475633333333235e+03
1.587494133333333366e+03
1.587567133333333231e+03
1.588642466666666678e+03
1.589055699999999888e+03
1.589102866666666614e+03
1.589133266666666714e+03
1.589155099999999948e+03
1.589165033333333440e+03
1.589172366666666676e+03
1.589327999999999975e+03
1.589371599999999944e+03
1.589521233333333385e+03
1.589568500000000085e+03
1.589626299999999901e+03
1.589797600000000102e+03
1.589894399999999905e+03
1.590449633333333395e+03
1.590522500000000036e+03
1.590562699999999950e+03
1.590653299999999945e+03
1.590746599999999944e+03
1.591070300000000088e+03
1.592112699999999904e+03
1.592243999999999915e+03
1.592319766666666737e+03
1.592353299999999990e+03
1.592364900000000034e+03
1.592397433333333311e+03
1.592404899999999998e+03
1.592578500000000076e+03
1.592629766666666683e+03
1.593119899999999916e+03
1.593666999999999916e+03
1.593672566666666626e+03
1.593700566666666646e+03
1.593771166666666659e+03
1.593856766666666772e+03
1.594619466666666767e+03
1.594659466666666731e+03
1.594704933333333429e+03
1.594743166666666639e+03
1.595317033333333256e+03
1.595484300000000076e+03
1.595501266666666652e+03
1.595761166666666668e+03
1.595999566666666624e+03
1.596046900000000051e+03
1.596620366666666769e+03
1.596719966666666778e+03
1.596982666666666773e+03
1.597177666666666710e+03
1.597372433333333220e+03
1.597843666666666650e+03
1.598100100000000111e+03
1.598122066666666569e+03
1.598152966666666771e+03
1.598250833333333276e+03
1.599137699999999995e+03
1.599155266666666648e+03
1.599629533333333256e+03
1.600338066666666691e+03
1.600521466666666583e+03
1.601299233333333405e+03
1.601402133333333268e+03
1.601793933333333371e+03
1.601821266666666588e+03
1.602112900000000081e+03
1.602133233333333237e+03
1.602150466666666716e+03
1.602258233333333237e+03
1.602683733333333294e+03
1.602829033333333427e+03
1.602859500000000025e+03
1.602868133333333390e+03
1.602890833333333376e+03
1.602920466666666698e+03
1.603034933333333356e+03
1.603049466666666603e+03
1.603065333333333228e+03
1.603106066666666720e+03
1.603113766666666606e+03
1.603164733333333288e+03
1.603179300000000012e+03
1.603234300000000076e+03
1.603301533333333282e+03
1.603324599999999919e+03
1.603422299999999950e+03
1.603881966666666585e+03
1.604901133333333291e+03
1.604930266666666739e+03
1.605835100000000011e+03
1.605868033333333415e+03
1.606110466666666753e+03
1.606977966666666589e+03
1.607807000000000016e+03
1.607816299999999956e+03
1.608158733333333430e+03
1.608487733333333381e+03
1.608518466666666654e+03
1.608615166666666710e+03
1.608621533333333446e+03
1.608649433333333263e+03
1.608697066666666615e+03
1.608829700000000003e+03
1.608870733333333419e+03
1.608963866666666718e+03
1.608974099999999908e+03
1.609096199999999953e+03
1.609214033333333418e+03
1.609256100000000060e+03
1.609276399999999967e+03
1.609374900000000025e+03
1.609458933333333334e+03
1.609507200000000012e+03
1.609649066666666613e+03
1.609709966666666560e+03
1.609795699999999897e+03
1.610561633333333248e+03
1.610600599999999986e+03
1.610836466666666638e+03
