# Supplementary material for: Laminar organization of cellular microcircuits modulating human interictal epileptiform discharges
Source: Nat Neurosci. 2026 Apr 30;29(6):1462–75. doi: 10.1038/s41593-026-02258-4 (PMC13246451; doi:10.1038/s41593-026-02258-4)
Supplement: Supplementary file 12 — Statistical Source Data. [file 41593_2026_2258_MOESM12_ESM.zip › ED3/neuron_spks_raster_10.txt]

2.759957333333333054e+02
2.759988000000000170e+02
2.760051666666666392e+02
2.760092000000000212e+02
2.760120999999999754e+02
2.763154333333333170e+02
2.816353666666666413e+02
2.820780333333333374e+02
2.831086333333333300e+02
2.845917999999999779e+02
2.849023333333333312e+02
3.106756333333333373e+02
3.128166666666666629e+02
3.133066333333333091e+02
3.277571666666666488e+02
3.298544999999999732e+02
3.298769333333333407e+02
3.640788000000000011e+02
3.737927333333333308e+02
3.867395333333333269e+02
3.867783666666666704e+02
4.229571333333333314e+02
4.230106666666666797e+02
4.245466999999999871e+02
4.255478666666666641e+02
4.281342999999999961e+02
4.300745999999999754e+02
4.385065666666666857e+02
4.417931666666666501e+02
4.427850000000000250e+02
4.434358666666666409e+02
4.434920000000000186e+02
4.474055666666666866e+02
4.496875666666666689e+02
4.499280666666666662e+02
4.499642999999999802e+02
4.560553666666666572e+02
4.561838333333333253e+02
4.623557999999999879e+02
4.701974333333333220e+02
4.712044999999999959e+02
4.713948666666666441e+02
4.714161666666666406e+02
4.716011666666666429e+02
4.716620333333333406e+02
4.716669666666666672e+02
4.716911333333333118e+02
4.717067666666666810e+02
4.718262333333333345e+02
5.010937333333333186e+02
5.022509666666666703e+02
5.023131333333333259e+02
5.023638333333333321e+02
5.135901666666666188e+02
5.171665666666666539e+02
5.413255333333332828e+02
5.550627333333333127e+02
5.558239999999999554e+02
5.558534666666666908e+02
5.558764999999999645e+02
5.558922999999999774e+02
5.559333333333332803e+02
5.559570666666667194e+02
5.560416333333333796e+02
5.562802000000000362e+02
5.565005666666667139e+02
5.656805333333333010e+02
5.727739666666666380e+02
5.782374666666667054e+02
5.786846000000000458e+02
5.795729333333333670e+02
5.796524666666666690e+02
5.796888000000000147e+02
5.797509999999999764e+02
5.798008999999999560e+02
5.799198000000000093e+02
5.799769666666666126e+02
5.800475666666666257e+02
5.810910666666666202e+02
5.811795333333333247e+02
5.812429666666666890e+02
5.812811666666666497e+02
5.850936333333332868e+02
5.855467999999999620e+02
5.862918666666666923e+02
5.863332333333332826e+02
5.872052999999999656e+02
5.873452666666667028e+02
5.879287000000000489e+02
6.453828666666667004e+02
6.506260999999999513e+02
6.506520333333332928e+02
6.507345666666666375e+02
6.507675666666666530e+02
6.509455000000000382e+02
6.599517666666666855e+02
6.606799666666667008e+02
6.641036000000000286e+02
6.663447333333333518e+02
6.666684000000000196e+02
6.680531333333333350e+02
6.685802666666667164e+02
6.725041999999999689e+02
6.819004666666667163e+02
6.819245333333333292e+02
6.819414333333332934e+02
6.820614666666666608e+02
6.822775000000000318e+02
6.861174999999999500e+02
6.861567666666666128e+02
6.861708999999999605e+02
6.862449000000000296e+02
6.862640666666666220e+02
6.862831333333333532e+02
6.870914666666666335e+02
6.875473333333333130e+02
6.877178999999999860e+02
7.172057666666667046e+02
7.198972666666666100e+02
7.211191666666666151e+02
7.677798000000000229e+02
7.678169333333332816e+02
7.679268666666666832e+02
7.680016666666666652e+02
7.681986666666666679e+02
7.684046666666666852e+02
7.686997666666666191e+02
7.689727333333332808e+02
7.707735999999999876e+02
7.708371333333333268e+02
7.708737666666667110e+02
7.709126333333333605e+02
7.709480666666667048e+02
7.710634666666666135e+02
7.796891000000000531e+02
7.798346333333333860e+02
7.807791666666666970e+02
7.810148333333332857e+02
7.822128333333333785e+02
7.823868333333333567e+02
7.825393000000000256e+02
7.825921666666666852e+02
7.826544333333333725e+02
7.827742666666666764e+02
7.828416999999999462e+02
7.829632000000000289e+02
7.829880666666666684e+02
7.830031333333333805e+02
7.830172333333333654e+02
7.830575333333333674e+02
7.830638333333333776e+02
7.830769999999999982e+02
7.847413333333333867e+02
7.881556333333332987e+02
7.882045333333333019e+02
7.914552333333333536e+02
7.916466000000000349e+02
7.924093666666666422e+02
7.926147666666666964e+02
8.013781999999999925e+02
8.014246333333333041e+02
8.019052333333332854e+02
8.019412333333333436e+02
8.022242666666667219e+02
8.022518333333333658e+02
8.042087666666666337e+02
8.044552999999999656e+02
8.045238666666666631e+02
8.045327333333333399e+02
8.045585666666667066e+02
8.046276666666666415e+02
8.047142666666666173e+02
8.047387999999999693e+02
8.047694333333333816e+02
8.049148666666666259e+02
8.050161666666666633e+02
8.050759000000000469e+02
8.078350333333332856e+02
8.079101666666666688e+02
8.120416333333333796e+02
8.126422666666666146e+02
8.174909666666666226e+02
8.197417666666666491e+02
8.203469999999999800e+02
8.204959999999999809e+02
8.209211000000000240e+02
8.211150999999999840e+02
8.211558999999999742e+02
8.213325666666667075e+02
8.214475333333333538e+02
8.215196666666666943e+02
8.215314666666666881e+02
8.215478000000000520e+02
8.216121333333333041e+02
8.218155333333332919e+02
8.218656999999999471e+02
8.220746333333332814e+02
8.230828999999999951e+02
8.232403666666666595e+02
8.232866000000000213e+02
8.233201000000000249e+02
8.233360000000000127e+02
8.233603000000000520e+02
8.234258999999999560e+02
8.238085999999999558e+02
8.238972666666666100e+02
8.242912999999999784e+02
8.305593333333333703e+02
8.311761999999999944e+02
8.311988000000000056e+02
8.312326333333332968e+02
8.315571999999999662e+02
8.315890666666666675e+02
8.320422999999999547e+02
8.324155666666666775e+02
8.327245000000000346e+02
8.338051000000000386e+02
8.341403999999999996e+02
8.343731999999999971e+02
8.344960999999999558e+02
8.350574000000000296e+02
8.357575666666666621e+02
8.359694333333333134e+02
8.360076666666666370e+02
8.360534999999999854e+02
8.361173999999999751e+02
8.362256666666667115e+02
8.363433666666666113e+02
8.366580999999999904e+02
8.366783666666666477e+02
8.367129999999999654e+02
8.367613333333333685e+02
8.368046000000000504e+02
8.368342999999999847e+02
8.368919666666666899e+02
8.369193000000000211e+02
8.370035333333332801e+02
8.370552333333333763e+02
8.370791000000000395e+02
8.378288666666666131e+02
8.388239333333333434e+02
8.388633666666667068e+02
8.397761000000000422e+02
8.403486333333332823e+02
8.405196999999999434e+02
8.406209000000000060e+02
8.406736333333333278e+02
8.407024666666666235e+02
8.407904666666667026e+02
8.423382333333332781e+02
8.423738333333333230e+02
8.427708000000000084e+02
8.428129999999999882e+02
8.428493333333333339e+02
8.428775000000000546e+02
8.429340333333333319e+02
8.429588333333333594e+02
8.429785333333333028e+02
8.430583000000000311e+02
8.447265999999999622e+02
8.447443666666666786e+02
8.447555666666667094e+02
8.447595333333333656e+02
8.447829333333332897e+02
8.447867666666667219e+02
8.449769999999999754e+02
8.449981333333333851e+02
8.450143000000000484e+02
8.450315666666666630e+02
8.452608000000000175e+02
8.460874000000000024e+02
8.461480999999999995e+02
8.467870333333332837e+02
8.468133000000000266e+02
8.471020333333333383e+02
8.472329333333333352e+02
8.472597666666666782e+02
8.473007666666666182e+02
8.477255000000000109e+02
8.493638999999999442e+02
8.495036333333333687e+02
8.495389666666666244e+02
8.495555333333333010e+02
8.495851000000000113e+02
8.496353000000000293e+02
8.496717666666667128e+02
8.497011333333333596e+02
8.497124666666666144e+02
8.497709333333333461e+02
8.498869333333333316e+02
8.499340333333333319e+02
8.501411666666666633e+02
8.502892333333332999e+02
8.505604666666666844e+02
8.506129666666666935e+02
8.507864666666666835e+02
8.508126333333333378e+02
8.526738000000000284e+02
8.526972333333333154e+02
8.527432666666666137e+02
8.528526000000000522e+02
8.529244666666667172e+02
8.529631000000000540e+02
8.531268666666666149e+02
8.532717999999999847e+02
8.548736000000000104e+02
8.555765333333333729e+02
8.556056666666667070e+02
8.557436333333333778e+02
8.559192666666666582e+02
8.560493666666666286e+02
8.562894666666666126e+02
8.564821333333333087e+02
8.565406666666666524e+02
8.571214999999999691e+02
8.575391666666666879e+02
8.580490666666667039e+02
8.581544333333333725e+02
8.581979999999999791e+02
8.583567666666666582e+02
8.584641333333332796e+02
8.584977000000000089e+02
8.585590333333333319e+02
8.585919666666666217e+02
8.586304333333333716e+02
8.588006333333332805e+02
8.589521999999999480e+02
8.589656999999999698e+02
8.590314333333333252e+02
8.591666999999999916e+02
8.593337000000000216e+02
8.594012333333333800e+02
8.594677000000000362e+02
8.595578000000000429e+02
8.596585333333333665e+02
8.596926999999999452e+02
8.599690333333333001e+02
8.600131333333333714e+02
8.600750333333332946e+02
8.602019999999999982e+02
8.602894666666666126e+02
8.603012666666667201e+02
8.603066333333333660e+02
8.603151333333332786e+02
8.603620333333333292e+02
8.604426333333333332e+02
8.604832333333333736e+02
8.605033666666666932e+02
8.605251333333333150e+02
8.605530333333333601e+02
8.612111666666667134e+02
8.614660666666666202e+02
8.616639000000000124e+02
8.618918999999999642e+02
8.619230000000000018e+02
8.620237333333333254e+02
8.620802333333333536e+02
8.621473999999999478e+02
8.621915000000000191e+02
8.622532999999999674e+02
8.622789000000000215e+02
8.623437333333333754e+02
8.624001666666666779e+02
8.625168333333333521e+02
8.625459333333333234e+02
8.626864000000000487e+02
8.633857000000000426e+02
8.635675333333333583e+02
8.636847999999999956e+02
8.637239333333333207e+02
8.638049666666667008e+02
8.638358666666666750e+02
8.639124000000000478e+02
8.683374999999999773e+02
8.687292333333333545e+02
8.687469999999999573e+02
8.687930000000000064e+02
8.692073333333332812e+02
8.692394666666666581e+02
8.692475666666666712e+02
8.694557999999999538e+02
8.696796333333332996e+02
8.697523666666667168e+02
8.698288333333333640e+02
8.698597999999999502e+02
8.698896333333333359e+02
8.702726333333333741e+02
8.704844000000000506e+02
8.706546333333333223e+02
8.711214333333333570e+02
8.712467000000000326e+02
8.713628999999999678e+02
8.715547333333333881e+02
8.716045666666666420e+02
8.716194666666666535e+02
8.716640999999999622e+02
8.716706000000000358e+02
8.717295000000000300e+02
8.717893000000000256e+02
8.718453666666666777e+02
8.719169000000000551e+02
8.720259333333333416e+02
8.720715999999999894e+02
8.721085333333332983e+02
8.722522333333333791e+02
8.723257666666667092e+02
8.724387333333332890e+02
8.726105999999999767e+02
8.726786666666666861e+02
8.732337999999999738e+02
8.732692666666666810e+02
8.744220000000000255e+02
8.744532666666666501e+02
8.748840000000000146e+02
8.764257666666666182e+02
8.770759000000000469e+02
8.771544666666666217e+02
8.784520333333333610e+02
8.784673999999999978e+02
8.784884333333333188e+02
8.790256333333333032e+02
8.809818333333333840e+02
8.811734000000000151e+02
8.812232333333333827e+02
8.815024666666666917e+02
8.841389000000000351e+02
8.841630000000000109e+02
8.852663333333333640e+02
8.854277333333333218e+02
8.859244666666667172e+02
8.861364999999999554e+02
8.866182999999999765e+02
8.867019000000000233e+02
8.881788666666666359e+02
8.888024333333332834e+02
8.889434999999999718e+02
8.889664333333333843e+02
8.889999000000000251e+02
8.891119333333333543e+02
8.891799666666667008e+02
8.895184333333332916e+02
8.895480333333333647e+02
8.895906999999999698e+02
8.896535666666666202e+02
8.897015000000000100e+02
8.905245999999999640e+02
8.915044666666666444e+02
8.915477333333333263e+02
8.915955666666666275e+02
8.917545000000000073e+02
8.931011666666666997e+02
8.932745999999999640e+02
8.937188999999999623e+02
8.938800666666667212e+02
8.944633999999999787e+02
8.947008333333333212e+02
8.954324666666666417e+02
8.955680999999999585e+02
8.956120333333333292e+02
9.031403999999999996e+02
9.039745333333332837e+02
9.041136333333333823e+02
9.041264666666667154e+02
9.041559333333333370e+02
9.041917999999999438e+02
9.042170999999999594e+02
9.042418999999999869e+02
9.042540999999999940e+02
9.042659333333333507e+02
9.043496000000000095e+02
9.043830666666666502e+02
9.044242666666666537e+02
9.055827000000000453e+02
9.056469333333333225e+02
9.056808333333333394e+02
9.057395999999999958e+02
9.058007333333333690e+02
9.064941333333333660e+02
9.067015333333333729e+02
9.118613666666666404e+02
9.148570333333333338e+02
9.154438333333333730e+02
9.157373666666666168e+02
9.157753000000000156e+02
9.159556333333333669e+02
9.159693666666667013e+02
9.159820333333333338e+02
9.171785999999999603e+02
9.173315333333333683e+02
9.173733666666666977e+02
9.174255666666666684e+02
9.175801999999999907e+02
9.176165666666666993e+02
9.177346666666666124e+02
9.179213666666666995e+02
9.179438000000000102e+02
9.179963333333333821e+02
9.180258666666666159e+02
9.180662333333333436e+02
9.181903666666667050e+02
9.182510666666667021e+02
9.182620666666666693e+02
9.182940999999999576e+02
9.183425999999999476e+02
9.184299666666667008e+02
9.187386333333333823e+02
9.188549333333332925e+02
9.189720999999999549e+02
9.190262666666666291e+02
9.225472333333333381e+02
9.225602000000000089e+02
9.226890666666666903e+02
9.229433666666666340e+02
9.229508666666666841e+02
9.234465333333333774e+02
9.235312000000000126e+02
9.235531333333333350e+02
9.235839999999999463e+02
9.235946666666666260e+02
9.236005666666666230e+02
9.236557000000000244e+02
9.237457666666666682e+02
9.237775666666666439e+02
9.237960333333332983e+02
9.238262333333333345e+02
9.238490000000000464e+02
9.238608000000000402e+02
9.239056333333332987e+02
9.239414000000000442e+02
9.239762333333333117e+02
9.240165666666666766e+02
9.240430999999999813e+02
9.241036666666666406e+02
9.241106999999999516e+02
9.241165666666666993e+02
9.241470666666666602e+02
9.241511333333332914e+02
9.241940333333333228e+02
9.242692666666666810e+02
9.242900333333333265e+02
9.243150666666666666e+02
9.243541666666666288e+02
9.243673999999999751e+02
9.243725333333333083e+02
9.249849666666666508e+02
9.250520999999999958e+02
9.254258999999999560e+02
9.255363333333333458e+02
9.255836000000000467e+02
9.255888999999999669e+02
9.256191999999999780e+02
9.257175333333333356e+02
9.257391666666666197e+02
9.257729000000000497e+02
9.258183666666666340e+02
9.258541333333333796e+02
9.258719999999999573e+02
9.259075666666666393e+02
9.260016000000000531e+02
9.260321666666666260e+02
9.260730333333333419e+02
9.260990000000000464e+02
9.262855333333333192e+02
9.263796999999999571e+02
9.264398666666667168e+02
9.271420666666666648e+02
9.278397666666667192e+02
9.289491000000000440e+02
9.289948666666666668e+02
9.306187333333333527e+02
9.306586999999999534e+02
9.306902000000000044e+02
9.307296666666666169e+02
9.308301666666666279e+02
9.308815666666666857e+02
9.316600666666666939e+02
9.318249333333333198e+02
9.318619666666667172e+02
9.319546333333332768e+02
9.340815999999999804e+02
9.343482666666666319e+02
9.343614000000000033e+02
9.343953333333333831e+02
9.344238000000000284e+02
9.344311333333333778e+02
9.344396333333332905e+02
9.344591666666666470e+02
9.344988666666666859e+02
9.346730999999999767e+02
9.347402333333333218e+02
9.348121999999999616e+02
9.348261333333333596e+02
9.348916666666666515e+02
9.349631000000000540e+02
9.358021999999999707e+02
9.358432999999999993e+02
9.359093333333332794e+02
9.363883666666666841e+02
9.364629333333333534e+02
9.365013666666666268e+02
9.365674000000000206e+02
9.366226333333332832e+02
9.366368999999999687e+02
9.367992000000000417e+02
9.368947333333333063e+02
9.374853333333333012e+02
9.376535999999999831e+02
9.382200000000000273e+02
9.391066666666666833e+02
9.392050000000000409e+02
9.394480333333333419e+02
9.396103000000000520e+02
9.416119666666667172e+02
9.429635666666666793e+02
9.430035000000000309e+02
9.433381333333333032e+02
9.436794999999999618e+02
9.444136333333333369e+02
9.445123666666667077e+02
9.445523333333333085e+02
9.460253999999999905e+02
9.460867333333333136e+02
9.461536333333333459e+02
9.461811000000000149e+02
9.462390666666666448e+02
9.465326999999999771e+02
9.466681333333333441e+02
9.468016333333333705e+02
9.481638000000000375e+02
9.485765000000000100e+02
9.489568666666666559e+02
9.490104999999999791e+02
9.494198333333333721e+02
9.494480333333333419e+02
9.494885000000000446e+02
9.502511666666666770e+02
9.502853999999999814e+02
9.503297000000000025e+02
9.520954000000000406e+02
9.524873999999999796e+02
9.524997666666666873e+02
9.527390000000000327e+02
9.528515666666667130e+02
9.544861333333333278e+02
9.545818666666666559e+02
9.546169666666667126e+02
9.547858666666667204e+02
9.549914333333333616e+02
9.555674999999999955e+02
9.557735333333333756e+02
9.560096666666667033e+02
9.565266000000000304e+02
9.566577333333333399e+02
9.596642333333332999e+02
9.596824000000000296e+02
9.597347333333333381e+02
9.597898666666666259e+02
9.603961333333332959e+02
9.605796333333332768e+02
9.606161666666666861e+02
9.613864666666667063e+02
9.617454999999999927e+02
9.622525333333333037e+02
9.623164000000000442e+02
9.623413000000000466e+02
9.629910333333333483e+02
9.630687000000000353e+02
9.630801666666666279e+02
9.631495666666667148e+02
9.631592000000000553e+02
9.631875000000000000e+02
9.632148666666666941e+02
9.632581999999999880e+02
9.632985333333333529e+02
9.633550999999999931e+02
9.642388666666666950e+02
9.645200999999999567e+02
9.645405666666666775e+02
9.646491333333333387e+02
9.646716000000000122e+02
9.648286000000000513e+02
9.648499000000000478e+02
9.651182333333333645e+02
9.652173000000000229e+02
9.652616666666666561e+02
9.653112999999999602e+02
9.654016000000000304e+02
9.655085333333333892e+02
9.655429666666666435e+02
9.656919666666666444e+02
9.657277000000000271e+02
9.658876999999999953e+02
9.666254666666666253e+02
9.666823666666666668e+02
9.667723666666666986e+02
9.668013333333333321e+02
9.668150333333333037e+02
9.668531666666666524e+02
9.669087333333333163e+02
9.669696333333333769e+02
9.670157000000000380e+02
9.670515333333332819e+02
9.670844333333333225e+02
9.671048666666666804e+02
9.671196999999999662e+02
9.672562333333332845e+02
9.672670000000000528e+02
9.673822333333333745e+02
9.674385666666667021e+02
9.676798000000000002e+02
9.678110000000000355e+02
9.685747666666666191e+02
9.685898666666666941e+02
9.688667333333332863e+02
9.689027666666667074e+02
9.691925999999999704e+02
9.692553666666666459e+02
9.697477000000000089e+02
9.697911000000000286e+02
9.698426333333333105e+02
9.698525333333333265e+02
9.698763000000000147e+02
9.699148666666666259e+02
9.699808666666666568e+02
9.699943333333333157e+02
9.700522999999999456e+02
9.700652666666666164e+02
9.716467666666666219e+02
9.719543666666667150e+02
9.719935000000000400e+02
9.720064666666667108e+02
9.720502666666666300e+02
9.720818000000000438e+02
9.721684999999999945e+02
9.722355333333333647e+02
9.722509333333333643e+02
9.735280000000000200e+02
9.735557333333333645e+02
9.737250000000000227e+02
9.740829666666667208e+02
9.741940333333333228e+02
9.742236333333332823e+02
9.742339666666666744e+02
9.742485000000000355e+02
9.742664333333333389e+02
9.742842000000000553e+02
9.743120666666666239e+02
9.744040666666667221e+02
9.752963333333333367e+02
9.757894999999999754e+02
9.762972666666667010e+02
9.769920333333333247e+02
9.770286666666667088e+02
9.771945666666666739e+02
9.778607666666666773e+02
9.779456666666666251e+02
9.780072333333333745e+02
9.780512666666667201e+02
9.780866999999999507e+02
9.781290000000000191e+02
9.781404666666666117e+02
9.782195333333332883e+02
9.784306000000000267e+02
9.784928333333333512e+02
9.786936666666666724e+02
9.787439666666666653e+02
9.787726000000000113e+02
9.789391333333333023e+02
9.790710000000000264e+02
9.791180000000000518e+02
9.799996999999999616e+02
9.801662999999999784e+02
9.804730666666666821e+02
9.818332000000000335e+02
9.818998000000000275e+02
9.819310000000000400e+02
9.819368333333333112e+02
9.819430999999999585e+02
9.819685666666666748e+02
9.820083333333333258e+02
9.866354666666666162e+02
9.867611000000000558e+02
9.868868333333333567e+02
9.869932666666666137e+02
9.870460666666666611e+02
9.871031000000000404e+02
9.873681333333333896e+02
9.875157333333332872e+02
9.876259000000000015e+02
9.877600333333333538e+02
9.878748333333332994e+02
9.890328333333333148e+02
9.892071333333333314e+02
9.896017000000000507e+02
9.897833333333333030e+02
9.898470666666667057e+02
9.899183666666666568e+02
9.899557333333333418e+02
9.900190999999999804e+02
9.901275666666666666e+02
9.901811999999999898e+02
9.902186000000000377e+02
9.902268666666666377e+02
9.903227333333333036e+02
9.948016666666666197e+02
9.967939333333333707e+02
9.968108333333333348e+02
9.968439666666666881e+02
9.969988666666666859e+02
9.974099666666667190e+02
9.974365999999999985e+02
9.974759666666666362e+02
9.974985000000000355e+02
9.975759666666666590e+02
9.994201333333332968e+02
9.997236666666666451e+02
9.997364000000000033e+02
9.999048000000000229e+02
1.000038766666666675e+03
1.000195333333333338e+03
1.000486300000000028e+03
1.000605900000000020e+03
1.000658300000000054e+03
1.000731466666666620e+03
1.000777966666666657e+03
1.000870800000000031e+03
1.002505233333333308e+03
1.002516899999999964e+03
1.002571066666666638e+03
1.002687300000000050e+03
1.002728899999999953e+03
1.002784466666666617e+03
1.002959699999999998e+03
1.002982433333333347e+03
1.003272500000000036e+03
1.003315666666666630e+03
1.003392133333333277e+03
1.004117100000000050e+03
1.004135233333333304e+03
1.004450733333333346e+03
1.004630366666666646e+03
1.004665333333333365e+03
1.004702766666666662e+03
1.004739166666666620e+03
1.004758400000000051e+03
1.004815866666666693e+03
1.004932133333333354e+03
1.004970566666666627e+03
1.005042433333333292e+03
1.005113833333333332e+03
1.005540833333333353e+03
1.005578033333333337e+03
1.009279866666666635e+03
1.009480866666666657e+03
1.009563833333333378e+03
1.009641399999999976e+03
1.009650866666666616e+03
1.009678766666666661e+03
1.009752866666666705e+03
1.010250266666666676e+03
1.010294633333333309e+03
1.010341800000000035e+03
1.010381933333333336e+03
1.010439300000000003e+03
1.012421433333333312e+03
1.012440600000000018e+03
1.012498333333333335e+03
1.012696633333333352e+03
1.013867533333333313e+03
1.014379633333333345e+03
1.016355866666666657e+03
1.017063066666666714e+03
1.017100400000000036e+03
1.017181066666666652e+03
1.017303099999999972e+03
1.017461733333333314e+03
1.017498199999999997e+03
1.017675733333333369e+03
1.017708933333333334e+03
1.017721766666666667e+03
1.017730833333333294e+03
1.021249766666666687e+03
1.021282633333333365e+03
1.022567866666666646e+03
1.022578233333333287e+03
1.022602233333333288e+03
1.022626966666666704e+03
1.022801233333333357e+03
1.022856433333333371e+03
1.023113000000000056e+03
1.023243600000000015e+03
1.023467700000000036e+03
1.023516766666666626e+03
1.025600266666666585e+03
1.026195766666666714e+03
1.030146733333333259e+03
1.030334433333333436e+03
1.030506300000000010e+03
1.030687599999999975e+03
1.030737533333333431e+03
1.030759133333333239e+03
1.030846633333333330e+03
1.030875399999999900e+03
1.030901833333333343e+03
1.030925766666666732e+03
1.030966533333333246e+03
1.030972099999999955e+03
1.031169166666666570e+03
1.031688499999999976e+03
1.032196599999999989e+03
1.032261533333333318e+03
1.038057499999999891e+03
1.038091366666666772e+03
1.038147500000000036e+03
1.038175700000000006e+03
1.038216733333333423e+03
1.038275766666666641e+03
1.038366866666666738e+03
1.038428766666666661e+03
1.038694500000000062e+03
1.039116033333333235e+03
1.039162566666666635e+03
1.039320600000000013e+03
1.039387933333333422e+03
1.039396099999999933e+03
1.039776366666666718e+03
1.040193800000000010e+03
1.040341300000000047e+03
1.040492799999999988e+03
1.040530366666666623e+03
1.040567366666666658e+03
1.040603100000000040e+03
1.043945466666666562e+03
1.044038099999999986e+03
1.044240066666666735e+03
1.044715666666666721e+03
1.045143566666666629e+03
1.045207833333333383e+03
1.045255699999999933e+03
1.045284799999999905e+03
1.052041133333333391e+03
1.053309099999999944e+03
1.053354599999999891e+03
1.053365833333333285e+03
1.053577566666666598e+03
1.053728433333333442e+03
1.053938000000000102e+03
1.054036366666666709e+03
1.054051633333333257e+03
1.055051366666666581e+03
1.055361200000000053e+03
1.055893366666666680e+03
1.056417500000000018e+03
1.056443866666666736e+03
1.056456699999999955e+03
1.056730499999999893e+03
1.056981099999999969e+03
1.057117833333333238e+03
1.057246833333333370e+03
1.057279066666666722e+03
1.057295366666666723e+03
1.057337033333333238e+03
1.057377066666666678e+03
1.057430666666666639e+03
1.057441399999999931e+03
1.057472033333333229e+03
1.057522566666666762e+03
1.057652900000000045e+03
1.057697100000000091e+03
1.061958633333333410e+03
1.061980933333333269e+03
1.062022200000000112e+03
1.062077800000000025e+03
1.062152733333333344e+03
1.062193866666666736e+03
1.062220733333333328e+03
1.062461566666666613e+03
1.065224733333333234e+03
1.066261633333333293e+03
1.066447066666666615e+03
1.066484799999999950e+03
1.066641499999999951e+03
1.066962899999999991e+03
1.067622533333333422e+03
1.068212166666666690e+03
1.069378366666666579e+03
1.069545299999999997e+03
1.069627766666666730e+03
1.069654266666666672e+03
1.069681499999999915e+03
1.075976266666666561e+03
1.076004300000000057e+03
1.076578366666666625e+03
1.076744799999999941e+03
1.076788199999999961e+03
1.076801433333333307e+03
1.076811566666666749e+03
1.076829566666666778e+03
1.076884299999999939e+03
1.076950800000000072e+03
1.076974566666666760e+03
1.077003099999999904e+03
1.077018133333333253e+03
1.077109366666666574e+03
1.077122666666666646e+03
1.077195933333333414e+03
1.077219533333333402e+03
1.077224799999999959e+03
1.077236666666666679e+03
1.077271166666666659e+03
1.077295533333333424e+03
1.077373233333333246e+03
1.077432800000000043e+03
1.077601566666666713e+03
1.077624399999999923e+03
1.077651066666666566e+03
1.080928400000000011e+03
1.080973633333333282e+03
1.081027233333333243e+03
1.081035233333333281e+03
1.081088199999999915e+03
1.081404366666666647e+03
1.081522133333333386e+03
1.083753033333333406e+03
1.083778266666666696e+03
1.085077966666666725e+03
1.085508633333333364e+03
1.086404333333333398e+03
1.087136099999999942e+03
1.088071333333333314e+03
1.088182266666666692e+03
1.090349666666666735e+03
1.090379233333333332e+03
1.090636933333333445e+03
1.091014166666666597e+03
1.091026933333333318e+03
1.091549433333333354e+03
1.091578733333333275e+03
1.092543499999999995e+03
1.092648966666666638e+03
1.092797466666666651e+03
1.092956633333333230e+03
1.092970233333333226e+03
1.093065299999999979e+03
1.093103800000000092e+03
1.093130266666666557e+03
1.093212600000000066e+03
1.093640733333333401e+03
1.093650866666666616e+03
1.093655500000000075e+03
1.094147999999999911e+03
1.094242866666666714e+03
1.094309433333333345e+03
1.094398333333333312e+03
1.094433366666666643e+03
1.094475933333333387e+03
1.095290233333333390e+03
1.095592966666666598e+03
1.095719200000000001e+03
1.095790566666666564e+03
1.095801966666666658e+03
1.095886333333333369e+03
1.098589400000000069e+03
1.098677833333333410e+03
1.098720566666666627e+03
1.098860466666666753e+03
1.098870166666666591e+03
1.099045266666666748e+03
1.099072599999999966e+03
1.099125333333333401e+03
1.099164666666666562e+03
1.099205133333333379e+03
1.099231466666666620e+03
1.099256800000000112e+03
1.099278166666666721e+03
1.099294499999999971e+03
1.099397966666666662e+03
1.099416533333333291e+03
1.099437366666666776e+03
1.100053133333333335e+03
1.101235166666666601e+03
1.101351400000000012e+03
1.101413800000000037e+03
1.101463966666666693e+03
1.101595133333333251e+03
1.102546399999999949e+03
1.102582633333333433e+03
1.102956866666666656e+03
1.103801200000000108e+03
1.103846133333333228e+03
1.103914800000000014e+03
1.103935633333333271e+03
1.103980900000000020e+03
1.104942833333333283e+03
1.104989000000000033e+03
1.104999466666666649e+03
1.105037100000000009e+03
1.105252766666666730e+03
1.105450299999999970e+03
1.105552699999999959e+03
1.105591533333333246e+03
1.105610699999999952e+03
1.107517499999999927e+03
1.107721433333333380e+03
1.107760099999999966e+03
1.107793499999999995e+03
1.107841599999999971e+03
1.107940133333333279e+03
1.107995699999999943e+03
1.108069933333333438e+03
1.108096299999999928e+03
1.108148566666666738e+03
1.109637533333333295e+03
1.109737599999999929e+03
1.109746966666666594e+03
1.109760033333333240e+03
1.110115500000000111e+03
1.110205099999999902e+03
1.110411700000000110e+03
1.110861633333333430e+03
1.110878566666666757e+03
1.110935400000000072e+03
1.110944866666666712e+03
1.110979133333333266e+03
1.110987233333333279e+03
1.111059400000000096e+03
1.111845666666666602e+03
1.111873233333333246e+03
1.112117299999999886e+03
1.112257366666666712e+03
1.112564933333333329e+03
1.112741500000000087e+03
1.112885333333333392e+03
1.113118500000000040e+03
1.113173233333333428e+03
1.113221966666666731e+03
1.113270733333333283e+03
1.113741700000000037e+03
1.113966433333333271e+03
1.114055533333333415e+03
1.114143800000000056e+03
1.114356099999999969e+03
1.117646700000000010e+03
1.118160633333333408e+03
1.118357366666666621e+03
1.118425300000000107e+03
1.118656533333333300e+03
1.120223633333333282e+03
1.120291400000000067e+03
1.120894466666666631e+03
1.120915799999999990e+03
1.120938933333333352e+03
1.120961299999999937e+03
1.120966699999999946e+03
1.121049533333333329e+03
1.121178466666666736e+03
1.121326600000000099e+03
1.121446033333333389e+03
1.121565666666666630e+03
1.121630466666666734e+03
1.121659766666666656e+03
1.121680033333333313e+03
1.121707100000000082e+03
1.121726000000000113e+03
1.121785433333333231e+03
1.121850233333333335e+03
1.122092766666666648e+03
1.122143299999999954e+03
1.122373033333333296e+03
1.122451999999999998e+03
1.122514300000000048e+03
1.122545533333333424e+03
1.122595133333333251e+03
1.122946899999999914e+03
1.127467133333333322e+03
1.128182600000000093e+03
1.129070166666666637e+03
1.129682833333333292e+03
1.129987499999999955e+03
1.130340166666666619e+03
1.130413066666666737e+03
1.130661466666666684e+03
1.130682833333333292e+03
1.131093100000000049e+03
1.131191700000000083e+03
1.132272633333333260e+03
1.133502899999999954e+03
1.133826000000000022e+03
1.135179866666666612e+03
1.135215300000000070e+03
1.135673900000000003e+03
1.135692333333333409e+03
1.135722266666666656e+03
1.135743500000000040e+03
1.136469599999999900e+03
1.137542533333333267e+03
1.137559766666666746e+03
1.145145666666666557e+03
1.145230299999999943e+03
1.145242500000000064e+03
1.145259566666666615e+03
1.147940433333333431e+03
1.147953166666666675e+03
1.148064366666666729e+03
1.148105099999999993e+03
1.148448866666666618e+03
1.148481966666666722e+03
1.148505133333333333e+03
1.149407500000000027e+03
1.149424433333333354e+03
1.149433933333333243e+03
1.149450399999999945e+03
1.149481099999999969e+03
1.150688266666666777e+03
1.155633299999999963e+03
1.155687400000000025e+03
1.155854800000000068e+03
1.158580799999999954e+03
1.158788766666666561e+03
1.158846333333333405e+03
1.159060933333333423e+03
1.159072166666666590e+03
1.159530033333333222e+03
1.159801333333333332e+03
1.160595299999999952e+03
1.160611333333333278e+03
1.163679599999999937e+03
1.163772099999999909e+03
1.163783599999999979e+03
1.163795433333333222e+03
1.163813300000000027e+03
1.163858033333333424e+03
1.163904466666666622e+03
1.163909866666666630e+03
1.163942933333333258e+03
1.163967866666666623e+03
1.164000866666666752e+03
1.164033066666666627e+03
1.164293433333333269e+03
1.164343333333333248e+03
1.164409233333333304e+03
1.164437133333333350e+03
1.165074133333333293e+03
1.165333233333333283e+03
1.165342333333333272e+03
1.165409133333333330e+03
1.168829366666666601e+03
1.168923700000000053e+03
1.168991299999999910e+03
1.169177133333333359e+03
1.169223266666666632e+03
1.169254133333333357e+03
1.169485699999999952e+03
1.169999266666666699e+03
1.170976833333333389e+03
1.171054966666666587e+03
1.171394866666666758e+03
1.171411666666666633e+03
1.171429233333333286e+03
1.171789466666666613e+03
1.171804300000000012e+03
1.171842766666666648e+03
1.172790066666666689e+03
1.172803699999999935e+03
1.172983033333333424e+03
1.173000199999999950e+03
1.173069566666666560e+03
1.173143000000000029e+03
1.173713166666666666e+03
1.173779966666666724e+03
1.173813400000000001e+03
1.175624166666666724e+03
1.175951833333333298e+03
1.181616066666666711e+03
1.181669866666666621e+03
1.181713333333333367e+03
1.181829300000000103e+03
1.183370033333333367e+03
1.186046733333333350e+03
1.186716566666666722e+03
1.186945833333333439e+03
1.186955999999999904e+03
1.186970900000000029e+03
1.188197300000000041e+03
1.189047000000000025e+03
1.189067800000000034e+03
1.192560233333333372e+03
1.192853733333333366e+03
1.192881233333333284e+03
1.193101966666666613e+03
1.194433766666666770e+03
1.194864399999999932e+03
1.194872433333333220e+03
1.194883900000000040e+03
1.194913700000000063e+03
1.194945933333333414e+03
1.195886400000000094e+03
1.195906233333333375e+03
1.195921333333333223e+03
1.200194866666666712e+03
1.200233333333333348e+03
1.200523433333333287e+03
1.200533400000000029e+03
1.200538133333333235e+03
1.200829033333333427e+03
1.200988933333333307e+03
1.202060699999999997e+03
1.204194166666666661e+03
1.204262066666666669e+03
1.204332900000000109e+03
1.204359866666666676e+03
1.204399533333333238e+03
1.204460900000000038e+03
1.204500066666666726e+03
1.204561666666666724e+03
1.204604900000000043e+03
1.204627166666666653e+03
1.204700399999999945e+03
1.204800366666666605e+03
1.204840933333333396e+03
1.204861166666666577e+03
1.204873700000000099e+03
1.204919166666666570e+03
1.205148466666666764e+03
1.205229900000000043e+03
1.205288199999999961e+03
1.205410833333333358e+03
1.205472999999999956e+03
1.205487866666666605e+03
1.205513033333333397e+03
1.205532833333333429e+03
1.205598533333333307e+03
1.205659833333333381e+03
1.205688166666666575e+03
1.205699599999999919e+03
1.206660900000000083e+03
1.206795866666666598e+03
1.207996699999999919e+03
1.209235066666666626e+03
1.210696266666666588e+03
1.210759533333333366e+03
1.210773066666666637e+03
1.210788299999999936e+03
1.211663133333333235e+03
1.211699299999999994e+03
1.212411266666666734e+03
1.212727599999999939e+03
1.213055533333333415e+03
1.213128099999999904e+03
1.213190200000000004e+03
1.215043933333333371e+03
1.215646233333333385e+03
1.215694066666666686e+03
1.216057299999999941e+03
1.216093866666666599e+03
1.216345100000000002e+03
1.216518066666666755e+03
1.217779600000000073e+03
1.217943333333333385e+03
1.218897200000000112e+03
1.220850333333333310e+03
1.222028800000000047e+03
1.222565166666666755e+03
1.223360433333333276e+03
1.223423199999999952e+03
1.223441833333333307e+03
1.223494466666666767e+03
1.225006200000000035e+03
1.225035966666666582e+03
1.232558299999999917e+03
1.234458866666666609e+03
1.234882033333333311e+03
1.234917200000000093e+03
1.236071466666666765e+03
1.236177966666666634e+03
1.240112766666666630e+03
1.240321733333333441e+03
1.240338366666666616e+03
1.241531099999999924e+03
1.241956533333333255e+03
1.242718966666666574e+03
1.242809566666666569e+03
1.243877700000000004e+03
1.244664399999999887e+03
1.244678533333333235e+03
1.245716533333333246e+03
1.245911533333333409e+03
1.245917033333333393e+03
1.245936699999999973e+03
1.245977100000000064e+03
1.246028066666666746e+03
1.246059566666666569e+03
1.246070766666666714e+03
1.246122200000000021e+03
1.246169133333333320e+03
1.246195966666666664e+03
1.246272033333333411e+03
1.246353033333333315e+03
1.246799899999999980e+03
1.246852233333333288e+03
1.246866999999999962e+03
1.246914433333333363e+03
1.246975799999999936e+03
1.248451966666666749e+03
1.248493133333333390e+03
1.248536800000000085e+03
1.248587166666666690e+03
1.248684666666666772e+03
1.248811166666666622e+03
1.248857533333333322e+03
1.249088099999999940e+03
1.249121766666666645e+03
1.249374499999999898e+03
1.251152000000000044e+03
1.251319333333333361e+03
1.252469133333333275e+03
1.252494433333333291e+03
1.252655600000000049e+03
1.252738333333333230e+03
1.252786966666666558e+03
1.252837133333333441e+03
1.252888599999999997e+03
1.253024333333333288e+03
1.253046433333333425e+03
1.253084900000000061e+03
1.253128400000000056e+03
1.253138566666666748e+03
1.253175866666666707e+03
1.253184899999999971e+03
1.253230800000000045e+03
1.253249600000000100e+03
1.253289766666666765e+03
1.253296333333333223e+03
1.253386966666666694e+03
1.253430166666666764e+03
1.253677599999999984e+03
1.253686599999999999e+03
1.253743366666666589e+03
1.253807566666666617e+03
1.253814066666666577e+03
1.255491533333333336e+03
1.255509266666666690e+03
1.256843866666666599e+03
1.256876933333333227e+03
1.256906500000000051e+03
1.256963533333333316e+03
1.257027733333333344e+03
1.257284799999999905e+03
1.257299700000000030e+03
1.257310533333333296e+03
1.257550766666666732e+03
1.257709599999999909e+03
1.259995499999999993e+03
1.260045233333333272e+03
1.260061766666666699e+03
1.260082499999999982e+03
1.260221833333333279e+03
1.260262333333333345e+03
1.261211000000000013e+03
1.261267366666666703e+03
1.261309033333333446e+03
1.261772699999999986e+03
1.262054399999999987e+03
1.263346466666666629e+03
1.263951633333333348e+03
1.263988599999999906e+03
1.264037933333333285e+03
1.264224333333333334e+03
1.264275399999999991e+03
1.264484766666666701e+03
1.264498033333333296e+03
1.264569933333333438e+03
1.264613499999999931e+03
1.264673500000000104e+03
1.265564733333333379e+03
1.267297499999999900e+03
1.267362466666666705e+03
1.267400733333333392e+03
1.267473033333333433e+03
1.267486400000000003e+03
1.267575766666666595e+03
1.267754500000000007e+03
1.267828500000000076e+03
1.268116933333333236e+03
1.268185666666666748e+03
1.268307933333333267e+03
1.268359899999999925e+03
1.268460000000000036e+03
1.269873499999999922e+03
1.269959833333333336e+03
1.270016133333333300e+03
1.270028700000000072e+03
1.270040466666666589e+03
1.270072833333333392e+03
1.275225966666666636e+03
1.275283233333333328e+03
1.275794900000000098e+03
1.275804200000000037e+03
1.275811699999999973e+03
1.275818566666666584e+03
1.275835733333333337e+03
1.275844366666666701e+03
1.275849866666666685e+03
1.275898233333333337e+03
1.275931800000000067e+03
1.275956100000000106e+03
1.275975899999999911e+03
1.276022433333333311e+03
1.276084366666666710e+03
1.276121633333333421e+03
1.276149066666666613e+03
1.276191166666666732e+03
1.276263933333333398e+03
1.276295333333333247e+03
1.276499266666666699e+03
1.276528099999999995e+03
1.276566433333333407e+03
1.276591566666666722e+03
1.276599999999999909e+03
1.276638133333333371e+03
1.276689133333333302e+03
1.276744833333333418e+03
1.276823000000000093e+03
1.276842900000000100e+03
1.276877899999999954e+03
1.277317166666666708e+03
1.277694133333333411e+03
1.278020766666666759e+03
1.278050133333333406e+03
1.278105233333333445e+03
1.278136666666666770e+03
1.278179666666666662e+03
1.278216133333333346e+03
1.278230266666666694e+03
1.278282799999999952e+03
1.279431633333333366e+03
1.279588633333333291e+03
1.279733999999999924e+03
1.279906133333333401e+03
1.279917633333333242e+03
1.279925966666666682e+03
1.280038500000000113e+03
1.280084666666666635e+03
1.280220000000000027e+03
1.280897400000000061e+03
1.280948533333333444e+03
1.281021400000000085e+03
1.281036499999999933e+03
1.281220866666666780e+03
1.281253899999999931e+03
1.281284699999999930e+03
1.281362066666666578e+03
1.281431700000000092e+03
1.281484266666666599e+03
1.281533699999999953e+03
1.281550766666666732e+03
1.281558899999999994e+03
1.281635700000000043e+03
1.281657366666666576e+03
1.281699533333333420e+03
1.281736866666666629e+03
1.281820933333333414e+03
1.282689000000000078e+03
1.282896733333333259e+03
1.285918333333333294e+03
1.286133466666666664e+03
1.288585466666666662e+03
1.289636400000000094e+03
1.289687500000000000e+03
1.291753033333333406e+03
1.291852200000000039e+03
1.291897466666666560e+03
1.291911666666666633e+03
1.291915566666666564e+03
1.291932999999999993e+03
1.291952866666666750e+03
1.292050666666666757e+03
1.292062333333333299e+03
1.292167333333333318e+03
1.292338199999999915e+03
1.292629266666666581e+03
1.292722800000000007e+03
1.292781766666666726e+03
1.293001066666666702e+03
1.293110966666666627e+03
1.293252600000000029e+03
1.293410000000000082e+03
1.294548733333333303e+03
1.294699200000000019e+03
1.294743433333333314e+03
1.295069766666666737e+03
1.295095033333333276e+03
1.295108533333333298e+03
1.295119933333333393e+03
1.295125600000000077e+03
1.295152000000000044e+03
1.295172766666666575e+03
1.295189900000000080e+03
1.295195233333333363e+03
1.295249666666666599e+03
1.295271133333333410e+03
1.295276733333333368e+03
1.295288800000000037e+03
1.295356633333333320e+03
1.295395633333333308e+03
1.295474866666666685e+03
1.295488633333333382e+03
1.296128133333333381e+03
1.296219933333333302e+03
1.296299066666666704e+03
1.296347433333333356e+03
1.297566800000000057e+03
1.297761066666666693e+03
1.297784499999999980e+03
1.297809333333333370e+03
1.297907533333333276e+03
1.297974600000000009e+03
1.298121266666666770e+03
1.298438799999999901e+03
1.298685799999999972e+03
1.298697699999999941e+03
1.298752500000000055e+03
1.298832033333333356e+03
1.298943566666666584e+03
1.299710600000000113e+03
1.300178766666666661e+03
1.300350733333333437e+03
1.300546133333333273e+03
1.300602533333333440e+03
1.300631166666666559e+03
1.300664099999999962e+03
1.300709700000000112e+03
1.300756633333333411e+03
1.300772600000000011e+03
1.300888433333333296e+03
1.300942066666666733e+03
1.301087566666666589e+03
1.301192033333333256e+03
1.305339099999999917e+03
1.305689333333333252e+03
1.305804433333333236e+03
1.306167733333333445e+03
1.306245766666666668e+03
1.306323066666666591e+03
1.306327333333333399e+03
1.306330866666666680e+03
1.306338733333333266e+03
1.306506866666666610e+03
1.306606266666666670e+03
1.306654166666666697e+03
1.306668566666666720e+03
1.306692733333333308e+03
1.306726466666666738e+03
1.306754666666666708e+03
1.306771733333333259e+03
1.306790466666666589e+03
1.306818666666666559e+03
1.306823166666666566e+03
1.306831500000000005e+03
1.306839533333333293e+03
1.306914266666666663e+03
1.307064800000000105e+03
1.307175700000000006e+03
1.307939599999999928e+03
1.310238233333333255e+03
1.310286499999999933e+03
1.310354199999999992e+03
1.310442800000000034e+03
1.311006766666666636e+03
1.311063233333333301e+03
1.311122466666666696e+03
1.311140033333333349e+03
1.311212033333333238e+03
1.311394466666666631e+03
1.311477666666666664e+03
1.311511199999999917e+03
1.311531433333333325e+03
1.311567833333333283e+03
1.316147966666666662e+03
1.316707433333333256e+03
1.316760566666666591e+03
1.317030266666666648e+03
1.317040733333333264e+03
1.318272099999999909e+03
1.318472999999999956e+03
1.318514266666666572e+03
1.318560099999999920e+03
1.318646633333333284e+03
1.318719366666666701e+03
1.318757133333333286e+03
1.318761899999999969e+03
1.320150399999999991e+03
1.320210800000000063e+03
1.320241700000000037e+03
1.320271300000000110e+03
1.320330966666666654e+03
1.320470366666666678e+03
1.320665966666666691e+03
1.320709599999999909e+03
1.321079466666666576e+03
1.321153133333333244e+03
1.321178400000000011e+03
1.321235266666666575e+03
1.321314966666666578e+03
1.321569500000000062e+03
1.321597433333333356e+03
1.321866166666666686e+03
1.321922900000000027e+03
1.321965433333333294e+03
1.322076666666666597e+03
1.322097866666666732e+03
1.322136733333333268e+03
1.322173999999999978e+03
1.322187666666666701e+03
1.322193400000000111e+03
1.322206733333333432e+03
1.322270800000000008e+03
1.322285533333333433e+03
1.322318933333333234e+03
1.322332733333333408e+03
1.322647166666666635e+03
1.322887533333333295e+03
1.322898166666666611e+03
1.322932199999999966e+03
1.323109966666666651e+03
1.323141433333333225e+03
1.323179966666666587e+03
1.323209499999999935e+03
1.323245966666666618e+03
1.323611133333333328e+03
1.323692366666666658e+03
1.323730066666666744e+03
1.323767633333333379e+03
1.323850266666666585e+03
1.323987433333333229e+03
1.324164133333333439e+03
1.324660000000000082e+03
1.327402266666666719e+03
1.327637099999999919e+03
1.329077233333333425e+03
1.329157766666666703e+03
1.329292366666666567e+03
1.329421499999999924e+03
1.329441466666666656e+03
1.329466066666666620e+03
1.329559333333333370e+03
1.329608400000000074e+03
1.329622766666666621e+03
1.329683899999999994e+03
1.329822133333333340e+03
1.332955099999999902e+03
1.332986633333333430e+03
1.333062433333333274e+03
1.333395099999999957e+03
1.333563300000000027e+03
1.333607500000000073e+03
1.333854000000000042e+03
1.333978833333333341e+03
1.334051466666666556e+03
1.335210166666666737e+03
1.337643733333333330e+03
1.337896166666666659e+03
1.337959333333333234e+03
1.339455566666666755e+03
1.339463733333333266e+03
1.339550766666666732e+03
1.339654566666666597e+03
1.339663633333333337e+03
1.339773699999999963e+03
1.340006000000000085e+03
1.340045599999999922e+03
1.340172766666666575e+03
1.340224433333333309e+03
1.340234099999999899e+03
1.340259733333333315e+03
1.340302100000000110e+03
1.340323100000000068e+03
1.340333933333333334e+03
1.340360866666666652e+03
1.340500333333333401e+03
1.340628766666666706e+03
1.340770033333333231e+03
1.341234899999999925e+03
1.343450533333333397e+03
1.343523233333333337e+03
1.346428766666666661e+03
1.346542966666666644e+03
1.346682666666666591e+03
1.346899266666666563e+03
1.347062866666666650e+03
1.347246066666666593e+03
1.347286866666666583e+03
1.348296733333333350e+03
1.348377166666666653e+03
1.348442466666666633e+03
1.348487800000000107e+03
1.349122566666666671e+03
1.349472166666666681e+03
1.349519500000000107e+03
1.349546199999999999e+03
1.349574766666666619e+03
1.349582666666666682e+03
1.349615033333333258e+03
1.349637366666666594e+03
1.349724933333333411e+03
1.349815833333333330e+03
1.349933999999999969e+03
1.349949366666666720e+03
1.350065266666666730e+03
1.355245266666666566e+03
1.355865800000000036e+03
1.356099066666666658e+03
1.356175033333333431e+03
1.356271099999999933e+03
1.356294266666666772e+03
1.356343333333333248e+03
1.357593200000000024e+03
1.357720733333333328e+03
1.357845066666666753e+03
1.359416733333333241e+03
1.359435099999999920e+03
1.359467933333333349e+03
1.360022833333333438e+03
1.361056700000000092e+03
1.361272933333333413e+03
1.361334866666666585e+03
1.363002433333333329e+03
1.363646366666666609e+03
1.363905999999999949e+03
1.364456300000000056e+03
1.364480700000000070e+03
1.364636600000000044e+03
1.364660200000000032e+03
1.364670399999999972e+03
1.364726200000000063e+03
1.364747366666666721e+03
1.364781633333333275e+03
1.364789299999999912e+03
1.364819400000000087e+03
1.364861233333333303e+03
1.364915133333333415e+03
1.365060366666666596e+03
1.365203233333333401e+03
1.365319166666666661e+03
1.365521933333333436e+03
1.365823799999999892e+03
1.365843266666666750e+03
1.365892133333333277e+03
1.366415299999999888e+03
1.366774033333333364e+03
1.366785900000000083e+03
1.366801099999999906e+03
1.366821966666666640e+03
1.366846733333333304e+03
1.366862466666666705e+03
1.367180766666666614e+03
1.367223666666666759e+03
1.367315599999999904e+03
1.367323900000000094e+03
1.367347033333333229e+03
1.367538900000000012e+03
1.368550733333333255e+03
1.368587133333333441e+03
1.368650466666666716e+03
1.368692700000000059e+03
1.375239600000000110e+03
1.375651699999999892e+03
1.376589166666666642e+03
1.377035866666666607e+03
1.378189366666666729e+03
1.378222299999999905e+03
1.378308766666666770e+03
1.378345333333333429e+03
1.378384800000000041e+03
1.378435333333333347e+03
1.378461766666666563e+03
1.378470466666666653e+03
1.378551133333333382e+03
1.381714833333333445e+03
1.381747133333333295e+03
1.381757900000000063e+03
1.381799933333333229e+03
1.381845133333333251e+03
1.385473666666666759e+03
1.385890033333333349e+03
1.385916699999999992e+03
1.385973700000000008e+03
1.386021933333333436e+03
1.386076766666666572e+03
1.386088966666666693e+03
1.386140799999999899e+03
1.386168200000000070e+03
1.386217499999999973e+03
1.386229533333333393e+03
1.386252966666666680e+03
1.386283533333333253e+03
1.386290833333333239e+03
1.386302899999999909e+03
1.386307366666666667e+03
1.386347199999999930e+03
1.386401100000000042e+03
1.387436466666666774e+03
1.387445099999999911e+03
1.387510866666666743e+03
1.387528099999999995e+03
1.387539533333333338e+03
1.387571533333333264e+03
1.387602900000000091e+03
1.387638366666666570e+03
1.387666066666666666e+03
1.387676400000000058e+03
1.387733633333333273e+03
1.387769166666666706e+03
1.387859999999999900e+03
1.387920299999999997e+03
1.387940266666666730e+03
1.388050933333333433e+03
1.388144433333333382e+03
1.388232700000000023e+03
1.388324166666666770e+03
1.388434166666666670e+03
1.388677433333333283e+03
1.388687599999999975e+03
1.389483733333333248e+03
1.389565299999999979e+03
1.389906166666666650e+03
1.389918366666666770e+03
1.389958866666666609e+03
1.390019766666666555e+03
1.390033133333333353e+03
1.390049033333333227e+03
1.390105333333333419e+03
1.390149966666666614e+03
1.390203833333333250e+03
1.390222533333333331e+03
1.390279633333333322e+03
1.390294000000000096e+03
1.390416533333333291e+03
1.390429966666666587e+03
1.390483733333333248e+03
1.390565233333333254e+03
1.390599833333333436e+03
1.390620633333333444e+03
1.390745933333333369e+03
1.390986900000000105e+03
1.391088133333333417e+03
1.391114266666666708e+03
1.391126899999999978e+03
1.391192366666666658e+03
1.391349533333333284e+03
1.392319333333333361e+03
1.392491433333333362e+03
1.392529899999999998e+03
1.392699100000000044e+03
1.398794733333333397e+03
1.398830566666666755e+03
1.398838666666666768e+03
1.398844000000000051e+03
1.398846733333333304e+03
1.399485066666666626e+03
1.399708100000000059e+03
1.400219499999999925e+03
1.405368500000000040e+03
1.405377333333333354e+03
1.405402100000000019e+03
1.405415199999999913e+03
1.406028033333333269e+03
1.406325233333333244e+03
1.406416699999999992e+03
1.406437666666666701e+03
1.406536200000000008e+03
1.406602699999999913e+03
1.406989633333333359e+03
1.407661033333333307e+03
1.407720833333333303e+03
1.407810866666666698e+03
1.407832833333333383e+03
1.407943266666666659e+03
1.408014599999999973e+03
1.408069233333333386e+03
1.408147400000000061e+03
1.408257333333333236e+03
1.408628300000000081e+03
1.408667666666666719e+03
1.413864333333333434e+03
1.413887233333333370e+03
1.413894066666666731e+03
1.419837899999999991e+03
1.419952466666666623e+03
1.420049600000000055e+03
1.420111333333333278e+03
1.420881233333333284e+03
1.420909766666666656e+03
1.420953133333333426e+03
1.420999299999999948e+03
1.421009866666666767e+03
1.422374099999999999e+03
1.422386466666666593e+03
1.422580333333333328e+03
1.422737633333333406e+03
1.423358799999999974e+03
1.423462199999999939e+03
1.423605999999999995e+03
1.423881599999999935e+03
1.423904399999999896e+03
1.426626333333333378e+03
1.426665833333333239e+03
1.426748299999999972e+03
1.426824299999999994e+03
1.427881800000000112e+03
1.427948000000000093e+03
1.428271233333333385e+03
1.428396199999999908e+03
1.429257599999999911e+03
1.429401499999999942e+03
1.429584499999999935e+03
1.429607600000000048e+03
1.429661299999999983e+03
1.429696799999999939e+03
1.429745533333333242e+03
1.429767833333333328e+03
1.429772200000000112e+03
1.429794333333333270e+03
1.429800099999999929e+03
1.429829933333333429e+03
1.429866566666666586e+03
1.429909133333333330e+03
1.429965200000000095e+03
1.429996266666666770e+03
1.430075266666666721e+03
1.430151966666666567e+03
1.430183566666666593e+03
1.433831066666666629e+03
1.433954266666666626e+03
1.433979566666666642e+03
1.434061599999999999e+03
1.436456100000000106e+03
1.436564800000000105e+03
1.436688233333333301e+03
1.436766566666666677e+03
1.436899933333333365e+03
1.437864866666666558e+03
1.438829366666666601e+03
1.444523733333333439e+03
1.444589066666666668e+03
1.444698333333333267e+03
1.444742366666666612e+03
1.444767599999999902e+03
1.444867700000000013e+03
1.444894033333333255e+03
1.447099333333333334e+03
1.447482799999999997e+03
1.447546833333333325e+03
1.448028933333333271e+03
1.448326566666666622e+03
1.449466866666666647e+03
1.450348166666666657e+03
1.450776166666666768e+03
1.450831633333333230e+03
1.450873233333333246e+03
1.451086966666666740e+03
1.451120433333333267e+03
1.451156300000000101e+03
1.451162299999999959e+03
1.451196066666666638e+03
1.451379033333333382e+03
1.451409433333333254e+03
1.452171299999999974e+03
1.452875566666666600e+03
1.452944933333333438e+03
1.453166600000000017e+03
1.453205666666666730e+03
1.453287566666666635e+03
1.457772999999999911e+03
1.458281266666666625e+03
1.458320433333333312e+03
1.458361333333333278e+03
1.458396733333333259e+03
1.458451633333333348e+03
1.458530833333333248e+03
1.458904800000000023e+03
1.458930100000000039e+03
1.459002033333333429e+03
1.459039399999999887e+03
1.459295033333333322e+03
1.459363599999999906e+03
1.460622900000000072e+03
1.460692966666666734e+03
1.461191233333333230e+03
1.461209499999999935e+03
1.461272666666666737e+03
1.461588633333333291e+03
1.462076099999999997e+03
1.462626299999999901e+03
1.462715433333333294e+03
1.462808099999999968e+03
1.462995300000000043e+03
1.463029233333333423e+03
1.463068866666666736e+03
1.463106133333333446e+03
1.463114166666666733e+03
1.463124966666666751e+03
1.463194333333333361e+03
1.463207300000000032e+03
1.463215866666666670e+03
1.463250633333333326e+03
1.463284966666666605e+03
1.463411633333333384e+03
1.465475633333333235e+03
1.465499199999999973e+03
1.469530899999999974e+03
1.469626099999999951e+03
1.470539466666666613e+03
1.471147066666666660e+03
1.472558166666666693e+03
1.472661333333333232e+03
1.472757833333333338e+03
1.472792666666666719e+03
1.473240866666666761e+03
1.473536333333333232e+03
1.473557733333333317e+03
1.473572733333333417e+03
1.473579633333333277e+03
1.473592933333333349e+03
1.473604433333333418e+03
1.473620300000000043e+03
1.473640599999999949e+03
1.473647400000000061e+03
1.473681466666666665e+03
1.473697400000000016e+03
1.473709399999999960e+03
1.473717499999999973e+03
1.473734633333333250e+03
1.473747066666666569e+03
1.473761899999999969e+03
1.473774233333333314e+03
1.473815933333333305e+03
1.473829199999999901e+03
1.473846199999999953e+03
1.473850666666666712e+03
1.473856766666666772e+03
1.473861933333333354e+03
1.473903000000000020e+03
1.473931466666666665e+03
1.473984133333333375e+03
1.474130799999999908e+03
1.474363866666666581e+03
1.475039099999999962e+03
1.475097999999999956e+03
1.475215366666666569e+03
1.475318600000000060e+03
1.476330899999999929e+03
1.476417066666666642e+03
1.476472199999999930e+03
1.476530466666666598e+03
1.476536266666666734e+03
1.476590433333333294e+03
1.478693500000000085e+03
1.478757599999999911e+03
1.479980000000000018e+03
1.480011799999999994e+03
1.480043733333333421e+03
1.480173466666666627e+03
1.482453400000000101e+03
1.482502899999999954e+03
1.482544966666666596e+03
1.482558600000000069e+03
1.482563900000000103e+03
1.482789033333333236e+03
1.482808133333333444e+03
1.482817199999999957e+03
1.482944500000000062e+03
1.482970800000000054e+03
1.482989433333333409e+03
1.482999399999999923e+03
1.483057266666666692e+03
1.483062599999999975e+03
1.483149433333333263e+03
1.483189433333333227e+03
1.483224866666666685e+03
1.484545766666666623e+03
1.485682466666666642e+03
1.485733666666666750e+03
1.485759166666666715e+03
1.485790700000000015e+03
1.487733866666666700e+03
1.487750133333333224e+03
1.487773100000000113e+03
1.488201033333333271e+03
1.488217533333333222e+03
1.488250433333333376e+03
1.488306166666666741e+03
1.488354633333333368e+03
1.488395400000000109e+03
1.488425866666666707e+03
1.488465699999999970e+03
1.488562599999999975e+03
1.488593233333333274e+03
1.488647733333333235e+03
1.488720833333333303e+03
1.489392033333333302e+03
1.489595533333333378e+03
1.489638999999999896e+03
1.489650433333333240e+03
1.489697866666666641e+03
1.489744466666666767e+03
1.489752966666666680e+03
1.489800233333333381e+03
1.490064066666666577e+03
1.490878133333333381e+03
1.490926033333333407e+03
1.490943966666666711e+03
1.491002099999999928e+03
1.491016699999999901e+03
1.491111400000000003e+03
1.491181800000000067e+03
1.491228800000000092e+03
1.491258033333333287e+03
1.491315533333333406e+03
1.491391966666666576e+03
1.491494433333333291e+03
1.497105233333333445e+03
1.497257733333333363e+03
1.497311533333333273e+03
1.497411666666666633e+03
1.498448200000000043e+03
1.500377500000000055e+03
1.500403700000000072e+03
1.500433733333333294e+03
1.500596299999999928e+03
1.500617600000000039e+03
1.500720266666666703e+03
1.500939266666666754e+03
1.500993733333333239e+03
1.501023999999999887e+03
1.501112900000000081e+03
1.501131300000000010e+03
1.502586466666666638e+03
1.502788199999999961e+03
1.502954700000000003e+03
1.505369466666666767e+03
1.505416733333333241e+03
1.505480133333333242e+03
1.505515499999999975e+03
1.508164833333333263e+03
1.508949299999999994e+03
1.511008033333333287e+03
1.511239533333333384e+03
1.511273966666666638e+03
1.511327266666666674e+03
1.511693833333333259e+03
1.513420633333333399e+03
1.513630866666666634e+03
1.513687166666666599e+03
1.514697166666666590e+03
1.514790799999999990e+03
1.514935699999999997e+03
1.514966533333333246e+03
1.515684799999999996e+03
1.517789666666666562e+03
1.519985100000000102e+03
1.520014433333333272e+03
1.520069733333333261e+03
1.520122433333333220e+03
1.520187400000000025e+03
1.520230566666666618e+03
1.520360200000000077e+03
1.527133766666666588e+03
1.529816033333333280e+03
1.529825499999999920e+03
1.529861166666666577e+03
1.529947333333333290e+03
1.530234366666666574e+03
1.530272133333333386e+03
1.530292966666666644e+03
1.537707266666666555e+03
1.543364366666666683e+03
1.543430633333333390e+03
1.543541466666666565e+03
1.543587199999999939e+03
1.543697833333333392e+03
1.545723566666666557e+03
1.545839099999999917e+03
1.546107299999999896e+03
1.548362200000000030e+03
1.548452966666666725e+03
1.548470366666666678e+03
1.548528000000000020e+03
1.550619733333333443e+03
1.551153433333333396e+03
1.551401533333333418e+03
1.551507800000000088e+03
1.551518900000000031e+03
1.551654766666666774e+03
1.552329300000000103e+03
1.552443666666666559e+03
1.552541033333333417e+03
1.552671199999999999e+03
1.552767833333333328e+03
1.554041133333333391e+03
1.554641599999999926e+03
1.554920433333333222e+03
1.554958466666666709e+03
1.554987866666666605e+03
1.555226633333333439e+03
1.555357433333333347e+03
1.555383933333333289e+03
1.555470333333333429e+03
1.555532899999999927e+03
1.555563633333333428e+03
1.555592399999999998e+03
1.556039666666666562e+03
1.556085199999999986e+03
1.556132233333333261e+03
1.556154633333333322e+03
1.556403066666666746e+03
1.556680633333333390e+03
1.556742866666666714e+03
1.556777933333333294e+03
1.556921866666666574e+03
1.557427400000000034e+03
1.557448066666666591e+03
1.560762433333333320e+03
1.561189133333333302e+03
1.561193966666666711e+03
1.561197599999999966e+03
1.561217466666666724e+03
1.561227566666666689e+03
1.561518466666666654e+03
1.562111566666666704e+03
1.562849733333333234e+03
1.563637633333333270e+03
1.565385833333333267e+03
1.565834633333333386e+03
1.565887466666666569e+03
1.570903999999999996e+03
1.570940333333333228e+03
1.570957833333333383e+03
1.571171433333333425e+03
1.571382433333333438e+03
1.571392033333333302e+03
1.571472466666666605e+03
1.572060266666666621e+03
1.572286533333333409e+03
1.572727733333333390e+03
1.572924166666666679e+03
1.573119266666666590e+03
1.573195733333333237e+03
1.573300666666666757e+03
1.573353399999999965e+03
1.573392466666666678e+03
1.573403099999999995e+03
1.573450133333333270e+03
1.573489266666666708e+03
1.573687500000000000e+03
1.573775733333333392e+03
1.574071833333333416e+03
1.574152266666666719e+03
1.574234633333333250e+03
1.574247766666666621e+03
1.574265733333333401e+03
1.574281766666666726e+03
1.574639733333333425e+03
1.574782500000000027e+03
1.576172900000000027e+03
1.578247900000000072e+03
1.579235133333333351e+03
1.579931399999999940e+03
1.580203800000000001e+03
1.580219566666666651e+03
1.580240066666666735e+03
1.580249266666666699e+03
1.580259566666666615e+03
1.580375999999999976e+03
1.580673166666666702e+03
1.581035900000000083e+03
1.581082200000000057e+03
1.582517933333333303e+03
1.582857033333333220e+03
1.586957566666666708e+03
1.587103466666666691e+03
1.587508499999999913e+03
1.587576399999999921e+03
1.587601566666666713e+03
1.587645333333333383e+03
1.587659466666666731e+03
1.587692566666666607e+03
1.587707233333333306e+03
1.587712366666666640e+03
1.587721700000000055e+03
1.588036133333333282e+03
1.589219700000000103e+03
1.589414566666666587e+03
1.589952133333333222e+03
1.589970433333333403e+03
1.589978000000000065e+03
1.590071533333333264e+03
1.590240933333333260e+03
1.590475300000000061e+03
1.590504633333333231e+03
1.591635466666666616e+03
1.594322166666666590e+03
1.594616933333333236e+03
1.594747466666666696e+03
1.594758499999999913e+03
1.595965233333333344e+03
1.596615700000000061e+03
1.596627366666666603e+03
1.596632266666666737e+03
1.601175799999999981e+03
1.601235533333333251e+03
1.602763133333333371e+03
1.602941133333333255e+03
1.602983966666666674e+03
1.602991033333333235e+03
1.603010833333333267e+03
1.603046000000000049e+03
1.603093033333333324e+03
1.603128466666666554e+03
1.603219366666666701e+03
1.603246766666666645e+03
1.603297633333333351e+03
1.604969633333333377e+03
1.604995833333333394e+03
1.607311833333333425e+03
1.609836966666666740e+03
1.609848266666666632e+03
