# Supplementary material for: Laminar organization of cellular microcircuits modulating human interictal epileptiform discharges
Source: Nat Neurosci. 2026 Apr 30;29(6):1462–75. doi: 10.1038/s41593-026-02258-4 (PMC13246451; doi:10.1038/s41593-026-02258-4)
Supplement: Supplementary file 12 — Statistical Source Data. [file 41593_2026_2258_MOESM12_ESM.zip › ED3/neuron_spks_raster_2.txt]

1.055101666666666631e+02
1.056273666666666600e+02
1.057027999999999963e+02
1.059001333333333292e+02
1.061131333333333373e+02
1.061193666666666644e+02
1.063521999999999963e+02
1.065759666666666732e+02
1.074018333333333288e+02
1.078482999999999947e+02
1.086026999999999987e+02
1.091153666666666737e+02
1.099110333333333358e+02
1.125901666666666614e+02
1.128367666666666622e+02
1.138384999999999962e+02
1.139622999999999990e+02
1.142592333333333272e+02
1.150417333333333403e+02
1.156117666666666679e+02
1.158704666666666725e+02
1.162538666666666671e+02
1.165373333333333363e+02
1.171496999999999957e+02
1.185314999999999941e+02
1.188041333333333398e+02
1.189312000000000040e+02
1.196226333333333400e+02
1.199030000000000058e+02
1.199328666666666692e+02
1.248307333333333276e+02
1.260354333333333301e+02
1.264776666666666642e+02
1.283368333333333453e+02
1.284396333333333473e+02
1.285547666666666657e+02
1.295156666666666752e+02
1.307221000000000117e+02
1.308917999999999893e+02
1.317320333333333338e+02
1.317565999999999917e+02
1.318216999999999928e+02
1.318867666666666594e+02
1.337980666666666707e+02
1.349285666666666543e+02
1.377562333333333413e+02
1.379446666666666772e+02
1.395451666666666597e+02
1.405597333333333268e+02
1.412353333333333296e+02
1.415204999999999984e+02
1.434092333333333329e+02
1.444834666666666578e+02
1.448795333333333417e+02
1.472863999999999862e+02
1.473460000000000036e+02
1.487292333333333261e+02
1.491291999999999973e+02
1.492780333333333260e+02
1.507046333333333337e+02
1.507776333333333412e+02
1.509335000000000093e+02
1.528950666666666791e+02
1.530826999999999884e+02
1.532059000000000140e+02
1.538921333333333337e+02
1.543035999999999888e+02
1.553873000000000104e+02
1.556080000000000041e+02
1.562830999999999904e+02
1.599954666666666583e+02
1.604398666666666600e+02
1.612186666666666781e+02
1.630015333333333274e+02
1.646618333333333339e+02
1.661689666666666767e+02
1.662345333333333315e+02
1.667109666666666783e+02
1.667125666666666746e+02
1.669376333333333378e+02
1.669541666666666799e+02
1.669731666666666570e+02
1.671739000000000033e+02
1.676806666666666672e+02
1.677464666666666631e+02
1.680459666666666578e+02
1.687104666666666617e+02
1.688811000000000035e+02
1.693077666666666801e+02
1.696976333333333287e+02
1.701589333333333229e+02
1.701957333333333224e+02
1.726877000000000066e+02
1.727178333333333455e+02
1.727429666666666606e+02
1.744960333333333438e+02
1.745184666666666544e+02
1.778016666666666765e+02
1.792323666666666782e+02
1.809121000000000095e+02
1.816392333333333227e+02
1.817516666666666652e+02
1.834115999999999929e+02
1.834487333333333368e+02
1.842280000000000086e+02
1.847615666666666527e+02
1.849600666666666768e+02
1.852878333333333387e+02
1.855159333333333223e+02
1.858644666666666581e+02
1.861524666666666690e+02
1.862162666666666553e+02
1.863597666666666726e+02
1.866009999999999991e+02
1.869430000000000121e+02
1.872724000000000046e+02
1.872963000000000022e+02
1.875506333333333373e+02
1.893664666666666676e+02
1.895748666666666793e+02
1.896406000000000063e+02
1.897907999999999902e+02
1.900027666666666732e+02
1.903659333333333450e+02
1.904254333333333307e+02
1.904815999999999860e+02
1.907363000000000000e+02
1.908166666666666629e+02
1.908499333333333254e+02
1.908702666666666801e+02
1.910910000000000082e+02
1.911319333333333361e+02
1.911706666666666763e+02
1.913269666666666637e+02
1.916987666666666712e+02
1.917938000000000045e+02
1.919617333333333420e+02
1.920158333333333474e+02
1.922429333333333261e+02
1.923679333333333261e+02
1.926521999999999935e+02
1.928814999999999884e+02
1.967045666666666648e+02
1.968262000000000000e+02
1.986244666666666774e+02
1.992244000000000028e+02
1.992915666666666539e+02
1.994823666666666782e+02
1.996175333333333413e+02
1.999653000000000134e+02
2.005186333333333266e+02
2.020818333333333214e+02
2.028283999999999878e+02
2.034978000000000122e+02
2.035597333333333268e+02
2.036541666666666686e+02
2.037025333333333208e+02
2.054022333333333279e+02
2.054564333333333366e+02
2.056369333333333316e+02
2.056617999999999995e+02
2.057687333333333299e+02
2.059102666666666721e+02
2.059919999999999902e+02
2.066235333333333415e+02
2.066442000000000121e+02
2.069560333333333233e+02
2.069646333333333246e+02
2.070509666666666533e+02
2.073129999999999882e+02
2.081496666666666613e+02
2.082057000000000073e+02
2.086930999999999869e+02
2.092568666666666672e+02
2.093791666666666629e+02
2.095591666666666697e+02
2.099933333333333394e+02
2.102414333333333332e+02
2.102690000000000055e+02
2.103064333333333309e+02
2.103596000000000004e+02
2.105349333333333277e+02
2.106396333333333359e+02
2.108403666666666538e+02
2.110598999999999990e+02
2.112665000000000077e+02
2.114333333333333371e+02
2.114668000000000063e+02
2.117744666666666546e+02
2.117863333333333458e+02
2.120116333333333216e+02
2.123424333333333323e+02
2.125188333333333333e+02
2.128357333333333372e+02
2.128634666666666533e+02
2.128739999999999952e+02
2.134615333333333353e+02
2.135720000000000027e+02
2.136708333333333201e+02
2.144353000000000122e+02
2.145715333333333206e+02
2.145821666666666658e+02
2.146081333333333419e+02
2.147058333333333451e+02
2.147875999999999976e+02
2.148832333333333224e+02
2.149469333333333338e+02
2.152291666666666572e+02
2.154113333333333458e+02
2.155563333333333276e+02
2.156626666666666665e+02
2.156631666666666547e+02
2.157375333333333458e+02
2.157453999999999894e+02
2.159741666666666617e+02
2.162437333333333243e+02
2.164165999999999883e+02
2.169175333333333242e+02
2.170055000000000121e+02
2.174036000000000115e+02
2.179447000000000116e+02
2.179920999999999935e+02
2.180334000000000003e+02
2.180894000000000119e+02
2.182694999999999936e+02
2.184226999999999919e+02
2.186506666666666661e+02
2.190383999999999958e+02
2.205297333333333256e+02
2.219702666666666744e+02
2.221991666666666561e+02
2.223756333333333259e+02
2.224982333333333315e+02
2.225677333333333365e+02
2.230982666666666603e+02
2.232376333333333207e+02
2.232501333333333378e+02
2.233170000000000073e+02
2.233229666666666731e+02
2.233432333333333304e+02
2.237923666666666804e+02
2.240075333333333276e+02
2.276621333333333439e+02
2.284065333333333285e+02
2.285516000000000076e+02
2.285594000000000108e+02
2.286525000000000034e+02
2.290696000000000083e+02
2.299824000000000126e+02
2.305449666666666531e+02
2.334763000000000090e+02
2.336346000000000060e+02
2.340385333333333335e+02
2.341074999999999875e+02
2.341168666666666525e+02
2.342132000000000005e+02
2.342691666666666777e+02
2.343380666666666627e+02
2.345909666666666737e+02
2.349852666666666607e+02
2.367106666666666683e+02
2.395199666666666758e+02
2.400861666666666565e+02
2.406129666666666651e+02
2.408475666666666655e+02
2.467271666666666761e+02
2.478489999999999895e+02
2.483463666666666541e+02
2.486265999999999963e+02
2.486624999999999943e+02
2.487981333333333396e+02
2.491155333333333317e+02
2.496058999999999912e+02
2.497514999999999930e+02
2.499039999999999964e+02
2.500807333333333418e+02
2.546914666666666562e+02
2.564725999999999999e+02
2.570677666666666710e+02
2.572031666666666752e+02
2.573572333333333404e+02
2.577894333333333066e+02
2.604644000000000119e+02
2.626055999999999813e+02
2.629184666666666885e+02
2.632415333333333365e+02
2.636806666666666388e+02
2.646580333333333215e+02
2.655375333333333288e+02
2.656338000000000079e+02
2.665106666666666797e+02
2.666689333333333138e+02
2.671626333333333605e+02
2.680836666666666588e+02
2.682088666666666654e+02
2.682998666666666736e+02
2.689495666666666693e+02
2.704507333333333463e+02
2.712515333333333274e+02
2.737831666666666592e+02
2.757104333333333557e+02
2.757881666666666547e+02
2.760823333333333380e+02
2.763233999999999924e+02
2.764957999999999743e+02
2.768173666666666577e+02
2.769571333333333314e+02
2.771608666666666636e+02
2.772304666666666435e+02
2.779175999999999931e+02
2.796877666666666755e+02
2.830147333333333108e+02
2.830497333333333358e+02
2.846724666666666508e+02
2.862425333333333128e+02
2.921454666666666640e+02
2.935013666666666836e+02
2.961020666666666443e+02
2.987340666666666493e+02
2.988217000000000212e+02
2.994364666666666608e+02
3.039088666666666541e+02
3.041268000000000029e+02
3.077174333333333607e+02
3.091197666666666919e+02
3.135129666666666708e+02
3.135838333333333594e+02
3.136508666666666727e+02
3.136764999999999759e+02
3.136816999999999780e+02
3.136975333333333538e+02
3.137342666666666560e+02
3.139060333333333119e+02
3.201333999999999946e+02
3.204080000000000155e+02
3.206370999999999754e+02
3.210796333333333337e+02
3.217688666666666677e+02
3.233059000000000083e+02
3.262383666666666500e+02
3.283646333333333587e+02
3.330871000000000208e+02
3.342654333333333057e+02
3.343666999999999803e+02
3.385437999999999761e+02
3.402725333333333424e+02
3.406659000000000219e+02
3.430453666666666663e+02
3.479460333333333324e+02
3.492643333333333544e+02
3.527835000000000036e+02
3.528841333333333523e+02
3.529635999999999854e+02
3.531254333333333193e+02
3.534152000000000271e+02
3.572996666666666670e+02
3.583977333333333490e+02
3.595237333333333254e+02
3.605314666666666881e+02
3.610654000000000110e+02
3.642058333333333167e+02
3.657026000000000181e+02
3.668407000000000266e+02
3.669406999999999925e+02
3.682395666666666898e+02
3.689447666666666805e+02
3.710575666666666734e+02
3.711716333333333182e+02
3.716101333333333514e+02
3.742179333333333489e+02
3.782599333333333220e+02
3.821391666666666538e+02
3.914044666666666785e+02
3.965675666666666643e+02
3.987877666666666414e+02
4.084913000000000238e+02
4.122234666666666385e+02
4.157417666666666491e+02
4.160283999999999764e+02
4.160559333333333143e+02
4.162767000000000053e+02
4.243344666666666853e+02
4.246086999999999989e+02
4.272803666666666800e+02
4.279827999999999975e+02
4.291761999999999944e+02
4.294992333333333363e+02
4.307303333333333057e+02
4.314572999999999752e+02
4.325644666666666467e+02
4.358473333333333244e+02
4.373992666666666764e+02
4.385408666666666591e+02
4.425332999999999970e+02
4.445687333333333413e+02
4.453420333333333474e+02
4.454592999999999847e+02
4.505265999999999735e+02
4.507952333333333286e+02
4.509173999999999864e+02
4.518201999999999998e+02
4.521096000000000004e+02
4.566222000000000207e+02
4.591179999999999950e+02
4.594284999999999854e+02
4.620029000000000110e+02
4.641013333333333435e+02
4.654547000000000025e+02
4.654775666666666893e+02
4.655908333333333076e+02
4.681989666666666494e+02
4.682386999999999944e+02
4.682614666666666494e+02
4.682788666666666586e+02
4.682860000000000014e+02
4.696389333333333411e+02
4.699130333333333169e+02
4.719773666666666827e+02
4.722808999999999742e+02
4.749430333333333465e+02
4.755477666666666892e+02
4.778467666666666673e+02
4.784565666666666743e+02
4.796181666666666388e+02
4.796975333333333538e+02
4.797821666666666829e+02
4.805244000000000142e+02
4.808793333333333067e+02
4.811961333333333073e+02
4.852123333333333335e+02
4.862332333333333168e+02
4.868002666666666869e+02
4.887611999999999739e+02
4.926696333333333087e+02
4.964001666666666779e+02
5.016558666666666682e+02
5.020257333333333349e+02
5.028237333333333368e+02
5.038571000000000026e+02
5.049139333333333184e+02
5.062576333333333309e+02
5.065573666666666668e+02
5.089345000000000141e+02
5.106236999999999853e+02
5.128364333333333889e+02
5.132295666666666420e+02
5.140489333333333661e+02
5.141783000000000357e+02
5.146244333333332861e+02
5.151072000000000344e+02
5.153542666666667174e+02
5.156204000000000178e+02
5.165104000000000042e+02
5.181222999999999956e+02
5.201098333333333130e+02
5.204139999999999873e+02
5.207106333333333623e+02
5.211470000000000482e+02
5.213786999999999807e+02
5.214080999999999904e+02
5.214238000000000284e+02
5.214701000000000022e+02
5.242563000000000102e+02
5.250374666666666599e+02
5.255262999999999920e+02
5.262009000000000469e+02
5.263944999999999936e+02
5.318680333333333010e+02
5.327441333333333660e+02
5.343482999999999947e+02
5.354747666666667101e+02
5.363967000000000098e+02
5.370784999999999627e+02
5.384642000000000053e+02
5.395728333333332785e+02
5.396528333333333194e+02
5.407256333333333487e+02
5.414671666666666852e+02
5.448104333333333216e+02
5.449216666666666242e+02
5.450137999999999465e+02
5.451896333333332905e+02
5.452573999999999614e+02
5.454773000000000138e+02
5.456274333333333288e+02
5.457226666666666688e+02
5.457298333333333176e+02
5.460449666666667099e+02
5.461236999999999853e+02
5.462335333333332983e+02
5.464007000000000289e+02
5.464357999999999720e+02
5.489965666666666948e+02
5.490888999999999669e+02
5.491664666666666790e+02
5.496187333333333527e+02
5.496992999999999938e+02
5.497427000000000135e+02
5.497771333333333814e+02
5.498135666666667021e+02
5.498974333333333107e+02
5.501385000000000218e+02
5.502030999999999494e+02
5.502667999999999893e+02
5.503921000000000276e+02
5.506648666666666259e+02
5.511491999999999507e+02
5.515305666666666866e+02
5.516988666666666177e+02
5.517653999999999996e+02
5.518430333333333238e+02
5.522060999999999922e+02
5.523113666666666859e+02
5.525711000000000013e+02
5.530186999999999671e+02
5.531156999999999471e+02
5.532073333333332812e+02
5.536797333333333881e+02
5.538678999999999633e+02
5.539881666666666433e+02
5.540280000000000200e+02
5.540502666666666300e+02
5.540762666666666973e+02
5.541289666666666562e+02
5.541777666666666846e+02
5.542426333333332877e+02
5.543188666666666222e+02
5.543575333333333219e+02
5.544850333333333765e+02
5.560123333333333449e+02
5.560842999999999847e+02
5.561429333333333034e+02
5.562472000000000207e+02
5.562791666666666970e+02
5.563682999999999765e+02
5.563984666666666499e+02
5.565302666666666482e+02
5.575624000000000251e+02
5.579333333333332803e+02
5.582148999999999432e+02
5.583120333333333747e+02
5.584031999999999698e+02
5.588346666666666351e+02
5.589872000000000298e+02
5.590517333333333454e+02
5.590931333333332987e+02
5.592063333333333048e+02
5.593381000000000540e+02
5.594236666666666906e+02
5.595934333333333370e+02
5.597200000000000273e+02
5.598531333333332896e+02
5.599844000000000506e+02
5.606254333333333761e+02
5.606385666666666339e+02
5.606608333333333576e+02
5.607899333333333516e+02
5.613658666666666477e+02
5.614195333333333338e+02
5.615005333333333510e+02
5.615280000000000200e+02
5.616460333333333210e+02
5.618018666666666832e+02
5.618725333333333083e+02
5.619252000000000180e+02
5.621321000000000367e+02
5.622753333333333785e+02
5.624272999999999456e+02
5.625051999999999452e+02
5.625821333333333314e+02
5.626860666666666475e+02
5.630940333333333001e+02
5.631742000000000417e+02
5.632766000000000304e+02
5.633016999999999825e+02
5.638255666666666457e+02
5.638559000000000196e+02
5.639724666666667190e+02
5.640816666666667061e+02
5.641270666666666784e+02
5.648835333333333892e+02
5.649714000000000169e+02
5.655117333333333818e+02
5.657124999999999773e+02
5.657228666666666186e+02
5.657250666666666348e+02
5.658943333333332930e+02
5.659246000000000549e+02
5.659489999999999554e+02
5.660024666666666917e+02
5.661516666666666424e+02
5.665307666666666364e+02
5.666311666666666724e+02
5.666994999999999436e+02
5.667964333333333116e+02
5.672681666666666160e+02
5.673864333333333434e+02
5.674251666666666551e+02
5.674530666666667003e+02
5.675035666666666430e+02
5.677616666666666561e+02
5.678077666666666801e+02
5.679156000000000404e+02
5.681258666666666386e+02
5.684945333333333792e+02
5.688138000000000147e+02
5.689285333333333483e+02
5.695454999999999472e+02
5.695895000000000437e+02
5.696252666666666755e+02
5.696677666666666937e+02
5.697245333333332837e+02
5.697481999999999971e+02
5.698039333333333616e+02
5.699181666666667070e+02
5.708542666666667174e+02
5.708905999999999494e+02
5.711574666666666644e+02
5.711963333333333139e+02
5.714126999999999725e+02
5.715632666666666637e+02
5.719389666666667154e+02
5.721192999999999529e+02
5.722258000000000493e+02
5.722677999999999656e+02
5.727892000000000507e+02
5.728481333333332941e+02
5.729354333333333216e+02
5.730203999999999951e+02
5.731073333333333721e+02
5.732313333333332821e+02
5.732771333333333814e+02
5.735836333333332959e+02
5.736116333333333159e+02
5.736960666666666384e+02
5.738039999999999736e+02
5.738334666666667090e+02
5.739571333333333314e+02
5.740620000000000118e+02
5.748265999999999849e+02
5.750159333333333507e+02
5.753895333333333610e+02
5.757198666666666895e+02
5.759596666666666351e+02
5.760425999999999931e+02
5.761169333333333498e+02
5.761283666666666932e+02
5.761998999999999569e+02
5.762423999999999751e+02
5.767404333333333852e+02
5.769177333333333308e+02
5.769998333333332994e+02
5.772353000000000520e+02
5.776568666666667013e+02
5.779348666666667214e+02
5.781294000000000324e+02
5.781699666666667099e+02
5.782444000000000415e+02
5.787034666666667135e+02
5.787618333333333567e+02
5.788419000000000096e+02
5.789356333333333851e+02
5.790698666666667123e+02
5.792026666666666870e+02
5.792249333333332970e+02
5.793056666666666388e+02
5.798984000000000378e+02
5.801411000000000513e+02
5.804790000000000418e+02
5.807734000000000378e+02
5.808297666666666146e+02
5.808741999999999734e+02
5.812168000000000347e+02
5.814769333333333634e+02
5.822069999999999936e+02
5.822740999999999758e+02
5.823604000000000269e+02
5.827504999999999882e+02
5.830637666666666519e+02
5.835332333333333281e+02
5.836340333333333774e+02
5.836720666666666375e+02
5.837903333333333649e+02
5.838532666666666273e+02
5.840073666666667123e+02
5.841164333333333616e+02
5.857938000000000329e+02
5.859962000000000444e+02
5.860433333333332939e+02
5.860814333333332797e+02
5.861666666666666288e+02
5.863306666666666160e+02
5.864111333333332823e+02
5.864547000000000025e+02
5.864574000000000069e+02
5.866901333333332786e+02
5.870119333333333316e+02
5.871168999999999869e+02
5.871985666666666930e+02
5.872857333333333827e+02
5.873653333333332967e+02
5.876729000000000269e+02
5.879937999999999647e+02
5.880759000000000469e+02
5.881720666666666375e+02
5.884742333333333590e+02
5.886331000000000131e+02
5.888794000000000324e+02
5.889726666666666688e+02
5.889896999999999707e+02
5.890638999999999896e+02
5.891682333333333190e+02
5.892342666666667128e+02
5.894527333333332990e+02
5.896599999999999682e+02
5.898874666666666826e+02
5.901496333333333268e+02
5.902936999999999443e+02
5.904574666666666189e+02
5.906078999999999724e+02
5.906897333333333791e+02
5.907164666666666335e+02
5.907797000000000480e+02
5.908038000000000238e+02
5.908343333333333476e+02
5.908975000000000364e+02
5.910438333333332821e+02
5.910543333333333749e+02
5.911083333333333485e+02
5.911348666666666531e+02
5.912785666666666202e+02
5.914161666666666406e+02
5.916865000000000236e+02
5.917950333333333219e+02
5.918241000000000440e+02
5.918940999999999804e+02
5.919379999999999882e+02
5.919775666666666893e+02
5.920011666666666770e+02
5.920275666666666439e+02
5.926611333333332823e+02
5.927394666666666581e+02
5.930432666666666819e+02
5.931081333333332850e+02
5.931300999999999704e+02
5.932671000000000276e+02
5.933221999999999525e+02
5.936453333333333831e+02
5.937333666666667114e+02
5.937519333333333407e+02
5.937766333333332796e+02
5.938137000000000398e+02
5.941709666666666863e+02
5.942134666666667044e+02
5.942678666666666913e+02
5.952817000000000007e+02
5.954184999999999945e+02
5.957249333333332970e+02
5.958230999999999540e+02
5.962240000000000464e+02
5.962961000000000240e+02
5.969837333333333618e+02
5.970249333333333652e+02
5.970696666666666488e+02
5.971347333333333154e+02
5.975720000000000027e+02
5.981303333333332830e+02
5.983973666666666986e+02
5.984620666666667148e+02
5.987214666666666290e+02
5.988765333333333274e+02
5.989173666666666804e+02
5.991267000000000280e+02
5.992060333333333801e+02
5.998405666666666320e+02
5.998907333333332872e+02
5.999565666666666175e+02
6.004219333333332997e+02
6.004846999999999753e+02
6.005247000000000526e+02
6.005645333333333156e+02
6.006330666666666502e+02
6.011232333333333600e+02
6.012082000000000335e+02
6.015022666666666282e+02
6.020153999999999996e+02
6.023451999999999771e+02
6.025836666666666588e+02
6.027167333333333090e+02
6.027889000000000124e+02
6.029030999999999949e+02
6.032400000000000091e+02
6.035646000000000413e+02
6.049175333333333811e+02
6.049866666666666788e+02
6.050400666666666893e+02
6.050623000000000502e+02
6.064375000000000000e+02
6.066192666666667037e+02
6.067846333333333178e+02
6.068196333333332859e+02
6.069452999999999747e+02
6.069746999999999844e+02
6.070533666666666477e+02
6.070984666666666953e+02
6.071090333333332865e+02
6.071892666666666400e+02
6.072588333333333139e+02
6.073307999999999538e+02
6.080097666666666782e+02
6.080924666666666099e+02
6.084693333333333385e+02
6.084789666666666790e+02
6.087024666666666235e+02
6.087721666666666351e+02
6.089806666666667070e+02
6.096191999999999780e+02
6.098000666666666802e+02
6.104106666666666570e+02
6.104403999999999542e+02
6.104429666666666208e+02
6.106253000000000384e+02
6.109356999999999971e+02
6.109681000000000495e+02
6.109889666666666699e+02
6.110553999999999633e+02
6.111038333333333412e+02
6.113135333333333392e+02
6.113796666666667079e+02
6.114095666666667057e+02
6.115657999999999674e+02
6.116261666666666770e+02
6.120743999999999687e+02
6.121617666666667219e+02
6.123644333333332952e+02
6.127320999999999458e+02
6.127598333333332903e+02
6.134292000000000371e+02
6.135588333333333821e+02
6.136150333333333720e+02
6.137346666666666124e+02
6.139821333333333087e+02
6.140164999999999509e+02
6.140539666666666108e+02
6.140877666666666528e+02
6.141118000000000166e+02
6.141147666666666964e+02
6.142331333333332850e+02
6.144842333333333499e+02
6.146110999999999649e+02
6.147284666666666908e+02
6.147407666666666728e+02
6.147713999999999714e+02
6.148468666666666422e+02
6.149621666666666897e+02
6.150182333333333418e+02
6.150398333333333767e+02
6.151557999999999993e+02
6.153012999999999693e+02
6.155059999999999718e+02
6.157495333333333747e+02
6.159379666666666253e+02
6.160655000000000427e+02
6.164323666666666668e+02
6.164736666666666451e+02
6.167834333333332779e+02
6.172463000000000193e+02
6.172786666666667088e+02
6.173128333333332876e+02
6.173518333333333885e+02
6.175579666666666299e+02
6.177396333333333587e+02
6.178246333333332814e+02
6.183966000000000349e+02
6.184863000000000284e+02
6.185350666666666939e+02
6.186125333333333174e+02
6.186584333333332779e+02
6.187919666666666672e+02
6.189618333333332885e+02
6.192192999999999756e+02
6.193292999999999893e+02
6.193640000000000327e+02
6.197646333333333359e+02
6.198018666666666832e+02
6.198853666666666413e+02
6.200293000000000347e+02
6.201489333333333889e+02
6.202311333333333323e+02
6.203831333333333760e+02
6.204560999999999922e+02
6.204638666666667177e+02
6.204769666666666126e+02
6.205242333333333136e+02
6.205563666666666904e+02
6.207303333333333057e+02
6.212911000000000286e+02
6.213480666666666821e+02
6.213677666666666255e+02
6.214108666666667204e+02
6.225703666666667004e+02
6.226214333333333570e+02
6.226587333333333163e+02
6.229145666666667012e+02
6.230569000000000415e+02
6.231371333333332814e+02
6.232346999999999753e+02
6.233535333333333028e+02
6.233903999999999996e+02
6.234303333333333512e+02
6.241597666666666555e+02
6.242468000000000075e+02
6.245309666666666999e+02
6.245738000000000056e+02
6.250104000000000042e+02
6.253329999999999700e+02
6.255287666666666837e+02
6.255359999999999445e+02
6.255480999999999767e+02
6.255788333333333640e+02
6.257811666666666497e+02
6.260973000000000184e+02
6.262782333333333327e+02
6.264333000000000311e+02
6.265918000000000347e+02
6.266508333333333667e+02
6.267107333333333372e+02
6.267518666666666149e+02
6.268903666666666368e+02
6.271552000000000362e+02
6.273215000000000146e+02
6.273511999999999489e+02
6.273890333333333729e+02
6.276257666666666637e+02
6.277164999999999964e+02
6.277811666666666497e+02
6.285104666666666162e+02
6.285569333333332906e+02
6.285623666666666622e+02
6.286983666666666295e+02
6.287311666666666952e+02
6.287915000000000418e+02
6.288751333333333378e+02
6.289530999999999494e+02
6.291581333333333532e+02
6.294086999999999534e+02
6.295116666666666561e+02
6.295581666666666933e+02
6.296023333333333767e+02
6.297951666666666597e+02
6.298312666666666928e+02
6.300936333333332868e+02
6.310490666666667039e+02
6.310955999999999904e+02
6.313799000000000206e+02
6.314887999999999693e+02
6.317241666666666333e+02
6.322599999999999909e+02
6.323876666666666324e+02
6.325098000000000411e+02
6.325987333333333709e+02
6.327342333333333499e+02
6.327892000000000507e+02
6.328338333333333594e+02
6.329950666666666166e+02
6.332673999999999523e+02
6.336462333333333845e+02
6.337442666666667037e+02
6.339859333333333780e+02
6.342086666666666588e+02
6.343761666666666770e+02
6.345501666666666551e+02
6.346489000000000260e+02
6.352071999999999434e+02
6.352994666666667172e+02
6.355476333333333514e+02
6.356728666666666641e+02
6.357111333333333505e+02
6.357977333333333263e+02
6.359946666666667170e+02
6.360326999999999771e+02
6.361261333333333141e+02
6.365877666666666528e+02
6.373274333333333743e+02
6.375495333333333292e+02
6.377269666666666126e+02
6.381475666666666484e+02
6.381980999999999540e+02
6.383028000000000475e+02
6.388550999999999931e+02
6.388913999999999760e+02
6.389409000000000560e+02
6.389743666666666968e+02
6.390249999999999773e+02
6.391051666666667188e+02
6.392440000000000282e+02
6.393253666666666959e+02
6.395418333333333294e+02
6.397042999999999893e+02
6.397403000000000475e+02
6.397608333333333803e+02
6.397758666666666159e+02
6.397918333333333294e+02
6.397988333333332776e+02
6.398039666666666108e+02
6.398941999999999553e+02
6.399059999999999491e+02
6.399335333333333438e+02
6.400609333333333097e+02
6.400831333333333077e+02
6.403827999999999747e+02
6.404936666666666270e+02
6.406452666666666573e+02
6.408103333333333467e+02
6.411843666666666195e+02
6.412875666666666348e+02
6.412980999999999767e+02
6.413307999999999538e+02
6.413569999999999709e+02
6.414252333333333809e+02
6.415051666666666961e+02
6.416354666666666162e+02
6.419343999999999824e+02
6.423622333333332790e+02
6.424337666666666564e+02
6.424773666666666259e+02
6.425998333333333221e+02
6.430042333333333318e+02
6.431449666666666189e+02
6.431869666666666490e+02
6.433486000000000331e+02
6.436106666666667024e+02
6.438692666666667037e+02
6.442146000000000186e+02
6.442811333333332868e+02
6.445013666666666268e+02
6.448830333333332874e+02
6.450735666666666930e+02
6.451331333333333760e+02
6.455247666666666646e+02
6.457378333333333558e+02
6.457976666666667143e+02
6.459108333333333576e+02
6.460026000000000295e+02
6.460335000000000036e+02
6.460649333333333288e+02
6.460938999999999623e+02
6.461181000000000267e+02
6.464797333333333427e+02
6.465799333333333152e+02
6.466521333333333814e+02
6.468132666666666637e+02
6.468795333333333701e+02
6.472246333333333723e+02
6.472608666666666295e+02
6.472881999999999607e+02
6.473326333333333196e+02
6.473745000000000118e+02
6.475130333333332828e+02
6.476648666666666259e+02
6.477279666666667026e+02
6.483743333333333112e+02
6.485360666666666702e+02
6.485915333333333592e+02
6.486464333333333343e+02
6.490318999999999505e+02
6.494687999999999874e+02
6.496084666666666863e+02
6.497359000000000151e+02
6.500566000000000031e+02
6.503903333333333876e+02
6.505303333333333740e+02
6.505676999999999452e+02
6.506709333333333234e+02
6.507445333333333792e+02
6.507585333333333892e+02
6.508141333333333023e+02
6.509913666666666359e+02
6.510848999999999478e+02
6.511425333333332901e+02
6.512253333333333103e+02
6.513385666666666793e+02
6.515593000000000075e+02
6.515974999999999682e+02
6.516449666666666189e+02
6.518518000000000256e+02
6.519112999999999829e+02
6.520102333333333036e+02
6.522957666666666228e+02
6.526188666666666904e+02
6.527324666666667099e+02
6.529687666666666246e+02
6.536610333333333074e+02
6.537739000000000260e+02
6.538200666666666621e+02
6.543230666666667048e+02
6.544079000000000406e+02
6.544416999999999689e+02
6.545544333333333498e+02
6.546071333333333087e+02
6.546888000000000147e+02
6.547159333333332825e+02
6.548836000000000013e+02
6.555974999999999682e+02
6.556122000000000298e+02
6.557395666666666330e+02
6.561286999999999807e+02
6.565296666666666852e+02
6.567139333333333298e+02
6.567881999999999607e+02
6.569268333333333203e+02
6.569414000000000442e+02
6.573659333333333734e+02
6.578341333333332841e+02
6.578837333333333390e+02
6.579031666666667206e+02
6.579087333333333163e+02
6.579214666666666744e+02
6.579693333333333385e+02
6.580182999999999538e+02
6.580767666666666855e+02
6.581338666666666768e+02
6.584499666666666826e+02
6.587245333333332837e+02
6.590030333333332919e+02
6.593051333333332877e+02
6.594751999999999725e+02
6.602172666666666601e+02
6.603784333333333052e+02
6.604302666666666255e+02
6.604564000000000306e+02
6.605966333333333296e+02
6.611804666666666890e+02
6.612166999999999462e+02
6.613085999999999558e+02
6.614701666666666142e+02
6.615042666666666946e+02
6.615352000000000317e+02
6.615665333333333820e+02
6.616965666666666266e+02
6.617464333333333570e+02
6.621409333333333507e+02
6.622910333333333028e+02
6.624405000000000427e+02
6.624695000000000391e+02
6.630123999999999569e+02
6.632784666666666453e+02
6.633717000000000326e+02
6.633783666666666932e+02
6.635368333333333339e+02
6.637177000000000362e+02
6.637281000000000404e+02
6.638438666666667132e+02
6.639302666666666255e+02
6.640659333333333052e+02
6.641502000000000407e+02
6.643267333333333227e+02
6.644110333333333074e+02
6.644829666666666981e+02
6.645741333333332932e+02
6.646171666666666624e+02
6.647564999999999600e+02
6.650434333333333825e+02
6.652716666666666470e+02
6.656450999999999567e+02
6.656778333333332967e+02
6.657784000000000333e+02
6.658635333333332937e+02
6.663351333333333741e+02
6.663555000000000064e+02
6.664284000000000106e+02
6.664518000000000484e+02
6.664715333333333547e+02
6.665027666666666164e+02
6.665465000000000373e+02
6.667550666666667212e+02
6.668539666666666790e+02
6.673676333333332877e+02
6.674645666666666557e+02
6.675991666666666333e+02
6.676970333333333656e+02
6.684552333333333536e+02
6.685234000000000378e+02
6.685333666666666659e+02
6.687104666666666617e+02
6.687263333333332866e+02
6.689804666666666435e+02
6.690641333333333023e+02
6.690664666666666562e+02
6.690709666666666635e+02
6.691159999999999854e+02
6.691628666666666732e+02
6.700410000000000537e+02
6.700958666666666659e+02
6.704502999999999702e+02
6.705369333333333088e+02
6.705649333333333288e+02
6.706824666666666417e+02
6.707259666666666362e+02
6.707893666666666377e+02
6.712883666666666613e+02
6.715069999999999482e+02
6.715328666666666777e+02
6.716207666666666682e+02
6.716847999999999956e+02
6.718141333333333023e+02
6.718416999999999462e+02
6.719128333333333103e+02
6.719261999999999944e+02
6.720413999999999533e+02
6.722268000000000256e+02
6.724596666666666351e+02
6.725896333333333814e+02
6.727634000000000469e+02
6.727682333333333418e+02
6.732742666666666764e+02
6.734767333333332999e+02
6.735545333333333247e+02
6.736344666666666399e+02
6.736816000000000031e+02
6.736988000000000056e+02
6.737164666666666335e+02
6.737229333333333443e+02
6.738772666666666282e+02
6.742934000000000196e+02
6.744411000000000058e+02
6.745105666666667048e+02
6.746450666666667075e+02
6.748124666666666371e+02
6.749800333333333811e+02
6.751263999999999896e+02
6.753184333333333598e+02
6.753666333333333114e+02
6.754254333333333307e+02
6.754699333333333016e+02
6.755429666666666435e+02
6.756748999999999796e+02
6.757769333333333179e+02
6.760579999999999927e+02
6.761970333333333656e+02
6.762273000000000138e+02
6.762522999999999911e+02
6.768380666666666912e+02
6.768684333333333143e+02
6.769023666666666941e+02
6.769561999999999671e+02
6.770028999999999542e+02
6.770773666666666486e+02
6.770895666666666557e+02
6.771096000000000004e+02
6.771469666666666853e+02
6.772453000000000429e+02
6.772761000000000422e+02
6.773025666666666211e+02
6.775530333333333601e+02
6.777721000000000231e+02
6.778263333333333094e+02
6.780028666666667050e+02
6.782073000000000320e+02
6.783169666666666444e+02
6.785647999999999911e+02
6.785979999999999563e+02
6.787040333333333137e+02
6.787353333333333012e+02
6.787702000000000453e+02
6.788243333333333567e+02
6.789745000000000346e+02
6.790567666666667037e+02
6.791789333333333616e+02
6.793613333333332776e+02
6.795709000000000515e+02
6.797475333333333083e+02
6.798206000000000131e+02
6.800281333333333578e+02
6.800950000000000273e+02
6.801352000000000544e+02
6.802023666666666486e+02
6.802049333333333152e+02
6.803075000000000045e+02
6.807060666666666293e+02
6.810262666666666291e+02
6.812043666666667150e+02
6.813825333333332992e+02
6.814788333333333412e+02
6.815098666666666531e+02
6.816290666666666311e+02
6.820024666666666917e+02
6.820882000000000289e+02
6.823092000000000326e+02
6.829089000000000169e+02
6.830756000000000085e+02
6.834550000000000409e+02
6.834833333333333485e+02
6.835813000000000557e+02
6.836383333333333212e+02
6.837102666666667119e+02
6.837886999999999489e+02
6.838867999999999938e+02
6.840135999999999967e+02
6.840618666666666741e+02
6.840926666666666733e+02
6.842179999999999609e+02
6.842775666666666439e+02
6.843368000000000393e+02
6.845390666666667130e+02
6.847611333333333050e+02
6.848140666666666903e+02
6.848792999999999438e+02
6.850311666666666497e+02
6.854711333333333414e+02
6.855758666666666841e+02
6.856986000000000558e+02
6.857855333333333192e+02
6.861466666666666470e+02
6.861656000000000404e+02
6.863117333333333363e+02
6.864049333333333607e+02
6.869121000000000095e+02
6.869889333333333070e+02
6.870000000000000000e+02
6.879702999999999520e+02
6.881400666666667121e+02
6.882404000000000224e+02
6.882637666666666973e+02
6.883363000000000511e+02
6.883838666666666768e+02
6.884494333333333316e+02
6.885850666666666484e+02
6.888673333333333630e+02
6.888928333333333285e+02
6.889034666666666453e+02
6.889072333333333518e+02
6.889446000000000367e+02
6.889687666666666246e+02
6.890525333333333720e+02
6.891700666666666848e+02
6.892112666666666883e+02
6.893052000000000135e+02
6.893655333333333601e+02
6.897618999999999687e+02
6.899171333333333678e+02
6.901096999999999753e+02
6.908606666666667024e+02
6.910022999999999911e+02
6.912093999999999596e+02
6.913606333333333396e+02
6.913727666666666209e+02
6.915013333333333776e+02
6.916216666666666697e+02
6.919738333333333458e+02
6.920690666666666857e+02
6.923215000000000146e+02
6.924334000000000060e+02
6.925878666666666277e+02
6.927161999999999580e+02
6.928742666666666992e+02
6.929125333333333856e+02
6.929885000000000446e+02
6.931294333333332816e+02
6.933521666666666761e+02
6.933995333333333519e+02
6.934090333333333547e+02
6.934541000000000395e+02
6.936765333333332819e+02
6.937866999999999962e+02
6.938236000000000558e+02
6.939498999999999569e+02
6.940882333333332781e+02
6.941080333333333101e+02
6.946300333333333583e+02
6.949942333333333409e+02
6.950534333333333734e+02
6.951690333333333456e+02
6.951891333333333023e+02
6.953426666666666733e+02
6.954779333333333398e+02
6.955166333333332886e+02
6.955877333333332899e+02
6.956652333333333900e+02
6.957566000000000486e+02
6.961524333333333061e+02
6.963172333333333199e+02
6.963831333333333760e+02
6.964049333333333607e+02
6.964336333333333187e+02
6.964823666666666213e+02
6.965721333333333405e+02
6.966199333333332788e+02
6.966212000000000444e+02
6.966922333333333199e+02
6.968016000000000076e+02
6.968198999999999614e+02
6.969694333333333134e+02
6.970336333333333414e+02
6.970561666666666270e+02
6.971815666666666402e+02
6.973848333333332903e+02
6.974162999999999784e+02
6.978092666666666446e+02
6.980187666666666928e+02
6.981423666666667032e+02
6.983688333333333276e+02
6.986398000000000366e+02
6.986989999999999554e+02
6.987196999999999889e+02
6.987219333333333680e+02
6.987906666666666524e+02
6.988311666666667179e+02
6.989276666666667097e+02
6.992426666666666506e+02
6.996187666666667155e+02
6.999405000000000427e+02
7.000322333333333518e+02
7.000670000000000073e+02
7.002436000000000149e+02
7.004070333333332883e+02
7.007197333333333518e+02
7.007260999999999740e+02
7.007554333333333716e+02
7.007578666666667004e+02
7.007992666666666537e+02
7.008699333333332788e+02
7.011369666666666944e+02
7.011526333333333696e+02
7.015572666666666919e+02
7.016382999999999583e+02
7.019720666666667057e+02
7.021773666666666713e+02
7.027745666666667148e+02
7.032686333333333550e+02
7.037367666666666537e+02
7.038701666666667052e+02
7.039443333333333612e+02
7.039678333333333740e+02
7.041209666666666180e+02
7.041387999999999465e+02
7.042500000000000000e+02
7.043417333333333090e+02
7.043899333333333743e+02
7.044992666666666992e+02
7.045444666666667217e+02
7.049514333333332843e+02
7.050143666666666604e+02
7.051061333333333323e+02
7.054126666666667234e+02
7.054682999999999993e+02
7.057012333333333345e+02
7.057740000000000009e+02
7.060553666666667141e+02
7.062124333333333652e+02
7.063076666666667052e+02
7.063708000000000311e+02
7.064360333333332846e+02
7.066083333333333485e+02
7.067395333333333838e+02
7.070361333333332823e+02
7.070652999999999793e+02
7.071224999999999454e+02
7.073631333333332805e+02
7.075434000000000196e+02
7.077337333333333618e+02
7.081743000000000166e+02
7.082139666666666926e+02
7.084457333333333509e+02
7.085488333333332776e+02
7.085774666666666235e+02
7.087480333333332965e+02
7.088446666666666260e+02
7.089229333333333898e+02
7.092898000000000138e+02
7.094105333333333192e+02
7.095036999999999807e+02
7.098384333333333416e+02
7.101136999999999944e+02
7.105062666666666473e+02
7.106486333333333505e+02
7.107240000000000464e+02
7.107450000000000045e+02
7.108932333333333418e+02
7.109314333333333025e+02
7.112512333333332890e+02
7.114167333333333545e+02
7.114495333333333065e+02
7.115910666666666202e+02
7.116480999999999995e+02
7.118989333333333889e+02
7.119358666666666977e+02
7.119567333333333181e+02
7.119727000000000317e+02
7.119935333333332892e+02
7.121173333333333630e+02
7.121608333333333576e+02
7.122396666666667215e+02
7.123622000000000298e+02
7.124923999999999751e+02
7.126032333333333781e+02
7.127545666666666193e+02
7.128643666666666832e+02
7.133995999999999640e+02
7.134937666666667155e+02
7.136117333333332908e+02
7.136526999999999816e+02
7.142289333333333161e+02
7.144003999999999905e+02
7.144547333333333654e+02
7.147116333333333387e+02
7.150542000000000371e+02
7.151838666666666313e+02
7.152926333333333559e+02
7.153778333333333421e+02
7.153910666666666884e+02
7.154474000000000160e+02
7.156572666666667146e+02
7.161720666666666375e+02
7.162337999999999738e+02
7.164117999999999711e+02
7.172041666666666515e+02
7.175435333333333574e+02
7.175506333333332805e+02
7.180783999999999878e+02
7.181326666666666370e+02
7.182837333333333163e+02
7.185942333333333636e+02
7.188534666666666908e+02
7.190549666666667008e+02
7.195072000000000116e+02
7.198002666666666300e+02
7.201850666666666712e+02
7.203610999999999649e+02
7.204638999999999669e+02
7.208552333333333308e+02
7.208845333333333656e+02
7.210394999999999754e+02
7.211119333333333543e+02
7.212046666666666397e+02
7.213930333333332783e+02
7.218586000000000240e+02
7.222894666666666126e+02
7.224094999999999800e+02
7.225414666666666790e+02
7.228718333333333703e+02
7.229586000000000467e+02
7.231806666666666388e+02
7.232944999999999709e+02
7.234913666666666359e+02
7.235802666666667164e+02
7.236506333333333032e+02
7.236781666666666979e+02
7.237662666666666382e+02
7.239005666666666912e+02
7.239358999999999469e+02
7.239701666666666142e+02
7.242090333333333092e+02
7.243186666666666724e+02
7.244587333333333845e+02
7.244777666666666391e+02
7.245542000000000371e+02
7.247354000000000269e+02
7.252842333333333045e+02
7.259988666666666859e+02
7.263841999999999643e+02
7.265570333333333792e+02
7.265836333333332959e+02
7.269332666666666682e+02
7.269748666666666850e+02
7.270014999999999645e+02
7.271579000000000406e+02
7.272889000000000124e+02
7.273323666666666441e+02
7.275055666666667094e+02
7.276403000000000247e+02
7.276477999999999611e+02
7.278193666666666104e+02
7.281873000000000502e+02
7.282836666666667043e+02
7.283971999999999980e+02
7.284698666666666895e+02
7.287662000000000262e+02
7.287889000000000124e+02
7.290361000000000331e+02
7.292866666666666333e+02
7.293356999999999744e+02
7.293677999999999884e+02
7.298781000000000176e+02
7.300112333333332799e+02
7.300425000000000182e+02
7.306587666666666792e+02
7.308329333333333580e+02
7.309336333333333187e+02
7.311121666666666670e+02
7.312086333333332959e+02
7.312316333333333205e+02
7.313034333333333734e+02
7.313672333333333881e+02
7.314073666666666895e+02
7.314333000000000311e+02
7.314613666666666631e+02
7.314869999999999663e+02
7.315055666666667094e+02
7.316441666666667061e+02
7.316934999999999718e+02
7.317464999999999691e+02
7.318294333333333270e+02
7.320881666666666661e+02
7.321192333333333409e+02
7.321331666666666251e+02
7.321856999999999971e+02
7.323758666666666386e+02
7.326980666666667048e+02
7.328726333333332832e+02
7.329117999999999711e+02
7.330724999999999909e+02
7.331301999999999452e+02
7.331469333333333225e+02
7.331919333333332816e+02
7.332134333333333416e+02
7.332480333333332965e+02
7.332808666666666113e+02
7.332990999999999531e+02
7.333933666666666795e+02
7.334130000000000109e+02
7.334347666666666328e+02
7.334637666666666291e+02
7.335454333333333352e+02
7.335806333333333669e+02
7.336693666666666331e+02
7.341644666666666126e+02
7.343088999999999942e+02
7.343487666666666200e+02
7.343826666666666370e+02
7.343976000000000113e+02
7.348324333333333698e+02
7.349128666666666732e+02
7.349624999999999773e+02
7.350197333333333063e+02
7.351201333333333423e+02
7.351401666666666870e+02
7.351690333333333456e+02
7.352565333333333228e+02
7.353007666666666182e+02
7.353574333333333470e+02
7.354486333333333050e+02
7.354850999999999885e+02
7.355173666666667032e+02
7.356794999999999618e+02
7.357058666666666795e+02
7.360180000000000291e+02
7.376955333333332874e+02
7.380184000000000424e+02
7.391230666666666593e+02
7.397206999999999653e+02
7.401259333333333643e+02
7.401463999999999714e+02
7.402074333333333698e+02
7.402596666666667033e+02
7.403299666666666781e+02
7.403949666666666189e+02
7.406528333333333194e+02
7.407269000000000005e+02
7.410390999999999622e+02
7.410809333333332916e+02
7.412101333333333741e+02
7.418543666666666923e+02
7.418993333333332885e+02
7.420569333333332906e+02
7.424652666666667074e+02
7.426503666666666277e+02
7.427677666666667164e+02
7.428001000000000431e+02
7.428760333333333392e+02
7.429640333333333047e+02
7.430413999999999533e+02
7.431513333333333549e+02
7.431536333333333459e+02
7.432510666666667021e+02
7.433317666666666810e+02
7.433451000000000022e+02
7.435697333333333745e+02
7.440058999999999969e+02
7.442360999999999649e+02
7.446595666666667057e+02
7.446614333333333207e+02
7.453637333333333572e+02
7.456859333333333097e+02
7.457074000000000069e+02
7.457469999999999573e+02
7.458017999999999574e+02
7.458322333333333063e+02
7.459228333333333012e+02
7.460761333333333596e+02
7.461200333333333674e+02
7.462528999999999542e+02
7.463755999999999631e+02
7.465136999999999716e+02
7.470205999999999449e+02
7.471570000000000391e+02
7.472804666666667117e+02
7.473676666666666506e+02
7.474364666666666608e+02
7.474497333333333700e+02
7.474897666666666964e+02
7.475918000000000347e+02
7.476568333333333385e+02
7.480684999999999718e+02
7.483395000000000437e+02
7.484025333333332810e+02
7.484481333333333168e+02
7.489923999999999751e+02
7.494180333333333692e+02
7.495987000000000080e+02
7.503497666666667101e+02
7.504043666666666468e+02
7.506510666666666793e+02
7.510579999999999927e+02
7.511629666666666481e+02
7.513635666666666566e+02
7.515502999999999929e+02
7.516112333333333027e+02
7.517961999999999989e+02
7.519298333333333630e+02
7.521470333333332974e+02
7.523650333333333720e+02
7.524918666666666240e+02
7.526136000000000195e+02
7.527866666666666333e+02
7.530219333333333225e+02
7.530624000000000251e+02
7.530902666666667074e+02
7.532382000000000062e+02
7.535237333333333254e+02
7.537478666666667095e+02
7.541011666666666997e+02
7.541453000000000202e+02
7.542245666666666466e+02
7.544584999999999582e+02
7.544623333333332766e+02
7.545515666666666448e+02
7.550106333333333168e+02
7.550342666666666673e+02
7.550656666666666297e+02
7.551843000000000075e+02
7.552263000000000375e+02
7.554620333333333519e+02
7.556086666666666360e+02
7.561554999999999609e+02
7.561965999999999894e+02
7.562535666666666430e+02
7.563362666666666883e+02
7.564795666666666420e+02
7.565925333333333356e+02
7.566147333333333336e+02
7.567032000000000380e+02
7.568025999999999840e+02
7.571130333333333056e+02
7.573370666666667148e+02
7.573901333333333241e+02
7.577760333333333165e+02
7.578319666666666308e+02
7.578734666666666726e+02
7.580244666666666262e+02
7.586715000000000373e+02
7.586775333333333720e+02
7.587418000000000120e+02
7.588627999999999929e+02
7.591571666666666260e+02
7.592595999999999776e+02
7.593460999999999785e+02
7.595785333333333256e+02
7.597154666666666571e+02
7.600698666666667123e+02
7.601022666666666510e+02
7.602432000000000016e+02
7.604443333333333612e+02
7.604836333333333869e+02
7.607364666666666153e+02
7.608465666666667175e+02
7.622411666666666861e+02
7.634193999999999960e+02
7.649730333333333192e+02
7.655827000000000453e+02
7.655919000000000096e+02
7.657382000000000062e+02
7.670599666666666963e+02
7.671236666666666224e+02
7.673183333333333849e+02
7.675643333333333658e+02
7.677254000000000360e+02
7.681712333333333618e+02
7.683433666666666113e+02
7.683777999999999793e+02
7.692073666666666441e+02
7.693377666666666528e+02
7.695399999999999636e+02
7.696145333333333838e+02
7.696598999999999933e+02
7.697496999999999616e+02
7.698407333333333327e+02
7.698488999999999578e+02
7.700990333333332956e+02
7.701741333333333159e+02
7.704388333333333776e+02
7.707005333333332828e+02
7.707443333333333157e+02
7.710727333333333036e+02
7.711711999999999989e+02
7.716055999999999813e+02
7.722692333333333181e+02
7.724285999999999603e+02
7.724790000000000418e+02
7.726805000000000518e+02
7.727509666666666135e+02
7.731874666666666371e+02
7.733370666666667148e+02
7.733941333333333432e+02
7.737097333333333609e+02
7.738066999999999780e+02
7.739226333333333514e+02
7.739763666666666495e+02
7.741055666666666184e+02
7.749024333333333061e+02
7.751497666666666646e+02
7.753638333333333321e+02
7.754909999999999854e+02
7.756213999999999942e+02
7.757803666666666231e+02
7.762345000000000255e+02
7.764527000000000498e+02
7.765118999999999687e+02
7.765829999999999700e+02
7.766313000000000102e+02
7.766702000000000226e+02
7.767373666666666168e+02
7.773174666666666326e+02
7.774164333333333161e+02
7.779989000000000487e+02
7.787317666666666582e+02
7.790898333333333312e+02
7.795516999999999825e+02
7.801459333333333461e+02
7.803392333333333681e+02
7.808075333333333674e+02
7.808729333333333216e+02
7.810146666666666988e+02
7.811995333333333065e+02
7.821145333333333838e+02
7.822358666666666522e+02
7.824431666666666843e+02
7.825898999999999432e+02
7.826753666666667186e+02
7.830075000000000500e+02
7.830508333333333439e+02
7.831262333333332890e+02
7.832867333333333590e+02
7.838941999999999553e+02
7.840180000000000291e+02
7.841619666666666717e+02
7.842033999999999878e+02
7.843185666666666975e+02
7.847875666666666348e+02
7.850919333333333725e+02
7.853588666666666995e+02
7.853838333333333139e+02
7.856841666666666697e+02
7.865270666666666557e+02
7.870407999999999902e+02
7.883531000000000404e+02
7.894419666666666444e+02
7.894786000000000286e+02
7.895132666666667092e+02
7.901584000000000287e+02
7.907192999999999756e+02
7.907377000000000180e+02
7.908031999999999471e+02
7.910384999999999991e+02
7.918614666666666153e+02
7.927842666666666673e+02
7.928731666666666342e+02
7.933137333333332890e+02
7.934590666666666721e+02
7.939766333333333250e+02
7.940304666666667117e+02
7.941216666666666697e+02
7.941901000000000295e+02
7.948245333333333065e+02
7.948878999999999451e+02
7.950104000000000042e+02
7.951669666666666672e+02
7.952585000000000264e+02
7.953308333333333167e+02
7.953533999999999651e+02
7.954293999999999869e+02
7.964186999999999443e+02
7.965480999999999767e+02
7.966895666666666784e+02
7.974155666666666775e+02
7.982834000000000287e+02
7.987117666666666764e+02
7.987541999999999689e+02
7.989005333333333283e+02
7.992553666666666459e+02
7.994485333333333301e+02
7.994866333333333159e+02
7.995811333333333550e+02
7.996870000000000118e+02
7.998991999999999507e+02
7.999309333333333143e+02
7.999599333333333107e+02
8.004464333333332888e+02
8.005157666666666501e+02
8.011798333333333630e+02
8.012684000000000424e+02
8.013687999999999647e+02
8.015299333333333607e+02
8.015721666666667033e+02
8.016591666666666924e+02
8.019037333333333208e+02
8.021272000000000162e+02
8.023124000000000251e+02
8.023544666666666672e+02
8.026349666666666280e+02
8.038076666666667052e+02
8.040519666666666581e+02
8.042071666666666943e+02
8.044128666666666732e+02
8.044211333333333869e+02
8.044408333333333303e+02
8.044587333333333845e+02
8.044895999999999958e+02
8.047355999999999767e+02
8.059984666666666726e+02
8.061149333333332834e+02
8.067460999999999558e+02
8.068031999999999471e+02
8.068710999999999558e+02
8.069873333333333676e+02
8.071358333333333803e+02
8.072617333333333818e+02
8.073178333333332830e+02
8.073832333333333509e+02
8.078282666666666501e+02
8.084511999999999716e+02
8.086488666666666631e+02
8.087115666666666129e+02
8.089885333333332937e+02
8.094516999999999598e+02
8.095400666666666893e+02
8.100003000000000384e+02
8.109466666666667152e+02
8.110186999999999671e+02
8.115959333333332779e+02
8.121277333333333672e+02
8.122062666666666928e+02
8.122517333333332772e+02
8.123283333333333758e+02
8.123762666666666519e+02
8.126238666666666859e+02
8.126648333333333767e+02
8.127381333333332805e+02
8.130769333333333861e+02
8.132500000000000000e+02
8.137645333333333610e+02
8.139655999999999949e+02
8.141382666666667092e+02
8.143246333333332814e+02
8.147613333333333685e+02
8.150626333333333378e+02
8.150757666666667092e+02
8.153685666666666521e+02
8.154596666666666351e+02
8.156807000000000016e+02
8.160242666666666764e+02
8.160298333333333858e+02
8.161357333333332917e+02
8.162293666666666923e+02
8.162858333333333576e+02
8.163467000000000553e+02
8.166383333333333212e+02
8.166986333333333050e+02
8.167452666666666801e+02
8.169787000000000035e+02
8.171433333333333167e+02
8.171993999999999687e+02
8.173185999999999467e+02
8.174817333333332954e+02
8.177287333333333663e+02
8.177531666666666297e+02
8.181475000000000364e+02
8.181814666666666653e+02
8.182573999999999614e+02
8.186721000000000004e+02
8.189552333333333536e+02
8.199059333333333370e+02
8.201594000000000051e+02
8.203265000000000100e+02
8.209618333333332885e+02
8.210244666666666262e+02
8.210955000000000155e+02
8.211799333333333379e+02
8.212961000000000240e+02
8.218802666666666710e+02
8.219826000000000477e+02
8.220972333333332926e+02
8.222167333333333090e+02
8.222589000000000397e+02
8.227419999999999618e+02
8.229181333333333441e+02
8.231951333333333878e+02
8.237032000000000380e+02
8.241177666666666255e+02
8.242994333333333543e+02
8.244986000000000104e+02
8.247496999999999616e+02
8.249938666666666904e+02
8.250434999999999945e+02
8.254104666666667072e+02
8.259369333333332861e+02
8.260252333333332899e+02
8.264269666666666581e+02
8.267816000000000258e+02
8.271245666666666239e+02
8.271787333333332981e+02
8.287708000000000084e+02
8.295675666666667212e+02
8.296991000000000440e+02
8.297757000000000289e+02
8.300807999999999538e+02
8.303815666666666857e+02
8.308339666666666972e+02
8.312373000000000047e+02
8.313147333333333791e+02
8.316995666666666693e+02
8.318687333333333527e+02
8.320849666666666735e+02
8.324894666666666581e+02
8.328774666666666917e+02
8.330485999999999649e+02
8.340348333333333812e+02
8.341221000000000458e+02
8.348230666666667048e+02
8.351473666666666986e+02
8.353737333333333481e+02
8.358005333333333056e+02
8.365675333333333583e+02
8.367687333333333299e+02
8.369325333333333674e+02
8.371019999999999754e+02
8.374171666666666169e+02
8.374899000000000342e+02
8.375311000000000377e+02
8.378306333333333669e+02
8.378346333333333860e+02
8.378760666666667021e+02
8.379846666666666124e+02
8.382435666666666521e+02
8.389280666666667230e+02
8.395333000000000538e+02
8.400833666666666204e+02
8.424129333333332852e+02
8.427303666666666686e+02
8.429255666666666684e+02
8.429584999999999582e+02
8.438953333333333831e+02
8.441007666666666864e+02
8.442623666666667077e+02
8.444498333333333449e+02
8.446065666666667084e+02
8.447424666666667008e+02
8.449021999999999935e+02
8.452737666666666883e+02
8.453478666666666186e+02
8.457554333333333716e+02
8.457817666666666128e+02
8.458718999999999824e+02
8.464206000000000358e+02
8.464731333333332941e+02
8.466544999999999845e+02
8.467033999999999878e+02
8.467456333333333305e+02
8.467589333333332888e+02
8.469188000000000329e+02
8.470450666666666848e+02
8.471867999999999483e+02
8.472308000000000447e+02
8.475734666666667181e+02
8.476907999999999674e+02
8.477097999999999729e+02
8.479937333333333527e+02
8.481827666666666801e+02
8.482462333333332936e+02
8.483340666666666721e+02
8.483508333333332985e+02
8.485659000000000560e+02
8.486630666666666230e+02
8.486803999999999633e+02
8.490825333333333447e+02
8.491761000000000195e+02
8.493072666666666919e+02
8.494752333333333354e+02
8.496436999999999671e+02
8.501293666666666695e+02
8.501459666666667090e+02
8.501618333333333339e+02
8.505076999999999998e+02
8.505352333333332808e+02
8.507798000000000229e+02
8.507948666666666213e+02
8.511663999999999533e+02
8.518115333333333865e+02
8.521526000000000067e+02
8.522306999999999562e+02
8.523303333333333285e+02
8.527786999999999580e+02
8.530272333333333563e+02
8.530846666666666351e+02
8.532013666666666722e+02
8.538414000000000215e+02
8.545693999999999733e+02
8.548651999999999589e+02
8.550899666666666690e+02
8.554384666666666135e+02
8.555379000000000360e+02
8.560728000000000293e+02
8.562176666666666733e+02
8.567201666666666142e+02
8.567664666666667017e+02
8.569085666666666157e+02
8.569833666666667114e+02
8.573305333333332783e+02
8.575593666666666195e+02
8.576533666666666704e+02
8.577992000000000417e+02
8.578627333333333809e+02
8.579218666666666877e+02
8.582868999999999460e+02
8.582912333333333663e+02
8.584685333333333119e+02
8.587799333333333607e+02
8.589773666666666259e+02
8.597607666666666546e+02
8.597993666666666286e+02
8.598848000000000411e+02
8.599888999999999442e+02
8.601726666666667143e+02
8.609101666666666688e+02
8.610656666666666297e+02
8.612978666666666641e+02
8.614893333333333203e+02
8.616356666666666797e+02
8.620907999999999447e+02
8.621297333333333199e+02
8.622637333333333345e+02
8.623434666666666999e+02
8.624367333333333363e+02
8.628871666666666442e+02
8.629577000000000453e+02
8.630492666666666537e+02
8.632586666666666133e+02
8.633048666666666122e+02
8.633660999999999603e+02
8.635453333333333603e+02
8.637431333333333896e+02
8.638623333333333676e+02
8.640267000000000053e+02
8.640376333333333605e+02
8.641402333333332990e+02
8.642190333333333001e+02
8.643341333333332841e+02
8.644007666666666410e+02
8.644513666666666722e+02
8.646847333333333836e+02
8.647573666666667123e+02
8.650342666666666673e+02
8.650942666666666128e+02
8.654380999999999631e+02
8.655335999999999785e+02
8.658906333333333123e+02
8.661388666666666722e+02
8.661785666666667112e+02
8.662921999999999798e+02
8.665377333333333354e+02
8.665588999999999942e+02
8.669922666666666373e+02
8.673527333333333900e+02
8.674021333333333814e+02
8.674554333333333034e+02
8.676392666666666855e+02
8.679952333333333172e+02
8.682730333333333874e+02
8.683719333333333452e+02
8.684500000000000455e+02
8.689289666666666108e+02
8.690208000000000084e+02
8.690928000000000111e+02
8.691245999999999867e+02
8.692060999999999922e+02
8.693572000000000344e+02
8.694841999999999871e+02
8.701384333333332961e+02
8.702822999999999638e+02
8.704388333333333776e+02
8.705477666666666892e+02
8.706810000000000400e+02
8.707530666666666548e+02
8.710247000000000526e+02
8.711112333333333027e+02
8.712599999999999909e+02
8.713418666666666468e+02
8.714270000000000209e+02
8.714605666666666366e+02
8.714785000000000537e+02
8.715000333333333629e+02
8.715328666666666777e+02
8.716195999999999913e+02
8.716908666666666932e+02
8.717264999999999873e+02
8.720107666666666546e+02
8.720813000000000557e+02
8.722527000000000044e+02
8.723526333333333014e+02
8.724045666666667103e+02
8.725144000000000233e+02
8.726029333333333398e+02
8.727912999999999784e+02
8.729000999999999522e+02
8.729959999999999809e+02
8.730787333333333891e+02
8.731641333333333250e+02
8.732378666666667186e+02
8.733285333333333256e+02
8.733995666666667148e+02
8.734635666666666793e+02
8.735854666666666617e+02
8.737172666666666601e+02
8.739800666666666302e+02
8.741959666666666635e+02
8.743946999999999434e+02
8.744714999999999918e+02
8.746021666666666761e+02
8.747082666666666455e+02
8.748641000000000076e+02
8.749703666666666777e+02
8.750781333333333123e+02
8.751184666666666772e+02
8.751431000000000040e+02
8.751678333333333057e+02
8.751731666666667024e+02
8.751981666666666797e+02
8.752943333333333840e+02
8.754270999999999958e+02
8.757108666666666750e+02
8.758415333333333592e+02
8.759863666666666404e+02
8.761108000000000402e+02
8.762333666666667114e+02
8.764668666666666468e+02
8.765468666666666877e+02
8.766748000000000047e+02
8.766776999999999589e+02
8.767883333333332985e+02
8.768114333333332979e+02
8.768777999999999793e+02
8.769544666666666899e+02
8.772430000000000518e+02
8.773280999999999494e+02
8.774624666666666144e+02
8.776154000000000224e+02
8.776586666666667043e+02
8.778002000000000180e+02
8.779097333333332926e+02
8.779357666666667228e+02
8.779866666666666788e+02
8.780094333333332770e+02
8.781862333333333481e+02
8.782863666666667086e+02
8.784352666666666209e+02
8.786983999999999924e+02
8.787500000000000000e+02
8.788028333333332967e+02
8.790402333333333900e+02
8.791250999999999749e+02
8.791905666666666548e+02
8.792291666666666288e+02
8.793188333333333730e+02
8.794850666666666257e+02
8.796081000000000358e+02
8.797243333333333339e+02
8.803648333333333085e+02
8.804153666666666140e+02
8.806299999999999955e+02
8.806915333333333820e+02
8.807572000000000116e+02
8.808048999999999751e+02
8.808278000000000247e+02
8.808317666666666810e+02
8.808836000000000013e+02
8.809198666666666213e+02
8.809578666666666322e+02
8.810173333333333403e+02
8.810712333333333390e+02
8.811250000000000000e+02
8.813743666666666741e+02
8.814043000000000347e+02
8.815354333333333443e+02
8.816838999999999942e+02
8.821670333333332792e+02
8.826313333333333730e+02
8.827727999999999611e+02
8.828409000000000333e+02
8.830025333333333037e+02
8.833454000000000406e+02
8.835637666666666519e+02
8.838060000000000400e+02
8.841568666666667013e+02
8.842412000000000489e+02
8.843227666666666664e+02
8.847931999999999562e+02
8.852912333333333663e+02
8.853821000000000367e+02
8.856663333333333412e+02
8.856898666666667168e+02
8.857351333333333514e+02
8.867047666666666146e+02
8.869299333333333379e+02
8.869760999999999740e+02
8.873079333333333807e+02
8.873477000000000317e+02
8.876181333333333896e+02
8.876526666666666188e+02
8.878171333333333450e+02
8.888784666666666681e+02
8.895653666666667050e+02
8.896837000000000444e+02
8.898441666666666379e+02
8.899037333333333208e+02
8.901192999999999529e+02
8.903661333333333232e+02
8.904356000000000222e+02
8.905329666666666526e+02
8.909556333333333669e+02
8.910040333333333820e+02
8.912495666666666239e+02
8.912998000000000047e+02
8.914027999999999565e+02
8.914314666666666653e+02
8.916498333333332766e+02
8.916618666666666968e+02
8.917354333333333898e+02
8.917786666666667088e+02
8.918983333333333121e+02
8.919896333333333587e+02
8.922036000000000513e+02
8.923432333333333872e+02
8.924022666666667192e+02
8.924655333333333829e+02
8.926513333333333549e+02
8.927415333333333365e+02
8.928994666666666262e+02
8.929658666666666704e+02
8.932176333333333105e+02
8.933114666666666608e+02
8.933605999999999767e+02
8.935217000000000098e+02
8.936449333333333698e+02
8.937110333333333756e+02
8.937387333333333572e+02
8.937838000000000420e+02
8.938129333333333761e+02
8.938526666666666642e+02
8.938976666666666233e+02
8.939356999999999971e+02
8.939679333333333489e+02
8.940068666666666104e+02
8.940567666666667037e+02
8.942078666666666322e+02
8.944025666666666439e+02
8.945026333333332786e+02
8.946071666666666715e+02
8.946399666666666235e+02
8.947240000000000464e+02
8.947920000000000300e+02
8.948295000000000528e+02
8.948757666666666637e+02
8.950318666666667013e+02
8.951927333333333081e+02
8.952200000000000273e+02
8.953292999999999893e+02
8.955035666666666430e+02
8.959269333333332952e+02
8.959523000000000366e+02
8.959953000000000429e+02
8.960475666666666257e+02
8.960898333333333312e+02
8.961271333333332905e+02
8.961784666666666226e+02
8.962328666666667232e+02
8.962634333333332961e+02
8.963126999999999498e+02
8.963960666666666839e+02
8.964534999999999627e+02
8.966390000000000100e+02
8.968268000000000484e+02
8.969103666666666186e+02
8.970190000000000055e+02
8.970543333333333749e+02
8.971067666666666582e+02
8.971581333333333532e+02
8.971846666666666579e+02
8.977923333333333176e+02
8.983795000000000073e+02
8.984305333333333010e+02
8.984508333333333212e+02
8.985680333333333465e+02
8.986182999999999765e+02
8.987646999999999480e+02
8.988300000000000409e+02
8.988902333333332990e+02
8.989456000000000131e+02
8.990276333333333696e+02
8.990787333333333891e+02
8.991236666666666224e+02
8.991475666666666484e+02
8.991982333333332917e+02
8.997822666666667146e+02
8.998166333333333569e+02
8.998926666666666279e+02
8.999500000000000455e+02
9.001412000000000262e+02
9.007130333333333283e+02
9.007193666666667013e+02
9.007830999999999904e+02
9.008798000000000457e+02
9.011113333333332776e+02
9.018921333333332768e+02
9.020835333333333210e+02
9.022087999999999965e+02
9.022978000000000520e+02
9.023664999999999736e+02
9.025123333333333449e+02
9.028549666666666553e+02
9.028935666666666293e+02
9.029287000000000489e+02
9.029495333333333065e+02
9.029797999999999547e+02
9.030066666666666606e+02
9.030365666666666584e+02
9.030452000000000226e+02
9.030673666666666577e+02
9.031122333333332790e+02
9.031461000000000467e+02
9.032000000000000455e+02
9.032513333333333776e+02
9.032834000000000287e+02
9.033264666666666471e+02
9.035699666666666872e+02
9.039913000000000238e+02
9.040250333333333401e+02
9.040809000000000424e+02
9.041061333333333323e+02
9.042274666666667144e+02
9.042635999999999967e+02
9.042980000000000018e+02
9.043378999999999905e+02
9.043818666666666104e+02
9.045052666666666710e+02
9.048329333333333580e+02
9.048917333333333772e+02
9.049365333333333865e+02
9.049624000000000024e+02
9.050244333333333770e+02
9.051287333333333436e+02
9.051658666666667159e+02
9.052498666666666622e+02
9.053320666666667194e+02
9.053662666666666610e+02
9.056005999999999858e+02
9.058454333333332897e+02
9.059015000000000555e+02
9.059774999999999636e+02
9.060309333333333370e+02
9.062415666666666993e+02
9.063252666666667210e+02
9.064215666666666493e+02
9.065112666666666428e+02
9.065543333333333749e+02
9.068848666666666531e+02
9.070298333333333858e+02
9.070484666666666271e+02
9.071215333333333319e+02
9.071826999999999543e+02
9.076533333333333076e+02
9.076824000000000296e+02
9.077436000000000149e+02
9.077600666666667166e+02
9.078763666666666268e+02
9.080774999999999864e+02
9.082615666666666812e+02
9.083173000000000457e+02
9.083658666666666477e+02
9.085297666666666601e+02
9.088070000000000164e+02
9.090074333333333243e+02
9.092876333333333605e+02
9.095107666666666546e+02
9.099052000000000362e+02
9.099385333333333392e+02
9.099745333333332837e+02
9.100279000000000451e+02
9.100499999999999545e+02
9.100778000000000247e+02
9.101177666666666255e+02
9.102003999999999451e+02
9.102853000000000065e+02
9.106963666666666768e+02
9.107227000000000317e+02
9.107528666666667050e+02
9.109388999999999896e+02
9.114225333333333765e+02
9.115036666666666179e+02
9.116086999999999989e+02
9.117967999999999620e+02
9.118490666666666584e+02
9.121713333333333367e+02
9.124202333333333854e+02
9.124419000000000324e+02
9.124982666666667228e+02
9.125719333333332770e+02
9.126443000000000438e+02
9.127358000000000402e+02
9.127531666666666297e+02
9.128239333333333434e+02
9.128466333333333296e+02
9.129149999999999636e+02
9.129777000000000271e+02
9.132365666666667039e+02
9.134915333333333365e+02
9.135386999999999489e+02
9.138428999999999860e+02
9.142061666666667179e+02
9.142265999999999622e+02
9.143651999999999589e+02
9.145156333333333123e+02
9.145939333333333252e+02
9.146920333333333701e+02
9.147187333333333754e+02
9.148126666666667006e+02
9.148943000000000438e+02
9.150590333333333319e+02
9.152292999999999665e+02
9.153906666666666752e+02
9.154362999999999602e+02
9.154876333333332923e+02
9.155140666666666220e+02
9.155986666666666451e+02
9.157086666666666588e+02
9.158061333333333778e+02
9.158994333333333770e+02
9.162690333333333683e+02
9.163826666666666370e+02
9.171755666666666684e+02
9.172613000000000056e+02
9.173154666666666799e+02
9.173742333333333363e+02
9.174858333333332894e+02
9.178337666666666337e+02
9.178514000000000124e+02
9.178686000000000149e+02
9.182814333333333252e+02
9.184616666666667015e+02
9.184961333333333187e+02
9.185393000000000256e+02
9.185744333333333316e+02
9.186109666666666271e+02
9.186189666666666653e+02
9.186558999999999742e+02
9.187758666666666159e+02
9.188323000000000320e+02
9.189210333333332983e+02
9.194446666666666488e+02
9.197142333333333681e+02
9.199430666666667094e+02
9.203768333333333658e+02
9.204162666666666155e+02
9.204281666666666979e+02
9.204647333333333563e+02
9.205408666666667159e+02
9.205851000000000113e+02
9.206107666666666773e+02
9.208206333333333760e+02
9.208333999999999833e+02
9.208830666666666502e+02
9.209089000000000169e+02
9.210725333333333538e+02
9.212047666666666146e+02
9.213917000000000144e+02
9.214751666666667234e+02
9.215253333333333785e+02
9.215459333333333234e+02
9.215767666666666855e+02
9.217138999999999669e+02
9.217693000000000438e+02
9.218139666666667154e+02
9.226475333333332856e+02
9.226910333333332801e+02
9.227308666666666568e+02
9.228152999999999793e+02
9.228612000000000535e+02
9.229170333333332792e+02
9.231579333333332897e+02
9.232047333333333654e+02
9.232418666666666240e+02
9.232903999999999769e+02
9.233671666666666624e+02
9.235761333333333596e+02
9.237036666666666633e+02
9.242769666666666808e+02
9.243063333333333276e+02
9.243694000000000415e+02
9.244218666666666877e+02
9.245644333333333407e+02
9.246534666666666453e+02
9.246751000000000431e+02
9.246968333333333021e+02
9.246986000000000558e+02
9.248549000000000433e+02
9.255811333333333550e+02
9.257025333333333492e+02
9.257714333333333343e+02
9.258822333333333745e+02
9.260731333333333168e+02
9.261961000000000013e+02
9.267777333333333445e+02
9.268173666666666577e+02
9.269008333333333667e+02
9.269570999999999685e+02
9.270032333333333554e+02
9.271661333333332777e+02
9.272049333333333152e+02
9.272745666666667148e+02
9.273297333333333654e+02
9.273495666666666466e+02
9.273675666666666757e+02
9.273839000000000397e+02
9.273971333333333860e+02
9.274125666666666348e+02
9.276079999999999472e+02
9.277957000000000107e+02
9.281120333333333292e+02
9.285412666666666155e+02
9.286026333333333014e+02
9.288183666666666340e+02
9.289197333333332836e+02
9.289411999999999807e+02
9.289668000000000347e+02
9.294502999999999702e+02
9.295256333333333032e+02
9.296404999999999745e+02
9.296691666666666833e+02
9.297510333333333392e+02
9.298064666666666653e+02
9.299056333333332987e+02
9.300291999999999462e+02
9.303818999999999733e+02
9.309366333333333614e+02
9.312492666666666992e+02
9.313106333333333851e+02
9.315244666666666262e+02
9.316170333333333247e+02
9.318493666666666968e+02
9.318863666666666177e+02
9.319498666666667077e+02
9.323260999999999967e+02
9.324268666666666832e+02
9.324654333333332943e+02
9.324772000000000389e+02
9.325904666666666571e+02
9.326186000000000149e+02
9.326365666666666812e+02
9.326933000000000220e+02
9.327584333333333007e+02
9.330502999999999929e+02
9.332042000000000144e+02
9.336187999999999647e+02
9.336442666666666810e+02
9.337231666666666570e+02
9.337426000000000386e+02
9.338768000000000029e+02
9.340245999999999640e+02
9.341226333333332832e+02
9.343555999999999813e+02
9.346114000000000033e+02
9.346503999999999905e+02
9.350805333333332783e+02
9.358226666666666915e+02
9.361204333333333807e+02
9.361672333333333427e+02
9.361965000000000146e+02
9.363929333333333034e+02
9.365705000000000382e+02
9.368024666666666462e+02
9.370233666666666750e+02
9.373060666666666521e+02
9.373557333333333190e+02
9.374069666666666762e+02
9.374670666666667103e+02
9.374953333333332921e+02
9.380334000000000287e+02
9.380651666666666415e+02
9.381106333333333396e+02
9.381573666666666895e+02
9.384869333333333543e+02
9.385497000000000298e+02
9.392311999999999443e+02
9.396795333333333247e+02
9.398494666666666717e+02
9.399064333333333252e+02
9.399955999999999676e+02
9.401755666666666684e+02
9.402906333333332896e+02
9.403136333333333141e+02
9.403441333333333887e+02
9.408024333333332834e+02
9.408333999999999833e+02
9.408728999999999587e+02
9.411557666666666364e+02
9.414958333333332803e+02
9.416322666666666237e+02
9.416889666666667154e+02
9.417273000000000138e+02
9.421130000000000564e+02
9.422287999999999784e+02
9.424868999999999915e+02
9.426343666666666650e+02
9.431440999999999804e+02
9.432366666666666788e+02
9.432703999999999951e+02
9.432967999999999620e+02
9.433795000000000073e+02
9.436987000000000307e+02
9.438948000000000320e+02
9.439083666666666659e+02
9.439367666666666992e+02
9.439978999999999587e+02
9.440401000000000522e+02
9.440614000000000487e+02
9.441440666666666175e+02
9.441909333333333052e+02
9.456671999999999798e+02
9.457574333333333243e+02
9.462727999999999611e+02
9.463082666666666682e+02
9.463277000000000498e+02
9.463980999999999995e+02
9.464135666666666111e+02
9.464475333333333538e+02
9.467690333333333683e+02
9.479279666666666344e+02
9.479847666666667010e+02
9.480628333333332876e+02
9.481240000000000236e+02
9.482071999999999434e+02
9.482445000000000164e+02
9.483708333333332803e+02
9.485629999999999882e+02
9.487617000000000189e+02
9.488383000000000038e+02
9.491926666666666961e+02
9.493287000000000262e+02
9.493794666666666444e+02
9.494614000000000260e+02
9.494855666666666139e+02
9.496031000000000404e+02
9.496781666666666979e+02
9.497408333333332848e+02
9.500783333333333758e+02
9.502198333333333267e+02
9.502798666666666350e+02
9.503442999999999756e+02
9.504204999999999472e+02
9.505431333333333441e+02
9.506857333333333600e+02
9.512051999999999907e+02
9.512186666666666497e+02
9.513455000000000155e+02
9.514338666666666313e+02
9.515082666666667137e+02
9.517203333333333148e+02
9.518479666666667072e+02
9.518701999999999543e+02
9.519062000000000126e+02
9.520046666666667079e+02
9.520416000000000167e+02
9.521201333333333423e+02
9.521414666666667017e+02
9.523417666666666719e+02
9.525738333333333685e+02
9.528373333333332766e+02
9.537741999999999507e+02
9.539340333333333319e+02
9.543217666666666901e+02
9.543513666666666495e+02
9.544021999999999935e+02
9.545242333333333136e+02
9.547822666666667146e+02
9.548469999999999800e+02
9.549170666666666420e+02
9.552581333333333760e+02
9.556606333333332941e+02
9.557843333333332794e+02
9.559524666666666235e+02
9.560042666666666946e+02
9.560586666666666815e+02
9.560990333333332956e+02
9.564422666666666828e+02
9.573353666666666868e+02
9.576600666666666939e+02
9.576853333333333467e+02
9.577047666666666146e+02
9.577503333333332876e+02
9.577925999999999931e+02
9.579791999999999916e+02
9.580447333333332836e+02
9.580992666666667219e+02
9.585359999999999445e+02
9.586620666666666466e+02
9.594012666666666291e+02
9.594686000000000377e+02
9.594779666666667026e+02
9.595215333333333092e+02
9.595564666666666653e+02
9.595733333333333803e+02
9.596205333333333556e+02
9.596511333333332914e+02
9.598704999999999927e+02
9.600266000000000304e+02
9.606914333333332934e+02
9.607220666666667057e+02
9.607403666666666595e+02
9.608206666666666251e+02
9.608550333333333811e+02
9.610348999999999933e+02
9.611349999999999909e+02
9.612183666666666113e+02
9.615574666666666417e+02
9.616932666666666591e+02
9.618111666666666224e+02
9.619640333333333047e+02
9.620076333333333878e+02
9.621492333333333136e+02
9.621535333333333710e+02
9.621678333333333057e+02
9.621861999999999853e+02
9.622144666666666808e+02
9.622852666666666437e+02
9.624603333333333239e+02
9.627045666666666648e+02
9.628041666666666742e+02
9.628427000000000362e+02
9.633381000000000540e+02
9.633764666666667154e+02
9.634278666666666595e+02
9.635621333333333496e+02
9.635741000000000440e+02
9.636149666666666462e+02
9.639285333333333483e+02
9.640117666666666310e+02
9.640617333333333363e+02
9.643338666666667223e+02
9.645571333333333541e+02
9.649522666666666737e+02
9.650475999999999885e+02
9.651034666666666908e+02
9.652575000000000500e+02
9.652965333333332865e+02
9.653170666666666193e+02
9.653509000000000242e+02
9.654940333333332774e+02
9.655841666666666470e+02
9.659795666666666420e+02
9.665284666666666453e+02
9.670451000000000477e+02
9.671165999999999485e+02
9.671986666666666679e+02
9.672916999999999916e+02
9.673131666666666888e+02
9.679908333333332848e+02
9.680541333333333114e+02
9.681435333333333801e+02
9.685697333333333745e+02
9.690126333333333832e+02
9.691500666666667030e+02
9.697778333333333194e+02
9.698081666666666933e+02
9.703603000000000520e+02
9.706966999999999643e+02
9.710143333333332976e+02
9.710826666666666824e+02
9.712346333333333632e+02
9.712649333333333743e+02
9.714864666666666153e+02
9.716453666666666322e+02
9.722230333333333192e+02
9.726326000000000249e+02
9.727825000000000273e+02
9.736122000000000298e+02
9.736869333333332861e+02
9.737822999999999638e+02
9.743057666666666137e+02
9.746649666666667144e+02
9.753600999999999885e+02
9.755760666666666339e+02
9.763220999999999776e+02
9.765902999999999565e+02
9.767531333333333805e+02
9.768470333333333429e+02
9.768976666666666233e+02
9.772942000000000462e+02
9.775627333333333127e+02
9.777429666666666890e+02
9.782590999999999894e+02
9.783382666666666410e+02
9.783867000000000189e+02
9.784279999999999973e+02
9.784783333333333530e+02
9.787278666666666140e+02
9.789598666666666986e+02
9.790130666666666457e+02
9.790540999999999485e+02
9.791041000000000167e+02
9.796616666666666333e+02
9.797722333333333609e+02
9.797974666666666508e+02
9.798826999999999998e+02
9.799081333333333532e+02
9.799624000000000024e+02
9.803165333333333820e+02
9.803707000000000562e+02
9.803878666666666959e+02
9.806096666666666124e+02
9.807162666666666837e+02
9.807660333333333256e+02
9.807915333333332910e+02
9.809008666666666159e+02
9.809305000000000518e+02
9.810654333333333170e+02
9.811298666666666577e+02
9.811331333333333760e+02
9.814489666666667063e+02
9.817369333333333543e+02
9.817571000000000367e+02
9.818868333333333567e+02
9.820859666666666499e+02
9.826892666666666400e+02
9.831331333333333760e+02
9.831852000000000089e+02
9.832374666666667054e+02
9.832997000000000298e+02
9.833234999999999673e+02
9.838575666666666848e+02
9.839130333333333738e+02
9.842948000000000093e+02
9.844777333333333900e+02
9.849838999999999487e+02
9.850479000000000269e+02
9.857670333333333019e+02
9.858630000000000564e+02
9.859921000000000504e+02
9.860338333333332912e+02
9.861212000000000444e+02
9.862011333333333596e+02
9.862509333333333643e+02
9.864019333333333179e+02
9.871813333333333276e+02
9.872665666666666766e+02
9.873052666666666255e+02
9.873274333333333743e+02
9.875029666666666799e+02
9.878160333333332801e+02
9.879705999999999904e+02
9.881341666666667152e+02
9.882251999999999725e+02
9.882926333333333559e+02
9.884072333333333518e+02
9.884661666666667088e+02
9.897288666666667041e+02
9.909678666666666231e+02
9.916792666666666491e+02
9.918033000000000357e+02
9.918226666666666915e+02
9.925692999999999984e+02
9.926194000000000415e+02
9.927252333333333354e+02
9.929185666666667203e+02
9.931807666666666137e+02
9.943148666666667168e+02
9.943630333333333056e+02
9.943831999999999880e+02
9.944789666666666790e+02
9.946191333333333660e+02
9.947035666666666884e+02
9.950289333333333843e+02
9.951649333333333516e+02
9.953119000000000369e+02
9.955558666666667023e+02
9.957021999999999480e+02
9.959059999999999491e+02
9.959388000000000147e+02
9.959630666666666912e+02
9.959865666666667039e+02
9.965506000000000313e+02
9.966084666666666863e+02
9.966396999999999480e+02
9.966617333333333590e+02
9.967500000000000000e+02
9.969287666666666610e+02
9.974368666666666741e+02
9.974570666666667194e+02
9.975741000000000440e+02
9.996541666666666970e+02
9.998514000000000124e+02
9.998641666666666197e+02
9.998967000000000098e+02
9.999856333333333396e+02
1.000021933333333322e+03
1.000035600000000045e+03
1.000063866666666627e+03
1.000094333333333338e+03
1.000157933333333290e+03
1.000334933333333311e+03
1.001480766666666682e+03
1.001919566666666697e+03
1.001947466666666628e+03
1.001979400000000055e+03
1.002162466666666660e+03
1.002306166666666627e+03
1.002567300000000046e+03
1.003048733333333303e+03
1.003308766666666656e+03
1.003398299999999949e+03
1.003821333333333314e+03
1.003856966666666722e+03
1.003975766666666686e+03
1.004001700000000028e+03
1.004081433333333280e+03
1.004233566666666661e+03
1.004496733333333282e+03
1.005397466666666674e+03
1.005921466666666674e+03
1.006905366666666623e+03
1.006921333333333337e+03
1.007065900000000056e+03
1.007261166666666668e+03
1.007634566666666615e+03
1.007726066666666611e+03
1.007761266666666643e+03
1.007819333333333361e+03
1.008606499999999983e+03
1.009097800000000007e+03
1.009126866666666615e+03
1.009199166666666656e+03
1.009448833333333369e+03
1.009788166666666712e+03
1.009998033333333296e+03
1.010807633333333342e+03
1.010880033333333358e+03
1.011445900000000051e+03
1.011580699999999979e+03
1.011704533333333302e+03
1.011733966666666674e+03
1.011766633333333289e+03
1.012598600000000033e+03
1.013263199999999983e+03
1.013353799999999978e+03
1.013388666666666722e+03
1.013765566666666700e+03
1.013867833333333351e+03
1.013932000000000016e+03
1.013965666666666721e+03
1.014030566666666687e+03
1.014579833333333340e+03
1.014899866666666640e+03
1.014922166666666612e+03
1.014940166666666642e+03
1.015100599999999986e+03
1.016201733333333323e+03
1.017697700000000054e+03
1.017866766666666649e+03
1.017967566666666698e+03
1.018352700000000027e+03
1.018483133333333285e+03
1.018512699999999995e+03
1.018807433333333279e+03
1.019130233333333308e+03
1.019179600000000050e+03
1.019254033333333382e+03
1.019581833333333293e+03
1.019666133333333278e+03
1.019701800000000048e+03
1.019734233333333350e+03
1.019763066666666646e+03
1.019847099999999955e+03
1.020098566666666670e+03
1.020203533333333326e+03
1.020474366666666697e+03
1.020826833333333298e+03
1.020904099999999971e+03
1.020952999999999975e+03
1.022794899999999984e+03
1.022830666666666616e+03
1.022855800000000045e+03
1.022973066666666682e+03
1.023234500000000025e+03
1.023313899999999990e+03
1.023347266666666656e+03
1.023363566666666657e+03
1.023451633333333348e+03
1.023469533333333288e+03
1.023502333333333354e+03
1.023560766666666723e+03
1.024144633333333331e+03
1.024301966666666658e+03
1.024445833333333439e+03
1.024459566666666660e+03
1.024507733333333363e+03
1.024614433333333409e+03
1.024791866666666692e+03
1.024926099999999906e+03
1.024966200000000072e+03
1.025028900000000021e+03
1.025057166666666717e+03
1.025163099999999986e+03
1.025251333333333378e+03
1.025390200000000050e+03
1.025426200000000108e+03
1.025504766666666683e+03
1.025998100000000022e+03
1.026380033333333358e+03
1.026935366666666596e+03
1.026998100000000022e+03
1.027052633333333233e+03
1.027382866666666587e+03
1.027408300000000054e+03
1.027534799999999905e+03
1.027562133333333350e+03
1.027598133333333408e+03
1.027655333333333374e+03
1.027689233333333277e+03
1.028282099999999900e+03
1.028386333333333369e+03
1.028674500000000080e+03
1.028932600000000093e+03
1.029018233333333228e+03
1.029078166666666675e+03
1.029130633333333435e+03
1.029169633333333422e+03
1.029200199999999995e+03
1.029328833333333250e+03
1.029513866666666672e+03
1.029740999999999985e+03
1.030035300000000007e+03
1.030148100000000113e+03
1.030211900000000014e+03
1.030230800000000045e+03
1.030313900000000103e+03
1.030431333333333441e+03
1.031165899999999965e+03
1.031183666666666568e+03
1.031204633333333277e+03
1.031240166666666710e+03
1.031266000000000076e+03
1.031289800000000014e+03
1.031347466666666605e+03
1.031669900000000098e+03
1.031696233333333339e+03
1.031818166666666684e+03
1.031852533333333440e+03
1.031933099999999968e+03
1.032188733333333403e+03
1.032603366666666716e+03
1.032667666666666719e+03
1.032728833333333341e+03
1.032825433333333422e+03
1.033205699999999979e+03
1.033348166666666657e+03
1.033387799999999970e+03
1.033616633333333311e+03
1.033648233333333337e+03
1.033930800000000090e+03
1.034001999999999953e+03
1.034313499999999976e+03
1.034419300000000021e+03
1.034572833333333392e+03
1.034727499999999964e+03
1.034963866666666718e+03
1.035002500000000055e+03
1.035600033333333386e+03
1.036147966666666662e+03
1.036641533333333427e+03
1.036817199999999957e+03
1.037184933333333220e+03
1.037578733333333275e+03
1.037749299999999948e+03
1.037792066666666642e+03
1.037821400000000040e+03
1.037892800000000079e+03
1.038003300000000081e+03
1.038466466666666747e+03
1.038550300000000107e+03
1.038761400000000094e+03
1.039471166666666704e+03
1.039762266666666619e+03
1.040227900000000091e+03
1.040579966666666678e+03
1.040791099999999915e+03
1.040895800000000008e+03
1.041081899999999905e+03
1.041485866666666652e+03
1.041748266666666723e+03
1.042190833333333330e+03
1.042347866666666732e+03
1.042428133333333335e+03
1.042454999999999927e+03
1.042475933333333387e+03
1.042516133333333300e+03
1.042537733333333335e+03
1.042624166666666724e+03
1.042682133333333240e+03
1.042723099999999931e+03
1.042765400000000000e+03
1.042800866666666707e+03
1.042888999999999896e+03
1.042910533333333433e+03
1.042935433333333322e+03
1.043502033333333429e+03
1.043633533333333389e+03
1.044604599999999891e+03
1.044744866666666667e+03
1.044771199999999908e+03
1.044791966666666667e+03
1.045186500000000024e+03
1.045676600000000008e+03
1.045711600000000089e+03
1.045968299999999999e+03
1.046304166666666561e+03
1.046535133333333306e+03
1.046578566666666575e+03
1.046596399999999903e+03
1.046875199999999950e+03
1.047002766666666730e+03
1.047041466666666565e+03
1.047102399999999989e+03
1.047158433333333278e+03
1.047925899999999956e+03
1.047965533333333269e+03
1.048595833333333303e+03
1.048615766666666559e+03
1.048664999999999964e+03
1.049619400000000041e+03
1.049875733333333301e+03
1.050100433333333285e+03
1.050628200000000106e+03
1.050651900000000069e+03
1.050731299999999919e+03
1.051006766666666636e+03
1.051394199999999955e+03
1.051645933333333232e+03
1.051691966666666758e+03
1.051804933333333338e+03
1.052018133333333253e+03
1.052493233333333364e+03
1.053697300000000041e+03
1.054781700000000001e+03
1.055156533333333300e+03
1.055737333333333254e+03
1.056657300000000077e+03
1.056881566666666686e+03
1.057683166666666693e+03
1.057758366666666689e+03
1.057798433333333378e+03
1.057981333333333396e+03
1.058477466666666714e+03
1.058507499999999936e+03
1.059051899999999932e+03
1.059324900000000071e+03
1.059815900000000056e+03
1.059844433333333427e+03
1.059953899999999976e+03
1.060851233333333312e+03
1.060895033333333231e+03
1.061921833333333325e+03
1.062387500000000045e+03
1.062496733333333395e+03
1.062594766666666601e+03
1.063375166666666701e+03
1.063458666666666659e+03
1.063488000000000056e+03
1.063600466666666762e+03
1.063684999999999945e+03
1.063811433333333298e+03
1.063891166666666777e+03
1.063973766666666734e+03
1.063990999999999985e+03
1.064024133333333339e+03
1.064110599999999977e+03
1.064125399999999900e+03
1.064158866666666654e+03
1.064310099999999920e+03
1.064508266666666714e+03
1.064566133333333255e+03
1.064637366666666594e+03
1.064672399999999925e+03
1.064722066666666706e+03
1.064769866666666758e+03
1.064951600000000099e+03
1.065962666666666564e+03
1.066023633333333237e+03
1.066179966666666587e+03
1.066542566666666744e+03
1.066863000000000056e+03
1.066930233333333263e+03
1.066994400000000041e+03
1.067092366666666749e+03
1.067155299999999897e+03
1.067241933333333236e+03
1.067835633333333362e+03
1.068028366666666670e+03
1.068215766666666696e+03
1.068234466666666776e+03
1.068320633333333262e+03
1.068345833333333303e+03
1.068370133333333342e+03
1.068437899999999900e+03
1.069488200000000006e+03
1.069938300000000027e+03
1.069976899999999887e+03
1.070175700000000006e+03
1.070207133333333331e+03
1.070278399999999920e+03
1.070905899999999974e+03
1.071020766666666759e+03
1.071093866666666599e+03
1.071341966666666622e+03
1.071748800000000074e+03
1.071950966666666773e+03
1.071997533333333422e+03
1.072386833333333243e+03
1.073323433333333242e+03
1.073360233333333326e+03
1.073705266666666603e+03
1.074058066666666718e+03
1.074154433333333373e+03
1.075153666666666595e+03
1.075286700000000110e+03
1.075873366666666698e+03
1.076033500000000004e+03
1.076121166666666568e+03
1.076178666666666686e+03
1.078552966666666634e+03
1.079056233333333239e+03
1.079141433333333225e+03
1.079160200000000032e+03
1.079304200000000037e+03
1.079679666666666662e+03
1.079881833333333361e+03
1.080218966666666574e+03
1.080252533333333304e+03
1.080968766666666625e+03
1.081085033333333286e+03
1.082001899999999978e+03
1.082344766666666601e+03
1.083062533333333249e+03
1.083286100000000033e+03
1.083301266666666606e+03
1.083376233333333403e+03
1.083400266666666766e+03
1.083444333333333361e+03
1.083820300000000088e+03
1.083856299999999919e+03
1.083920900000000074e+03
1.083973400000000083e+03
1.084175766666666732e+03
1.084312533333333249e+03
1.085123966666666774e+03
1.085175966666666682e+03
1.085250299999999925e+03
1.086127633333333279e+03
1.086801766666666708e+03
1.086904333333333398e+03
1.086959166666666761e+03
1.087442999999999984e+03
1.087487366666666730e+03
1.087739366666666683e+03
1.087892866666666578e+03
1.087915799999999990e+03
1.087965099999999893e+03
1.087990033333333258e+03
1.088006666666666661e+03
1.088032766666666703e+03
1.088119133333333366e+03
1.088148733333333439e+03
1.088714600000000019e+03
1.088803733333333412e+03
1.089203933333333225e+03
1.090985799999999927e+03
1.091053233333333310e+03
1.091130133333333333e+03
1.091581799999999930e+03
1.091795033333333322e+03
1.091832733333333408e+03
1.091960066666666762e+03
1.092250800000000027e+03
1.092334833333333336e+03
1.092615766666666559e+03
1.093136666666666770e+03
1.093413999999999987e+03
1.093503866666666681e+03
1.093980933333333269e+03
1.094602866666666614e+03
1.095617999999999938e+03
1.095665966666666691e+03
1.095693500000000085e+03
1.098095733333333328e+03
1.098176366666666581e+03
1.098479766666666592e+03
1.098658633333333228e+03
1.099278766666666570e+03
1.099310566666666773e+03
1.099379366666666556e+03
1.099510066666666717e+03
1.100696166666666613e+03
1.100741199999999935e+03
1.100867466666666587e+03
1.101445400000000063e+03
1.103055266666666739e+03
1.103358933333333425e+03
1.103409466666666731e+03
1.103452666666666573e+03
1.103946433333333289e+03
1.104042666666666719e+03
1.104097466666666605e+03
1.105398833333333414e+03
1.105826333333333423e+03
1.106603633333333391e+03
1.106675966666666682e+03
1.106755466666666734e+03
1.106813866666666627e+03
1.106848066666666682e+03
1.106891466666666702e+03
1.107042599999999993e+03
1.107115833333333285e+03
1.107249666666666599e+03
1.108019733333333306e+03
1.108083200000000033e+03
1.108222199999999930e+03
1.108452033333333247e+03
1.108596500000000106e+03
1.108781133333333401e+03
1.108859899999999925e+03
1.109049633333333304e+03
1.109461566666666613e+03
1.110359566666666751e+03
1.110720766666666577e+03
1.111028600000000097e+03
1.111212399999999889e+03
1.111285333333333256e+03
1.111341433333333271e+03
1.111377166666666653e+03
1.111427666666666710e+03
1.111675633333333280e+03
1.111708666666666659e+03
1.111965533333333269e+03
1.113620100000000093e+03
1.113762799999999970e+03
1.113852233333333288e+03
1.114776800000000094e+03
1.114960199999999986e+03
1.115156099999999924e+03
1.115548566666666602e+03
1.115577666666666573e+03
1.115581400000000031e+03
1.115593200000000024e+03
1.118893466666666654e+03
1.118977033333333338e+03
1.119015033333333349e+03
1.119261999999999944e+03
1.119424600000000055e+03
1.119523500000000013e+03
1.121082833333333383e+03
1.121136433333333343e+03
1.121305000000000064e+03
1.121328933333333225e+03
1.121333033333333333e+03
1.121360833333333403e+03
1.121412933333333285e+03
1.121491266666666661e+03
1.121904833333333272e+03
1.121982600000000048e+03
1.122167933333333394e+03
1.122267633333333379e+03
1.122492500000000064e+03
1.122550033333333431e+03
1.122563900000000103e+03
1.122570300000000088e+03
1.122933633333333319e+03
1.123206566666666731e+03
1.123247499999999945e+03
1.123741099999999960e+03
1.125421800000000076e+03
1.126932366666666667e+03
1.127027633333333370e+03
1.127110033333333377e+03
1.127474999999999909e+03
1.127779333333333398e+03
1.128429433333333236e+03
1.130675233333333381e+03
1.131141900000000078e+03
1.131563433333333251e+03
1.131876066666666702e+03
1.131923933333333252e+03
1.132184866666666721e+03
1.132272233333333361e+03
1.132364633333333359e+03
1.132722266666666656e+03
1.132985333333333301e+03
1.133137066666666669e+03
1.133334533333333411e+03
1.133377600000000029e+03
1.133567900000000009e+03
1.133668100000000095e+03
1.133924966666666705e+03
1.134691800000000057e+03
1.134815366666666705e+03
1.135095600000000104e+03
1.135261333333333369e+03
1.135854599999999891e+03
1.135923966666666729e+03
1.136017599999999902e+03
1.136055733333333364e+03
1.136168899999999894e+03
1.136423466666666627e+03
1.136623833333333323e+03
1.136631399999999985e+03
1.137363933333333307e+03
1.137478566666666666e+03
1.137497133333333295e+03
1.138017100000000028e+03
1.138059266666666645e+03
1.138461766666666563e+03
1.138493233333333364e+03
1.138752566666666780e+03
1.138844466666666676e+03
1.138891766666666626e+03
1.138934133333333421e+03
1.139017900000000054e+03
1.139094399999999951e+03
1.139125233333333426e+03
1.139264799999999923e+03
1.139478299999999990e+03
1.139506433333333234e+03
1.139588466666666591e+03
1.139604199999999992e+03
1.140299066666666704e+03
1.140617199999999912e+03
1.140669333333333270e+03
1.140733999999999924e+03
1.140875633333333326e+03
1.141015033333333349e+03
1.141088099999999940e+03
1.141157166666666626e+03
1.141263866666666672e+03
1.141332499999999982e+03
1.141372200000000021e+03
1.141620233333333317e+03
1.141971333333333405e+03
1.141995533333333242e+03
1.142211900000000014e+03
1.142441766666666581e+03
1.142975466666666762e+03
1.143116266666666661e+03
1.143217733333333399e+03
1.143275266666666766e+03
1.143409200000000055e+03
1.143518833333333305e+03
1.143972600000000057e+03
1.144825800000000072e+03
1.144970033333333276e+03
1.145949900000000071e+03
1.146327733333333299e+03
1.146393000000000029e+03
1.146411933333333309e+03
1.146425933333333433e+03
1.146669466666666722e+03
1.147214033333333418e+03
1.147532866666666678e+03
1.147593866666666599e+03
1.147626066666666702e+03
1.147668899999999894e+03
1.147790799999999990e+03
1.147809299999999894e+03
1.147889799999999923e+03
1.148040166666666664e+03
1.148302933333333385e+03
1.148472233333333406e+03
1.149032233333333352e+03
1.149105266666666694e+03
1.149345299999999952e+03
1.149565900000000056e+03
1.149711066666666738e+03
1.149742933333333440e+03
1.149774333333333288e+03
1.149800533333333306e+03
1.149816399999999931e+03
1.149839866666666694e+03
1.150371466666666720e+03
1.150448466666666718e+03
1.150472700000000032e+03
1.150504400000000032e+03
1.151149366666666765e+03
1.151414166666666688e+03
1.151450800000000072e+03
1.151465799999999945e+03
1.151634066666666740e+03
1.151877566666666780e+03
1.151899300000000039e+03
1.151949499999999944e+03
1.152246066666666593e+03
1.152325166666666746e+03
1.152387500000000045e+03
1.152697966666666616e+03
1.152721299999999928e+03
1.152812599999999975e+03
1.152971766666666554e+03
1.153260866666666743e+03
1.153465999999999894e+03
1.153871733333333395e+03
1.154117566666666562e+03
1.154158533333333253e+03
1.154193666666666559e+03
1.154424800000000005e+03
1.154490633333333335e+03
1.154525599999999940e+03
1.154689966666666578e+03
1.155032600000000002e+03
1.155455033333333404e+03
1.155538199999999961e+03
1.155634299999999939e+03
1.156324633333333395e+03
1.156403999999999996e+03
1.157168066666666618e+03
1.157647400000000061e+03
1.157863166666666757e+03
1.159031700000000001e+03
1.159321933333333391e+03
1.160591266666666570e+03
1.162538999999999987e+03
1.162610533333333251e+03
1.162680366666666714e+03
1.162811433333333298e+03
1.163114299999999957e+03
1.167739199999999983e+03
1.168370333333333292e+03
1.168391566666666677e+03
