# Supplementary material for: Laminar organization of cellular microcircuits modulating human interictal epileptiform discharges
Source: Nat Neurosci. 2026 Apr 30;29(6):1462–75. doi: 10.1038/s41593-026-02258-4 (PMC13246451; doi:10.1038/s41593-026-02258-4)
Supplement: Supplementary file 12 — Statistical Source Data. [file 41593_2026_2258_MOESM12_ESM.zip › ED3/ied_times_raster_0.txt]

1.278148437499999943e+02
1.308812499999999943e+02
1.348714843749999943e+02
1.386390624999999943e+02
1.408812499999999943e+02
1.438910156249999943e+02
1.480648437499999943e+02
1.518382812499999943e+02
1.555765624999999943e+02
1.591820312499999943e+02
1.630101562499999943e+02
1.660941406249999943e+02
1.692738281249999943e+02
1.718304687499999943e+02
1.744027343749999943e+02
1.776996093749999943e+02
1.785316406249999943e+02
1.803734374999999943e+02
1.835199218749999943e+02
1.867171874999999943e+02
1.893167968749999943e+02
1.922679687499999943e+02
1.992757812499999943e+02
2.025902343749999943e+02
2.138421874999999943e+02
2.205316406249999943e+02
2.236859374999999943e+02
2.260374999999999943e+02
2.322660156249999943e+02
2.349613281249999943e+02
2.375140624999999943e+02
2.413519531249999943e+02
2.466996093749999943e+02
2.503578124999999943e+02
2.552191406249999943e+02
2.579574218750000227e+02
2.609496093750000227e+02
2.636800781250000227e+02
2.661761718750000227e+02
2.702582031250000227e+02
2.746527343750000227e+02
2.779437500000000227e+02
2.810726562500000227e+02
2.853011718750000227e+02
2.886820312500000227e+02
2.927269531250000227e+02
2.960082031250000227e+02
2.994242187500000227e+02
3.080394531250000227e+02
3.148128906250000227e+02
3.183734375000000227e+02
3.220277343750000227e+02
3.247367187500000227e+02
3.305687500000000227e+02
3.316996093750000227e+02
3.348441406250000227e+02
3.374906250000000227e+02
3.449886718750000227e+02
3.486527343750000227e+02
3.510785156250000227e+02
3.541273437500000227e+02
3.572816406250000227e+02
3.611937500000000227e+02
3.641820312500000227e+02
3.680531250000000227e+02
3.710414062500000227e+02
3.741800781250000227e+02
3.750277343750000227e+02
3.784554687500000227e+02
3.811937500000000227e+02
3.847484375000000227e+02
3.857777343750000227e+02
3.883421875000000227e+02
3.922933593750000227e+02
3.955648437500000227e+02
3.979144531250000227e+02
4.010003906250000227e+02
4.043636718750000227e+02
4.084164062500000227e+02
4.136566406250000227e+02
4.170746093750000227e+02
4.206253906250000227e+02
4.325609375000000227e+02
4.353695312500000227e+02
4.388363281250000227e+02
4.411136718750000227e+02
4.453011718750000227e+02
4.478011718750000227e+02
4.507816406250000227e+02
4.533539062500000227e+02
4.552367187500000227e+02
4.583792968750000227e+02
4.620628906250000227e+02
4.659613281250000227e+02
4.692699218750000227e+02
4.722464843750000227e+02
4.748167968750000227e+02
4.776371093750000227e+02
4.807464843750000227e+02
4.842210937500000227e+02
4.882796875000000227e+02
4.914867187500000227e+02
4.945492187500000227e+02
4.953773437500000227e+02
4.987875000000000227e+02
5.033207031250000227e+02
5.072503906250000227e+02
5.114339843750000227e+02
5.146234375000000227e+02
5.175316406250000227e+02
5.213480468750000227e+02
5.279476562500000227e+02
5.309203125000000227e+02
5.343226562500000227e+02
5.383285156250000227e+02
5.414125000000000227e+02
5.471273437500000227e+02
5.497484375000000227e+02
5.531996093750000227e+02
5.568656250000000227e+02
5.605667968750000227e+02
5.632582031250000227e+02
5.664007812500000227e+02
5.700843750000000227e+02
5.739066406250000227e+02
5.771917968750000227e+02
5.791761718750000227e+02
5.826742187500000227e+02
5.835218750000000227e+02
5.862992187500000227e+02
5.900863281250000227e+02
5.940003906250000227e+02
5.967816406250000227e+02
6.005335937500000227e+02
6.034847656250000227e+02
6.069808593750000227e+02
6.104027343750000227e+02
6.113167968750000227e+02
6.134300781250000227e+02
6.164671875000000227e+02
6.193324218750000227e+02
6.228382812500000227e+02
6.262347656250000227e+02
6.332621093750000227e+02
6.372347656250000227e+02
6.409457031250000227e+02
6.444691406250000227e+02
6.471410156250000227e+02
6.506625000000000227e+02
6.515550781250000227e+02
6.537445312500000227e+02
6.568910156250000227e+02
6.614535156250000227e+02
6.641156250000000227e+02
6.663421875000000227e+02
6.690394531250000227e+02
6.761898437500000227e+02
6.795707031250000227e+02
6.821996093750000227e+02
6.854691406250000227e+02
6.882308593750000227e+02
6.928304687500000227e+02
6.963597656250000227e+02
7.007367187500000227e+02
7.038968750000000227e+02
7.070140625000000227e+02
7.108363281250000227e+02
7.162757812500000227e+02
7.199886718750000227e+02
7.236312500000000227e+02
1.108744531249999909e+03
