# Supplementary material for: Laminar organization of cellular microcircuits modulating human interictal epileptiform discharges
Source: Nat Neurosci. 2026 Apr 30;29(6):1462–75. doi: 10.1038/s41593-026-02258-4 (PMC13246451; doi:10.1038/s41593-026-02258-4)
Supplement: Supplementary file 12 — Statistical Source Data. [file 41593_2026_2258_MOESM12_ESM.zip › ED3/neuron_spks_raster_9.txt]

2.409566000000000088e+02
2.591302666666666710e+02
2.623061666666666838e+02
2.636411666666666633e+02
2.640844666666666853e+02
2.640918333333333408e+02
2.651616666666666902e+02
2.799154333333333398e+02
2.805145999999999731e+02
2.806299333333333266e+02
2.806793666666666809e+02
2.809050333333333356e+02
2.813542333333333545e+02
2.813914666666666449e+02
2.814289999999999736e+02
2.814694333333333134e+02
2.859293333333333180e+02
2.861970333333333087e+02
2.876054333333333375e+02
2.883377333333333468e+02
2.888623333333333107e+02
2.891925666666666643e+02
2.929548666666666463e+02
2.932826000000000022e+02
2.938302666666666596e+02
2.938419333333333157e+02
2.939048000000000229e+02
2.947011333333333596e+02
2.947249333333333539e+02
2.947567999999999984e+02
2.951213333333333253e+02
2.951542000000000030e+02
2.953454333333333466e+02
2.969637333333333231e+02
2.979065333333333569e+02
2.981385000000000218e+02
2.986938999999999851e+02
3.016191666666666720e+02
3.024415333333333251e+02
3.025142999999999915e+02
3.033899000000000115e+02
3.039567000000000121e+02
3.055552666666666823e+02
3.057395666666666898e+02
3.057578333333333376e+02
3.064302333333333195e+02
3.070706999999999880e+02
3.072593666666666650e+02
3.083423333333333289e+02
3.090044333333333384e+02
3.092366000000000099e+02
3.092892333333333568e+02
3.101317999999999984e+02
3.120184333333333484e+02
3.126583999999999719e+02
3.126802000000000135e+02
3.137564333333333479e+02
3.147125666666666461e+02
3.195031666666666865e+02
3.199590999999999781e+02
3.201012999999999806e+02
3.207745666666666580e+02
3.212349333333333448e+02
3.218214666666666517e+02
3.222271666666666761e+02
3.223724666666666394e+02
3.226474000000000046e+02
3.242919333333333611e+02
3.280145333333333610e+02
3.288583333333333485e+02
3.299687999999999874e+02
3.314510333333333278e+02
3.319062333333333186e+02
3.323724666666666394e+02
3.323883666666666841e+02
3.330230999999999995e+02
3.343794666666666444e+02
3.381682333333333190e+02
3.408375666666666461e+02
3.423149333333333288e+02
3.437456333333333305e+02
3.472687333333333299e+02
3.498489666666666835e+02
3.544110666666666702e+02
3.545728333333333353e+02
3.555453333333333603e+02
3.578380333333333283e+02
3.617974333333333448e+02
3.647844000000000051e+02
3.662029999999999745e+02
3.674152666666666391e+02
3.687959666666666863e+02
3.714349000000000274e+02
3.741898333333333539e+02
3.744738666666666518e+02
3.752058333333333167e+02
3.753192333333333295e+02
3.768002000000000180e+02
3.786801666666666506e+02
3.834104333333333443e+02
3.834719999999999800e+02
3.835398000000000138e+02
3.836081666666666479e+02
3.879205999999999790e+02
3.888641333333333137e+02
3.891723999999999819e+02
3.898559000000000196e+02
3.927756666666666661e+02
3.928031666666666410e+02
3.930865333333333069e+02
3.976369666666666944e+02
3.984571666666666943e+02
3.997081333333333077e+02
4.033515666666666561e+02
4.053950666666666507e+02
4.100721666666666465e+02
4.170846999999999980e+02
4.182406666666666410e+02
4.191791999999999803e+02
4.266148000000000025e+02
4.271313999999999851e+02
4.274295000000000186e+02
4.274341000000000008e+02
4.278798333333333517e+02
4.327327999999999975e+02
4.331596666666666806e+02
4.339991999999999734e+02
4.344488333333333117e+02
4.345886666666666542e+02
4.354961000000000126e+02
4.368787333333333436e+02
4.388966333333333409e+02
4.401166666666666742e+02
4.413979666666666617e+02
4.415279666666666571e+02
4.424151333333333582e+02
4.426038333333333412e+02
4.426982666666666546e+02
4.471589333333333229e+02
4.479207999999999856e+02
4.484120666666666466e+02
4.486370666666666693e+02
4.487182999999999993e+02
4.494365666666666925e+02
4.497069333333333248e+02
4.497879666666666481e+02
4.512900666666666893e+02
4.514230666666666707e+02
4.514514666666666471e+02
4.514783666666666591e+02
4.515303999999999860e+02
4.515392666666666628e+02
4.516019333333333066e+02
4.516147000000000276e+02
4.531390000000000100e+02
4.532448999999999728e+02
4.537620999999999754e+02
4.539671333333333223e+02
4.543639666666666699e+02
4.543863999999999805e+02
4.549417333333333318e+02
4.550120000000000005e+02
4.550799000000000092e+02
4.551145333333333269e+02
4.551273666666666600e+02
4.551736666666666906e+02
4.552761666666666542e+02
4.553205666666666502e+02
4.553799000000000206e+02
4.554326666666666483e+02
4.556039666666666790e+02
4.573349999999999795e+02
4.580486333333333278e+02
4.581500333333333401e+02
4.582059666666666544e+02
4.584608999999999810e+02
4.585349666666666621e+02
4.585871333333333268e+02
4.586034333333333279e+02
4.592793666666666468e+02
4.595860999999999876e+02
4.600305000000000177e+02
4.605462999999999738e+02
4.611896666666666533e+02
4.616297000000000139e+02
4.628740333333333297e+02
4.629225000000000136e+02
4.629502333333333581e+02
4.630748666666666509e+02
4.631768333333333203e+02
4.632110333333333188e+02
4.632821333333333200e+02
4.633179666666666776e+02
4.633346666666666920e+02
4.638057666666666705e+02
4.643545666666666420e+02
4.643724666666666394e+02
4.643963333333333594e+02
4.645072000000000116e+02
4.645539666666666676e+02
4.645604000000000156e+02
4.645964666666666858e+02
4.648034333333333166e+02
4.648566666666666833e+02
4.649198999999999842e+02
4.649845333333333315e+02
4.653456333333333532e+02
4.655793666666666581e+02
4.656111000000000217e+02
4.656456999999999766e+02
4.656589666666666858e+02
4.656720333333333315e+02
4.656841666666666697e+02
4.657080333333333328e+02
4.657158333333333076e+02
4.657259333333333302e+02
4.657328333333333603e+02
4.657887333333333117e+02
4.658439666666666881e+02
4.658508333333333553e+02
4.659051333333333105e+02
4.660073333333333494e+02
4.662495999999999867e+02
4.670653333333333421e+02
4.678590333333333433e+02
4.688254333333333079e+02
4.689807000000000130e+02
4.690287666666666837e+02
4.690978999999999814e+02
4.691984333333333552e+02
4.692205333333333215e+02
4.692877666666666414e+02
4.693122000000000185e+02
4.693210000000000264e+02
4.693451000000000022e+02
4.694848666666666759e+02
4.696202999999999861e+02
4.696902333333333104e+02
4.725874666666666712e+02
4.726480999999999995e+02
4.733706000000000245e+02
4.740560666666666521e+02
4.740782333333333440e+02
4.744062999999999874e+02
4.768344999999999914e+02
4.769390666666666903e+02
4.778708333333333371e+02
4.780775333333333492e+02
4.781664999999999850e+02
4.787692000000000121e+02
4.788756666666666888e+02
4.793442000000000007e+02
4.794350000000000023e+02
4.835550666666666757e+02
4.845280000000000200e+02
4.853974333333333107e+02
4.880946333333333200e+02
4.884515333333333160e+02
4.893942999999999870e+02
4.903989000000000260e+02
4.904766000000000190e+02
4.916469333333333225e+02
4.923255666666666457e+02
4.928952666666666573e+02
4.938832333333333509e+02
4.939068333333333385e+02
4.939314333333333593e+02
4.939780666666666775e+02
4.940513333333333321e+02
4.945029000000000110e+02
4.948337666666666905e+02
4.965145666666666671e+02
4.970615666666666925e+02
4.976460000000000150e+02
4.978179000000000087e+02
4.978752333333333127e+02
4.981567999999999756e+02
4.981920999999999822e+02
4.991725666666666825e+02
4.994931666666666388e+02
4.995529666666666913e+02
5.002329333333333352e+02
5.013952666666666573e+02
5.015102333333333604e+02
5.017871666666666783e+02
5.023901999999999930e+02
5.025163999999999760e+02
5.027444333333333475e+02
5.029247333333333358e+02
5.038886999999999716e+02
5.041603333333333126e+02
5.052497999999999934e+02
5.090848666666666418e+02
5.129890333333332819e+02
5.130308333333333621e+02
5.131146666666667215e+02
5.138983666666666750e+02
5.144611666666667134e+02
5.154405000000000427e+02
5.154844666666666626e+02
5.155295999999999594e+02
5.165379333333332852e+02
5.167234666666666953e+02
5.167360999999999649e+02
5.177831999999999653e+02
5.184010333333333165e+02
5.197909666666666908e+02
5.198016333333333705e+02
5.199272333333333336e+02
5.207952666666666346e+02
5.214150333333333265e+02
5.215703999999999496e+02
5.219391333333333023e+02
5.219604333333332988e+02
5.219971000000000458e+02
5.220492666666666537e+02
5.221400666666667121e+02
5.224352666666666209e+02
5.224488000000000056e+02
5.232509000000000015e+02
5.234934666666666772e+02
5.245675333333333583e+02
5.247673999999999523e+02
5.259171000000000049e+02
5.271838999999999942e+02
5.272624666666666826e+02
5.273722999999999956e+02
5.274211999999999989e+02
5.274454333333333125e+02
5.274939333333333025e+02
5.275432666666666819e+02
5.278454000000000406e+02
5.281159333333333734e+02
5.289274333333332834e+02
5.298059666666666772e+02
5.321693999999999960e+02
5.331772999999999456e+02
5.332686333333333550e+02
5.337563000000000102e+02
5.342551999999999452e+02
5.354406999999999925e+02
5.371406333333333123e+02
5.374977000000000089e+02
5.375454666666666981e+02
5.376419666666666899e+02
5.376767999999999574e+02
5.377433666666667023e+02
5.378102333333333718e+02
5.378586666666666360e+02
5.379134333333333871e+02
5.379393333333333658e+02
5.380450333333333219e+02
5.388853333333332785e+02
5.388936999999999671e+02
5.396165666666666993e+02
5.406026000000000522e+02
5.410203333333333831e+02
5.410765333333333729e+02
5.419775333333333265e+02
5.419968666666666195e+02
5.420523333333333085e+02
5.447150666666666439e+02
5.449931666666666388e+02
5.450133333333333212e+02
5.450195333333333565e+02
5.453324000000000069e+02
5.453653333333332967e+02
5.459792999999999665e+02
5.477414666666666108e+02
5.481843999999999824e+02
5.506630666666666230e+02
5.507579333333333125e+02
5.517201333333333650e+02
5.517322666666666464e+02
5.521330333333332874e+02
5.528873999999999569e+02
5.532090333333333092e+02
5.534670333333333474e+02
5.540773000000000366e+02
5.545374000000000478e+02
5.550202000000000453e+02
5.550609333333333097e+02
5.551050666666666302e+02
5.552713666666667223e+02
5.553549333333332925e+02
5.553859666666667181e+02
5.554205666666666730e+02
5.554333333333332803e+02
5.554987333333333481e+02
5.562617000000000189e+02
5.567631333333333714e+02
5.576929333333333716e+02
5.583301666666666279e+02
5.588374999999999773e+02
5.592065000000000055e+02
5.602068000000000438e+02
5.608147000000000162e+02
5.620982999999999947e+02
5.632941333333333205e+02
5.636901000000000295e+02
5.640461999999999989e+02
5.646148666666666713e+02
5.646279666666666799e+02
5.646671333333333678e+02
5.648204333333333125e+02
5.651377999999999702e+02
5.654973333333333585e+02
5.656926666666666961e+02
5.687892666666666628e+02
5.688103333333333467e+02
5.688396333333333814e+02
5.688531333333332896e+02
5.702128000000000156e+02
5.703826000000000249e+02
5.704053000000000111e+02
5.706553000000000111e+02
5.706796000000000504e+02
5.707770333333332928e+02
5.722134666666667044e+02
5.723395000000000437e+02
5.726052666666666937e+02
5.729569000000000187e+02
5.729891999999999825e+02
5.739039666666666335e+02
5.750528000000000475e+02
5.753311666666667179e+02
5.754089333333333798e+02
5.755070333333333110e+02
5.756232666666667228e+02
5.756373333333333449e+02
5.762652000000000498e+02
5.763313333333333048e+02
5.763515999999999622e+02
5.763675333333333128e+02
5.765324000000000524e+02
5.765952999999999520e+02
5.775828999999999951e+02
5.792020999999999731e+02
5.792858666666667204e+02
5.793241000000000440e+02
5.793944999999999936e+02
5.794306333333333896e+02
5.794987999999999602e+02
5.810867666666666764e+02
5.815610666666666475e+02
5.816557666666666364e+02
5.817777666666667074e+02
5.821316666666666606e+02
5.830527333333333218e+02
5.836939333333333479e+02
5.837299666666666553e+02
5.858329666666667208e+02
5.875117666666666310e+02
5.880108000000000175e+02
5.883415666666667221e+02
5.883591999999999871e+02
5.885687666666666473e+02
5.888313333333333048e+02
5.888688333333333276e+02
5.888870666666666693e+02
5.912558999999999969e+02
5.913387666666666291e+02
5.914455333333332874e+02
5.918076333333333423e+02
5.919624000000000024e+02
5.922988000000000284e+02
5.923244999999999436e+02
5.924421999999999571e+02
5.925457666666666228e+02
5.927231333333332941e+02
5.934820333333333338e+02
5.946614333333333207e+02
5.960397666666666510e+02
5.960551000000000386e+02
5.961142666666667083e+02
5.966746333333333041e+02
5.966832666666666682e+02
5.968582666666666228e+02
5.969090666666667175e+02
5.969345333333333201e+02
5.980692333333333863e+02
5.980815333333333683e+02
5.990535999999999603e+02
5.991135000000000446e+02
5.991259999999999764e+02
5.991806333333333896e+02
5.994979666666666844e+02
6.015719666666666399e+02
6.018251000000000204e+02
6.020474000000000387e+02
6.022577999999999747e+02
6.023025666666666211e+02
6.023154666666666799e+02
6.024056333333332987e+02
6.030733333333333803e+02
6.038029999999999973e+02
6.056948999999999614e+02
6.058377666666666528e+02
6.060257333333332781e+02
6.080633000000000266e+02
6.081377999999999702e+02
6.081772333333333336e+02
6.081830999999999676e+02
6.093868999999999687e+02
6.098670666666666875e+02
6.118460333333333665e+02
6.121368666666667195e+02
6.122200000000000273e+02
6.124428666666666459e+02
6.125289000000000215e+02
6.126213333333333821e+02
6.126391666666667106e+02
6.128407999999999447e+02
6.130958666666666659e+02
6.134663666666666586e+02
6.141186000000000149e+02
6.153347666666666100e+02
6.163412666666666837e+02
6.165632666666666637e+02
6.178459333333332779e+02
6.187554000000000087e+02
6.187843666666666422e+02
6.193567666666666582e+02
6.194438666666666222e+02
6.202952666666666346e+02
6.203514333333333752e+02
6.204721666666666806e+02
6.209071999999999889e+02
6.209188000000000329e+02
6.209816333333333205e+02
6.233021999999999707e+02
6.244176666666667188e+02
6.252584333333333007e+02
6.253215666666666266e+02
6.255579333333333807e+02
6.263079000000000178e+02
6.264351333333332832e+02
6.274020333333332928e+02
6.274062333333333754e+02
6.274132333333333236e+02
6.279795666666666420e+02
6.280370333333332837e+02
6.289036999999999580e+02
6.297065999999999804e+02
6.297797666666666601e+02
6.298482666666666319e+02
6.298936666666667179e+02
6.299869333333333543e+02
6.300145999999999731e+02
6.302862000000000080e+02
6.312737666666666883e+02
6.317568333333333612e+02
6.322056000000000040e+02
6.339501666666666324e+02
6.339853666666666641e+02
6.340873666666666395e+02
6.341455999999999449e+02
6.342545000000000073e+02
6.344057999999999993e+02
6.344536333333333005e+02
6.348833666666666886e+02
6.366192333333333409e+02
6.366595666666667057e+02
6.369053999999999860e+02
6.369755333333333738e+02
6.382777333333333445e+02
6.383950666666667075e+02
6.391751000000000431e+02
6.393810333333333347e+02
6.401973000000000411e+02
6.402677666666667164e+02
6.403139333333333525e+02
6.403501333333333605e+02
6.407037000000000262e+02
6.417037333333333891e+02
6.438658666666666477e+02
6.441689666666666199e+02
6.444374333333333880e+02
6.448390000000000555e+02
6.451023666666666259e+02
6.451202666666666801e+02
6.451557000000000244e+02
6.452903000000000020e+02
6.453323666666666441e+02
6.453591666666666242e+02
6.453863999999999805e+02
6.454041333333333341e+02
6.455193333333332930e+02
6.457548000000000457e+02
6.458785666666666430e+02
6.462093333333333476e+02
6.462824666666666644e+02
6.463433333333333621e+02
6.466569333333333134e+02
6.466760333333332937e+02
6.467556666666666843e+02
6.467708000000000084e+02
6.472908666666667159e+02
6.485180666666666411e+02
6.491096666666666124e+02
6.491673666666666804e+02
6.492274666666667144e+02
6.494023333333333312e+02
6.495399333333333516e+02
6.498520666666667012e+02
6.501153666666666595e+02
6.501448000000000320e+02
6.502151666666666188e+02
6.507812666666666246e+02
6.509546000000000276e+02
6.510156333333333123e+02
6.525016666666666652e+02
6.525881333333333032e+02
6.536877333333333127e+02
6.540150666666667121e+02
6.560071000000000367e+02
6.566690333333333456e+02
6.567189333333333252e+02
6.575049000000000206e+02
6.578876000000000204e+02
6.579320999999999913e+02
6.579608333333333121e+02
6.581258333333333894e+02
6.581320333333333110e+02
6.581462666666666337e+02
6.583562666666666701e+02
6.600712666666667019e+02
6.606592333333333045e+02
6.607126666666666779e+02
6.610752333333333581e+02
6.613631000000000313e+02
6.615315000000000509e+02
6.621808333333333394e+02
6.621957999999999629e+02
6.622160666666666202e+02
6.628650000000000091e+02
6.629969666666667081e+02
6.631579666666666526e+02
6.633311333333333550e+02
6.635796000000000276e+02
6.648775666666666666e+02
6.649592666666666219e+02
6.651089666666666744e+02
6.654973666666667214e+02
6.658745999999999867e+02
6.659003999999999905e+02
6.659314333333333025e+02
6.659382666666666637e+02
6.670037333333333436e+02
6.672600999999999658e+02
6.682414666666666108e+02
6.691971333333333405e+02
6.700027000000000044e+02
6.702371666666666670e+02
6.703144333333333407e+02
6.703395000000000437e+02
6.704704666666666526e+02
6.705411666666666406e+02
6.706744333333333543e+02
6.739705333333333783e+02
6.741010666666666111e+02
6.742119000000000142e+02
6.749048000000000229e+02
6.752287666666666155e+02
6.752569333333333361e+02
6.754461666666666133e+02
6.755053666666666459e+02
6.755115666666666812e+02
6.756110333333333529e+02
6.756281333333333805e+02
6.756372999999999820e+02
6.762845666666667057e+02
6.765162000000000262e+02
6.765561000000000149e+02
6.765816666666667061e+02
6.799132333333333236e+02
6.802492666666666992e+02
6.803689666666666653e+02
6.826647333333332881e+02
6.828367333333333136e+02
6.829184666666666317e+02
6.830576333333333423e+02
6.832492666666666992e+02
6.833175666666667212e+02
6.837313666666666450e+02
6.838337000000000216e+02
6.840898666666666941e+02
6.861250333333333629e+02
6.864777666666666391e+02
6.866464333333333343e+02
6.868766666666666652e+02
6.874223333333333130e+02
6.874484666666667181e+02
6.874814999999999827e+02
6.881632333333333236e+02
6.881693333333333840e+02
6.881992333333333818e+02
6.882167666666666719e+02
6.886730999999999767e+02
6.923752333333333127e+02
6.928133333333333894e+02
6.934743999999999460e+02
6.938688333333333276e+02
6.938940000000000055e+02
6.939840000000000373e+02
6.946480666666666366e+02
6.949069333333333134e+02
6.980172666666666146e+02
6.988391666666666424e+02
6.992423000000000002e+02
6.998610666666667157e+02
7.004435666666666975e+02
7.008369666666666262e+02
7.008564333333333707e+02
7.008623666666666168e+02
7.010226333333333741e+02
7.018975333333332856e+02
7.027485666666666475e+02
7.044083000000000538e+02
7.044801999999999680e+02
7.055502333333333809e+02
7.064405333333332919e+02
7.065149000000000115e+02
7.065514333333333070e+02
7.072835999999999785e+02
7.086530000000000200e+02
7.094605666666666366e+02
7.111636999999999489e+02
7.112169999999999845e+02
7.116527999999999565e+02
7.125397666666666510e+02
7.137326000000000477e+02
7.142576333333333878e+02
7.143206000000000131e+02
7.147759999999999536e+02
7.149602333333333490e+02
7.150523666666666713e+02
7.174594666666666853e+02
7.176909333333333052e+02
7.177177666666666482e+02
7.177313333333332821e+02
7.178019000000000460e+02
7.179708000000000538e+02
7.187877666666666983e+02
7.189937666666667155e+02
7.197404666666666344e+02
7.198227000000000544e+02
7.228006000000000313e+02
7.228255000000000337e+02
7.238757333333333008e+02
7.241354333333333670e+02
7.244012000000000171e+02
7.245284000000000333e+02
7.253292999999999893e+02
7.254257666666666182e+02
7.254534666666667135e+02
7.255619333333332861e+02
7.256448333333332812e+02
7.257501333333333378e+02
7.283971000000000231e+02
7.305935333333333119e+02
7.307086000000000467e+02
7.308280666666667003e+02
7.308466333333333296e+02
7.310041999999999689e+02
7.310230666666666366e+02
7.310492333333332908e+02
7.317516333333333023e+02
7.319617333333333136e+02
7.323535000000000537e+02
7.325620000000000118e+02
7.333725666666666712e+02
7.350107333333332917e+02
7.358443999999999505e+02
7.360363666666667086e+02
7.403366666666667015e+02
7.415855666666666366e+02
7.426101666666667143e+02
7.435797000000000025e+02
7.439530666666667003e+02
7.443862333333332799e+02
7.443931666666666160e+02
7.444632666666666410e+02
7.444697333333333518e+02
7.454628000000000156e+02
7.459499333333333198e+02
7.478823333333333494e+02
7.490719666666666399e+02
7.490864666666666380e+02
7.493060666666666521e+02
7.513148999999999660e+02
7.514335666666667066e+02
7.515659333333333052e+02
7.516847999999999956e+02
7.517001000000000204e+02
7.517406999999999471e+02
7.529511333333333596e+02
7.534752666666666983e+02
7.537607333333332917e+02
7.548875000000000455e+02
7.556999666666666826e+02
7.575320333333332883e+02
7.584878666666667186e+02
7.589632333333332781e+02
7.589949000000000296e+02
7.596155666666667230e+02
7.606675000000000182e+02
7.615544666666667126e+02
7.621585000000000036e+02
7.630763666666666722e+02
7.636478333333333239e+02
7.663608333333332894e+02
7.700752999999999702e+02
7.701574000000000524e+02
7.702006999999999834e+02
7.709892666666667083e+02
7.710207333333332826e+02
7.710628666666666504e+02
7.710824000000000069e+02
7.715215666666666721e+02
7.753483333333333576e+02
7.756198333333333039e+02
7.756615000000000464e+02
7.758985999999999876e+02
7.759435333333333347e+02
7.759538000000000011e+02
7.762867999999999711e+02
7.767295666666666420e+02
7.771259333333333643e+02
7.772090333333333092e+02
7.777391999999999825e+02
7.777500999999999749e+02
7.777631666666666206e+02
7.788994000000000142e+02
7.790271333333333814e+02
7.791622666666667101e+02
7.792245333333332837e+02
7.792409666666666226e+02
7.795869999999999891e+02
7.803972333333333609e+02
7.804672000000000480e+02
7.806448000000000320e+02
7.812066999999999553e+02
7.812729666666666617e+02
7.813095333333333201e+02
7.825747666666666191e+02
7.835729666666666162e+02
7.839486666666666679e+02
7.852787333333333208e+02
7.868438333333333503e+02
7.870985666666666702e+02
7.879881333333332805e+02
7.883691000000000031e+02
7.891023666666666259e+02
7.905668333333333067e+02
7.906598000000000184e+02
7.914044999999999845e+02
7.915183333333333167e+02
7.926665333333332910e+02
7.939102333333332808e+02
7.942404666666666344e+02
7.942762666666666291e+02
7.950515000000000327e+02
7.957489333333332979e+02
7.957562666666666473e+02
7.957844333333333680e+02
7.958050333333333128e+02
7.958725666666666712e+02
7.958980999999999995e+02
7.959299666666667008e+02
7.959357999999999720e+02
7.959664333333333843e+02
7.972914333333333161e+02
7.986884333333333643e+02
7.992748000000000275e+02
7.993229000000000042e+02
8.015881333333333032e+02
8.018338999999999714e+02
8.029989666666666608e+02
8.030677333333333081e+02
8.035670999999999822e+02
8.043076333333333423e+02
8.052151333333333696e+02
8.054503333333333330e+02
8.066137333333333572e+02
8.070993333333333339e+02
8.074760666666666111e+02
8.080909666666666453e+02
8.081005666666666230e+02
8.081150999999999840e+02
8.081496666666666897e+02
8.081997999999999820e+02
8.087630666666666457e+02
8.088199666666666872e+02
8.088752333333333127e+02
8.089224000000000387e+02
8.105602000000000089e+02
8.106146333333333587e+02
8.106528666666666822e+02
8.109583333333333712e+02
8.111632666666666864e+02
8.112043999999999642e+02
8.113875333333332946e+02
8.113934666666666544e+02
8.121523999999999432e+02
8.121890333333333274e+02
8.132105999999999995e+02
8.135386999999999489e+02
8.135647999999999911e+02
8.140279666666666571e+02
8.142900666666666893e+02
8.148061666666666270e+02
8.155478666666666641e+02
8.160461000000000240e+02
8.171273333333333539e+02
8.171491333333333387e+02
8.194806999999999562e+02
8.196700333333333219e+02
8.198492333333333590e+02
8.198845666666666148e+02
8.199176333333333559e+02
8.199223666666666759e+02
8.211090666666666493e+02
8.211609666666666953e+02
8.213430333333333238e+02
8.215627333333333127e+02
8.223738666666666859e+02
8.223845333333333656e+02
8.228517666666666628e+02
8.235330666666666275e+02
8.236371666666666442e+02
8.249653666666666822e+02
8.251795666666666875e+02
8.254519000000000233e+02
8.261945333333333110e+02
8.262664333333333389e+02
8.263682666666666137e+02
8.268021999999999707e+02
8.268108999999999469e+02
8.268204666666666753e+02
8.270937999999999874e+02
8.271259000000000015e+02
8.271653999999999769e+02
8.273913000000000011e+02
8.274980333333332965e+02
8.275611999999999853e+02
8.275775999999999613e+02
8.285840666666666721e+02
8.285934666666666999e+02
8.295222666666666100e+02
8.301824666666666417e+02
8.305606333333333851e+02
8.305679333333333716e+02
8.305744999999999436e+02
8.305843333333333476e+02
8.313290333333333137e+02
8.314291666666666742e+02
8.314621333333333268e+02
8.315955666666666275e+02
8.318813666666666222e+02
8.329430333333333465e+02
8.329659666666666453e+02
8.330167333333333772e+02
8.332425333333333128e+02
8.337553000000000338e+02
8.347603000000000293e+02
8.389994000000000369e+02
8.399068999999999505e+02
8.401500666666667030e+02
8.408795333333333701e+02
8.412631333333333714e+02
8.412777333333333445e+02
8.413517000000000507e+02
8.418116999999999734e+02
8.419356999999999971e+02
8.420565333333332774e+02
8.426477666666667119e+02
8.426828000000000429e+02
8.426886666666666770e+02
8.427240333333332956e+02
8.429692000000000007e+02
8.433756333333333259e+02
8.437631999999999834e+02
8.437903333333333649e+02
8.438311999999999671e+02
8.438659000000000106e+02
8.438833666666666886e+02
8.439045333333333474e+02
8.439455000000000382e+02
8.439707333333333281e+02
8.440164666666667017e+02
8.445566333333333660e+02
8.446581666666667161e+02
8.447132666666666410e+02
8.452403666666666595e+02
8.452708000000000084e+02
8.463461999999999534e+02
8.466871333333333496e+02
8.467150333333332810e+02
8.472300999999999931e+02
8.484397000000000162e+02
8.485417999999999665e+02
8.488843000000000529e+02
8.489234999999999900e+02
8.490879333333333534e+02
8.491620000000000346e+02
8.493441666666666379e+02
8.494376999999999498e+02
8.496370333333333065e+02
8.496625666666666348e+02
8.497117333333333136e+02
8.499056333333332987e+02
8.505827000000000453e+02
8.509674333333333607e+02
8.510865999999999758e+02
8.515108666666666295e+02
8.515768333333332976e+02
8.517363000000000284e+02
8.517415666666666993e+02
8.517554666666666208e+02
8.517817666666666128e+02
8.518316333333333432e+02
8.521855333333332965e+02
8.531686333333333323e+02
8.539856666666667024e+02
8.544860999999999649e+02
8.545039333333332934e+02
8.551994333333333316e+02
8.556861666666666224e+02
8.557536666666666179e+02
8.560547333333333881e+02
8.562838333333332912e+02
8.563965333333333092e+02
8.564533333333333758e+02
8.571060666666667203e+02
8.571678666666666686e+02
8.579085666666666157e+02
8.579526333333333241e+02
8.579706666666667161e+02
8.586551666666666733e+02
8.592856666666666570e+02
8.601598000000000184e+02
8.602283333333333530e+02
8.604120000000000346e+02
8.609897333333333336e+02
8.612408333333332848e+02
8.618755333333333510e+02
8.640389000000000124e+02
8.640556333333333896e+02
8.645526666666667097e+02
8.646396333333333359e+02
8.654302000000000135e+02
8.654707666666666910e+02
8.659236333333333278e+02
8.662680666666666411e+02
8.668450000000000273e+02
8.668776000000000295e+02
8.672228333333333694e+02
8.673041666666666742e+02
8.690043333333333067e+02
8.690844333333333225e+02
8.691103333333333012e+02
8.704050666666666984e+02
8.712283333333333530e+02
8.716953333333333376e+02
8.724492000000000189e+02
8.734054333333333489e+02
8.734481333333333168e+02
8.734991999999999734e+02
8.736876999999999498e+02
8.738170999999999822e+02
8.738839000000000397e+02
8.739598333333333358e+02
8.740023666666667168e+02
8.740502666666666300e+02
8.740626666666667006e+02
8.754051333333333105e+02
8.754591000000000349e+02
8.754942666666667037e+02
8.758956666666666706e+02
8.767113333333333003e+02
8.768156999999999925e+02
8.770431666666667070e+02
8.771572999999999638e+02
8.772450000000000045e+02
8.776698999999999842e+02
8.780200999999999567e+02
8.780492333333332908e+02
8.781990333333333183e+02
8.787053333333333285e+02
8.799490333333333183e+02
8.800667666666666946e+02
8.801069333333333589e+02
8.814411666666666179e+02
8.817579666666666753e+02
8.819568000000000438e+02
8.821473333333333358e+02
8.821961666666666133e+02
8.822256666666667115e+02
8.826641333333333250e+02
8.826697666666666464e+02
8.826954333333333125e+02
8.827043999999999642e+02
8.830001999999999498e+02
8.830751000000000204e+02
8.831349999999999909e+02
8.831458666666666204e+02
8.839708666666666659e+02
8.841966333333333523e+02
8.843582999999999856e+02
8.844349999999999454e+02
8.845546000000000504e+02
8.851988000000000056e+02
8.855987999999999829e+02
8.856236333333333732e+02
8.856610666666666702e+02
8.858788333333333185e+02
8.866063666666666450e+02
8.867984666666666271e+02
8.871946000000000367e+02
8.874320999999999913e+02
8.874703333333333148e+02
8.877313666666666450e+02
8.877665666666666766e+02
8.878247666666666191e+02
8.878554000000000315e+02
8.889565333333333683e+02
8.890736666666666679e+02
8.902617333333333818e+02
8.902770666666666557e+02
8.902829333333332897e+02
8.903425333333333356e+02
8.905486333333333278e+02
8.905580333333333556e+02
8.905682333333332963e+02
8.905793999999999642e+02
8.915855000000000246e+02
8.924816333333333205e+02
8.925734999999999673e+02
8.926095333333333883e+02
8.926407666666666501e+02
8.933432999999999993e+02
8.938244333333333316e+02
8.938559999999999945e+02
8.938907000000000380e+02
8.939068999999999505e+02
8.939383333333333894e+02
8.949174333333332925e+02
8.963117666666666992e+02
8.963799000000000206e+02
8.964084000000000287e+02
8.964139999999999873e+02
8.964726000000000568e+02
8.971063666666666450e+02
8.971219333333333452e+02
8.976228333333333467e+02
8.996113000000000284e+02
9.015718666666666650e+02
9.016101666666667143e+02
9.016151666666667097e+02
9.017047999999999774e+02
9.029303333333333512e+02
9.029797666666667055e+02
9.033025666666666211e+02
9.036870000000000118e+02
9.038025333333333720e+02
9.039874333333333425e+02
9.040540333333333365e+02
9.045878666666666277e+02
9.055585666666667066e+02
9.056814333333333025e+02
9.058261333333333596e+02
9.058484333333333325e+02
9.063374999999999773e+02
9.078346333333333860e+02
9.078522333333332881e+02
9.078914666666667017e+02
9.079343999999999824e+02
9.081219666666667081e+02
9.081427666666667164e+02
9.088900666666667121e+02
9.093717666666666446e+02
9.093821666666666488e+02
9.094161000000000286e+02
9.119980666666666593e+02
9.124509333333332961e+02
9.134270000000000209e+02
9.134412333333333436e+02
9.138881333333333714e+02
9.139006333333333032e+02
9.139448999999999614e+02
9.139624666666666144e+02
9.139720999999999549e+02
9.140418333333333294e+02
9.140571666666667170e+02
9.140775333333333492e+02
9.171213666666666313e+02
9.182890333333333501e+02
9.187336000000000240e+02
9.187773999999999432e+02
9.188275333333333492e+02
9.203910333333333256e+02
9.204111000000000331e+02
9.204236666666666906e+02
9.204781000000000404e+02
9.205606666666666342e+02
9.210191666666667061e+02
9.211367333333333818e+02
9.221359333333333552e+02
9.222790999999999713e+02
9.225655000000000427e+02
9.238238666666666177e+02
9.238844333333332770e+02
9.238910666666666884e+02
9.241470333333332974e+02
9.241571999999999889e+02
9.242272666666666510e+02
9.243714666666667199e+02
9.255670000000000073e+02
9.260854666666666617e+02
9.262740999999999758e+02
9.273363000000000511e+02
9.273679333333333261e+02
9.285516333333333705e+02
9.285860333333333756e+02
9.285983999999999696e+02
9.291466333333332841e+02
9.308900999999999613e+02
9.309280999999999722e+02
9.316860333333332846e+02
9.319072999999999638e+02
9.319281666666666979e+02
9.319476333333333287e+02
9.319670333333333474e+02
9.321497000000000526e+02
9.323471666666666806e+02
9.323599333333332879e+02
9.324135999999999740e+02
9.325988999999999578e+02
9.326035666666666657e+02
9.327803333333333740e+02
9.336445333333333565e+02
9.359351333333332832e+02
9.360292666666666719e+02
9.361643333333333885e+02
9.364545333333333019e+02
9.364819999999999709e+02
9.370201666666666824e+02
9.375903333333333194e+02
9.377518333333333658e+02
9.378438999999999623e+02
9.378986999999999625e+02
9.383792999999999438e+02
9.397481666666666342e+02
9.399109666666666953e+02
9.399457333333333509e+02
9.400878333333333785e+02
9.401530000000000200e+02
9.402440333333332774e+02
9.405131999999999834e+02
9.405529999999999973e+02
9.409089666666666290e+02
9.409236333333333278e+02
9.409977999999999838e+02
9.416922333333333199e+02
9.437192333333333636e+02
9.437829000000000406e+02
9.439027666666667074e+02
9.439936000000000149e+02
9.446631666666667115e+02
9.446762333333333572e+02
9.452659666666667135e+02
9.454747666666667101e+02
9.454889666666666699e+02
9.463560999999999694e+02
9.465545666666666875e+02
9.468323333333332812e+02
9.474190333333333456e+02
9.474555000000000291e+02
9.474978333333333467e+02
9.476847666666666328e+02
9.487092333333333727e+02
9.489133000000000493e+02
9.495673666666666577e+02
9.495967000000000553e+02
9.499590333333333092e+02
9.505345999999999549e+02
9.508027333333333218e+02
9.522351999999999634e+02
9.540135000000000218e+02
9.540851333333333741e+02
9.541001333333333605e+02
9.545896000000000186e+02
9.548510666666666111e+02
9.553061999999999898e+02
9.556960000000000264e+02
9.560529999999999973e+02
9.566504999999999654e+02
9.566843000000000075e+02
9.568204333333333125e+02
9.568703333333332921e+02
9.569346666666666579e+02
9.569843666666666877e+02
9.569884666666666817e+02
9.574752333333333354e+02
9.575263333333333549e+02
9.576403000000000247e+02
9.576747000000000298e+02
9.576971666666667033e+02
9.577330666666666730e+02
9.578708333333332803e+02
9.584510999999999967e+02
9.586069666666667217e+02
9.598144333333333407e+02
9.599730333333333192e+02
9.607323999999999842e+02
9.607652333333332990e+02
9.607875666666666348e+02
9.608681000000000267e+02
9.608853666666666413e+02
9.614692666666666128e+02
9.614885666666666566e+02
9.615170333333333019e+02
9.621262666666666519e+02
9.624843333333333248e+02
9.633550000000000182e+02
9.633676333333332877e+02
9.633755666666667139e+02
9.634665999999999713e+02
9.635267000000000053e+02
9.635650000000000546e+02
9.636115999999999531e+02
9.641599999999999682e+02
9.654300333333333128e+02
9.658582000000000107e+02
9.658666666666666742e+02
9.665461000000000240e+02
9.667236666666666451e+02
9.669701333333333650e+02
9.669847333333333381e+02
9.675418666666666923e+02
9.677906666666666524e+02
9.678966666666666470e+02
9.679346666666666579e+02
9.685599333333333334e+02
9.699539666666667017e+02
9.718060333333332892e+02
9.730851999999999862e+02
9.741535999999999831e+02
9.742316333333333205e+02
9.743582000000000107e+02
9.744943666666666786e+02
9.748569999999999709e+02
9.755416333333333796e+02
9.755864333333333889e+02
9.756119666666667172e+02
9.768393666666667059e+02
9.770175333333332901e+02
9.771001666666667234e+02
9.775326000000000022e+02
9.779090999999999667e+02
9.779445666666666739e+02
9.779491000000000440e+02
9.779642666666666173e+02
9.779718333333332794e+02
9.779960999999999558e+02
9.780641666666666652e+02
9.780687666666666473e+02
9.789382000000000517e+02
9.794076666666666142e+02
9.797289333333333161e+02
9.799022666666667192e+02
9.814129000000000360e+02
9.817774333333333061e+02
9.818335666666666839e+02
9.824172666666667055e+02
9.824482666666666546e+02
9.824543999999999642e+02
9.825160333333333256e+02
9.827553333333332830e+02
9.827641666666667106e+02
9.828517333333332999e+02
9.829709666666666408e+02
9.837934000000000196e+02
9.838175666666667212e+02
9.838315333333333683e+02
9.838409333333332825e+02
9.848329666666667208e+02
9.851325333333332992e+02
9.864311333333333778e+02
9.871331333333333760e+02
9.875313999999999623e+02
9.875695333333333110e+02
9.877876333333333605e+02
9.890198333333332812e+02
9.891465333333333092e+02
9.893700000000000045e+02
9.894455333333332874e+02
9.897314666666666199e+02
9.899170666666666420e+02
9.901016666666666879e+02
9.901628333333333103e+02
9.903828333333333376e+02
9.911953333333333376e+02
9.912328666666667232e+02
9.912866000000000213e+02
9.920528000000000475e+02
9.925582000000000562e+02
9.925900000000000318e+02
9.931901000000000295e+02
9.937851333333333059e+02
9.942560999999999467e+02
9.942617333333333818e+02
9.943229333333333670e+02
9.943682000000000016e+02
9.956785333333333483e+02
9.957413333333333867e+02
9.959073333333333267e+02
9.965367666666667219e+02
9.965475333333333765e+02
9.965769666666666353e+02
9.965992333333333590e+02
9.966093333333333248e+02
9.966392666666666855e+02
9.966777666666666846e+02
9.966852999999999838e+02
9.972077666666666573e+02
9.976778666666666595e+02
9.994394999999999527e+02
9.995224333333333107e+02
9.995779333333333625e+02
1.000428599999999960e+03
1.000522466666666674e+03
1.001784666666666681e+03
1.001799499999999966e+03
1.001809933333333333e+03
1.001819133333333298e+03
1.001826433333333284e+03
1.002027600000000007e+03
1.002464366666666706e+03
1.002564333333333366e+03
1.002771100000000047e+03
1.003288499999999999e+03
1.003367133333333300e+03
1.003379099999999994e+03
1.004830366666666691e+03
1.004853666666666641e+03
1.005489500000000021e+03
1.006620033333333367e+03
1.006654499999999985e+03
1.007160366666666619e+03
1.007382866666666700e+03
1.007596300000000042e+03
1.007771600000000035e+03
1.007796766666666713e+03
1.008016066666666688e+03
1.008023933333333389e+03
1.008061533333333387e+03
1.008727733333333390e+03
1.008780700000000024e+03
1.008795733333333374e+03
1.008812233333333324e+03
1.008865000000000009e+03
1.008914766666666651e+03
1.008969799999999964e+03
1.010681166666666627e+03
1.010906733333333364e+03
1.010936566666666636e+03
1.011775766666666641e+03
1.013216033333333371e+03
1.013619433333333291e+03
1.013629733333333320e+03
1.014469900000000052e+03
1.014498166666666634e+03
1.014525033333333340e+03
1.014803499999999985e+03
1.014902766666666707e+03
1.014930633333333390e+03
1.014938833333333378e+03
1.015058333333333280e+03
1.015386733333333382e+03
1.015464399999999955e+03
1.016085000000000036e+03
1.016126300000000015e+03
1.016183533333333344e+03
1.016342099999999959e+03
1.016496200000000044e+03
1.016819299999999998e+03
1.017620133333333342e+03
1.017643133333333367e+03
1.017650133333333315e+03
1.018193533333333335e+03
1.018528466666666645e+03
1.018584433333333322e+03
1.019208966666666697e+03
1.019218833333333350e+03
1.019271166666666659e+03
1.019315200000000004e+03
1.019404499999999985e+03
1.019460699999999974e+03
1.019490199999999959e+03
1.019539499999999975e+03
1.019891333333333364e+03
1.020033866666666654e+03
1.025462166666666690e+03
1.025962033333333238e+03
1.026617666666666764e+03
1.027803466666666736e+03
1.027980499999999893e+03
1.028053799999999910e+03
1.028739066666666758e+03
1.028891133333333300e+03
1.028904533333333347e+03
1.028913266666666686e+03
1.030407633333333251e+03
1.030746366666666745e+03
1.032253400000000056e+03
1.032978599999999915e+03
1.033001666666666779e+03
1.033028766666666570e+03
1.033064533333333429e+03
1.033085900000000038e+03
1.033127366666666603e+03
1.033182900000000018e+03
1.033420233333333272e+03
1.033495833333333394e+03
1.033521233333333385e+03
1.033566233333333230e+03
1.033577299999999923e+03
1.034176999999999907e+03
1.034213299999999890e+03
1.034433399999999892e+03
1.034617533333333313e+03
1.034672433333333402e+03
1.034694533333333311e+03
1.034931800000000067e+03
1.035060733333333246e+03
1.035361433333333252e+03
1.035997833333333347e+03
1.036244966666666642e+03
1.037290199999999913e+03
1.038078466666666600e+03
1.038259433333333391e+03
1.038435066666666671e+03
1.038729800000000068e+03
1.038746766666666645e+03
1.039413166666666712e+03
1.039985466666666753e+03
1.040083466666666709e+03
1.040927766666666685e+03
1.041006499999999960e+03
1.041024966666666614e+03
1.042828066666666700e+03
1.043472400000000107e+03
1.043553666666666686e+03
1.044459366666666710e+03
1.045132433333333438e+03
1.046301133333333382e+03
1.046431833333333316e+03
1.046457733333333408e+03
1.046468900000000076e+03
1.046532133333333377e+03
1.046548333333333403e+03
1.047363700000000108e+03
1.047401399999999967e+03
1.048079099999999926e+03
1.048135033333333240e+03
1.048249399999999923e+03
1.048286399999999958e+03
1.048313333333333276e+03
1.048967666666666673e+03
1.049089999999999918e+03
1.049136633333333293e+03
1.049519166666666706e+03
1.050057399999999916e+03
1.050076566666666622e+03
1.050086299999999937e+03
1.050379200000000083e+03
1.050442299999999932e+03
1.050487100000000055e+03
1.050520066666666708e+03
1.050591699999999946e+03
1.051167766666666694e+03
1.051179699999999912e+03
1.051211133333333237e+03
1.051264866666666649e+03
1.051280299999999897e+03
1.051352300000000014e+03
1.051360500000000002e+03
1.051378500000000031e+03
1.052056366666666690e+03
1.052064466666666704e+03
1.052106866666666747e+03
1.052144133333333230e+03
1.052176066666666657e+03
1.052278566666666620e+03
1.052946833333333416e+03
1.053309333333333370e+03
1.053394666666666581e+03
1.054474633333333259e+03
1.054532999999999902e+03
1.054571366666666563e+03
1.054611033333333353e+03
1.054617299999999886e+03
1.054861300000000028e+03
1.054886600000000044e+03
1.055882700000000114e+03
1.056492966666666689e+03
1.056519266666666681e+03
1.056538866666666763e+03
1.056811699999999973e+03
1.056835800000000063e+03
1.056940366666666705e+03
1.057071466666666765e+03
1.057134099999999989e+03
1.057151666666666642e+03
1.057368966666666665e+03
1.057436366666666572e+03
1.057443299999999908e+03
1.057453600000000051e+03
1.058342799999999897e+03
1.058371033333333344e+03
1.059159433333333254e+03
1.060823366666666743e+03
1.061658500000000004e+03
1.061711199999999963e+03
1.062131966666666585e+03
1.062184766666666746e+03
1.062224633333333259e+03
1.062248466666666673e+03
1.062309899999999971e+03
1.062529666666666571e+03
1.062615366666666660e+03
1.062741600000000062e+03
1.064584866666666585e+03
1.064621466666666720e+03
1.064633299999999963e+03
1.065622233333333270e+03
1.065912800000000061e+03
1.065952966666666725e+03
1.067066166666666732e+03
1.067136799999999994e+03
1.067151933333333318e+03
1.068274233333333314e+03
1.068306533333333391e+03
1.068791633333333266e+03
1.069123533333333398e+03
1.069395766666666759e+03
1.069787199999999984e+03
1.070138366666666570e+03
1.070160733333333383e+03
1.070607500000000073e+03
1.071060099999999920e+03
1.071347733333333281e+03
1.071553300000000036e+03
1.071576766666666572e+03
1.071722500000000082e+03
1.072364033333333282e+03
1.073016266666666752e+03
1.073216499999999996e+03
1.073769399999999905e+03
1.075736733333333405e+03
1.075755200000000059e+03
1.075809866666666721e+03
1.075825266666666721e+03
1.075889499999999998e+03
1.076288766666666561e+03
1.076305733333333364e+03
1.076374600000000100e+03
1.076655166666666673e+03
1.076741466666666611e+03
1.076988100000000031e+03
1.077287100000000009e+03
1.077402233333333243e+03
1.077993300000000090e+03
1.078536633333333384e+03
1.078648699999999963e+03
1.078669499999999971e+03
1.078692500000000109e+03
1.079366766666666763e+03
1.079750066666666726e+03
1.079778333333333421e+03
1.080231966666666722e+03
1.080676899999999932e+03
1.081533899999999903e+03
1.081545299999999997e+03
1.081639966666666623e+03
1.082364366666666683e+03
1.082431399999999940e+03
1.082439699999999903e+03
1.082549033333333227e+03
1.082805299999999988e+03
1.082933199999999943e+03
1.083043499999999995e+03
1.083868866666666690e+03
1.084074133333333293e+03
1.084076666666666597e+03
1.084082033333333356e+03
1.084426400000000058e+03
1.084652966666666771e+03
1.084785800000000108e+03
1.084815800000000081e+03
1.085239066666666758e+03
1.085291699999999992e+03
1.086256666666666661e+03
1.087031766666666726e+03
1.087332333333333281e+03
1.088197466666666742e+03
1.088743166666666639e+03
1.088930200000000013e+03
1.089349866666666685e+03
1.089440000000000055e+03
1.092110166666666601e+03
1.094076366666666672e+03
1.094130966666666609e+03
1.094547499999999900e+03
1.095541366666666590e+03
1.095700933333333296e+03
1.096152433333333420e+03
1.096219366666666701e+03
1.096235066666666626e+03
1.097309366666666619e+03
1.097480900000000020e+03
1.097519800000000032e+03
1.097540833333333239e+03
1.097564066666666577e+03
1.097600300000000061e+03
1.097616600000000062e+03
1.097631833333333361e+03
1.097638733333333221e+03
1.097660499999999956e+03
1.097680699999999888e+03
1.098092599999999948e+03
1.098125999999999976e+03
1.098413333333333412e+03
1.099459133333333284e+03
1.099530566666666573e+03
1.100286666666666633e+03
1.100426566666666758e+03
1.100856099999999969e+03
1.100889699999999948e+03
1.101283566666666729e+03
1.101346566666666604e+03
1.101603066666666564e+03
1.101631100000000060e+03
1.101636333333333369e+03
1.101658333333333303e+03
1.101724366666666583e+03
1.101814166666666779e+03
1.101824733333333370e+03
1.101935166666666646e+03
1.102218766666666625e+03
1.102408799999999928e+03
1.103776800000000094e+03
1.103790999999999940e+03
1.103800966666666682e+03
1.105229366666666692e+03
1.105589899999999943e+03
1.106080866666666680e+03
1.106272033333333411e+03
1.106335366666666687e+03
1.106396666666666761e+03
1.106425966666666682e+03
1.106471333333333405e+03
1.107094900000000052e+03
1.108258433333333414e+03
1.108377099999999928e+03
1.109036233333333257e+03
1.110960866666666561e+03
1.111025833333333367e+03
1.111085566666666637e+03
1.111152366666666694e+03
1.111163066666666737e+03
1.111657799999999952e+03
1.111674600000000055e+03
1.112257299999999987e+03
1.112602933333333340e+03
1.113520166666666682e+03
1.113942533333333358e+03
1.114014133333333348e+03
1.114420233333333272e+03
1.114478800000000092e+03
1.114550966666666682e+03
1.116527666666666619e+03
1.116578700000000026e+03
1.117794900000000098e+03
1.117829366666666601e+03
1.117847600000000057e+03
1.119709366666666710e+03
1.120668499999999995e+03
1.120795133333333297e+03
1.120806633333333366e+03
1.120836900000000014e+03
1.121254766666666683e+03
1.122460900000000038e+03
1.122544399999999996e+03
1.123027066666666769e+03
1.123048966666666729e+03
1.123937966666666625e+03
1.124174899999999980e+03
1.125487866666666605e+03
1.125516800000000103e+03
1.125605900000000020e+03
1.125840233333333344e+03
1.126136099999999942e+03
1.126421100000000024e+03
1.127329300000000103e+03
1.127418933333333371e+03
1.127460866666666561e+03
1.128381900000000087e+03
1.129183966666666720e+03
1.129457633333333433e+03
1.129493933333333416e+03
1.129930833333333339e+03
1.130107733333333272e+03
1.130161833333333334e+03
1.130224833333333436e+03
1.131248700000000099e+03
1.132391166666666777e+03
1.132495400000000018e+03
1.132516333333333250e+03
1.132786533333333409e+03
1.132836733333333314e+03
1.133207833333333383e+03
1.133842533333333222e+03
1.134738066666666555e+03
1.135989766666666583e+03
1.136008766666666588e+03
1.136018633333333355e+03
1.136311500000000024e+03
1.137070433333333312e+03
1.137076566666666622e+03
1.137103533333333417e+03
1.137627466666666578e+03
1.137670166666666773e+03
1.138252600000000029e+03
1.139822733333333417e+03
1.139865566666666609e+03
1.140521466666666583e+03
1.140624666666666599e+03
1.140693566666666584e+03
1.141403600000000097e+03
1.141425400000000081e+03
1.141493633333333264e+03
1.141606099999999969e+03
1.141613133333333280e+03
1.141896966666666685e+03
1.141942366666666658e+03
1.141963999999999942e+03
1.142014200000000073e+03
1.142161299999999983e+03
1.142178066666666609e+03
1.142228133333333290e+03
1.142238266666666732e+03
1.142464966666666669e+03
1.142550999999999931e+03
1.142608466666666573e+03
1.142619400000000041e+03
1.142657566666666753e+03
1.142834533333333411e+03
1.143214366666666592e+03
1.143276399999999967e+03
1.143377199999999903e+03
1.143418233333333319e+03
1.143569233333333386e+03
1.144929033333333336e+03
1.145201499999999896e+03
1.145823399999999992e+03
1.145981700000000046e+03
1.146404399999999896e+03
1.147596966666666731e+03
1.147609799999999950e+03
1.148010600000000068e+03
1.148419699999999921e+03
1.149250033333333249e+03
1.149351200000000063e+03
1.149428833333333387e+03
1.150814900000000080e+03
1.151189033333333327e+03
1.151213866666666718e+03
1.151249900000000025e+03
1.151742333333333363e+03
1.151894166666666706e+03
1.152724066666666658e+03
1.152798800000000028e+03
1.152847133333333431e+03
1.153006800000000112e+03
1.153335266666666712e+03
1.154068433333333360e+03
1.154093133333333299e+03
1.154425433333333331e+03
1.154494400000000041e+03
1.154511400000000094e+03
1.154543300000000045e+03
1.154554566666666688e+03
1.154612900000000081e+03
1.157394700000000057e+03
1.158759133333333239e+03
1.158839966666666669e+03
1.158860366666666778e+03
1.158914166666666688e+03
1.159087099999999964e+03
1.159891466666666702e+03
1.160741333333333387e+03
1.161418599999999969e+03
1.162195500000000038e+03
1.162227933333333340e+03
1.162235733333333428e+03
1.162266733333333377e+03
1.163282266666666601e+03
1.164992600000000039e+03
1.165092366666666749e+03
1.165248433333333423e+03
1.165670699999999897e+03
1.165756933333333336e+03
1.166667500000000018e+03
1.167234866666666676e+03
1.167247266666666746e+03
1.169375999999999976e+03
1.169412466666666660e+03
1.171175266666666630e+03
1.171194266666666636e+03
1.171205400000000054e+03
1.171769733333333306e+03
1.174645466666666607e+03
1.175399066666666613e+03
1.175654266666666672e+03
1.175685233333333372e+03
1.175783200000000079e+03
1.175798933333333252e+03
1.176964133333333393e+03
1.177726400000000012e+03
1.177868966666666665e+03
1.178160466666666707e+03
1.178375366666666650e+03
1.178999233333333223e+03
1.180337333333333390e+03
1.180404533333333347e+03
1.180638799999999947e+03
1.181434066666666695e+03
1.181669733333333397e+03
1.181850166666666610e+03
1.181921766666666599e+03
1.181934766666666746e+03
1.182306100000000015e+03
1.183652066666666769e+03
1.183729233333333241e+03
1.183948000000000093e+03
1.184096766666666554e+03
1.184126700000000028e+03
1.184146266666666634e+03
1.184610366666666778e+03
1.184832599999999957e+03
1.185313300000000027e+03
1.186521266666666634e+03
1.188737066666666578e+03
1.188774166666666588e+03
1.188834599999999909e+03
1.189493600000000015e+03
1.189959033333333309e+03
1.190299233333333405e+03
1.190333366666666734e+03
1.191034766666666656e+03
1.191974633333333259e+03
1.192062466666666751e+03
1.192262799999999970e+03
1.192273733333333439e+03
1.192382966666666562e+03
1.192403233333333446e+03
1.192434933333333220e+03
1.192449399999999969e+03
1.193284033333333355e+03
1.193354766666666592e+03
1.194600233333333335e+03
1.194642966666666780e+03
1.195420066666666571e+03
1.197224300000000085e+03
1.197363433333333433e+03
1.197387533333333295e+03
1.197836133333333237e+03
1.197857366666666621e+03
1.197868166666666639e+03
1.197971366666666654e+03
1.198313066666666600e+03
1.198457599999999957e+03
1.198475266666666585e+03
1.198499299999999948e+03
1.199082533333333231e+03
1.199248866666666572e+03
1.199477100000000064e+03
1.199489866666666558e+03
1.200232500000000073e+03
1.200470433333333403e+03
1.200555299999999988e+03
1.200810799999999972e+03
1.200845800000000054e+03
1.200957200000000057e+03
1.201199266666666745e+03
1.202115966666666736e+03
1.202322833333333392e+03
1.202354633333333368e+03
1.202558666666666568e+03
1.203660366666666732e+03
1.203909466666666731e+03
1.203999866666666776e+03
1.204126133333333428e+03
1.204525499999999965e+03
1.204557066666666742e+03
1.204621333333333268e+03
1.206578099999999949e+03
1.206630033333333358e+03
1.206638233333333346e+03
1.207260800000000017e+03
1.207300733333333255e+03
1.207312200000000075e+03
1.207580133333333379e+03
1.207637466666666569e+03
1.207813733333333403e+03
1.208523233333333337e+03
1.209534200000000055e+03
1.210063300000000027e+03
1.210831466666666756e+03
1.210929633333333413e+03
1.212015733333333401e+03
1.212194766666666737e+03
1.212200499999999920e+03
1.212718166666666775e+03
1.212776900000000069e+03
1.213816966666666758e+03
1.213855266666666694e+03
1.213861200000000053e+03
1.213875066666666726e+03
1.213927500000000009e+03
1.215131566666666686e+03
1.215262566666666771e+03
1.215287266666666710e+03
1.215606333333333396e+03
1.215901599999999917e+03
1.217129666666666708e+03
1.218205233333333354e+03
1.218424733333333279e+03
1.218875199999999950e+03
1.218909066666666604e+03
1.220161833333333334e+03
1.220775000000000091e+03
1.221806266666666716e+03
1.221872566666666671e+03
1.222285366666666732e+03
1.222322866666666641e+03
1.222389233333333323e+03
1.222757766666666612e+03
1.222804933333333338e+03
1.223458333333333258e+03
1.223738733333333357e+03
1.224863100000000031e+03
1.225210499999999911e+03
1.225351666666666688e+03
1.225496433333333243e+03
1.225916833333333443e+03
1.226129966666666633e+03
1.226228333333333239e+03
1.226435866666666698e+03
1.227020666666666557e+03
1.227191933333333282e+03
1.227409966666666605e+03
1.227486499999999978e+03
1.227974400000000060e+03
1.229250033333333249e+03
1.229275433333333240e+03
1.229555533333333415e+03
1.229738033333333306e+03
1.229878899999999931e+03
1.229939266666666754e+03
1.230672366666666676e+03
1.231494166666666615e+03
1.233920000000000073e+03
1.234065033333333304e+03
1.234072433333333265e+03
1.235137733333333244e+03
1.235417699999999968e+03
1.236370300000000043e+03
1.236509766666666565e+03
1.236598600000000033e+03
1.237057666666666591e+03
1.237686699999999973e+03
1.238257299999999987e+03
1.241001233333333403e+03
1.241155066666666698e+03
1.241340966666666645e+03
1.241608600000000024e+03
1.242022166666666635e+03
1.242067766666666557e+03
1.242077466666666623e+03
1.242955933333333405e+03
1.243398333333333312e+03
1.243572933333333367e+03
1.243590999999999894e+03
1.243692733333333308e+03
1.244900233333333290e+03
1.244957300000000032e+03
1.245409433333333254e+03
1.247011333333333369e+03
1.247097899999999981e+03
1.247147733333333235e+03
1.247188000000000102e+03
1.247237933333333331e+03
1.247635566666666591e+03
1.248417699999999968e+03
1.249396466666666583e+03
1.250134733333333315e+03
1.250188566666666702e+03
1.250233466666666573e+03
1.251468100000000049e+03
1.251521133333333410e+03
1.251585700000000088e+03
1.251608300000000099e+03
1.251638366666666570e+03
1.252068466666666609e+03
1.252090699999999970e+03
1.252871133333333319e+03
1.252924733333333279e+03
1.253034666666666681e+03
1.253093733333333375e+03
1.253784000000000106e+03
1.253867566666666562e+03
1.255555966666666563e+03
1.256314633333333404e+03
1.256595399999999927e+03
1.256636299999999892e+03
1.256678733333333412e+03
1.256723333333333358e+03
1.257582699999999932e+03
1.257710600000000113e+03
1.257723233333333383e+03
1.257773633333333237e+03
1.257802933333333385e+03
1.258949833333333345e+03
1.259470600000000104e+03
1.259644066666666731e+03
1.259921666666666624e+03
1.261128233333333355e+03
1.262241033333333235e+03
1.263409166666666579e+03
1.263475799999999936e+03
1.264706433333333280e+03
1.265296066666666775e+03
1.265317466666666633e+03
1.265443600000000060e+03
1.265453366666666625e+03
1.266317866666666760e+03
1.266689166666666779e+03
1.268848899999999958e+03
1.269330166666666628e+03
1.269597466666666605e+03
1.269834900000000061e+03
1.269853233333333264e+03
1.269934466666666594e+03
1.270160733333333383e+03
1.270196366666666563e+03
1.271300566666666555e+03
1.271407166666666626e+03
1.271488366666666707e+03
1.271631233333333284e+03
1.273073966666666593e+03
1.273118033333333415e+03
1.273874166666666724e+03
1.273896066666666684e+03
1.273917599999999993e+03
1.274258866666666563e+03
1.275581400000000031e+03
1.275592699999999923e+03
1.275763466666666773e+03
1.275892833333333328e+03
1.275943600000000060e+03
1.278072400000000016e+03
1.278107066666666697e+03
1.278124399999999923e+03
1.278244466666666767e+03
1.278346299999999928e+03
1.278408233333333328e+03
1.279090633333333244e+03
1.279887899999999945e+03
1.279956166666666604e+03
1.281050033333333431e+03
1.281590899999999920e+03
1.281598700000000008e+03
1.282513733333333221e+03
1.282527266666666719e+03
1.282548766666666779e+03
1.283126199999999926e+03
1.283800300000000107e+03
1.284951000000000022e+03
1.285180566666666664e+03
1.288470866666666780e+03
1.288644866666666758e+03
1.288679699999999912e+03
1.291135066666666717e+03
1.291187400000000025e+03
1.291208233333333283e+03
1.291219399999999951e+03
1.291527000000000044e+03
1.292028733333333321e+03
1.292491133333333437e+03
1.292629033333333382e+03
1.292930100000000039e+03
1.293039633333333313e+03
1.293278866666666772e+03
1.293324399999999969e+03
1.293420733333333374e+03
1.293465400000000045e+03
1.293503766666666706e+03
1.294476499999999987e+03
1.294979333333333443e+03
1.295013799999999947e+03
1.295027366666666694e+03
1.296638466666666773e+03
1.297385066666666717e+03
1.297648666666666713e+03
1.297681499999999915e+03
1.298163633333333337e+03
1.298233066666666673e+03
1.298300500000000056e+03
1.298454966666666678e+03
1.298478966666666565e+03
1.300584033333333309e+03
1.300727433333333238e+03
1.300762699999999995e+03
1.300905133333333424e+03
1.301144866666666758e+03
1.301195999999999913e+03
1.301541366666666590e+03
1.303756733333333386e+03
1.303773666666666713e+03
1.303818733333333284e+03
1.304176733333333232e+03
1.304775200000000041e+03
1.306305766666666614e+03
1.306315833333333330e+03
1.306669966666666596e+03
1.308125999999999976e+03
1.308208300000000008e+03
1.308311533333333273e+03
1.308336600000000089e+03
1.309514200000000073e+03
1.310777466666666669e+03
1.311789333333333389e+03
1.311839233333333368e+03
1.312008299999999963e+03
1.312109666666666726e+03
1.313317000000000007e+03
1.313370166666666591e+03
1.313376199999999926e+03
1.313806766666666590e+03
1.314282966666666653e+03
1.315755966666666609e+03
1.316664266666666663e+03
1.317068233333333410e+03
1.320270166666666682e+03
1.320514266666666572e+03
1.320580866666666680e+03
1.320609133333333375e+03
1.320689433333333227e+03
1.320765599999999949e+03
1.320968000000000075e+03
1.321134266666666690e+03
1.322365033333333258e+03
1.322409233333333304e+03
1.322744099999999889e+03
1.322751600000000053e+03
1.322839733333333243e+03
1.322892733333333354e+03
1.322930766666666614e+03
1.322943866666666736e+03
1.322993933333333416e+03
1.323221933333333254e+03
1.323523366666666561e+03
1.323765699999999924e+03
1.324284366666666756e+03
1.324523766666666688e+03
1.324654533333333347e+03
1.324723400000000083e+03
1.324742766666666739e+03
1.325903933333333271e+03
1.326291600000000017e+03
1.327467799999999897e+03
1.327823699999999917e+03
1.328169399999999996e+03
1.328550733333333255e+03
1.328628866666666681e+03
1.328687466666666751e+03
1.328724500000000035e+03
1.328738399999999956e+03
1.329734400000000051e+03
1.331277366666666694e+03
1.331304900000000089e+03
1.332188133333333326e+03
1.332668100000000095e+03
1.332814366666666729e+03
1.332913266666666686e+03
1.333243999999999915e+03
1.333262233333333370e+03
1.335585800000000063e+03
1.337564699999999903e+03
1.337663533333333362e+03
1.338199533333333420e+03
1.338244699999999966e+03
1.338293799999999919e+03
1.338364100000000008e+03
1.340066100000000006e+03
1.341436366666666572e+03
1.341483966666666674e+03
1.341542400000000043e+03
1.341592433333333247e+03
1.342265599999999949e+03
1.344390333333333274e+03
1.344432999999999993e+03
1.344482566666666571e+03
1.344493899999999940e+03
1.344506399999999985e+03
1.344926266666666606e+03
1.344934466666666594e+03
1.344951199999999972e+03
1.345324499999999944e+03
1.346460100000000011e+03
1.346546399999999949e+03
1.346703999999999951e+03
1.346820899999999938e+03
1.347139233333333323e+03
1.347570266666666612e+03
1.347923433333333378e+03
1.348066000000000031e+03
1.348098799999999983e+03
1.348119200000000092e+03
1.350481566666666595e+03
1.350509766666666565e+03
1.351713633333333291e+03
1.351972666666666555e+03
1.353705666666666730e+03
1.353830966666666654e+03
1.353849733333333234e+03
1.353916699999999992e+03
1.354646099999999933e+03
1.355069099999999935e+03
1.356155500000000075e+03
1.356443866666666736e+03
1.356472933333333231e+03
1.356490366666666660e+03
1.356821066666666638e+03
1.357142966666666780e+03
1.357479066666666768e+03
1.357782366666666576e+03
1.359067000000000007e+03
1.359750533333333351e+03
1.359879400000000032e+03
1.360216799999999921e+03
1.360750966666666727e+03
1.360775666666666666e+03
1.360815266666666730e+03
1.360899100000000089e+03
1.360907466666666778e+03
1.361172600000000102e+03
1.361363900000000058e+03
1.361551433333333307e+03
1.362476200000000063e+03
1.362503233333333355e+03
1.362558166666666693e+03
1.363348366666666607e+03
1.364977366666666740e+03
1.365004033333333382e+03
1.365051533333333282e+03
1.365234866666666676e+03
1.365403866666666772e+03
1.365469433333333427e+03
1.365518866666666554e+03
1.365952566666666598e+03
1.365998133333333271e+03
1.367662066666666760e+03
1.368528066666666746e+03
1.369714300000000094e+03
1.369762333333333345e+03
1.370788066666666737e+03
1.370954933333333429e+03
1.371141333333333250e+03
1.371584900000000061e+03
1.371698933333333343e+03
1.371715033333333395e+03
1.371916999999999916e+03
1.371927300000000059e+03
1.372499633333333350e+03
1.372671399999999949e+03
1.372724266666666608e+03
1.372861166666666577e+03
1.372897666666666737e+03
1.372916533333333291e+03
1.372933033333333242e+03
1.372937766666666676e+03
1.372979933333333292e+03
1.372992533333333313e+03
1.373107666666666773e+03
1.373145299999999907e+03
1.373154733333333297e+03
1.373932000000000016e+03
1.375055533333333415e+03
1.375745233333333317e+03
1.375772999999999911e+03
1.375795066666666571e+03
1.376320866666666689e+03
1.376343900000000076e+03
1.376682433333333393e+03
1.376716466666666747e+03
1.377158766666666679e+03
1.381812066666666624e+03
1.382238433333333433e+03
1.382300633333333280e+03
1.382343599999999924e+03
1.382690233333333254e+03
1.382861133333333328e+03
1.383790866666666716e+03
1.383989666666666608e+03
1.383999733333333324e+03
1.384007533333333413e+03
1.384049633333333304e+03
1.384092499999999973e+03
1.385263133333333371e+03
1.385367500000000064e+03
1.385422733333333326e+03
1.385446099999999888e+03
1.385616133333333437e+03
1.386529533333333347e+03
1.386578966666666702e+03
1.386584700000000112e+03
1.386608833333333223e+03
1.386674133333333430e+03
1.386776900000000069e+03
1.387282733333333226e+03
1.387767000000000053e+03
1.387798199999999952e+03
1.387829433333333327e+03
1.387994033333333391e+03
1.388183466666666618e+03
1.388488533333333407e+03
1.388562066666666624e+03
1.391390900000000101e+03
1.391405466666666598e+03
1.391420100000000048e+03
1.391433099999999968e+03
1.391447033333333366e+03
1.391457000000000107e+03
1.392627600000000029e+03
1.392872833333333347e+03
1.393166799999999967e+03
1.393191966666666758e+03
1.393263166666666621e+03
1.393279533333333347e+03
1.393793233333333319e+03
1.394184866666666721e+03
1.394464333333333343e+03
1.395028833333333296e+03
1.395039766666666765e+03
1.395052933333333385e+03
1.395188833333333378e+03
1.396120100000000093e+03
1.396891466666666702e+03
1.397087566666666589e+03
1.397551766666666708e+03
1.397945866666666689e+03
1.398031166666666650e+03
1.398063799999999901e+03
1.398669766666666646e+03
1.399229000000000042e+03
1.399264866666666649e+03
1.399379466666666758e+03
1.399561433333333298e+03
1.401358333333333348e+03
1.402800233333333381e+03
1.403810500000000047e+03
1.404250733333333301e+03
1.406647533333333286e+03
1.406937833333333401e+03
1.407050999999999931e+03
1.407237933333333331e+03
1.407850433333333285e+03
1.408731199999999944e+03
1.409190533333333406e+03
1.409202500000000100e+03
1.409261566666666567e+03
1.409419166666666570e+03
1.409621633333333421e+03
1.410612233333333279e+03
1.410973400000000083e+03
1.411025466666666716e+03
1.411069133333333411e+03
1.411243199999999888e+03
1.411868133333333390e+03
1.412116166666666686e+03
1.412126166666666677e+03
1.412143766666666579e+03
1.412184700000000021e+03
1.412210266666666712e+03
1.413222833333333256e+03
1.413277266666666719e+03
1.413861533333333227e+03
1.416322266666666565e+03
1.416403966666666747e+03
1.417449466666666694e+03
1.417843966666666574e+03
1.419373966666666774e+03
1.420593966666666574e+03
1.420852733333333390e+03
1.421441399999999931e+03
1.421659033333333355e+03
1.421673533333333353e+03
1.421906633333333275e+03
1.422113533333333407e+03
1.423453933333333225e+03
1.423850899999999911e+03
1.426100766666666686e+03
1.426108999999999924e+03
1.426121566666666695e+03
1.426145866666666734e+03
1.426232999999999947e+03
1.426333133333333308e+03
1.428129500000000007e+03
1.428505000000000109e+03
1.428997499999999945e+03
1.429037600000000111e+03
1.429214233333333368e+03
1.430692233333333434e+03
1.431274899999999889e+03
1.431329199999999901e+03
1.431366899999999987e+03
1.432151866666666592e+03
1.432165133333333415e+03
1.432186333333333323e+03
1.432536166666666759e+03
1.433857099999999946e+03
1.435375866666666752e+03
1.435388266666666595e+03
1.436481466666666620e+03
1.437847866666666732e+03
1.438645966666666709e+03
1.438656799999999976e+03
1.438748866666666572e+03
1.438871833333333370e+03
1.438901633333333393e+03
1.439243933333333416e+03
1.439257933333333312e+03
1.439684766666666746e+03
1.439956066666666629e+03
1.440057700000000068e+03
1.440303000000000111e+03
1.440314266666666754e+03
1.440694999999999936e+03
1.440811666666666724e+03
1.440918066666666618e+03
1.440944866666666712e+03
1.441804633333333413e+03
1.444248900000000049e+03
1.444290799999999990e+03
1.444964799999999968e+03
1.445383566666666638e+03
1.445677966666666634e+03
1.447173166666666702e+03
1.447696099999999888e+03
1.447892399999999952e+03
1.448122399999999971e+03
1.448132666666666637e+03
1.448440000000000055e+03
1.448555066666666562e+03
1.448984833333333427e+03
1.449043566666666720e+03
1.449554699999999912e+03
1.449680399999999963e+03
1.449996000000000095e+03
1.450274400000000014e+03
1.450472166666666681e+03
1.450542133333333368e+03
1.450589066666666668e+03
1.450785933333333332e+03
1.451011899999999969e+03
1.451025933333333342e+03
1.451304433333333236e+03
1.451525066666666589e+03
1.451580866666666680e+03
1.452362066666666578e+03
1.452391766666666626e+03
1.452397466666666560e+03
1.452410399999999981e+03
1.452446266666666588e+03
1.452527033333333293e+03
1.452534200000000055e+03
1.452761833333333243e+03
1.452923466666666627e+03
1.452977233333333288e+03
1.453733766666666725e+03
1.454443333333333385e+03
1.454544900000000098e+03
1.454555133333333288e+03
1.454682766666666566e+03
1.454781199999999899e+03
1.455482533333333322e+03
1.456097700000000032e+03
1.457948166666666566e+03
1.458347500000000082e+03
1.459139133333333348e+03
1.460772300000000087e+03
1.461350799999999936e+03
1.461914333333333389e+03
1.462510600000000068e+03
1.462682133333333240e+03
1.462705200000000104e+03
1.463092300000000023e+03
1.463105366666666669e+03
1.463122333333333245e+03
1.463143233333333228e+03
1.464183266666666668e+03
1.464833166666666557e+03
1.466274533333333238e+03
1.466875566666666600e+03
1.467045033333333322e+03
1.468391399999999976e+03
1.468831899999999905e+03
1.469529033333333246e+03
1.470296133333333273e+03
1.470412299999999959e+03
1.470736966666666603e+03
1.470783400000000029e+03
1.470820266666666612e+03
1.470848866666666709e+03
1.471007366666666712e+03
1.472015333333333274e+03
1.472051733333333232e+03
1.472225500000000011e+03
1.472931566666666640e+03
1.473543599999999969e+03
1.473902633333333370e+03
1.473935899999999947e+03
1.474222700000000032e+03
1.474292133333333368e+03
1.477863833333333332e+03
1.478881366666666736e+03
1.480840933333333396e+03
1.481182199999999966e+03
1.481225666666666712e+03
1.481827700000000050e+03
1.482003600000000006e+03
1.482666933333333418e+03
1.482816233333333230e+03
1.482835466666666662e+03
1.484161433333333434e+03
1.484332000000000107e+03
1.484838799999999992e+03
1.486868300000000090e+03
1.486910733333333383e+03
1.487338166666666666e+03
1.487360633333333226e+03
1.487630300000000034e+03
1.488183833333333268e+03
1.488710000000000036e+03
1.488756066666666584e+03
1.489476899999999887e+03
1.489666866666666692e+03
1.489805333333333238e+03
1.489843766666666625e+03
1.490798833333333278e+03
1.491261666666666770e+03
1.491306033333333289e+03
1.491344766666666601e+03
1.491378566666666757e+03
1.491396766666666736e+03
1.491453266666666650e+03
1.491484300000000076e+03
1.491488900000000058e+03
1.491513033333333397e+03
1.491521866666666710e+03
1.491656199999999899e+03
1.491780733333333274e+03
1.491830066666666653e+03
1.491888633333333246e+03
1.492028133333333244e+03
1.492448399999999992e+03
1.492647266666666610e+03
1.492718333333333248e+03
1.492812633333333224e+03
1.492823499999999967e+03
1.493086666666666588e+03
1.493287166666666735e+03
1.496509366666666665e+03
1.496565866666666579e+03
1.496691100000000006e+03
1.496943366666666634e+03
1.496973899999999958e+03
1.498257499999999936e+03
1.498312533333333249e+03
1.498579633333333277e+03
1.499285066666666580e+03
1.499362866666666605e+03
1.499388933333333398e+03
1.499402766666666594e+03
1.499700499999999920e+03
1.500090899999999920e+03
1.500519166666666706e+03
1.502126299999999901e+03
1.502911733333333359e+03
1.503717266666666774e+03
1.503815800000000081e+03
1.503840433333333294e+03
1.503850033333333386e+03
1.503870533333333242e+03
1.503936300000000074e+03
1.504032300000000077e+03
1.504218766666666625e+03
1.504966733333333423e+03
1.506058899999999994e+03
1.506575700000000097e+03
1.506775366666666741e+03
1.507358133333333399e+03
1.507475566666666737e+03
1.508300400000000081e+03
1.509840533333333269e+03
1.509864566666666633e+03
1.511178966666666611e+03
1.511519600000000082e+03
1.512315433333333431e+03
1.512409666666666681e+03
1.513489666666666608e+03
1.513501966666666704e+03
1.514459433333333436e+03
1.514719766666666601e+03
1.514894066666666731e+03
1.514938766666666652e+03
1.514964400000000069e+03
1.514980333333333419e+03
1.515035166666666555e+03
1.515750700000000052e+03
1.519558833333333268e+03
1.519580533333333278e+03
1.519843900000000076e+03
1.519862000000000080e+03
1.520337233333333415e+03
1.520374666666666599e+03
1.520568999999999960e+03
1.521093399999999974e+03
1.521189066666666577e+03
1.522741133333333437e+03
1.523663933333333262e+03
1.523769333333333407e+03
1.523943199999999933e+03
1.523985033333333377e+03
1.524122299999999996e+03
1.525126600000000053e+03
1.526768233333333228e+03
1.526795200000000023e+03
1.526805800000000090e+03
1.527301699999999983e+03
1.527622499999999945e+03
1.528487499999999955e+03
1.528927266666666583e+03
1.530317000000000007e+03
1.530397466666666560e+03
1.530483600000000024e+03
1.534428366666666761e+03
1.537328166666666675e+03
1.537772733333333235e+03
1.537898233333333337e+03
1.538138466666666773e+03
1.539181633333333366e+03
1.539877766666666730e+03
1.540363233333333255e+03
1.542235566666666728e+03
1.542394800000000032e+03
1.542424199999999928e+03
1.542902233333333243e+03
1.542908633333333228e+03
1.542925733333333255e+03
1.543631200000000035e+03
1.545634666666666590e+03
1.545901100000000042e+03
1.545950599999999895e+03
1.546120966666666618e+03
1.546233733333333248e+03
1.546616800000000012e+03
1.547197766666666666e+03
1.547565700000000106e+03
1.547595733333333328e+03
1.548055000000000064e+03
1.548089099999999917e+03
1.548460900000000038e+03
1.548471199999999953e+03
1.548539533333333338e+03
1.548545566666666673e+03
1.548585733333333337e+03
1.549223999999999933e+03
1.549860766666666677e+03
1.550477833333333365e+03
1.550701800000000048e+03
1.551821333333333314e+03
1.554175566666666555e+03
1.554716966666666622e+03
1.555981866666666747e+03
1.556323033333333342e+03
1.556390699999999924e+03
1.556781400000000076e+03
1.556796966666666776e+03
1.556848133333333408e+03
1.556864233333333232e+03
1.556930599999999913e+03
1.556970233333333226e+03
1.557138200000000097e+03
1.557243699999999990e+03
1.557477133333333313e+03
1.558985566666666728e+03
1.558994866666666667e+03
1.560591966666666622e+03
1.561564033333333327e+03
1.562200399999999945e+03
1.562654533333333347e+03
1.562736866666666629e+03
1.562805866666666589e+03
1.562839966666666669e+03
1.562858733333333248e+03
1.563099333333333334e+03
1.563544766666666646e+03
1.565206300000000056e+03
1.566331733333333432e+03
1.567232066666666697e+03
1.569688233333333301e+03
1.571528099999999995e+03
1.571605966666666745e+03
1.572137099999999919e+03
1.572159799999999905e+03
1.572192566666666607e+03
1.572224833333333436e+03
1.572276399999999967e+03
1.572297766666666575e+03
1.572306766666666590e+03
1.572339466666666567e+03
1.572358066666666673e+03
1.572371300000000019e+03
1.573641800000000103e+03
1.573992199999999912e+03
1.574640699999999924e+03
1.574657666666666728e+03
1.574691700000000083e+03
1.574705866666666680e+03
1.574728900000000067e+03
1.574760500000000093e+03
1.574795366666666723e+03
1.574826166666666722e+03
1.574852300000000014e+03
1.574864366666666683e+03
1.574896766666666736e+03
1.577068099999999959e+03
1.577092300000000023e+03
1.577424833333333254e+03
1.577574599999999919e+03
1.577778566666666620e+03
1.577961966666666740e+03
1.578145333333333383e+03
1.578702666666666573e+03
1.578724433333333309e+03
1.578911499999999933e+03
1.579403600000000097e+03
1.579582633333333433e+03
1.579598166666666657e+03
1.579993666666666741e+03
1.580120066666666617e+03
1.580495633333333444e+03
1.581025833333333367e+03
1.581059133333333421e+03
1.582012866666666696e+03
1.582048000000000002e+03
1.582312466666666751e+03
1.583827333333333399e+03
1.583861566666666704e+03
1.584766666666666652e+03
1.585117099999999937e+03
1.585638033333333397e+03
1.585672633333333351e+03
1.585785100000000057e+03
1.585830633333333253e+03
1.585854900000000043e+03
1.585949966666666569e+03
1.586321566666666740e+03
1.586676500000000033e+03
1.586709633333333386e+03
1.587214999999999918e+03
1.587266900000000078e+03
1.587314833333333354e+03
1.587980900000000020e+03
1.588118999999999915e+03
1.588211666666666588e+03
1.588409100000000080e+03
1.588423033333333251e+03
1.588994599999999991e+03
1.589456833333333407e+03
1.589838633333333291e+03
1.589848566666666557e+03
1.589856999999999971e+03
1.590096966666666731e+03
1.590528800000000047e+03
1.590558033333333242e+03
1.590586900000000014e+03
1.591575666666666621e+03
1.592391000000000076e+03
1.592405166666666673e+03
1.592443433333333360e+03
1.592480266666666694e+03
1.592633633333333364e+03
1.592644033333333255e+03
1.592649300000000039e+03
1.592693333333333385e+03
1.592702900000000000e+03
1.592714400000000069e+03
1.592807066666666742e+03
1.592827433333333374e+03
1.592982833333333247e+03
1.593390200000000050e+03
1.593461999999999989e+03
1.593762933333333422e+03
1.593955133333333379e+03
1.594450266666666721e+03
1.596071899999999914e+03
1.596235266666666575e+03
1.597373700000000099e+03
1.597727633333333415e+03
1.597841433333333271e+03
1.597950100000000020e+03
1.598001600000000053e+03
1.598028266666666696e+03
1.598576600000000099e+03
1.599291799999999967e+03
1.601489066666666758e+03
1.601933566666666593e+03
1.601957900000000109e+03
1.602387833333333447e+03
1.602424600000000055e+03
1.603053666666666686e+03
1.603124166666666724e+03
1.603820200000000114e+03
1.605134199999999964e+03
1.605341100000000097e+03
1.606474899999999934e+03
1.606799233333333405e+03
1.607447966666666616e+03
1.608008233333333237e+03
1.610275000000000091e+03
1.610431733333333341e+03
1.610702666666666573e+03
