# Supplementary material for: Laminar organization of cellular microcircuits modulating human interictal epileptiform discharges
Source: Nat Neurosci. 2026 Apr 30;29(6):1462–75. doi: 10.1038/s41593-026-02258-4 (PMC13246451; doi:10.1038/s41593-026-02258-4)
Supplement: Supplementary file 12 — Statistical Source Data. [file 41593_2026_2258_MOESM12_ESM.zip › ED3/ied_times_raster_6.txt]

3.815296875000000227e+02
3.820218750000000227e+02
3.833207031250000227e+02
4.032660156250000227e+02
4.119886718750000227e+02
4.126742187500000227e+02
4.232796875000000227e+02
4.285960937500000227e+02
4.381625000000000227e+02
4.400296875000000227e+02
4.406957031250000227e+02
4.682269531250000227e+02
4.687289062500000227e+02
4.774085937500000227e+02
4.803910156250000227e+02
4.810414062500000227e+02
4.858246093750000227e+02
4.897152343750000227e+02
5.042933593750000227e+02
5.094652343750000227e+02
5.128265625000000227e+02
5.134906250000000227e+02
5.202699218750000227e+02
5.289398437500000227e+02
5.301234375000000227e+02
5.332562500000000227e+02
5.337972656250000227e+02
5.343890625000000227e+02
5.468636718750000227e+02
5.505394531250000227e+02
5.515238281250000227e+02
5.600121093750000227e+02
5.608617187500000227e+02
5.621566406250000227e+02
5.784574218750000227e+02
5.847347656250000227e+02
5.911039062500000227e+02
6.027972656250000227e+02
6.065628906250000227e+02
6.074906250000000227e+02
6.118734375000000227e+02
6.124652343750000227e+02
6.130687500000000227e+02
6.164144531250000227e+02
6.169632812500000227e+02
6.212093750000000227e+02
6.217816406250000227e+02
6.257835937500000227e+02
6.292914062500000227e+02
6.341878906250000227e+02
6.439183593750000227e+02
6.482250000000000227e+02
6.538070312500000227e+02
6.577796875000000227e+02
6.587953125000000227e+02
6.593304687500000227e+02
6.659027343750000227e+02
6.720511718750000227e+02
6.762738281250000227e+02
6.774847656250000227e+02
6.806410156250000227e+02
6.871429687500000227e+02
6.876761718750000227e+02
6.913363281250000227e+02
6.918050781250000227e+02
6.958265625000000227e+02
6.978773437500000227e+02
7.108441406250000227e+02
7.142484375000000227e+02
7.147503906250000227e+02
7.157269531250000227e+02
7.173597656250000227e+02
7.179945312500000227e+02
7.189378906250000227e+02
7.287289062500000227e+02
7.328128906250000227e+02
7.338617187500000227e+02
7.412289062500000227e+02
7.422113281250000227e+02
7.443773437500000227e+02
7.580003906250000227e+02
7.653089843750000227e+02
7.658636718750000227e+02
7.811468750000000227e+02
7.904574218750000227e+02
7.935746093750000227e+02
7.945589843750000227e+02
7.964750000000000227e+02
7.971937500000000227e+02
7.976507812500000227e+02
7.981175781250000227e+02
7.991351562500000227e+02
8.029925781250000227e+02
8.034164062500000227e+02
8.064671875000000227e+02
8.070824218750000227e+02
8.079847656250000227e+02
8.087933593750000227e+02
8.093207031250000227e+02
8.278246093750000227e+02
8.352230468750000227e+02
8.391859375000000227e+02
8.464203125000000227e+02
8.553890625000000227e+02
8.559066406250000227e+02
8.574964843750000227e+02
8.755531250000000227e+02
8.777367187500000227e+02
8.787992187500000227e+02
8.811976562500000227e+02
8.833011718750000227e+02
8.838441406250000227e+02
8.883265625000000227e+02
8.955003906250000227e+02
8.989945312500000227e+02
9.019457031250000227e+02
9.024320312500000227e+02
9.054496093750000227e+02
9.102894531250000227e+02
9.118304687500000227e+02
9.152074218750000227e+02
9.171039062500000227e+02
9.180628906250000227e+02
9.189964843750000227e+02
9.194789062500000227e+02
9.217953125000000227e+02
9.222523437500000227e+02
9.231175781250000227e+02
9.236019531250000227e+02
9.240941406250000227e+02
9.246273437500000227e+02
9.256957031250000227e+02
9.261742187500000227e+02
9.297269531250000227e+02
9.329574218750000227e+02
9.343050781250000227e+02
9.407191406250000227e+02
9.428597656250000227e+02
9.465003906250000227e+02
9.474593750000000227e+02
9.481214843750000227e+02
9.487093750000000227e+02
9.503011718750000227e+02
9.516664062500000227e+02
9.578050781250000227e+02
9.645589843750000227e+02
9.696429687500000227e+02
9.700746093750000227e+02
9.706585937500000227e+02
9.712152343750000227e+02
9.725160156250000227e+02
9.744652343750000227e+02
9.790902343750000227e+02
9.815570312500000227e+02
9.821214843750000227e+02
9.825394531250000227e+02
9.857015625000000227e+02
9.909964843750000227e+02
9.945218750000000227e+02
9.953382812500000227e+02
9.959125000000000227e+02
9.989046875000000227e+02
1.002943750000000023e+03
1.005785546875000023e+03
1.006764062500000023e+03
1.014652734375000023e+03
1.016277734375000023e+03
1.019928125000000023e+03
1.021082421875000023e+03
1.021637109375000023e+03
1.024769921874999909e+03
1.028105859374999909e+03
1.028879296874999909e+03
1.040201562499999909e+03
1.040715234374999909e+03
1.042207421874999909e+03
1.043383203124999909e+03
1.044867578124999909e+03
1.045385156249999909e+03
1.049303124999999909e+03
1.049777734374999909e+03
1.050828515624999909e+03
1.052203515624999909e+03
1.052703515624999909e+03
1.053814843749999909e+03
1.054336328124999909e+03
1.055342187499999909e+03
1.056773828124999909e+03
1.065937890624999909e+03
1.066498437499999909e+03
1.067047265624999909e+03
1.067531640624999909e+03
1.069980859374999909e+03
1.070471093749999909e+03
1.072771874999999909e+03
1.073264062499999909e+03
1.073713281249999909e+03
1.074248437499999909e+03
1.074689843749999909e+03
1.078197656249999909e+03
1.078719140624999909e+03
1.079266015624999909e+03
1.080547265624999909e+03
1.084863671874999909e+03
1.095562890624999909e+03
1.096098046874999909e+03
1.097164453124999909e+03
1.098248437499999909e+03
1.098787499999999909e+03
1.100430078124999909e+03
1.101947656249999909e+03
1.102480859374999909e+03
1.104248437499999909e+03
1.104764062499999909e+03
1.106180078124999909e+03
1.107014062499999909e+03
1.108031640624999909e+03
1.108496484374999909e+03
1.116121484374999909e+03
1.116689843749999909e+03
1.117213281249999909e+03
1.118998437499999909e+03
1.125166406249999909e+03
1.126166406249999909e+03
1.129096093749999909e+03
1.131430078124999909e+03
1.133576562499999909e+03
1.134566796874999909e+03
1.135035546874999909e+03
1.135541406249999909e+03
1.136002343749999909e+03
1.142053124999999909e+03
1.144158593749999909e+03
1.147068749999999909e+03
1.147601953124999909e+03
1.149254296874999909e+03
1.150420312499999909e+03
1.153851953124999909e+03
1.155535546874999909e+03
1.156586328124999909e+03
1.158885156249999909e+03
1.159918359374999909e+03
1.161070703124999909e+03
1.161615624999999909e+03
1.164953515624999909e+03
1.167754296874999909e+03
1.169744531249999909e+03
1.170988671874999909e+03
1.172799218749999909e+03
1.175162499999999909e+03
1.175762109374999909e+03
1.178557031249999909e+03
1.179678124999999909e+03
1.181937890624999909e+03
1.190846093749999909e+03
1.196590234374999909e+03
1.196957421874999909e+03
1.199170312499999909e+03
1.201369531249999909e+03
1.203035546874999909e+03
1.203508203124999909e+03
1.209473046874999909e+03
1.210476953124999909e+03
1.212283593749999909e+03
1.217611718749999909e+03
1.218644921874999909e+03
1.219287499999999909e+03
1.224646874999999909e+03
1.225279687499999909e+03
1.225996484374999909e+03
1.228404687499999909e+03
1.230340234374999909e+03
1.231264062499999909e+03
1.232148828124999909e+03
1.233414453124999909e+03
1.237381249999999909e+03
1.237947656249999909e+03
1.240291406249999909e+03
1.241314843749999909e+03
1.241766015624999909e+03
1.242781640624999909e+03
1.243348046874999909e+03
1.243912499999999909e+03
1.245531640624999909e+03
1.246807031249999909e+03
1.247455468749999909e+03
1.249064843749999909e+03
1.252482812499999909e+03
1.253348046874999909e+03
1.257516015624999909e+03
1.260928124999999909e+03
1.261715234374999909e+03
1.262605859374999909e+03
1.266332421874999909e+03
1.277529687499999909e+03
1.279332421874999909e+03
1.279883203124999909e+03
1.281406640624999909e+03
1.282484765624999909e+03
1.284416406249999909e+03
1.289916406249999909e+03
1.290533593749999909e+03
1.294047265624999909e+03
1.294463281249999909e+03
1.294943749999999909e+03
1.299498437499999909e+03
1.299996484374999909e+03
1.300420312499999909e+03
1.339760156249999909e+03
