# Supplementary material for: Laminar organization of cellular microcircuits modulating human interictal epileptiform discharges
Source: Nat Neurosci. 2026 Apr 30;29(6):1462–75. doi: 10.1038/s41593-026-02258-4 (PMC13246451; doi:10.1038/s41593-026-02258-4)
Supplement: Supplementary file 12 — Statistical Source Data. [file 41593_2026_2258_MOESM12_ESM.zip › ED3/neuron_spks_raster_8.txt]

2.465466999999999871e+02
2.669171999999999798e+02
2.754096333333333178e+02
2.949796999999999798e+02
2.954717666666666673e+02
3.038082999999999743e+02
3.042559999999999718e+02
3.045878000000000156e+02
3.053730333333333533e+02
3.056159333333333166e+02
3.079597333333333609e+02
3.086240000000000236e+02
3.088020333333333269e+02
3.109236999999999966e+02
3.114202666666666914e+02
3.151235333333333415e+02
3.244282666666666728e+02
3.739032333333333327e+02
3.937428333333333512e+02
3.976149333333333402e+02
3.991410333333333256e+02
4.300487333333333595e+02
4.345893333333333430e+02
4.450899999999999750e+02
4.538212666666666451e+02
4.569667000000000030e+02
4.613967999999999847e+02
4.623119666666666490e+02
4.670942000000000007e+02
4.696654666666666458e+02
4.698394666666666808e+02
4.723645000000000209e+02
4.746588333333333480e+02
4.755428333333333057e+02
4.774307999999999765e+02
4.775860000000000127e+02
4.777790333333333592e+02
4.781466666666666470e+02
4.781810666666666521e+02
4.786886666666666770e+02
4.802535666666666430e+02
4.803057999999999765e+02
4.815458666666666545e+02
4.824547333333333086e+02
4.839601999999999862e+02
4.887302000000000248e+02
4.922035999999999945e+02
5.231117333333332908e+02
5.668472666666666555e+02
5.730129666666666708e+02
5.842511666666666770e+02
5.866498000000000275e+02
6.061223999999999705e+02
6.126982666666666546e+02
6.219414000000000442e+02
6.233388999999999669e+02
6.272754999999999654e+02
6.498858333333333803e+02
6.583863999999999805e+02
6.662291999999999916e+02
6.813279999999999745e+02
7.069736000000000331e+02
7.564709666666666408e+02
7.569063333333333503e+02
7.603252333333333581e+02
7.612433666666667023e+02
7.625592000000000326e+02
7.629303666666667141e+02
7.652969000000000506e+02
7.662246000000000095e+02
7.663367666666666764e+02
7.727316666666666833e+02
7.754756999999999607e+02
7.758180333333333465e+02
7.762867999999999711e+02
7.782544666666666444e+02
7.804312333333333527e+02
7.812476333333332832e+02
7.815453999999999724e+02
7.833445666666666511e+02
7.839162666666666155e+02
7.855100666666667166e+02
7.864535333333333256e+02
7.906677666666666937e+02
7.917600333333333538e+02
7.918681666666666388e+02
7.920273666666666941e+02
7.924310666666666521e+02
7.927328999999999724e+02
7.931029999999999518e+02
7.931598666666666304e+02
7.934863666666666404e+02
7.936625666666666348e+02
7.943890000000000100e+02
7.953152333333333672e+02
7.953564000000000078e+02
7.956811666666666270e+02
7.960355666666666821e+02
8.000990000000000464e+02
8.029426666666666961e+02
8.030336999999999534e+02
8.050175000000000409e+02
8.058449000000000524e+02
8.073430666666666866e+02
8.082354666666666390e+02
8.082857666666666319e+02
8.087702666666666573e+02
8.105496333333333041e+02
8.111584666666666408e+02
8.114859999999999900e+02
8.119790000000000418e+02
8.140484000000000151e+02
8.143809333333333598e+02
8.160205333333333328e+02
8.173183666666666340e+02
8.175742333333333818e+02
8.183260999999999967e+02
8.185865000000000009e+02
8.196375000000000455e+02
8.215780333333333374e+02
8.238834000000000515e+02
8.245509333333333188e+02
8.259298666666666122e+02
8.264127666666666983e+02
8.276332333333333509e+02
8.282728333333333239e+02
8.283589333333333116e+02
8.286439333333332797e+02
8.288869999999999436e+02
8.291579666666666526e+02
8.292093333333333476e+02
8.293331666666666706e+02
8.298666333333333114e+02
8.300269666666666808e+02
8.307799666666666099e+02
8.308170000000000073e+02
8.308189333333333479e+02
8.312219999999999800e+02
8.313172666666666828e+02
8.313844333333332770e+02
8.321449666666666189e+02
8.324392666666666400e+02
8.330475999999999885e+02
8.338595333333333883e+02
8.347785333333333710e+02
8.348147000000000162e+02
8.352613999999999805e+02
8.361102666666666892e+02
8.364726666666666688e+02
8.367084333333333461e+02
8.372644000000000233e+02
8.378769333333333407e+02
8.379569333333333816e+02
8.389334333333333689e+02
8.390767666666666855e+02
8.391670000000000300e+02
8.394508333333333212e+02
8.400196999999999434e+02
8.408840666666666266e+02
8.409365666666666357e+02
8.413027666666666846e+02
8.417458000000000311e+02
8.426780333333333601e+02
8.428614999999999782e+02
8.429317333333333409e+02
8.430088333333333139e+02
8.430473666666666759e+02
8.440682333333332963e+02
8.447763333333333549e+02
8.454977666666666209e+02
8.457544000000000324e+02
8.478718000000000075e+02
8.479986000000000104e+02
8.481784999999999854e+02
8.492620333333333065e+02
8.503302666666667164e+02
8.507036000000000513e+02
8.511222666666666328e+02
8.517263000000000375e+02
8.518011333333333823e+02
8.518732666666667228e+02
8.519217666666667128e+02
8.521850666666666712e+02
8.522207333333333281e+02
8.523180333333333465e+02
8.525194999999999936e+02
8.526819000000000415e+02
8.531461000000000467e+02
8.534110666666666702e+02
8.534569999999999936e+02
8.540626666666667006e+02
8.541048666666666804e+02
8.547461333333333187e+02
8.548904333333333625e+02
8.550753333333333330e+02
8.557547666666666828e+02
8.560036999999999807e+02
8.565576333333333423e+02
8.566850333333333083e+02
8.567885999999999740e+02
8.568211333333333641e+02
8.569813666666666450e+02
8.570489333333333661e+02
8.570624000000000251e+02
8.571553333333333740e+02
8.577576999999999998e+02
8.581906666666666297e+02
8.585111333333333050e+02
8.587886333333333369e+02
8.588485333333333074e+02
8.590082999999999629e+02
8.596386666666667224e+02
8.601882333333333008e+02
8.602389333333333070e+02
8.602949999999999591e+02
8.606597000000000435e+02
8.608102333333333718e+02
8.609865333333333410e+02
8.610289000000000215e+02
8.616989666666667063e+02
8.621886666666666770e+02
8.624841000000000122e+02
8.625978666666666186e+02
8.628083666666666431e+02
8.628484333333333325e+02
8.629684666666666999e+02
8.632279333333333398e+02
8.632853000000000065e+02
8.638989333333333889e+02
8.639965333333333319e+02
8.646001333333333605e+02
8.646588333333332912e+02
8.648993000000000393e+02
8.649965666666666948e+02
8.651149000000000342e+02
8.651689333333333707e+02
8.654897666666666964e+02
8.656977000000000544e+02
8.661485999999999876e+02
8.662632333333333463e+02
8.664272333333333336e+02
8.665728000000000293e+02
8.668156999999999925e+02
8.669190666666667084e+02
8.670241333333333387e+02
8.670611666666666224e+02
8.673320999999999685e+02
8.674329666666666299e+02
8.675483000000000402e+02
8.678359333333332870e+02
8.679828999999999724e+02
8.680268333333333430e+02
8.680968000000000302e+02
8.681986000000000558e+02
8.684984333333333097e+02
8.685621333333333496e+02
8.686019333333333634e+02
8.686722333333333381e+02
8.689683999999999742e+02
8.691912666666667064e+02
8.692729000000000497e+02
8.695724999999999909e+02
8.698464666666666290e+02
8.700044000000000324e+02
8.701367999999999938e+02
8.703944333333333816e+02
8.705352333333332808e+02
8.705814666666666426e+02
8.706834999999999809e+02
8.708207666666667137e+02
8.709388333333333776e+02
8.710613666666666859e+02
8.712587999999999511e+02
8.715309666666666999e+02
8.716200666666666166e+02
8.722913333333333412e+02
8.723739000000000487e+02
8.725229333333332988e+02
8.726856999999999971e+02
8.727287333333333663e+02
8.727680000000000291e+02
8.730450333333333219e+02
8.731663666666667041e+02
8.732404666666666344e+02
8.733270666666666102e+02
8.734744333333333088e+02
8.736096666666666124e+02
8.736697666666666464e+02
8.738659000000000106e+02
8.742813666666667132e+02
8.744705666666666275e+02
8.746510666666666793e+02
8.748925333333332901e+02
8.749667333333333090e+02
8.750126333333333832e+02
8.750616999999999734e+02
8.754152333333333900e+02
8.754561666666667179e+02
8.755455333333333101e+02
8.755813000000000557e+02
8.756543000000000347e+02
8.757509666666666135e+02
8.761662999999999784e+02
8.762628333333333330e+02
8.764682333333333872e+02
8.766313333333333730e+02
8.768803333333332830e+02
8.771354666666666162e+02
8.771695666666666966e+02
8.772213666666666541e+02
8.773268333333332976e+02
8.775200999999999567e+02
8.775676999999999452e+02
8.777029333333333625e+02
8.777981666666667024e+02
8.778423666666666350e+02
8.780113999999999805e+02
8.780707999999999629e+02
8.781053666666666686e+02
8.782115000000000009e+02
8.788850999999999658e+02
8.792178000000000111e+02
8.792867333333333590e+02
8.793687999999999647e+02
8.796283666666666932e+02
8.797596999999999525e+02
8.799409000000000560e+02
8.799710000000000036e+02
8.800027333333333672e+02
8.800685333333333347e+02
8.801364333333333434e+02
8.801865333333333865e+02
8.806233666666666977e+02
8.808905333333333374e+02
8.810436333333333323e+02
8.816169333333333498e+02
8.816955000000000382e+02
8.817349333333332879e+02
8.817756000000000540e+02
8.818139333333333525e+02
8.820505666666666684e+02
8.821713333333333367e+02
8.822290000000000418e+02
8.822865000000000464e+02
8.824447000000000116e+02
8.825939666666666881e+02
8.827223000000000184e+02
8.830830666666666957e+02
8.831270333333333156e+02
8.832569999999999482e+02
8.835018666666666149e+02
8.835793999999999642e+02
8.837142666666666173e+02
8.839320666666666284e+02
8.839712666666666792e+02
8.841956000000000131e+02
8.843513333333332866e+02
8.844093000000000302e+02
8.848314000000000306e+02
8.851432999999999538e+02
8.855880666666666912e+02
8.856575000000000273e+02
8.858671000000000504e+02
8.859107666666666319e+02
8.859737333333333709e+02
8.860502000000000180e+02
8.861109333333333780e+02
8.863462333333333163e+02
8.864690000000000509e+02
8.867328333333333603e+02
8.867911000000000286e+02
8.869107666666666319e+02
8.873059333333333143e+02
8.873499666666666599e+02
8.873980999999999995e+02
8.878416666666666970e+02
8.878698000000000548e+02
8.879722666666666555e+02
8.879951999999999543e+02
8.880321666666666260e+02
8.880790666666666766e+02
8.883015666666666448e+02
8.883638666666666950e+02
8.884897333333333336e+02
8.891848999999999705e+02
8.895609333333333097e+02
8.897068666666666559e+02
8.897908333333333530e+02
8.898690000000000282e+02
8.900588333333333821e+02
8.901347333333333154e+02
8.901811666666666270e+02
8.902911000000000286e+02
8.903846999999999525e+02
8.905420666666666420e+02
8.906395999999999731e+02
8.907220333333333429e+02
8.909065666666666630e+02
8.914450666666666621e+02
8.916459666666667090e+02
8.919490666666666812e+02
8.920422999999999547e+02
8.920778333333333876e+02
8.922241999999999962e+02
8.923392666666666173e+02
8.925322666666667146e+02
8.925535999999999603e+02
8.926359666666667181e+02
8.927283333333333530e+02
8.927641333333333478e+02
8.928165000000000191e+02
8.931428666666666913e+02
8.935882333333332781e+02
8.938754999999999882e+02
8.940068666666666104e+02
8.940384666666666362e+02
8.941231666666666342e+02
8.944846333333333632e+02
8.945135000000000218e+02
8.945901666666666188e+02
8.946334000000000515e+02
8.946952333333333627e+02
8.947551666666666961e+02
8.948224999999999909e+02
8.949143666666666377e+02
8.949891999999999825e+02
8.950744666666666944e+02
8.953736999999999853e+02
8.955059666666667226e+02
8.956071666666666715e+02
8.956620000000000346e+02
8.957216666666666924e+02
8.958060333333332892e+02
8.960820666666667194e+02
8.961194333333332906e+02
8.962095666666666602e+02
8.964133000000000493e+02
8.965023333333333539e+02
8.965881666666666661e+02
8.969008666666666159e+02
8.974162000000000035e+02
8.974975666666666712e+02
8.978970333333332974e+02
8.980999333333332970e+02
8.981384666666666590e+02
8.981838666666666313e+02
8.982548333333332948e+02
8.982862999999999829e+02
8.986059999999999945e+02
8.986526999999999816e+02
8.988712666666666564e+02
8.989139000000000124e+02
8.990956333333333532e+02
8.995544999999999618e+02
8.997256333333333487e+02
9.000720666666666148e+02
9.001415666666666766e+02
9.001980999999999540e+02
9.002238333333333458e+02
9.003064666666666653e+02
9.005756333333333714e+02
9.006055000000000064e+02
9.006864666666666608e+02
9.008201999999999998e+02
9.009615666666666129e+02
9.009713333333332912e+02
9.011373999999999569e+02
9.012002666666667210e+02
9.012605999999999540e+02
9.016743000000000166e+02
9.017389666666666699e+02
9.018833333333333258e+02
9.023644000000000460e+02
9.024310333333332892e+02
9.029139666666666244e+02
9.029308333333333394e+02
9.029951333333333423e+02
9.030716333333333523e+02
9.031231999999999971e+02
9.031513999999999669e+02
9.034293666666666240e+02
9.035236333333333505e+02
9.038338999999999714e+02
9.042095000000000482e+02
9.042689000000000306e+02
9.043830666666666502e+02
9.046477999999999611e+02
9.048355333333333874e+02
9.049441333333332977e+02
9.050386666666666997e+02
9.051462999999999965e+02
9.051892666666666400e+02
9.052599333333333789e+02
9.052635666666666339e+02
9.053908666666666250e+02
9.054809333333333825e+02
9.057628666666666959e+02
9.057851000000000568e+02
9.059017666666666173e+02
9.060554666666666890e+02
9.061559333333333370e+02
9.064063333333333503e+02
9.064349333333333334e+02
9.065143333333332976e+02
9.066527999999999565e+02
9.070250999999999522e+02
9.070583333333332803e+02
9.071904666666666799e+02
9.074610333333333756e+02
9.075178333333333285e+02
9.075426333333333559e+02
9.076263666666666268e+02
9.076868666666666741e+02
9.078438333333333503e+02
9.079112666666666200e+02
9.079718666666666422e+02
9.080428000000000566e+02
9.082485666666666475e+02
9.088872000000000071e+02
9.090455666666666730e+02
9.093292333333333772e+02
9.093899999999999864e+02
9.094532000000000380e+02
9.095090000000000146e+02
9.095914000000000215e+02
9.096432333333333418e+02
9.098001333333332923e+02
9.099497000000000071e+02
9.099845000000000255e+02
9.100408999999999651e+02
9.101286333333333687e+02
9.102148666666666941e+02
9.103083333333332803e+02
9.104533333333333758e+02
9.105814666666666426e+02
9.106683666666666568e+02
9.108817999999999984e+02
9.109371999999999616e+02
9.110913333333332957e+02
9.113156666666666297e+02
9.113529666666667026e+02
9.114308999999999514e+02
9.114932333333333645e+02
9.118470666666667057e+02
9.119273666666666713e+02
9.120312999999999874e+02
9.120959333333332779e+02
9.121563666666667132e+02
9.123236666666666679e+02
9.124764000000000124e+02
9.126189666666666653e+02
9.128750666666666120e+02
9.129710666666666157e+02
9.130499333333333425e+02
9.133492999999999711e+02
9.134031999999999698e+02
9.134587333333333845e+02
9.135042333333333318e+02
9.136042666666667174e+02
9.136901666666666415e+02
9.137315666666667084e+02
9.138865666666666812e+02
9.140746666666666442e+02
9.141864000000000487e+02
9.142904999999999518e+02
9.143838666666666768e+02
9.144361333333333732e+02
9.145025333333333037e+02
9.146977666666666664e+02
9.157821000000000140e+02
9.159937666666667155e+02
9.166838999999999942e+02
9.167094333333333225e+02
9.168549000000000433e+02
9.170995000000000346e+02
9.175030000000000427e+02
9.178356666666666115e+02
9.179139333333333752e+02
9.184334999999999809e+02
9.185000666666666120e+02
9.193641999999999825e+02
9.194132333333333236e+02
9.194547000000000025e+02
9.198087000000000444e+02
9.199186333333333323e+02
9.205090666666666266e+02
9.210453999999999724e+02
9.211814333333333025e+02
9.212361666666666906e+02
9.213403666666666822e+02
9.217269000000000005e+02
9.220625999999999749e+02
9.220992666666667219e+02
9.221724333333332879e+02
9.231982000000000426e+02
9.235398000000000138e+02
9.244084666666666408e+02
9.244427666666666710e+02
9.245184333333332916e+02
9.246610666666666702e+02
9.248346999999999980e+02
9.251444666666666308e+02
9.251895666666666784e+02
9.256540666666667221e+02
9.262623666666667077e+02
9.264457333333333509e+02
9.264846999999999753e+02
9.265371999999999844e+02
9.265790333333333137e+02
9.271233999999999469e+02
9.273049333333333379e+02
9.273221666666667033e+02
9.273831999999999880e+02
9.273981333333333623e+02
9.282421666666666624e+02
9.283551666666667188e+02
9.285188666666666677e+02
9.286312000000000353e+02
9.287423666666666122e+02
9.289408666666666932e+02
9.290851999999999862e+02
9.291882666666666637e+02
9.292661000000000513e+02
9.294375333333333629e+02
9.294592000000000098e+02
9.296653000000000020e+02
9.299597999999999729e+02
9.311582666666666910e+02
9.312856666666666570e+02
9.317065666666666175e+02
9.322693000000000438e+02
9.325179666666666662e+02
9.329543666666667150e+02
9.330276000000000067e+02
9.333287000000000262e+02
9.333553333333333057e+02
9.334318666666666786e+02
9.334505000000000337e+02
9.336533333333333076e+02
9.337001666666666324e+02
9.338353333333333239e+02
9.339551333333333787e+02
9.343913000000000011e+02
9.344402000000000044e+02
9.344879333333333307e+02
9.351764666666666699e+02
9.351965666666666266e+02
9.352308666666666568e+02
9.352517000000000280e+02
9.353165333333333820e+02
9.354399333333333288e+02
9.355986666666666451e+02
9.356341333333333523e+02
9.360013000000000147e+02
9.360702999999999747e+02
9.361254000000000133e+02
9.368717666666666446e+02
9.371913666666666813e+02
9.372505333333333510e+02
9.376828000000000429e+02
9.377636333333333596e+02
9.378341000000000349e+02
9.379186666666666952e+02
9.379731000000000449e+02
9.381151999999999589e+02
9.383215666666666266e+02
9.386081000000000358e+02
9.386762333333333572e+02
9.388579333333333352e+02
9.390650666666666666e+02
9.391344333333332770e+02
9.392544000000000324e+02
9.393269666666666353e+02
9.396294333333332816e+02
9.399578666666666322e+02
9.402783333333333076e+02
9.404788666666667041e+02
9.405682333333332963e+02
9.406179666666666890e+02
9.406703666666667232e+02
9.409305666666666639e+02
9.410789999999999509e+02
9.411224666666666963e+02
9.412175333333333356e+02
9.412627666666667210e+02
9.416170666666666875e+02
9.416425666666666530e+02
9.417010666666666339e+02
9.417525333333333037e+02
9.418570666666666966e+02
9.418779333333333170e+02
9.420164999999999509e+02
9.421269333333333407e+02
9.421522666666667192e+02
9.423297333333333654e+02
9.424656666666667206e+02
9.425354333333333443e+02
9.427022333333333108e+02
9.430095333333333656e+02
9.430513333333333321e+02
9.430918000000000347e+02
9.431675000000000182e+02
9.434304666666666890e+02
9.435253999999999905e+02
9.435735666666666930e+02
9.436310999999999467e+02
9.437562000000000353e+02
9.439400333333333037e+02
9.439665666666667221e+02
9.440248000000000275e+02
9.440802666666667164e+02
9.441065666666667084e+02
9.442160666666666202e+02
9.446315333333333228e+02
9.446882333333333008e+02
9.447310666666667203e+02
9.448029333333333852e+02
9.452007999999999583e+02
9.452282666666666273e+02
9.452996666666666670e+02
9.453471666666666806e+02
9.454583333333333712e+02
9.455815999999999804e+02
9.456313999999999851e+02
9.457905666666666775e+02
9.462692666666666810e+02
9.463849000000000160e+02
9.465175666666666530e+02
9.468365999999999758e+02
9.468749333333333880e+02
9.469214666666666744e+02
9.473646999999999707e+02
9.473956666666666706e+02
9.474458666666666886e+02
9.475031333333333805e+02
9.476176000000000386e+02
9.477344333333332997e+02
9.480153333333333876e+02
9.490406333333332896e+02
9.493729666666666844e+02
9.495419333333333043e+02
9.495667333333333318e+02
9.495888333333333549e+02
9.496240666666666357e+02
9.496697666666666464e+02
9.497000333333332946e+02
9.500789666666667017e+02
9.501109000000000151e+02
9.507599999999999909e+02
9.508379666666667163e+02
9.509958000000000311e+02
9.514907333333333099e+02
9.515295666666667103e+02
9.515716999999999643e+02
9.519283000000000357e+02
9.519679999999999609e+02
9.520358666666667204e+02
9.520531666666666979e+02
9.522001666666666324e+02
9.522377999999999929e+02
9.523060333333332892e+02
9.524023666666666941e+02
9.533896333333333359e+02
9.534545333333333019e+02
9.538075666666666166e+02
9.541005666666666230e+02
9.541324666666666872e+02
9.542745999999999640e+02
9.548176999999999452e+02
9.549177666666666937e+02
9.552431000000000267e+02
9.553480333333333192e+02
9.553994666666666262e+02
9.554502333333333581e+02
9.556064000000000078e+02
9.557491666666666106e+02
9.557599000000000160e+02
9.557886333333333369e+02
9.558165999999999940e+02
9.558782333333333554e+02
9.559314666666666653e+02
9.561849333333333334e+02
9.562348333333333130e+02
9.563295666666666648e+02
9.566296666666667079e+02
9.569534999999999627e+02
9.570040333333333820e+02
9.574656666666667206e+02
9.579193000000000211e+02
9.580102333333333036e+02
9.580685666666666975e+02
9.583901666666666870e+02
9.587656333333333123e+02
9.587926666666667188e+02
9.588616666666666788e+02
9.590146666666666988e+02
9.593745000000000118e+02
9.594871333333333041e+02
9.595232666666667001e+02
9.597886999999999489e+02
9.598491999999999962e+02
9.599705999999999904e+02
9.600965999999999667e+02
9.603683333333333394e+02
9.604148000000000138e+02
9.604950333333333674e+02
9.609031333333333578e+02
9.609289999999999736e+02
9.610571666666667170e+02
9.613695999999999913e+02
9.615545666666666875e+02
9.616100333333333765e+02
9.616878333333332876e+02
9.617860333333333074e+02
9.625343333333332794e+02
9.626189000000000533e+02
9.626435666666666293e+02
9.626908333333333303e+02
9.636023999999999887e+02
9.636788999999999987e+02
9.638084333333333689e+02
9.638576333333332968e+02
9.640712666666667019e+02
9.652951000000000477e+02
9.659043000000000347e+02
9.661257000000000517e+02
9.671591666666666924e+02
9.684813333333332821e+02
9.686018666666666377e+02
9.686826333333333423e+02
9.701722666666667010e+02
9.701858999999999469e+02
9.703134333333333643e+02
9.707796333333333223e+02
9.715024666666666917e+02
9.724302333333333763e+02
9.727532333333333554e+02
9.727632333333333463e+02
9.727858666666667204e+02
9.728547666666667055e+02
9.729498666666667077e+02
9.739470333333333656e+02
9.746922333333333199e+02
9.747858999999999696e+02
9.748447999999999638e+02
9.761984666666667181e+02
9.763218000000000529e+02
9.763788666666666813e+02
9.764257666666666182e+02
9.768795999999999822e+02
9.780507666666666182e+02
9.793215333333333774e+02
9.794503333333333330e+02
9.805061666666666724e+02
9.805533666666666477e+02
9.806231333333333851e+02
9.807503000000000384e+02
9.810766333333333478e+02
9.812838333333332912e+02
9.813332000000000335e+02
9.815842000000000098e+02
9.818388666666667177e+02
9.825122666666666191e+02
9.825251666666666779e+02
9.826497000000000526e+02
9.829556000000000040e+02
9.830333666666666659e+02
9.833618666666666286e+02
9.833954999999999700e+02
9.834407999999999674e+02
9.835689999999999600e+02
9.837576000000000249e+02
9.838206666666666251e+02
9.854977999999999838e+02
9.856607666666666319e+02
9.860170666666666648e+02
9.864117333333333590e+02
9.864817000000000462e+02
9.865058999999999969e+02
9.870991000000000213e+02
9.871974333333333789e+02
9.875788333333333640e+02
9.876458666666666204e+02
9.879273666666666713e+02
9.879584333333333461e+02
9.881224333333333334e+02
9.884945333333333792e+02
9.886229666666666844e+02
9.886792666666666491e+02
9.888336666666666588e+02
9.902315333333333456e+02
9.903925000000000409e+02
9.904339999999999691e+02
9.904666666666666970e+02
9.905863333333333003e+02
9.908234666666667181e+02
9.912223999999999933e+02
9.912394666666666581e+02
9.913097666666666328e+02
9.913832999999999629e+02
9.913899999999999864e+02
9.914460000000000264e+02
9.914600333333332856e+02
9.917226333333333059e+02
9.920790666666666766e+02
9.922168666666666468e+02
9.924074666666666644e+02
9.925141999999999598e+02
9.925670000000000073e+02
9.926361666666666679e+02
9.927429333333333261e+02
9.928022999999999456e+02
9.933016333333333705e+02
9.933650333333333720e+02
9.934720666666667057e+02
9.934923000000000002e+02
9.943474666666667190e+02
9.946915000000000191e+02
9.947217666666666673e+02
9.947475666666666712e+02
9.948565666666667084e+02
9.951210666666667066e+02
9.952264333333333752e+02
9.952728333333333239e+02
9.953449666666666644e+02
9.955747666666666191e+02
9.959206666666666479e+02
9.959447000000000116e+02
9.971767333333333454e+02
9.971876333333333378e+02
9.972527000000000044e+02
9.973258666666666841e+02
9.974853666666666641e+02
9.977139333333333298e+02
9.978671333333332996e+02
9.981907333333333554e+02
9.984899333333332834e+02
9.986894999999999527e+02
9.990405666666666775e+02
9.990860000000000127e+02
9.991486666666667134e+02
9.991877333333333127e+02
9.994728000000000065e+02
9.995015666666666903e+02
9.995615666666666357e+02
9.996463333333333594e+02
9.997216666666666924e+02
1.001238533333333294e+03
1.001277766666666707e+03
1.001325833333333321e+03
1.001396033333333321e+03
1.001452566666666712e+03
1.001826433333333284e+03
1.001878433333333305e+03
1.001966533333333359e+03
1.002034300000000030e+03
1.002324066666666681e+03
1.002421399999999949e+03
1.002467800000000011e+03
1.002829566666666665e+03
1.002841300000000047e+03
1.002987399999999980e+03
1.003430600000000027e+03
1.003443866666666622e+03
1.003506566666666686e+03
1.003574033333333318e+03
1.003633000000000038e+03
1.003902866666666682e+03
1.004033133333333353e+03
1.004219633333333377e+03
1.004310433333333322e+03
1.004364133333333371e+03
1.004814466666666704e+03
1.004877633333333279e+03
1.005675133333333292e+03
1.005813833333333378e+03
1.005837466666666614e+03
1.006183666666666682e+03
1.006194766666666624e+03
1.006225299999999947e+03
1.006321400000000040e+03
1.006504966666666633e+03
1.006609266666666713e+03
1.006690866666666693e+03
1.006818566666666698e+03
1.006898299999999949e+03
1.007594366666666701e+03
1.007965633333333358e+03
1.007985599999999977e+03
1.008022166666666635e+03
1.008141499999999951e+03
1.008520466666666721e+03
1.008615800000000036e+03
1.008811933333333286e+03
1.008879933333333383e+03
1.008970466666666653e+03
1.009011499999999955e+03
1.009183166666666693e+03
1.010256833333333361e+03
1.010879099999999994e+03
1.010923666666666691e+03
1.010958700000000022e+03
1.011031799999999976e+03
1.011053300000000036e+03
1.011114666666666722e+03
1.011335466666666662e+03
1.011685799999999972e+03
1.011704833333333340e+03
1.011770099999999957e+03
1.011815966666666668e+03
1.011921666666666624e+03
1.012010066666666717e+03
1.012465066666666644e+03
1.012593600000000038e+03
1.012739799999999946e+03
1.013043433333333383e+03
1.013198533333333330e+03
1.013212666666666678e+03
1.013291200000000003e+03
1.013470933333333278e+03
1.013504533333333370e+03
1.013612033333333329e+03
1.013647466666666674e+03
1.013689666666666653e+03
1.013730166666666719e+03
1.013755066666666721e+03
1.013842366666666635e+03
1.013911899999999946e+03
1.014170499999999947e+03
1.014185033333333308e+03
1.014248833333333323e+03
1.014907966666666653e+03
1.015036466666666684e+03
1.015103966666666679e+03
1.015568633333333310e+03
1.015628000000000043e+03
1.015699100000000044e+03
1.016076266666666697e+03
1.016193333333333385e+03
1.016279033333333359e+03
1.016389466666666635e+03
1.016495199999999954e+03
1.016673300000000040e+03
1.016795533333333310e+03
1.016923266666666677e+03
1.017064033333333327e+03
1.017156866666666701e+03
1.017936433333333298e+03
1.018558499999999981e+03
1.018833533333333321e+03
1.020005066666666721e+03
1.020236700000000042e+03
1.020959699999999998e+03
1.021823700000000031e+03
1.021889433333333386e+03
1.021913666666666700e+03
1.021957033333333356e+03
1.021970466666666653e+03
1.022341266666666684e+03
1.022737033333333329e+03
1.023910700000000020e+03
1.023945666666666625e+03
1.023977833333333365e+03
1.024058166666666693e+03
1.024126199999999926e+03
1.024520199999999932e+03
1.024550433333333331e+03
1.024674966666666705e+03
1.024797033333333275e+03
1.025026100000000042e+03
1.026577666666666573e+03
1.026595066666666753e+03
1.026666566666666768e+03
1.028034433333333254e+03
1.028089466666666567e+03
1.028142566666666653e+03
1.028387733333333244e+03
1.028445099999999911e+03
1.028535233333333281e+03
1.028637733333333244e+03
1.028909333333333279e+03
1.029013200000000097e+03
1.029328533333333326e+03
1.030440766666666605e+03
1.031217066666666597e+03
1.031343966666666574e+03
1.032044366666666747e+03
1.032508266666666714e+03
1.033268499999999904e+03
1.033381166666666559e+03
1.033570766666666714e+03
1.033594533333333402e+03
1.033692399999999907e+03
1.033712233333333415e+03
1.034164266666666663e+03
1.034174066666666704e+03
1.034211766666666563e+03
1.034335299999999961e+03
1.034467000000000098e+03
1.034691066666666757e+03
1.034740833333333285e+03
1.035543133333333344e+03
1.036098866666666709e+03
1.036383533333333389e+03
1.036487399999999980e+03
1.036498499999999922e+03
1.036890433333333249e+03
1.036902299999999968e+03
1.037600500000000011e+03
1.037677933333333385e+03
1.038488533333333407e+03
1.038512500000000045e+03
1.038581666666666706e+03
1.038603633333333391e+03
1.038842599999999948e+03
1.038867966666666689e+03
1.038943600000000060e+03
1.038987333333333254e+03
1.039388533333333271e+03
1.039408133333333353e+03
1.039750833333333276e+03
1.040684633333333295e+03
1.040902466666666669e+03
1.040978533333333417e+03
1.041044733333333397e+03
1.041155033333333222e+03
1.041493799999999965e+03
1.041561866666666674e+03
1.041622033333333320e+03
1.041780600000000049e+03
1.042097933333333231e+03
1.043516666666666652e+03
1.043526800000000094e+03
1.043542500000000018e+03
1.043612000000000080e+03
1.043682066666666742e+03
1.043712333333333390e+03
1.044981766666666772e+03
1.045313533333333226e+03
1.045344133333333275e+03
1.045407466666666778e+03
1.045432833333333292e+03
1.045694400000000087e+03
1.045977133333333313e+03
1.046079766666666728e+03
1.046149633333333441e+03
1.047277766666666594e+03
1.047418933333333371e+03
1.047431900000000041e+03
1.048201633333333348e+03
1.048210766666666586e+03
1.048263099999999895e+03
1.048300033333333431e+03
1.048366966666666713e+03
1.048437500000000000e+03
1.049617633333333288e+03
1.049741366666666636e+03
1.050063933333333352e+03
1.050076299999999947e+03
1.050113900000000058e+03
1.050126700000000028e+03
1.050343133333333299e+03
1.050358033333333424e+03
1.050465566666666746e+03
1.050488033333333306e+03
1.050529099999999971e+03
1.050606033333333244e+03
1.051420000000000073e+03
1.051470666666666602e+03
1.051830166666666628e+03
1.051923966666666729e+03
1.052073000000000093e+03
1.052085833333333312e+03
1.052214066666666668e+03
1.052439133333333302e+03
1.053125600000000077e+03
1.053182600000000093e+03
1.053358266666666623e+03
1.054096700000000055e+03
1.054124466666666649e+03
1.054570733333333237e+03
1.054585466666666662e+03
1.054875166666666701e+03
1.054916966666666667e+03
1.054969299999999976e+03
1.055520366666666632e+03
1.055556599999999889e+03
1.055915999999999940e+03
1.055944799999999987e+03
1.056033133333333353e+03
1.056490566666666609e+03
1.056500399999999900e+03
1.057449266666666745e+03
1.057936033333333398e+03
1.057949733333333370e+03
1.058339233333333368e+03
1.058440333333333228e+03
1.058489033333333282e+03
1.059136199999999917e+03
1.059161299999999983e+03
1.059329633333333277e+03
1.059435633333333271e+03
1.060359466666666776e+03
1.060422000000000025e+03
1.060996733333333395e+03
1.061152499999999918e+03
1.061160699999999906e+03
1.062810799999999972e+03
1.064524133333333339e+03
1.064747399999999971e+03
1.064760966666666718e+03
1.064884766666666565e+03
1.065357400000000098e+03
1.065437833333333401e+03
1.065534100000000080e+03
1.065867899999999963e+03
1.066305499999999938e+03
1.066677266666666583e+03
1.066742899999999963e+03
1.066786533333333409e+03
1.067058066666666718e+03
1.067367099999999937e+03
1.067479900000000043e+03
1.067808933333333243e+03
1.067861900000000105e+03
1.068318099999999959e+03
1.068355166666666719e+03
1.068631499999999960e+03
1.069283799999999928e+03
1.069766599999999926e+03
1.070032033333333402e+03
1.070109433333333300e+03
1.071717599999999948e+03
1.071943166666666684e+03
1.073259433333333391e+03
1.073314366666666729e+03
1.073358566666666775e+03
1.073366233333333412e+03
1.073377133333333404e+03
1.073868966666666665e+03
1.073921366666666700e+03
1.073985833333333403e+03
1.074183533333333344e+03
1.074239900000000034e+03
1.074309866666666721e+03
1.074424299999999903e+03
1.074828199999999924e+03
1.075397500000000036e+03
1.075416099999999915e+03
1.075496166666666568e+03
1.075767000000000053e+03
1.075864700000000084e+03
1.075914333333333389e+03
1.075949166666666770e+03
1.076017000000000053e+03
1.076026533333333418e+03
1.076275633333333417e+03
1.077548666666666577e+03
1.077657500000000027e+03
1.077835466666666662e+03
1.077907400000000052e+03
1.078111000000000104e+03
1.078231999999999971e+03
1.078643600000000106e+03
1.078714266666666617e+03
1.078800233333333381e+03
1.079960566666666637e+03
1.079975433333333285e+03
1.080427799999999934e+03
1.080440166666666755e+03
1.082191233333333230e+03
1.082479599999999891e+03
1.082550066666666680e+03
1.082620733333333419e+03
1.082671333333333223e+03
1.082741733333333286e+03
1.082917733333333445e+03
1.083523733333333439e+03
1.083626899999999978e+03
1.084069266666666636e+03
1.084187133333333350e+03
1.084230466666666644e+03
1.084580866666666680e+03
1.084898233333333337e+03
1.084913333333333412e+03
1.084924999999999955e+03
1.084974200000000110e+03
1.085216466666666747e+03
1.085329199999999901e+03
1.085473533333333307e+03
1.085734200000000101e+03
1.085806533333333391e+03
1.086247233333333270e+03
1.086266900000000078e+03
1.086302166666666608e+03
1.086474899999999934e+03
1.086521366666666609e+03
1.086543366666666770e+03
1.086907899999999927e+03
1.087003999999999905e+03
1.087058700000000044e+03
1.087449900000000071e+03
1.087672233333333224e+03
1.087849099999999908e+03
1.088431266666666716e+03
1.088581733333333432e+03
1.089022899999999936e+03
1.089170399999999972e+03
1.089465999999999894e+03
1.089485799999999927e+03
1.089586766666666563e+03
1.089698133333333317e+03
1.090111133333333328e+03
1.090213099999999940e+03
1.090891233333333275e+03
1.091721999999999980e+03
1.091764433333333272e+03
1.091779133333333220e+03
1.091846500000000106e+03
1.091943433333333360e+03
1.092223199999999906e+03
1.092292400000000043e+03
1.092335333333333438e+03
1.092465566666666746e+03
1.093289500000000089e+03
1.093305033333333313e+03
1.093423233333333428e+03
1.093880900000000111e+03
1.095806633333333366e+03
1.097877066666666678e+03
1.098204199999999901e+03
1.098311333333333323e+03
1.100179866666666612e+03
1.100193333333333385e+03
1.100362800000000107e+03
1.100498000000000047e+03
1.100558500000000095e+03
1.100846666666666579e+03
1.100861433333333252e+03
1.100945999999999913e+03
1.101734066666666649e+03
1.102117133333333413e+03
1.102175799999999981e+03
1.102434700000000021e+03
1.102446066666666638e+03
1.102582866666666632e+03
1.104020866666666734e+03
1.104032099999999900e+03
1.104169866666666621e+03
1.104242833333333238e+03
1.104393700000000081e+03
1.104454633333333277e+03
1.106400066666666589e+03
1.106510133333333442e+03
1.107014533333333247e+03
1.107094133333333275e+03
1.107105700000000070e+03
1.107157133333333377e+03
1.107348166666666657e+03
1.107366966666666713e+03
1.108370300000000043e+03
1.108430900000000065e+03
1.108855433333333394e+03
1.109047133333333250e+03
1.109128966666666656e+03
1.109238666666666631e+03
1.109866899999999987e+03
1.110562833333333401e+03
1.111207400000000007e+03
1.111277433333333420e+03
1.111643000000000029e+03
1.111782833333333429e+03
1.112738499999999931e+03
1.115198599999999942e+03
1.115323733333333394e+03
1.115667533333333267e+03
1.115723366666666607e+03
1.115789966666666714e+03
1.115917566666666744e+03
1.116040433333333340e+03
1.116222966666666707e+03
1.117020533333333333e+03
1.117037366666666685e+03
1.117487499999999955e+03
1.117585166666666737e+03
1.117656999999999925e+03
1.117736333333333278e+03
1.117908833333333405e+03
1.118975733333333437e+03
1.119197499999999991e+03
1.119207533333333231e+03
1.119832200000000057e+03
1.119931333333333441e+03
1.120035900000000083e+03
1.120493300000000090e+03
1.120632800000000088e+03
1.120922199999999975e+03
1.120966066666666620e+03
1.120996133333333319e+03
1.121075833333333321e+03
1.121164966666666714e+03
1.121271933333333436e+03
1.122565800000000081e+03
1.123925600000000031e+03
1.124042033333333393e+03
1.124158799999999928e+03
1.124560066666666671e+03
1.124571099999999888e+03
1.124611833333333379e+03
1.124628433333333305e+03
1.124633700000000090e+03
1.124636799999999994e+03
1.124670133333333297e+03
1.124801200000000108e+03
1.124837933333333240e+03
1.124887933333333422e+03
1.124962700000000041e+03
1.125395633333333308e+03
1.125599633333333259e+03
1.125632266666666737e+03
1.126511166666666668e+03
1.126927599999999984e+03
1.127571933333333391e+03
1.128001133333333428e+03
1.128071599999999989e+03
1.128151966666666567e+03
1.128220266666666703e+03
1.128322866666666641e+03
1.128413833333333287e+03
1.128499833333333299e+03
1.128665266666666639e+03
1.129544433333333245e+03
1.129671633333333375e+03
1.130110966666666627e+03
1.130214233333333368e+03
1.131492500000000064e+03
1.131998666666666622e+03
1.133288399999999911e+03
1.133353399999999965e+03
1.133379866666666658e+03
1.133464899999999943e+03
1.133508433333333414e+03
1.133541766666666717e+03
1.133570966666666664e+03
1.133635966666666718e+03
1.133870966666666618e+03
1.133956266666666579e+03
1.134271500000000060e+03
1.134810533333333296e+03
1.135102966666666589e+03
1.135243199999999888e+03
1.135513766666666697e+03
1.135622866666666596e+03
1.135981266666666670e+03
1.136159633333333431e+03
1.136594333333333225e+03
1.137124166666666724e+03
1.137422566666666626e+03
1.137469133333333275e+03
1.137544433333333245e+03
1.138064433333333227e+03
1.138097966666666707e+03
1.138351200000000063e+03
1.138490399999999909e+03
1.138816966666666758e+03
1.138977866666666614e+03
1.139150066666666589e+03
1.139389300000000048e+03
1.139707933333333358e+03
1.139718833333333350e+03
1.141756733333333386e+03
1.142454233333333377e+03
1.142464233333333368e+03
1.144602733333333390e+03
1.144689433333333227e+03
1.144753333333333330e+03
1.144785333333333256e+03
1.144875800000000027e+03
1.145291433333333316e+03
1.145949033333333318e+03
1.146048166666666702e+03
1.146167166666666617e+03
1.146439233333333277e+03
1.146502966666666680e+03
1.146925666666666757e+03
1.147021366666666609e+03
1.147552266666666583e+03
1.147706500000000005e+03
1.147823933333333343e+03
1.148303833333333387e+03
1.148399799999999914e+03
1.148762600000000020e+03
1.148862933333333331e+03
1.149262633333333270e+03
1.149330133333333379e+03
1.149448166666666566e+03
1.149589300000000094e+03
1.149726100000000088e+03
1.149874933333333274e+03
1.150090666666666721e+03
1.150348400000000083e+03
1.151851833333333389e+03
1.154071866666666665e+03
1.154155033333333222e+03
1.154171566666666649e+03
1.154529933333333247e+03
1.154578400000000101e+03
1.154641033333333326e+03
1.154764866666666649e+03
1.155934433333333345e+03
1.156332066666666606e+03
1.156443133333333435e+03
1.156451199999999972e+03
1.156926166666666631e+03
1.157029633333333322e+03
1.157429433333333236e+03
1.158185333333333347e+03
1.158473733333333257e+03
1.158602599999999939e+03
1.158937400000000025e+03
1.158999466666666649e+03
1.159987966666666580e+03
1.160748166666666748e+03
1.160979599999999891e+03
1.161946166666666613e+03
1.162272733333333235e+03
1.162813333333333276e+03
1.164339833333333445e+03
1.164501666666666779e+03
1.164655733333333274e+03
1.165100599999999986e+03
1.165218333333333248e+03
1.166079433333333327e+03
1.166795133333333297e+03
1.167208333333333258e+03
1.167288166666666712e+03
1.167308666666666568e+03
1.167394766666666555e+03
1.167762233333333370e+03
1.168240833333333285e+03
1.168303633333333437e+03
1.168949166666666770e+03
1.169060899999999947e+03
1.169124066666666749e+03
1.169210000000000036e+03
1.169390699999999924e+03
1.169493233333333364e+03
1.170495366666666769e+03
1.170762366666666594e+03
1.170775599999999940e+03
1.171013066666666646e+03
1.171198100000000068e+03
1.171304366666666738e+03
1.172086933333333263e+03
1.172253766666666706e+03
1.172577733333333299e+03
1.172649599999999964e+03
1.175147133333333386e+03
1.175297499999999900e+03
1.175949399999999969e+03
1.175957200000000057e+03
1.176388833333333423e+03
1.176495166666666591e+03
1.177169000000000096e+03
1.177257333333333236e+03
1.177378933333333407e+03
1.177447599999999966e+03
1.177987200000000030e+03
1.178074499999999944e+03
1.178431800000000067e+03
1.178441700000000083e+03
1.178541633333333266e+03
1.179066433333333407e+03
1.180657600000000002e+03
1.180681066666666766e+03
1.180754733333333434e+03
1.181224366666666583e+03
1.181251366666666627e+03
1.181358300000000099e+03
1.181520366666666632e+03
1.181991166666666686e+03
1.182401100000000042e+03
1.182469000000000051e+03
1.182944433333333336e+03
1.183475433333333285e+03
1.183559433333333345e+03
1.183622233333333270e+03
1.183864700000000084e+03
1.183964199999999892e+03
1.184243233333333364e+03
1.184285599999999931e+03
1.184354299999999967e+03
1.185005633333333435e+03
1.185311200000000099e+03
1.185383233333333237e+03
1.185391666666666652e+03
1.185449733333333370e+03
1.185468933333333325e+03
1.185538166666666712e+03
1.186249366666666674e+03
1.186279933333333247e+03
1.186406266666666625e+03
1.186414999999999964e+03
1.186773266666666586e+03
1.187029999999999973e+03
1.187082533333333231e+03
1.187154933333333247e+03
1.187489866666666558e+03
1.187941366666666681e+03
1.188032533333333276e+03
1.188071366666666563e+03
1.188123633333333373e+03
1.188870166666666591e+03
1.188972400000000107e+03
1.189300366666666605e+03
1.189363599999999906e+03
1.189526433333333443e+03
1.189717366666666749e+03
1.190158333333333303e+03
1.190261133333333419e+03
1.190351499999999987e+03
1.190476499999999987e+03
1.191095166666666728e+03
1.191161900000000060e+03
1.191223233333333383e+03
1.191272933333333413e+03
1.191354499999999916e+03
1.191402433333333420e+03
1.191512300000000096e+03
1.192034699999999930e+03
1.192092499999999973e+03
1.192303866666666636e+03
1.192424766666666756e+03
1.192652900000000045e+03
1.192749800000000050e+03
1.193276166666666768e+03
1.193355766666666568e+03
1.193535666666666657e+03
1.193675733333333255e+03
1.194243166666666639e+03
1.194257433333333438e+03
1.194350133333333360e+03
1.194640300000000025e+03
1.194666033333333417e+03
1.194859733333333224e+03
1.195464233333333368e+03
1.195524133333333339e+03
1.195583633333333410e+03
1.195609699999999975e+03
1.196020400000000109e+03
1.196108833333333223e+03
1.196157833333333429e+03
1.196468666666666650e+03
1.196569866666666712e+03
1.196698166666666566e+03
1.197067266666666683e+03
1.197434333333333370e+03
1.197597466666666605e+03
1.197882433333333438e+03
1.197901233333333266e+03
1.197992199999999912e+03
1.198004233333333332e+03
1.198092566666666698e+03
1.198553433333333260e+03
1.199028366666666670e+03
1.199116899999999987e+03
1.199437833333333401e+03
1.199566700000000083e+03
1.199643033333333278e+03
1.200368766666666716e+03
1.200404099999999971e+03
1.200493999999999915e+03
1.200955200000000104e+03
1.201020566666666582e+03
1.201099633333333259e+03
1.201393000000000029e+03
1.201475333333333310e+03
1.201798066666666728e+03
1.201892766666666603e+03
1.202145966666666709e+03
1.202207466666666733e+03
1.202239800000000059e+03
1.202331833333333407e+03
1.202720633333333353e+03
1.206130533333333233e+03
1.206191900000000032e+03
1.206217633333333424e+03
1.206433600000000069e+03
1.206874000000000024e+03
1.206958966666666583e+03
1.207010500000000093e+03
1.207132333333333236e+03
1.207266499999999951e+03
1.207651699999999892e+03
1.207770666666666557e+03
1.208273500000000013e+03
1.208436999999999898e+03
1.209157433333333302e+03
1.209477266666666765e+03
1.209593033333333324e+03
1.209866333333333387e+03
1.209964266666666617e+03
1.209986833333333379e+03
1.210369566666666742e+03
1.210990000000000009e+03
1.211004133333333357e+03
1.211085499999999911e+03
1.211768433333333405e+03
1.211808299999999917e+03
1.211903166666666721e+03
1.211933866666666745e+03
1.212000500000000102e+03
1.212210866666666561e+03
1.212918666666666695e+03
1.212943800000000010e+03
1.212985466666666753e+03
1.213445366666666587e+03
1.214000466666666625e+03
1.214011099999999942e+03
1.214088199999999915e+03
1.214147333333333336e+03
1.214407433333333302e+03
1.214418233333333319e+03
1.214509433333333391e+03
1.214516666666666652e+03
1.214880166666666582e+03
1.215155700000000024e+03
1.215318366666666634e+03
1.215414099999999962e+03
1.215539199999999937e+03
1.217198733333333394e+03
1.217206500000000005e+03
1.217309933333333220e+03
1.217362499999999955e+03
1.217416033333333417e+03
1.217671700000000101e+03
1.217873433333333423e+03
1.220421800000000076e+03
1.220519099999999980e+03
1.220901066666666566e+03
1.220989966666666760e+03
1.221008566666666638e+03
1.221066566666666631e+03
1.221128866666666681e+03
1.221149733333333415e+03
1.221155033333333222e+03
1.221224200000000110e+03
1.221562866666666650e+03
1.221641266666666752e+03
1.221695300000000088e+03
1.222328600000000051e+03
1.222442500000000109e+03
1.222870300000000043e+03
1.223458866666666609e+03
1.223682199999999966e+03
1.223738333333333230e+03
1.223744133333333366e+03
1.223754233333333332e+03
1.223769666666666581e+03
1.223851666666666688e+03
1.223884733333333315e+03
1.224125966666666727e+03
1.224607366666666621e+03
1.228186666666666724e+03
1.228271633333333284e+03
1.228667633333333242e+03
1.228952199999999948e+03
1.228964600000000019e+03
1.229021666666666761e+03
1.229057266666666692e+03
1.229348833333333232e+03
1.229495066666666617e+03
1.229590333333333319e+03
1.230007266666666737e+03
1.230048666666666577e+03
1.230069833333333236e+03
1.230103900000000067e+03
1.230157033333333402e+03
1.230667666666666719e+03
1.230707266666666555e+03
1.230804166666666561e+03
1.231308833333333268e+03
1.231317666666666582e+03
1.231409666666666681e+03
1.231515000000000100e+03
1.231621300000000019e+03
1.231837966666666716e+03
1.232278266666666696e+03
1.232285900000000083e+03
1.232424833333333254e+03
1.232434866666666721e+03
1.232735866666666652e+03
1.232843033333333324e+03
1.233211833333333288e+03
1.233282133333333377e+03
1.233373366666666698e+03
1.234200966666666773e+03
1.234269866666666758e+03
1.234819966666666687e+03
1.234872966666666571e+03
1.235112100000000055e+03
1.235198000000000093e+03
1.235212966666666716e+03
1.235473033333333433e+03
1.235514233333333323e+03
1.235563733333333403e+03
1.235899366666666765e+03
1.235929000000000087e+03
1.235947566666666717e+03
1.236442500000000109e+03
1.238760633333333317e+03
1.238966066666666620e+03
1.239348033333333433e+03
1.239355466666666644e+03
1.239443233333333410e+03
1.239457666666666682e+03
1.239481199999999944e+03
1.239573599999999942e+03
1.239812033333333375e+03
1.240721333333333405e+03
1.241292433333333292e+03
1.241657566666666753e+03
1.241792466666666769e+03
1.242010766666666768e+03
1.242082933333333358e+03
1.242152800000000070e+03
1.242190633333333381e+03
1.242254766666666683e+03
1.242648866666666663e+03
1.242762600000000020e+03
1.242933866666666745e+03
1.242942900000000009e+03
1.243059400000000096e+03
1.243470733333333328e+03
1.243548000000000002e+03
1.243639766666666674e+03
1.244324599999999919e+03
1.244906899999999951e+03
1.244993300000000090e+03
1.245064599999999928e+03
1.245475066666666635e+03
1.245529099999999971e+03
1.245594200000000001e+03
1.245641133333333300e+03
1.250135133333333442e+03
1.250189633333333404e+03
1.253923299999999927e+03
1.254341133333333346e+03
1.254453733333333275e+03
1.254908400000000029e+03
1.254916166666666641e+03
1.255403233333333446e+03
1.255493733333333239e+03
1.258337966666666716e+03
1.258349033333333409e+03
1.258931633333333366e+03
1.258940599999999904e+03
1.262488366666666707e+03
1.263002033333333429e+03
1.263393433333333405e+03
1.263418599999999969e+03
1.263473366666666607e+03
1.263492033333333438e+03
1.263581433333333280e+03
1.263615666666666584e+03
1.265621933333333345e+03
1.265706866666666656e+03
1.265719466666666676e+03
1.265839333333333343e+03
1.265954700000000003e+03
1.266096833333333279e+03
1.268609066666666649e+03
1.268615966666666736e+03
1.270435999999999922e+03
1.270866899999999987e+03
1.270877933333333431e+03
1.270977533333333440e+03
1.271048233333333428e+03
1.271087766666666766e+03
1.271206899999999905e+03
1.271288000000000011e+03
1.271323900000000094e+03
1.271369699999999966e+03
1.271465099999999893e+03
1.273264733333333425e+03
1.273323933333333343e+03
1.273862333333333254e+03
1.273929300000000012e+03
1.274027033333333293e+03
1.274058800000000019e+03
1.274135899999999992e+03
1.274241866666666738e+03
1.277876933333333227e+03
1.278415133333333415e+03
1.278498666666666622e+03
1.278973766666666734e+03
1.278985266666666575e+03
1.279076966666666749e+03
1.279145933333333232e+03
1.279326000000000022e+03
1.281887600000000020e+03
1.282039233333333414e+03
1.282499733333333324e+03
1.282510366666666641e+03
1.282612499999999955e+03
1.282694733333333261e+03
1.283273433333333287e+03
1.284557633333333342e+03
1.284567733333333308e+03
1.285284100000000080e+03
1.285292899999999918e+03
1.285597433333333356e+03
1.289309633333333295e+03
1.289363200000000006e+03
1.289413466666666636e+03
1.289420233333333272e+03
1.289484300000000076e+03
1.290074033333333318e+03
1.290121466666666720e+03
1.290182033333333266e+03
1.290189366666666729e+03
1.290227200000000039e+03
1.290316100000000006e+03
1.290674400000000105e+03
1.290686066666666648e+03
1.290797866666666778e+03
1.291204099999999926e+03
1.291344033333333300e+03
1.294631933333333336e+03
1.295445333333333338e+03
1.295684700000000021e+03
1.295982566666666571e+03
1.296445133333333388e+03
1.296472199999999930e+03
1.296540533333333315e+03
1.296634999999999991e+03
1.296672033333333275e+03
1.296680033333333313e+03
1.301757233333333261e+03
1.301877033333333429e+03
1.302252833333333228e+03
1.302432233333333443e+03
1.304944500000000062e+03
1.305022633333333260e+03
1.305036900000000060e+03
1.305135199999999941e+03
1.305896366666666609e+03
1.306307966666666744e+03
1.306319700000000012e+03
1.307560600000000022e+03
1.307569266666666636e+03
1.308857133333333422e+03
1.308954433333333327e+03
1.309035733333333383e+03
1.309133433333333414e+03
1.309324666666666644e+03
1.309346099999999979e+03
1.309526499999999942e+03
1.309548199999999952e+03
1.311476466666666738e+03
1.312762633333333270e+03
1.312847966666666707e+03
1.312858333333333348e+03
1.314284366666666756e+03
1.314373466666666673e+03
1.314670666666666648e+03
1.315121266666666770e+03
1.315239466666666658e+03
1.315269133333333230e+03
1.315756833333333361e+03
1.315916500000000042e+03
1.315949933333333320e+03
1.316795900000000074e+03
1.318869166666666615e+03
1.319295100000000048e+03
1.319360833333333403e+03
1.319415433333333340e+03
1.319481700000000046e+03
1.319567066666666733e+03
1.322503033333333406e+03
1.323496366666666745e+03
1.324911200000000008e+03
1.325879866666666658e+03
1.325888400000000047e+03
1.325997699999999895e+03
1.326292933333333394e+03
1.326736966666666603e+03
1.326828933333333225e+03
1.326888300000000072e+03
1.331354100000000017e+03
1.331360666666666702e+03
1.331469533333333402e+03
1.331762566666666771e+03
1.331893199999999979e+03
1.331996666666666670e+03
1.335237333333333254e+03
1.335305366666666714e+03
1.335538700000000063e+03
1.335547566666666626e+03
1.335664366666666638e+03
1.335685233333333372e+03
1.336100966666666636e+03
1.336407866666666678e+03
1.336560033333333422e+03
1.337016366666666727e+03
1.337145533333333333e+03
1.340990233333333435e+03
1.341486000000000104e+03
1.341657400000000052e+03
1.342039366666666638e+03
1.342261566666666567e+03
1.342323900000000094e+03
1.342402566666666644e+03
1.342807700000000068e+03
1.342989066666666758e+03
1.344917366666666567e+03
1.345625633333333326e+03
1.345663433333333387e+03
1.345746799999999894e+03
1.346196599999999989e+03
1.346309266666666645e+03
1.347655733333333274e+03
1.351533366666666780e+03
1.351626733333333277e+03
1.351952999999999975e+03
1.352082200000000057e+03
1.352423866666666754e+03
1.352434299999999894e+03
1.352543166666666593e+03
1.352823133333333317e+03
1.353239633333333359e+03
1.353263766666666697e+03
1.353599866666666685e+03
1.353885166666666692e+03
1.354001933333333227e+03
1.354029700000000048e+03
1.354065700000000106e+03
1.354073966666666593e+03
1.354156600000000026e+03
1.354222833333333256e+03
1.354257933333333312e+03
1.354283933333333380e+03
1.354311066666666648e+03
1.354332233333333306e+03
1.354429333333333261e+03
1.354453333333333376e+03
1.354724733333333234e+03
1.354815666666666630e+03
1.355128999999999905e+03
1.355173533333333353e+03
1.355435933333333423e+03
1.355576199999999972e+03
1.355745566666666718e+03
1.358598033333333433e+03
1.358696799999999939e+03
1.358812500000000000e+03
1.359062200000000075e+03
1.359178400000000011e+03
1.359727066666666587e+03
1.360321633333333239e+03
1.360360733333333428e+03
1.360944600000000037e+03
1.360955899999999929e+03
1.362003699999999981e+03
1.362037900000000036e+03
1.362118099999999913e+03
1.362501133333333428e+03
1.362616099999999960e+03
1.365933500000000095e+03
1.366528766666666570e+03
1.370670066666666571e+03
1.370781500000000051e+03
1.370829933333333429e+03
1.371017000000000053e+03
1.371099733333333234e+03
1.372609400000000051e+03
1.372617400000000089e+03
1.373222733333333281e+03
1.373882766666666612e+03
1.373945566666666764e+03
1.374161833333333334e+03
1.374229333333333443e+03
1.374658366666666780e+03
1.374676999999999907e+03
1.375214600000000019e+03
1.375226100000000088e+03
1.375513966666666647e+03
1.379251500000000078e+03
1.379384166666666715e+03
1.379707200000000057e+03
1.379893133333333253e+03
1.380216066666666620e+03
1.380613866666666581e+03
1.380727333333333263e+03
1.380734099999999899e+03
1.383440633333333381e+03
1.383749833333333299e+03
1.383795800000000099e+03
1.383904166666666697e+03
1.384132399999999961e+03
1.388968366666666725e+03
1.389133333333333439e+03
1.389145899999999983e+03
1.389542633333333242e+03
1.389589833333333445e+03
1.390937500000000000e+03
1.391414099999999962e+03
1.391525333333333265e+03
1.391779199999999946e+03
1.392685133333333397e+03
1.393366333333333387e+03
1.393453299999999899e+03
1.393921166666666750e+03
1.395502999999999929e+03
1.395559199999999919e+03
1.395999166666666724e+03
1.396067833333333283e+03
1.398719800000000077e+03
1.398800433333333331e+03
1.398821433333333289e+03
1.401962933333333240e+03
1.402074133333333293e+03
1.402538933333333262e+03
1.402575966666666773e+03
1.402784799999999905e+03
1.402905999999999949e+03
1.403118333333333339e+03
1.403248033333333296e+03
1.403867266666666637e+03
1.404702666666666573e+03
1.405274499999999989e+03
1.405647200000000112e+03
1.406086566666666613e+03
1.411865233333333435e+03
1.412790233333333390e+03
1.413220399999999927e+03
1.413528866666666772e+03
1.413637433333333320e+03
1.415809700000000021e+03
1.416771066666666684e+03
1.417935600000000022e+03
1.418837266666666665e+03
1.421904966666666724e+03
1.424003699999999981e+03
1.424114666666666608e+03
1.424690399999999954e+03
1.424755633333333435e+03
1.424855433333333394e+03
1.424920366666666723e+03
1.427090933333333396e+03
1.427415099999999939e+03
1.431446066666666638e+03
1.432177466666666760e+03
1.432267100000000028e+03
1.432326033333333271e+03
1.432457833333333383e+03
1.437903033333333269e+03
1.437971700000000055e+03
1.437996499999999969e+03
1.438146766666666736e+03
1.438390066666666598e+03
1.438878166666666630e+03
1.441020133333333433e+03
1.441121466666666720e+03
1.441486599999999953e+03
1.441558633333333319e+03
1.446395966666666709e+03
1.446475433333333285e+03
1.446572066666666615e+03
1.446584166666666761e+03
1.447335966666666764e+03
1.447712233333333415e+03
1.447783400000000029e+03
1.447856733333333295e+03
1.448185300000000097e+03
1.448823966666666593e+03
1.449111133333333328e+03
1.449317900000000009e+03
1.449959900000000061e+03
1.450071133333333364e+03
1.452558733333333294e+03
1.452641166666666777e+03
1.456972266666666656e+03
1.457105866666666770e+03
1.457492266666666637e+03
1.457559466666666594e+03
1.457886199999999917e+03
1.458039466666666613e+03
1.458552633333333233e+03
1.458655099999999948e+03
1.458750833333333276e+03
1.460001500000000078e+03
1.460421199999999999e+03
1.460474933333333411e+03
1.460863133333333280e+03
1.460910633333333408e+03
1.461994733333333443e+03
1.462552366666666558e+03
1.463897966666666662e+03
1.464137066666666669e+03
1.464220633333333353e+03
1.464304433333333236e+03
1.464361799999999903e+03
1.467407899999999927e+03
1.467864933333333283e+03
1.467985133333333351e+03
1.468457633333333433e+03
1.469723233333333383e+03
1.469802166666666608e+03
1.471900300000000016e+03
1.472018433333333405e+03
1.472154233333333423e+03
1.472335866666666561e+03
1.472387666666666746e+03
1.474398066666666637e+03
1.474483999999999924e+03
1.478832900000000109e+03
1.478972199999999930e+03
1.479064133333333302e+03
1.479572066666666615e+03
1.480050133333333406e+03
1.480225533333333260e+03
1.480313200000000052e+03
1.481388766666666697e+03
1.482022433333333311e+03
1.484045733333333374e+03
1.484358066666666673e+03
1.484506633333333411e+03
1.486359699999999975e+03
1.486421266666666725e+03
1.486435866666666698e+03
1.486471766666666554e+03
1.486881399999999985e+03
1.486890166666666573e+03
1.487009499999999889e+03
1.487115433333333385e+03
1.487404866666666749e+03
1.487876733333333277e+03
1.488951800000000048e+03
1.489147233333333361e+03
1.490024433333333263e+03
1.490518066666666755e+03
1.496516300000000001e+03
1.498618833333333441e+03
1.498717366666666749e+03
1.501558800000000019e+03
1.501677033333333384e+03
1.502033233333333328e+03
1.502235066666666626e+03
1.508302966666666634e+03
1.508378533333333280e+03
1.509253899999999931e+03
1.509896833333333234e+03
1.510480399999999918e+03
1.510637899999999945e+03
1.510785266666666757e+03
1.510885999999999967e+03
1.511052166666666608e+03
1.511624800000000050e+03
1.512005000000000109e+03
1.512314033333333327e+03
1.512626066666666702e+03
1.513938866666666627e+03
1.515674633333333304e+03
1.516524766666666665e+03
1.516536966666666558e+03
1.517630233333333308e+03
1.518620066666666617e+03
1.518976666666666688e+03
1.519045266666666748e+03
1.519464066666666668e+03
1.523235866666666652e+03
1.523609699999999975e+03
1.523690299999999979e+03
1.525151066666666566e+03
1.525242600000000039e+03
1.525658733333333430e+03
1.526771866666666710e+03
1.526885466666666616e+03
1.527242733333333263e+03
1.527348500000000058e+03
1.527429066666666586e+03
1.528095366666666678e+03
1.528538266666666686e+03
1.528663333333333412e+03
1.528737233333333279e+03
1.529296766666666599e+03
1.529558566666666593e+03
1.529649766666666665e+03
1.529694400000000087e+03
1.530499166666666724e+03
1.530592699999999923e+03
1.530611166666666577e+03
1.531040066666666689e+03
1.531165400000000091e+03
1.533445133333333388e+03
1.533525699999999915e+03
1.533960000000000036e+03
1.534343599999999924e+03
1.534919499999999971e+03
1.535182866666666769e+03
1.535251233333333403e+03
1.535588166666666666e+03
1.535997900000000072e+03
1.536006300000000010e+03
1.536358500000000049e+03
1.536443199999999933e+03
1.536682466666666642e+03
1.537488633333333382e+03
1.537906533333333300e+03
1.538037366666666685e+03
1.538372800000000097e+03
1.538801400000000058e+03
1.539170633333333399e+03
1.539559466666666594e+03
1.539979900000000043e+03
1.540552433333333283e+03
1.541062699999999950e+03
1.541106666666666570e+03
1.541472866666666732e+03
1.541526666666666642e+03
1.541931666666666615e+03
1.542014866666666649e+03
1.542386466666666593e+03
1.542393700000000081e+03
1.542471133333333228e+03
1.542911966666666558e+03
1.543775833333333367e+03
1.543841499999999996e+03
1.543947366666666767e+03
1.544656366666666599e+03
1.544982766666666748e+03
1.545020466666666607e+03
1.545662666666666610e+03
1.546313933333333352e+03
1.546368999999999915e+03
1.546930100000000039e+03
1.547772433333333311e+03
1.548757133333333286e+03
1.549193999999999960e+03
1.549299333333333379e+03
1.549337266666666665e+03
1.549344299999999976e+03
1.549364933333333283e+03
1.549372466666666696e+03
1.549824466666666694e+03
1.549915666666666766e+03
1.551718100000000049e+03
1.551846333333333405e+03
1.552046700000000101e+03
1.553325100000000020e+03
1.553910066666666580e+03
1.555747299999999996e+03
1.558578533333333326e+03
1.559846966666666731e+03
1.560144199999999955e+03
1.560307399999999916e+03
1.560362433333333229e+03
1.560372499999999945e+03
1.560693733333333284e+03
1.560782033333333402e+03
1.560791633333333266e+03
1.560999600000000100e+03
1.561127966666666680e+03
1.561542200000000093e+03
1.561629733333333434e+03
1.562043499999999995e+03
1.562891699999999901e+03
1.563787666666666610e+03
1.563848533333333307e+03
1.564201833333333298e+03
1.564291933333333418e+03
1.564298133333333226e+03
1.564687433333333274e+03
1.564811566666666749e+03
1.564824633333333395e+03
1.565226033333333362e+03
1.565239866666666558e+03
1.565250666666666575e+03
1.565603933333333316e+03
1.565648166666666611e+03
1.566467366666666749e+03
1.566489299999999957e+03
1.567160133333333306e+03
1.567457266666666555e+03
1.568324900000000071e+03
1.568334066666666558e+03
1.568464033333333418e+03
1.568736566666666704e+03
1.568849133333333384e+03
1.569959066666666558e+03
1.570040799999999990e+03
1.570048066666666728e+03
1.570336733333333314e+03
1.570924533333333329e+03
1.571470100000000002e+03
1.572298933333333252e+03
1.572439366666666729e+03
1.572477466666666714e+03
1.572510266666666666e+03
1.572997833333333347e+03
1.574366400000000112e+03
1.574906899999999951e+03
1.575047700000000077e+03
1.576764599999999973e+03
1.578758399999999938e+03
1.578869366666666565e+03
1.579057233333333443e+03
1.579591899999999896e+03
1.579705699999999979e+03
1.579976499999999987e+03
1.580143966666666756e+03
1.581008866666666563e+03
1.581637433333333320e+03
1.582329933333333429e+03
1.582427833333333410e+03
1.582514033333333373e+03
1.583080400000000054e+03
1.583165033333333440e+03
1.588259533333333366e+03
1.590840233333333344e+03
1.590968066666666573e+03
1.591123866666666572e+03
1.591222866666666732e+03
1.591323799999999892e+03
1.591392633333333379e+03
1.591465933333333396e+03
1.593658066666666627e+03
1.593975699999999961e+03
1.594080733333333228e+03
1.594538766666666561e+03
1.598430699999999888e+03
1.598984866666666676e+03
1.599361066666666602e+03
1.599429166666666561e+03
1.600199233333333268e+03
1.600227366666666740e+03
1.600302400000000034e+03
1.600671900000000051e+03
1.601484233333333350e+03
1.601956633333333230e+03
1.601978366666666716e+03
1.602056433333333416e+03
1.602505233333333308e+03
1.602596466666666629e+03
1.604212566666666589e+03
1.604776100000000042e+03
1.604859366666666574e+03
1.605104333333333443e+03
1.607027633333333370e+03
1.607482099999999946e+03
