# Supplementary material for: Laminar organization of cellular microcircuits modulating human interictal epileptiform discharges
Source: Nat Neurosci. 2026 Apr 30;29(6):1462–75. doi: 10.1038/s41593-026-02258-4 (PMC13246451; doi:10.1038/s41593-026-02258-4)
Supplement: Supplementary file 13 — Statistical Source Data. [file 41593_2026_2258_MOESM13_ESM.zip]

Archive with 14 entries (12 files):
- ED4/
- __MACOSX/._ED4
- ED4/clusnmf_panelc.txt
- __MACOSX/ED4/._clusnmf_panelc.txt
- ED4/clus3_panelb.txt
- __MACOSX/ED4/._clus3_panelb.txt
- ED4/clus4_panelb.txt
- __MACOSX/ED4/._clus4_panelb.txt
- ED4/.ipynb_checkpoints/
- __MACOSX/ED4/._.ipynb_checkpoints
- ED4/inertia_panela.txt
- __MACOSX/ED4/._inertia_panela.txt
- ED4/.ipynb_checkpoints/clus3_panelb-checkpoint.txt
- __MACOSX/ED4/.ipynb_checkpoints/._clus3_panelb-checkpoint.txt
