# Supplementary material for: Laminar organization of cellular microcircuits modulating human interictal epileptiform discharges
Source: Nat Neurosci. 2026 Apr 30;29(6):1462–75. doi: 10.1038/s41593-026-02258-4 (PMC13246451; doi:10.1038/s41593-026-02258-4)
Supplement: Supplementary file 13 — Statistical Source Data. [file 41593_2026_2258_MOESM13_ESM.zip › ED4/clusnmf_panelc.txt]

-6.285343210708608019e+00 -1.507092079980354349e+01 1.111949862055188731e+01
-6.894946786651539483e+00 -1.512081661305968794e+01 1.156371492258005063e+01
-7.553134417281654578e+00 -1.493143764891197733e+01 1.180119629033048767e+01
-8.250968201604079511e+00 -1.449426650735242994e+01 1.184625093069086965e+01
-8.980299401411881988e+00 -1.380523146201523055e+01 1.172103929265451505e+01
-9.733949136205504615e+00 -1.286438738001810655e+01 1.145381624089844941e+01
-1.050555666837285074e+01 -1.167624810199355423e+01 1.107542572060870611e+01
-1.128917080450940702e+01 -1.025044650857993389e+01 1.061464064294253973e+01
-1.207862239397216442e+01 -8.602385933717062727e+00 1.009333234431150572e+01
-1.286684094967459302e+01 -6.753120333671121855e+00 9.522162222807374121e+00
-1.364528966663636211e+01 -4.728158670063404401e+00 8.898207850444309841e+00
-1.440352632469987526e+01 -2.555218080189593621e+00 8.205253938849281781e+00
-1.512916384780748302e+01 -2.621000352536086986e-01 7.416172722018774088e+00
-1.580805952735395792e+01 2.124912539039816473e+00 6.497084681935566763e+00
-1.642470949733674601e+01 4.581438733637217986e+00 5.413325970745050064e+00
-1.696273273317889618e+01 7.084244338241997063e+00 4.135535645849781616e+00
-1.740503799637883020e+01 9.610614725676736469e+00 2.645530595415448438e+00
-1.773405394034679006e+01 1.213756488785347543e+01 9.403229200893552520e-01
-1.793192196409832206e+01 1.464190524442340902e+01 -9.666112829230304460e-01
-1.798107935957691694e+01 1.710052122879382708e+01 -3.047402136444991250e+00
-1.786518574572043150e+01 1.949063133566558648e+01 -5.264271621117005751e+00
-1.757036350955163329e+01 2.178933254926715790e+01 -7.575620248063486883e+00
-1.708592118859645126e+01 2.397241650794496692e+01 -9.941462300675810937e+00
-1.640424276595823727e+01 2.601206280418425365e+01 -1.232684146883118004e+01
-1.551906904292465228e+01 2.787420240820481609e+01 -1.470365904912822685e+01
-1.442176101196963245e+01 2.951626198342371410e+01 -1.705056099014528215e+01
-1.309602789602253559e+01 3.088568763830071617e+01 -1.935178495573678248e+01
-1.151182664318137228e+01 3.192103828450191472e+01 -2.159527063928875279e+01
-9.620524018718898063e+00 3.255465110616180624e+01 -2.377032168053428762e+01
-7.353579516341294919e+00 3.271726537670143387e+01 -2.586391833638154480e+01
-4.627484290813962176e+00 3.234350124159477247e+01 -2.785702653591251021e+01
-1.356170313286112927e+00 3.137721221847844433e+01 -2.972053225676346244e+01
2.529604755315585152e+00 2.977634919241808475e+01 -3.141273561468737796e+01
7.059246828294669207e+00 2.751730603495852279e+01 -3.287902483055126623e+01
1.220096580188346636e+01 2.459910953570703640e+01 -3.405353679212473139e+01
1.784784996176433935e+01 2.104720257678059170e+01 -3.486311115479198008e+01
2.381553683877918814e+01 1.691651262633367026e+01 -3.523252420063662527e+01
2.985279052244954201e+01 1.229215947672286546e+01 -3.509043661493954858e+01
3.566326865162876203e+01 7.287018768890108689e+00 -3.437543617086030423e+01
4.093432279734518886e+01 2.035679546782724003e+00 -3.304235702291022392e+01
4.536848237081620994e+01 -3.314781440949501334e+00 -3.106792704701481966e+01
4.871374082331259103e+01 -8.615050912509936154e+00 -2.845591029974780639e+01
5.078940884589865590e+01 -1.372332175061577431e+01 -2.524007508652948317e+01
5.150520629435921194e+01 -1.851269300910714577e+01 -2.148471774493865283e+01
5.087082707536548298e+01 -2.287603945272941530e+01 -1.728247235959411654e+01
4.899353882534299487e+01 -2.672857343761006632e+01 -1.274861327378562414e+01
4.606289356265562418e+01 -3.000895329750437668e+01 -8.013186494716441288e+00
4.232405256213762357e+01 -3.267945639702840310e+01 -3.212035012758748920e+00
3.804421626803005552e+01 -3.472490470889825076e+01 1.522084668559153364e+00
3.347856733712602306e+01 -3.615048096558902557e+01 6.066890514492984110e+00
2.884280412918328551e+01 -3.697742398869507241e+01 1.031602729862867918e+01
2.429673333313716199e+01 -3.723767497868761467e+01 1.418221063727849796e+01
1.994077374533079450e+01 -3.696760585631576390e+01 1.759863565933362040e+01
1.582318856631111714e+01 -3.620291918268111431e+01 2.051879101389245719e+01
1.195410218481648457e+01 -3.497536578239424898e+01 2.291549322404179279e+01
8.321455494021900989e+00 -3.331229439109273471e+01 2.477887833781708693e+01
4.905200636885337140e+00 -3.123853343822290896e+01 2.611368024498985818e+01
1.687457830934678604e+00 -2.878007338717923602e+01 2.693683241550234797e+01
-1.342001790511329506e+00 -2.596838768673674736e+01 2.727494129334698769e+01
-4.183989723763231972e+00 -2.284405292973875135e+01 2.716296969812375650e+01
-6.830811281207703090e+00 -1.945934078451793781e+01 2.664337670124472623e+01
-9.268825717612505954e+00 -1.587866720859728531e+01 2.576578769590839713e+01
-1.148167342178076211e+01 -1.217735958291274301e+01 2.458645805428480813e+01
-1.345353335321250299e+01 -8.438553253156198863e+00 2.316712758395579996e+01
-1.517202627911730417e+01 -4.748584512189776952e+00 2.157271284295450542e+01
-1.663012054351086988e+01 -1.191645647904953975e+00 1.986824092829772681e+01
-1.782685170771037875e+01 2.155651382199296862e+00 1.811496698755906820e+01
-1.876676605558698441e+01 5.229243110158307672e+00 1.636620076648569722e+01
-1.945846921011233732e+01 7.981418741678616868e+00 1.466374064921389930e+01
-1.991292249778214796e+01 1.038316790475972873e+01 1.303520594310028180e+01
-2.014243975269943121e+01 1.242505660222482611e+01 1.149322551631580680e+01
-2.016043654242980665e+01 1.411621158378838103e+01 1.003637142883475164e+01
-1.998218967574511140e+01 1.548162026382136780e+01 8.651843975770285411e+00
-1.962583584397984282e+01 1.655833230043041482e+01 7.318866264092010354e+00
-1.911297997382958869e+01 1.739038103669049917e+01 6.012471631877359002e+00
-1.846834333885014701e+01 1.802392618634247512e+01 4.706886723293994379e+00
-1.771852079347311104e+01 1.850305565140883957e+01 3.379179864700409652e+00
-1.689013621799953313e+01 1.886701087424161472e+01 2.012651765148318006e+00
-1.600786560865767427e+01 1.914908120538584058e+01 5.998012460514086097e-01
-1.509293394266195243e+01 1.937651630437462558e+01 -8.556799062859556937e-01
