# Supplementary material for: Laminar organization of cellular microcircuits modulating human interictal epileptiform discharges
Source: Nat Neurosci. 2026 Apr 30;29(6):1462–75. doi: 10.1038/s41593-026-02258-4 (PMC13246451; doi:10.1038/s41593-026-02258-4)
Supplement: Supplementary file 13 — Statistical Source Data. [file 41593_2026_2258_MOESM13_ESM.zip › ED4/clus3_panelb.txt]

-8.205024044451934007e-01 -8.316193051787617030e-01 -8.329806046875160019e-01 -8.237620679343737873e-01 -8.032405750829928470e-01 -7.708317164714911796e-01 -7.261446318949669188e-01 -6.690452446615555715e-01 -5.997265578688348864e-01 -5.187671782802816267e-01 -4.271536853607629247e-01 -3.262649646486154298e-01 -2.178205774876775247e-01 -1.038022477565912344e-01 1.363460774314936841e-02 1.322507572009884724e-01 2.498187664153743159e-01 3.642104012430237292e-01 4.734809217295278261e-01 5.759324101726117640e-01 6.701497959680572380e-01 7.549972907268227562e-01 8.295946262190073694e-01 8.932675953130279067e-01 9.455040017522661211e-01 9.859224484485911155e-01 1.014259401823120577e+00 1.030379832921051619e+00 1.034282570526482870e+00 1.026096602066199681e+00 1.006050903662788043e+00 9.744136107802090496e-01 9.314083664441151766e-01 8.771396764475883900e-01 8.115516194717570242e-01 7.344484976999545722e-01 6.455890811685633945e-01 5.448357134167731708e-01 4.323321241910631496e-01 3.086711345083999469e-01 1.750144248249104195e-01 3.316686248869549214e-02 -1.144109042026284495e-01 -2.646428961081652709e-01 -4.139305617520556702e-01 -5.583114752765776512e-01 -6.936877706734827509e-01 -8.161042819164139317e-01 -9.220407540677519886e-01 -1.008668514296072960e+00 -1.074013139711963882e+00 -1.117013533029889594e+00 -1.137463253677879038e+00 -1.135881467017106461e+00 -1.113351893866348696e+00 -1.071377578363486460e+00 -1.011764644211044617e+00 -9.365467854521445368e-01 -8.479345795362454030e-01 -7.482718764081970342e-01 -6.399876152393998430e-01 -5.255293361553187159e-01 -4.072970332563495277e-01 -2.875822848207683080e-01 -1.685269997235180339e-01 -5.210007635821028993e-02 5.990726644813410690e-02 1.658787518504316327e-01 2.643794640261673545e-01 3.541727449909018999e-01 4.342513646558543439e-01 5.038701708767150400e-01 5.625791787742417949e-01 6.102544964182468057e-01 6.471167938351740645e-01 6.737376954570134524e-01 6.910227649731642829e-01 7.001679766945987371e-01 7.025816731320444486e-01 6.997766293738262311e-01
2.009547077845959540e-01 2.079792128679204821e-01 2.120503733339901276e-01 2.142172061160745877e-01 2.155993924289193453e-01 2.172801047264687480e-01 2.201943419922475775e-01 2.250145671765163002e-01 2.320429873133005305e-01 2.411163310363478862e-01 2.515568397983034554e-01 2.621883074210667464e-01 2.714001008498524437e-01 2.772700097110336603e-01 2.777134886510540523e-01 2.706437803724889846e-01 2.541126948054667767e-01 2.264270350387949937e-01 1.862413594487161428e-01 1.326333313514412859e-01 6.517103674404545188e-02 -1.603695799379045023e-02 -1.102921466279408597e-01 -2.162677871982167654e-01 -3.320021376552531600e-01 -4.549209312736648414e-01 -5.818912215549066902e-01 -7.093158516129279834e-01 -8.332599097463088134e-01 -9.495988442147328401e-01 -1.054206345098677611e+00 -1.143158383436434500e+00 -1.212970935665131700e+00 -1.260853334135787041e+00 -1.284931955774748502e+00 -1.284420271179112616e+00 -1.259684817144878011e+00 -1.212195931656066428e+00 -1.144350068572312473e+00 -1.059225815773185975e+00 -9.602951024713048955e-01 -8.511468979922920397e-01 -7.352368986156032626e-01 -6.156832497275089855e-01 -4.951059050146331408e-01 -3.755037461625084227e-01 -2.582031782284198163e-01 -1.438833709610852774e-01 -3.271797750850999331e-02 7.539772519698217934e-02 1.805645756067220109e-01 2.825943757459090655e-01 3.808039726823602700e-01 4.739267009902078942e-01 5.601714256546540538e-01 6.373960397473480421e-01 7.033633140634241165e-01 7.560303506120740202e-01 7.938180485386661100e-01 8.158405279783962349e-01 8.220621494986505295e-01 8.133729850370823300e-01 7.915695006007525958e-01 7.592420314042943597e-01 7.195423574874478811e-01 6.758699770355839354e-01 6.314908351525414520e-01 5.891471206743337241e-01 5.507220310088210002e-01 5.170281230338610312e-01 4.877588343113421487e-01 4.616117868601240515e-01 4.365671637182045872e-01 4.102392568739556267e-01 3.802545232652617679e-01 3.445824215431247950e-01 3.017965479461168221e-01 2.512430059748399502e-01 1.931145574856754643e-01 1.284304982985348398e-01
-2.897348821287772935e-01 -3.141996983860138593e-01 -3.395619346928989701e-01 -3.653844841253641729e-01 -3.911544458432991145e-01 -4.163031827387210226e-01 -4.402425761774921842e-01 -4.624178465710346853e-01 -4.823611552022668558e-01 -4.997399128521207157e-01 -5.143821812778570646e-01 -5.262747346822049810e-01 -5.355399631713920749e-01 -5.423940553702717438e-01 -5.471044271857069541e-01 -5.499456727067275619e-01 -5.511623568183439126e-01 -5.509437053904783221e-01 -5.494108505812096421e-01 -5.466211482146206002e-01 -5.425838607578760131e-01 -5.372770860618464317e-01 -5.306324959015883413e-01 -5.224708994697231379e-01 -5.123709103345669424e-01 -4.994748788279027019e-01 -4.822600824631181338e-01 -4.583208076604811110e-01 -4.242395227200616015e-01 -3.756275182252238332e-01 -3.074172338979872521e-01 -2.144478788253254553e-01 -9.232264787358269997e-02 6.157419713948339424e-02 2.471099521843862779e-01 4.607112402100390636e-01 6.951497327258453485e-01 9.398979500006030552e-01 1.182023889942990902e+00 1.407472572111757803e+00 1.602525367311043336e+00 1.755238303648203546e+00 1.856679844018237269e+00 1.901844804478308060e+00 1.890129982292173327e+00 1.825295012407689876e+00 1.714875553545650133e+00 1.569111634566834557e+00 1.399545372883595595e+00 1.217544240092304886e+00 1.033025648347390524e+00 8.535965956671299759e-01 6.842228922500789290e-01 5.273903027264903454e-01 3.836246490342314908e-01 2.521766347966830635e-01 1.317016428070789114e-01 2.080881271245582642e-02 -8.157873322836543817e-02 -1.760533780465076137e-01 -2.627054686970762276e-01 -3.412165376635726277e-01 -4.110170390466065804e-01 -4.714652845763185329e-01 -5.220202153026930469e-01 -5.623735381344131534e-01 -5.925286140201672103e-01 -6.128266077536610457e-01 -6.239185054834546218e-01 -6.267083786337671603e-01 -6.222838213606839419e-01 -6.118470294821576339e-01 -5.966521135084860150e-01 -5.779442121154255707e-01 -5.569013838833806185e-01 -5.345724546071721761e-01 -5.118196561825516522e-01 -4.892704320755929537e-01 -4.672868184684850767e-01 -4.459615684940656521e-01
