# Supplementary material for: Laminar organization of cellular microcircuits modulating human interictal epileptiform discharges
Source: Nat Neurosci. 2026 Apr 30;29(6):1462–75. doi: 10.1038/s41593-026-02258-4 (PMC13246451; doi:10.1038/s41593-026-02258-4)
Supplement: Supplementary file 13 — Statistical Source Data. [file 41593_2026_2258_MOESM13_ESM.zip › ED4/inertia_panela.txt]

5.357946299586710666e+04
3.713914335217297776e+04
2.716597944619397822e+04
2.475097745121504704e+04
2.238834376695505853e+04
2.007688829722007722e+04
1.850935953408449859e+04
1.784951083888816356e+04
1.718020560358776129e+04
