# Supplementary material for: Laminar organization of cellular microcircuits modulating human interictal epileptiform discharges
Source: Nat Neurosci. 2026 Apr 30;29(6):1462–75. doi: 10.1038/s41593-026-02258-4 (PMC13246451; doi:10.1038/s41593-026-02258-4)
Supplement: Supplementary file 14 — Statistical Source Data. [file 41593_2026_2258_MOESM14_ESM.zip › ED5/right.txt]

5.923325452705024627e-03 5.792948555625089362e-03 5.806274600946295487e-03 6.010935318233108504e-03 5.880244360247760191e-03 5.866374373036945672e-03 5.779323858590645034e-03 5.886114584969760581e-03 5.905961738191712121e-03 5.803928055379114354e-03 5.847594137699307047e-03 5.829588236619828896e-03 5.794280421590976282e-03 5.777698661783915376e-03 5.742000610105686166e-03 5.771884784522145727e-03 5.616065367267846289e-03 5.676078485906115891e-03 5.586403823115100586e-03 5.522730009767042210e-03 5.478159880902845266e-03 5.391195258277732202e-03 5.328025079410770616e-03 5.400335778647592615e-03 5.159012568624400316e-03 5.256729830677158051e-03 5.337459857070866662e-03 5.135959805051631966e-03 5.013789181130207454e-03 5.177966645762842497e-03 5.041550658106844739e-03 5.032501932452527506e-03 4.907135002971583886e-03 4.818412182891739295e-03 4.763775572293059771e-03 4.834329541936892988e-03 4.788294194198330390e-03 4.682506715903311800e-03 4.597756951622385645e-03 4.595303495404240435e-03 4.574630866342875579e-03 4.644100846935929339e-03 4.569676230544817558e-03 4.547482941957467148e-03 4.467504119724733345e-03 4.526790667520879871e-03 4.498770007504352200e-03 4.383859126913212945e-03 4.484148528235499913e-03 4.579975521295485096e-03 4.489033268903014351e-03 4.414461736933522618e-03 4.531360244591313251e-03 4.467641005442144625e-03 4.371141144518675935e-03 4.444182639834908660e-03 4.512309658548904583e-03 4.540830062264162616e-03 4.647372630936764948e-03 4.619304419812089897e-03 4.651872446379593483e-03 4.815731997909271887e-03 4.845678857548836593e-03 4.900850901946046494e-03 4.963025048410367977e-03 5.080902652624749369e-03 5.075903589502193253e-03 5.144135672923381281e-03 5.232967444060229387e-03 5.302883852250801604e-03 5.339099680606184187e-03 5.507203830889560725e-03 5.625055669697382084e-03 5.665490148300331673e-03 5.806131070897727758e-03 5.872030131252353909e-03 6.016624360088590820e-03 6.229403940465222736e-03 6.327055471684413582e-03 6.495287342387985781e-03 6.683369432152979836e-03 6.825759505678587365e-03 7.035049590120576353e-03 7.175870504809865776e-03 7.319138672549937823e-03 7.514465544491347529e-03 7.705105550270127494e-03 7.945576880410911910e-03 8.004762242121750068e-03 8.201154916091992625e-03 8.470032744200751973e-03 8.868190347219358921e-03 8.920724049688483898e-03 9.171089506140315747e-03 9.709624939035422370e-03 9.990544243182578749e-03 1.047840496410865248e-02 1.129386110665393447e-02 1.255818118546087395e-02 1.737256055342398936e-02 1.737256055342400324e-02 1.255818118546085140e-02 1.129386110665393447e-02 1.047840496410864727e-02 9.990544243182585687e-03 9.709624939035424104e-03 9.171089506140312278e-03 8.920724049688480428e-03 8.868190347219367595e-03 8.470032744200757177e-03 8.201154916091990890e-03 8.004762242121741395e-03 7.945576880410908441e-03 7.705105550270127494e-03 7.514465544491356203e-03 7.319138672549940425e-03 7.175870504809857102e-03 7.035049590120568547e-03 6.825759505678587365e-03 6.683369432152983305e-03 6.495287342387986648e-03 6.327055471684413582e-03 6.229403940465220134e-03 6.016624360088583881e-03 5.872030131252361715e-03 5.806131070897722554e-03 5.665490148300331673e-03 5.625055669697377747e-03 5.507203830889562460e-03 5.339099680606185921e-03 5.302883852250802471e-03 5.232967444060226785e-03 5.144135672923383015e-03 5.075903589502194120e-03 5.080902652624750236e-03 4.963025048410367110e-03 4.900850901946051698e-03 4.845678857548833991e-03 4.815731997909275357e-03 4.651872446379593483e-03 4.619304419812092499e-03 4.647372630936762346e-03 4.540830062264164350e-03 4.512309658548900246e-03 4.444182639834907793e-03 4.371141144518675935e-03 4.467641005442145492e-03 4.531360244591313251e-03 4.414461736933517413e-03 4.489033268903010881e-03 4.579975521295485963e-03 4.484148528235499045e-03 4.383859126913211210e-03 4.498770007504353068e-03 4.526790667520878136e-03 4.467504119724730743e-03 4.547482941957465413e-03 4.569676230544821027e-03 4.644100846935931073e-03 4.574630866342875579e-03 4.595303495404237833e-03 4.597756951622386512e-03 4.682506715903310933e-03 4.788294194198334727e-03 4.834329541936893855e-03 4.763775572293059771e-03 4.818412182891739295e-03 4.907135002971579549e-03 5.032501932452524904e-03 5.041550658106844739e-03 5.177966645762839895e-03 5.013789181130205719e-03 5.135959805051631098e-03 5.337459857070864060e-03 5.256729830677164990e-03 5.159012568624402918e-03 5.400335778647595217e-03 5.328025079410774953e-03 5.391195258277733070e-03 5.478159880902840929e-03 5.522730009767043945e-03 5.586403823115097117e-03 5.676078485906115891e-03 5.616065367267843687e-03 5.771884784522145727e-03 5.742000610105680962e-03 5.777698661783922315e-03 5.794280421590974547e-03 5.829588236619832366e-03 5.847594137699299241e-03 5.803928055379118690e-03 5.905961738191712121e-03 5.886114584969762316e-03 5.779323858590645034e-03 5.866374373036947407e-03 5.880244360247761926e-03 6.010935318233102433e-03 5.806274600946303294e-03 5.792948555625085025e-03 5.923325452705020290e-03
8.147531832946362448e-03 7.888460480796279442e-03 7.954013864797450026e-03 7.867170597699764401e-03 8.068225662239126433e-03 7.806774023479053602e-03 7.677162427978319846e-03 7.446254550712274635e-03 8.009304605264186069e-03 7.615414376104997878e-03 7.973417541382634907e-03 7.874937546956855064e-03 8.127932923068516627e-03 7.986190484332938988e-03 8.011951894680019101e-03 8.115068340572361566e-03 8.370343411337121189e-03 8.412419424675774554e-03 7.937369209931365369e-03 8.268477645445611660e-03 8.410632596496096791e-03 7.769653623989729307e-03 7.295488216272471432e-03 7.496009369325586265e-03 7.900272768017442895e-03 7.681449224188127180e-03 7.742870062089019477e-03 8.204160732681313462e-03 7.545420970473192858e-03 7.693176828301898779e-03 7.789291510053523125e-03 7.357296761203515299e-03 7.732398816051068435e-03 7.523984330352934298e-03 7.412490096968649134e-03 7.361252506150204634e-03 7.975324374501593580e-03 7.516173783508128294e-03 8.234565355128542138e-03 7.486722121463851472e-03 7.412419204947112185e-03 7.467842978676367954e-03 7.241164807959989298e-03 7.678983834412757108e-03 7.833560002888392479e-03 7.216243293323878864e-03 7.777778424891241930e-03 7.569585464937749093e-03 8.021087167620975789e-03 7.675418704134163127e-03 7.113166865771837662e-03 7.631922621994503830e-03 7.115834251424078306e-03 7.423608593618649838e-03 7.139989563643102909e-03 7.707108438793097184e-03 7.633167327922741642e-03 7.170050731383388609e-03 7.074904727528446256e-03 8.096563246700903826e-03 7.921327349752125407e-03 7.570034807495438361e-03 7.529049698923886112e-03 7.356081954940751032e-03 7.549488981477660461e-03 7.598779484206359854e-03 7.592381991856661516e-03 7.204394220095603450e-03 7.402434997477797679e-03 7.725102111113494457e-03 7.266583619488106716e-03 7.902711346390032740e-03 8.121156083976515880e-03 7.755330285763643167e-03 7.313832227703097842e-03 7.806207281832941436e-03 7.787478347626099369e-03 8.377998897312256832e-03 8.073558874134563121e-03 8.012327441107245860e-03 8.646518005145776772e-03 8.165698451499078456e-03 8.318600009861032776e-03 8.318664739460539595e-03 8.311103072391889598e-03 8.384806486743638307e-03 8.901727749115294006e-03 8.031093972210991833e-03 8.456467013266275728e-03 8.934134133288978638e-03 8.951049820522314140e-03 9.249775022006832131e-03 9.021770098092163001e-03 1.000478285607094529e-02 9.431743939448102021e-03 9.745602533207688850e-03 9.368225171976570995e-03 1.039971619563018548e-02 1.034947242697820818e-02 1.068037264802982472e-02 1.068037264802982299e-02 1.034947242697820992e-02 1.039971619563018548e-02 9.368225171976570995e-03 9.745602533207690585e-03 9.431743939448102021e-03 1.000478285607094529e-02 9.021770098092163001e-03 9.249775022006833866e-03 8.951049820522314140e-03 8.934134133288978638e-03 8.456467013266275728e-03 8.031093972210993567e-03 8.901727749115295740e-03 8.384806486743640042e-03 8.311103072391886129e-03 8.318664739460537860e-03 8.318600009861029307e-03 8.165698451499078456e-03 8.646518005145776772e-03 8.012327441107247594e-03 8.073558874134561386e-03 8.377998897312258567e-03 7.787478347626104573e-03 7.806207281832938834e-03 7.313832227703096107e-03 7.755330285763645769e-03 8.121156083976515880e-03 7.902711346390034475e-03 7.266583619488107583e-03 7.725102111113493590e-03 7.402434997477798546e-03 7.204394220095603450e-03 7.592381991856662383e-03 7.598779484206359854e-03 7.549488981477659594e-03 7.356081954940745828e-03 7.529049698923886980e-03 7.570034807495435759e-03 7.921327349752123673e-03 8.096563246700905561e-03 7.074904727528446256e-03 7.170050731383387742e-03 7.633167327922740775e-03 7.707108438793097184e-03 7.139989563643101174e-03 7.423608593618648104e-03 7.115834251424078306e-03 7.631922621994503830e-03 7.113166865771835927e-03 7.675418704134160525e-03 8.021087167620974054e-03 7.569585464937744756e-03 7.777778424891245400e-03 7.216243293323876262e-03 7.833560002888392479e-03 7.678983834412754506e-03 7.241164807959989298e-03 7.467842978676367954e-03 7.412419204947112185e-03 7.486722121463849737e-03 8.234565355128543873e-03 7.516173783508127426e-03 7.975324374501593580e-03 7.361252506150206369e-03 7.412490096968650001e-03 7.523984330352934298e-03 7.732398816051071037e-03 7.357296761203513565e-03 7.789291510053524860e-03 7.693176828301897911e-03 7.545420970473194593e-03 8.204160732681313462e-03 7.742870062089017742e-03 7.681449224188128914e-03 7.900272768017441161e-03 7.496009369325589734e-03 7.295488216272468830e-03 7.769653623989726705e-03 8.410632596496096791e-03 8.268477645445611660e-03 7.937369209931368838e-03 8.412419424675772819e-03 8.370343411337119455e-03 8.115068340572363301e-03 8.011951894680020836e-03 7.986190484332938988e-03 8.127932923068516627e-03 7.874937546956855064e-03 7.973417541382634907e-03 7.615414376104995275e-03 8.009304605264182600e-03 7.446254550712273768e-03 7.677162427978319846e-03 7.806774023479053602e-03 8.068225662239124699e-03 7.867170597699766135e-03 7.954013864797451761e-03 7.888460480796277707e-03 8.147531832946362448e-03
