# Supplementary material for: Laminar organization of cellular microcircuits modulating human interictal epileptiform discharges
Source: Nat Neurosci. 2026 Apr 30;29(6):1462–75. doi: 10.1038/s41593-026-02258-4 (PMC13246451; doi:10.1038/s41593-026-02258-4)
Supplement: Supplementary file 14 — Statistical Source Data. [file 41593_2026_2258_MOESM14_ESM.zip › ED5/left.txt]

1.449869378362078978e-02
1.697678973964113214e-02
1.652629062935956350e-02
2.148242856455843952e-02
2.058137636715350050e-02
1.877921799550182763e-02
1.675178308028846610e-02
1.922987903630881193e-02
1.877937992602723982e-02
1.540028574944376887e-02
1.675199898765568352e-02
2.193341346641624473e-02
1.810376620270940165e-02
1.562577820037267667e-02
1.269723711091257090e-02
1.923031085104324675e-02
1.968091791500841889e-02
1.923041880472685025e-02
1.742826043307518086e-02
1.585137860498519319e-02
1.044479553634655722e-02
1.202178531812015186e-02
1.810430597112745385e-02
1.292299944605050481e-02
1.202194724864556752e-02
1.382421357398085429e-02
1.607703298643950451e-02
1.585181041971962801e-02
1.495075822231469766e-02
1.652774800408829056e-02
1.179699456613470844e-02
1.810479176270370777e-02
1.314876178118843525e-02
1.067077377885170333e-02
1.067082775569351202e-02
1.517641260376901072e-02
1.112148879650049112e-02
9.995160055533866897e-03
1.224797946799252753e-02
8.868885291409053101e-03
1.247336396523781449e-02
1.359980065988804915e-02
9.319600309057837415e-03
7.292165393844475887e-03
7.292219370686288046e-03
1.089669804451504943e-02
8.643986585739997508e-03
8.418764019020121003e-03
5.264946385998338710e-03
5.265000362840143930e-03
7.292543231737115030e-03
9.770639187757453048e-03
7.292651185420722867e-03
5.941045900892416923e-03
5.715823334172535214e-03
4.364218049644232739e-03
6.391760918541204706e-03
9.996239592369967827e-03
1.044684665633514170e-02
8.869964828245154032e-03
9.095295348648647915e-03
7.293136976996965511e-03
8.870126758770559283e-03
1.112294617122922859e-02
9.095511256015861856e-03
1.112305412491283209e-02
8.645066122576103643e-03
1.067260899147307908e-02
8.870450619821401012e-03
1.405186509858196049e-02
7.293622768573212491e-03
1.224976070377208764e-02
1.472785665979243000e-02
1.292569828814075540e-02
1.427741152635266832e-02
1.315108278538604930e-02
1.247530713154280414e-02
1.179953147769954858e-02
1.517873360796662997e-02
1.517878758480843172e-02
1.540411810521191867e-02
2.103608567109585201e-02
2.396473471423956822e-02
1.720649238423082455e-02
2.328901303723812308e-02
2.306379047051823616e-02
2.621771605722363410e-02
2.689359966475049490e-02
3.027280179501757804e-02
2.802009033624253131e-02
3.004763320513950328e-02
3.770708966307859122e-02
3.680603746567366608e-02
4.086106922662579438e-02
4.198750592127601516e-02
4.739419694359826851e-02
4.694369783331670681e-02
4.807013452796692760e-02
4.874601813549379881e-02
4.987245483014401959e-02
5.415276313465785391e-02
3.568003258575787318e-02
3.635580823960112007e-02
3.004801104303213288e-02
3.320182867605391691e-02
2.599292530523819242e-02
2.103678737003931987e-02
2.126200993675919637e-02
1.675642508868369768e-02
1.810803037321199668e-02
2.058601837554872166e-02
1.585515698391154124e-02
1.788259189912489583e-02
1.653087866091297944e-02
2.171218518598993716e-02
1.360217564092747015e-02
1.923403525312779305e-02
2.036036399409440339e-02
1.698116186382732373e-02
1.202502392862845292e-02
1.405245884384181097e-02
1.157436288782147382e-02
1.067320273673292783e-02
1.562923271824819688e-02
1.157420095729605816e-02
1.270052969826267891e-02
9.771880655118969639e-03
1.044765630896222347e-02
1.517840974691580039e-02
7.518953288976702905e-03
1.089804746556017299e-02
1.405186509858196223e-02
1.067266296831488083e-02
9.320949730102959241e-03
9.996725383946216542e-03
1.292526647340630844e-02
9.320787799577545316e-03
7.969074561365634135e-03
2.787660082605070318e-03
6.842583889873600327e-03
1.202389041495055197e-02
1.157328335098537463e-02
9.545740482088399190e-03
3.463219829081100234e-03
7.518143636349634146e-03
3.913664962520860616e-03
9.094971487597814860e-03
8.644364423632635783e-03
8.644310446790835767e-03
1.314978734118272749e-02
8.644202493107218388e-03
6.616659624210253360e-03
8.644094539423609683e-03
9.319870193266866984e-03
1.134730510848021984e-02
1.179780421876178848e-02
1.202302678548167192e-02
1.089659009083144073e-02
9.319600309057833945e-03
1.292397102920299357e-02
1.134698124742939372e-02
1.112165072702589810e-02
9.769937488813988657e-03
1.202264894758903538e-02
1.337425423211734132e-02
1.585224223445406630e-02
1.540163517048889243e-02
1.247298612734518315e-02
1.382459141187349083e-02
1.157177199941483194e-02
1.022005876120291902e-02
1.337387639422470478e-02
1.404965204806795862e-02
1.359904498410277433e-02
1.540120335575445414e-02
1.359893703041916216e-02
2.035717936042791623e-02
1.495048833810566809e-02
1.495043436126386807e-02
1.652731618935385227e-02
2.058223999662238748e-02
1.517554897430013414e-02
2.103268513006213702e-02
1.292267558499967349e-02
1.810398211007662253e-02
1.472477997980954981e-02
2.125774576625660481e-02
2.396101031215502886e-02
1.720266002846266781e-02
2.013120111792275971e-02
1.945531751039590238e-02
1.810360427218398599e-02
1.765299720821881385e-02
1.855404940562374247e-02
1.675178308028846610e-02
1.877921799550182763e-02
1.877916401866002241e-02
2.328464091305191067e-02
1.968016223922314581e-02
1.652623665251775481e-02
