# Supplementary material for: Laminar organization of cellular microcircuits modulating human interictal epileptiform discharges
Source: Nat Neurosci. 2026 Apr 30;29(6):1462–75. doi: 10.1038/s41593-026-02258-4 (PMC13246451; doi:10.1038/s41593-026-02258-4)
Supplement: Supplementary file 14 — Statistical Source Data. [file 41593_2026_2258_MOESM14_ESM.zip › ED5/center.txt]

1.053975056964037531e-02
9.778890838348444636e-03
8.637582690985705705e-03
9.398516623976999398e-03
1.053989897303909788e-02
1.510531706673846029e-02
1.282266367116330873e-02
1.130090710772975980e-02
8.257356880012986511e-03
6.735600316579436718e-03
9.018327913853966052e-03
4.833432437924770585e-03
8.257505283411714289e-03
9.779336048544622767e-03
7.877131069040269051e-03
1.015985866631479231e-02
1.092079259930608948e-02
1.358233476345781406e-02
8.636542455387002937e-03
1.358240896515717708e-02
1.358244606600686293e-02
7.495308509723629629e-03
5.593103530219275914e-03
1.320210895248509833e-02
7.114971396201868505e-03
7.495456913122360010e-03
7.115045597901228924e-03
1.282180893981301785e-02
6.734671383529788891e-03
3.310672739742209509e-03
1.015878132986641584e-02
9.017473182503678644e-03
4.452129290503676652e-03
5.973960055636582528e-03
5.973997156486264906e-03
3.310895344840301610e-03
7.494231173275253156e-03
7.494268274124936402e-03
5.972511710691389211e-03
7.494342475824296822e-03
4.831240664178329189e-03
9.777107173948501595e-03
5.592211698019306128e-03
5.211800382798180246e-03
2.929146987223020440e-03
4.070529336285127163e-03
5.211911685347230851e-03
7.875087698692556301e-03
3.309743806692557778e-03
7.114265068250308008e-03
2.548921176250309919e-03
6.353442437808062317e-03
3.690340626162092515e-03
1.407687230586932058e-03
8.636244236781942529e-03
2.549106680498714438e-03
6.734076358127273794e-03
4.831871378622920946e-03
6.734150559826638550e-03
5.973290828534707012e-03
5.212431097242775473e-03
3.690674533809228716e-03
1.408021138234071944e-03
5.592990815862624795e-03
7.114821580995535008e-03
3.310374521137148234e-03
2.929963205916024521e-03
6.354036051402966491e-03
9.017212064748295411e-03
8.636800749527172999e-03
5.212802105739593184e-03
1.091956544765137517e-02
5.973773139580566653e-03
8.636949152925897308e-03
1.130012516627123056e-02
3.310745529633965078e-03
6.354369959050103558e-03
3.691268147404135492e-03
1.206117040181156966e-02
1.168075908659044378e-02
1.168079618744012442e-02
1.396352378471464942e-02
1.130042197306868612e-02
1.814853056319289462e-02
1.548542875154692959e-02
1.890950159703386549e-02
1.015922512825498912e-02
1.852912738266242199e-02
2.157275181207855830e-02
2.157278891292823894e-02
1.700744502092823435e-02
2.423600202712325458e-02
2.842097170475180873e-02
3.184504455023875330e-02
2.347521649753068346e-02
2.842108300730085066e-02
2.956246535636295261e-02
3.564967711434555153e-02
4.782406352946105138e-02
6.342248568921381169e-02
2.613850381342505691e-02
2.119263730365488971e-02
1.738811604209714035e-02
1.548583686089342014e-02
1.624669659218535081e-02
2.081204048418535194e-02
2.233379704761889739e-02
1.282254954499904669e-02
1.662699660485743303e-02
1.358337217544130018e-02
1.967050973172453088e-02
1.244195272552951585e-02
8.637431463971763021e-03
7.876497530980467593e-03
8.637357262272396530e-03
8.256871745351911096e-03
1.206131880521029744e-02
7.876349127581739815e-03
7.115415194590445254e-03
6.734929677669955483e-03
6.354444160749465713e-03
3.691268147404136359e-03
4.832576294766876591e-03
7.115229690342036832e-03
1.408466348430254846e-03
1.027980831509763123e-03
3.310634227084919244e-03
6.734632870872502529e-03
7.495492602164431466e-03
4.832316588819101678e-03
4.832279487969420168e-03
5.973587635332162568e-03
-1.136241226504313372e-04
7.875755513986828701e-03
2.549440588145851939e-03
4.832093983721010878e-03
6.353850547154556334e-03
4.451571365950841332e-03
-1.138467277485230860e-04
3.690600332109864393e-03
6.353702143755832026e-03
3.310077714339693979e-03
8.255870022410502496e-03
-4.944806480677384122e-04
5.592656908215488595e-03
4.831722975224195769e-03
5.212134290445318181e-03
5.212097189595637538e-03
2.168472760179500358e-03
3.690229323613045814e-03
5.211985887046593005e-03
4.451051954055295842e-03
7.875050597842875658e-03
4.070529336285123694e-03
9.396770060426740470e-03
4.070455134585761539e-03
6.353108530160922647e-03
5.211726181098818959e-03
6.733482744532362681e-03
3.309409899045422012e-03
8.635650623187036620e-03
7.874716690195742927e-03
7.113782757204444897e-03
1.320092031348767299e-02
7.494156971575891002e-03
5.972326206442979922e-03
5.972289105593295809e-03
1.015718458152249301e-02
9.015802232460387589e-03
1.358114612446039045e-02
7.874382782548603257e-03
4.830758353132465210e-03
7.493860164778433711e-03
1.586368821748650182e-02
7.493785963079069821e-03
1.510271718364552575e-02
9.395953841733738557e-03
7.113226244459218764e-03
8.634982807892764220e-03
1.205898145168034230e-02
9.776253854405820773e-03
9.776216753556138395e-03
1.281976698127291515e-02
1.320017829649403583e-02
9.395657034936283000e-03
1.814593350371515937e-02
8.254237585024502138e-03
5.971509987749979743e-03
1.015640546367917521e-02
1.472174935567917807e-02
1.243902175840465307e-02
1.396077832183819506e-02
1.091715389242206048e-02
1.091711679157237810e-02
1.167797652286431224e-02
1.548242358272270205e-02
1.281924756937736533e-02
1.281921046852768468e-02
9.395137623040741848e-03
1.053644577040347904e-02
