# Supplementary material for: Laminar organization of cellular microcircuits modulating human interictal epileptiform discharges
Source: Nat Neurosci. 2026 Apr 30;29(6):1462–75. doi: 10.1038/s41593-026-02258-4 (PMC13246451; doi:10.1038/s41593-026-02258-4)
Supplement: Supplementary file 15 — Statistical Source Data. [file 41593_2026_2258_MOESM15_ESM.zip]

Archive with 8 entries (7 files):
- ED6/
- __MACOSX/._ED6
- ED6/supp.txt
- __MACOSX/ED6/._supp.txt
- ED6/early_act.txt
- __MACOSX/ED6/._early_act.txt
- ED6/late_act.txt
- __MACOSX/ED6/._late_act.txt
