# Supplementary material for: Laminar organization of cellular microcircuits modulating human interictal epileptiform discharges
Source: Nat Neurosci. 2026 Apr 30;29(6):1462–75. doi: 10.1038/s41593-026-02258-4 (PMC13246451; doi:10.1038/s41593-026-02258-4)
Supplement: Supplementary file 15 — Statistical Source Data. [file 41593_2026_2258_MOESM15_ESM.zip › ED6/supp.txt]

2.242626132219224466e+00 2.118642092711187086e+00 1.985384177433582087e+00 1.845952204453207512e+00 1.700928318720891896e+00 1.549873287823555268e+00 1.392905669491396825e+00 1.231741429476669536e+00 1.070134037825161366e+00 9.135166762741590007e-01 7.683898790957948144e-01 6.416495019769868913e-01 5.399621037414494840e-01 4.692165935614789896e-01 4.340529186036134468e-01 4.371676991191428829e-01 4.786582121008823298e-01 5.555698544267614336e-01 6.617737900052822475e-01 7.884300358828161270e-01 9.247298053675490070e-01 1.058835205779184774e+00 1.178830763183389863e+00 1.273661543078241420e+00 1.333913431397291793e+00 1.352699457333726762e+00 1.326356242366028004e+00 1.254954466094920340e+00 1.142149399684092348e+00 9.945601551379398275e-01 8.207319384271473117e-01 6.299098537065654924e-01 4.311209334474646049e-01 2.325291786790618098e-01 4.122103634963519142e-02 -1.368358005321707593e-01 -2.967090776813041120e-01 -4.344957645484020525e-01 -5.473114446436839753e-01 -6.334149216457143350e-01 -6.924579366851369988e-01 -7.257120249094929365e-01 -7.362621834616882577e-01 -7.289388080175012163e-01 -7.098697210290487725e-01 -6.857428754330473497e-01 -6.628554574633259699e-01 -6.462998528715284685e-01 -6.393474527368318006e-01 -6.433223455285070891e-01 -6.576296791811255815e-01 -6.800628612647522386e-01 -7.071484802893424071e-01 -7.345904128287111812e-01 -7.578777439346275901e-01 -7.729713853555802983e-01 -7.771026206200363218e-01 -7.693479929932538486e-01 -7.508542098363129025e-01 -7.245093748201734130e-01 -6.942784859441409884e-01 -6.642449778523513704e-01 -6.379742720436299974e-01 -6.182404254664478627e-01 -6.071741132116681428e-01 -6.067079371689823031e-01 -6.188326705399170846e-01 -6.455707929642313658e-01 -6.885962094936924904e-01 -7.487300923552692167e-01 -8.255454580071170945e-01 -9.173769945442489249e-01 -1.021467670209570189e+00 -1.134321156298316646e+00 -1.251989905816039306e+00 -1.370194764903753804e+00 -1.484462248838641418e+00 -1.590346722098694210e+00 -1.683737296659409521e+00 -1.761315402248039952e+00
2.145093292562011200e+00 1.963633898510940723e+00 1.772163718225776341e+00 1.574874972338130341e+00 1.379089465090774569e+00 1.194779415287696933e+00 1.032912645933646179e+00 9.029012208151656615e-01 8.101124387996250231e-01 7.542737452158637668e-01 7.289770252450599175e-01 7.223558557487491649e-01 7.189986898145901417e-01 7.023138011411884651e-01 6.573445153431853871e-01 5.734069536405059786e-01 4.458122277704305025e-01 2.768096469658292147e-01 7.527300769095242317e-02 -1.445825749171756047e-01 -3.652574932146170905e-01 -5.683218418652675741e-01 -7.369281694572983321e-01 -8.578156275451117585e-01 -9.227048830225513809e-01 -9.287833990020327724e-01 -8.781656166308940970e-01 -7.765751660900246378e-01 -6.318279725189644980e-01 -4.524786512120698712e-01 -2.472344616094293568e-01 -2.512849869850376089e-02 2.039844143417395006e-01 4.289013916768395496e-01 6.371947658486087906e-01 8.160011232843876749e-01 9.533208851759505942e-01 1.039300975430287322e+00 1.067345572863183989e+00 1.034623686018997013e+00 9.424262142493277095e-01 7.962137687563248800e-01 6.053211489681862290e-01 3.823069559540683282e-01 1.414408789581751980e-01 -1.032480375658576116e-01 -3.400051344317908675e-01 -5.609207361044658002e-01 -7.623802964757619982e-01 -9.443259593568205101e-01 -1.108803814036123159e+00 -1.258323382774958699e+00 -1.394531273400393401e+00 -1.517502050028469718e+00 -1.625469710804521739e+00 -1.714831817396776259e+00 -1.780471050637611574e+00 -1.816242056292336704e+00 -1.815788272278664239e+00 -1.773501656918375025e+00 -1.685510917463897362e+00 -1.550245807890836769e+00 -1.368588715560137725e+00 -1.143683428316589534e+00 -8.807814413557308875e-01 -5.875621507454008574e-01 -2.746717230419432054e-01 4.366250783436011890e-02 3.495635455533496749e-01 6.225639600221506420e-01 8.417329569479985452e-01 9.884170793266565669e-01 1.048897207681704913e+00 1.016263714414565422e+00 8.912696812840777971e-01 6.822487783610672318e-01 4.042043508822440456e-01 7.737147045131667622e-02 -2.747119110773304507e-01 -6.277978706869621339e-01
2.170404769519628907e+00 1.930794756096881448e+00 1.650976715342602041e+00 1.345260791703547731e+00 1.033978201857882029e+00 7.406969358722639285e-01 4.886672917862443510e-01 2.972213728051107950e-01 1.787424977206127641e-01 1.370212485900312305e-01 1.670616076717172660e-01 2.564731374206993264e-01 3.876699698276063200e-01 5.406205099853603757e-01 6.952167034852321237e-01 8.333145780738123731e-01 9.401759900308543916e-01 1.005338651018949259e+00 1.023098219397558628e+00 9.925478839045698276e-01 9.171671429101313500e-01 8.038458661527104754e-01 6.617760923069785362e-01 5.010638786224160812e-01 3.316839225321850382e-01 1.627390358442896978e-01 2.033306466107892216e-03 -1.440744924569434537e-01 -2.706990707974391008e-01 -3.745754187671161417e-01 -4.541634265456087616e-01 -5.097250307949566794e-01 -5.432600212389477878e-01 -5.582804840587147766e-01 -5.594779559540804525e-01 -5.523124674875217188e-01 -5.426199463700672743e-01 -5.363892126714107089e-01 -5.395794502339754661e-01 -5.578899489744284512e-01 -5.964405363983457109e-01 -6.591732815576832882e-01 -7.481760377081982938e-01 -8.630073976947297831e-01 -1.000354483866734201e+00 -1.154187282551744520e+00 -1.316420529508157689e+00 -1.477732159865780437e+00 -1.628465481447419538e+00 -1.759215923171047580e+00 -1.861206074443817249e+00 -1.926483619141013515e+00 -1.948265917092632415e+00 -1.921507553532355583e+00 -1.843600112071944741e+00 -1.715118992253503283e+00 -1.540095233457549062e+00 -1.325844702479005210e+00 -1.082142667196666075e+00 -8.199950120995704861e-01 -5.503659468714011682e-01 -2.831880690607251894e-01 -2.682990814756358589e-02 2.120021884731592976e-01 4.279933745648307752e-01 6.170931933773369238e-01 7.763485925603427207e-01 9.039154484815546953e-01 9.990282760752292601e-01 1.061857109209420225e+00 1.093391873240187495e+00 1.095347620876037320e+00 1.070326707514434705e+00 1.022210950232879112e+00 9.566098552705276648e-01 8.809661277080825803e-01 8.041752265299761948e-01 7.355557295633594617e-01 6.836297409352939392e-01 6.548207564101778955e-01
1.992507283298138754e+00 1.924297656323429973e+00 1.836631964674321660e+00 1.739732255959665297e+00 1.643231690442895632e+00 1.555312512343447251e+00 1.481802233456661400e+00 1.425668072456019564e+00 1.386906861906947119e+00 1.362947711130924944e+00 1.349509747373511370e+00 1.341864522571466489e+00 1.335823149125381359e+00 1.328375499481371458e+00 1.317631037273164329e+00 1.301999946696842381e+00 1.279288613451007528e+00 1.245976162990203306e+00 1.197280694056098493e+00 1.127889599023217171e+00 1.033252593171785749e+00 9.106125692312421194e-01 7.598949884825110246e-01 5.838407922385862037e-01 3.878192099859072983e-01 1.796571062269980423e-01 -3.051758256221428697e-02 -2.304657082660944989e-01 -4.064343004667858583e-01 -5.444112342287474871e-01 -6.321682758166169425e-01 -6.614470859005527892e-01 -6.301071875867620964e-01 -5.432302542345389673e-01 -4.129778820252341665e-01 -2.570831310303681172e-01 -9.634844883191605314e-02 4.833875325071305962e-02 1.587589280806638581e-01 2.215666564520430981e-01 2.295573755128932358e-01 1.820142500787952644e-01 8.427335707059031844e-02 -5.332512108489764757e-02 -2.170194903453170066e-01 -3.915499828443495534e-01 -5.623175800090309817e-01 -7.173750259669879892e-01 -8.488755307122458627e-01 -9.537795496065741840e-01 -1.033491612583804065e+00 -1.092750526554505441e+00 -1.138006649598743092e+00 -1.175735667978929033e+00 -1.211038664401698384e+00 -1.246818852992161775e+00 -1.283424663473653915e+00 -1.318824175266768428e+00 -1.349222514993212885e+00 -1.369877572125266063e+00 -1.376048667616311949e+00 -1.363733242531101952e+00 -1.330172685224355167e+00 -1.274074288208834504e+00 -1.195630712569576870e+00 -1.096474616743523312e+00 -9.797250139557812654e-01 -8.502157303202687588e-01 -7.145282079802992570e-01 -5.807585396072723061e-01 -4.577263595692053766e-01 -3.539116523947437032e-01 -2.760252659813758336e-01 -2.276950315833124183e-01 -2.087309986275296680e-01 -2.147301131085747605e-01 -2.372424170473655669e-01 -2.639882595457660464e-01 -2.793378193350492533e-01 -2.648899003792057338e-01
1.731226628439500592e+00 1.785449891687931112e+00 1.794091245296002946e+00 1.752872707604991920e+00 1.662656545721607149e+00 1.529140445604576737e+00 1.361957802110908444e+00 1.173317993154832095e+00 9.764169668824209669e-01 7.838359952781429607e-01 6.062167182614084382e-01 4.514805149166824516e-01 3.245857275782533247e-01 2.277850440260036080e-01 1.612375229649829211e-01 1.237879149291657155e-01 1.137244147701913927e-01 1.294613161379890853e-01 1.699162557688112807e-01 2.346573648037509063e-01 3.235795227035601629e-01 4.362135051532787799e-01 5.707583593802583177e-01 7.230320406464803007e-01 8.858813118887434168e-01 1.049233121008678493e+00 1.201104920857572367e+00 1.329235627509130158e+00 1.422916278264988454e+00 1.474437239459781113e+00 1.479788369916343882e+00 1.438479415357154290e+00 1.352875771262740168e+00 1.227422250433980455e+00 1.068033859090825155e+00 8.817523421640685033e-01 6.763543403046047287e-01 4.598250555130535822e-01 2.396775160433540497e-01 2.228619178846474869e-02 -1.874184303881559210e-01 -3.857357550072068597e-01 -5.695231783205964016e-01 -7.355263294726032131e-01 -8.799760803570707557e-01 -9.987690918857059508e-01 -1.088136758937091164e+00 -1.145565175885334019e+00 -1.170594046997523341e+00 -1.165254511007005833e+00 -1.134018114110104669e+00 -1.083335784329158225e+00 -1.020925616185585083e+00 -9.549773202447539022e-01 -8.933732353793867320e-01 -8.430350199917188148e-01 -8.094035622746197367e-01 -7.960572647736285923e-01 -8.044769115071017662e-01 -8.339710659514979474e-01 -8.817770854141717685e-01 -9.433565500181576580e-01 -1.012911240615032904e+00 -1.083951518497453526e+00 -1.149995234516768994e+00 -1.205161549810610078e+00 -1.244628828791661146e+00 -1.264931723074821601e+00 -1.264087548157821983e+00 -1.241602259360665261e+00 -1.198282746542011168e+00 -1.135884909682055577e+00 -1.056412054330362338e+00 -9.611509381194579538e-01 -8.493882874716569553e-01 -7.167216736515408249e-01 -5.534598203489716761e-01 -3.433865505136888818e-01 -6.364129164646982473e-02 3.140990088840299177e-01
1.483264802713246455e+00 1.514626927481926622e+00 1.545421165398944252e+00 1.571570347369531495e+00 1.588120751772231776e+00 1.589972142756211904e+00 1.572728981829428774e+00 1.533525362978982232e+00 1.471720993045875003e+00 1.389293169596574007e+00 1.290937266602562028e+00 1.183751043373960865e+00 1.076558863894158335e+00 9.789396726082644218e-01 8.999600428023006859e-01 8.468225420523178837e-01 8.236029804708369095e-01 8.303411690549886703e-01 8.627737222161929731e-01 9.128150488851621835e-01 9.697625262315240358e-01 1.021958941469757409e+00 1.058527864783903816e+00 1.070820257955477084e+00 1.053360284132920377e+00 1.004146058573604394e+00 9.244783565263527958e-01 8.184329308887968724e-01 6.920902022576915780e-01 5.526424340657558609e-01 4.074180604127307093e-01 2.630577094512298597e-01 1.249284429104333960e-01 -3.051863598088490337e-03 -1.182127403878761168e-01 -2.185895560625597256e-01 -3.024308468120607829e-01 -3.680068523581225270e-01 -4.138426498450155644e-01 -4.393484995024736772e-01 -4.456030445168497334e-01 -4.360097234947188372e-01 -4.165017123119800213e-01 -3.952332454239477766e-01 -3.817293412894338656e-01 -3.857385973062070206e-01 -4.158784191750036774e-01 -4.782913953822665043e-01 -5.755757501361811190e-01 -7.060931829189350806e-01 -8.638577324832497073e-01 -1.039065861421786696e+00 -1.219242658343797192e+00 -1.390781548231826648e+00 -1.540646590180806852e+00 -1.657852359234017747e+00 -1.734533751211457364e+00 -1.766497800675248087e+00 -1.753228842110698071e+00 -1.697509604249648696e+00 -1.604801809669457180e+00 -1.482511247037404889e+00 -1.339273038717924136e+00 -1.184267853700494255e+00 -1.026582600171394244e+00 -8.746126631752754177e-01 -7.355324940882934648e-01 -6.148630855681603835e-01 -5.161955724744116125e-01 -4.411274923380801294e-01 -3.894151684366347621e-01 -3.593020220174759638e-01 -3.479211487918936196e-01 -3.516811110565926657e-01 -3.665409692577467071e-01 -3.881543658209822834e-01 -4.119915724474922381e-01 -4.333486822050914289e-01 -4.474259128654503037e-01 -4.494680880593512340e-01
-7.301197203098942490e-01 -5.598943329230721133e-01 -3.590676507165875275e-01 -1.365074694365994712e-01 9.741037075638973863e-02 3.317430399854528478e-01 5.557853287132075160e-01 7.597405165754091971e-01 9.353065803485057783e-01 1.076153299215759418e+00 1.178344838045822129e+00 1.240525643994399907e+00 1.263694491130889164e+00 1.250570938462872705e+00 1.204854114284593658e+00 1.130508876868347556e+00 1.031509179455812220e+00 9.118991176822192068e-01 7.761437058799978139e-01 6.296197971597092824e-01 4.789496867397319835e-01 3.320256834462186890e-01 1.977201373007479168e-01 8.526868759283121046e-02 3.299745312498504699e-03 -4.125632257659068991e-02 -4.425584330809402556e-02 -4.994893206532826681e-03 7.362338083788526333e-02 1.854921196226672342e-01 3.219662844100288912e-01 4.725967886710799037e-01 6.256521730660012937e-01 7.685158548847571547e-01 8.881987407130631507e-01 9.721286500995507396e-01 1.009370266403530891e+00 9.919428456057926002e-01 9.159361178351362875e-01 7.820199517271929635e-01 5.951527350104103276e-01 3.637425385092106223e-01 9.854861814278233212e-02 -1.883788929078297203e-01 -4.845644054013183433e-01 -7.776896979765335338e-01 -1.056216890304827682e+00 -1.310106323483037460e+00 -1.531470888205197500e+00 -1.715201655839946104e+00 -1.859111060082690114e+00 -1.963609193755478710e+00 -2.030893729659091207e+00 -2.063813631024407069e+00 -2.064787788540364488e+00 -2.034968475389095310e+00 -1.973962898404654664e+00 -1.879984402828003498e+00 -1.750566088157091915e+00 -1.583626221833234426e+00 -1.378638157488225824e+00 -1.137719437659198807e+00 -8.663516850478671927e-01 -5.735624999370947386e-01 -2.714777723864693071e-01 2.565621433410094493e-02 3.029071478847387699e-01 5.461317728359567081e-01 7.433296251344236882e-01 8.857053132606055312e-01 9.682688081419349446e-01 9.900026738367321277e-01 9.535948348257226037e-01 8.648836093743892395e-01 7.320894959001813529e-01 5.649048658735711381e-01 3.737040140083466300e-01 1.688171419273415130e-01 -3.990732960445452643e-02 -2.432510034350462425e-01
-3.387850235935623289e-01 -2.802082459412216231e-01 -1.758611333427648193e-01 -2.806320121195329809e-02 1.568794945877960423e-01 3.689421688866889593e-01 5.955427973898945737e-01 8.233358613249104341e-01 1.040124506455538222e+00 1.236164066735778722e+00 1.404628765575524296e+00 1.541224564890682824e+00 1.643459689564045867e+00 1.710130422076144630e+00 1.741171589057542768e+00 1.737749335499096492e+00 1.702407821349510852e+00 1.638817755491187800e+00 1.551202576008431588e+00 1.443794879589471947e+00 1.320678628165657287e+00 1.186251743162296757e+00 1.046053478836522110e+00 9.074430567850181317e-01 7.794918292228428802e-01 6.719107373820956131e-01 5.930957460851794538e-01 5.480458995503817432e-01 5.368999082291391334e-01 5.546274884502537805e-01 5.919542551907961414e-01 6.371250371270510415e-01 6.779223052231259095e-01 7.032854029653429206e-01 7.044037574777551880e-01 6.753394868978915833e-01 6.132862482708724139e-01 5.186794779964311042e-01 3.950145610978127997e-01 2.483787029830140380e-01 8.645427120139392851e-02 -8.274306438028308786e-02 -2.520997350101193968e-01 -4.162695276418938439e-01 -5.718854775327103512e-01 -7.172801241602082545e-01 -8.517854039583199199e-01 -9.750091395766609104e-01 -1.086220971953215431e+00 -1.184115488569744246e+00 -1.266754673009512500e+00 -1.331785710516802945e+00 -1.376915902351038667e+00 -1.400412791361908882e+00 -1.401683760140892243e+00 -1.381702047325164884e+00 -1.343221550842220058e+00 -1.290647390134969763e+00 -1.229677902552246183e+00 -1.166614267775298641e+00 -1.107619423453981344e+00 -1.057993642291729319e+00 -1.021448630888949438e+00 -9.996805381860819351e-01 -9.921609725923534739e-01 -9.962320392262632440e-01 -1.007518914926184728e+00 -1.020464827841446542e+00 -1.029068012708066915e+00 -1.027622786050008674e+00 -1.011103419794385339e+00 -9.753945399394670090e-01 -9.169869050356527218e-01 -8.318772390845059483e-01 -7.138945742350570889e-01 -5.523771503221739376e-01 -3.296178384136816963e-01 -1.917004451230686426e-02 4.144333397014816067e-01 1.013622375900427475e+00
-5.959654179129315610e-01 -5.070370683569891401e-01 -3.735674817919877877e-01 -1.982366849781755092e-01 1.134012336891732954e-02 2.435615533940187760e-01 4.843911501894779814e-01 7.191817481416861169e-01 9.345079162434599684e-01 1.119656197028580991e+00 1.267666610480257861e+00 1.375896151209940799e+00 1.445975519448865265e+00 1.483222759044877659e+00 1.495586639646474314e+00 1.492191905827162657e+00 1.481720753342669950e+00 1.471008071844499998e+00 1.464083913633180911e+00 1.461922298092906081e+00 1.462854534170023868e+00 1.463361577053873486e+00 1.459119353958817866e+00 1.445824053363508277e+00 1.419829475751581249e+00 1.378477930036726251e+00 1.320261574445941166e+00 1.244939528262101858e+00 1.153489139786870954e+00 1.048075337641485971e+00 9.319073349163130571e-01 8.090612603632880706e-01 6.841913736427269743e-01 5.622051611989777875e-01 4.478237602398230655e-01 3.449842272772423168e-01 2.562261664827027996e-01 1.821658759843993447e-01 1.212811664783732674e-01 7.010797041081544279e-02 2.381320363622738134e-02 -2.299447842864950700e-02 -7.541519399543737678e-02 -1.375703023047730178e-01 -2.121367872171046054e-01 -3.000362716557049558e-01 -4.003326085224719333e-01 -5.102953132337408881e-01 -6.256670097548233667e-01 -7.412098725062234994e-01 -8.514469499239925021e-01 -9.514381753155357613e-01 -1.037462975911949137e+00 -1.107336498025609073e+00 -1.160446492560416543e+00 -1.197498092053336238e+00 -1.220128650588649721e+00 -1.230583790809885558e+00 -1.231394946014957803e+00 -1.225150047786810026e+00 -1.214260568493131354e+00 -1.200665432826461210e+00 -1.185620065856519023e+00 -1.169624997674250544e+00 -1.152501465916929035e+00 -1.133646101820101171e+00 -1.112353179441145423e+00 -1.088056940824772445e+00 -1.060469722645670521e+00 -1.029609173768651686e+00 -9.957754427607082848e-01 -9.595987129562569828e-01 -9.221075520280449522e-01 -8.847866155604546812e-01 -8.495072989001125618e-01 -8.183090420481959892e-01 -7.929978971354292305e-01 -7.747738435408771940e-01 -7.639524663444969832e-01 -7.599456858464519460e-01
1.983285344098002084e-02 9.225266737601933720e-02 1.706097778027899636e-01 2.601572065334176731e-01 3.669903216063148954e-01 4.961909502412435446e-01 6.498273505013247853e-01 8.255670007372176711e-01 1.016471331031895353e+00 1.211928964700512479e+00 1.399477919837979645e+00 1.566844246476950975e+00 1.703535106435056790e+00 1.801889965506697777e+00 1.857364647805782809e+00 1.868524493000223607e+00 1.836923790767096776e+00 1.766933679828858850e+00 1.665384042252529895e+00 1.540828410642080204e+00 1.402427061816177822e+00 1.258761827685581869e+00 1.116810185173235492e+00 9.814526756734156532e-01 8.557350291067198356e-01 7.415703415822968436e-01 6.405085844230488101e-01 5.542463874055481021e-01 4.844632169641244213e-01 4.321529089912791166e-01 3.968136070934662474e-01 3.757667065834294218e-01 3.639178698050891669e-01 3.541688420629361400e-01 3.381794850805586172e-01 3.073130766324357888e-01 2.537105790697736785e-01 1.711635527968578541e-01 5.606844612205560963e-02 -9.184811527211980686e-02 -2.691684172410990228e-01 -4.689859610877438745e-01 -6.816241612985760590e-01 -8.959351989222316126e-01 -1.100739286702512754e+00 -1.286037425043382365e+00 -1.443832166439586340e+00 -1.568465254715313950e+00 -1.656615870087810860e+00 -1.707088500598057390e+00 -1.720553824724439407e+00 -1.699176641427529999e+00 -1.646203124778812699e+00 -1.565470557935592311e+00 -1.460974682311428463e+00 -1.336628605060261821e+00 -1.196358089976713890e+00 -1.044422087454430326e+00 -8.859165138058764377e-01 -7.271558639681990899e-01 -5.756397842423592870e-01 -4.396472152536445299e-01 -3.273388790776722290e-01 -2.456491566569602714e-01 -1.991720357600416103e-01 -1.893633589713000775e-01 -2.141656229425078772e-01 -2.680822075751317923e-01 -3.426909528462306342e-01 -4.275061593724279185e-01 -5.111360179866755171e-01 -5.825993440295398340e-01 -6.327376600188823197e-01 -6.555258888966343234e-01 -6.490421912353497857e-01 -6.158115221330832112e-01 -5.623586250646391838e-01 -4.980694602446950059e-01 -4.336433646727494429e-01 -3.793853147607825216e-01
-5.677015902577871032e-01 -5.333523305182930052e-01 -4.485744248904724452e-01 -3.167703778683441662e-01 -1.442536555559391920e-01 6.070242319180672863e-02 2.889696450551783591e-01 5.315339808668723132e-01 7.802130288591824225e-01 1.027994208211203686e+00 1.268533894699577891e+00 1.495532707524815041e+00 1.701779853601955494e+00 1.878858257921224517e+00 2.017485061785538658e+00 2.108673582517067935e+00 2.145299518160157959e+00 2.123450695685299205e+00 2.043375741039194615e+00 1.909420635359326601e+00 1.729547485894237679e+00 1.514337952046157287e+00 1.275909648351345460e+00 1.026666302636908057e+00 7.781279770548817920e-01 5.396616175896089551e-01 3.176663040481749190e-01 1.153904927411191633e-01 -6.664963964083205072e-02 -2.294040582455519062e-01 -3.738147598195724619e-01 -4.995528575687322448e-01 -6.041458083619917208e-01 -6.831460582067616638e-01 -7.308897574026513855e-01 -7.418615698421062721e-01 -7.123840115314945542e-01 -6.422773906807561772e-01 -5.359824521475132775e-01 -4.029682068547233986e-01 -2.571306745907697699e-01 -1.151371283870844114e-01 5.666698877904430970e-03 8.983237411887694257e-02 1.256619988417258527e-01 1.065203162008919735e-01 3.105368099853771102e-02 -9.714036536302669833e-02 -2.703677979312598678e-01 -4.777621719342578510e-01 -7.061445548478737511e-01 -9.409165590517075684e-01 -1.166853487082275764e+00 -1.369215096956795108e+00 -1.534685467333226416e+00 -1.652410749384604305e+00 -1.714793884061889484e+00 -1.718164362085743191e+00 -1.663179597763959849e+00 -1.555044095101564716e+00 -1.403377493054450476e+00 -1.221486347399240335e+00 -1.025291556767087053e+00 -8.314394084136275120e-01 -6.551473858349075030e-01 -5.081200107390633214e-01 -3.966825396194330056e-01 -3.209471819932383507e-01 -2.750116030968409175e-01 -2.482557097360912901e-01 -2.276151935051363984e-01 -2.002364201786509812e-01 -1.557321525021415909e-01 -8.777475255870421933e-02 5.363183639768616222e-03 1.213558974076484748e-01 2.545871373087177925e-01 3.972439212837106659e-01 5.401165672038958920e-01 6.732599059456635393e-01
-1.280720535217567679e+00 -1.516723511498392352e+00 -1.650985473645547374e+00 -1.682097422460212544e+00 -1.612761724761663462e+00 -1.449281928495792515e+00 -1.201321047328930414e+00 -8.819270355095736313e-01 -5.076442489281131065e-01 -9.852593345399510150e-02 3.225823246304618808e-01 7.313607696949757653e-01 1.104201538096678092e+00 1.420551497110284167e+00 1.665059247960386957e+00 1.829078417185213690e+00 1.911054746868965148e+00 1.915983838411970730e+00 1.853971198305391477e+00 1.738542118399726721e+00 1.584769014123937003e+00 1.407580791315903079e+00 1.220251815179597799e+00 1.033175584784891576e+00 8.530317606937520836e-01 6.826439202472101009e-01 5.218910019129988642e-01 3.692034750096462314e-01 2.236524785899071111e-01 8.652559385176912532e-02 -3.798222365670149425e-02 -1.436281150062372614e-01 -2.240166275770015814e-01 -2.749661292375024102e-01 -2.963122751983719438e-01 -2.926312683528202174e-01 -2.727398171598965360e-01 -2.480773344524376256e-01 -2.307879736314056573e-01 -2.316464835765105201e-01 -2.585924344433628841e-01 -3.156246423679309743e-01 -4.025834841509159379e-01 -5.153988923286206836e-01 -6.469610101139412484e-01 -7.883937985384532610e-01 -9.302829137750991961e-01 -1.063637553201521868e+00 -1.180440494967612608e+00 -1.273858946506821077e+00 -1.338249990563571190e+00 -1.369251687704818865e+00 -1.363909620934511846e+00 -1.320965195693004191e+00 -1.241283117171408712e+00 -1.128092801593041816e+00 -9.871942304406376989e-01 -8.267750985389867857e-01 -6.569553411453149527e-01 -4.888651390181633083e-01 -3.332602931931764600e-01 -1.989476405008712701e-01 -9.139250418684861932e-02 -1.185005022155501304e-02 4.281748798791955996e-02 7.960595797813339869e-02 1.082182260247223499e-01 1.393400215509966178e-01 1.829765265668996110e-01 2.468038318023840216e-01 3.349596072230014432e-01 4.475105334810554614e-01 5.807526115284212809e-01 7.283528196034085855e-01 8.830443841102163516e-01 1.038289363862705983e+00 1.189247634136295861e+00 1.332962748623202964e+00 1.467408358817650305e+00 1.590142744778159534e+00
-4.560856356607517204e-01 -4.277142155991781047e-01 -3.814159671670636076e-01 -3.118307811257965412e-01 -2.151161691571159829e-01 -8.995196193824639419e-02 6.197999259151090040e-02 2.361830609166384320e-01 4.258887722470785508e-01 6.227984439619124180e-01 8.179686336069939001e-01 1.002507189559399992e+00 1.168324135473431058e+00 1.308918399530192511e+00 1.420075471392308275e+00 1.500430202490854681e+00 1.551531326438104319e+00 1.577387834018122215e+00 1.583597551779610813e+00 1.576214019776224218e+00 1.560701066166369610e+00 1.541141699788194597e+00 1.519854706986603521e+00 1.497351865973046037e+00 1.472492815471488248e+00 1.442721679231201870e+00 1.404378251815951772e+00 1.353079140633733024e+00 1.284165087771009794e+00 1.193410486481961685e+00 1.077791313390999539e+00 9.361497410124306473e-01 7.696340401573994461e-01 5.817048285401645868e-01 3.776409883634182507e-01 1.638308012957662152e-01 -5.293680713592789633e-02 -2.661102310161386209e-01 -4.696596621055716403e-01 -6.583010256257078030e-01 -8.277047816642569833e-01 -9.746715700055593734e-01 -1.097397762349561434e+00 -1.195730830574748493e+00 -1.271049623589215471e+00 -1.326035455897206949e+00 -1.364154793821889200e+00 -1.389091283168174096e+00 -1.404227947450204184e+00 -1.412239853317346805e+00 -1.414838854670799062e+00 -1.412678001946703121e+00 -1.405355444143559396e+00 -1.391449758023626249e+00 -1.368735573212388257e+00 -1.334451401280612570e+00 -1.285836493424371785e+00 -1.220715325084078540e+00 -1.138147881179252030e+00 -1.039019787918211035e+00 -9.262954552380854301e-01 -8.049017834653549031e-01 -6.811541946770263145e-01 -5.618146792796335776e-01 -4.530350018204899465e-01 -3.593564900440776588e-01 -2.830889205097561478e-01 -2.241118927362283908e-01 -1.802463947455701376e-01 -1.478939365088069446e-01 -1.228671540606783991e-01 -1.011049296787413648e-01 -7.916206182546040027e-02 -5.438212797668302845e-02 -2.483287579093646294e-02 1.087637397162147766e-02 5.389190702443108494e-02 1.053809909600817579e-01 1.668176350127404395e-01 2.400823237798150322e-01
-1.075048808955818114e+00 -9.872031012302036057e-01 -8.728660031306945122e-01 -7.343114738464570079e-01 -5.740763517581088937e-01 -3.946125628088802406e-01 -1.983364953788221974e-01 1.255666786865857441e-02 2.358776693005667779e-01 4.690721826737934697e-01 7.088942675564672280e-01 9.507949061879488184e-01 1.188278750833745345e+00 1.412678383185091535e+00 1.613368349372061417e+00 1.778751603882192667e+00 1.897950642273929844e+00 1.962530177990641000e+00 1.968061816744218540e+00 1.915101406677923723e+00 1.809213798431416720e+00 1.660317981130128517e+00 1.481360860330536378e+00 1.286808104914523021e+00 1.090892262530366308e+00 9.059272690310705700e-01 7.408301360549643944e-01 6.000001397533808456e-01 4.829225559147665714e-01 3.845966911712843106e-01 2.966118434804623227e-01 2.088556374585389119e-01 1.114500699421706736e-01 -3.604102742541519678e-03 -1.413501212107744487e-01 -3.035242381091287078e-01 -4.886191164476238469e-01 -6.924848983367523081e-01 -9.089363047557309505e-01 -1.130191001936662554e+00 -1.347147098360890638e+00 -1.549459809270569588e+00 -1.725519045672553098e+00 -1.862917125692111986e+00 -1.949130268154861678e+00 -1.972786446682416317e+00 -1.925479750407519619e+00 -1.803507360562595085e+00 -1.609402448952203413e+00 -1.352620924902036670e+00 -1.048986298638699965e+00 -7.192487163129878125e-01 -3.869476407489004233e-01 -7.586553920004511509e-02 1.923028692528487016e-01 3.999179699887923101e-01 5.348971745119734944e-01 5.919411708134667549e-01 5.732814669981585176e-01 4.886199019441752056e-01 3.541551732122965035e-01 1.905809109853201788e-01 2.022243877221760466e-02 -1.359727872867306231e-01 -2.611904973029707810e-01 -3.443798552554274695e-01 -3.808156477835041298e-01 -3.717764654094265486e-01 -3.236521215501534932e-01 -2.468577335971725295e-01 -1.546032678977580510e-01 -6.161506372944829113e-02 1.743982549501466722e-02 6.968420192124805124e-02 8.592054271672772137e-02 6.196847003218133865e-02 -5.903245867933896301e-04 -9.486521361863882451e-02 -2.101345157243939277e-01 -3.339997433861890408e-01
-5.289607274295304168e-02 -1.113634206587305747e-01 -1.461367693470725371e-01 -1.525128923099553224e-01 -1.283300705015090748e-01 -7.382531253490406953e-02 8.799554027835708794e-03 1.160595838991089340e-01 2.436621575542325391e-01 3.868668485799821588e-01 5.405584570488274343e-01 6.991985877529516280e-01 8.567258060432451083e-01 1.006694035618506566e+00 1.142464623903928445e+00 1.257603532695728887e+00 1.346480349183515113e+00 1.404796655756821444e+00 1.430170540981458460e+00 1.422630101319951157e+00 1.384886100269180353e+00 1.322278103479862965e+00 1.242329590681634288e+00 1.153770566992243785e+00 1.065362911027497805e+00 9.845911273207478276e-01 9.165830244920510905e-01 8.635677559401128134e-01 8.247957565334339547e-01 7.970622487334075856e-01 7.754180748944621282e-01 7.539834310074376988e-01 7.267202831920973605e-01 6.879323889781846502e-01 6.326604093048222577e-01 5.570339215968990176e-01 4.585191556987264216e-01 3.361301506346649481e-01 1.906283222431360558e-01 2.450840254756066205e-02 -1.581953176071039524e-01 -3.522273399524705195e-01 -5.516505270448851528e-01 -7.503281286579519538e-01 -9.423906553517881202e-01 -1.122601720687752325e+00 -1.286589712444057287e+00 -1.430922183303689588e+00 -1.553161577035498730e+00 -1.651830270924505850e+00 -1.726270155981517229e+00 -1.776598271894098025e+00 -1.803539806046334126e+00 -1.808287902537278669e+00 -1.792390976580424011e+00 -1.757627707679114248e+00 -1.705774002174567316e+00 -1.638416620860845052e+00 -1.556691978727252401e+00 -1.461111024129333691e+00 -1.351589042692779463e+00 -1.227553091581082834e+00 -1.088299210337241973e+00 -9.333573669978298959e-01 -7.629312089170138256e-01 -5.782614151869858166e-01 -3.820257717837711731e-01 -1.787162393486009804e-01 2.517526848937216843e-02 2.212132282786356818e-01 3.996510067713930914e-01 5.505186691794115017e-01 6.651513644249478219e-01 7.376868116855254121e-01 7.661998740533243479e-01 7.530635245798972255e-01 7.045214311456760026e-01 6.295875150160374911e-01 5.385731539141022095e-01 4.415893570883089314e-01
-2.403457646437595852e+00 -2.293171452169476598e+00 -2.142336079288075013e+00 -1.947804864867536789e+00 -1.708910471927984398e+00 -1.428219293662627010e+00 -1.111860282493966734e+00 -7.692231032562354409e-01 -4.120657371866141006e-01 -5.334420278252482994e-02 2.940038330023346247e-01 6.179781619669122428e-01 9.082140684950072984e-01 1.156419667618483249e+00 1.356754323108262383e+00 1.506116124173798809e+00 1.604305619384684967e+00 1.653986832245048388e+00 1.660356327809358268e+00 1.630484618391871310e+00 1.572547611101585696e+00 1.495152948553041705e+00 1.406765214589648094e+00 1.315378925787152209e+00 1.228245012029549388e+00 1.151556911721281162e+00 1.090024828738228591e+00 1.046122868351798685e+00 1.019392716492677042e+00 1.005998359930845076e+00 9.988399100607175951e-01 9.883753327107863695e-01 9.640581315041858446e-01 9.161410648337623419e-01 8.373690956133688079e-01 7.241252351076683524e-01 5.768656121222300870e-01 3.999277677611846604e-01 2.007513058259502992e-01 -1.116616486197722150e-02 -2.253558428831538007e-01 -4.315169893906974918e-01 -6.203875369811089335e-01 -7.844661881824057659e-01 -9.183647061879913753e-01 -1.018693824555639171e+00 -1.083692853461195593e+00 -1.112687361226147420e+00 -1.105744944680617126e+00 -1.063602090374897724e+00 -9.881188864286960527e-01 -8.829067561049189772e-01 -7.539100883709047851e-01 -6.096734146729231307e-01 -4.610327386452688914e-01 -3.202491043564466566e-01 -1.997896440156404774e-01 -1.108395811594144603e-01 -6.181195613500446023e-02 -5.712147412385478601e-02 -9.634574691140340708e-02 -1.738905620701826638e-01 -2.795459013415974026e-01 -3.996334068824607400e-01 -5.186986452626612953e-01 -6.214564804882681814e-01 -6.944916925137262220e-01 -7.276200344421479560e-01 -7.147228224291420906e-01 -6.543244150456501984e-01 -5.497090252686716028e-01 -4.088888097760242091e-01 -2.439511544768719897e-01 -6.997189365342440515e-02 9.670756619956125122e-02 2.404901445655632519e-01 3.484926177935159797e-01 4.119605087817923006e-01 4.268899235894421662e-01 3.939766814724887656e-01
-9.698486483018400328e-01 -9.186780237588264564e-01 -8.334275080267510294e-01 -7.152384878447565209e-01 -5.674780596072415140e-01 -3.956069702955581913e-01 -2.067570810340206289e-01 -9.137606254689682045e-03 1.887171560249372715e-01 3.786771229468090527e-01 5.536374351627141310e-01 7.080039242495878016e-01 8.380149192737562647e-01 9.419295284671750368e-01 1.019929727495668903e+00 1.073881872363767531e+00 1.106797857075051850e+00 1.122153174723158786e+00 1.123188728771707945e+00 1.112411582612321759e+00 1.091419789547411145e+00 1.061064912542060146e+00 1.021817909853693029e+00 9.741730890216531158e-01 9.189540586626286922e-01 8.573432866602119784e-01 7.907932243320106025e-01 7.207740330216808600e-01 6.484908421595496630e-01 5.745686988490538161e-01 4.987360496855274827e-01 4.195554591374913156e-01 3.342916708445923812e-01 2.389896443749097987e-01 1.289428873581157375e-01 -5.204439981141193404e-04 -1.530235971537469153e-01 -3.301199932564469752e-01 -5.305142043907568050e-01 -7.497401275554709255e-01 -9.803634049242561099e-01 -1.212676503215326829e+00 -1.435725915693997212e+00 -1.638422221178907456e+00 -1.810646737713673016e+00 -1.944115069601153989e+00 -2.032996238294261016e+00 -2.074158798341841692e+00 -2.067177056944512259e+00 -2.014017937083325105e+00 -1.918535831709422990e+00 -1.785927941771050520e+00 -1.622208714324072210e+00 -1.433829565640257986e+00 -1.227409970960497310e+00 -1.009600213208058817e+00 -7.869637930839837869e-01 -5.658555120607668965e-01 -3.521620760440110631e-01 -1.510071195389021959e-01 3.361095621555450913e-02 1.991018395592307755e-01 3.444328685643218702e-01 4.700227444689421552e-01 5.774028944853225598e-01 6.687175918892617199e-01 7.461866188760722940e-01 8.116281984650070003e-01 8.661805754972662363e-01 9.101964529848173280e-01 9.432511904882862064e-01 9.642332001559749122e-01 9.714590890903626041e-01 9.628790069775294835e-01 9.363823357667795388e-01 8.902272704129002845e-01 8.234984065577085621e-01 7.365145179902343742e-01 6.309600064734767200e-01 5.097470226741507293e-01
-1.284986721875543525e+00 -1.266690962968141543e+00 -1.221800122792307874e+00 -1.149709641321055242e+00 -1.050800730293011354e+00 -9.260566196078776624e-01 -7.766676554687211853e-01 -6.038695907099325133e-01 -4.089088413147774492e-01 -1.934245110265645495e-01 4.004110260895015622e-02 2.872137306229037290e-01 5.415253215023109190e-01 7.939050884996380342e-01 1.033233435476752948e+00 1.247457849784330275e+00 1.425209919093666011e+00 1.557578327533907014e+00 1.639564538523157644e+00 1.670943479703226764e+00 1.656215419820072920e+00 1.603993028691187872e+00 1.525628931487676754e+00 1.433662649816644485e+00 1.340281256266534493e+00 1.255893884298802332e+00 1.188116392852671011e+00 1.141113076553139649e+00 1.115199434237285070e+00 1.106916976038930578e+00 1.109427834449691064e+00 1.113375290302984988e+00 1.108275619606711837e+00 1.084061960078934073e+00 1.032570428528686524e+00 9.486294226014301278e-01 8.304028541400608754e-01 6.791684724772332205e-01 4.987787902374688498e-01 2.950546783798702610e-01 7.551059687656955233e-02 -1.508209415140594201e-01 -3.736310510282352393e-01 -5.818988453733831001e-01 -7.647803630103673367e-01 -9.127874838739986618e-01 -1.018890806985073283e+00 -1.079218376530017842e+00 -1.093230298107886078e+00 -1.063345274298983956e+00 -9.942618725313118189e-01 -8.922074649866149620e-01 -7.642134685846782016e-01 -6.176977894903281641e-01 -4.603182666741326146e-01 -2.998225648639099017e-01 -1.439635996230386739e-01 -1.777480381943029244e-04 1.249133982136503423e-01 2.259207395309959510e-01 2.989212541210877760e-01 3.413838703340743574e-01 3.517187993671815893e-01 3.289090458014987672e-01 2.724433819995847883e-01 1.825575841530509280e-01 6.090080986472048985e-02 -8.903332549917238048e-02 -2.618507556516694867e-01 -4.507129103963257166e-01 -6.481994624332589883e-01 -8.471178957134615217e-01 -1.040912152938676227e+00 -1.223654042405827980e+00 -1.389805613390233452e+00 -1.533964325421257158e+00 -1.651122160457370924e+00 -1.737188560416389693e+00 -1.789834128414709236e+00 -1.809041728446765918e+00
1.830779816783603131e-01 2.250169724743248945e-01 2.715651155611726875e-01 3.240567635044168115e-01 3.828656201611959631e-01 4.475872596852044083e-01 5.173468530932751053e-01 5.910972362291758708e-01 6.677837026252787522e-01 7.463402680587806204e-01 8.255523287553133693e-01 9.039429257104799609e-01 9.797317764788111560e-01 1.050879052586667139e+00 1.115246860511475369e+00 1.170696553004890728e+00 1.215232868306973524e+00 1.247124619864601325e+00 1.265121259116576802e+00 1.268652741034883791e+00 1.258105381075691920e+00 1.234946786454929502e+00 1.201567260980816787e+00 1.160999336255796655e+00 1.116466901227508801e+00 1.071012384203651635e+00 1.027264467852156082e+00 9.873423439680645286e-01 9.527974059236066218e-01 9.245089754246679226e-01 9.023144800906739427e-01 8.846561067109370846e-01 8.683478553219369234e-01 8.485806874634260755e-01 8.194182191215746425e-01 7.746257767425982488e-01 7.086693673437876040e-01 6.176895001657215500e-01 5.001300268662320914e-01 3.569969937715540831e-01 1.917378646947856813e-01 9.777939784872236029e-03 -1.821484533647091952e-01 -3.767614619719473756e-01 -5.670649390773315757e-01 -7.471266853943534514e-01 -9.126870822792640947e-01 -1.061568773633731810e+00 -1.193670099477807556e+00 -1.310645555485234093e+00 -1.415181815312565705e+00 -1.510042900078683914e+00 -1.597072392817207032e+00 -1.676398236616126303e+00 -1.746021536182939426e+00 -1.801902680336772811e+00 -1.838655849759150529e+00 -1.850558683950662253e+00 -1.832727556870201502e+00 -1.782048416290960891e+00 -1.697774344902733601e+00 -1.581657472716383905e+00 -1.437711194252082381e+00 -1.271827631352861365e+00 -1.091388063008689402e+00 -9.049059221542721243e-01 -7.214682403060095339e-01 -5.500586724412150907e-01 -3.986133366971308933e-01 -2.730182025421290515e-01 -1.762759026476047597e-01 -1.081765673974010161e-01 -6.554894305078905192e-02 -4.296637911981156244e-02 -3.372354140046154164e-02 -3.082917617612524266e-02 -2.789219351475277775e-02 -1.982883075940305301e-02 -3.385133245285509591e-03 2.245804669793873345e-02
-2.081884787579656670e+00 -1.990669129530328485e+00 -1.875875070870527184e+00 -1.735691195534820208e+00 -1.568534811978305354e+00 -1.373454038305501612e+00 -1.150365233554313082e+00 -9.002401594120940098e-01 -6.251337489983878060e-01 -3.282832299055883363e-01 -1.413410925385166425e-02 3.114744867767478276e-01 6.411272236129019753e-01 9.656788805062404002e-01 1.274336083424869814e+00 1.555115102970796137e+00 1.795667818771393920e+00 1.984456282216439993e+00 2.111898594995671008e+00 2.171268578571607932e+00 2.159209860180743679e+00 2.075848637858933365e+00 1.924889259804613006e+00 1.713548899803186032e+00 1.452521841261098290e+00 1.155680043228782150e+00 8.392898903120329379e-01 5.206351448815295102e-01 2.162829042981145033e-01 -5.975568120772187936e-02 -2.974261846061296843e-01 -4.913102862950858851e-01 -6.406105063628189100e-01 -7.483613403734542535e-01 -8.204235933016145177e-01 -8.642593782916311307e-01 -8.879119920138413002e-01 -8.990733466932673279e-01 -9.043383322855466089e-01 -9.085165742239207365e-01 -9.140675131936784048e-01 -9.207962194841197157e-01 -9.259132924452180280e-01 -9.247011152558789471e-01 -9.115101491538978307e-01 -8.811760035880388253e-01 -8.302597159904232527e-01 -7.578724983340684451e-01 -6.659299322183671599e-01 -5.587419776967544882e-01 -4.422844562548901015e-01 -3.233872844057459339e-01 -2.090690863001586353e-01 -1.059548326734494061e-01 -1.986251345876299465e-02 4.465345260019738804e-02 8.494461133827542476e-02 1.008789831338240128e-01 9.533224469962670033e-02 7.418969910254530342e-02 4.584989687343901665e-02 2.011723998999059501e-02 6.717471146857949445e-03 1.368040067681228038e-02 4.600567949770436454e-02 1.048507303315002609e-01 1.873201076468721249e-01 2.868365938940618531e-01 3.939005058784947333e-01 4.971392565401612229e-01 5.844688777320433681e-01 6.444027024469308751e-01 6.673384832448236992e-01 6.467084857325630098e-01 5.798081950832484344e-01 4.680995689926508163e-01 3.168566951017925959e-01 1.342371108576287109e-01 -6.994797941956874821e-02 -2.855392255663642964e-01
-8.455724932641103253e-01 -7.525387202382229912e-01 -6.630398525950337296e-01 -5.730918306688883579e-01 -4.778418075891996963e-01 -3.724582108582777940e-01 -2.528600288867650647e-01 -1.162567970757541341e-01 3.850837887470805881e-02 2.108864599162041664e-01 3.987096482954130550e-01 5.983587749463512573e-01 8.050314129675583130e-01 1.012936583335135143e+00 1.215464387327157114e+00 1.405147350144506202e+00 1.573689473861824561e+00 1.712079908780924642e+00 1.811003452866920327e+00 1.861677503012822088e+00 1.857032072251816768e+00 1.793075860827187951e+00 1.670156415756575363e+00 1.493726463007431615e+00 1.274287959627075084e+00 1.026637097404292431e+00 7.681699393351173466e-01 5.167349643725663855e-01 2.883401655986727596e-01 9.509881761424487934e-02 -5.622455238151995854e-02 -1.648880290652064706e-01 -2.359811929365033811e-01 -2.794058432030060990e-01 -3.081881707713856611e-01 -3.363622580778439786e-01 -3.767310854256713526e-01 -4.387989822648358795e-01 -5.273641450784732898e-01 -6.419518259593045562e-01 -7.772009165872697523e-01 -9.239794106554313213e-01 -1.071085303007629941e+00 -1.207109278644307393e+00 -1.322108188660074735e+00 -1.408953206834073102e+00 -1.464107613461420376e+00 -1.487867175000489928e+00 -1.483835782893167199e+00 -1.457910529059901039e+00 -1.416941174261477476e+00 -1.367323524305012805e+00 -1.313975812337526472e+00 -1.259805747717849700e+00 -1.205752249949372690e+00 -1.151212230269613501e+00 -1.094474072524303399e+00 -1.033052584570591126e+00 -9.639847565924117845e-01 -8.840280075944375593e-01 -7.900726112014380131e-01 -6.798750233485427730e-01 -5.528739783328551205e-01 -4.106932529579041535e-01 -2.572025377637914278e-01 -9.788785545711188585e-02 6.109063293584948012e-02 2.140393856536848549e-01 3.566180499359371536e-01 4.862786935588994663e-01 6.023351931119408365e-01 7.056925562199632962e-01 7.985569246550249245e-01 8.838431124148229401e-01 9.645457218930381105e-01 1.043126590587881486e+00 1.121226996599614667e+00 1.199715630087338170e+00 1.279081945624744865e+00 1.359964126924769534e+00
-1.259155279685325590e+00 -1.340110629838974221e+00 -1.442165948212665638e+00 -1.551221628054430868e+00 -1.649529843376642324e+00 -1.717361946478288104e+00 -1.734806080089174252e+00 -1.683805699036072134e+00 -1.550494972689060003e+00 -1.327709722207787602e+00 -1.017239994762640265e+00 -6.309746794876656129e-01 -1.903272213310366612e-01 2.760064977378569595e-01 7.356717335239371103e-01 1.156678570921203519e+00 1.510839905748726952e+00 1.776309888813401905e+00 1.939183172920316167e+00 1.994170224077523867e+00 1.944500896021480907e+00 1.800899774743298876e+00 1.579444570320470476e+00 1.298839275518370417e+00 9.773416343195930889e-01 6.307524882093027419e-01 2.720245818102255408e-01 -8.746843248421660999e-02 -4.355252952273349631e-01 -7.570489191465851198e-01 -1.033268657017301528e+00 -1.243003494590733782e+00 -1.365793029929374791e+00 -1.386057062383597271e+00 -1.296976763749699613e+00 -1.103340032956128702e+00 -8.225599234497812384e-01 -4.835756028817120855e-01 -1.239369348034916191e-01 2.148167740128238690e-01 4.926208465509737677e-01 6.766337449334799414e-01 7.464090555564295570e-01 6.973331657016731411e-01 5.416076625085423091e-01 3.064113121061897149e-01 2.935069531284423619e-02 -2.479709976569286767e-01 -4.870616952389887899e-01 -6.586801300241308388e-01 -7.468115012903117078e-01 -7.499395800932567857e-01 -6.795459392010128052e-01 -5.564405098784274140e-01 -4.061136897937630552e-01 -2.540576970945421786e-01 -1.218892408133575855e-01 -2.465769082459110320e-02 3.050024656919193139e-02 4.440846076999300368e-02 2.486511786510539265e-02 -1.525612962815924012e-02 -6.039991108702048167e-02 -9.500858393382255462e-02 -1.058498335825372727e-01 -8.365227738026274895e-02 -2.387560914738948159e-02 7.335243710916522497e-02 2.038282968021846164e-01 3.600668179459858842e-01 5.319697156581126851e-01 7.077150869086237250e-01 8.745738189347722624e-01 1.020226180946326888e+00 1.134142817163718897e+00 1.208814382741902671e+00 1.240549037271490018e+00 1.229328263605186100e+00 1.177904251260166957e+00 1.090577407617793648e+00
-1.910686232314638078e+00 -1.954897838549219502e+00 -1.994780458341497420e+00 -2.014076602125045579e+00 -1.995323806255858257e+00 -1.922744041864636211e+00 -1.785118790337302030e+00 -1.577850859589882138e+00 -1.303949167680723553e+00 -9.735643976015943002e-01 -6.022749568646081908e-01 -2.089217602906859317e-01 1.865707593567394185e-01 5.649508950636590310e-01 9.087933881471604858e-01 1.203135311094566839e+00 1.435981357626534338e+00 1.598630009211603697e+00 1.686127440359018959e+00 1.697490435374769291e+00 1.635834887540429161e+00 1.508041775161400366e+00 1.324239183327223346e+00 1.097010112942754967e+00 8.404327083004008436e-01 5.693960028315385724e-01 2.988713831329721238e-01 4.347727178984110014e-02 -1.830973652228178594e-01 -3.686028022226036094e-01 -5.029911935500397391e-01 -5.792691130728739868e-01 -5.942598673980951096e-01 -5.490223466280804709e-01 -4.487576452079976019e-01 -3.023355126466595322e-01 -1.214107282084221917e-01 8.045110997047623391e-02 2.886740100163803779e-01 4.884204799170295819e-01 6.653287398249462248e-01 8.066108368456745836e-01 9.020172971260963513e-01 9.448642963277819051e-01 9.326355518052069637e-01 8.670313530914248723e-01 7.532182493093014797e-01 5.986561713028545340e-01 4.118277402451648861e-01 2.012780060419088746e-01 -2.467038649161268360e-02 -2.577726611950860169e-01 -4.891232101799610210e-01 -7.087926374829111031e-01 -9.057325924344573620e-01 -1.068422024782203605e+00 -1.185719414434833530e+00 -1.247764317493388120e+00 -1.246743644730330614e+00 -1.177522519963114300e+00 -1.038395388137164810e+00 -8.321322984365143727e-01 -5.674278305167657077e-01 -2.598652638068072451e-01 6.823444188573846159e-02 3.897167733688748359e-01 6.762020780971186307e-01 9.026019672108375191e-01 1.051254086328881510e+00 1.114580868284572368e+00 1.095405924944955034e+00 1.005350626228922906e+00 8.619085542035738179e-01 6.851636745815179452e-01 4.946587110518715358e-01 3.070353654904386387e-01 1.342649321573017029e-01 -1.726595681972096022e-02 -1.468070562262867307e-01 -2.582820778150546892e-01
-1.555425474129175090e+00 -1.557402144593784454e+00 -1.541134632295612539e+00 -1.506038011205222293e+00 -1.450086279678471035e+00 -1.370028904455863561e+00 -1.262017556774575944e+00 -1.122568600304875597e+00 -9.496260760112145149e-01 -7.435127292528767029e-01 -5.074551896332193390e-01 -2.477067355044441643e-01 2.683510751749255616e-02 3.053069965383797824e-01 5.757963812134158088e-01 8.263893302342876224e-01 1.046227666356906782e+00 1.226491949888876443e+00 1.361236879096346941e+00 1.447826981746594077e+00 1.486899206968305354e+00 1.481905180253950682e+00 1.438254161709282553e+00 1.362422910085238970e+00 1.261140401324338356e+00 1.140883621940850468e+00 1.007669639099014969e+00 8.671338496703187015e-01 7.246386963035874595e-01 5.853958216908397016e-01 4.544221590556639656e-01 3.363756728829175313e-01 2.352217586601740296e-01 1.538496642307454199e-01 9.372679955635368487e-02 5.459506784696915166e-02 3.434349045875857015e-02 2.901330515605663601e-02 3.298459333494806189e-02 3.927856342649207327e-02 4.007708694039483627e-02 2.734336437397000621e-02 -6.342971618705926969e-03 -6.697715729928516160e-02 -1.582650115783358347e-01 -2.811031240987904023e-01 -4.333253028191116907e-01 -6.098296041645782095e-01 -8.029969437534301147e-01 -1.003236801637005238e+00 -1.199561010138501915e+00 -1.380143681206453588e+00 -1.532912217429060586e+00 -1.646232352405278876e+00 -1.709850488712051586e+00 -1.715900768590840952e+00 -1.659983912522645655e+00 -1.542042365881778565e+00 -1.366796903940289409e+00 -1.143575390530671365e+00 -8.854822099427878124e-01 -6.079368852906904541e-01 -3.268089924218850473e-01 -5.646648808312320494e-02 1.917669159563087089e-01 4.105249881153696379e-01 5.964403848533669228e-01 7.494779064374995636e-01 8.717465583245241900e-01 9.663468966616637346e-01 1.036402553211188682e+00 1.084537482990884927e+00 1.112715758110751629e+00 1.122352888495859791e+00 1.114636539686885142e+00 1.090924605499002054e+00 1.053201875448953828e+00 1.004393792308435174e+00 9.486398187610778354e-01 8.909776454813843616e-01
-7.961771829507969800e-01 -6.894309423639690682e-01 -5.815461671741798400e-01 -4.732438685195121675e-01 -3.642216327455327085e-01 -2.527927664736220326e-01 -1.359924227960331578e-01 -1.001819054774180651e-02 1.289751777384888498e-01 2.841478582732798741e-01 4.574230924794803754e-01 6.491608897411519363e-01 8.577671779017864706e-01 1.079319928416639485e+00 1.307165813004426580e+00 1.531750732567685569e+00 1.741007191134286147e+00 1.921351955472592854e+00 2.059307371468676706e+00 2.143247470120801967e+00 2.164965671814730985e+00 2.120737682713880634e+00 2.011742900161904046e+00 1.843999079173706424e+00 1.627802885279645784e+00 1.376955316399305573e+00 1.107850000446844119e+00 8.383856191383542988e-01 5.867241852817000058e-01 3.698691728752098729e-01 2.021496077276692116e-01 9.352647447652666368e-02 4.815275684418478946e-02 6.330747026967756264e-02 1.290915289631894558e-01 2.290904352844197189e-01 3.421406598344713390e-01 4.449633022888359601e-01 5.152403482210783370e-01 5.345207534589305753e-01 4.905488003113486761e-01 3.787372349194543242e-01 2.026935881205477463e-01 -2.610947708788861898e-02 -2.893048872220145840e-01 -5.632492751669067044e-01 -8.214606929984457073e-01 -1.037699735315178673e+00 -1.189447018010326707e+00 -1.261111251546173095e+00 -1.246527112187227893e+00 -1.149988512179105360e+00 -9.855484777644842875e-01 -7.748264293305683337e-01 -5.437888940441160113e-01 -3.191367376570549697e-01 -1.250651437031679303e-01 1.928224032844532559e-02 1.013382297030582246e-01 1.156614362174831212e-01 6.375690991338830993e-02 -4.665647283221135977e-02 -2.029113799533199536e-01 -3.889354059016059129e-01 -5.871033232817396419e-01 -7.802346220287631473e-01 -9.534498463623475306e-01 -1.095673979968781797e+00 -1.200585111040257447e+00 -1.266855478210343611e+00 -1.297643568119120072e+00 -1.299578150419004041e+00 -1.281202074827459292e+00 -1.251448822150502016e+00 -1.218063592817952179e+00 -1.186445159639604174e+00 -1.158991736281821172e+00 -1.135117183543767894e+00 -1.111797265145187286e+00 -1.084478958179485364e+00
-4.723531870706263458e-01 -4.771925410136546031e-01 -4.626614853826945262e-01 -4.290944414471046797e-01 -3.770704373598062209e-01 -3.070901148600964081e-01 -2.194523123868114545e-01 -1.143474260740037357e-01 7.781537704997990371e-03 1.458015891130614583e-01 2.974517077772913520e-01 4.590866957080825261e-01 6.257111933334442710e-01 7.912310526198941263e-01 9.490448663700075116e-01 1.092714716473993430e+00 1.216613818788878865e+00 1.316449324266939724e+00 1.389513977852662840e+00 1.434630668032998546e+00 1.451889937140353526e+00 1.442278136432394664e+00 1.407294132270134224e+00 1.348808643337422897e+00 1.269054618742345264e+00 1.170881355665444490e+00 1.058061988611931348e+00 9.354674850312343359e-01 8.089689731028657516e-01 6.850453764202546481e-01 5.700197308361296678e-01 4.690800923110305942e-01 3.853941518188001014e-01 3.194276353865506679e-01 2.687754082461398797e-01 2.284315562263937727e-01 1.914499085329994243e-01 1.498759083912444001e-01 9.577730383852442464e-02 2.212820552196567356e-02 -7.635439336895423479e-02 -2.025391908567075183e-01 -3.564663442533695381e-01 -5.352516177956343491e-01 -7.333960702998687520e-01 -9.434426561166802117e-01 -1.156800925104823241e+00 -1.364616721320569104e+00 -1.558363678681113473e+00 -1.730172200481778999e+00 -1.872957930651152347e+00 -1.980518777609047376e+00 -2.047684285220753519e+00 -2.070652402127843850e+00 -2.047315053913333127e+00 -1.977518704254482174e+00 -1.863119869699858988e+00 -1.707782927282361696e+00 -1.516647788590486989e+00 -1.295922659888331330e+00 -1.052481472787901939e+00 -7.935883073880182215e-01 -5.268212052290225378e-01 -2.600240589977413364e-01 -1.374031674348239309e-03 2.406243195927170453e-01 4.573122579986645397e-01 6.403533118786073342e-01 7.824393243861992309e-01 8.781869418808343486e-01 9.248966164569336623e-01 9.230552500318454090e-01 8.764779575809267254e-01 7.919128217714263007e-01 6.782794293092767601e-01 5.455925593804231699e-01 4.037809967957427526e-01 2.614511801157791693e-01 1.249194674990679460e-01 -2.348911395824020663e-03
-9.517626235865067619e-01 -1.084759817523146985e+00 -1.210883157652743236e+00 -1.322747378293003928e+00 -1.410453768778912709e+00 -1.462283797729893253e+00 -1.466143575566114077e+00 -1.411411242598074933e+00 -1.290906879741449353e+00 -1.102528723454665904e+00 -8.501484578355352761e-01 -5.436057148904518410e-01 -1.978924926093439673e-01 1.685050952301224980e-01 5.355570865643007883e-01 8.837403363036383519e-01 1.195883362261927818e+00 1.458470377927783224e+00 1.662571661682632262e+00 1.804117477317377816e+00 1.883765220125692030e+00 1.906293414557065358e+00 1.879643021150489757e+00 1.813623756169959522e+00 1.718567552739011406e+00 1.604168281265410112e+00 1.478714336203649893e+00 1.348764112474713395e+00 1.219087407329458861e+00 1.092712238319114348e+00 9.708539402739453372e-01 8.528630178085256919e-01 7.362059028356414681e-01 6.169241034091555997e-01 4.904403497766784414e-01 3.526723719783472211e-01 2.010994509357083015e-01 3.542775419876923598e-02 -1.422334305734836990e-01 -3.277305665578648108e-01 -5.155654530905693367e-01 -6.997007409834103964e-01 -8.741389401484893629e-01 -1.033381310332433634e+00 -1.172465527517915662e+00 -1.286878103143890284e+00 -1.372398777810466708e+00 -1.424991787138321975e+00 -1.440926378701348209e+00 -1.417220029007521642e+00 -1.352141487387772401e+00 -1.245919221493605678e+00 -1.101236581580469664e+00 -9.235238610085979571e-01 -7.209001452944090449e-01 -5.037720981161313283e-01 -2.841998286510813432e-01 -7.501664128792738528e-02 1.110189084122749220e-01 2.622990750934717785e-01 3.693919883512161717e-01 4.262202496482826453e-01 4.310869233974489734e-01 3.874403050344766841e-01 3.038983858071322430e-01 1.935102408345523439e-01 7.216507955964492071e-02 -4.347269312532214131e-02 -1.381204687350365279e-01 -1.996025456966331324e-01 -2.200107275331241174e-01 -1.961735532381299052e-01 -1.295668406519751570e-01 -2.591916047894389161e-02 1.054958356216826043e-01 2.527872957601610127e-01 4.026666495121196121e-01 5.418386807214102818e-01 6.585161937784168584e-01 7.437270891733300804e-01
-2.413160953552898835e+00 -2.393670961280466525e+00 -2.326535266648842359e+00 -2.214663184442276389e+00 -2.062447030697148076e+00 -1.874961542423793315e+00 -1.657311309596168680e+00 -1.414108953184222806e+00 -1.149207934479207882e+00 -8.657769872309647452e-01 -5.668261337978490744e-01 -2.558786863500106534e-01 6.228335679366311245e-02 3.809939362286327014e-01 6.916283325198370191e-01 9.839310323820611437e-01 1.246896030020264945e+00 1.470010298678306127e+00 1.644475116038872864e+00 1.764206483415149629e+00 1.826506722404957150e+00 1.832218318872884666e+00 1.785478980692271733e+00 1.693336168904515660e+00 1.565196108188828594e+00 1.412230357019587768e+00 1.246699858900223612e+00 1.080926923171198428e+00 9.261702219347215381e-01 7.912909671909246212e-01 6.817071329001553881e-01 5.987106883725277218e-01 5.395576362346599097e-01 4.981680279780273946e-01 4.663819435572085781e-01 4.353898881126001541e-01 3.970297005590761596e-01 3.450379482621101501e-01 2.759313235076148452e-01 1.897724025076310550e-01 9.043491050730069480e-02 -1.449180257495513539e-02 -1.145167906256569501e-01 -1.978106783457874440e-01 -2.533003851383333616e-01 -2.728523062864868232e-01 -2.528761978995968107e-01 -1.951577910848770470e-01 -1.064440524444991432e-01 2.807035698953551980e-03 1.202392370310693959e-01 2.334482638673313071e-01 3.314706432001648384e-01 4.057667449372210910e-01 4.507422340619592349e-01 4.638727141204194160e-01 4.453822192192836704e-01 3.978359517095294562e-01 3.253282758653762152e-01 2.326528880537770960e-01 1.245458287167297978e-01 5.126977386237315144e-03 -1.221682119627764268e-01 -2.542628650076996788e-01 -3.877311159732426682e-01 -5.182226550943501708e-01 -6.400509651819027424e-01 -7.465060945410403326e-01 -8.305033038513257582e-01 -8.856872332945636694e-01 -9.074914978072079474e-01 -8.939256539224564868e-01 -8.458927210496429705e-01 -7.669959348506908414e-01 -6.630690165737900266e-01 -5.413971575933711478e-01 -4.098378047027790294e-01 -2.758771867409618994e-01 -1.458565248691465477e-01 -2.434493862291584737e-02
8.816915402584699635e-01 7.948019092935711960e-01 7.249425806929166161e-01 6.736325603230407522e-01 6.401944078765928747e-01 6.229393873539724735e-01 6.202235855493217764e-01 6.312656086920964693e-01 6.563136809483840484e-01 6.963411426778225444e-01 7.524417268059337971e-01 8.250833141342343025e-01 9.135745261613559265e-01 1.015722555252896786e+00 1.127810051947718772e+00 1.244631175262325362e+00 1.359796020990261534e+00 1.466169972801351307e+00 1.556625193559318499e+00 1.624945019337467933e+00 1.666775824954150220e+00 1.680368298644360658e+00 1.666755299909274735e+00 1.629231435402093142e+00 1.572361629668995731e+00 1.500843562462269354e+00 1.418544318569968876e+00 1.327874732093170973e+00 1.229645375836735388e+00 1.123204518451146994e+00 1.006766737511425536e+00 8.779128493885937079e-01 7.342166664166752676e-01 5.740324674344388090e-01 3.972564888565726093e-01 2.058795919886390324e-01 4.094246331584596756e-03 -2.019266013729566489e-01 -4.047953123720099966e-01 -5.967955065837935447e-01 -7.708060040587511041e-01 -9.210133959677125892e-01 -1.043363837626821056e+00 -1.135678120462713103e+00 -1.197492814839337782e+00 -1.229780154866290554e+00 -1.234608888839976437e+00 -1.214968540798405883e+00 -1.174595073781268928e+00 -1.117992779429365147e+00 -1.050404685213259137e+00 -9.777150459704425645e-01 -9.061128496263276544e-01 -8.416933411703806378e-01 -7.899427275691678352e-01 -7.551930265026031153e-01 -7.401134707303927973e-01 -7.453415762504047581e-01 -7.693103385859333398e-01 -8.082903598990986982e-01 -8.567741064761640324e-01 -9.081616862072861007e-01 -9.557161473576090138e-01 -9.935686699906880470e-01 -1.017682889079117414e+00 -1.026390252132697745e+00 -1.020517205596981336e+00 -1.002957856201707632e+00 -9.777941998831320980e-01 -9.492633006001954810e-01 -9.206238878773528311e-01 -8.933153333003722718e-01 -8.664789607823750739e-01 -8.369834315358651855e-01 -7.998467526219212864e-01 -7.491268292413775232e-01 -6.789523936659034309e-01 -5.846002924602661244e-01 -4.633407221768281459e-01 -3.148806341338964421e-01
-1.064661984873757739e+00 -1.063044614750464412e+00 -1.049982745553128538e+00 -1.025468092291998756e+00 -9.889604610556687048e-01 -9.392383729909591361e-01 -8.743939893899494997e-01 -7.920209086141660748e-01 -6.895695835466201240e-01 -5.648221307959908621e-01 -4.163914833323023035e-01 -2.442097682527534785e-01 -4.991312129635709638e-02 1.629330079105953955e-01 3.887446135121821467e-01 6.200414170207481090e-01 8.477828135417488920e-01 1.061932530064996438e+00 1.252265989150548764e+00 1.409361507389787826e+00 1.525630571224096732e+00 1.596211991310381162e+00 1.619528624920499427e+00 1.597339677306001127e+00 1.534346329648012208e+00 1.437432513901716113e+00 1.314770393232432610e+00 1.174984583161273299e+00 1.026481004582333378e+00 8.769096771926412348e-01 7.326829576035507330e-01 5.985279636082652122e-01 4.770368061025480055e-01 3.684143534050196012e-01 2.705034147029726777e-01 1.792454998814989042e-01 8.949321610090775481e-02 -3.983945538998298272e-03 -1.055368327817588353e-01 -2.179208998921830787e-01 -3.419278447121656406e-01 -4.763745099352408863e-01 -6.183204855574980785e-01 -7.634578065045189987e-01 -9.065556066376777578e-01 -1.041998934309337876e+00 -1.164374515369382745e+00 -1.269032875153852213e+00 -1.352586278856042323e+00 -1.413217359990416977e+00 -1.450698597748320662e+00 -1.466145545063467948e+00 -1.461533617705981891e+00 -1.439158406872431017e+00 -1.401104743327736379e+00 -1.348906017200035778e+00 -1.283381123055575390e+00 -1.204692322425388040e+00 -1.112531247171092863e+00 -1.006367470483928939e+00 -8.856993694729277111e-01 -7.502555052524196855e-01 -6.001364518589280550e-01 -4.359052010659580922e-01 -2.587220492229479474e-01 -7.049041772470036882e-02 1.259503415923173553e-01 3.266499672517401143e-01 5.264507203990549389e-01 7.190520956775415806e-01 8.973058728853512411e-01 1.053726734847370450e+00 1.181156661424717536e+00 1.273487135157100880e+00 1.326314457986796702e+00 1.337418426914449787e+00 1.307017306852445770e+00 1.237775343670367123e+00 1.134590166266215450e+00 1.004196550234792262e+00
-1.059975226890105038e+00 -9.692768116788775812e-01 -8.738084819296095818e-01 -7.767004150811495089e-01 -6.800581077987059020e-01 -5.842617510229237698e-01 -4.878273481396601108e-01 -3.877282761789500043e-01 -2.800034366803860197e-01 -1.605520482073702904e-01 -2.580583528562214665e-02 1.268093182125520635e-01 2.985606959924830273e-01 4.891110917534565172e-01 6.961793791578484436e-01 9.150335438089565177e-01 1.138375468775967736e+00 1.356384421977564481e+00 1.557518138026078747e+00 1.729681039351983474e+00 1.861743693124724874e+00 1.944840666192439782e+00 1.973493346861243225e+00 1.946215078776748930e+00 1.865848522238229723e+00 1.739702380722505604e+00 1.579325244237202774e+00 1.399939642274882434e+00 1.219070356913498854e+00 1.054391183437109580e+00 9.209179452995177595e-01 8.284075543012742182e-01 7.793343690159737491e-01 7.684344076838228732e-01 7.837824034638273263e-01 8.092328374753149367e-01 8.274377240085428742e-01 8.228220985199231619e-01 7.836766029899989716e-01 7.034404008270349618e-01 5.809589623195835495e-01 4.200224695470400338e-01 2.284489642440423462e-01 1.676930579742698380e-02 -2.033132154321617424e-01 -4.205251756762744542e-01 -6.254303447689520956e-01 -8.113562460976889712e-01 -9.745325669015382219e-01 -1.113675524883710910e+00 -1.228928391614942273e+00 -1.320911725528679748e+00 -1.389910501613338178e+00 -1.435597696694892678e+00 -1.457242378290673601e+00 -1.454317382775574874e+00 -1.427118758870170812e+00 -1.377376118986958442e+00 -1.308527467920030940e+00 -1.225563511662943084e+00 -1.134587016492963230e+00 -1.041892939778549687e+00 -9.530376325543004068e-01 -8.719715641256096106e-01 -8.005574648865002585e-01 -7.385275601652070421e-01 -6.839178769109058864e-01 -6.337306446965875750e-01 -5.846850011779917144e-01 -5.338800164783159552e-01 -4.792456908921643444e-01 -4.198537870406152672e-01 -3.560804375116229936e-01 -2.896457409497419921e-01 -2.233745717713711831e-01 -1.607916651955517973e-01 -1.054685981770459163e-01 -6.038226795325681018e-02 -2.733050864605604882e-02 -6.623525312576386548e-03
-1.072180471541642310e+00 -1.064453472011255508e+00 -1.041940732622230081e+00 -1.005330551048974730e+00 -9.546330769698724295e-01 -8.889995511513065773e-01 -8.067547767986189555e-01 -7.056835239405354621e-01 -5.834865718376116561e-01 -4.384129287384717077e-01 -2.700202722523699084e-01 -7.986162473582213150e-02 1.281192796269307044e-01 3.475833735212739417e-01 5.703612470786124655e-01 7.873625238465358223e-01 9.895970331040082613e-01 1.169166923094064447e+00 1.319846922410242041e+00 1.437468986786853531e+00 1.520011971242987370e+00 1.567552566249334589e+00 1.582022138115948939e+00 1.566762688540267456e+00 1.525765107555395295e+00 1.462783139965791568e+00 1.380628268052916052e+00 1.280848878300586691e+00 1.163985302169108671e+00 1.030273772346998795e+00 8.805018989878521385e-01 7.166070041055597750e-01 5.418627031465859112e-01 3.604875800147353537e-01 1.770596658298951021e-01 -4.086359293670484977e-03 -1.793410812280983035e-01 -3.460191051994420119e-01 -5.023882639159377161e-01 -6.475925421683830230e-01 -7.814456899689947722e-01 -9.041740938857840693e-01 -1.015985595747634695e+00 -1.116543951207355390e+00 -1.204567463480990419e+00 -1.277739430438906476e+00 -1.333013446337397268e+00 -1.367401754132387515e+00 -1.378923353013125963e+00 -1.367438787154933166e+00 -1.335137168454246126e+00 -1.286316628317705435e+00 -1.226738830355290411e+00 -1.162538286598071124e+00 -1.099129882136383740e+00 -1.040267872624320633e+00 -9.874465449738741851e-01 -9.396596938202851357e-01 -8.935460123460376991e-01 -8.439280513830375030e-01 -7.846069875519819936e-01 -7.093841796332733818e-01 -6.130846544228603090e-01 -4.924951999116935486e-01 -3.469487181524648634e-01 -1.785079879703215799e-01 8.260729844893482943e-03 2.067464178184523216e-01 4.089859525967153298e-01 6.063941689926904965e-01 7.904849109628679926e-01 9.535486493391038820e-01 1.089218588162837120e+00 1.192913740000130174e+00 1.262152784102158032e+00 1.296726435357866691e+00 1.298715056597727902e+00 1.272414468770079132e+00 1.223997999576259543e+00 1.160936293259329011e+00
-2.180163366520159407e+00 -2.124438765419476738e+00 -2.023246911663810543e+00 -1.883002947216262601e+00 -1.711438445691302546e+00 -1.516267305064754378e+00 -1.304135158103038261e+00 -1.080028504722184035e+00 -8.470372313817593479e-01 -6.065348486131747485e-01 -3.586339809710871740e-01 -1.030356814881130956e-01 1.599299815024936566e-01 4.282399011983763493e-01 6.973264292780644302e-01 9.598868054807936367e-01 1.206397439988464493e+00 1.426375097794855717e+00 1.610050624309590672e+00 1.750009196217693130e+00 1.842348468225073699e+00 1.887079544055535463e+00 1.887783358014234247e+00 1.850670768117599785e+00 1.783358791419908940e+00 1.693665201596842085e+00 1.588649332727604557e+00 1.473912989927101069e+00 1.353186420827330094e+00 1.228295247618402364e+00 1.099540089634529982e+00 9.664817330756597658e-01 8.289437783516885316e-01 6.880337925672118660e-01 5.468564632882503274e-01 4.105758176223628930e-01 2.856606224747290645e-01 1.786106904518327543e-01 9.442383000445703223e-02 3.527623518547067655e-02 -1.759661991093672880e-04 -1.667018882818877348e-02 -2.142698800198248460e-02 -2.265759875796640246e-02 -2.793697246232725376e-02 -4.276817863334285430e-02 -6.959851103319528165e-02 -1.074860900171108608e-01 -1.523997883835307154e-01 -1.980693801056703784e-01 -2.373068600347531532e-01 -2.634465807160250028e-01 -2.716526436666572009e-01 -2.599193126833509448e-01 -2.294656926738906089e-01 -1.845386643889931066e-01 -1.316420706679203578e-01 -7.842363225270833349e-02 -3.243648920806150443e-02 -1.181955750429093427e-04 1.401155543408371881e-02 7.644666157541116051e-03 -1.949505546286142352e-02 -6.610271045154982039e-02 -1.298461767924078414e-01 -2.077131647921262037e-01 -2.962119066606379025e-01 -3.913469903698792995e-01 -4.887584299290794743e-01 -5.840376210036237747e-01 -6.734541122029000793e-01 -7.546783506433988320e-01 -8.272351658098447968e-01 -8.924737459180409616e-01 -9.528844409926257031e-01 -1.011080229328673363e+00 -1.068722747073268975e+00 -1.125755723382276363e+00 -1.180029663059521727e+00 -1.227295687530096879e+00
3.021118899164624283e-01 1.574549296709102653e-01 1.485833569703402454e-02 -1.147373407462904393e-01 -2.210887156525057073e-01 -2.954162157767822872e-01 -3.308858335048548427e-01 -3.228145224160612892e-01 -2.685543403068206825e-01 -1.674716843880196537e-01 -2.098344212801816697e-02 1.671577700936826283e-01 3.906882155471579354e-01 6.407022617334418024e-01 9.059855440474267052e-01 1.173752537532426476e+00 1.430712493592309897e+00 1.664329253489129412e+00 1.863861039530852581e+00 2.021133212727723727e+00 2.130956223705912755e+00 2.191119918436911895e+00 2.202137546579865379e+00 2.166807041961874791e+00 2.089638728648777644e+00 1.976143496160038149e+00 1.832101400366718424e+00 1.662957260912162338e+00 1.473400246872947905e+00 1.267239135234658587e+00 1.047748458142156780e+00 8.182627600184106953e-01 5.829110157776813406e-01 3.472578565457475896e-01 1.184206810378411884e-01 -9.528723925535276251e-02 -2.852613013169468248e-01 -4.439034993255572825e-01 -5.660000952918815553e-01 -6.496953728311427589e-01 -6.969731183667506880e-01 -7.134183652087622285e-01 -7.072919836510909164e-01 -6.883362680446126758e-01 -6.663720756786662980e-01 -6.501631225771049571e-01 -6.466037640685490251e-01 -6.601960460862917879e-01 -6.928489355658487003e-01 -7.438146136346256432e-01 -8.098918418837512956e-01 -8.858176760184165444e-01 -9.650291612369538141e-01 -1.040527307862479045e+00 -1.105748579540853926e+00 -1.155231252034423228e+00 -1.184904736880867171e+00 -1.192161218588291938e+00 -1.175616336031413800e+00 -1.135022830760073598e+00 -1.071286057595912444e+00 -9.866450358284579725e-01 -8.848324574262406150e-01 -7.711301484787749239e-01 -6.522140372450608847e-01 -5.357119404835551935e-01 -4.295886804558376459e-01 -3.413591973182307227e-01 -2.773117102329810124e-01 -2.418479848787880582e-01 -2.369756036363231677e-01 -2.620447527779676267e-01 -3.137788270499982102e-01 -3.865056291873522620e-01 -4.725792149152877597e-01 -5.629935094983715693e-01 -6.480522775875640074e-01 -7.182863144559277213e-01 -7.653955898548081560e-01 -7.832414484127392384e-01
-6.737259859075171997e-01 -6.459782181529593048e-01 -6.104175434089992303e-01 -5.626645064442943323e-01 -4.988935147892127331e-01 -4.162084850558573912e-01 -3.128645821280620076e-01 -1.883616082631222322e-01 -4.354679517726815774e-02 1.192545602452998177e-01 2.960860184850376831e-01 4.814610240397823038e-01 6.686911922657942098e-01 8.505787272074086802e-01 1.020228146365399713e+00 1.171950969799729458e+00 1.301817056335281997e+00 1.407873406198006938e+00 1.489974887579245122e+00 1.549326023634715277e+00 1.587932186426110892e+00 1.607953652623575591e+00 1.611256390464698152e+00 1.598984513368600924e+00 1.571441575920734524e+00 1.528089371836614641e+00 1.467919229329520014e+00 1.390013465487838662e+00 1.294283448992878283e+00 1.182156612776656956e+00 1.057092315428648455e+00 9.246811086148095660e-01 7.921332432701078119e-01 6.672289396151594998e-01 5.568513652316896545e-01 4.654522258365997867e-01 3.938088106428427881e-01 3.385009556464170788e-01 2.922332908930034279e-01 2.449344755435403642e-01 1.853665579106357764e-01 1.029591434943924744e-01 -1.050152797378030994e-02 -1.594931766888762203e-01 -3.439234870986172532e-01 -5.587981026411040775e-01 -7.945863509414897718e-01 -1.038216392849216962e+00 -1.274664227209287626e+00 -1.488778256861415628e+00 -1.667177276413622788e+00 -1.799797561195773721e+00 -1.880849800720215015e+00 -1.909104121580316171e+00 -1.887450331391826053e+00 -1.822040418670217932e+00 -1.721062969813101251e+00 -1.593558043738413588e+00 -1.448339632592317683e+00 -1.293234084607321144e+00 -1.134652318930593928e+00 -9.774492017996750937e-01 -8.250454430110825133e-01 -6.797050171678434838e-01 -5.429098945189286818e-01 -4.157631504933381739e-01 -2.993328241836575865e-01 -1.948537957178367030e-01 -1.037745037318413971e-01 -2.762497901139246773e-02 3.229327690803272810e-02 7.521347235068744086e-02 1.012232595213211905e-01 1.113760139514624187e-01 1.076419907294847572e-01 9.272043649497357931e-02 6.972227883124640369e-02 4.184141962084580307e-02 1.203852350181749964e-02 -1.723743254031747177e-02
-1.632015714556156905e+00 -1.659696513739099100e+00 -1.643467285813309475e+00 -1.587973546638934197e+00 -1.499309393183920758e+00 -1.383645921670282553e+00 -1.246035659826412623e+00 -1.089769781713688657e+00 -9.163587386409142166e-01 -7.257894734021448357e-01 -5.174322371361631534e-01 -2.908836974094761718e-01 -4.686660254513818485e-02 2.120439871538186138e-01 4.809535049073281887e-01 7.525997900165372068e-01 1.017503836981442200e+00 1.264658979305034681e+00 1.482573843435498029e+00 1.660442786317818609e+00 1.789426164646137130e+00 1.863694371972534958e+00 1.881129801168883064e+00 1.843528368879777668e+00 1.756304322742987756e+00 1.627669418766409137e+00 1.467567288672749548e+00 1.286458549346076286e+00 1.094402246570618464e+00 9.004699277914520739e-01 7.127174407833009040e-01 5.384784791059159526e-01 3.846494957962828809e-01 2.575714246905979610e-01 1.625815061908326697e-01 1.030897534216364264e-01 7.967480883485340837e-02 8.957093951964033296e-02 1.267311981599080761e-01 1.824649155748842844e-01 2.463926482310159205e-01 3.073949948543169275e-01 3.543649268203850622e-01 3.770161670640732599e-01 3.664527767427926408e-01 3.160474435098861168e-01 2.222166027654572107e-01 8.514339672436584128e-02 -9.108392042088363227e-02 -2.986393777466762600e-01 -5.267023474664312976e-01 -7.623949747601226345e-01 -9.916950139183765556e-01 -1.200488124436319914e+00 -1.375426371796174774e+00 -1.504968780744050827e+00 -1.580457489748192890e+00 -1.597075179805274248e+00 -1.554533969915154801e+00 -1.457282232117636855e+00 -1.314034623716711314e+00 -1.136896052305544913e+00 -9.398819945865580783e-01 -7.373406756214756497e-01 -5.423196283673341611e-01 -3.651307066098949394e-01 -2.122584209426912061e-01 -8.602551532880912954e-02 1.523499245897063509e-02 9.632979968991646491e-02 1.639259604826369121e-01 2.252722370237592031e-01 2.869979465704999844e-01 3.543743437478276137e-01 4.308771616692192441e-01 5.180888052473678895e-01 6.158175672428646275e-01 7.226057900263391787e-01 8.361966343751945363e-01 9.541726206301180957e-01
-4.312991711948637730e-01 -4.895916271230945083e-01 -5.219981963317228413e-01 -5.286704140606721669e-01 -5.117530953119130421e-01 -4.744402595581096449e-01 -4.200885521892471219e-01 -3.515222964674020178e-01 -2.706324588836397926e-01 -1.782631382902972739e-01 -7.436906420394476247e-02 4.162846854420615417e-02 1.703264549960217256e-01 3.116824756851248601e-01 4.643386251400951625e-01 6.250787961390200653e-01 7.886217724361037629e-01 9.479079998770497673e-01 1.094693486723360420e+00 1.220523416515322257e+00 1.317863120089542761e+00 1.381141810960023308e+00 1.407730679665609719e+00 1.398557453184426702e+00 1.358276441183771777e+00 1.294830731847532057e+00 1.218323561966119684e+00 1.139339811985165207e+00 1.067145224225669375e+00 1.007958577971834968e+00 9.637863030113720253e-01 9.320524821785368674e-01 9.059712185653682193e-01 8.757239731058346077e-01 8.301020093855081550e-01 7.583672092850329838e-01 6.520281321532418461e-01 5.061800388217266855e-01 3.201982169762184194e-01 9.783428076713406030e-02 -1.533019707652228392e-01 -4.227097433282930861e-01 -6.982001691274765109e-01 -9.672510487764321985e-01 -1.218260790314097841e+00 -1.441610299740707202e+00 -1.630349349370459278e+00 -1.780355541888222426e+00 -1.890009227289263904e+00 -1.959518573099815697e+00 -1.990208347081778184e+00 -1.983869195336767088e+00 -1.942494560512355362e+00 -1.868282404856260293e+00 -1.763804995580193324e+00 -1.632193034083615935e+00 -1.477162942064001117e+00 -1.302862115564157541e+00 -1.113553536439932490e+00 -9.133425698137722648e-01 -7.060420368572394301e-01 -4.952408467696652328e-01 -2.845232570721938914e-01 -7.774411837537695269e-02 1.207107290336675021e-01 3.058169387824362095e-01 4.719350370987190901e-01 6.129313649228465000e-01 7.225420794281249837e-01 7.950472428929629132e-01 8.263952771332011560e-01 8.155291909971591480e-01 7.657523264067420676e-01 6.855743336959972956e-01 5.886215198655357916e-01 4.924921249066162576e-01 4.165628721032751947e-01 3.792488804832438998e-01 3.951897450213935348e-01 4.729565115643274975e-01
-1.354719216124179226e+00 -1.309097997972247684e+00 -1.233898297034923264e+00 -1.131058131582673321e+00 -1.003808222214433776e+00 -8.563139720992821724e-01 -6.931191399913718687e-01 -5.186013137590842481e-01 -3.364740156748587951e-01 -1.494954690525676644e-01 4.064964013204927507e-02 2.332894660388869223e-01 4.284369573859497793e-01 6.262404736714205500e-01 8.263230164386448084e-01 1.027106436587385430e+00 1.225254495464397131e+00 1.415408138422286077e+00 1.590300299337340739e+00 1.741303945149945021e+00 1.859296196518043232e+00 1.935858127785897720e+00 1.964616283918152684e+00 1.942556109218336324e+00 1.870978014289337299e+00 1.755858183644569914e+00 1.607410714520465689e+00 1.438808740030177225e+00 1.264340532311023058e+00 1.097327323284924105e+00 9.482706124678554893e-01 8.235272759546387045e-01 7.245876741359700279e-01 6.481505096368331831e-01 5.868161035397140290e-01 5.303211277202929397e-01 4.671900857496461557e-01 3.865644067129056505e-01 2.799476917861176140e-01 1.425067856923066811e-01 -2.622175359239680564e-02 -2.223493361784650846e-01 -4.382378388651296808e-01 -6.636018006579931239e-01 -8.867986402437103566e-01 -1.096110021125844547e+00 -1.280810133885069257e+00 -1.431986372940817542e+00 -1.543053634703540844e+00 -1.609936337471190138e+00 -1.631079552553776901e+00 -1.607346381573893757e+00 -1.541803275353840652e+00 -1.439399850396150926e+00 -1.306573386011620874e+00 -1.150691718023575838e+00 -9.795320999865206879e-01 -8.008009584023422223e-01 -6.218539396982847300e-01 -4.495800109681303836e-01 -2.903753251601082774e-01 -1.500487437740292418e-01 -3.355853509764927800e-02 5.540264567794347256e-02 1.148645829736145985e-01 1.448817040331667472e-01 1.474875372739732349e-01 1.263788699298781237e-01 8.635802461215945358e-02 3.272993300219069479e-02 -2.919758564118694888e-02 -9.443340244240251702e-02 -1.584259979465291734e-01 -2.171414626444971019e-01 -2.670585573337848628e-01 -3.051666989964385568e-01 -3.288656988314887508e-01 -3.357808395480563757e-01 -3.235081569950276070e-01 -2.894348424993405389e-01
-1.338474323519575959e+00 -1.390428360561536847e+00 -1.409030463609584061e+00 -1.389110993830263263e+00 -1.325234821771064775e+00 -1.213597980954655098e+00 -1.053772606394806521e+00 -8.499466109750427600e-01 -6.110825415574683284e-01 -3.499744918864088339e-01 -8.135362507852404723e-02 1.805272925589788136e-01 4.240348905834976367e-01 6.415693727558031689e-01 8.299692001476123293e-01 9.899195304115111504e-01 1.124555587195278150e+00 1.237821729297484463e+00 1.332937353836683547e+00 1.411314282515292007e+00 1.472244457345873725e+00 1.513112895243696299e+00 1.530089278182805046e+00 1.519151560751294650e+00 1.477239648996219845e+00 1.403411568493229789e+00 1.299900090617361004e+00 1.172814244496418246e+00 1.032054991312189918e+00 8.904446401424035429e-01 7.618597366536028481e-01 6.589409422713271569e-01 5.909670918597442757e-01 5.624886224301972604e-01 5.729815819687187339e-01 6.173487063263020103e-01 6.869305286644206143e-01 7.704765185122053328e-01 8.550644858847855634e-01 9.268873353408887406e-01 9.722884453861729837e-01 9.790919036669596398e-01 9.379846010323673600e-01 8.436988279051567119e-01 6.955726722461084144e-01 4.975344848107325357e-01 2.575482867202373849e-01 -1.317504386554045961e-02 -3.010962805874473069e-01 -5.913377679299776091e-01 -8.688545618172237583e-01 -1.119794270070370246e+00 -1.332727244873137762e+00 -1.499698536286886874e+00 -1.616606173730285034e+00 -1.683005782046451904e+00 -1.701485537023971650e+00 -1.676843620016995606e+00 -1.615291604058379349e+00 -1.523739886395149457e+00 -1.409222118678385316e+00 -1.278370394080946548e+00 -1.137120968814938848e+00 -9.904820386703262480e-01 -8.427034120173945153e-01 -6.974613745093234396e-01 -5.581311391749225193e-01 -4.278409545419920579e-01 -3.093042578282003130e-01 -2.046362726457085224e-01 -1.151648815538286047e-01 -4.140585513067755047e-02 1.687318362784167441e-02 6.061799695342628275e-02 9.163115114870368227e-02 1.127024412892433519e-01 1.277318119352887082e-01 1.414930827161206550e-01 1.593008089194213883e-01 1.863789333337771137e-01
-5.948875679856702181e-01 -5.489394615832926538e-01 -5.063177194830668082e-01 -4.706034588987900169e-01 -4.433787030452521760e-01 -4.236072932973976024e-01 -4.074682259868404044e-01 -3.888055623600614741e-01 -3.599386105240883205e-01 -3.127526605566071094e-01 -2.398589782002426563e-01 -1.356919726313196850e-01 2.568452276841508633e-03 1.742740062383845712e-01 3.749711572017470074e-01 5.964841382869029429e-01 8.275481589992048637e-01 1.055030119238693054e+00 1.265503440240215438e+00 1.446929832628406132e+00 1.590032027343629917e+00 1.689238102061920710e+00 1.742926384263466799e+00 1.753168126273203287e+00 1.725006854035417758e+00 1.665497173311550005e+00 1.582557790668301267e+00 1.483813390943026667e+00 1.375501853062125690e+00 1.261733146054295096e+00 1.144185293681867277e+00 1.022333680947607792e+00 8.941680748697649062e-01 7.571064398861765410e-01 6.088661948003234459e-01 4.480563501678813676e-01 2.745136391341152504e-01 8.934185876729749953e-02 -1.051597754534212004e-01 -3.056934816353344964e-01 -5.081317627325399044e-01 -7.079686881563408418e-01 -9.007616021487594438e-01 -1.082638476890139589e+00 -1.250628184433094869e+00 -1.402615534193752067e+00 -1.537033266927647857e+00 -1.652255000051493283e+00 -1.746011817340516581e+00 -1.815003068900603367e+00 -1.855003098005381101e+00 -1.861231831184172014e+00 -1.829246953780005569e+00 -1.755850710882683741e+00 -1.640023082019185896e+00 -1.483591957158839181e+00 -1.291508609325827672e+00 -1.071744603287050346e+00 -8.347979403125606046e-01 -5.929310018716803521e-01 -3.590889678406726793e-01 -1.456945663785707834e-01 3.671565345005643743e-02 1.806464936845133540e-01 2.825960187309433658e-01 3.433847018654938021e-01 3.679202535135950303e-01 3.643461575215049542e-01 3.427589222873609898e-01 3.137815414078322096e-01 2.871533294375121503e-01 2.704731426006770079e-01 2.683580332642479527e-01 2.820211718497567799e-01 3.094373607150130434e-01 3.459844388922534986e-01 3.855050936671934880e-01 4.216002600512978593e-01 4.488582764874871622e-01 4.639676606537997960e-01
8.019761546831109811e-02 3.805688588427762892e-02 1.650734486286499492e-02 1.019931368332712557e-02 1.177764048065544494e-02 1.396741598970137159e-02 1.198399550543699683e-02 5.653292128453805618e-03 2.920433455252514996e-04 5.987723593304204728e-03 3.535751677344755456e-02 1.003493820850929891e-01 2.091640886089878582e-01 3.639006554739057653e-01 5.598495354261747714e-01 7.862502768812450471e-01 1.028359721792207582e+00 1.269951055363383263e+00 1.495661582648396548e+00 1.692696081542239384e+00 1.851638239541677500e+00 1.966608864670241319e+00 2.034957539138902316e+00 2.056800134492369203e+00 2.034480057914232365e+00 1.971924765342627284e+00 1.873720786883023459e+00 1.744216635096616175e+00 1.586662920020252443e+00 1.402877141813212880e+00 1.193651431544384467e+00 9.597614661988772555e-01 7.033462616384733579e-01 4.290469726143486540e-01 1.444441968254131792e-01 -1.403243336669864616e-01 -4.135795494967885455e-01 -6.635443069065126709e-01 -8.795610339414843271e-01 -1.052983032774697403e+00 -1.177716367291880228e+00 -1.250406692363320360e+00 -1.270639534025011619e+00 -1.241171833744855624e+00 -1.168123018234732413e+00 -1.060918357654734523e+00 -9.317647104438600003e-01 -7.943915495260212012e-01 -6.621846291973394472e-01 -5.460459812601642371e-01 -4.525976577674831192e-01 -3.832655241839984517e-01 -3.344838285672238065e-01 -2.989912353404442502e-01 -2.679028855257805652e-01 -2.329197181201936862e-01 -1.881145606158758921e-01 -1.312207480060888221e-01 -6.404262729178100688e-02 7.752676704875291827e-03 7.550235770732026397e-02 1.288463050669367838e-01 1.573486834580336835e-01 1.521792171991262210e-01 1.076391233291375954e-01 2.212402112706408908e-02 -1.015951882459149025e-01 -2.566955070900033831e-01 -4.332682883308334176e-01 -6.196445875218346000e-01 -8.038883701956596184e-01 -9.753635674141689638e-01 -1.126251812117969653e+00 -1.252613614816314502e+00 -1.354753268680255474e+00 -1.436604215555927988e+00 -1.504330780999903805e+00 -1.564561720596800765e+00 -1.622796973832738354e+00 -1.682431354518425071e+00
-7.463139797511870732e-01 -7.530121102199145433e-01 -7.618264092245110586e-01 -7.695095678394625605e-01 -7.713315187553272390e-01 -7.615162333179615883e-01 -7.339682699421277157e-01 -6.830728751611585547e-01 -6.045469343624239045e-01 -4.961690947219833392e-01 -3.582152813339306574e-01 -1.935631831895970323e-01 -7.455105837249303806e-03 1.930516107466965225e-01 3.998529084047207638e-01 6.046151759155821148e-01 7.996056192405300855e-01 9.782849237317614577e-01 1.135550413683815263e+00 1.267679960408120365e+00 1.371979277319713919e+00 1.446390536415045780e+00 1.489208026775260318e+00 1.499138850141659596e+00 1.475586686864558184e+00 1.419110399091543240e+00 1.331729868820376028e+00 1.216913384699976675e+00 1.079286579819394243e+00 9.241136431205470014e-01 7.567580091313281798e-01 5.822861531992442607e-01 4.052746107168641032e-01 2.296938252787172341e-01 5.888016765823152199e-02 -1.046969941608020260e-01 -2.595962907677795140e-01 -4.055485636824661677e-01 -5.433307775343171331e-01 -6.743647454508305827e-01 -8.001338937353996705e-01 -9.215045606148127844e-01 -1.038343241772944126e+00 -1.149447109422585100e+00 -1.252887075666277550e+00 -1.346424840612479468e+00 -1.427961021070422998e+00 -1.495686917016759487e+00 -1.548015529484619845e+00 -1.583353746087281078e+00 -1.599855766377536126e+00 -1.595409289315796952e+00 -1.567774314622738752e+00 -1.514939825587375388e+00 -1.435503971698353309e+00 -1.329065251512024481e+00 -1.196469728056089199e+00 -1.039928671846063857e+00 -8.630446682175756390e-01 -6.707483194978476337e-01 -4.691087376569677003e-01 -2.650417330463033516e-01 -6.581276197663529781e-02 1.217264399493631771e-01 2.920125238105455434e-01 4.416542639240252921e-01 5.699927122608148267e-01 6.790695063018526989e-01 7.729850437143860331e-01 8.566827471735849464e-01 9.345168083252457514e-01 1.009027094564705296e+00 1.080215905256873388e+00 1.145472842527010426e+00 1.200034279917106206e+00 1.237868495928181600e+00 1.252680234089375677e+00 1.238982120074229698e+00 1.193017017543650082e+00 1.113570243603269949e+00
-1.149991393830020803e+00 -1.149979834695326275e+00 -1.134113163464487428e+00 -1.100490290350407907e+00 -1.047255564635041214e+00 -9.729144548404824455e-01 -8.766741513614307868e-01 -7.586843107405755182e-01 -6.202177570203440959e-01 -4.637048726116980712e-01 -2.926356323921922575e-01 -1.113691900577497840e-01 7.513960311503153910e-02 2.616318975990321594e-01 4.428484862332780492e-01 6.138449786379439610e-01 7.702782916502760591e-01 9.086388613362863520e-01 1.026431153145744624e+00 1.122219878326292442e+00 1.195572905410368536e+00 1.246869935341342162e+00 1.277054630217226983e+00 1.287363576834500423e+00 1.279104735880741917e+00 1.253537740165285186e+00 1.211870700991443117e+00 1.155365808824975637e+00 1.085485206740323783e+00 1.004007294886164692e+00 9.130196059275644815e-01 8.147466030809911164e-01 7.112074248577636704e-01 6.038057705169923572e-01 4.929737127847421685e-01 3.780190529760040774e-01 2.572519643072684881e-01 1.283773779833222717e-01 -1.091441487991609560e-02 -1.623144383363649412e-01 -3.263569453065566783e-01 -5.019952967251798404e-01 -6.863918545570892871e-01 -8.748823696096480473e-01 -1.061152286115123466e+00 -1.237676010181303132e+00 -1.396375595413251292e+00 -1.529497693552396287e+00 -1.630531347524664332e+00 -1.694998095082106193e+00 -1.720913478756912252e+00 -1.708884691472320139e+00 -1.661776827586642025e+00 -1.584119615231347256e+00 -1.481376879902210009e+00 -1.359223031202001497e+00 -1.222953029911076017e+00 -1.077022041618961756e+00 -9.248134417153267561e-01 -7.685755468938142432e-01 -6.095575779230375524e-01 -4.482504207906340410e-01 -2.847392186873120012e-01 -1.190578949685533738e-01 4.847751926478948564e-02 2.169999088547933941e-01 3.848876317819354131e-01 5.496338757583990597e-01 7.077949462437859163e-01 8.550963348221070071e-01 9.866986477459646077e-01 1.097625829878974946e+00 1.183340343798364280e+00 1.240312577717264775e+00 1.266481010485810410e+00 1.261490412429153940e+00 1.226666526888728903e+00 1.164771029252643642e+00 1.079647877102009268e+00 9.757889901478522532e-01
-7.785228268405763874e-02 -5.946514220050762994e-02 -3.579108413284132206e-02 -1.529924720032392951e-02 -5.883646144127085455e-03 -1.301316803764122551e-02 -3.838602932217020924e-02 -7.907588691405793846e-02 -1.276341271174796788e-01 -1.728200409291393291e-01 -2.010130743890777283e-01 -1.980621619900843067e-01 -1.513894430248838852e-01 -5.194753257513688716e-02 1.040772528783478479e-01 3.141617557297775587e-01 5.692316665780833285e-01 8.543269943316778026e-01 1.150275168321999830e+00 1.436007719098849833e+00 1.690988940574595034e+00 1.897407405316974938e+00 2.041714082008024622e+00 2.115303386701721688e+00 2.114663164591503719e+00 2.041168007134819273e+00 1.900683846695946810e+00 1.703119571001737720e+00 1.461747069156121626e+00 1.192178806158739057e+00 9.110736133251612356e-01 6.344698643223404266e-01 3.762748483248711806e-01 1.471053513262724488e-01 -4.638671503872501822e-02 -2.016279526785214604e-01 -3.197515206694410139e-01 -4.050055769392792993e-01 -4.639838291056893049e-01 -5.047225739456073779e-01 -5.358363541240852568e-01 -5.653933397664111515e-01 -5.999580037480319872e-01 -6.438336108543516456e-01 -6.986731944725177446e-01 -7.635250279776126803e-01 -8.354252034918673298e-01 -9.101973452762464056e-01 -9.834001019214063666e-01 -1.051268988502150004e+00 -1.111323260367633736e+00 -1.162861459528743646e+00 -1.206944081522619339e+00 -1.245963102990117921e+00 -1.282846224045949723e+00 -1.320004168912594089e+00 -1.358226353664809372e+00 -1.395898467793455389e+00 -1.428675497429869434e+00 -1.449708859884409451e+00 -1.450502295911478168e+00 -1.422022467113297939e+00 -1.356188859566697547e+00 -1.247362232269179083e+00 -1.093557025304266794e+00 -8.973555723092795366e-01 -6.660906160497142015e-01 -4.112843293261427280e-01 -1.474105014435285743e-01 1.098404784842397786e-01 3.455073803873747185e-01 5.471317119909795412e-01 7.061974541866178345e-01 8.189776817579766943e-01 8.865880725848083177e-01 9.143310835263847025e-01 9.102762742699140874e-01 8.834192757325062262e-01 8.417488281811922324e-01 7.908508259276764152e-01
-8.763381445185256524e-01 -8.333373163716278897e-01 -8.186113372030827673e-01 -8.314045213327747597e-01 -8.660525023715902604e-01 -9.124792396649055171e-01 -9.573922855385881281e-01 -9.859880142947691217e-01 -9.837770334419317919e-01 -9.382945782320205597e-01 -8.404960319238976574e-01 -6.856368522390843268e-01 -4.737237650547741485e-01 -2.095467774890640289e-01 9.767088529765879934e-02 4.348520086753025482e-01 7.861115797308322328e-01 1.133922109772560471e+00 1.460458221304721471e+00 1.748954994099076732e+00 1.984934119408889863e+00 2.157231764269026186e+00 2.258829057037444965e+00 2.287332925657661331e+00 2.245163977821828194e+00 2.139268699658276152e+00 1.980307164197284253e+00 1.781452433871865804e+00 1.556926378050623727e+00 1.320592027411110703e+00 1.084749140078213880e+00 8.594573970335194213e-01 6.522227438100969277e-01 4.680649117912950019e-01 3.097682985432950176e-01 1.782863945550666462e-01 7.331219899703038390e-02 -6.082631774370933497e-03 -6.087873651987946166e-02 -9.168361510812239601e-02 -9.869096787668824033e-02 -8.211217079246586892e-02 -4.297912799695718239e-02 1.605999099685459855e-02 9.019787721980752904e-02 1.724262449816509057e-01 2.540670819014559378e-01 3.257607673952611083e-01 3.787135990183933543e-01 4.057701378363738898e-01 4.023260203528616352e-01 3.667395170448721764e-01 3.003626534997717035e-01 2.071672642215133253e-01 9.308871960254526401e-02 -3.469258623499615890e-02 -1.685095178387936987e-01 -3.009465872284412535e-01 -4.254666523806188705e-01 -5.368858266347005248e-01 -6.317251119068195697e-01 -7.082515684858184946e-01 -7.662986314274995436e-01 -8.069193875512253866e-01 -8.320173998819003769e-01 -8.440876473496451426e-01 -8.461663002949620926e-01 -8.418305536512713516e-01 -8.351781461975070764e-01 -8.307598764025279081e-01 -8.332865139171624635e-01 -8.473406139092650724e-01 -8.769661726382752542e-01 -9.252438110012469741e-01 -9.937715722256730277e-01 -1.082108836233287796e+00 -1.187300427353406462e+00 -1.303638591838425453e+00 -1.422861247202688251e+00 -1.534790075612753268e+00
-8.991507773372948709e-01 -8.788631080133463280e-01 -8.482428599165640071e-01 -8.098281885213151066e-01 -7.656531877024668198e-01 -7.169167789520340950e-01 -6.637060926582103448e-01 -6.048479899427574580e-01 -5.379955418916264609e-01 -4.599674741117160681e-01 -3.673177502801918681e-01 -2.570526035614231208e-01 -1.273341099124633280e-01 2.196621654776915664e-02 1.888892464323812803e-01 3.692798423766063820e-01 5.569328192887395002e-01 7.440184288569376969e-01 9.217789126303156388e-01 1.081407700264279681e+00 1.214988494388356877e+00 1.316352415341229376e+00 1.381643536101663239e+00 1.409596180928837317e+00 1.401505406809091081e+00 1.360965070536895860e+00 1.293452839843470592e+00 1.205759747824795447e+00 1.105301093944088819e+00 9.993042723889968837e-01 8.939870613443393621e-01 7.938350695053422168e-01 7.011473703000727919e-01 6.159051454136729165e-01 5.359890213153633010e-01 4.576946485238757578e-01 3.764414156881180640e-01 2.875544432139195972e-01 1.870175255125493818e-01 7.211369494481381648e-02 -5.816910065932251461e-02 -2.029710647683339309e-01 -3.596658009478393425e-01 -5.241557530964449096e-01 -6.913138600958252944e-01 -8.555121954787424654e-01 -1.011181890604082367e+00 -1.153370240308117856e+00 -1.278202753214051857e+00 -1.383209466103378915e+00 -1.467381921270798584e+00 -1.530973717703538517e+00 -1.575013055461599754e+00 -1.600701636443090381e+00 -1.608834664857408558e+00 -1.599380579899578825e+00 -1.571354654786725424e+00 -1.522936875115161071e+00 -1.451849998509652684e+00 -1.355853629952222139e+00 -1.233275649300345611e+00 -1.083482738420029401e+00 -9.072592085978096188e-01 -7.070289723617612099e-01 -4.868933762368017337e-01 -2.524760082899539793e-01 -1.056463745018937882e-02 2.313543949580985082e-01 4.656230426443925263e-01 6.849149507189637998e-01 8.826594862618315496e-01 1.053368284264837307e+00 1.192866883268385303e+00 1.298432943250683369e+00 1.368850240573157961e+00 1.404338745826694934e+00 1.406354296470675891e+00 1.377316583832723040e+00 1.320284285184774919e+00 1.238698155212465402e+00
-1.059847658227470069e+00 -1.049856232382848864e+00 -1.015081454242396264e+00 -9.541801486024796830e-01 -8.668627415694352134e-01 -7.539043061992491968e-01 -6.171116162211198741e-01 -4.593011767913461885e-01 -2.841361658393127265e-01 -9.604067466000584807e-02 1.000871380176233810e-01 2.992210260868570781e-01 4.966000637476796209e-01 6.881927996355721167e-01 8.708787130224187045e-01 1.042393633917095608e+00 1.201032678818261035e+00 1.345235398032573526e+00 1.473282639079516843e+00 1.583235405587417377e+00 1.673061288862546458e+00 1.740918480267847013e+00 1.785370521782513098e+00 1.805506287264452503e+00 1.800893645307023228e+00 1.771700981670788266e+00 1.718806171981624775e+00 1.644068242486688147e+00 1.550427490715845291e+00 1.441640008034088760e+00 1.321644907430512550e+00 1.193696640055585956e+00 1.059562197955745910e+00 9.191809987108601199e-01 7.709977949859234680e-01 6.126826560554408108e-01 4.422325919729125920e-01 2.587160817920928224e-01 6.270688298207091615e-02 -1.436204206674607242e-01 -3.566800797217582475e-01 -5.716602480925229157e-01 -7.826151526716086382e-01 -9.825987918910120689e-01 -1.164018873537167265e+00 -1.319193078010273412e+00 -1.441321747552956722e+00 -1.525300788110182770e+00 -1.568325271281558519e+00 -1.570093029869375156e+00 -1.532481162833975175e+00 -1.458963946513594179e+00 -1.353980151742525617e+00 -1.222508090813261061e+00 -1.069871227285087878e+00 -9.018142727751348176e-01 -7.245571943110308277e-01 -5.448868019372516969e-01 -3.701126539877335753e-01 -2.078285999162139408e-01 -6.556827011479182676e-02 4.962445757834386961e-02 1.318006673928179828e-01 1.767557656950701495e-01 1.827245592158258658e-01 1.509043830574241796e-01 8.565731853347516300e-02 -5.734149226301892173e-03 -1.138145285873642942e-01 -2.280965612434254219e-01 -3.383032916372640253e-01 -4.354982408467895083e-01 -5.129653258196497090e-01 -5.665672956583972519e-01 -5.947997745805195802e-01 -5.983674179515574565e-01 -5.795315317815790124e-01 -5.412201626245631836e-01 -4.861452582890833374e-01 -4.160749511138546186e-01
-1.018350038975474270e+00 -1.030173022484725198e+00 -1.065840709112140683e+00 -1.119820315789718190e+00 -1.182791764059854644e+00 -1.242532950996045438e+00 -1.285170649285431121e+00 -1.296798679524958198e+00 -1.265240450342737910e+00 -1.181690357406481651e+00 -1.042000455136497195e+00 -8.473074788568468740e-01 -6.040618543730403855e-01 -3.231797438404825362e-01 -1.876447379658773007e-02 2.935879966209076208e-01 5.984990435970418687e-01 8.823523008829272651e-01 1.134424320508963913e+00 1.347534023629318956e+00 1.518051503218046161e+00 1.645312139599062196e+00 1.730605280762083753e+00 1.775785542450402765e+00 1.782103475931332337e+00 1.749498568012442856e+00 1.676635890519178496e+00 1.561708258899806356e+00 1.403735148555813383e+00 1.204056705604218624e+00 9.673309896351905968e-01 7.019518634772848875e-01 4.196223084962902306e-01 1.343330966320156750e-01 -1.391275711907869750e-01 -3.868665085000937975e-01 -5.974260550648903267e-01 -7.631271528441319063e-01 -8.808713283692666263e-01 -9.524679653625595099e-01 -9.841113174807029074e-01 -9.852619084079076162e-01 -9.669319573202044271e-01 -9.399216710121020002e-01 -9.132346747053106117e-01 -8.931128756471745644e-01 -8.828967690490436837e-01 -8.834334805944970004e-01 -8.938074012801192625e-01 -9.118262932074198135e-01 -9.341237199981533568e-01 -9.558951651986689058e-01 -9.705419686525260659e-01 -9.695772108650621002e-01 -9.432404944946709557e-01 -8.817769329834838077e-01 -7.771404750452988175e-01 -6.248131160937087092e-01 -4.251995692685994199e-01 -1.843864419904412411e-01 8.602945584463854434e-02 3.700024270548137872e-01 6.486566571079358523e-01 9.023659474398355584e-01 1.112930015207556744e+00 1.265673129156185572e+00 1.351142743537584234e+00 1.366310538878092506e+00 1.314924274460496534e+00 1.206911828812306187e+00 1.056620803491256089e+00 8.803153836295040113e-01 6.934315299737833227e-01 5.082614351971852518e-01 3.327949093353142485e-01 1.709261659520361631e-01 2.380231581101704963e-02 -1.082945321217718415e-01 -2.241955326888315780e-01 -3.208949845034249626e-01
-1.255864639942104732e+00 -1.287815451423642621e+00 -1.298528817320294237e+00 -1.293323899184420478e+00 -1.275967391364154713e+00 -1.247708007592265078e+00 -1.206898980902174179e+00 -1.149377328691521649e+00 -1.069505456603345950e+00 -9.616940374085141130e-01 -8.218332857652553836e-01 -6.483885697653563041e-01 -4.427537558675285201e-01 -2.090539528486294596e-01 4.645439418090291372e-02 3.158917283716119462e-01 5.902109470296256211e-01 8.594632708365301799e-01 1.113248610709187680e+00 1.341469179620107033e+00 1.535275276801713940e+00 1.688099728964867818e+00 1.796203412097855168e+00 1.858704204702172902e+00 1.877019715432464375e+00 1.854123787906118315e+00 1.793845015073776583e+00 1.700546323618140176e+00 1.579055640586338738e+00 1.434691442063845024e+00 1.273170881527893483e+00 1.100212159264586598e+00 9.209651154908794490e-01 7.394093450651566535e-01 5.579143950159958232e-01 3.772594858531658213e-01 1.969803930711345463e-01 1.608679061971876254e-02 -1.661474659984769897e-01 -3.494495746319285501e-01 -5.320489938126340412e-01 -7.104872777899535752e-01 -8.796724771102726326e-01 -1.033263138261153458e+00 -1.164150213597781258e+00 -1.265279107074225973e+00 -1.330599955582865368e+00 -1.356174512595619275e+00 -1.341122489047154476e+00 -1.288328338480367874e+00 -1.204492694771789552e+00 -1.099542963506932924e+00 -9.853599564166135583e-01 -8.739424445112279338e-01 -7.754675934428636452e-01 -6.964413181614446113e-01 -6.385305231466155140e-01 -5.982510627610084786e-01 -5.676788069810566606e-01 -5.361045127554276979e-01 -4.922875825842287223e-01 -4.268291146688066307e-01 -3.341453471557978561e-01 -2.136849726455375686e-01 -7.011726848352892172e-02 8.743426324543726591e-02 2.470167495055504148e-01 3.960140396615555725e-01 5.232476237231820093e-01 6.208526160079689271e-01 6.853857448605156222e-01 7.180104769615140992e-01 7.237911723514540707e-01 7.103579354267209878e-01 6.862725741245399025e-01 6.594803380930952530e-01 6.361314004820610712e-01 6.197468335949416485e-01 6.109037331529237891e-01 6.073665355592806625e-01
-4.203520161412949152e-01 -3.998628080184375433e-01 -3.734337983253873672e-01 -3.399597237560342267e-01 -2.990198791851476634e-01 -2.508347728828321799e-01 -1.960614774790394033e-01 -1.355203987835190971e-01 -6.989412393429697556e-02 5.233619518214873692e-04 7.598438549605159020e-02 1.574955231408355638e-01 2.468739875499106340e-01 3.466561655816750576e-01 4.596400413029289034e-01 5.880613046836774549e-01 7.325415747470981342e-01 8.911110700289218700e-01 1.058625781853996362e+00 1.226829328379222206e+00 1.385146656228185114e+00 1.521825818341818293e+00 1.625366152424117638e+00 1.685774673498397602e+00 1.695734227661808813e+00 1.651454387605512109e+00 1.553249145461595093e+00 1.405733780157952584e+00 1.217458811784191575e+00 9.999407151345859335e-01 7.661156257963622762e-01 5.286549419571500152e-01 2.983584710409302732e-01 8.312754282032104591e-02 -1.124838755185838257e-01 -2.870653379744018685e-01 -4.416825675065579326e-01 -5.790174169675823546e-01 -7.024619229570724377e-01 -8.153521384717544729e-01 -9.203228948462759407e-01 -1.019029034956435487e+00 -1.112145274858055144e+00 -1.199565765803700890e+00 -1.280801774082048761e+00 -1.355323615629913325e+00 -1.422708101549431392e+00 -1.482657297914578010e+00 -1.534800415840268162e+00 -1.578435833874033190e+00 -1.612278639477105591e+00 -1.634286654481002410e+00 -1.641545652363516128e+00 -1.630385003963186863e+00 -1.596529541460400159e+00 -1.535547340085487988e+00 -1.443514396125659127e+00 -1.317759557713761964e+00 -1.157640153620794754e+00 -9.651035322535250760e-01 -7.449420071030408153e-01 -5.045784083826679867e-01 -2.535358033796218935e-01 -2.571182232538146706e-03 2.372013187039843929e-01 4.553055380987285905e-01 6.427898048878987192e-01 7.930194602600215692e-01 9.022558937982616545e-01 9.699616337617157358e-01 9.987519865461544910e-01 9.938940468264056971e-01 9.625342361927032853e-01 9.127532893172458639e-01 8.526584939835868404e-01 7.896507634144019905e-01 7.299181854309304551e-01 6.781905623419153262e-01 6.376858990256198956e-01 6.101555526803706941e-01
-3.889659972852186343e-01 -3.618656425015905342e-01 -3.222498358814175901e-01 -2.698406184674768116e-01 -2.049096433559870756e-01 -1.282611375463134640e-01 -4.116465492868960629e-02 5.473955533360773396e-02 1.575847503679867201e-01 2.654154684070751391e-01 3.763181198573015140e-01 4.885161883399002924e-01 6.004068492686434055e-01 7.105690549731377148e-01 8.177081856753700695e-01 9.205769852878999959e-01 1.017869738119310918e+00 1.108145580740730773e+00 1.189791745060611250e+00 1.261085838289982775e+00 1.320334731107729365e+00 1.366043838403665056e+00 1.397118102732374911e+00 1.412990793319998994e+00 1.413644009419387615e+00 1.399515603952349307e+00 1.371321979440291550e+00 1.329796070447606171e+00 1.275422807739162057e+00 1.208190851754661566e+00 1.127401445656657231e+00 1.031610972972182294e+00 9.187245836252556641e-01 7.862797397908625197e-01 6.319469211722287261e-01 4.541467796852223793e-01 2.527046314692594220e-01 2.938195025665182869e-02 -2.118227396344561364e-01 -4.647088748255137625e-01 -7.212389440363812243e-01 -9.721857250137255768e-01 -1.207970770149924933e+00 -1.419523883346382798e+00 -1.599082468399436907e+00 -1.740795982997540570e+00 -1.841112037390724154e+00 -1.898903434940753865e+00 -1.915387654081683655e+00 -1.893840070550583343e+00 -1.839172364150178707e+00 -1.757405668229928830e+00 -1.655092966515350650e+00 -1.538748244084941819e+00 -1.414335394427127746e+00 -1.286869618867829690e+00 -1.160183615838370264e+00 -1.036823413489981194e+00 -9.180819576136128868e-01 -8.041685399077338481e-01 -6.944213203571963922e-01 -5.876087166663205297e-01 -4.822235180260658893e-01 -3.768112951272246658e-01 -2.702676467157028584e-01 -1.621140582376268680e-01 -5.267086579178382327e-02 5.681983497434154456e-02 1.642338846949759901e-01 2.667432593380358874e-01 3.611217559670931165e-01 4.441539620046537906e-01 5.130390252790250072e-01 5.657295722423131279e-01 6.011280888944258161e-01 6.191409137695889076e-01 6.205922347771460901e-01 6.071050744999439974e-01 5.809288646674919399e-01 5.447889756046477849e-01
-7.725011786208755282e-01 -7.439273734649697323e-01 -7.113984655759899578e-01 -6.762325047869230943e-01 -6.386101047975095701e-01 -5.973915886678300424e-01 -5.502107387151133899e-01 -4.937599351662591007e-01 -4.243098104863226028e-01 -3.382959750260400855e-01 -2.329556771733338472e-01 -1.069072868813197297e-01 3.942752408647970386e-02 2.036025521539444882e-01 3.812104857059483987e-01 5.662164469757009488e-01 7.515413930362062622e-01 9.297580884418641389e-01 1.093791291523032116e+00 1.237545349614511014e+00 1.356368805251220389e+00 1.447346342210496406e+00 1.509364029075448865e+00 1.542989312488314724e+00 1.550107340763142716e+00 1.533401993660533869e+00 1.495750110020565904e+00 1.439687935880254344e+00 1.367090696782254033e+00 1.279096596759390136e+00 1.176279166964824041e+00 1.058919404228260808e+00 9.272915142423379109e-01 7.818467404082483085e-01 6.233254004247855695e-01 4.528429795025994964e-01 2.720379408345769412e-01 8.324037757350745415e-02 -1.103841257110014934e-01 -3.048385631938511642e-01 -4.955405485898339291e-01 -6.777644650935478188e-01 -8.471844021252604717e-01 -1.000343679359577020e+00 -1.134913578712607896e+00 -1.249703262806531434e+00 -1.344465386321978428e+00 -1.419614493435063851e+00 -1.475975539218472798e+00 -1.514583044570700032e+00 -1.536572128362397871e+00 -1.543065862939955624e+00 -1.535088498278501579e+00 -1.513419979576085428e+00 -1.478507157174389297e+00 -1.430387828723032273e+00 -1.368740406145660948e+00 -1.293032444780483070e+00 -1.202733939098277416e+00 -1.097597747390688605e+00 -9.778807337409519684e-01 -8.444843767104307508e-01 -6.989186938751952294e-01 -5.431363815176211141e-01 -3.792705212391571656e-01 -2.094549208570953558e-01 -3.579225451613662207e-02 1.394641969485265476e-01 3.135516344701258507e-01 4.828297865380297149e-01 6.426000718139694978e-01 7.872396395955807424e-01 9.106570192656300300e-01 1.006987933776707811e+00 1.071345612684392545e+00 1.100462433519233896e+00 1.093129413932151683e+00 1.050452097010700525e+00 9.758978864725431634e-01 8.751980587909083953e-01
-1.348370929649013172e+00 -1.343524359093038356e+00 -1.337566138660552850e+00 -1.326984110734564348e+00 -1.307641321001193013e+00 -1.275100374512510681e+00 -1.225005781820825090e+00 -1.153330195654925561e+00 -1.056653016081106955e+00 -9.325764523661667083e-01 -7.801785647940794322e-01 -6.004940185700123889e-01 -3.967802201885491931e-01 -1.744826876401634475e-01 5.914725039441943999e-02 2.957403690387797601e-01 5.266008680321723201e-01 7.434958639963226146e-01 9.391936045999487170e-01 1.107881026426690285e+00 1.245331564917388834e+00 1.349011465032743162e+00 1.418094822843756431e+00 1.453430411396660737e+00 1.457492509143899717e+00 1.434083112187984232e+00 1.388007472808008069e+00 1.324568316302728643e+00 1.249008651518511481e+00 1.165964137382977217e+00 1.079110764446734372e+00 9.908627016598330339e-01 9.022036421914971793e-01 8.126309103884989948e-01 7.201332587687885312e-01 6.214140885581055374e-01 5.122580718907089325e-01 3.881344221884560630e-01 2.450117819874274572e-01 8.012036292362437195e-02 -1.074106859750859622e-01 -3.162055563530706270e-01 -5.423962507572611669e-01 -7.796320955249924634e-01 -1.019146760862118084e+00 -1.250032251547822826e+00 -1.459790974016656140e+00 -1.635270293788983365e+00 -1.763969645086474136e+00 -1.835476254752463232e+00 -1.842851960657687860e+00 -1.783518725437523766e+00 -1.659748782937737310e+00 -1.478389064330638769e+00 -1.250260235245768348e+00 -9.891484632863629667e-01 -7.105565741265963409e-01 -4.303136066885351330e-01 -1.630849691258079714e-01 7.894037671060578909e-02 2.871005219433953037e-01 4.567911739229682522e-01 5.873392976959189715e-01 6.812893769236210151e-01 7.433501507565943855e-01 7.792266847685200837e-01 7.945594113622002075e-01 7.942659896469432823e-01 7.821734359383410995e-01 7.610063664447578313e-01 7.325061110965805922e-01 6.975611965000351189e-01 6.564509431169509579e-01 6.090077676135976503e-01 5.549507646383812220e-01 4.941810609550101874e-01 4.272742552172756891e-01 3.557736779345150868e-01 2.823768671137735775e-01 2.108344399415935932e-01
-1.117205045820647280e+00 -1.092758915423747812e+00 -1.061228140717096924e+00 -1.023476344319060205e+00 -9.792327958602112803e-01 -9.268325438471876065e-01 -8.632938072835144583e-01 -7.847674704418184932e-01 -6.874044010749574829e-01 -5.683354477263270477e-01 -4.264855853525978402e-01 -2.629227566247919756e-01 -8.064250819593021813e-02 1.160347475300642084e-01 3.222649448072928968e-01 5.332530062242442082e-01 7.444714101946939833e-01 9.515510299149750884e-01 1.150013892583692909e+00 1.335122808386019599e+00 1.501978958870453740e+00 1.645784566172552754e+00 1.762220797451979459e+00 1.847692924269167092e+00 1.899382317572434919e+00 1.915244425713211074e+00 1.894070700304010257e+00 1.835743124669224624e+00 1.741709441566659855e+00 1.615398982469530509e+00 1.462318586090158190e+00 1.289643563718245067e+00 1.105208789336000086e+00 9.162714248815849727e-01 7.283526529082714474e-01 5.445900751550444285e-01 3.657516586293834693e-01 1.908742731166040707e-01 1.824460540601118355e-02 -1.536835823840916326e-01 -3.255808544625958256e-01 -4.968455581980958935e-01 -6.655422206380385841e-01 -8.284741323876826380e-01 -9.813668064249871925e-01 -1.119151196196988662e+00 -1.236415417423221363e+00 -1.327995679562853582e+00 -1.389691792120381963e+00 -1.418922641835115739e+00 -1.415222961046045835e+00 -1.380489312304091110e+00 -1.318861193612379967e+00 -1.236289750734320014e+00 -1.139794969224408261e+00 -1.036627810840432984e+00 -9.333761743716562087e-01 -8.353251812172240998e-01 -7.460612522324429063e-01 -6.674176093560975076e-01 -5.996767736532369053e-01 -5.418697551109024069e-01 -4.919701580732370738e-01 -4.471002591912788815e-01 -4.037329967096062733e-01 -3.580292642576862749e-01 -3.063758852430199520e-01 -2.460191777491163856e-01 -1.755953989971049400e-01 -9.527123285259228580e-02 -6.399765864974636155e-03 8.920016513789730261e-02 1.899905949921076587e-01 2.952341706919393571e-01 4.049206312182613843e-01 5.192482940625922083e-01 6.378000958490226413e-01 7.587875256421849901e-01 8.787445773586672892e-01 9.926427640696202648e-01
-4.113877992108622150e-01 -4.745640150087367948e-01 -5.268009684076022658e-01 -5.641483907787624430e-01 -5.828937952736230610e-01 -5.796737668202217586e-01 -5.516097514553650605e-01 -4.965250622817279913e-01 -4.132234482847750301e-01 -3.018701264307557808e-01 -1.643969100293992125e-01 -4.710618208386069435e-03 1.712796872999608477e-01 3.561303490272754169e-01 5.415995767551328166e-01 7.197446481653472228e-01 8.839608047611063890e-01 1.029803554127891152e+00 1.155262099543686416e+00 1.260494169344527959e+00 1.347101676161033046e+00 1.417229342870741204e+00 1.472727862020766665e+00 1.514537433195241700e+00 1.542355021901644641e+00 1.554445327242262920e+00 1.547662179713782393e+00 1.517699490142841778e+00 1.459692225123062848e+00 1.369148248753129460e+00 1.243058613625789288e+00 1.080936785317957893e+00 8.853742042983649974e-01 6.620365856368327639e-01 4.191153081057832352e-01 1.663750886876935453e-01 -8.578058893754522685e-02 -3.272551396245929056e-01 -5.489888671510700924e-01 -7.436013667569980612e-01 -9.058850034138710150e-01 -1.033157745725395760e+00 -1.125352462552866140e+00 -1.184852254201125277e+00 -1.216039856555721776e+00 -1.224642474130113179e+00 -1.217065509880871144e+00 -1.199686947055617070e+00 -1.178350748305362128e+00 -1.157961596937836513e+00 -1.142263008436700700e+00 -1.133730386538186030e+00 -1.133586213494146788e+00 -1.141770605518699133e+00 -1.156994003093198220e+00 -1.176702269136943757e+00 -1.197158456951210370e+00 -1.213587502303844490e+00 -1.220487878736741916e+00 -1.212052165569179385e+00 -1.182736661038899850e+00 -1.127831741251895670e+00 -1.043972931671255377e+00 -9.295204472358217229e-01 -7.847166139673013019e-01 -6.117120983989353666e-01 -4.144230300457874550e-01 -1.983487548509936527e-01 2.965413994116467000e-02 2.615759103050978585e-01 4.885649436137107782e-01 7.013927290715908924e-01 8.911925186718523406e-01 1.050239117945021006e+00 1.172734866548711397e+00 1.255299132889463598e+00 1.297216257376538229e+00 1.300286568963023859e+00 1.268499675520069481e+00 1.207593838990842716e+00
-1.221821642056301727e+00 -1.250197916377526752e+00 -1.270431946817217828e+00 -1.281221889513645351e+00 -1.280687172822871478e+00 -1.266473748223233553e+00 -1.235993464186277313e+00 -1.186616001157811517e+00 -1.115810867768486814e+00 -1.021275168123983335e+00 -9.010071672368656914e-01 -7.533815551410592004e-01 -5.773332856547016556e-01 -3.725485254812831437e-01 -1.397436935081532161e-01 1.189451657948509405e-01 3.996470664938316375e-01 6.964296468782805727e-01 1.001092347190399412e+00 1.303261095039508488e+00 1.590687722116389979e+00 1.849918963696080665e+00 2.067317240648516297e+00 2.230360547668388538e+00 2.329056996301586580e+00 2.357330959480617771e+00 2.313963882621236756e+00 2.203005653761786142e+00 2.033392968170739667e+00 1.817904314101890240e+00 1.571677627076631056e+00 1.310697692470865316e+00 1.050431688259982677e+00 8.047497033665170774e-01 5.851805228764438427e-01 4.001728332944560207e-01 2.545815896390185573e-01 1.492317655155765421e-01 8.082992001600951271e-02 4.247724122081123627e-02 2.468444413891886929e-02 1.677238193932924226e-02 8.405645278886694771e-03 -9.128194376971014365e-03 -4.212928104551328518e-02 -9.401750887402560153e-02 -1.653352571818773875e-01 -2.539587007715388145e-01 -3.554241841392618007e-01 -4.635099705045496732e-01 -5.709444557298252176e-01 -6.703262049442719750e-01 -7.551133302809538428e-01 -8.204105858439065813e-01 -8.634455262302245249e-01 -8.837215934547115737e-01 -8.827662626389198852e-01 -8.635755064748920073e-01 -8.299426199804840198e-01 -7.857404156626498493e-01 -7.343413528665146961e-01 -6.782518066540780266e-01 -6.191361445807987973e-01 -5.581525491873092770e-01 -4.964678900665090433e-01 -4.356696902760219814e-01 -3.778244632441553064e-01 -3.251951552429695469e-01 -2.796475061881671387e-01 -2.421684050401917698e-01 -2.126492609961150859e-01 -1.901080532889864727e-01 -1.731875132474124668e-01 -1.607106732599041521e-01 -1.520782107783746062e-01 -1.473476839664489835e-01 -1.471176776350848758e-01 -1.522392162903487001e-01 -1.636616417387793954e-01 -1.822190883053695643e-01
-1.895988306577319094e+00 -1.841415527662346285e+00 -1.788985025746181012e+00 -1.741836802919087601e+00 -1.699622378948143497e+00 -1.658421025648631364e+00 -1.611315525013135241e+00 -1.549511876666586963e+00 -1.463782719803175647e+00 -1.346020844312684872e+00 -1.190613399246449822e+00 -9.955007706954300817e-01 -7.626180661080007583e-01 -4.978189331933986495e-01 -2.101498904575267168e-01 8.927670126334845413e-02 3.886027107331364583e-01 6.764915832623443759e-01 9.430807149201045902e-01 1.180594830533345352e+00 1.383575432853427767e+00 1.548903078432849689e+00 1.675608412186336160e+00 1.764531063173057968e+00 1.817815004832390224e+00 1.838194623535596817e+00 1.828232439670551157e+00 1.789726638158041228e+00 1.723487961455343553e+00 1.629543657341809615e+00 1.507829911519605881e+00 1.359046654139102195e+00 1.185373038863625439e+00 9.908466614676895157e-01 7.812381465101495559e-01 5.635767977704206899e-01 3.454068555853059275e-01 1.340327418393821579e-01 -6.414709043886154816e-02 -2.441051178649639997e-01 -4.024158472037935863e-01 -5.373371217227435048e-01 -6.486012254856283743e-01 -7.370223465494716297e-01 -8.040106576590104748e-01 -8.510737472049053620e-01 -8.793582272564367530e-01 -8.894425233359720684e-01 -8.812948453838335139e-01 -8.544053395114860061e-01 -8.081153822991865576e-01 -7.419993956797903412e-01 -6.563814120345694558e-01 -5.528456948736732990e-01 -4.347081873511899341e-01 -3.071719672380957555e-01 -1.771376248800136943e-01 -5.257230293689805350e-02 5.852362673476717292e-02 1.492904054252145729e-01 2.150629754815978345e-01 2.541268651025414549e-01 2.680165616227615510e-01 2.613063697453905654e-01 2.409802250172961846e-01 2.154029305970621422e-01 1.929986879387513843e-01 1.808516555214354504e-01 1.834328469629840364e-01 2.017025055641687992e-01 2.328312102109584558e-01 2.705755025081995058e-01 3.063008413786742490e-01 3.304223851210156826e-01 3.340592200079000040e-01 3.105069511807799221e-01 2.563934297998391454e-01 1.723030807957013633e-01 6.265103357990492450e-02 -6.500782043532274401e-02
-9.400681144696581004e-01 -1.041199761636647070e+00 -1.137610085075184907e+00 -1.228276879645993525e+00 -1.310978603063342574e+00 -1.382338314002858448e+00 -1.438016942088749861e+00 -1.473030329228930402e+00 -1.482132798293414044e+00 -1.460363434727447007e+00 -1.403583267622079189e+00 -1.309041769308955105e+00 -1.175827262707134224e+00 -1.005183777539878642e+00 -8.006053551090085429e-01 -5.677170523537581337e-01 -3.140617162681264563e-01 -4.876825026063624779e-02 2.178857517029154922e-01 4.749728497925598814e-01 7.115857282832702690e-01 9.176101257531243949e-01 1.084584892533881240e+00 1.206504089295837634e+00 1.280413828032936241e+00 1.306639553006546439e+00 1.288763856408454700e+00 1.233340962403759455e+00 1.149461252427870450e+00 1.048255084999351494e+00 9.422656420821972079e-01 8.445914701601201502e-01 7.676474365567363956e-01 7.216437696326345463e-01 7.129637471470932075e-01 7.429210193850905863e-01 8.071976091636086093e-01 8.962132932458435342e-01 9.963902956206637240e-01 1.092000773717648920e+00 1.167178984236517447e+00 1.207774889240260219e+00 1.202878671185210635e+00 1.145912351894391890e+00 1.035309893269158676e+00 8.746628295410635578e-01 6.722602775691522980e-01 4.399772620731938755e-01 1.915991342208837045e-01 -5.905705499043074208e-02 -2.998684000962908991e-01 -5.215606951295491678e-01 -7.181037788165741675e-01 -8.864546148684256943e-01 -1.025835343330973481e+00 -1.136853380444510897e+00 -1.220684569982531054e+00 -1.278480574966985195e+00 -1.310932479691684360e+00 -1.318119552924497784e+00 -1.299538486849336483e+00 -1.254287503687856908e+00 -1.181462056344636080e+00 -1.080562647533098941e+00 -9.518919964345686768e-01 -7.968711039602062174e-01 -6.182336951477964693e-01 -4.201059330310189521e-01 -2.080233889146307635e-01 1.116641020959000669e-02 2.296361544276923627e-01 4.390794970599762870e-01 6.314545259927919485e-01 7.997898554457550935e-01 9.388939576602622905e-01 1.045794445068853218e+00 1.119854257940370301e+00 1.162590041209196956e+00 1.177319113614375246e+00 1.168745387336563191e+00
-1.305743924515067489e+00 -1.045144561225275437e+00 -8.149258055845642890e-01 -6.263643084862622334e-01 -4.846053562775531898e-01 -3.884589697084764870e-01 -3.309309580906189541e-01 -3.003513037829621535e-01 -2.820489244391363726e-01 -2.604758398562686539e-01 -2.212968896316009071e-01 -1.533079300512367182e-01 -4.964917851416978528e-02 9.176996234625564575e-02 2.686507732162332074e-01 4.751876769303909342e-01 7.032038300787371021e-01 9.431422211634943320e-01 1.184908971951311063e+00 1.418548939168376988e+00 1.634696160288783062e+00 1.824886724529200199e+00 1.981493715891180951e+00 2.097474201678124484e+00 2.166144878728138767e+00 2.181352921696900093e+00 2.138162918410562607e+00 2.034107432619248090e+00 1.870420676364143553e+00 1.652785415571163652e+00 1.391027575499790281e+00 1.097953474041932775e+00 7.877106118476052687e-01 4.742647926682920234e-01 1.701873716831370786e-01 -1.140069541699300776e-01 -3.703965450235169321e-01 -5.939976831361868381e-01 -7.829872791832999113e-01 -9.385845979771970660e-01 -1.064351947484252658e+00 -1.165044280124229559e+00 -1.245341765548127144e+00 -1.308979605273388191e+00 -1.358139791479161307e+00 -1.393582973148344450e+00 -1.414952136651600245e+00 -1.421133859981410508e+00 -1.410494706559338507e+00 -1.380984550448937975e+00 -1.330184708699825524e+00 -1.255669736538221892e+00 -1.155590088986179875e+00 -1.029473381800466436e+00 -8.791962437472280456e-01 -7.096960615456068266e-01 -5.290065130346227606e-01 -3.476613599590787640e-01 -1.772824163576862400e-01 -2.874447122365844307e-02 8.948897058919949576e-02 1.725718037657614501e-01 2.195799142165941742e-01 2.331394485732290744e-01 2.184458264536848215e-01 1.822467267930470425e-01 1.317059542380409620e-01 7.358791074324613768e-02 1.366397254065560528e-02 -4.349809400776352697e-02 -9.432444092833268401e-02 -1.357172084095582543e-01 -1.641986911829251272e-01 -1.753212177719795095e-01 -1.634670720895445573e-01 -1.224203602406148395e-01 -4.652870344260034985e-02 6.764921908904712733e-02 2.197425221038643850e-01 4.043598808386311694e-01
-8.869214061070229693e-01 -7.691574184379125212e-01 -6.158479438322753685e-01 -4.291625605277338829e-01 -2.159048597585119522e-01 1.323047449564049641e-02 2.449567422449608622e-01 4.651644960220017722e-01 6.606737235752641046e-01 8.209657763271451802e-01 9.396942436544445387e-01 1.015916097103500171e+00 1.054564656209186380e+00 1.065935181927780695e+00 1.063986371469902270e+00 1.063754827579470819e+00 1.078519437123014457e+00 1.117431343346511285e+00 1.184136300409196485e+00 1.276614884167285080e+00 1.387929492427824707e+00 1.507395068951745687e+00 1.621880109156663474e+00 1.717148033593611567e+00 1.779419870011687888e+00 1.797201208303137676e+00 1.763148827161842958e+00 1.675628691431219064e+00 1.539456993318113254e+00 1.365303969715389254e+00 1.167893512801284173e+00 9.634627242529849589e-01 7.670634887389149448e-01 5.903892766155670602e-01 4.404292198059126529e-01 3.189585143246564947e-01 2.229585808308595929e-01 1.455294031754059969e-01 7.723213177130525131e-02 7.724711137687477296e-03 -7.254770050797429426e-02 -1.708216650196820730e-01 -2.908492678467785031e-01 -4.323511850582476557e-01 -5.911716624266980524e-01 -7.600583520396725357e-01 -9.299590366748011760e-01 -1.091632669938896738e+00 -1.237042770486036503e+00 -1.360474786599552788e+00 -1.458922727604458291e+00 -1.531815130890546550e+00 -1.580244653607359107e+00 -1.605826598168228037e+00 -1.609625526700751985e+00 -1.591447359303421738e+00 -1.549803488672532925e+00 -1.482349662859037354e+00 -1.387095478443034047e+00 -1.263691820745702854e+00 -1.114692746607672591e+00 -9.462668134226862593e-01 -7.680289180233790258e-01 -5.920381780698710239e-01 -4.312056512031978706e-01 -2.974374782063902156e-01 -1.999367054648363562e-01 -1.440787513996293623e-01 -1.307790051863864100e-01 -1.565251937182939312e-01 -2.137179220054876427e-01 -2.915419016769885130e-01 -3.770529842311881041e-01 -4.566659459975273005e-01 -5.177546966757275992e-01 -5.502533353502533364e-01 -5.478178760771740263e-01 -5.083766938109096634e-01 -4.338133897379072845e-01 -3.289884640587462106e-01
-9.492457289985855029e-01 -9.532204371763646211e-01 -9.635369982261199340e-01 -9.832121670932113533e-01 -1.012251624277321405e+00 -1.047639624788904378e+00 -1.083644926700110478e+00 -1.112474970741137659e+00 -1.125134189860476086e+00 -1.112525185981572795e+00 -1.066806685422471812e+00 -9.825815680164472488e-01 -8.578185053658250458e-01 -6.940738733695301921e-01 -4.962210828330815837e-01 -2.716622579013943106e-01 -2.936595617644806311e-02 2.209994442485738453e-01 4.696875553942333470e-01 7.072899333288262813e-01 9.250996038364215357e-01 1.115454234157540858e+00 1.272144419713238772e+00 1.390804829956872712e+00 1.469199525139297302e+00 1.507367691964851319e+00 1.507560590778447285e+00 1.473930350327382621e+00 1.412069836123357680e+00 1.328375787871769464e+00 1.229204466214825819e+00 1.120070317022140216e+00 1.004934235916578045e+00 8.856087732278413727e-01 7.616392673445103734e-01 6.304669476248161430e-01 4.879024232557921947e-01 3.290246724877345930e-01 1.493164906016985760e-01 -5.401861619568406464e-02 -2.806406969778726945e-01 -5.259834996256960160e-01 -7.807726328645255842e-01 -1.031420554642937359e+00 -1.261470088694322644e+00 -1.453907258210189735e+00 -1.593737100616317015e+00 -1.670468298985779310e+00 -1.679763750634220010e+00 -1.624071569635024526e+00 -1.512110131947761893e+00 -1.357468873401778797e+00 -1.176623587053744702e+00 -9.868161592663377002e-01 -8.040003798924665324e-01 -6.411174348745176665e-01 -5.068728941121088960e-01 -4.049127679741301167e-01 -3.336581153434298730e-01 -2.867373259130839291e-01 -2.540357725584951876e-01 -2.232657554785351661e-01 -1.818399342112148320e-01 -1.186876397811519462e-01 -2.586058387037671810e-02 1.003413960112029685e-01 2.588724043719241030e-01 4.438715125382503013e-01 6.451605932721010683e-01 8.493122739131216958e-01 1.041013362709212631e+00 1.204859715350784288e+00 1.327137154045996192e+00 1.397463832321353294e+00 1.409979656446359364e+00 1.364013062765941475e+00 1.264081195121044443e+00 1.119234947716704509e+00 9.419243635943475024e-01 7.462603389756148342e-01
-1.153211057779877535e+00 -1.171916733258647092e+00 -1.176237314061718164e+00 -1.167182977473862904e+00 -1.145495035520077032e+00 -1.111540545930938650e+00 -1.065234425330410906e+00 -1.005921217640064258e+00 -9.323943694047883701e-01 -8.430360938120142755e-01 -7.362285191513002758e-01 -6.108966710947827394e-01 -4.671317198375562474e-01 -3.065906639707421943e-01 -1.325352735447029584e-01 5.042341394161490437e-02 2.368726769687042877e-01 4.211840443295773451e-01 5.979752795314886571e-01 7.623796862326684964e-01 9.101822866417171864e-01 1.037862598771205347e+00 1.142813694792577106e+00 1.223536989300236133e+00 1.279835435990404502e+00 1.312870558439410473e+00 1.324923766539211512e+00 1.318928302259232410e+00 1.297907736521718203e+00 1.264455215699044954e+00 1.220429659343891915e+00 1.166880559513600479e+00 1.104140315528434613e+00 1.031921274619254980e+00 9.494079216043308511e-01 8.553369943577869838e-01 7.481151659107101448e-01 6.261499073816159111e-01 4.882633509923204884e-01 3.342001733807479780e-01 1.650140007003023657e-01 -1.675844227208054746e-02 -2.072223926205980227e-01 -4.014235183127227158e-01 -5.937795009077179165e-01 -7.785079868497524203e-01 -9.500613276385196926e-01 -1.103558533437358768e+00 -1.235078496684606675e+00 -1.341988082850541941e+00 -1.423012728089857903e+00 -1.478134236846823324e+00 -1.508269844431751938e+00 -1.514796266452549833e+00 -1.499040192404198057e+00 -1.461919971204346469e+00 -1.403700186259146721e+00 -1.324048484951268589e+00 -1.222382773370482179e+00 -1.098243214811707835e+00 -9.518047976942994870e-01 -7.843318220935672214e-01 -5.984169369611133105e-01 -3.980165795770235770e-01 -1.882890013716223276e-01 2.477853138025061172e-02 2.348082670258672955e-01 4.355278261610142088e-01 6.212277223508393398e-01 7.870758283280098189e-01 9.293472865442229391e-01 1.045549811422848530e+00 1.134427854765134525e+00 1.195952861734814077e+00 1.231361079486707810e+00 1.243089565055082168e+00 1.234671549827533354e+00 1.210433372168673305e+00 1.175053964560325293e+00 1.133021405801990733e+00
-3.355404701255180200e-01 -2.588008147652101631e-01 -2.103394609868224074e-01 -1.933524050447363862e-01 -2.074505786584845690e-01 -2.483158388975952591e-01 -3.078221965506511837e-01 -3.747050602777757256e-01 -4.355865062291066070e-01 -4.764484827492113661e-01 -4.842813940039276122e-01 -4.487857485453211615e-01 -3.638256115462173423e-01 -2.284990048141640751e-01 -4.747365957316657809e-02 1.694363176795697923e-01 4.085628676490885569e-01 6.543559852259778209e-01 8.916312644253920894e-01 1.107683761229832919e+00 1.293795011323708222e+00 1.445733789575066153e+00 1.563295624844365017e+00 1.649079965791728108e+00 1.706842966831263464e+00 1.739993251163168164e+00 1.750509064095093770e+00 1.738462592896424352e+00 1.702122348113691341e+00 1.638518668354006280e+00 1.544305865888447649e+00 1.416847393823934986e+00 1.255234552181616170e+00 1.061112411408930090e+00 8.390605465317292344e-01 5.964152607682753349e-01 3.424086525765586697e-01 8.689945473903942785e-02 -1.610261850532071493e-01 -3.942305489867971025e-01 -6.082339090258860326e-01 -8.013411531352593320e-01 -9.741195882681003004e-01 -1.128475249489387933e+00 -1.266541585381153912e+00 -1.389701008163492402e+00 -1.497878085391076475e+00 -1.589430926647671605e+00 -1.661473747225062692e+00 -1.710604866673637536e+00 -1.733701981110537860e+00 -1.728530831502111065e+00 -1.694088936649857491e+00 -1.630648755211367762e+00 -1.539535271434647967e+00 -1.422924729137140964e+00 -1.283680655405407212e+00 -1.125250930668333593e+00 -9.517178391618302813e-01 -7.677972251285762884e-01 -5.787498311851078103e-01 -3.902707294951394679e-01 -2.082152825506544958e-01 -3.828578091317254295e-02 1.142474659509040424e-01 2.449035349184925936e-01 3.503073664945137167e-01 4.285072821010435518e-01 4.792660011629627514e-01 5.042154923033553837e-01 5.067888760807586213e-01 4.919505748526801781e-01 4.656460702433867782e-01 4.341607497712641761e-01 4.034703897806078965e-01 3.787093968696471080e-01 3.637642648376064880e-01 3.611372259655687422e-01 3.719858194949764996e-01 3.963147378178723534e-01
-3.483117334024699030e-01 -4.751216693284415760e-01 -5.956009990755921635e-01 -7.042514524342344817e-01 -7.955022511270412044e-01 -8.637558727229364131e-01 -9.035182799883857419e-01 -9.096708736242364868e-01 -8.781569759156374610e-01 -8.066828279766509180e-01 -6.954374567562385812e-01 -5.473100097925710505e-01 -3.678778772796230667e-01 -1.647749083482235033e-01 5.307139779100530919e-02 2.763858055943289038e-01 4.963631467602885872e-01 7.052903431419660363e-01 8.969747755147788881e-01 1.066872817320547506e+00 1.212014243524731194e+00 1.330781792506807726e+00 1.422753205689885725e+00 1.488539769739894325e+00 1.529787007319679537e+00 1.549105552789593609e+00 1.549933683759444847e+00 1.536245904278136232e+00 1.512013431023440990e+00 1.480645226250535629e+00 1.444538418423592319e+00 1.404702377556808601e+00 1.360654203015563501e+00 1.310381451348625381e+00 1.250532877031162560e+00 1.176707709446888739e+00 1.084073383961394077e+00 9.680699078993720841e-01 8.253814250712510070e-01 6.548687128702846971e-01 4.581600072479417030e-01 2.399684640860263452e-01 7.730885544621861338e-03 -2.291517207022664149e-01 -4.604923491449787187e-01 -6.765241427463091206e-01 -8.691426405362259189e-01 -1.032710359391678212e+00 -1.164493546644573385e+00 -1.264568416215949620e+00 -1.335310735877653920e+00 -1.380631380703743138e+00 -1.405110998909391729e+00 -1.413236395908786136e+00 -1.408885154902244530e+00 -1.395032164845204647e+00 -1.373639462076525986e+00 -1.345659391691664597e+00 -1.311115356080903904e+00 -1.269208060086881140e+00 -1.218396902582513208e+00 -1.156680080209670392e+00 -1.081826467027636074e+00 -9.917099523238747105e-01 -8.847194731458360994e-01 -7.601936512006971514e-01 -6.187826419491535557e-01 -4.627357076852650075e-01 -2.959699936885561433e-01 -1.238608675474268811e-01 4.730035252715946575e-02 2.110825762083941293e-01 3.616556269111934618e-01 4.944100520159098733e-01 6.063451476940514562e-01 6.961577364604120133e-01 7.641379743173043471e-01 8.119082832272583872e-01 8.421244303904980022e-01 8.580910953370879390e-01
-2.924114551479443658e-01 -5.811551255512390490e-01 -8.287326619929481497e-01 -1.030537761905303107e+00 -1.186141349709768367e+00 -1.298017487648216006e+00 -1.370254683288709918e+00 -1.407237962097888762e+00 -1.412439156858235512e+00 -1.387704822529002069e+00 -1.332886052369722130e+00 -1.246156270507765118e+00 -1.124948944723506150e+00 -9.672691070183572215e-01 -7.729769447689883721e-01 -5.447234878246834944e-01 -2.880297215293500801e-01 -1.076882878348628392e-02 2.776080589967347412e-01 5.671776888638548897e-01 8.479397399608396002e-01 1.110154992258604478e+00 1.344364557878925170e+00 1.541618079078325376e+00 1.694006850486070137e+00 1.795454254797623994e+00 1.842526001720935058e+00 1.835064555893416216e+00 1.776297628195457667e+00 1.672390732071659558e+00 1.531776413863013664e+00 1.364331489750136850e+00 1.180713632088572718e+00 9.918657595444065889e-01 8.088029007344539334e-01 6.424139924758486275e-01 5.032641518263524238e-01 4.010608889853181092e-01 3.438706035135690731e-01 3.370433341980480502e-01 3.819689447931615134e-01 4.749511030140325385e-01 6.067362651394780926e-01 7.627554417311355195e-01 9.243655690784802204e-01 1.070842743635911365e+00 1.181754500140132835e+00 1.239398363541398096e+00 1.230801377345612568e+00 1.149149458797362966e+00 9.946397438095404553e-01 7.746557451391203886e-01 5.030442458235719894e-01 1.988632734705616523e-01 -1.158361069813547001e-01 -4.185410245408690555e-01 -6.889883774843112985e-01 -9.114267153540478450e-01 -1.075994263755640112e+00 -1.179182593809153801e+00 -1.223387560100250626e+00 -1.215757973527628488e+00 -1.166554589326222358e+00 -1.087551646103553482e+00 -9.905024597428003785e-01 -8.860249809433372592e-01 -7.829524269037928530e-01 -6.881999368262980976e-01 -6.070267590104071465e-01 -5.432738963943619659e-01 -4.994760752003231663e-01 -4.766898252207641407e-01 -4.740509399356644393e-01 -4.883817495114397000e-01 -5.140215618921618601e-01 -5.433238229587782353e-01 -5.674878500934462666e-01 -5.779207719084589190e-01 -5.674388685751535766e-01 -5.312884822863469525e-01
-1.848310084686282995e+00 -1.919531099631887283e+00 -1.948867682075885011e+00 -1.932104817403428987e+00 -1.867795772358705531e+00 -1.757475029575583880e+00 -1.605396921546476507e+00 -1.417973513068474523e+00 -1.203126437269885329e+00 -9.696260774464069421e-01 -7.264351712775117820e-01 -4.821644543800274740e-01 -2.444640120750468659e-01 -1.942918506598700218e-02 1.889432937132688173e-01 3.789226706674382328e-01 5.508470311695656818e-01 7.064084892835562624e-01 8.478170642486219100e-01 9.768116402926274588e-01 1.094073703053908053e+00 1.199071093601824955e+00 1.290269670624884180e+00 1.365665113282958032e+00 1.423297116226404535e+00 1.461697829610396182e+00 1.480027186972182163e+00 1.478055254530222573e+00 1.455936702884052192e+00 1.413994645439283104e+00 1.352522966072380539e+00 1.271712407902679587e+00 1.171756845666236613e+00 1.053037630279497039e+00 9.164134231841627454e-01 7.633577734033570872e-01 5.960288050420596839e-01 4.172427593309992466e-01 2.303729455896154910e-01 3.923955409688369145e-02 -1.519200516417127111e-01 -3.384567598474432226e-01 -5.154902194863562048e-01 -6.782160343890931697e-01 -8.223406686569245672e-01 -9.445762125212364690e-01 -1.042939235058773173e+00 -1.116817848543320002e+00 -1.166695045269549480e+00 -1.193632169906842178e+00 -1.198683685144267708e+00 -1.182463228760897600e+00 -1.144807073148272236e+00 -1.084811919293950933e+00 -1.001146398916098912e+00 -8.925508436878992757e-01 -7.585554053661542895e-01 -6.001254900612522647e-01 -4.202081730884288935e-01 -2.239523624226998633e-01 -1.867180408764985977e-02 1.865417010533890751e-01 3.812995478027537133e-01 5.546486287843293006e-01 6.958772541992581662e-01 7.955670365809783817e-01 8.468493510417706149e-01 8.466849365572851616e-01 7.969514293777194558e-01 7.049808599697489075e-01 5.832504812409400330e-01 4.481756319971637037e-01 3.183430706282058265e-01 2.123137091540015509e-01 1.466359146507660027e-01 1.342497922274159261e-01 1.834952852079493879e-01 2.976175390652071595e-01 4.747085299662144320e-01 7.080465714862024251e-01
4.004535253017567076e-01 2.844588096138396249e-01 1.795657543360933417e-01 9.316119520484418548e-02 2.989516086191998032e-02 -8.187578083271829579e-03 -2.126946489792455597e-02 -1.116722049517576351e-02 1.923282097697392307e-02 6.647015541399992067e-02 1.270367772915999838e-01 1.979110523690789381e-01 2.771091692829957820e-01 3.639952398635237230e-01 4.592991632152829129e-01 5.645419565444113053e-01 6.810708626577890445e-01 8.088467171145199419e-01 9.454709537155594479e-01 1.085861734162041348e+00 1.222722922037951410e+00 1.347799435328090212e+00 1.453428014827309989e+00 1.534018697455955094e+00 1.587039948882243312e+00 1.613256610485868769e+00 1.616336618398446223e+00 1.601974241479884098e+00 1.576718798657233966e+00 1.546700683585960245e+00 1.516379197852660843e+00 1.487412749921209532e+00 1.458009613745301580e+00 1.422895637332704188e+00 1.374080727298263360e+00 1.302341981886391054e+00 1.199137814191911344e+00 1.058509691261071861e+00 8.784662784651139367e-01 6.616861959685788053e-01 4.152755340985718191e-01 1.498584538988144699e-01 -1.218852491588097858e-01 -3.869494036424586114e-01 -6.336634003227680223e-01 -8.530307189320173178e-01 -1.039509797673100255e+00 -1.191080419290317938e+00 -1.308620456276468724e+00 -1.394849525136634183e+00 -1.453112461245154918e+00 -1.486397179470092089e+00 -1.496803932904383183e+00 -1.485544242639867729e+00 -1.453346658437016048e+00 -1.401053931724645985e+00 -1.330155565058294131e+00 -1.243204476280459492e+00 -1.143911098277265337e+00 -1.037081199450997193e+00 -9.282599016633930056e-01 -8.232698881296823812e-01 -7.276629476040005207e-01 -6.461347574557345652e-01 -5.820364629807879275e-01 -5.370459458724256008e-01 -5.110979693899575516e-01 -5.025633579000152729e-01 -5.087449129599947995e-01 -5.265030552803999786e-01 -5.529794213576962880e-01 -5.862210848980355937e-01 -6.254697612914960070e-01 -6.710596214192064979e-01 -7.238962119608555179e-01 -7.847005409680750665e-01 -8.532683505906961674e-01 -9.280067184514120271e-01 -1.005880860171699753e+00 -1.082805145243051603e+00
1.292334925384845401e-01 1.793926293946945527e-01 1.606063998261261228e-01 7.472643263592033958e-02 -6.961585164575112561e-02 -2.579376738624897802e-01 -4.715647732796445224e-01 -6.896792056390890213e-01 -8.917412756300727716e-01 -1.059623645145285620e+00 -1.179056638647333344e+00 -1.240259624831965279e+00 -1.237886586229819397e+00 -1.170329825136558144e+00 -1.039166180438777065e+00 -8.487833881332262909e-01 -6.062672486440341402e-01 -3.217162284751478030e-01 -8.194629831719014990e-03 3.186592694567833006e-01 6.417611898420824135e-01 9.441927424530367485e-01 1.211011373826182513e+00 1.430565167608694344e+00 1.595185577417470357e+00 1.701035101971728913e+00 1.747431532677975241e+00 1.736183383301017624e+00 1.671049384005751426e+00 1.557497850283836360e+00 1.402460227189545439e+00 1.213811028950569471e+00 9.996929364154780728e-01 7.677252514286517782e-01 5.245282073693162683e-01 2.757284108819380020e-01 2.637705104056485908e-02 -2.185847694864144763e-01 -4.539848240967775950e-01 -6.745897836117135116e-01 -8.755756812191441973e-01 -1.052985665014143146e+00 -1.204167074971447926e+00 -1.327825452865638356e+00 -1.423888054530835667e+00 -1.493008821310237044e+00 -1.536216700929498691e+00 -1.554279709099311235e+00 -1.547375207740892877e+00 -1.514956394139306051e+00 -1.456085279035336244e+00 -1.370290472303701490e+00 -1.258384363002969408e+00 -1.123294864563660234e+00 -9.701077566917549744e-01 -8.054703840208239374e-01 -6.361618717140935519e-01 -4.676678102651208868e-01 -3.030655475237656882e-01 -1.427063098465896906e-01 1.521229865920792346e-02 1.734696162469158975e-01 3.341483024815966041e-01 4.973606659748638914e-01 6.603794962389152312e-01 8.175641867808332020e-01 9.610701401082514250e-01 1.081994269836622946e+00 1.171824361009734305e+00 1.223732171308013816e+00 1.233468520641580080e+00 1.199780798970786933e+00 1.124545005898632155e+00 1.012479038945060195e+00 8.707395926121886953e-01 7.082170930876492410e-01 5.344640254943192614e-01 3.585064057690686701e-01 1.876813568526420339e-01 2.700358612136072312e-02
-1.312762003413748380e+00 -1.280658663809282505e+00 -1.229856825200618342e+00 -1.161230915882918158e+00 -1.075604221279268025e+00 -9.737616607698865723e-01 -8.565823723532769440e-01 -7.252067544208299354e-01 -5.811925417583915232e-01 -4.266429280260978785e-01 -2.642856530374381174e-01 -9.746268502131336109e-02 6.996598814466536975e-02 2.338352134880855859e-01 3.900160978769848241e-01 5.348060809592789511e-01 6.653060283840326328e-01 7.796572820453698816e-01 8.771000735947184213e-01 9.578479973695294136e-01 1.022846795511835882e+00 1.073496312262080421e+00 1.111399429591882981e+00 1.138204218747036478e+00 1.155492891132720912e+00 1.164704705187670664e+00 1.167024871884633441e+00 1.163227097507766761e+00 1.153467973248673450e+00 1.137059144504202424e+00 1.112302848526625088e+00 1.076473890195274619e+00 1.026005298196375648e+00 9.568778241817124108e-01 8.651916333299068951e-01 7.478059770147729157e-01 6.029649821886501337e-01 4.308009533565152482e-01 2.336218968781048066e-01 1.597557483646335624e-02 -2.155914237969076552e-01 -4.530413144038478723e-01 -6.875842461982976106e-01 -9.105577508358436711e-01 -1.114301664428178240e+00 -1.292855727681359035e+00 -1.442359375310456437e+00 -1.561081413283184949e+00 -1.649047344094756617e+00 -1.707416181180142489e+00 -1.737697014940007945e+00 -1.741058199587682598e+00 -1.717866837164534255e+00 -1.667583087982775769e+00 -1.589035636734683399e+00 -1.481015781156730604e+00 -1.343029129104331254e+00 -1.176013643424180355e+00 -9.828559238734358994e-01 -7.685828296587097208e-01 -5.401681418287908043e-01 -3.059867348156718458e-01 -7.502293281871734443e-02 1.440362493211226613e-01 3.436412668700707940e-01 5.180517791147781770e-01 6.637119037083785145e-01 7.793117161016692718e-01 8.655605375265857937e-01 9.247782310376109205e-01 9.603556778460922150e-01 9.762161018605962637e-01 9.763377583556520634e-01 9.643751731374252678e-01 9.434177952340218054e-01 9.158725015770551314e-01 8.834751356501960862e-01 8.473877776775027293e-01 8.083242343357526227e-01 7.666666397762365026e-01
8.850469671024070728e-02 9.153775484660792161e-02 9.822343561122150180e-02 1.080917369059197913e-01 1.211312632733652639e-01 1.377023094517180191e-01 1.583437139801500970e-01 1.835446143267312202e-01 2.136146990762103626e-01 2.486880677638078074e-01 2.887928966909043549e-01 3.340628859477322576e-01 3.848523562950603161e-01 4.418286001782012473e-01 5.059376183556657525e-01 5.781729008841961504e-01 6.592530892413122068e-01 7.491933026755773772e-01 8.469393883532497780e-01 9.500981638563815723e-01 1.055018949247254811e+00 1.157004449447356142e+00 1.250814780856279951e+00 1.331191606427025054e+00 1.393293274176971908e+00 1.433141012405433123e+00 1.447932271256441306e+00 1.436377251836783664e+00 1.399001218825471460e+00 1.338353517688704919e+00 1.258843943814732746e+00 1.166128601091332984e+00 1.065977674610623760e+00 9.629232838172745446e-01 8.591030003716252361e-01 7.536812588543280178e-01 6.431320428286260160e-01 5.222477184806351147e-01 3.855722701989274803e-01 2.287766474144767026e-01 4.961369940763254993e-02 -1.515176980710999377e-01 -3.714415072246660121e-01 -6.042788443614633964e-01 -8.417593451284364203e-01 -1.073777798964301144e+00 -1.289355512072848597e+00 -1.477912550264889990e+00 -1.630707587078640275e+00 -1.742107758847953436e+00 -1.810242080527944664e+00 -1.837016110107363431e+00 -1.827463160423751010e+00 -1.788707112059146009e+00 -1.728767273176239128e+00 -1.655550940591813402e+00 -1.575995779640722239e+00 -1.495435199550489536e+00 -1.417194345794831278e+00 -1.342304417528599192e+00 -1.269525331370307208e+00 -1.195701734930872506e+00 -1.116468735674916779e+00 -1.027233193082235818e+00 -9.242583402550188509e-01 -8.055069648573219832e-01 -6.710648412654826034e-01 -5.230858355612789667e-01 -3.652485781560952938e-01 -2.020555901718244785e-01 -3.815898766727080643e-02 1.221205857381969240e-01 2.750165617878332358e-01 4.173959555934708132e-01 5.467514503278850801e-01 6.612044687609862637e-01 7.594110197238810311e-01 8.404226250382137442e-01 9.034206750562993049e-01 9.474578448989110502e-01
-2.391657999595851791e+00 -2.373687579456030594e+00 -2.316153438887264215e+00 -2.215702263255077131e+00 -2.071461667645908555e+00 -1.885444427732447359e+00 -1.662661114896065939e+00 -1.410812911182588447e+00 -1.139721636194885646e+00 -8.604747625976579828e-01 -5.843744871075728931e-01 -3.219558274737350789e-01 -8.195604296409081391e-02 1.294882889936050940e-01 3.094885452833603390e-01 4.587066618868482215e-01 5.811643373826687053e-01 6.834040175614408685e-01 7.731111355640226668e-01 8.573752423887638363e-01 9.410803700541831018e-01 1.025860470562546922e+00 1.109874856712216751e+00 1.188512438827453277e+00 1.255510732342041136e+00 1.304324020458885069e+00 1.329227558587629865e+00 1.326163488552970504e+00 1.293171465059820502e+00 1.230532067733921542e+00 1.140677963587115817e+00 1.027776349252101928e+00 8.971413836950012932e-01 7.544609375182075306e-01 6.051966280879135240e-01 4.541701778018188418e-01 3.054487624353006692e-01 1.624050382395044456e-01 2.796760417610308358e-02 -9.528762125727083254e-02 -2.051812423967770971e-01 -3.000218326542970493e-01 -3.788417180528559913e-01 -4.414933528438319543e-01 -4.886391934031707462e-01 -5.216561322408878043e-01 -5.423500076164717854e-01 -5.528013515123180177e-01 -5.553173484465941945e-01 -5.524422759194661525e-01 -5.470317024033336528e-01 -5.422722811653989394e-01 -5.414327283623696641e-01 -5.473955088123848567e-01 -5.620284898952490060e-01 -5.855633737042076348e-01 -6.163351775473746574e-01 -6.506655301873388586e-01 -6.831835888889128405e-01 -7.073615777027838503e-01 -7.160947368714137840e-01 -7.023189375874702156e-01 -6.596980717338777334e-01 -5.833515209701052306e-01 -4.706123447595836895e-01 -3.217780418100878448e-01 -1.404671539820670778e-01 6.627142566031192505e-02 2.884981128701637476e-01 5.143349886550995231e-01 7.311477526661055437e-01 9.267033218543716533e-01 1.090418495957350409e+00 1.214249761804139682e+00 1.293414320007603147e+00 1.326899407148354415e+00 1.317547501419205958e+00 1.271944140990846961e+00 1.199954024172303235e+00 1.114063205765797093e+00
-1.080704925986885501e+00 -1.178513360253875764e+00 -1.239652599109301478e+00 -1.261642552931622197e+00 -1.246698867270686018e+00 -1.200947062089254613e+00 -1.133082518948233641e+00 -1.052765931755426321e+00 -9.687583992679700273e-01 -8.872363397361219262e-01 -8.104756528614567301e-01 -7.360848716761897448e-01 -6.571784908501290268e-01 -5.634695941092248139e-01 -4.431973586437440993e-01 -2.856895155694276767e-01 -8.393849614767022460e-02 1.633462780287913141e-01 4.505335420491013987e-01 7.650786048347087975e-01 1.088799188975751564e+00 1.400174685340624281e+00 1.677273022253150225e+00 1.900752888205541780e+00 2.056461314857831457e+00 2.136980549344898339e+00 2.141946189232870168e+00 2.077221289707281926e+00 1.953204722136016702e+00 1.782822978938762848e+00 1.579606983785453833e+00 1.356054489903850913e+00 1.122579898971651780e+00 8.868291124080747156e-01 6.534802318120447318e-01 4.246440827443863086e-01 2.008689535462106213e-01 -1.738282363477786779e-02 -2.283440105823966171e-01 -4.280717852826637637e-01 -6.105733111907430954e-01 -7.690841494654484523e-01 -8.979949638233815090e-01 -9.945572346458320112e-01 -1.059800923949904883e+00 -1.098301432305668790e+00 -1.116880932355435840e+00 -1.122853315670763852e+00 -1.122360083737983905e+00 -1.119231209131161808e+00 -1.114533428600645859e+00 -1.106488870616336273e+00 -1.090797835377764091e+00 -1.061412104200052831e+00 -1.011468230728808537e+00 -9.345429337062447495e-01 -8.261642267270481454e-01 -6.852612998378367903e-01 -5.151042989621039681e-01 -3.235179405013726139e-01 -1.221396263347368644e-01 7.530579657529506976e-02 2.551610541470903937e-01 4.061715968495396289e-01 5.212226334732751321e-01 5.980771998915727083e-01 6.391656216198623452e-01 6.504748174173143882e-01 6.399343735706717329e-01 6.157799702094389760e-01 5.851486610006589872e-01 5.530245569666505379e-01 5.217109545167134543e-01 4.906659421056506765e-01 4.568342529846067812e-01 4.155882691996869438e-01 3.620155913423990235e-01 2.924123522809631281e-01 2.056575928364426098e-01 1.038932645114893361e-01
-2.153540287952464993e+00 -2.116446918359892848e+00 -2.076710331387732644e+00 -2.032536835891642024e+00 -1.981167572161316226e+00 -1.919007125619443199e+00 -1.841837295953757669e+00 -1.745175391333815718e+00 -1.624781013417894604e+00 -1.477200424870578344e+00 -1.300303346179625397e+00 -1.093677230277215084e+00 -8.590306665075324588e-01 -6.005459282219880457e-01 -3.250842321641609356e-01 -4.205900168931232808e-02 2.372971314788890063e-01 5.012627634181585634e-01 7.393090498402180577e-01 9.437329761981750886e-01 1.110691427261165654e+00 1.240291762220386396e+00 1.335729172965273159e+00 1.401959246061710740e+00 1.444351878301877168e+00 1.467703635779526561e+00 1.475607775704924629e+00 1.470067839570661894e+00 1.451294491495343619e+00 1.417757726843677402e+00 1.366555566465276206e+00 1.294352086751361375e+00 1.198924908585591531e+00 1.080867744353023019e+00 9.448810311176923937e-01 8.001385712066515499e-01 6.594509081557097252e-01 5.374146913261861336e-01 4.478624888691563055e-01 4.010967901438204919e-01 4.017472963228808092e-01 4.475757001786114242e-01 5.295344788256270974e-01 6.329672815744504799e-01 7.396772453801632174e-01 8.305386504627779720e-01 8.880305526836397290e-01 8.984581499197801246e-01 8.536658356560435923e-01 7.522497308530953219e-01 6.000912644524080131e-01 4.100680920367332227e-01 2.005965111943588675e-01 -6.934350983818299979e-03 -1.914697147821906309e-01 -3.358697660145851804e-01 -4.298896347276096042e-01 -4.717059110961901447e-01 -4.676942560021083994e-01 -4.304487530985630084e-01 -3.757197135599760762e-01 -3.191227684141103582e-01 -2.734540491346250657e-01 -2.469515211880612682e-01 -2.428380043108963882e-01 -2.597790815046668311e-01 -2.928371790098358574e-01 -3.347347737757587760e-01 -3.772187928135395940e-01 -4.126218414365382392e-01 -4.354617321327838853e-01 -4.437336097970816517e-01 -4.394276662907348197e-01 -4.281355824567441570e-01 -4.175199126957532259e-01 -4.151557617298057279e-01 -4.263997229591579008e-01 -4.530800275851702974e-01 -4.934380836127623682e-01 -5.430566405535879326e-01
-1.625909059263710432e+00 -1.604196312104423594e+00 -1.574966135360027053e+00 -1.537488200882504374e+00 -1.490743984540819689e+00 -1.433360575339487353e+00 -1.363633982860933846e+00 -1.279606411700838553e+00 -1.179289475582612434e+00 -1.061020999149679511e+00 -9.238509122449868327e-01 -7.678358812453065507e-01 -5.942318087628577494e-01 -4.054380751644157677e-01 -2.047795933399598201e-01 3.844983845479856867e-03 2.162984233491551667e-01 4.283915988308151235e-01 6.359298730812865674e-01 8.346577632807971048e-01 1.020179638761462781e+00 1.187945573694083379e+00 1.333400562848215065e+00 1.452177484929848550e+00 1.540328002084592196e+00 1.594491800643235146e+00 1.612101828321986341e+00 1.591609064091589643e+00 1.532740136406641973e+00 1.436798969618272359e+00 1.306898434787980845e+00 1.147950908117636448e+00 9.663359401681229643e-01 7.693235144955155036e-01 5.642825730915603799e-01 3.578793434256400952e-01 1.555314161082992919e-01 -3.887870895744835464e-02 -2.229250976315025334e-01 -3.952336465255833486e-01 -5.550154656597156011e-01 -7.015609145628389776e-01 -8.338657424004487506e-01 -9.505008864512132227e-01 -1.049696422724126110e+00 -1.129507818618626924e+00 -1.188153291579927107e+00 -1.224305932316085199e+00 -1.237343390654690456e+00 -1.227537861488790183e+00 -1.196060280557262434e+00 -1.144876622232501084e+00 -1.076475242050272785e+00 -9.934446607748107505e-01 -8.980229381883522155e-01 -7.917840187553876197e-01 -6.755368293361903032e-01 -5.495268642212526311e-01 -4.139275672671535733e-01 -2.694735301954433448e-01 -1.180185953743487226e-01 3.717204918764782651e-02 1.914959210510156773e-01 3.394435817556780699e-01 4.753250947387564485e-01 5.940623825716716544e-01 6.919337873078611478e-01 7.671066155679728826e-01 8.199317892793619444e-01 8.529112601777006919e-01 8.704314477114751814e-01 8.782355999979932770e-01 8.826352827544056145e-01 8.896179928982037577e-01 9.039085338350224541e-01 9.281961343985108970e-01 9.627008460776232956e-01 1.005211941563464162e+00 1.051642421616672651e+00 1.096963219593299232e+00
-1.211456167744280110e+00 -1.224623993497369057e+00 -1.222215786617970146e+00 -1.203748420436224986e+00 -1.169157124228820122e+00 -1.118783375275133052e+00 -1.053268839278828972e+00 -9.733859268155349298e-01 -8.798968340607561389e-01 -7.734583768467447884e-01 -6.546049854933263523e-01 -5.238322615161192797e-01 -3.816934609642729792e-01 -2.289154637972775075e-01 -6.649645555735723967e-02 1.041730947484526965e-01 2.811851069971753603e-01 4.619231596263476125e-01 6.429122043008682619e-01 8.197443432797906215e-01 9.871845035977500071e-01 1.139513855442048085e+00 1.271024017403051376e+00 1.376636668510883954e+00 1.452469118459341901e+00 1.496274085651393415e+00 1.507632338643763781e+00 1.487963464529373336e+00 1.440292581438079145e+00 1.368863030600506514e+00 1.278591981224397989e+00 1.174432102551797863e+00 1.060739790728247200e+00 9.407100814309826697e-01 8.160219817717038193e-01 6.867741541242903258e-01 5.517614209026404648e-01 4.090281454341188616e-01 2.566171186647589475e-01 9.333224251308025465e-02 -8.063055821823041092e-02 -2.632944616380838987e-01 -4.508479765640105996e-01 -6.378909675894890441e-01 -8.179297024687616213e-01 -9.840380458519024653e-01 -1.129581082628340338e+00 -1.248930447398354016e+00 -1.338051046432813473e+00 -1.394934900623326035e+00 -1.419764065916007123e+00 -1.414824524593801147e+00 -1.384122471049021197e+00 -1.332795986671093225e+00 -1.266400145243394171e+00 -1.190153211652287046e+00 -1.108325803835294998e+00 -1.023782482978734754e+00 -9.378077471248414954e-01 -8.501724211401874287e-01 -7.594399141957548505e-01 -6.634054601434802301e-01 -5.596142787899309745e-01 -4.458155549539779550e-01 -3.203365680061773801e-01 -1.823575129624970537e-01 -3.207231917107548902e-02 1.291791439036477362e-01 2.988469272527647935e-01 4.732110627616235576e-01 6.475681767994735383e-01 8.165644053388564361e-01 9.746847341383673147e-01 1.116758582596563576e+00 1.238379215795892607e+00 1.336161134016283336e+00 1.407805626754190742e+00 1.452035799869793697e+00 1.468453394506761933e+00 1.457408333661794453e+00
-9.358012634432735233e-01 -9.376070787753130187e-01 -9.412825019086669132e-01 -9.474818194272304206e-01 -9.569748557338569883e-01 -9.700496797391502390e-01 -9.856858108015816855e-01 -1.000929665950513803e+00 -1.010514519738321404e+00 -1.007142236794173806e+00 -9.822924647225439454e-01 -9.275504279750286241e-01 -8.361463322376462282e-01 -7.044854100399373653e-01 -5.331628072252256878e-01 -3.272843311272601863e-01 -9.595451587161013540e-02 1.490452586354740205e-01 3.948658131382163372e-01 6.292581216525477972e-01 8.417969069876117816e-01 1.024627918659230419e+00 1.172707305789712162e+00 1.283861789511473006e+00 1.358662630050898379e+00 1.400163506761499699e+00 1.413429505316866397e+00 1.404723670445873429e+00 1.380608701901101520e+00 1.346985511119271006e+00 1.308545130138749846e+00 1.268654965031314363e+00 1.229602256631443735e+00 1.192927291488691255e+00 1.159554914673638804e+00 1.129708921896353635e+00 1.102537506325400152e+00 1.075908014080297015e+00 1.046325895161952513e+00 1.009202077806054421e+00 9.593425630414528227e-01 8.914691743920674094e-01 8.008377268715448638e-01 6.837735148779956473e-01 5.382060972749398431e-01 3.641220376071354625e-01 1.639056155976753859e-01 -5.777942934723503954e-02 -2.943530174961941914e-01 -5.379196705401589895e-01 -7.799771614554421584e-01 -1.011844537666049426e+00 -1.225011181879529509e+00 -1.411304557502007562e+00 -1.563121828253075662e+00 -1.673869126934555807e+00 -1.738574467107285138e+00 -1.754444205985377758e+00 -1.721127064518099825e+00 -1.640710269686158851e+00 -1.517377644993694652e+00 -1.356978482687105192e+00 -1.166670183058329480e+00 -9.547402432589180421e-01 -7.304477275169077854e-01 -5.036787761784812245e-01 -2.843517526650353733e-01 -8.155786706489590032e-02 9.733504307107085363e-02 2.474402577823268390e-01 3.666966536995466264e-01 4.559115633609535090e-01 5.185982456092897985e-01 5.606526533909542698e-01 5.899323796597154557e-01 6.154951422156162977e-01 6.465716118935056489e-01 6.911214069422152440e-01 7.542293757956902711e-01 8.368402410184998530e-01
-2.032868289366042414e-02 -1.212551674584635836e-01 -2.021623825438146616e-01 -2.602588572628081187e-01 -2.953227657180956811e-01 -3.094230174683370027e-01 -3.062941524796866100e-01 -2.902044959566668636e-01 -2.646228420687133931e-01 -2.310897567913751949e-01 -1.889431489714736845e-01 -1.357255900000229609e-01 -6.833329145358686685e-02 1.582697194011708011e-02 1.182451533421175482e-01 2.392225285832043358e-01 3.783622833767428251e-01 5.352398968862439599e-01 7.100689562305690927e-01 9.038129570596252771e-01 1.117884982493092316e+00 1.352607021173801050e+00 1.605269963536697819e+00 1.867596575962201522e+00 2.123769147807220481e+00 2.349931506717199969e+00 2.516298811888038500e+00 2.591572329664293406e+00 2.549120364737910815e+00 2.373225782725807864e+00 2.063698477539864129e+00 1.637826227558083270e+00 1.128879239212187802e+00 5.819646001796341395e-01 4.785333378523763670e-02 -4.237514354092978830e-01 -7.908986189136797407e-01 -1.024813949203110308e+00 -1.113738566949401099e+00 -1.064211657885964168e+00 -8.997142162600253457e-01 -6.567292644606580465e-01 -3.787961246905877100e-01 -1.096909227444103213e-01 1.130009787147000511e-01 2.627186505757382329e-01 3.266083543353838214e-01 3.055117511624811932e-01 2.119324820494162265e-01 6.623658671366389195e-02 -1.078321945685205285e-01 -2.874201736769189663e-01 -4.538936162148002884e-01 -5.945766581089976244e-01 -7.030499890188497414e-01 -7.784949309617982260e-01 -8.243065940772474898e-01 -8.467060834044282114e-01 -8.534315175030632306e-01 -8.526496846577215072e-01 -8.518544498828308775e-01 -8.569530396191695765e-01 -8.714054025378068502e-01 -8.960140609640204756e-01 -9.290099248638242768e-01 -9.666819855044403997e-01 -1.004260211511105227e+00 -1.036631528046080053e+00 -1.058926726158337939e+00 -1.066540625099799966e+00 -1.054869413869822692e+00 -1.018992431177700109e+00 -9.537741471053424736e-01 -8.544321121423198440e-01 -7.178405147430192423e-01 -5.440620217703406869e-01 -3.376976968696522308e-01 -1.083072329233777387e-01 1.303822643745349286e-01 3.622556942393600488e-01
1.263627642331987266e-01 1.059800357740398602e-01 5.710794320442077326e-02 -1.531102909115490858e-02 -1.062119360345525343e-01 -2.104587743791824228e-01 -3.226210910000690824e-01 -4.366497863494029907e-01 -5.457611891293547846e-01 -6.425527787933735802e-01 -7.194554774047207113e-01 -7.690237425064446741e-01 -7.844553296281908672e-01 -7.598847932966646956e-01 -6.908134367724166891e-01 -5.744411185885346383e-01 -4.099626073495696299e-01 -1.988198514114485616e-01 5.514066685249176952e-02 3.455623302986867706e-01 6.635257434929638931e-01 9.974146329226503127e-01 1.332972491826924344e+00 1.653444158808345055e+00 1.940331464778795034e+00 2.174608473461671299e+00 2.338465417531899515e+00 2.417389807389081824e+00 2.402290304740811511e+00 2.291112854728648784e+00 2.089830707443524727e+00 1.812386847232140497e+00 1.479549372713965028e+00 1.116860577223342199e+00 7.518508968217579858e-01 4.108991113702795128e-01 1.163243383295239630e-01 -1.160094828611250295e-01 -2.782574962681875208e-01 -3.710447318825353391e-01 -4.029464979676147252e-01 -3.890549281940552384e-01 -3.487889268416497490e-01 -3.031602625785406180e-01 -2.720488958518685885e-01 -2.715168772081833493e-01 -3.120232650521231887e-01 -3.974300143251007778e-01 -5.252051376663661175e-01 -6.874517398840982452e-01 -8.723956281848570526e-01 -1.065966698819833081e+00 -1.253081285666093780e+00 -1.418683174073168241e+00 -1.548648715108504881e+00 -1.630868693786752921e+00 -1.656432775681510705e+00 -1.621065229156088972e+00 -1.526111943745366295e+00 -1.378832536124153574e+00 -1.191768436098051387e+00 -9.810048231892873893e-01 -7.638833496856092253e-01 -5.566557887911948166e-01 -3.724350068010953696e-01 -2.199152244412087842e-01 -1.027714890010211490e-01 -1.971002241938790006e-02 3.495459585267385316e-02 7.018291228396202064e-02 9.669278267610877109e-02 1.249524745816320559e-01 1.631354555145013985e-01 2.154414763416419298e-01 2.812851352908094515e-01 3.555326792019201654e-01 4.297163844067842242e-01 4.939519955068689683e-01 5.388907293275374544e-01 5.574444569260791349e-01
-7.299982726828252444e-01 -6.778331872106336808e-01 -6.334649143099142510e-01 -5.976585235892964976e-01 -5.690728661969343127e-01 -5.443659877094539912e-01 -5.186164072079451071e-01 -4.860175035525628462e-01 -4.406862823301732623e-01 -3.774938735143413271e-01 -2.927320801006700335e-01 -1.845516355429995259e-01 -5.310848639054348286e-02 9.951683101621848493e-02 2.695897727036631886e-01 4.520408943646888611e-01 6.409007939915769558e-01 8.297636633833933573e-01 1.012307316473822549e+00 1.182862730669835827e+00 1.336844856959347849e+00 1.471026457707085511e+00 1.583549567817721604e+00 1.673692175173182140e+00 1.741475875316774946e+00 1.787283849979768524e+00 1.811548935588026321e+00 1.814642374055692287e+00 1.796852227504326160e+00 1.758471300111103641e+00 1.699898504814308708e+00 1.621736187063022250e+00 1.524868844433925785e+00 1.410514084204211205e+00 1.280277223467709780e+00 1.136157593065402427e+00 9.804695282073143670e-01 8.157129756844908597e-01 6.444033324649771632e-01 4.688490651510689999e-01 2.910847893178767354e-01 1.128428431655850994e-01 -6.428690067930396823e-02 -2.386275689104887521e-01 -4.081601392954000707e-01 -5.703593865343408176e-01 -7.221950399253340702e-01 -8.603254588877956577e-01 -9.814612501911953446e-01 -1.082803163919637823e+00 -1.162471304940932093e+00 -1.219765988697027792e+00 -1.255287739408917691e+00 -1.270840211285074961e+00 -1.269212111169611079e+00 -1.253831056757428231e+00 -1.228406025699305237e+00 -1.196553235662016546e+00 -1.161482181106522349e+00 -1.125735820129005971e+00 -1.091068657010697773e+00 -1.058365870529679675e+00 -1.027666692721082020e+00 -9.982099963711842383e-01 -9.685039413314752155e-01 -9.364641863028554392e-01 -8.995762111595905219e-01 -8.551553248445605826e-01 -8.005974689495114482e-01 -7.336345186413019137e-01 -6.525134148301217074e-01 -5.561653580597770707e-01 -4.442967768533400696e-01 -3.175154920947673154e-01 -1.774311986823338405e-01 -2.670104352900624228e-02 1.310101267632736155e-01 2.912798283922798381e-01 4.493293907225236472e-01 6.004668157147130536e-01
-1.741186443719566102e+00 -1.694480846492846249e+00 -1.657364023422331023e+00 -1.628552654420283741e+00 -1.606265343608139551e+00 -1.588201852313522178e+00 -1.571550637967926711e+00 -1.552832492610598747e+00 -1.527753840144814301e+00 -1.491077718732236157e+00 -1.436896989344365938e+00 -1.359030277294948297e+00 -1.251744277006104467e+00 -1.110557175263457097e+00 -9.330319372794835253e-01 -7.194819222660642222e-01 -4.733672437943001188e-01 -2.014658081058520456e-01 8.630773737834525339e-02 3.774190716487876851e-01 6.578286470325415136e-01 9.135154373973035646e-01 1.132259469349053749e+00 1.305450722686391396e+00 1.429311106501354844e+00 1.505301937734506712e+00 1.539579301762598496e+00 1.541606768267766103e+00 1.522391904100183879e+00 1.492834487754895356e+00 1.462388376643486421e+00 1.438066144444149597e+00 1.423803388337368858e+00 1.419969238310318405e+00 1.423309031303761296e+00 1.427198986186553942e+00 1.422667073120678527e+00 1.399889229718984440e+00 1.349968550563835024e+00 1.266527557304058638e+00 1.146702179404459399e+00 9.915702042638466773e-01 8.060975011361177778e-01 5.988669918533474634e-01 3.815860232974760957e-01 1.684238331029009050e-01 -2.528543824479553143e-02 -1.848620836281976432e-01 -2.986666628636822640e-01 -3.603548640155935234e-01 -3.704867929307777419e-01 -3.368196995802633098e-01 -2.732276771749174715e-01 -1.974468672057653473e-01 -1.281886578407696320e-01 -8.214150643154009834e-02 -7.155122999843820109e-02 -1.024690864874982371e-01 -1.739526495074969759e-01 -2.782616595835661899e-01 -4.019602108303984012e-01 -5.279511607346916158e-01 -6.381961102454412060e-01 -7.166664080405857895e-01 -7.519129729054261357e-01 -7.390027322270218413e-01 -6.800377502568097920e-01 -5.835555643528365088e-01 -4.626411726611533437e-01 -3.325122928608655326e-01 -2.077401806281032604e-01 -9.997273511056173345e-02 -1.616142756890107460e-02 4.221090417149131468e-02 7.885999945206964568e-02 1.017085195421397054e-01 1.212826144973881831e-01 1.489348830508898380e-01 1.951057392564383985e-01 2.679235171274783056e-01
-7.640653769830609843e-01 -6.980521334814223655e-01 -6.279228571648303170e-01 -5.590551963098056021e-01 -4.962012357605437018e-01 -4.428771706406636754e-01 -4.008539801596405217e-01 -3.699090448446302193e-01 -3.477942222469136424e-01 -3.304735546111686739e-01 -3.125484569806016300e-01 -2.878051471798692695e-01 -2.498652339010714873e-01 -1.928388165271565646e-01 -1.120642282997031808e-01 -4.804139380459435463e-03 1.290918436391355895e-01 2.867457366998236168e-01 4.622863808564388610e-01 6.473569955317975966e-01 8.322119438569373084e-01 1.007100085091123809e+00 1.163642076699851646e+00 1.295782735278674824e+00 1.400175433498588751e+00 1.475917021059091505e+00 1.523889320014279347e+00 1.545957996087419239e+00 1.544145729824120128e+00 1.520067191220068059e+00 1.474475156370289364e+00 1.407023501563290591e+00 1.316209113034150002e+00 1.199658484409391823e+00 1.054775748480629494e+00 8.797520999112353746e-01 6.747126741078787182e-01 4.426090847422525787e-01 1.895999468224100759e-01 -7.538466222510015191e-02 -3.417412124392489869e-01 -5.987149856574501827e-01 -8.368705030827661151e-01 -1.049196312631739847e+00 -1.231615242873854488e+00 -1.382887544040634742e+00 -1.504109350744662565e+00 -1.597937446419791518e+00 -1.667748807682254419e+00 -1.716798309644077314e+00 -1.747441730355296707e+00 -1.760529989686462793e+00 -1.755046492490433652e+00 -1.728094776102244268e+00 -1.675300412681787865e+00 -1.591668882678329178e+00 -1.472690517590270032e+00 -1.315571161849765636e+00 -1.120304526759976493e+00 -8.903806864348343675e-01 -6.330173752179351077e-01 -3.588192308314446244e-01 -8.096968782234399697e-02 1.860222145220998824e-01 4.277902684477128403e-01 6.316935355438740851e-01 7.882207390523814361e-01 8.920533667527378308e-01 9.426467110473767397e-01 9.441930578653158213e-01 9.050230517486707038e-01 8.364918426297742737e-01 7.515218688198603836e-01 6.629528180669586046e-01 5.819166474875668849e-01 5.164849066293970559e-01 4.708304820162329540e-01 4.451019804774742350e-01 4.359722293382028435e-01 4.378686231697188069e-01
-1.062558123107908203e+00 -1.064832935671593761e+00 -1.059855940570124888e+00 -1.047423047987667610e+00 -1.026643506384227633e+00 -9.959783754260821409e-01 -9.534590873740723671e-01 -8.970256223267566442e-01 -8.249006364873214814e-01 -7.359913382650464797e-01 -6.301566172346863004e-01 -5.083557844027976058e-01 -3.726002638115047394e-01 -2.256584257664363824e-01 -7.069762888586578198e-02 8.912125867309712846e-02 2.509627919836939225e-01 4.124625164987710813e-01 5.716616602042167150e-01 7.268349281611595769e-01 8.762262220593821649e-01 1.017850284038968489e+00 1.149358822887112996e+00 1.267909605019723163e+00 1.370176347040154452e+00 1.452408607622952097e+00 1.510628584865505220e+00 1.540983260107719355e+00 1.540186775821480225e+00 1.505942628204938627e+00 1.437264214090242964e+00 1.334546933088034182e+00 1.199449100684919722e+00 1.034692140793554760e+00 8.438668777567530643e-01 6.313135378122641805e-01 4.020939121132087180e-01 1.618972776187189433e-01 -8.309448252894607867e-02 -3.264682706647373811e-01 -5.619127646592648739e-01 -7.835217592915976192e-01 -9.860584567857659799e-01 -1.165138910736359446e+00 -1.317377450405518235e+00 -1.440470225967711349e+00 -1.533242186111506200e+00 -1.595531316319647175e+00 -1.628038884190757596e+00 -1.632053579006601973e+00 -1.609152793864802033e+00 -1.560938132598391759e+00 -1.488872081934544456e+00 -1.394193433053517950e+00 -1.277965628199968950e+00 -1.141190176350021179e+00 -9.850324953263707162e-01 -8.111567668306450818e-01 -6.220329157931863140e-01 -4.212493427580210059e-01 -2.136509263241724021e-01 -5.294427702933789288e-03 1.968890905542795833e-01 3.856341609077990062e-01 5.540519495882287870e-01 6.963520078927726287e-01 8.084767797470934214e-01 8.885157874169761216e-01 9.368853208364936735e-01 9.562421168789830839e-01 9.511467599451505217e-01 9.275980728079266102e-01 8.924355788800031331e-01 8.526666518152257179e-01 8.148167123343025287e-01 7.843534799723139717e-01 7.652586428133347773e-01 7.598769784027366025e-01 7.689445934563834406e-01 7.917917697105163466e-01
-3.390279568912720753e-01 -4.128563056865637293e-01 -4.742900178703066127e-01 -5.253006477570822952e-01 -5.694292452703006990e-01 -6.106473892867414488e-01 -6.521735252506950520e-01 -6.954361563546538338e-01 -7.393918409559041560e-01 -7.803693260908178830e-01 -8.124140956193490748e-01 -8.280670318190564982e-01 -8.193797542581064963e-01 -7.789285466529543012e-01 -7.006005699002986198e-01 -5.802149410288706122e-01 -4.159207856642850865e-01 -2.085649069003852052e-01 3.783449553120984271e-02 3.157714483547937601e-01 6.141097507892242513e-01 9.185273903972099863e-01 1.212509243130974967e+00 1.478901643516545183e+00 1.701497506233130341e+00 1.866445610392441168e+00 1.963252316708099743e+00 1.985266859528454608e+00 1.930058512613654242e+00 1.799672491297729104e+00 1.600868095302060645e+00 1.345062713297512147e+00 1.047756976735554124e+00 7.271660335411652687e-01 4.023693191698304861e-01 9.115970102789112961e-02 -1.918010983386984059e-01 -4.361893091364233421e-01 -6.364688472716947265e-01 -7.916433233840122208e-01 -9.045383409724426782e-01 -9.808864405840438394e-01 -1.028325307557233392e+00 -1.055393813302342165e+00 -1.070567880415961293e+00 -1.081298773580712247e+00 -1.093123516818077290e+00 -1.109013335772364162e+00 -1.129037602303874621e+00 -1.150477093661684380e+00 -1.168573879864177156e+00 -1.177608043841478436e+00 -1.172282409987082774e+00 -1.148914614860188310e+00 -1.106158565830531515e+00 -1.045126871559830528e+00 -9.688565970874928324e-01 -8.812919011085650345e-01 -7.862048808780054410e-01 -6.863009007076894541e-01 -5.825892167997596127e-01 -4.742393983994531714e-01 -3.587724426326633353e-01 -2.325822150699253243e-01 -9.184355942258934369e-02 6.644911377687896803e-02 2.432477886328954508e-01 4.363249099324728042e-01 6.396595171959199577e-01 8.435141294581581795e-01 1.035311289463409334e+00 1.201298802245583275e+00 1.328581147082859681e+00 1.407077357067138212e+00 1.431095286080170004e+00 1.400002161517275523e+00 1.318083016150706221e+00 1.193711560941603800e+00 1.037894657453624525e+00 8.626423798404599941e-01
-1.043889761475957245e+00 -1.055933757204170487e+00 -1.054108686974195574e+00 -1.035246558984032950e+00 -9.970408186038601794e-01 -9.383596616340622587e-01 -8.594584950365792286e-01 -7.619886598038754233e-01 -6.488498710441680251e-01 -5.238480645436232042e-01 -3.911909151770630588e-01 -2.549189287122567982e-01 -1.183612055140778746e-01 1.625603859196893958e-02 1.479481150368999465e-01 2.768533318701272838e-01 4.038836599770185276e-01 5.301919078682360009e-01 6.566061217275614981e-01 7.831319686194648799e-01 9.085826155024695483e-01 1.030429288533076804e+00 1.144864943538505431e+00 1.247091097806766635e+00 1.331803452212401817e+00 1.393840149949676865e+00 1.428935235738669762e+00 1.434477094116398677e+00 1.410156231659341897e+00 1.358259994168270701e+00 1.283535031185544018e+00 1.192495170133194504e+00 1.092316900704688232e+00 9.895553686420086592e-01 8.890486561992242409e-01 7.932525407718822308e-01 7.021610491016917477e-01 6.137794289437963347e-01 5.248472194542137537e-01 4.316909872381292645e-01 3.309115140341961636e-01 2.199339378052244387e-01 9.740358921141757664e-02 -3.657013675186890356e-02 -1.803146358311479569e-01 -3.307329906699179034e-01 -4.837049753838363331e-01 -6.347309883537662900e-01 -7.796875788906307836e-01 -9.154379834827806039e-01 -1.040128991119822599e+00 -1.153084000301944689e+00 -1.254379924749404962e+00 -1.344222035493455314e+00 -1.422342635440138059e+00 -1.487629765488883704e+00 -1.538009973177100864e+00 -1.570614019716338072e+00 -1.582089395718737412e+00 -1.569012172068558808e+00 -1.528282286275432389e+00 -1.457439803880396623e+00 -1.354886193387896620e+00 -1.220076975610951520e+00 -1.053738292836668311e+00 -8.580452614180362758e-01 -6.368224229963622696e-01 -3.956238886091415496e-01 -1.416257875639991559e-01 1.167289332781462075e-01 3.703423860373110665e-01 6.102021004545219451e-01 8.280993256569363359e-01 1.017216847567414595e+00 1.172469081209843944e+00 1.290614253713873616e+00 1.370177754299800377e+00 1.411293833535283149e+00 1.415502691362685805e+00 1.385538652467227072e+00
-1.946568521506458760e+00 -1.945177822402938572e+00 -1.920146616807429707e+00 -1.869068311746337807e+00 -1.791558541049594444e+00 -1.689211976759641187e+00 -1.565433726487877486e+00 -1.425049102760743258e+00 -1.273747190792839046e+00 -1.117470560611595554e+00 -9.617598818064376776e-01 -8.110385272714195626e-01 -6.679291869935972681e-01 -5.326895367542271442e-01 -4.028970514851481499e-01 -2.737059258671000750e-01 -1.386707330034505359e-01 8.859977283625046843e-03 1.741162315838087893e-01 3.592976738968862715e-01 5.626172602279838619e-01 7.780525662746196058e-01 9.959438431059007835e-01 1.204339360725656505e+00 1.390747902723919127e+00 1.543896215984680742e+00 1.655291553531721194e+00 1.720095384287352536e+00 1.737411882631133775e+00 1.710007506511294073e+00 1.643609871603601835e+00 1.546119592716293401e+00 1.426761511178734398e+00 1.295216542979453100e+00 1.160660688216744951e+00 1.030846258241773894e+00 9.111943092819485557e-01 8.043997043256355672e-01 7.103808787099344935e-01 6.267776037513267395e-01 5.497063188429144320e-01 4.745356266604131568e-01 3.965294769045474288e-01 3.113523484742214409e-01 2.153726974330630872e-01 1.059002484892422741e-01 -1.849655113885177032e-02 -1.577801741602717633e-01 -3.101539656362887198e-01 -4.718649614385382329e-01 -6.370522251379674428e-01 -7.978810862634961865e-01 -9.449131544389858250e-01 -1.068071125509344466e+00 -1.157735972732286900e+00 -1.206020487003695907e+00 -1.207900242105339972e+00 -1.161841320872715189e+00 -1.069966623066491707e+00 -9.377662882736309546e-01 -7.734901684924916365e-01 -5.874358321512145320e-01 -3.912147940319563033e-01 -1.968593574506090627e-01 -1.599062741502532345e-02 1.411239194328132163e-01 2.665674446106274242e-01 3.555764057615444229e-01 4.072659201483050384e-01 4.248782893027999719e-01 4.156008483521693164e-01 3.898355603025829841e-01 3.600872518344562789e-01 3.394333300880451598e-01 3.400151939942069879e-01 3.717508796865206522e-01 4.413232657052819641e-01 5.516910516093477268e-01 7.019374479999714866e-01 8.874303260189423392e-01
-1.717187395313609644e+00 -1.804788139991367002e+00 -1.865962106983610980e+00 -1.904464813705274651e+00 -1.923309001508346494e+00 -1.924419737055915514e+00 -1.908343633166070141e+00 -1.874417462515058252e+00 -1.821235597328907163e+00 -1.747172537331007636e+00 -1.650960385069544900e+00 -1.532156202122830324e+00 -1.391233857728298551e+00 -1.229330505877804791e+00 -1.048026740345844088e+00 -8.489680957403874517e-01 -6.338673159883565500e-01 -4.045643677638846025e-01 -1.631640508400748479e-01 8.784489115925192548e-02 3.455353282223442291e-01 6.064592134977214721e-01 8.663738661168677302e-01 1.119533451790172052e+00 1.358079295987641100e+00 1.571727338992124912e+00 1.748256226797075596e+00 1.875026211933980225e+00 1.941019670892449200e+00 1.939018221103770978e+00 1.867198177408347926e+00 1.729760428163460872e+00 1.536662950574219311e+00 1.302717715796460896e+00 1.046218161359367960e+00 7.872184702343584251e-01 5.455335600025381648e-01 3.383489508654499156e-01 1.780626067571829119e-01 7.054410488438347948e-02 1.464618679650113962e-02 3.001031105995710831e-03 2.384132910369293409e-02 6.349116642058974525e-02 1.087817463643478144e-01 1.490352652699133695e-01 1.771078756402094945e-01 1.899468537935514734e-01 1.882470660903691195e-01 1.757168286199263241e-01 1.577769660346473035e-01 1.400114843877691140e-01 1.268654533333315182e-01 1.206649995900066635e-01 1.213047572716235561e-01 1.265847481939539332e-01 1.332923233048960987e-01 1.381529353961646611e-01 1.388412164619890199e-01 1.345314653106881586e-01 1.260194973957410314e-01 1.156813280063700849e-01 1.070106263482673015e-01 1.040414697145227996e-01 1.105036572800110473e-01 1.288891836803535695e-01 1.593691264748600955e-01 1.991467011502180140e-01 2.423760959695631101e-01 2.808917336237902185e-01 3.057704745384473011e-01 3.091058970657470373e-01 2.857690020139926901e-01 2.343725653936037379e-01 1.574430079088144085e-01 6.077794141335949446e-02 -4.766177205174187970e-02 -1.589607060252951898e-01 -2.642865595720287342e-01 -3.556678649817233140e-01
-5.975609536273294164e-01 -5.588845343788859665e-01 -5.223976222108100975e-01 -4.885990981860309779e-01 -4.576397787856120170e-01 -4.292949220334549842e-01 -4.029153685474308189e-01 -3.773555865114647245e-01 -3.509353467227256385e-01 -3.215141481401548318e-01 -2.866911819620626689e-01 -2.440940429925327892e-01 -1.916269384285677335e-01 -1.276205176378652217e-01 -5.082900885428635884e-02 3.963589559228161696e-02 1.443328000997167460e-01 2.633710282997194785e-01 3.961446492352982962e-01 5.410369503265108904e-01 6.952050898552125657e-01 8.545377771951583323e-01 1.013823110610237554e+00 1.166996118361783630e+00 1.307499085761153479e+00 1.428663244038276714e+00 1.524263305646533118e+00 1.589142650788956335e+00 1.619856125705416705e+00 1.615099957842168310e+00 1.575709388994577020e+00 1.504195137620468303e+00 1.403909239020301181e+00 1.278213902508467115e+00 1.129923622821131568e+00 9.612263856330570677e-01 7.739559784114590224e-01 5.700931313119989019e-01 3.521617667608887836e-01 1.234894675868561803e-01 -1.118011872178020782e-01 -3.488793535661414147e-01 -5.823881378260651331e-01 -8.066446919952670047e-01 -1.015977919745857383e+00 -1.205189431226093344e+00 -1.370033280843337309e+00 -1.507702481344580514e+00 -1.617004989432455186e+00 -1.698276339611088481e+00 -1.752859225868909299e+00 -1.782368712067907923e+00 -1.787900863552226216e+00 -1.769522701184929270e+00 -1.726099353218403021e+00 -1.655703397474556082e+00 -1.556418301478390553e+00 -1.427343852981642236e+00 -1.269549004786012514e+00 -1.086697809502944034e+00 -8.851114582023543731e-01 -6.732528936982427048e-01 -4.607364170560157568e-01 -2.570004543535311381e-01 -7.006026456768094102e-02 9.453857811194682492e-02 2.342513986822641059e-01 3.495517239519880248e-01 4.434294751971903370e-01 5.206255253693281571e-01 5.866463012107687724e-01 6.467673309215546951e-01 7.051267398514682316e-01 7.639952739629713996e-01 8.233624813377388163e-01 8.809546734476273455e-01 9.327165042873958312e-01 9.737071826225278670e-01 9.991220872519529506e-01 1.005200485587277148e+00
-1.092369118509655124e+00 -1.050941889036970167e+00 -1.009526504001269753e+00 -9.695791590257626380e-01 -9.320699627145527799e-01 -8.974523442166368881e-01 -8.656968772768202092e-01 -8.362562660403141113e-01 -8.080363869432530821e-01 -7.792993035347162145e-01 -7.476389154732159259e-01 -7.099520921861505185e-01 -6.625040258905936508e-01 -6.011075842728120788e-01 -5.214328579612743653e-01 -4.194647553507994675e-01 -2.920699800616938790e-01 -1.377113914928026761e-01 4.293442288760404568e-02 2.464851070562075752e-01 4.667642733115406339e-01 6.951690518082752623e-01 9.214759585896927785e-01 1.134896769896157842e+00 1.325193821442650632e+00 1.483476485621324281e+00 1.602615775126346787e+00 1.677420347047797078e+00 1.704645808011090669e+00 1.683063566093710994e+00 1.613530046647692506e+00 1.499015194895029657e+00 1.344429411938860008e+00 1.156181182367437277e+00 9.416339072591294324e-01 7.085821028852983261e-01 4.649441267434267777e-01 2.186671733054025013e-01 -2.241976478102523929e-02 -2.508132419334366814e-01 -4.597647546570451937e-01 -6.438602243218951582e-01 -7.995551517352326165e-01 -9.254099251827504480e-01 -1.022072288152694242e+00 -1.091885228993608070e+00 -1.138370973218610693e+00 -1.165644660544520095e+00 -1.177895185813552015e+00 -1.178988825610670643e+00 -1.172156803310511863e+00 -1.159813120716793655e+00 -1.143416709939022002e+00 -1.123509168433892924e+00 -1.099719616148509660e+00 -1.070942382759066724e+00 -1.035423845408195431e+00 -9.908969245115729629e-01 -9.346094876194426249e-01 -8.633685865143151394e-01 -7.736916690277193531e-01 -6.621103787051082490e-01 -5.257275579319611314e-01 -3.628801427798629131e-01 -1.739158069242990046e-01 3.821636357456777155e-02 2.676832231172902032e-01 5.058758248874932750e-01 7.419616651827632969e-01 9.637527887408322558e-01 1.158860205923091247e+00 1.315993273105254380e+00 1.426219720943388891e+00 1.483988143271356863e+00 1.487787773809875036e+00 1.440311792370102539e+00 1.348017147817552441e+00 1.220285828778531201e+00 1.068260336316195325e+00 9.036332188916479380e-01
-3.704333243520499530e-01 -3.284200521459996192e-01 -2.811870426424182834e-01 -2.347618854605846295e-01 -1.949855496852971048e-01 -1.666324217491016446e-01 -1.526631231279581558e-01 -1.537096009202329194e-01 -1.679694410305813124e-01 -1.913571684551354513e-01 -2.179647939938353096e-01 -2.407169487970381438e-01 -2.522853259399431280e-01 -2.458677431620898968e-01 -2.158303869225993155e-01 -1.580446747588806766e-01 -6.993033194548700648e-02 4.947794814532745222e-02 1.993482562229909327e-01 3.766999596007542528e-01 5.760700084459317027e-01 7.894264252879084065e-01 1.006620885711646984e+00 1.216226679168147529e+00 1.406556011671250328e+00 1.566618717113515524e+00 1.686746793765852903e+00 1.759091445691983058e+00 1.777964360685253986e+00 1.740246785017429243e+00 1.645721196788660246e+00 1.497206574565868031e+00 1.300292036433308818e+00 1.062585543838358904e+00 7.927530791117830544e-01 4.995478469528343290e-01 1.911581005054832638e-01 -1.250685208454663244e-01 -4.423577918888473293e-01 -7.540469595047804008e-01 -1.053071560309026822e+00 -1.331557844549422276e+00 -1.580751504323131940e+00 -1.791263736293456921e+00 -1.953626943058636822e+00 -2.059204085852486266e+00 -2.101208305172387103e+00 -2.075843208679282625e+00 -1.983340776000061645e+00 -1.828688890434921221e+00 -1.621785612420962641e+00 -1.376922570981853333e+00 -1.111488397415710816e+00 -8.440787793521167259e-01 -5.924971946764361341e-01 -3.718110579266067361e-01 -1.931013403344852553e-01 -6.278956370982610724e-02 1.746255270583738431e-02 5.049919165461780324e-02 4.318843263668039473e-02 5.728569123334307372e-03 -4.936419191795544253e-02 -1.085728383330547692e-01 -1.588734871530170512e-01 -1.892606003816482696e-01 -1.917165216750480183e-01 -1.617222571078641424e-01 -9.813880282275667943e-02 -2.664823963940846172e-03 1.208431064192655446e-01 2.670456699848003934e-01 4.298420159315010647e-01 6.029834803407679855e-01 7.806140191533432748e-01 9.576357455705399868e-01 1.129654860999029120e+00 1.292733066916385232e+00 1.442966773665401936e+00 1.576021842348589663e+00
-1.599088429507699693e+00 -1.823603418774911278e+00 -2.002122624481361690e+00 -2.121491810796133581e+00 -2.171430270590392730e+00 -2.145897522964743231e+00 -2.044417569431139281e+00 -1.872806830544220924e+00 -1.642892765769797370e+00 -1.371261605895316649e+00 -1.076904310861793057e+00 -7.787019826537245892e-01 -4.931118382307860259e-01 -2.326774025982727701e-01 -5.252468613367028763e-03 1.861709949454569135e-01 3.433692690897753863e-01 4.725053396270108563e-01 5.831849191441704772e-01 6.867912339669777211e-01 7.938969672163013191e-01 9.115002641022230678e-01 1.041047470717154422e+00 1.177848217634428485e+00 1.312374543852032671e+00 1.432849634416898610e+00 1.528217585945759849e+00 1.590579921800629348e+00 1.616247728346848822e+00 1.605605196882378571e+00 1.562172099198745778e+00 1.491295986249341787e+00 1.398666483054104237e+00 1.289251904918088609e+00 1.166199709694352160e+00 1.030387382335895330e+00 8.803545684055087417e-01 7.131359318197869612e-01 5.257128380674012114e-01 3.168581400453534536e-01 8.885696198018352976e-02 -1.514303291291606013e-01 -3.923806182309632629e-01 -6.187815642239898883e-01 -8.136963258058937942e-01 -9.612948142068999946e-01 -1.049520550635961946e+00 -1.072293971019420145e+00 -1.030376340434431048e+00 -9.309145982874872383e-01 -7.857128907007110419e-01 -6.090049304234699257e-01 -4.152566272462476227e-01 -2.175884043946920421e-01 -2.703023439746686171e-02 1.476288045752071620e-01 2.997841610593151573e-01 4.247921969346499238e-01 5.198488363835928050e-01 5.838082719194006565e-01 6.168339904107102978e-01 6.202057059094521207e-01 5.960734752436530615e-01 5.474725189964011474e-01 4.785039127215314769e-01 3.946780701294769766e-01 3.027982928634552762e-01 2.106995593714442450e-01 1.261488283243730746e-01 5.560344341747854024e-02 2.800844353175207645e-03 -3.216654129889542219e-02 -5.299112321633496492e-02 -6.632322712157195932e-02 -8.016784846960534061e-02 -1.019581133819802005e-01 -1.366595412277986088e-01 -1.856963443100952404e-01 -2.465306516842943330e-01 -3.133257645091248600e-01
-1.736919232058796059e+00 -1.453862489029565053e+00 -1.119124225064342504e+00 -7.446580251419414598e-01 -3.464983676315627203e-01 5.617266459794807015e-02 4.425124733207637107e-01 7.918128848916881068e-01 1.085400309156401510e+00 1.308326196983497614e+00 1.450914152775418131e+00 1.509923980817555300e+00 1.489420901140622533e+00 1.401024309854576710e+00 1.263367303169719680e+00 1.100535345674559018e+00 9.394900144078818238e-01 8.067966370078134553e-01 7.250976586426799431e-01 7.098750292550201069e-01 7.671024557175216696e-01 8.924345411398195704e-01 1.071774420493516677e+00 1.283426526723847605e+00 1.501144044376623077e+00 1.697725873962047771e+00 1.848370145750083182e+00 1.933416989763412586e+00 1.940223784066730683e+00 1.864280369362432355e+00 1.709507417344970026e+00 1.487608888770922899e+00 1.216701847702964523e+00 9.190055349276898822e-01 6.178761988806279470e-01 3.345026551578633156e-01 8.510636652558425941e-02 -1.208228725189870734e-01 -2.807678324560350380e-01 -3.980771925773127218e-01 -4.799671417963929931e-01 -5.352463807453557987e-01 -5.726447403716211637e-01 -5.998561915267084377e-01 -6.231817867099507247e-01 -6.474980570773153365e-01 -6.762546337929691287e-01 -7.112694208019477715e-01 -7.525905482032247962e-01 -7.985173970901049412e-01 -8.459628815760478204e-01 -8.911654245763211968e-01 -9.303273674593058873e-01 -9.602149131722942377e-01 -9.784886145939922786e-01 -9.837801789467929270e-01 -9.757900364259406434e-01 -9.553386537261706613e-01 -9.245234483217313892e-01 -8.866982391417075338e-01 -8.462705150038338786e-01 -8.081729939973338883e-01 -7.771337511763338757e-01 -7.567994548452070536e-01 -7.489032600028810993e-01 -7.528565566247219509e-01 -7.656223230346033137e-01 -7.822393470593714815e-01 -7.966912452814054468e-01 -8.032505104321819855e-01 -7.977454049307569628e-01 -7.785715769943576392e-01 -7.470437290780491679e-01 -7.070094003612620304e-01 -6.637397766893970985e-01 -6.223316407102247316e-01 -5.861385076085218193e-01 -5.556011717771162095e-01 -5.278159629457693791e-01 -4.968945012750230483e-01
6.522756459599621248e-01 6.822505960998204166e-01 6.800753408903627006e-01 6.519094221054322347e-01 6.054480322753186261e-01 5.491194434809640867e-01 4.913125175785605370e-01 4.394643314823595825e-01 3.991486047891393829e-01 3.736773355988420864e-01 3.643771679959856846e-01 3.711390142731803010e-01 3.932532977744795377e-01 4.299396083957668924e-01 4.805957586781889890e-01 5.446171400620679615e-01 6.211802540135429318e-01 7.089332169502923220e-01 8.060947066419742457e-01 9.104949781213197424e-01 1.019570189453302023e+00 1.130440510229343998e+00 1.239790479071833484e+00 1.343850760179150949e+00 1.438317307528209632e+00 1.518487114462148124e+00 1.579257274882620576e+00 1.615428068326618893e+00 1.621847812800584432e+00 1.593794814230318435e+00 1.527429015233774612e+00 1.420120492601171680e+00 1.270798799861453832e+00 1.080258472076838450e+00 8.513074307530639206e-01 5.889238171453310411e-01 3.004083988419868900e-01 -4.758953791564052814e-03 -3.151715916003536289e-01 -6.183818145612276496e-01 -9.020398391240579405e-01 -1.154999660728241562e+00 -1.368402384702945618e+00 -1.536282995458092548e+00 -1.655595318009967620e+00 -1.725926314590609634e+00 -1.749211310026498989e+00 -1.729448936161759098e+00 -1.672696815416796046e+00 -1.586887596139173739e+00 -1.481444848287250204e+00 -1.366680839764459865e+00 -1.252641582040647572e+00 -1.147950506303330620e+00 -1.058791848456966722e+00 -9.883648430001092944e-01 -9.368069037492858797e-01 -9.018728971504671454e-01 -8.798092064225723208e-01 -8.664749142665949533e-01 -8.581330051031986761e-01 -8.518242386759034002e-01 -8.452240840396739729e-01 -8.361622906741560390e-01 -8.220902043307986018e-01 -7.998284830381431343e-01 -7.657751519876997426e-01 -7.162270384466011830e-01 -6.480434996044908136e-01 -5.591198121559041168e-01 -4.488498623637775520e-01 -3.183267117886443009e-01 -1.705166037644456900e-01 -1.008904119879316767e-02 1.568917858373664043e-01 3.237768774717464382e-01 4.842895434414231648e-01 6.334691223839038487e-01 7.684251250848109782e-01 8.886623218605934627e-01
-2.522310753207888112e-01 -2.465582784002382233e-01 -2.519158758661722564e-01 -2.678204952840932407e-01 -2.900899305441807519e-01 -3.123918915966897858e-01 -3.279590297698927737e-01 -3.313214422889239619e-01 -3.195307285280952758e-01 -2.926418080963245627e-01 -2.532840822563512950e-01 -2.052599662771197042e-01 -1.517232626890617220e-01 -9.345638253446648946e-02 -2.800213493703196388e-02 5.018151155944365616e-02 1.483037019403119217e-01 2.732926895816724655e-01 4.296549663897050730e-01 6.179165245850989363e-01 8.339552498085999188e-01 1.069242269022712355e+00 1.311951142961604866e+00 1.548371476123136414e+00 1.764521591088255903e+00 1.947639295906266055e+00 2.087350670157175792e+00 2.176558760009187576e+00 2.211689147269018108e+00 2.192433104677408817e+00 2.120965407631186572e+00 2.000998184247045675e+00 1.836935674990157086e+00 1.633636105729697086e+00 1.396742399369859999e+00 1.133364992569459551e+00 8.527375996663247859e-01 5.661744951832581307e-01 2.865193113902143041e-01 2.675364162660027328e-02 -2.016558548707871323e-01 -3.903914208215046311e-01 -5.355635963195222171e-01 -6.383427168134087060e-01 -7.047847200376315957e-01 -7.448461947190980759e-01 -7.706180143301853969e-01 -7.941956173892747994e-01 -8.255703688983133670e-01 -8.710627418439611525e-01 -9.327324495673715576e-01 -1.008641508940391063e+00 -1.093801089084304845e+00 -1.181380580358547316e+00 -1.263900790002990160e+00 -1.334116825705093712e+00 -1.385600626134707358e+00 -1.413190643555993331e+00 -1.413331704342153827e+00 -1.384268914357660529e+00 -1.325977978873303043e+00 -1.239915451701918414e+00 -1.128558500111444429e+00 -9.951080860922474347e-01 -8.434699215674951178e-01 -6.786244897976212442e-01 -5.072877172214671493e-01 -3.382450288633085944e-01 -1.821390930000880148e-01 -5.025844213636817409e-02 4.731785987809071503e-02 1.038164853965993090e-01 1.171985164480685015e-01 9.065036687786652558e-02 3.184342422075935042e-02 -4.865879705025216717e-02 -1.393169917694880855e-01 -2.294597878507526612e-01 -3.108218431648298585e-01 -3.786916746219522456e-01
-2.899123566103103400e+00 -2.787968689247045884e+00 -2.640818940219692657e+00 -2.453389044486530501e+00 -2.223748135821315586e+00 -1.953051014841928001e+00 -1.645989847868144063e+00 -1.310833444077528664e+00 -9.590500723891193235e-01 -6.043617179553305574e-01 -2.614302465990826496e-01 5.577265239177053857e-02 3.355386108757394403e-01 5.697014515487229813e-01 7.543906734043163143e-01 8.901268989151264188e-01 9.813535443742333886e-01 1.035575261807377689e+00 1.062261047388839641e+00 1.071635806176200800e+00 1.073485630446200378e+00 1.075974194015084207e+00 1.084733849220560931e+00 1.102253054815592881e+00 1.127764384921037477e+00 1.157623857182264571e+00 1.186202602524902838e+00 1.206910210314012355e+00 1.213273142519150971e+00 1.199990364000331544e+00 1.163812523498305884e+00 1.104205635680173714e+00 1.023796315774907484e+00 9.282958343710230320e-01 8.258762201110789736e-01 7.259533745688664386e-01 6.374782488081055520e-01 5.672152743228562333e-01 5.183671473751276793e-01 4.899095969970413966e-01 4.768730405243615800e-01 4.714743595798893683e-01 4.647974724328351459e-01 4.487550793024748796e-01 4.177784024764897297e-01 3.700083648969511030e-01 3.076380196248681420e-01 2.364541322853083716e-01 1.646600611355930888e-01 1.012380492589440018e-01 5.414130157149106559e-02 2.877142829132651666e-02 2.684859093680125319e-02 4.598871184262745548e-02 8.003477022222366122e-02 1.200096247343177408e-01 1.556976614395714775e-01 1.774040099729880249e-01 1.776408777874668998e-01 1.522228051284929828e-01 1.006959477249802087e-01 2.584916198589084016e-02 -6.737107698766095498e-02 -1.732722670725610759e-01 -2.866377230943012444e-01 -4.034042952765661827e-01 -5.206538847536633652e-01 -6.358612585476097756e-01 -7.459732548146282838e-01 -8.464582007818091114e-01 -9.309742162158021195e-01 -9.916924762196686061e-01 -1.020326028471852942e+00 -1.009501586306925658e+00 -9.541115923027452261e-01 -8.523317048496086290e-01 -7.059944919485146020e-01 -5.204514227269741999e-01 -3.038056911000700522e-01 -6.587339042504324060e-02
-1.021008817659240897e+00 -9.124198685260501707e-01 -8.000799671155852666e-01 -6.905957895769777588e-01 -5.902992188043486577e-01 -5.045602308942596093e-01 -4.373031814929267957e-01 -3.906901004781579423e-01 -3.650720289506685368e-01 -3.591404908620162151e-01 -3.701474397584691989e-01 -3.940331044145783390e-01 -4.254350837732749913e-01 -4.576269841741729127e-01 -4.824903903065782540e-01 -4.907905754985469327e-01 -4.726487220930380428e-01 -4.185279082651204852e-01 -3.203566494911406770e-01 -1.728020614776787367e-01 2.551731338236512200e-02 2.710724452025246589e-01 5.548887082968003703e-01 8.626664986367705845e-01 1.175644806659398078e+00 1.472293801066536734e+00 1.730586917920004186e+00 1.930584120339436716e+00 2.056754224705376277e+00 2.099759589817070893e+00 2.057312248205099614e+00 1.934093652547381970e+00 1.740808548657151622e+00 1.492604637749166185e+00 1.207097934271188056e+00 9.023284549951181566e-01 5.948650302859905814e-01 2.983179643958923655e-01 2.247500788752731724e-02 -2.269059160021359711e-01 -4.476735152967304954e-01 -6.403997063119443167e-01 -8.073310911418276614e-01 -9.513990070331308502e-01 -1.075508555401673894e+00 -1.182128942069857969e+00 -1.273131157259620005e+00 -1.349725463348900645e+00 -1.412409617138525197e+00 -1.460938775115261601e+00 -1.494132535112390192e+00 -1.509875743813124949e+00 -1.505167774465105968e+00 -1.476478797344646710e+00 -1.420216253517187610e+00 -1.333441377922009563e+00 -1.214631777832750892e+00 -1.064352183753163761e+00 -8.856981573108119177e-01 -6.843470759416150351e-01 -4.682068453322576485e-01 -2.466255920232861831e-01 -2.937078842480659105e-02 1.745317178862536844e-01 3.577032581867952143e-01 5.150348390617643934e-01 6.438605105236110404e-01 7.437663439592641090e-01 8.161173360707034696e-01 8.635501519160191375e-01 8.893628237345219123e-01 8.970089225339917816e-01 8.895616709047974302e-01 8.692646387532612096e-01 8.373052497956513518e-01 7.939001160456506945e-01 7.388092441546889599e-01 6.720851042163954459e-01 5.948576918048764650e-01 5.097337379565367588e-01
-9.143850454644955050e-01 -9.930725008660211683e-01 -1.062895709421687540e+00 -1.121899557337521891e+00 -1.166931125190996843e+00 -1.194106742640890451e+00 -1.199389181817244632e+00 -1.179207652484774549e+00 -1.131046076332646422e+00 -1.053816562825718339e+00 -9.479768788411363500e-01 -8.153910569732888414e-01 -6.589826427737655035e-01 -4.823588189200207488e-01 -2.894484657796885796e-01 -8.425138172743321108e-02 1.292749551733688995e-01 3.472526916043202072e-01 5.658888096064518258e-01 7.815088800119666113e-01 9.905768136578984029e-01 1.189693694710178384e+00 1.375582817362555943e+00 1.544993651336493690e+00 1.694626735286221653e+00 1.821085035601792468e+00 1.920944266723425997e+00 1.990925852658114614e+00 2.028152570105246966e+00 2.030429299116338182e+00 1.996510879235836144e+00 1.926284138013233616e+00 1.820893747387349659e+00 1.682809689476430171e+00 1.515775309035090501e+00 1.324714164340076605e+00 1.115453763848937019e+00 8.943872786640725270e-01 6.680454324942962652e-01 4.426461556403437636e-01 2.237256052489312308e-01 1.588827661415201375e-02 -1.773352330442946601e-01 -3.535424106325990024e-01 -5.113838655496292240e-01 -6.503802247412457938e-01 -7.706305870633752830e-01 -8.724571414795102564e-01 -9.560212548094149110e-01 -1.021050694103399881e+00 -1.066762535049553318e+00 -1.092025108213625639e+00 -1.095757491601145883e+00 -1.077372520188346172e+00 -1.037234719247475789e+00 -9.770305744273310999e-01 -8.998859527422577997e-01 -8.103142900761348688e-01 -7.139467518977787863e-01 -6.170709599303938475e-01 -5.259907108566757028e-01 -4.462878604076278566e-01 -3.820971428600856146e-01 -3.355447167451658386e-01 -3.064579115450354330e-01 -2.923693276918681305e-01 -2.888994559895858849e-01 -2.903535430516668292e-01 -2.904943293448458141e-01 -2.833142127496302010e-01 -2.638084530470007349e-01 -2.286132858512791022e-01 -1.764218639552390111e-01 -1.081423944886926725e-01 -2.671660682693551003e-02 6.334747231911162790e-02 1.566593002482237207e-01 2.476904439160325655e-01 3.314079323410165645e-01 4.036978678286212707e-01
-4.321379868451811768e-01 -5.062848360764631295e-01 -5.745162305336035669e-01 -6.329713016111661039e-01 -6.776902131282713793e-01 -7.051519600806865906e-01 -7.127457546413183964e-01 -6.990239731301998161e-01 -6.637238444742140642e-01 -6.076635143893286406e-01 -5.325392013160562543e-01 -4.407708595023360210e-01 -3.352693254252552824e-01 -2.191060656005532070e-01 -9.507398218854899719e-02 3.481267529170787439e-02 1.696749784349786683e-01 3.098388169214747467e-01 4.564595176117343667e-01 6.108114986297141780e-01 7.734146441792376647e-01 9.432914788187919397e-01 1.117543666741210640e+00 1.291281636697419577e+00 1.457937184730063285e+00 1.609730743858383439e+00 1.738330873924768927e+00 1.835518458563068833e+00 1.893955064921307274e+00 1.907969040499547519e+00 1.874225423706709082e+00 1.792183851276693218e+00 1.664178755790094666e+00 1.495116201691456537e+00 1.291810082575296503e+00 1.062212301387899238e+00 8.145976835923829373e-01 5.569930371049792717e-01 2.967265199577281409e-01 4.020575480527013162e-02 -2.071862348013158162e-01 -4.411469354125472364e-01 -6.583748604007845229e-01 -8.564970661127280227e-01 -1.033829001137569037e+00 -1.189165234873189370e+00 -1.321535424456688368e+00 -1.430081703525736492e+00 -1.513996910234289839e+00 -1.572562453370920377e+00 -1.605217971461945892e+00 -1.611567226954485399e+00 -1.591461802491025646e+00 -1.545053058275840829e+00 -1.473008826581790220e+00 -1.376828309893576741e+00 -1.259145860372177017e+00 -1.123940415618289279e+00 -9.764455777596116048e-01 -8.227290922438075249e-01 -6.690578546191905396e-01 -5.212420911279814772e-01 -3.840553688769362539e-01 -2.608825939975492614e-01 -1.535507224972049722e-01 -6.224169919806606111e-02 1.446075846132497539e-02 7.946941779109913118e-02 1.368403671097559726e-01 1.911983444971426804e-01 2.469900524817674192e-01 3.078249266657940852e-01 3.759986324354867571e-01 4.523926132517768761e-01 5.366840038901101728e-01 6.276711707080432356e-01 7.236372224601577141e-01 8.224779150457535160e-01 9.218400135930437944e-01 1.019168015135243799e+00
-1.137012232937307132e+00 -1.079445284429450425e+00 -1.006508081546978017e+00 -9.194429508437261811e-01 -8.204918919493671137e-01 -7.131524820710372081e-01 -6.021641980940799499e-01 -4.931432952392124647e-01 -3.918032698555432014e-01 -3.028841504387567718e-01 -2.291566912540282386e-01 -1.705479804975767177e-01 -1.237823075224320502e-01 -8.259667749403082349e-02 -3.846702491326840778e-02 1.809727919142229899e-02 9.596106320987803084e-02 2.016843034316111172e-01 3.381649797904613952e-01 5.037486671008387651e-01 6.923367788438884451e-01 8.941848300020562856e-01 1.097454150837896103e+00 1.290001479427967501e+00 1.461065888987157280e+00 1.602712975503818305e+00 1.710553638593733661e+00 1.783877477169720338e+00 1.825145201246506366e+00 1.838988750858964849e+00 1.830874344376516749e+00 1.805722609286304348e+00 1.766883015693565095e+00 1.715627684797507380e+00 1.651302553728265288e+00 1.572004147469471702e+00 1.475594039083562903e+00 1.360770388783301810e+00 1.227841710872297654e+00 1.079038344736305444e+00 9.182958594516680284e-01 7.506478095715105603e-01 5.812530646344280516e-01 4.144956421246648870e-01 2.532365909321944164e-01 9.854788724999752336e-02 -5.008303998009379365e-02 -1.941889106474975202e-01 -3.355007814908543273e-01 -4.751847755007401752e-01 -6.133320415667563585e-01 -7.487829645196329986e-01 -8.791875657124296195e-01 -1.001425140749715004e+00 -1.111893698795202168e+00 -1.206891706038633050e+00 -1.282903378613430734e+00 -1.336846166139217029e+00 -1.366438619575993219e+00 -1.370403072724051263e+00 -1.348734288146968385e+00 -1.302792993218748752e+00 -1.235287310029595353e+00 -1.150022598618579028e+00 -1.051635493236151797e+00 -9.453048367946418340e-01 -8.363918326925904312e-01 -7.301099177573812105e-01 -6.311171624673402869e-01 -5.432144515518575467e-01 -4.690997826102726309e-01 -4.103646377520808186e-01 -3.677451235034105426e-01 -3.414854123440792533e-01 -3.316996313114775607e-01 -3.384860898510056448e-01 -3.617956956110904287e-01 -4.010923077652145952e-01 -4.549975820445744668e-01 -5.210756285393877141e-01
-6.100821261419006047e-01 -5.576786771784314478e-01 -4.628634700994316842e-01 -3.307467863275798114e-01 -1.701999418640171013e-01 6.809384020165971246e-03 1.865551568556176876e-01 3.553671579506023082e-01 5.014015479374686057e-01 6.160325386535625558e-01 6.946740559745927523e-01 7.371790160858203711e-01 7.477672196305237273e-01 7.344962980134924768e-01 7.081717894341629238e-01 6.807920101101031518e-01 6.636441192476376649e-01 6.654529425015818234e-01 6.911218288388968345e-01 7.413677064212332857e-01 8.133668602971477757e-01 9.020125279550547104e-01 1.001301951457094219e+00 1.105332517015862548e+00 1.208560200170034182e+00 1.305463924679086452e+00 1.390113142155637194e+00 1.455894987806501950e+00 1.495813255819305354e+00 1.503190537757246759e+00 1.472592616646654751e+00 1.400624517687765413e+00 1.286368321404411263e+00 1.131486123982590186e+00 9.402282637923822239e-01 7.192837419066498983e-01 4.774867538481646911e-01 2.252757141453296530e-01 -2.627393812633690984e-02 -2.667426584326921812e-01 -4.877427403436168651e-01 -6.839431660517187872e-01 -8.534823192051690377e-01 -9.975603488043335298e-01 -1.119537313706567172e+00 -1.223706044066321441e+00 -1.314168972942176827e+00 -1.394035185474963745e+00 -1.465024862614947798e+00 -1.527452860522943157e+00 -1.580380018476390980e+00 -1.621977650283389361e+00 -1.649867155437972688e+00 -1.661516929509869511e+00 -1.654597692190755254e+00 -1.627278145149211097e+00 -1.578526843510343891e+00 -1.508387510995180536e+00 -1.418075706633458832e+00 -1.309981626981599589e+00 -1.187551311683959554e+00 -1.055009120271981571e+00 -9.169538753871645520e-01 -7.779640440674190360e-01 -6.420822476730492223e-01 -5.123958685974518978e-01 -3.906114415807210860e-01 -2.768514641103356766e-01 -1.696527425724421168e-01 -6.618831776928961463e-02 3.724155591371009627e-02 1.446750028790894094e-01 2.598979270159908483e-01 3.860652862518117456e-01 5.253917194009481983e-01 6.790002960321287473e-01 8.466990688323932090e-01 1.026898924330976515e+00 1.216293066624324348e+00 1.409699547301367151e+00
-4.606077222428767715e-01 -3.449645474400707679e-01 -2.375792043405283993e-01 -1.439520580882148459e-01 -6.808970570587884186e-02 -1.243582999954181284e-02 2.216098323734544753e-02 3.650841961873761005e-02 3.306887511497495769e-02 1.590810557902696404e-02 -9.548321556454438322e-03 -3.686820059366223423e-02 -5.908634182487495362e-02 -6.927767562104740484e-02 -6.113581762695750182e-02 -2.953811772868198196e-02 2.883122474481262382e-02 1.149876486871713038e-01 2.274038860382833205e-01 3.620130535184735154e-01 5.126874634306692879e-01 6.719838373964279743e-01 8.320896015370368159e-01 9.857591715975035918e-01 1.127001546802463894e+00 1.251271481818890141e+00 1.355314659586148496e+00 1.436624541056908289e+00 1.492754785835768372e+00 1.520754442168613885e+00 1.516967913797054868e+00 1.477298313682898323e+00 1.397874668861672109e+00 1.275947866822287891e+00 1.110804020647353285e+00 9.044275783508086697e-01 6.618358399541868220e-01 3.910234024851394485e-01 1.024655232503067365e-01 -1.917050946591621619e-01 -4.788442721110391931e-01 -7.471219966466898788e-01 -9.868277625585516466e-01 -1.191354494107016659e+00 -1.357729400967065958e+00 -1.486436275940147933e+00 -1.580644069901776083e+00 -1.645054384371399614e+00 -1.684691174081912379e+00 -1.703798978667465436e+00 -1.705283951262096753e+00 -1.690601218161093877e+00 -1.660076114852658380e+00 -1.613510625733394876e+00 -1.550821771910681157e+00 -1.472504016977844499e+00 -1.379895872935470003e+00 -1.275160402000482529e+00 -1.160915218811410909e+00 -1.039903810165301978e+00 -9.144482637667241676e-01 -7.859941083966799358e-01 -6.547459948301823651e-01 -5.196324780141707844e-01 -3.785461452320487141e-01 -2.290341645851767249e-01 -6.919873668680955048e-02 1.013970974720430213e-01 2.810348663296577953e-01 4.656426953523510326e-01 6.490432156957400833e-01 8.235918169249615284e-01 9.809749511681795653e-01 1.113069060900043983e+00 1.212777105049632542e+00 1.274758927323888624e+00 1.296063138056174235e+00 1.276529835851188066e+00 1.218831510219399172e+00 1.128081265139023515e+00
-4.232829692506369090e-01 -4.714496704889878376e-01 -4.936899828511404631e-01 -4.891346547758254060e-01 -4.602778347978956908e-01 -4.122110369530865293e-01 -3.514928825954426461e-01 -2.849671942045775008e-01 -2.187302236277664513e-01 -1.573068934922053907e-01 -1.031350620083394953e-01 -5.627457179179428531e-02 -1.452229914072364521e-02 2.618720782770585925e-02 7.110336047772931878e-02 1.258302927165040885e-01 1.954732354268607086e-01 2.839453124158201058e-01 3.933879697358103056e-01 5.237748115352381939e-01 6.727438415258909510e-01 8.354566635664417706e-01 1.004968185219908827e+00 1.172728485312642954e+00 1.329434057820511716e+00 1.466062982311871821e+00 1.574918910611814660e+00 1.650465576018130820e+00 1.689907223736968334e+00 1.693425462615298915e+00 1.663998417868378654e+00 1.607020326003976818e+00 1.529431719700782288e+00 1.438751368539832320e+00 1.341989698830850397e+00 1.244661463802156254e+00 1.150098784885669190e+00 1.059250185127428745e+00 9.708584792208706515e-01 8.819755828572547474e-01 7.886358259106225344e-01 6.865266884197941399e-01 5.716396347003172007e-01 4.407885643465538350e-01 2.920729516848948326e-01 1.252498212482819062e-01 -5.810976752315657329e-02 -2.546791268589225776e-01 -4.596152359321329373e-01 -6.670245399224264959e-01 -8.705466975067078783e-01 -1.063867675402770274e+00 -1.241231780494054249e+00 -1.397809674995257101e+00 -1.529925015763643481e+00 -1.635242574107045987e+00 -1.712617599694977510e+00 -1.761910444578297374e+00 -1.783671301683064092e+00 -1.778745250423537261e+00 -1.747882175637895941e+00 -1.691535880511070733e+00 -1.609782546305485784e+00 -1.502499291063913445e+00 -1.369744935298737865e+00 -1.212297148803309854e+00 -1.032419344379581272e+00 -8.345044709432656305e-01 -6.254464991531020202e-01 -4.145495283096529149e-01 -2.128086046482033644e-01 -3.161011081541675177e-02 1.188220835987457424e-01 2.309734742352457793e-01 3.010343711153330437e-01 3.292484639351233588e-01 3.196043647068726457e-01 2.789453751213794575e-01 2.158304350177991104e-01 1.393308369807181590e-01
-5.087517112070882863e-01 -4.561800574059573510e-01 -4.187426227999342387e-01 -3.952806641463554871e-01 -3.833969855922707004e-01 -3.798524294977965732e-01 -3.810187582014484264e-01 -3.833437453199103895e-01 -3.836904271108202424e-01 -3.794855625504319208e-01 -3.687959783851569306e-01 -3.502268520697523480e-01 -3.227790954516591149e-01 -2.856202018212284921e-01 -2.378201631007528238e-01 -1.779852421262602125e-01 -1.039386140677051734e-01 -1.250438373413345454e-02 1.004627550082389242e-01 2.396649636732486321e-01 4.095314538566279805e-01 6.129203935157522265e-01 8.497105042691777133e-01 1.115387248928474184e+00 1.400161666629756718e+00 1.688830505440555463e+00 1.961656801665255578e+00 2.196174888814612203e+00 2.369817470596348397e+00 2.462756863124506701e+00 2.460695723578209204e+00 2.357036499636866456e+00 2.154160530348804059e+00 1.863628290665576115e+00 1.505209654426437060e+00 1.104941706618087771e+00 6.922260447698161956e-01 2.964765474046487936e-01 -5.638451931117283850e-02 -3.469706386232139228e-01 -5.645506686757267856e-01 -7.078129681046789745e-01 -7.842199952703542420e-01 -8.080138926349462736e-01 -7.973313338986289800e-01 -7.710545587944958035e-01 -7.459200112814401429e-01 -7.343568294555919973e-01 -7.434680969340907719e-01 -7.749582128353265098e-01 -8.260232195835260915e-01 -8.907033713972417610e-01 -9.613743271009993485e-01 -1.030071182122889395e+00 -1.089502557451623499e+00 -1.133772814834755449e+00 -1.158797168219450668e+00 -1.162630430881809174e+00 -1.145513968835573104e+00 -1.109690762186813284e+00 -1.058853337976443543e+00 -9.973487391615565301e-01 -9.292757705584746564e-01 -8.577634285194566388e-01 -7.846033592762977626e-01 -7.102346116205994209e-01 -6.340189279758169372e-01 -5.545515857066778409e-01 -4.699160494831530199e-01 -3.778166354899785140e-01 -2.756810470059447571e-01 -1.609964723093691985e-01 -3.183402248836588594e-02 1.124544273163516767e-01 2.706363029160360201e-01 4.393361689857294139e-01 6.132724291268039085e-01 7.859629015232962868e-01 9.507393054341090055e-01 1.101576962321768161e+00
-5.870376137739014011e-01 -7.057425719978460688e-01 -8.123227590829072975e-01 -9.076296173001907608e-01 -9.921559542839542001e-01 -1.065569127607253197e+00 -1.126301682267463411e+00 -1.171459524667894492e+00 -1.197088318578703570e+00 -1.198811267945907755e+00 -1.172626664861674994e+00 -1.115696028145381380e+00 -1.026911146720212775e+00 -9.070990513131630406e-01 -7.589019084855562758e-01 -5.863823358701003574e-01 -3.945651280063635635e-01 -1.889811483824237470e-01 2.467709383989280872e-02 2.408887044286707468e-01 4.545124499955656705e-01 6.609569903838624638e-01 8.562752323217702743e-01 1.037101984314337644e+00 1.200506714247915774e+00 1.343743273519531378e+00 1.464010734688986348e+00 1.558380440271454503e+00 1.623885907629716518e+00 1.657720020215756040e+00 1.657572581180978055e+00 1.621877021889001513e+00 1.549964570591966684e+00 1.442211886287386280e+00 1.300139963174862689e+00 1.126583552701213353e+00 9.258934592245018358e-01 7.039957498232387589e-01 4.681822839986715112e-01 2.266627201798112612e-01 -1.213345026737692317e-02 -2.402779027925972255e-01 -4.509381265473299538e-01 -6.387748060047782062e-01 -8.001354701344501885e-01 -9.331589714791683754e-01 -1.037822832813724450e+00 -1.115856665803232950e+00 -1.170444388076617770e+00 -1.205666533214853509e+00 -1.225755877940914562e+00 -1.234266470396197857e+00 -1.233441543640270810e+00 -1.223853062418639448e+00 -1.204427745787019388e+00 -1.172720221529271134e+00 -1.125358848204668805e+00 -1.058592957733391016e+00 -9.688298230912347764e-01 -8.532386345913636205e-01 -7.103480246816439303e-01 -5.405991630236921530e-01 -3.466777779706110008e-01 -1.336497127677027108e-01 9.123295126265203170e-02 3.190110239229707045e-01 5.397011243906308930e-01 7.431306872530166752e-01 9.197810365951037959e-01 1.061574126703743737e+00 1.162595626466912391e+00 1.219587832505569569e+00 1.232105412622633844e+00 1.202384512347252521e+00 1.134874156568148829e+00 1.035536140869048438e+00 9.110734729818501521e-01 7.682438417748742587e-01 6.133964224597434622e-01 4.522791565683834114e-01
-9.515053184854743717e-01 -1.006528923924042029e+00 -1.037191580666949386e+00 -1.040413759172507113e+00 -1.015745885312345109e+00 -9.652368999759264323e-01 -8.931870958332838173e-01 -8.056147343541015804e-01 -7.096476279816905652e-01 -6.127045603639861282e-01 -5.214610095840135351e-01 -4.407858905457382459e-01 -3.728522837634787868e-01 -3.165768059619393782e-01 -2.675131649076382123e-01 -2.182031453301812862e-01 -1.588297966987685939e-01 -7.818838338687758571e-02 3.507518786529662674e-02 1.909071653892978060e-01 3.959843243280173342e-01 6.518236497818039599e-01 9.531546162212557460e-01 1.287103424731257162e+00 1.633540217539973138e+00 1.966782125767624789e+00 2.258446593343320874e+00 2.481058214936124440e+00 2.611785737634243709e+00 2.635644098524165813e+00 2.547699614640258847e+00 2.353838725686977273e+00 2.070120430069176454e+00 1.720739105794434343e+00 1.334911721959739728e+00 9.430721705873891247e-01 5.730909658953962094e-01 2.469739159328820655e-01 -2.133836450709473975e-02 -2.267100807167658771e-01 -3.721681885886257146e-01 -4.670195166242094298e-01 -5.242941687928240890e-01 -5.581504364457982037e-01 -5.815726655828318270e-01 -6.047560658159936153e-01 -6.342405349610845677e-01 -6.727874764092302007e-01 -7.197699567943788290e-01 -7.720645180777003791e-01 -8.250820533213637509e-01 -8.738587499483960741e-01 -9.139443946893577309e-01 -9.419209563390200657e-01 -9.555824562230638142e-01 -9.537489233805268585e-01 -9.359890685626948148e-01 -9.023016528185797691e-01 -8.530691663271663394e-01 -7.891012660219284269e-01 -7.118971442824749696e-01 -6.239330268950745717e-01 -5.287573010644200933e-01 -4.309643104627671195e-01 -3.359099827015369355e-01 -2.491587417969535201e-01 -1.757829344446217301e-01 -1.195364656592837888e-01 -8.200266944219869458e-02 -6.206515681472821871e-02 -5.569121964101070299e-02 -5.627275521569761324e-02 -5.552471565602758174e-02 -4.472291187139635499e-02 -1.610784087976161946e-02 3.582429279839172143e-02 1.133590706386244928e-01 2.150906826560271823e-01 3.359790947323943455e-01 4.679795565714426897e-01
-3.968978071410809716e-01 -4.333236305402265454e-01 -4.924832661442648529e-01 -5.719055779177080190e-01 -6.657248534509693227e-01 -7.651235004171752507e-01 -8.592939646336819060e-01 -9.367249260616419271e-01 -9.866799573951248181e-01 -1.000530808460275090e+00 -9.728537695592686108e-01 -9.020470401930907878e-01 -7.903421295618129339e-01 -6.434357382461706187e-01 -4.696553576502995875e-01 -2.788806611376567490e-01 -8.117218202801040894e-02 1.146644097214900987e-01 3.023913699728956184e-01 4.791795372542280718e-01 6.458051531850345084e-01 8.059177924993876641e-01 9.645112580277477310e-01 1.126023816244533293e+00 1.292494735204332335e+00 1.462372217725026236e+00 1.630116846000909447e+00 1.786697685106431122e+00 1.920720075726454867e+00 2.019897106640172968e+00 2.072568666840738150e+00 2.069165063683013894e+00 2.003501737135942040e+00 1.873726708272857699e+00 1.682830818103847159e+00 1.438514738343981803e+00 1.152358845217070549e+00 8.384145426608179408e-01 5.114590558592947422e-01 1.853412359725875591e-01 -1.282352278543471558e-01 -4.202857044838191891e-01 -6.845163392549955539e-01 -9.167578373561194871e-01 -1.114343263071713386e+00 -1.275556563032847812e+00 -1.399351288364831802e+00 -1.485346599841202098e+00 -1.533962176435916813e+00 -1.546532184077820116e+00 -1.525306275745241358e+00 -1.473328222717707359e+00 -1.394233900383924363e+00 -1.292120637424036822e+00 -1.171295829653933973e+00 -1.036142610971068301e+00 -8.909543722578441294e-01 -7.398281357815342796e-01 -5.866265358693535381e-01 -4.350552013434316745e-01 -2.888261262042830513e-01 -1.517499064949950904e-01 -2.768768706450569148e-02 7.980278796609641123e-02 1.679136518163526215e-01 2.351167384574617547e-01 2.814684267092892322e-01 3.086291442489002557e-01 3.195913632694773465e-01 3.181904653156859553e-01 3.085313991731686856e-01 2.944905875779016413e-01 2.793813796726029586e-01 2.657470950929838871e-01 2.553299418471684512e-01 2.491452270965665294e-01 2.475611210004474150e-01 2.504844686389045560e-01 2.574182489127140872e-01 2.676423340294557529e-01
-3.269315889118764445e-02 -1.377283448428682222e-01 -2.233816134874180293e-01 -2.828685107943122445e-01 -3.122976993961056880e-01 -3.110058375295607913e-01 -2.814626782667199456e-01 -2.287341987533418053e-01 -1.595499806752539995e-01 -8.125238937804882267e-02 -8.278903809756640647e-04 7.595834822659248975e-02 1.451504224486339090e-01 2.050009320803368174e-01 2.561229335723234080e-01 3.014535134329586752e-01 3.458841966168985094e-01 3.955051746410224167e-01 4.565650379488299659e-01 5.343152844346831243e-01 6.321289782462006235e-01 7.509603722949559357e-01 8.892791145075678028e-01 1.043359490138128898e+00 1.207583993976634629e+00 1.374714382310873839e+00 1.536136421039880018e+00 1.682197402588118118e+00 1.802846508679457616e+00 1.888554310456605378e+00 1.931318411919415112e+00 1.925550091532758135e+00 1.868507475429385556e+00 1.760249970096211980e+00 1.603249298223096364e+00 1.401881053420162893e+00 1.161948723040865383e+00 8.904803718707902105e-01 5.956222310190724123e-01 2.864923323849148940e-01 -2.712011658467446129e-02 -3.352996143711269306e-01 -6.286446668792623482e-01 -8.989663439764072894e-01 -1.139752478771272060e+00 -1.346397726089982427e+00 -1.516111850201079747e+00 -1.647701935569299669e+00 -1.741336086476571454e+00 -1.798246050347373615e+00 -1.820477547739140167e+00 -1.810572707005631665e+00 -1.771236201300924407e+00 -1.704941782242415993e+00 -1.613660139409588856e+00 -1.498921128710889006e+00 -1.362232602124995973e+00 -1.205784700527980036e+00 -1.033140303135296589e+00 -8.497492686840378839e-01 -6.628761155335048949e-01 -4.810145957639102021e-01 -3.128612200104520236e-01 -1.662138934720276962e-01 -4.705252735762847915e-02 4.107585278024820236e-02 9.732115214284409177e-02 1.235455255067771652e-01 1.241316412910282857e-01 1.055980717131751734e-01 7.588354836388314095e-02 4.326688633758710850e-02 1.505375637757534399e-02 -3.774787174169330368e-03 -1.157946340145639755e-02 -1.043151757295229798e-02 -5.698819789225653513e-03 -5.042164270161537259e-03 -1.696464567670572313e-02 -4.928790852455797872e-02
-5.194656712518060937e-01 -5.782632117143496897e-01 -6.140235073633217855e-01 -6.217687167011176630e-01 -5.988051499333018057e-01 -5.452922428050089865e-01 -4.643090769648041682e-01 -3.614586178154279295e-01 -2.439336335437697068e-01 -1.193891834953732245e-01 5.188643998030163448e-03 1.243881931734892171e-01 2.348833638198539464e-01 3.355022880995927603e-01 4.268992452745310473e-01 5.109893933275542199e-01 5.902456245792423450e-01 6.670457715647509778e-01 7.431981483366639774e-01 8.197134257175777705e-01 8.968545672300967109e-01 9.743424447052739801e-01 1.051644813184101634e+00 1.128215759733755652e+00 1.203527966044404263e+00 1.276915876825504448e+00 1.347228141063905760e+00 1.412440856925853527e+00 1.469226257669417501e+00 1.512736260385123765e+00 1.536568840731961316e+00 1.533191401246952523e+00 1.494685669685409168e+00 1.413823096924981204e+00 1.285320543691563788e+00 1.106961745095451866e+00 8.804032346136065890e-01 6.114433438833679624e-01 3.097845379288712286e-01 -1.175898977700433508e-02 -3.383684123891973483e-01 -6.546587355576046763e-01 -9.461789041813958301e-01 -1.200878243991368111e+00 -1.410290788541215701e+00 -1.570266184669276033e+00 -1.681025555992560649e+00 -1.746553117629870977e+00 -1.773481980734666896e+00 -1.769632786471767583e+00 -1.742641193512739717e+00 -1.698852467782060671e+00 -1.642648598298861007e+00 -1.576285753922672450e+00 -1.500153401056216751e+00 -1.413343707880437172e+00 -1.314477495523301398e+00 -1.202492843784598087e+00 -1.077360965363209466e+00 -9.404780983262388538e-01 -7.946862981186492148e-01 -6.439021700288745098e-01 -4.924808717216961340e-01 -3.445122807769442352e-01 -2.033248642398514661e-01 -7.121234222936453917e-02 5.054694284747084793e-02 1.615059970707670711e-01 2.618447587748515826e-01 3.521761880556087410e-01 4.334041294790921817e-01 5.065458886254111670e-01 5.724392001165584665e-01 6.314338415531308701e-01 6.832151153231389440e-01 7.268424124899762750e-01 7.610713107376024800e-01 7.848976325888511463e-01 7.980553763681447199e-01 8.013078145983895118e-01
9.179198942999244881e-02 2.496224633793212577e-01 3.648117418330963924e-01 4.402677665880203040e-01 4.831895096394490108e-01 5.032070538797530634e-01 5.098357216264994829e-01 5.103231903169469508e-01 5.080540321874857934e-01 5.022340327238012936e-01 4.886573165999831270e-01 4.612456455662903854e-01 4.141156254644801082e-01 3.435529539953015576e-01 2.497861834954524518e-01 1.381693141199480390e-01 1.972006648568972939e-02 -8.963017863249604644e-02 -1.708823965034073911e-01 -2.048473054222210155e-01 -1.757462726261034558e-01 -7.453302552798871106e-02 9.860229436715181595e-02 3.334277038351348699e-01 6.106722920746996408e-01 9.045751381910603905e-01 1.186360981071539422e+00 1.428170440305155386e+00 1.606484572345354467e+00 1.704486808854497770e+00 1.713446268809148965e+00 1.632732283534043871e+00 1.468926692449787907e+00 1.234202539158189227e+00 9.443506873515747913e-01 6.168110614299373573e-01 2.689255859814294602e-01 -8.361246338422177737e-02 -4.277011265011871899e-01 -7.531980007450018721e-01 -1.052957026424562459e+00 -1.322236530957511702e+00 -1.557823602276155572e+00 -1.757046604626772091e+00 -1.916991275062364108e+00 -2.034243113331789754e+00 -2.105080185543777738e+00 -2.126346727878143383e+00 -2.096599079027356982e+00 -2.017437393848924732e+00 -1.894127879094317457e+00 -1.735622304765642498e+00 -1.553731351041413244e+00 -1.361612138208518230e+00 -1.171844510335428025e+00 -9.945169123251405008e-01 -8.358489945543393640e-01 -6.973122196188312749e-01 -5.758071941645220848e-01 -4.644805741558000745e-01 -3.546909514833647137e-01 -2.384560337313927358e-01 -1.107264230595526311e-01 2.875785857631061454e-02 1.749552069917395813e-01 3.184191816220048321e-01 4.473699143089827079e-01 5.505656411018419183e-01 6.200857055874428037e-01 6.533744944628632201e-01 6.543099434678895099e-01 6.329001550768758033e-01 6.035807109335349363e-01 5.826560156859867945e-01 5.849820809196789595e-01 6.206658201573608258e-01 6.927486384717002066e-01 7.962377049155285880e-01 9.190096679125665524e-01 1.044311097575686187e+00
-6.911528752440356804e-01 -6.344566959421200636e-01 -5.704597783213686268e-01 -5.021673018916111841e-01 -4.334656114798327020e-01 -3.684139814170223626e-01 -3.105055593856324014e-01 -2.622021211537018948e-01 -2.246995852238067859e-01 -1.979490541173654639e-01 -1.807574983074002328e-01 -1.709259316538434825e-01 -1.653786046923526043e-01 -1.601272754658424891e-01 -1.503542385610857623e-01 -1.304681450656585417e-01 -9.438254707194326798e-02 -3.596077380673706053e-02 5.043874452767158761e-02 1.692785131408577337e-01 3.231922111597956837e-01 5.123577644386435592e-01 7.339927115154992743e-01 9.818762934191075376e-01 1.246204952309680980e+00 1.513797579102756918e+00 1.768759058021892372e+00 1.993771230806499428e+00 2.171718016485129077e+00 2.287606007658947949e+00 2.330283698072612708e+00 2.293861423340985972e+00 2.178402264334604599e+00 1.990004772990101589e+00 1.740067975444367976e+00 1.443892182417773284e+00 1.118914108416876330e+00 7.826685255840503119e-01 4.510263399401214235e-01 1.367972106941270916e-01 -1.509320602043142667e-01 -4.068985659078635519e-01 -6.291709132020922857e-01 -8.184029378278744327e-01 -9.769381022817958948e-01 -1.107935538083932636e+00 -1.214736364961590542e+00 -1.300287638965233139e+00 -1.366812768523532506e+00 -1.415620331455417436e+00 -1.447115787603705073e+00 -1.460950683767825220e+00 -1.456253470808276385e+00 -1.431964438646778026e+00 -1.387150152650128421e+00 -1.321317547217044863e+00 -1.234611440082796552e+00 -1.128074183269541564e+00 -1.003820645349638774e+00 -8.651740678618740077e-01 -7.167251981296743901e-01 -5.641946735518514888e-01 -4.141156650583761589e-01 -2.732978405816153256e-01 -1.482046869273327405e-01 -4.425865061504516418e-02 3.473975185709259061e-02 8.711708789427255462e-02 1.136105057059150769e-01 1.174160642974365620e-01 1.039357082209786953e-01 8.018387570849545842e-02 5.394170009266032600e-02 3.282481518269157045e-02 2.354311222258058389e-02 3.145540832004496690e-02 6.060931026071932071e-02 1.140188412535459439e-01 1.940222204453249943e-01 3.024619470526409004e-01
-7.601799572313406861e-01 -7.257356338474738600e-01 -6.861819841955740795e-01 -6.453194339426749915e-01 -6.070503948727034027e-01 -5.750353501773655118e-01 -5.523203637183879966e-01 -5.409410492191235598e-01 -5.415899447933915090e-01 -5.533128377665520459e-01 -5.734830632956181562e-01 -5.980188574852668415e-01 -6.218263481922384761e-01 -6.394862357270419961e-01 -6.457684022022837089e-01 -6.360342809570138645e-01 -6.062799082021386177e-01 -5.529141990159760489e-01 -4.723589489059566993e-01 -3.607586245360918098e-01 -2.139241144111247994e-01 -2.779047787935089858e-02 2.005777535814878831e-01 4.715547079119806750e-01 7.813290624955840924e-01 1.120633927760669613e+00 1.474221137966690964e+00 1.821493074275426061e+00 2.138269525056269327e+00 2.399502909929301708e+00 2.582411175739055764e+00 2.669527884258346973e+00 2.651193975756759080e+00 2.527127668271947680e+00 2.306901964302394248e+00 2.009154615361207874e+00 1.659535430098693087e+00 1.287532738924065168e+00 9.225885726776932305e-01 5.901269099675038321e-01 3.083136536879884093e-01 8.619583172365401225e-02 -7.652666302386931796e-02 -1.880129155726558421e-01 -2.617070616516952164e-01 -3.132657131194837019e-01 -3.575572441478957475e-01 -4.064247495395147403e-01 -4.672151152146087894e-01 -5.423471409142920363e-01 -6.296760337236320115e-01 -7.235302400792462674e-01 -8.160681462128465125e-01 -8.988553492412922896e-01 -9.642657985992754144e-01 -1.006572187644774630e+00 -1.022654726549410142e+00 -1.012135200044776306e+00 -9.771227160170912196e-01 -9.215688249516276187e-01 -8.505121613438996198e-01 -7.693300072014109814e-01 -6.832274576277563849e-01 -5.969262760930180711e-01 -5.145714881538862029e-01 -4.396936414833175211e-01 -3.750926118989337810e-01 -3.226728985822095996e-01 -2.831736759876183340e-01 -2.559358940206958311e-01 -2.387739598721492496e-01 -2.280817349980185649e-01 -2.191739752553890364e-01 -2.068662079905446149e-01 -1.861602113939763992e-01 -1.528924943031828854e-01 -1.042738475612353805e-01 -3.911407347336125218e-02 4.220119401913535045e-02 1.378951402974209761e-01
1.382633096529963523e-01 1.235726237503297631e-01 1.410023678207427689e-01 1.876728125043027606e-01 2.595680336290928092e-01 3.518169406317629977e-01 4.588547137335626802e-01 5.746282029056598573e-01 6.927310395787924513e-01 8.065991656447293323e-01 9.098640152711168216e-01 9.967967207651698969e-01 1.062773547143712971e+00 1.104760744190257826e+00 1.121616091680477822e+00 1.114258336023703500e+00 1.085673578436040509e+00 1.040772567402243665e+00 9.860943646415833985e-01 9.292657209221415471e-01 8.782696619685744777e-01 8.405312342322159846e-01 8.218669528953987946e-01 8.255413760978340676e-01 8.517079065502036750e-01 8.972832490519648818e-01 9.563179247145577877e-01 1.020831951085074740e+00 1.081892797936327533e+00 1.130562223551371259e+00 1.158698743357013061e+00 1.159430730011392630e+00 1.127452117287392142e+00 1.059313903498991571e+00 9.537191727282279263e-01 8.118033068901443494e-01 6.373000773297009536e-01 4.363916949944480761e-01 2.171137436234960028e-01 -1.143429387250384337e-02 -2.401520139889497529e-01 -4.608136000461559578e-01 -6.667635838637535617e-01 -8.533049123082383502e-01 -1.017788199155136075e+00 -1.159492445983649533e+00 -1.279382208287180411e+00 -1.379741968485345360e+00 -1.463730080857087668e+00 -1.534831085687201169e+00 -1.596169018369520076e+00 -1.649919550696939075e+00 -1.696704043760810299e+00 -1.735310500156241886e+00 -1.762727797825813791e+00 -1.774640348349950436e+00 -1.766319839562229932e+00 -1.733649065328794370e+00 -1.674155003507415751e+00 -1.587726068498749310e+00 -1.476808091409380408e+00 -1.345934765243591125e+00 -1.200770101662254508e+00 -1.046979100294172405e+00 -8.892143273577172158e-01 -7.305914196979133024e-01 -5.727356835241026456e-01 -4.164226027376755623e-01 -2.623563982683142504e-01 -1.119121602633151857e-01 3.245488663324456319e-02 1.672789115287473816e-01 2.884250180939051389e-01 3.917329815749360789e-01 4.736266560655002511e-01 5.317292606665752208e-01 5.654848115560099364e-01 5.765600646814288410e-01 5.690722936677379273e-01 5.495017304492643140e-01
1.013111865281461466e+00 8.894037429765319080e-01 7.727714538802437083e-01 6.712707060028398898e-01 5.912023038191216440e-01 5.367282173883781704e-01 5.098405624693416183e-01 5.104330390832064746e-01 5.364804055145224737e-01 5.843470223114773932e-01 6.491401742021104537e-01 7.252336680283532067e-01 8.068597848798146899e-01 8.886377165503148712e-01 9.659373237845081395e-01 1.035127066533950702e+00 1.093624012197037976e+00 1.139976683345473640e+00 1.173843593140319053e+00 1.195956851063687765e+00 1.208030027297927633e+00 1.212607855341652385e+00 1.212833182416645617e+00 1.212123790446659521e+00 1.213808372974406247e+00 1.220639779386421431e+00 1.234243584190738430e+00 1.254480308872649275e+00 1.278967240891694779e+00 1.302955005036610103e+00 1.319627944757504334e+00 1.320959263253578930e+00 1.298888086418805710e+00 1.246564040961154474e+00 1.159431282198448043e+00 1.035949941113098571e+00 8.779017139512383938e-01 6.903330446498854300e-01 4.811505837401913732e-01 2.603713450714973954e-01 3.911932569180285452e-02 -1.716792721890773032e-01 -3.626025016455046712e-01 -5.268269740065478768e-01 -6.607830704989567927e-01 -7.642661899688235616e-01 -8.399484476957606027e-01 -8.925126706243006192e-01 -9.276311057874220278e-01 -9.509696521048300877e-01 -9.675039286870780186e-01 -9.810766967641344483e-01 -9.943261042656890147e-01 -1.008828353678520307e+00 -1.025391099997099875e+00 -1.044291444532661650e+00 -1.065471596223335427e+00 -1.088603827590840289e+00 -1.113061674743725638e+00 -1.137878585756264327e+00 -1.161682970340757182e+00 -1.182782690281791504e+00 -1.199352121250767400e+00 -1.209693749749953584e+00 -1.212555474361063812e+00 -1.207411816703030327e+00 -1.194642430316284809e+00 -1.175484339914702581e+00 -1.151788624195096533e+00 -1.125673922394832660e+00 -1.099139306773727842e+00 -1.073720740627950532e+00 -1.050303876436743389e+00 -1.029097098084917672e+00 -1.009705702602676336e+00 -9.913375064370162359e-01 -9.730145054976239161e-01 -9.538936176233452358e-01 -9.335851742019354305e-01 -9.123930465605065709e-01
-1.911466421013291228e+00 -1.916314841395750479e+00 -1.916794300559653719e+00 -1.909710526198293845e+00 -1.891810971185992285e+00 -1.860012055134387943e+00 -1.811566303330275129e+00 -1.744315093220030866e+00 -1.656940216664690935e+00 -1.549197553995957932e+00 -1.422004110582739234e+00 -1.277349784307224345e+00 -1.117979803105982883e+00 -9.469656506923267436e-01 -7.672814046950556799e-01 -5.814583603510141696e-01 -3.915657718843642554e-01 -1.992754255912186911e-01 -6.192571475686566539e-03 1.857975341816342219e-01 3.742677948617454398e-01 5.561422301880671881e-01 7.278460755845438390e-01 8.856693531722845680e-01 1.026241780122611580e+00 1.146987188433751692e+00 1.246512204601463614e+00 1.324683482686916047e+00 1.382539547063284191e+00 1.421996875309644581e+00 1.445411369397866741e+00 1.455162110511406537e+00 1.453217711171930437e+00 1.440813742366081618e+00 1.418221068895191062e+00 1.384670927151723907e+00 1.338467515541763131e+00 1.277297500103558248e+00 1.198748560229172089e+00 1.100923001630381703e+00 9.830632969601525994e-01 8.459539386974037622e-01 6.920767116749778625e-01 5.253950995738976282e-01 3.509827855036966593e-01 1.745234793531607875e-01 1.898523646914935517e-03 -1.610782345164049056e-01 -3.088931095520984771e-01 -4.365215305137898905e-01 -5.398153663405865776e-01 -6.158650702040272540e-01 -6.633572069454433118e-01 -6.827009813151717621e-01 -6.759391808943921998e-01 -6.463678942011863438e-01 -5.981198633464872572e-01 -5.358081234102818335e-01 -4.642452844686322799e-01 -3.883392687834067991e-01 -3.128468921630594424e-01 -2.420751340300985877e-01 -1.794536865419733840e-01 -1.271173931262724321e-01 -8.554358266751516116e-02 -5.345629040223560946e-02 -2.792357390764826572e-02 -4.681659287769874243e-03 2.134487079806892534e-02 5.541578921715132472e-02 1.021897175334071789e-01 1.649434297870466248e-01 2.448710171655863466e-01 3.407502869742626284e-01 4.489731857685129723e-01 5.640646961462366660e-01 6.795218890973873105e-01 7.887396769937042862e-01 8.858252658561786008e-01 9.661992580496614469e-01
-6.849302540896259339e-01 -5.945234457394057426e-01 -4.904246696722994181e-01 -3.784048327512157250e-01 -2.650232136105004077e-01 -1.565607434326058700e-01 -5.814786882040354210e-02 2.667112779904430228e-02 9.613029921152388413e-02 1.502918102525825639e-01 1.910434540524904579e-01 2.220224205521540428e-01 2.483835682301963055e-01 2.762991191451924511e-01 3.120473198328065911e-01 3.608891017541808188e-01 4.259324344917275740e-01 5.074927142293832460e-01 6.032261162751196837e-01 7.089329133363727609e-01 8.199561786417443043e-01 9.325153394274873220e-01 1.044465089828946480e+00 1.155438268134702184e+00 1.266152005463813790e+00 1.377366603440340231e+00 1.488834215951536644e+00 1.598481119496192315e+00 1.701859953790499924e+00 1.792072238269368123e+00 1.859943835001059531e+00 1.894820584140508801e+00 1.885894904813949946e+00 1.823934117297949742e+00 1.703376627462398263e+00 1.524006410909193088e+00 1.291957931632117917e+00 1.019426603160910716e+00 7.232610129260660381e-01 4.225421810445613158e-01 1.357751334185978154e-01 -1.217652736018269705e-01 -3.399458238944659816e-01 -5.146434400497426065e-01 -6.475575821528236631e-01 -7.450969970716223578e-01 -8.167919739268468815e-01 -8.734203422683683993e-01 -9.252934707336218922e-01 -9.807206691123062647e-01 -1.044844117463771704e+00 -1.118892909507262168e+00 -1.199962496567269721e+00 -1.281408316778316125e+00 -1.353886566316755191e+00 -1.406760210926081278e+00 -1.429741406308577822e+00 -1.414321992027709252e+00 -1.354846365607754954e+00 -1.249199930643479117e+00 -1.099189151018869381e+00 -9.106544841370269872e-01 -6.934326626322051546e-01 -4.609810253738557129e-01 -2.295870675620448609e-01 -1.703380351524049971e-02 1.591684021386130243e-01 2.836600911248816637e-01 3.449517227938466712e-01 3.365528084188446067e-01 2.575105942287396754e-01 1.121886658018494132e-01 -9.037659187524491045e-02 -3.375093267326470525e-01 -6.141065497718110056e-01 -9.040227606609690936e-01 -1.191596482308565408e+00 -1.463048765485048586e+00 -1.707759646407785992e+00 -1.919061807365525452e+00
-5.413954478834572814e-01 -6.295870355158119658e-01 -7.056972964610930266e-01 -7.750994875045279509e-01 -8.436644578778568215e-01 -9.163762846854218713e-01 -9.962491031478141190e-01 -1.083616294681325476e+00 -1.176122685077166219e+00 -1.269055290278500836e+00 -1.356053893510985375e+00 -1.429855018108824760e+00 -1.483076299546201904e+00 -1.508767723387711035e+00 -1.500960179888215285e+00 -1.455000269409949976e+00 -1.367799757055015331e+00 -1.238027616355263927e+00 -1.066144922210115586e+00 -8.544622656043254771e-01 -6.071042198911789090e-01 -3.299805542553648219e-01 -3.067662308201854482e-02 2.816943333473598265e-01 5.968111395068326219e-01 9.034997416467691611e-01 1.190143919738161804e+00 1.445116639476646370e+00 1.657336438506413323e+00 1.817019930812040940e+00 1.916602642042886995e+00 1.951769395426130815e+00 1.922320380717823074e+00 1.832517115469025182e+00 1.690821354279442579e+00 1.508958481408765540e+00 1.300695945314613189e+00 1.080478510528014802e+00 8.621275110622137472e-01 6.576196347916367646e-01 4.759527627832499941e-01 3.222127909320410821e-01 1.969542940997715541e-01 9.633178683783499840e-02 1.288185416733948242e-02 -6.285620676715987509e-02 -1.404676162200806655e-01 -2.276837521754749849e-01 -3.288844717931308503e-01 -4.442427665420107807e-01 -5.696701998901128050e-01 -6.974714472243944696e-01 -8.175585387913966162e-01 -9.191167025783754108e-01 -9.921789776771747782e-01 -1.029154951549990260e+00 -1.025768680755777318e+00 -9.815974882184719252e-01 -8.998634062421736468e-01 -7.866984345407965762e-01 -6.499117773997838965e-01 -4.976473112239604424e-01 -3.371105580499638155e-01 -1.737062178899643761e-01 -1.092153309871759723e-02 1.492291330061206456e-01 3.053113453696010837e-01 4.555340891091717026e-01 5.970663906085781347e-01 7.258572696203420271e-01 8.369196659670236071e-01 9.249863618462068615e-01 9.853138185742690291e-01 1.014454308579694208e+00 1.010887434478680236e+00 9.754010958837674439e-01 9.111189403365306250e-01 8.232405171773491404e-01 7.183775204236910739e-01 6.037192701710170084e-01
7.526641533259658123e-01 6.951500398643906120e-01 6.171220959001748607e-01 5.219515320890261156e-01 4.145555425680675365e-01 3.015713719394008674e-01 1.915308489510705314e-01 9.481377300834685495e-02 2.300043734079518232e-02 -1.246984080732804756e-02 -2.032716065225461267e-03 5.976768641715303476e-02 1.727450114185200836e-01 3.301282690816546572e-01 5.189508343765044662e-01 7.216693396040227970e-01 9.187592502716975806e-01 1.091767061673649453e+00 1.226364930522443331e+00 1.314710272274880909e+00 1.356621298803623477e+00 1.359542133586303825e+00 1.336906176862178164e+00 1.305624481944349657e+00 1.282803283632808045e+00 1.282339863010638847e+00 1.311955251239940390e+00 1.371411482117415703e+00 1.452219991712082381e+00 1.539049247129891995e+00 1.612623651768546384e+00 1.653368921422032622e+00 1.645067610355761545e+00 1.577512803934847163e+00 1.447808524920070505e+00 1.260187388690392485e+00 1.024714364880191964e+00 7.553097882937147567e-01 4.676080564342254275e-01 1.769815001208561167e-01 -1.031738420961183511e-01 -3.626080605286565728e-01 -5.948310932498311887e-01 -7.969810317510215292e-01 -9.689678582821109609e-01 -1.112356976841465173e+00 -1.229064617510718715e+00 -1.320493625810798433e+00 -1.387341155611328647e+00 -1.429936161879073575e+00 -1.448913410653078326e+00 -1.445842437686833293e+00 -1.423555200644834429e+00 -1.386043493196632781e+00 -1.338092684518350284e+00 -1.284622150545250863e+00 -1.230138070755401714e+00 -1.178212566039635423e+00 -1.131093133671983830e+00 -1.089515619670210045e+00 -1.052818176578161458e+00 -1.019278524387744911e+00 -9.866278147681287747e-01 -9.526290598584518099e-01 -9.155219007842525514e-01 -8.742234800084512925e-01 -8.282418928529670099e-01 -7.776256569122664830e-01 -7.228017963274397939e-01 -6.646544462717470791e-01 -6.046193657035919822e-01 -5.447401125982823666e-01 -4.875331520945022090e-01 -4.356587365494370423e-01 -3.915319761158732037e-01 -3.569837825620522653e-01 -3.331007684830561422e-01 -3.201244890509080676e-01 -3.175501685716198286e-01 -3.243272231928417404e-01
9.392804056011571090e-01 8.042640034794239501e-01 6.756498639978697485e-01 5.576875902143054731e-01 4.532707709757090586e-01 3.635123444799110981e-01 2.874003352274989154e-01 2.215477359555444170e-01 1.604892770953925407e-01 9.779107858416087595e-02 2.748334649211391784e-02 -5.403980300137652126e-02 -1.466909036614832684e-01 -2.460284081252427646e-01 -3.436772810373044384e-01 -4.284411337634426720e-01 -4.880427595312263334e-01 -5.108076202443104785e-01 -4.871497316403017308e-01 -4.108508402388610370e-01 -2.796647549201051741e-01 -9.592238751858934986e-02 1.334478179880559945e-01 3.971205487795768652e-01 6.801918266408690794e-01 9.654406835812066046e-01 1.235090195937595947e+00 1.472785767938885160e+00 1.665470442519230820e+00 1.804622028087109920e+00 1.886661776419859216e+00 1.912515305914226138e+00 1.886340690794043429e+00 1.813916980288547975e+00 1.701192138073797988e+00 1.553095791074678100e+00 1.373076741918873633e+00 1.163226284424609513e+00 9.248753528125436274e-01 6.595254478784277063e-01 3.697895417922059114e-01 6.033602015767867977e-02 -2.615747700892281924e-01 -5.858086461113486410e-01 -8.998344812278012972e-01 -1.189501827924702937e+00 -1.440620935025323401e+00 -1.640756760557659621e+00 -1.781125922998762157e+00 -1.858055925583731227e+00 -1.873880162763370993e+00 -1.836705231163615393e+00 -1.759067107969731980e+00 -1.655750977220292075e+00 -1.540916638461454991e+00 -1.425668277505472314e+00 -1.316135575183428719e+00 -1.213061300136965448e+00 -1.112796884198922864e+00 -1.009428883249248621e+00 -8.972426552698627988e-01 -7.729586423093208758e-01 -6.369897869628982079e-01 -4.935731389552591719e-01 -3.500463719075576630e-01 -2.152952096151775629e-01 -9.818482246256907131e-02 -5.987936895551692826e-03 5.702728206439002662e-02 9.062578720166752921e-02 9.926427978727977997e-02 9.205094245293227173e-02 8.191585171802272247e-02 8.390329600461464421e-02 1.129335669134963888e-01 1.811833465465100546e-01 2.959209154160854505e-01 4.582052301792031157e-01 6.628077148022328835e-01 8.993481472199744697e-01
-7.928975116458034655e-01 -9.400634549857636024e-01 -1.040584314851942693e+00 -1.090245763053022898e+00 -1.088146131544976303e+00 -1.037446481438418777e+00 -9.453184787212193241e-01 -8.221880162538521830e-01 -6.803189704079750655e-01 -5.321024007327684879e-01 -3.883508169137326327e-01 -2.567482338322744639e-01 -1.410751880816675519e-01 -4.105645316860431077e-02 4.702371496675324808e-02 1.291794742044518607e-01 2.122824093781944810e-01 3.026090944444003172e-01 4.045503202896428840e-01 5.198023661928474759e-01 6.470657852452612602e-01 7.823124326170500797e-01 9.195710702911537027e-01 1.052004328860553395e+00 1.173111652287386786e+00 1.277789366210543287e+00 1.363163217103787961e+00 1.428873951086683247e+00 1.476760817403670378e+00 1.509868390943006400e+00 1.530936049912922980e+00 1.540780962077126892e+00 1.537232061103930736e+00 1.514917595118717708e+00 1.466148591540640256e+00 1.382662195589921650e+00 1.257604361900435563e+00 1.087234678063959459e+00 8.720393129399239829e-01 6.170514977568722914e-01 3.315818247726163293e-01 2.850718935813714022e-02 -2.768699775666039753e-01 -5.683693972810180961e-01 -8.308290014504652321e-01 -1.052021252352156822e+00 -1.224323774193693204e+00 -1.345594515585737394e+00 -1.419014492144858419e+00 -1.451888534488291471e+00 -1.453766721194802658e+00 -1.434437299656206699e+00 -1.402338751001246608e+00 -1.363575423928264918e+00 -1.321750722173476333e+00 -1.278381454483299429e+00 -1.233444188536110486e+00 -1.185887760066413721e+00 -1.133962083720408076e+00 -1.075330498743096053e+00 -1.007155534381355189e+00 -9.263043888651492086e-01 -8.298092001652063177e-01 -7.155237128606896091e-01 -5.828020973018805950e-01 -4.330724051333764146e-01 -2.700406569909968302e-01 -9.931449467611741522e-02 7.250503393006572928e-02 2.390311065954605352e-01 3.952350618888803568e-01 5.381897536541760951e-01 6.672065408303390344e-01 7.832835090694972857e-01 8.881894452286569486e-01 9.836889757104525511e-01 1.071053419982108679e+00 1.150901578930923375e+00 1.223207976769363547e+00 1.287193440322405236e+00
-1.184223622680317556e+00 -1.194884661084630428e+00 -1.198017752563951266e+00 -1.192203795242072095e+00 -1.176026233799457144e+00 -1.148174342355126498e+00 -1.107587025765474742e+00 -1.053642845919338100e+00 -9.862999728826871149e-01 -9.061566884595447791e-01 -8.143460513404573442e-01 -7.122874546864739198e-01 -6.013645522342881966e-01 -4.826242795458932644e-01 -3.566402490671871095e-01 -2.235177855372333100e-01 -8.309155867981482535e-02 6.480489913169268368e-02 2.200170713727109262e-01 3.817713999070127540e-01 5.484760084544773040e-01 7.176102112502263930e-01 8.858064234146038052e-01 1.049072514654579624e+00 1.203242792576284081e+00 1.344439758044788213e+00 1.469487540444958995e+00 1.576148792820729172e+00 1.663140937829940436e+00 1.729997028433416517e+00 1.776812264915176076e+00 1.803998260909840168e+00 1.812091762207020063e+00 1.801611143920814673e+00 1.772895973248659773e+00 1.726017923115064079e+00 1.660750384818349357e+00 1.576671390517613736e+00 1.473418208090949477e+00 1.351036922542020902e+00 1.210326849730772869e+00 1.053033237467627670e+00 8.818347148342674524e-01 7.001348114611716245e-01 5.117640749973872971e-01 3.206726975346108066e-01 1.306930535869963994e-01 -5.457142022803052051e-02 -2.318240897740168893e-01 -3.980932188254256432e-01 -5.507254016428992927e-01 -6.873735775374656409e-01 -8.059571590662731877e-01 -9.047405519114585237e-01 -9.824129863782569139e-01 -1.038316631945976010e+00 -1.072633903218608964e+00 -1.086582434270455533e+00 -1.082363569395842440e+00 -1.062919111728419352e+00 -1.031545104145587421e+00 -9.913777121516188506e-01 -9.450403392348052378e-01 -8.943642055936057433e-01 -8.404551851396423467e-01 -7.838445971017155012e-01 -7.247707964606777686e-01 -6.633653656505225094e-01 -5.998026988811474558e-01 -5.343739353154303151e-01 -4.675116727498685454e-01 -3.999291733971472307e-01 -3.327379589285962003e-01 -2.675214337029711009e-01 -2.062156014467777798e-01 -1.507839339714180105e-01 -1.028035701595009649e-01 -6.307274009498235745e-02 -3.147927679792912603e-02 -7.180823542738498481e-03
-5.065420315195110490e-01 -6.179681900151569041e-01 -7.385589560840158940e-01 -8.649197453285805137e-01 -9.927696073316421010e-01 -1.116945719160315376e+00 -1.231707897576666877e+00 -1.331262467008496930e+00 -1.410260973689162256e+00 -1.464196524508902142e+00 -1.489624430619313378e+00 -1.484296439469524165e+00 -1.447339936439085539e+00 -1.379366821645624297e+00 -1.282562445071659507e+00 -1.160320274752752567e+00 -1.016503536576444988e+00 -8.545584934043026770e-01 -6.767484422745522199e-01 -4.837706212047478416e-01 -2.749896681061042014e-01 -4.919424467203657031e-02 1.943663173802915034e-01 4.549700277283128536e-01 7.297311945076824236e-01 1.013135981257577756e+00 1.296888365094978290e+00 1.570095180141389823e+00 1.819752258206120965e+00 2.031607662929674873e+00 2.191515231215047432e+00 2.287150401924705534e+00 2.309789010514610830e+00 2.255922636112828616e+00 2.128196243957166889e+00 1.935369283013435471e+00 1.691377617256806243e+00 1.413513246637206899e+00 1.120308701653810690e+00 8.294138580926739834e-01 5.559616272770204759e-01 3.114178341602938938e-01 1.031177083718487625e-01 -6.580876038492272651e-02 -1.960784597552658604e-01 -2.915158320675661496e-01 -3.580403071212185373e-01 -4.024545437238581935e-01 -4.313849067627613110e-01 -4.504341110824099936e-01 -4.638931795579197548e-01 -4.748322320397878049e-01 -4.854122596331039152e-01 -4.971139982446593497e-01 -5.106158277822215874e-01 -5.254535137790287136e-01 -5.397292703346749931e-01 -5.501178666464967559e-01 -5.523604994606728935e-01 -5.421425731374782675e-01 -5.160724782067109828e-01 -4.723489104943408567e-01 -4.110060960356686777e-01 -3.337165793356218768e-01 -2.435420529841033632e-01 -1.446270401856834531e-01 -4.213569657103814758e-02 5.777749665582902761e-02 1.483356027365897167e-01 2.228696159610469851e-01 2.759685495528503840e-01 3.047692506399256596e-01 3.099531866072882669e-01 2.960116178522271269e-01 2.706928759761712544e-01 2.437648679053518452e-01 2.254239297283805454e-01 2.248502018258505541e-01 2.490613978940423301e-01 3.021654810167626048e-01
-8.955763706823030024e-01 -9.250678748618371694e-01 -9.437025818010063016e-01 -9.458705439396278836e-01 -9.271872622293918509e-01 -8.855294673937069705e-01 -8.214936956731876405e-01 -7.383319067623148602e-01 -6.414216953445385228e-01 -5.376052149899840371e-01 -4.341834227640221644e-01 -3.380588741663076990e-01 -2.546638568501697897e-01 -1.869882439170201527e-01 -1.348327484960793743e-01 -9.455792579291656674e-02 -5.943022501046076045e-02 -2.070655289107068558e-02 3.099019058564117524e-02 1.041642454088884256e-01 2.051165798539064389e-01 3.373143541851502669e-01 5.010057359125614784e-01 6.933104767420187331e-01 9.084693150608516010e-01 1.138128868076698996e+00 1.371960308625053138e+00 1.598577223296577587e+00 1.806567676649514897e+00 1.985492345485016852e+00 2.126574359513438761e+00 2.222725022449433929e+00 2.268241287248483395e+00 2.258470596894739835e+00 2.189732720383991360e+00 2.059996603585501074e+00 1.869756558343186992e+00 1.622961272567958746e+00 1.327276713327203428e+00 9.938207067365152358e-01 6.361796134486410459e-01 2.693011682945219976e-01 -9.152262516476469822e-02 -4.314017094046061485e-01 -7.362374567338253462e-01 -9.933428260334846716e-01 -1.192048756599719983e+00 -1.324806996478093080e+00 -1.388061701432505846e+00 -1.383037592956758655e+00 -1.315801778861196203e+00 -1.196727458494175389e+00 -1.039212063008201792e+00 -8.580050590659665799e-01 -6.677277409551862775e-01 -4.815075868876155796e-01 -3.103216587132434090e-01 -1.626280792339243331e-01 -4.437973596551626765e-02 4.090178056051534117e-02 9.210111364678806589e-02 1.105807080015328570e-01 1.001089419003667047e-01 6.636541572279697210e-02 1.624036892331671977e-02 -4.333357675173377110e-02 -1.064880462015912188e-01 -1.692205740943650838e-01 -2.297152732118729057e-01 -2.880183085471786364e-01 -3.453756673592234816e-01 -4.035855985643425070e-01 -4.645738982203803102e-01 -5.301518200323761532e-01 -6.020256700378255887e-01 -6.816764295086856773e-01 -7.700418779071513953e-01 -8.670140164079543910e-01 -9.709348015855708836e-01 -1.078297423445809367e+00
-8.043119417797699455e-01 -8.119414495607586435e-01 -8.148197799682492803e-01 -8.146408856502166396e-01 -8.129655557994537318e-01 -8.110655597999718580e-01 -8.098553505469564540e-01 -8.098998486764988902e-01 -8.114560596029763984e-01 -8.144787431301517833e-01 -8.186287507763948534e-01 -8.232470036129287960e-01 -8.272833147482314686e-01 -8.292001584338319908e-01 -8.268033827095214727e-01 -8.169784290530432980e-01 -7.954329122481186287e-01 -7.565210784410209000e-01 -6.932610528535647632e-01 -5.977695854430227218e-01 -4.621153389344643814e-01 -2.796058277876880549e-01 -4.632936596631501841e-02 2.373526926757005551e-01 5.656736611877091203e-01 9.269461506545417784e-01 1.303900693988472748e+00 1.674887007557999796e+00 2.015777795575738107e+00 2.302424058859034339e+00 2.513293885085580381e+00 2.631988010351336005e+00 2.649278485529101168e+00 2.564382375907333866e+00 2.385268301780123945e+00 2.127859942080180478e+00 1.814238136791164191e+00 1.470033303962281712e+00 1.121427888996147981e+00 7.921978966816862755e-01 5.012721006430254089e-01 2.611686086147413932e-01 7.744805774903633366e-02 -5.082494073299857057e-02 -1.298898248732998917e-01 -1.696573696149508981e-01 -1.819816313988174006e-01 -1.790599641074739901e-01 -1.721263501144662811e-01 -1.704074628950348336e-01 -1.804330090834022904e-01 -2.057020892679613522e-01 -2.466950681800641754e-01 -3.012718428867985354e-01 -3.653548109516397413e-01 -4.337810146666214450e-01 -5.011548070890624595e-01 -5.625887702678572522e-01 -6.142051294379073934e-01 -6.534625340500731516e-01 -6.792526661585169823e-01 -6.917991838599887311e-01 -6.924503264709200856e-01 -6.833292325755009333e-01 -6.669428089468384391e-01 -6.457702141073572433e-01 -6.218611819777898342e-01 -5.964827675599403412e-01 -5.698273407530259904e-01 -5.408669837503781164e-01 -5.073912771340546302e-01 -4.663339369436200199e-01 -4.143387058432915215e-01 -3.485607494866274636e-01 -2.674812120820686534e-01 -1.715415579849234595e-01 -6.346425727765354907e-02 5.189584196114988696e-02 1.681055759721134246e-01 2.780819254498672066e-01
-1.434145471265067417e+00 -1.450391250860302295e+00 -1.463094803889475992e+00 -1.471530000828491946e+00 -1.474554391155471489e+00 -1.470410103069930807e+00 -1.456884806405759569e+00 -1.431633135635407061e+00 -1.392679241861465300e+00 -1.338873160000420226e+00 -1.270107933250949950e+00 -1.187296490758009915e+00 -1.092083126336639953e+00 -9.864269333936671602e-01 -8.720968416463900086e-01 -7.501949401420721086e-01 -6.207777648627940126e-01 -4.827309155186663703e-01 -3.339610199489982389e-01 -1.719510788300528947e-01 5.384150750374136832e-03 1.988098578728918209e-01 4.071231403141864491e-01 6.269615959009834372e-01 8.530519196973039842e-01 1.078707060671846740e+00 1.296417063637714806e+00 1.498239366227887004e+00 1.676182329623512546e+00 1.822668595560202442e+00 1.931230595056708799e+00 1.997384793194785901e+00 2.019387459814248054e+00 1.998506365375972260e+00 1.938648414822176980e+00 1.845387716455449301e+00 1.724825345809961163e+00 1.582775693324101507e+00 1.424466810787561322e+00 1.254734304542482803e+00 1.078336837687707161e+00 9.000386910892179682e-01 7.242282757210718458e-01 5.543144605777297063e-01 3.922125889311546820e-01 2.383650011727320439e-01 9.236591129882949780e-02 -4.605812819132795721e-02 -1.761374440189643897e-01 -2.955567484484595830e-01 -4.006663670016334389e-01 -4.871935647401973712e-01 -5.512027515879708295e-01 -5.899652039599437847e-01 -6.025698048624120728e-01 -5.902354887292975416e-01 -5.564128387402403897e-01 -5.066147506499720787e-01 -4.480078087648118323e-01 -3.887420288810558566e-01 -3.368836341837679327e-01 -2.992736108098169590e-01 -2.803142893022473880e-01 -2.811318416975180368e-01 -2.992485271872149521e-01 -3.288971025609321863e-01 -3.618727406058444562e-01 -3.888374568376772311e-01 -4.007929836003242818e-01 -3.905582374534040113e-01 -3.540344069872026767e-01 -2.909842474555098257e-01 -2.053591548985836401e-01 -1.049521719408338938e-01 -3.939381265900139518e-04 9.638381064323263414e-02 1.739688997590778941e-01 2.233061422726153045e-01 2.391883467984362022e-01 2.211191364916449409e-01
-1.828704627587553810e+00 -1.796331468412824206e+00 -1.730629483530873758e+00 -1.634053935887352482e+00 -1.510681971933255596e+00 -1.365787962003852885e+00 -1.205268200485584584e+00 -1.035111597699792885e+00 -8.608942139900538359e-01 -6.875026709959877191e-01 -5.190140616884131308e-01 -3.586940504857455414e-01 -2.090501379387346703e-01 -7.180822859470109565e-02 5.216173550068939346e-02 1.628932327072961372e-01 2.613344047165855888e-01 3.492366590675831106e-01 4.289559756219675779e-01 5.032341665267706654e-01 5.750142954373393955e-01 6.472921600427490318e-01 7.229566694729638865e-01 8.045013597919996595e-01 8.935870091843199914e-01 9.905126570901048311e-01 1.093693629252490140e+00 1.199324074204700219e+00 1.301334929407957253e+00 1.391788769387197533e+00 1.461578451624761410e+00 1.501478736224562072e+00 1.503303387044329087e+00 1.461108490426744622e+00 1.372211706771522488e+00 1.237874822839518441e+00 1.063491313599597143e+00 8.581798884641970160e-01 6.337548021024057565e-01 4.031681242250817476e-01 1.787032011651874808e-01 -2.981555558532500427e-02 -2.163391560304614436e-01 -3.792099024342201474e-01 -5.209035069077505575e-01 -6.469428687723219884e-01 -7.642926818164634817e-01 -8.795357910277720181e-01 -9.971873517345276605e-01 -1.118436110587426091e+00 -1.240490099900976917e+00 -1.356635372402312800e+00 -1.456991565919866449e+00 -1.529918336774122700e+00 -1.563841412497346761e+00 -1.549222189844192243e+00 -1.480229304448201555e+00 -1.355842004819728164e+00 -1.180123874186252531e+00 -9.617136686552684166e-01 -7.126410181727416138e-01 -4.468106679696636774e-01 -1.784725417850285267e-01 7.913597150493145715e-02 3.147770313840295708e-01 5.198284926175115173e-01 6.885057237481606585e-01 8.178387434555458579e-01 9.074649702176651456e-01 9.593163361561121150e-01 9.772399998716806424e-01 9.666238235038693283e-01 9.339416138037160975e-01 8.862703564655902699e-01 8.307331028187546762e-01 7.739490473740445742e-01 7.215529267592402096e-01 6.778514836125768550e-01 6.455765532324426736e-01 6.258467650802120863e-01
-6.679069350728555898e-01 -7.588505583154158129e-01 -8.467787728592706120e-01 -9.288671811001713019e-01 -1.001621439378878931e+00 -1.061151966105769562e+00 -1.103630460437977412e+00 -1.125725863011922900e+00 -1.125079266418059998e+00 -1.100659522079264541e+00 -1.052953332192812841e+00 -9.838781744922245887e-01 -8.964336385747113667e-01 -7.941538751376953087e-01 -6.804044093149670402e-01 -5.578575551606811400e-01 -4.280704865249597701e-01 -2.915515043698158615e-01 -1.479714805819594692e-01 3.391154504398020703e-03 1.632968140664379231e-01 3.322242160332011807e-01 5.102518554397448280e-01 6.969830368892313555e-01 8.913973991437320610e-01 1.091574592103353281e+00 1.294231838607284413e+00 1.494337940225235029e+00 1.684814985844800939e+00 1.856699669250184925e+00 1.999668848160611523e+00 2.103101271226345048e+00 2.157239634296424402e+00 2.154406856824573779e+00 2.089912413834812632e+00 1.962710274394151577e+00 1.775569509129950374e+00 1.535000109566360571e+00 1.250864061174695063e+00 9.357540628732076149e-01 6.040824419508219467e-01 2.709414609528478790e-01 -4.912816414584929292e-02 -3.433648761411140504e-01 -6.017247501201079540e-01 -8.174704038870760359e-01 -9.871783370702915672e-01 -1.110368934369784455e+00 -1.188827202220186896e+00 -1.225975635564112931e+00 -1.226315456363957113e+00 -1.195270739927574599e+00 -1.139138937456059875e+00 -1.065026238842293305e+00 -9.805505297949193011e-01 -8.932155688707852370e-01 -8.094490162056049432e-01 -7.336330334647507279e-01 -6.674051553045082796e-01 -6.094622812264545164e-01 -5.560121071719965613e-01 -5.016494964860142014e-01 -4.406201922948994043e-01 -3.680819310065945316e-01 -2.811987458762398306e-01 -1.798139355821285201e-01 -6.669739311083416888e-02 5.265489624562204318e-02 1.707950745341628995e-01 2.794275578303107022e-01 3.707060534132168850e-01 4.385166515684046917e-01 4.795442595998998803e-01 4.938447675875115017e-01 4.848724852667157248e-01 4.588547669688707864e-01 4.236375874903806071e-01 3.872984438240489879e-01 3.566208633990943233e-01 3.358976294129263906e-01
-2.110073099202836477e+00 -2.152615706110600602e+00 -2.184272274140876213e+00 -2.194638391460571825e+00 -2.173707623713062365e+00 -2.113612754936954108e+00 -2.009985433849133862e+00 -1.862718571338992879e+00 -1.676239763706090624e+00 -1.459160442845999217e+00 -1.223425315895534382e+00 -9.830396022336410633e-01 -7.525323995631515439e-01 -5.451575755180445571e-01 -3.712039874994545463e-01 -2.366765975382047194e-01 -1.425947523392642746e-01 -8.491834994722735619e-02 -5.512240312833513456e-02 -4.123994551345534776e-02 -2.920063804964055307e-02 -4.419084504860992628e-03 4.653062506039038621e-02 1.340763331132013847e-01 2.638771518358865031e-01 4.355194559429642620e-01 6.420279835675477553e-01 8.703384624075483078e-01 1.102906072297826778e+00 1.320031098911330192e+00 1.502450203283668628e+00 1.633721798954881121e+00 1.702007357182797609e+00 1.701108507636657885e+00 1.630819157807290143e+00 1.496565991273315799e+00 1.308599974796904153e+00 1.080747105528794494e+00 8.288989451408604880e-01 5.693057407509500845e-01 3.168954151150503162e-01 8.395427824170398345e-02 -1.208213627049243150e-01 -2.925347592326126844e-01 -4.296662288714506728e-01 -5.330795566644701555e-01 -6.049263651210559090e-01 -6.475093197862754613e-01 -6.625477706577376225e-01 -6.508026170776407549e-01 -6.120829623950262421e-01 -5.456406944171983131e-01 -4.506989776053901275e-01 -3.272047876848198089e-01 -1.766869879577813995e-01 -2.951151441495415695e-03 1.874325139306298182e-01 3.850097299010281082e-01 5.777064968591106853e-01 7.516518119694508560e-01 8.923397944454358743e-01 9.862981836666357971e-01 1.023031093076759435e+00 9.970824187319358156e-01 9.097592320669953825e-01 7.699717882610748187e-01 5.938414529473494685e-01 4.028100460801656291e-01 2.207220221823434636e-01 7.015568228958046770e-02 -3.086549319987446152e-02 -7.142228081542854878e-02 -4.886605848454744772e-02 3.132282139671423160e-02 1.568224416844455071e-01 3.104929678413124727e-01 4.728160672090309102e-01 6.244282852638864956e-01 7.484349086672834606e-01 8.323506698329066200e-01
-1.860637410919414370e+00 -1.822982234969537041e+00 -1.748512181978076452e+00 -1.638099176119396372e+00 -1.496257136791162345e+00 -1.330054907191002167e+00 -1.147612862489187924e+00 -9.566342158731643286e-01 -7.632531655798666659e-01 -5.714775582545830179e-01 -3.832271911015003307e-01 -1.988905748958734732e-01 -1.826756472153904728e-02 1.584475974676732846e-01 3.296852987494411358e-01 4.920137170304089147e-01 6.402121530690770834e-01 7.680790781512477627e-01 8.698528839251437050e-01 9.417574851212362486e-01 9.832772877729306638e-01 9.977507131191248879e-01 9.921472751833410042e-01 9.760739529356082800e-01 9.604006219095829744e-01 9.556367661960887272e-01 9.702117221980001149e-01 1.008937208258382956e+00 1.071705786671778515e+00 1.152830076948668347e+00 1.241332890199112970e+00 1.322341263323728811e+00 1.379325707715018501e+00 1.396822688598919004e+00 1.362950133922571583e+00 1.271087080562804061e+00 1.120661467411600665e+00 9.168597516775888190e-01 6.697528931144088871e-01 3.928970200030103554e-01 1.017373671789183059e-01 -1.880375983242882354e-01 -4.620784344546972067e-01 -7.085920602927356926e-01 -9.191989071215692642e-01 -1.088985651525536724e+00 -1.216098083921717254e+00 -1.300833694019002618e+00 -1.344682266622784228e+00 -1.349398041739844345e+00 -1.316365113811856391e+00 -1.246380903796276751e+00 -1.139754807644755230e+00 -9.968330557394364799e-01 -8.187113396278086208e-01 -6.080799970624721773e-01 -3.699133926229998259e-01 -1.118339929233432284e-01 1.559493672242574513e-01 4.211127961918101903e-01 6.699923417169443285e-01 8.885927761996564866e-01 1.063681996923419026e+00 1.183859232319326882e+00 1.240663490469196217e+00 1.229393354676886929e+00 1.149729811820802361e+00 1.005861563776937251e+00 8.062313922154314971e-01 5.628896174775628314e-01 2.906121785635228938e-01 5.777573385653322902e-03 -2.747692771147240975e-01 -5.348946332445407847e-01 -7.604564258050818815e-01 -9.403389642572898000e-01 -1.067369573694627372e+00 -1.138715538994535148e+00 -1.155999776177492944e+00 -1.124907669953065792e+00
-1.783491856686916899e+00 -1.723937479869416700e+00 -1.657823609145828714e+00 -1.583628920561554798e+00 -1.500353229618035522e+00 -1.407896726419987976e+00 -1.307203539336271980e+00 -1.200172245162223872e+00 -1.089356629234222718e+00 -9.774588909926433811e-01 -8.667418384343921200e-01 -7.584886838067914638e-01 -6.525817916156517740e-01 -5.473796506039387832e-01 -4.399014721579516118e-01 -3.263548640130635725e-01 -2.029471306786442553e-01 -6.680584601594267979e-02 8.314658439664575351e-02 2.456871477849406626e-01 4.172582981273949554e-01 5.925056159094830299e-01 7.652651797634110187e-01 9.297436237014911065e-01 1.081480132296382068e+00 1.217915867781933725e+00 1.338424577969425489e+00 1.443776384544412039e+00 1.535328623623101851e+00 1.613999554342882892e+00 1.679383375029430692e+00 1.729146341676888632e+00 1.758926438387191427e+00 1.762790968048665086e+00 1.734175251071107482e+00 1.667094046625332782e+00 1.557287147811424299e+00 1.403122353165690006e+00 1.206014276675662300e+00 9.704580501932151826e-01 7.036954076865380436e-01 4.151826949739416683e-01 1.158551896167289708e-01 -1.827057080687255475e-01 -4.691139975774522575e-01 -7.328403007359797217e-01 -9.645696960095849759e-01 -1.156278408895589527e+00 -1.301144859638118767e+00 -1.393507961975814391e+00 -1.429154457950339685e+00 -1.406000042913009063e+00 -1.324996142406578148e+00 -1.190899007682097999e+00 -1.012578158037454656e+00 -8.027560304396949009e-01 -5.770192343251215883e-01 -3.523415126073061177e-01 -1.453323609041189124e-01 2.952990612887541194e-02 1.615847284582134225e-01 2.451968143152269408e-01 2.804679200333781708e-01 2.730483853411197481e-01 2.331436990124154951e-01 1.737971555944032298e-01 1.087866026436161010e-01 5.057612619639894475e-02 8.788845411372094366e-03 -1.058068043348072730e-02 -5.264019643858070148e-03 2.390747833171058198e-02 7.392930970663842694e-02 1.407269709435527427e-01 2.201456698138549994e-01 3.087444021489222368e-01 4.042318988968309768e-01 5.056064198595415782e-01 6.129321091836967828e-01 7.267994113747308083e-01
-1.158940622648061414e+00 -1.154387512398145965e+00 -1.141761374542391572e+00 -1.119094749389951682e+00 -1.084013166078014789e+00 -1.034013468427355198e+00 -9.668192789476036664e-01 -8.807941090445534638e-01 -7.752828270954007506e-01 -6.507819927989823006e-01 -5.089998001482165524e-01 -3.528228224097833543e-01 -1.862266773069931325e-01 -1.415029328754865458e-02 1.576835892744438694e-01 3.231155446895976335e-01 4.760793321129483391e-01 6.112924840402055304e-01 7.249772289075802068e-01 8.154383395521429545e-01 8.833174841946853650e-01 9.314758446607507292e-01 9.645424398846469405e-01 9.881976543865608198e-01 1.008379871182073728e+00 1.030459281623971712e+00 1.058495277713108695e+00 1.094659309738362341e+00 1.138887081785516786e+00 1.188801243086067494e+00 1.239926818625031846e+00 1.286159935377997554e+00 1.320339542812441369e+00 1.334899116690894560e+00 1.322509917428123627e+00 1.276777400958591269e+00 1.192930979746185338e+00 1.068478906635003778e+00 9.036736936759528493e-01 7.016430853231401255e-01 4.681460471025271075e-01 2.109731901134917209e-01 -6.080902058332287446e-02 -3.375903014018150072e-01 -6.097954022461620216e-01 -8.683398421587398275e-01 -1.104986485052526834e+00 -1.312697516126745345e+00 -1.485961988779276766e+00 -1.621020274548508056e+00 -1.715897174152952953e+00 -1.770215024666887071e+00 -1.784867586794122607e+00 -1.761637538570689721e+00 -1.702946683783296500e+00 -1.611724981817153513e+00 -1.491444223445034023e+00 -1.346169168061284838e+00 -1.180582939872103942e+00 -9.999173761224537937e-01 -8.097724566067506791e-01 -6.158604198233130766e-01 -4.236634910897033590e-01 -2.381155577333098072e-01 -6.325831637269908880e-02 9.797667009003994953e-02 2.438789589245501654e-01 3.738211819266406555e-01 4.879884915441363713e-01 5.870211202069759437e-01 6.716646761501521290e-01 7.425709502479470592e-01 8.002375302137355595e-01 8.451065006071697416e-01 8.776691812654801028e-01 8.985453639742457810e-01 9.084781885200129414e-01 9.083004726393534289e-01 8.988620434355090172e-01 8.809804932638696240e-01
-1.232732897999856858e+00 -1.333901779647223895e+00 -1.437799427401409202e+00 -1.532659689707907225e+00 -1.605591568142673342e+00 -1.644632498578728175e+00 -1.640663027969337717e+00 -1.588828948423087972e+00 -1.489105793199506200e+00 -1.346113064132190340e+00 -1.168232562191561463e+00 -9.664629905272507093e-01 -7.532417029445408474e-01 -5.413620072229221591e-01 -3.430900573895738770e-01 -1.692111219723165250e-01 -2.810251342251901541e-02 7.542010671248843001e-02 1.411471513096196617e-01 1.742278275864032333e-01 1.851204588906293080e-01 1.885781958791029334e-01 2.017664726689635812e-01 2.415050162894686048e-01 3.214437465286371087e-01 4.493496012287677699e-01 6.252222236231076424e-01 8.404833217311786786e-01 1.078616698672514751e+00 1.317121555161449242e+00 1.530570150399184870e+00 1.694068084492121873e+00 1.786583777063700973e+00 1.793536719080842889e+00 1.708348768724370137e+00 1.532961182441791914e+00 1.277436987019077153e+00 9.587350361535527110e-01 5.985442816910288011e-01 2.206813104511896051e-01 -1.518946106585015998e-01 -4.995613498062798086e-01 -8.075203631217021671e-01 -1.065992463900205189e+00 -1.269219678485057790e+00 -1.413778854940706653e+00 -1.497246610259339139e+00 -1.517579144869485752e+00 -1.473496488396380588e+00 -1.365643216763523293e+00 -1.197853989794509522e+00 -9.780037376143857486e-01 -7.180085086615911605e-01 -4.329247963034607571e-01 -1.393669849396615701e-01 1.460973465697811002e-01 4.085910129262221857e-01 6.358393274766197534e-01 8.188258807820255614e-01 9.518662856039570297e-01 1.032567743196086907e+00 1.061661042452375581e+00 1.042659605041341253e+00 9.814568422253115987e-01 8.855483178502724373e-01 7.634092170585070614e-01 6.239027023055249144e-01 4.760406729655034530e-01 3.290260459257688952e-01 1.926435754818224266e-01 7.755703416063686184e-02 -4.563844876324727254e-03 -4.156799502004791119e-02 -2.179084275912840027e-02 6.447260906756725751e-02 2.230130938558932963e-01 4.537194078825134702e-01 7.491077857846273336e-01 1.093650988005514968e+00 1.464619921625846199e+00
-1.674977737557771018e+00 -1.668315786251444610e+00 -1.608745510299609771e+00 -1.504159859960968681e+00 -1.366295878620629622e+00 -1.209239836479841124e+00 -1.047551711046131873e+00 -8.943785557042110979e-01 -7.599449665462078007e-01 -6.505332969311946600e-01 -5.678667546158853163e-01 -5.092442545973320245e-01 -4.681766959479207735e-01 -4.354659382166011228e-01 -4.008686340881487675e-01 -3.548496934189646068e-01 -2.901279476215329334e-01 -2.027507573525244022e-01 -9.235812749271277156e-02 3.835555376925896959e-02 1.846864783730101933e-01 3.414492065427292555e-01 5.040970440320126089e-01 6.694633149213350398e-01 8.357287607890343528e-01 1.001772036227248863e+00 1.166103201541955681e+00 1.325911441492801490e+00 1.476412070161919443e+00 1.611066065618628418e+00 1.722487187107625717e+00 1.803695636093164856e+00 1.849573682249457729e+00 1.857837569285872181e+00 1.829538211159233541e+00 1.768764276750168785e+00 1.682071693557628977e+00 1.577332006302195833e+00 1.462783995352147759e+00 1.345895803240285904e+00 1.232173006972551388e+00 1.124259233040881822e+00 1.021365324123256313e+00 9.193422318505137802e-01 8.116662897880914107e-01 6.912432605669840413e-01 5.525836878944666575e-01 3.939019638373673082e-01 2.181578733982697804e-01 3.272351342632479065e-02 -1.520201588845591922e-01 -3.250161135746065799e-01 -4.767689582727894226e-01 -6.008759495580136001e-01 -6.946935290286542219e-01 -7.589038004593001707e-01 -7.969255951113314307e-01 -8.141354523103193630e-01 -8.173558288795912397e-01 -8.142402342719206043e-01 -8.125503271650419412e-01 -8.189739025072414469e-01 -8.378256914798202226e-01 -8.699112749562103453e-01 -9.119789077708108094e-01 -9.573190334049982431e-01 -9.970231697486262590e-01 -1.021629631985855324e+00 -1.022660415680919810e+00 -9.936685080270140080e-01 -9.306012314070123415e-01 -8.318361537640859282e-01 -6.980544400045989306e-01 -5.321827008350815680e-01 -3.395557807084608193e-01 -1.279261921295332394e-01 9.277731015336534992e-02 3.109326608128435421e-01 5.141385552889385924e-01 6.901947789544563561e-01
-6.677431225068716225e-01 -7.551940163012809126e-01 -8.291409688328125194e-01 -8.814856806980694293e-01 -9.063864327054153014e-01 -9.009071783696275260e-01 -8.652643261375778660e-01 -8.025779143342813837e-01 -7.183294010996972290e-01 -6.196004548640410281e-01 -5.143049322832573544e-01 -4.104842210766083688e-01 -3.157340745725481512e-01 -2.367636901382019210e-01 -1.788895806689012047e-01 -1.455516230491992191e-01 -1.375286383708949900e-01 -1.521837355452573537e-01 -1.828059352224276068e-01 -2.183959631382623723e-01 -2.440924634624345446e-01 -2.425036978010317035e-01 -1.957861614397742311e-01 -8.832267429202191045e-02 9.026641988036671060e-02 3.425890435678359824e-01 6.616767401282003247e-01 1.030675253095952426e+00 1.424154800535639698e+00 1.810962540533916032e+00 2.158172741426112928e+00 2.435378146674162192e+00 2.618576871129338901e+00 2.693066935097299552e+00 2.654975588200609860e+00 2.511316882213861401e+00 2.278668260423184933e+00 1.980708608248337832e+00 1.644860911929045377e+00 1.298645951933273590e+00 9.661792048062201044e-01 6.654966202404510867e-01 4.070759837062779551e-01 1.939101415077340851e-01 2.290018647279081637e-02 -1.129008663157496511e-01 -2.216960908823769616e-01 -3.107691010930096476e-01 -3.849370498278789632e-01 -4.461586901938233707e-01 -4.938749943353585858e-01 -5.260693364251928239e-01 -5.404826120539275580e-01 -5.357979571033486543e-01 -5.124147021420601966e-01 -4.727794707484171965e-01 -4.212895449935069592e-01 -3.637693043200252996e-01 -3.068891645161005433e-01 -2.573190844542426747e-01 -2.210338480796751881e-01 -2.026499231030765569e-01 -2.050081031693372358e-01 -2.289770348087531993e-01 -2.735516014426053188e-01 -3.362208364761702373e-01 -4.134027421857513485e-01 -5.009465658167553404e-01 -5.945055834510699633e-01 -6.897076735897124111e-01 -7.821655582837835352e-01 -8.672487640375010631e-01 -9.399381024981433574e-01 -9.947649542707007742e-01 -1.026027147118552252e+00 -1.028341009867990374e+00 -9.976258795072701080e-01 -9.321167255407006857e-01 -8.331991592578460448e-01 -7.057017629296905570e-01
-9.828132038882202159e-02 -3.087837713441801135e-01 -5.105479222173349152e-01 -6.916390934772714827e-01 -8.418514175827339630e-01 -9.532755776356631738e-01 -1.020480883665866978e+00 -1.040543066311436116e+00 -1.012948344703265890e+00 -9.394392367354541529e-01 -8.238848972089000133e-01 -6.720721104731964823e-01 -4.913259335090476854e-01 -2.899818278002112559e-01 -7.674633066227180833e-02 1.399639875560377555e-01 3.525924249496699692e-01 5.548276033123039630e-01 7.418314684123402669e-01 9.102867147853089813e-01 1.058342919459453357e+00 1.185531434038609166e+00 1.292557279356814082e+00 1.381074473952065285e+00 1.453412216522950828e+00 1.512319167232860639e+00 1.560651325698737990e+00 1.601159597051344363e+00 1.636178451814344514e+00 1.667294025014707026e+00 1.694956735940530645e+00 1.718162525633641247e+00 1.734280000577621994e+00 1.739112843586394064e+00 1.727270776062436397e+00 1.692818107102549874e+00 1.630100493102915049e+00 1.534592440744267927e+00 1.403721124462226966e+00 1.237482770793485898e+00 1.038823926983658330e+00 8.136410130030631294e-01 5.704354708960818199e-01 3.196205929226522136e-01 7.254467954223693671e-02 -1.596381686318080195e-01 -3.670830035622584253e-01 -5.422422084573265133e-01 -6.806314730150377912e-01 -7.812754878516831036e-01 -8.466724628135104957e-01 -8.823208287757087209e-01 -8.957453172507630068e-01 -8.952350972698558396e-01 -8.885644747393319776e-01 -8.819294951275875594e-01 -8.793712295192471773e-01 -8.826155784161576756e-01 -8.912846179805060665e-01 -9.032612791983117839e-01 -9.151798093193044270e-01 -9.229605274956242944e-01 -9.224690253909207938e-01 -9.102367525926301495e-01 -8.841586096596721900e-01 -8.439990604442754174e-01 -7.915492089832039113e-01 -7.305203363353128809e-01 -6.661840811639568871e-01 -6.048405110737605783e-01 -5.532397068134289331e-01 -5.178914772727863935e-01 -5.042845607891448534e-01 -5.160491646989072700e-01 -5.542388232390762504e-01 -6.169202395099174785e-01 -6.992414200953784853e-01 -7.939581726901215886e-01 -8.923795435102008788e-01 -9.856131031089759853e-01
-1.135739603537081477e+00 -1.148300187064788869e+00 -1.149280732454209808e+00 -1.141819288824724277e+00 -1.128303803816172124e+00 -1.109915789565284472e+00 -1.086380618456037839e+00 -1.056088269226067577e+00 -1.016381441984395062e+00 -9.641472737718614905e-01 -8.964117400209391517e-01 -8.110472422312379193e-01 -7.074155571036639945e-01 -5.867502154837715977e-01 -4.523809711789300025e-01 -3.094287796858585793e-01 -1.641806834542719196e-01 -2.310976977933049820e-02 1.081832189361338487e-01 2.259015095297372822e-01 3.286878040560622383e-01 4.177406159456905632e-01 4.965096643355192962e-01 5.699305145044160081e-01 6.435229251786784843e-01 7.224188491729173212e-01 8.105792243428087129e-01 9.102018299349249331e-01 1.021272109042875353e+00 1.141307240325148298e+00 1.265064822178063153e+00 1.384569134928479439e+00 1.489393343552421367e+00 1.567564973765765757e+00 1.606964853508069835e+00 1.597104702039999991e+00 1.530832318734370867e+00 1.405498215284523678e+00 1.223461164678371293e+00 9.917527716286423933e-01 7.212743382188694374e-01 4.256040232683069302e-01 1.198117857258024221e-01 -1.809203309627426259e-01 -4.625665851853244526e-01 -7.135611877193943631e-01 -9.258731227416605591e-01 -1.095519982716212759e+00 -1.222536539286515955e+00 -1.310227822360114480e+00 -1.364022979322646822e+00 -1.390134308550108333e+00 -1.394369014298312948e+00 -1.381275006183826815e+00 -1.353703053651100996e+00 -1.312784048780332613e+00 -1.258144247163260676e+00 -1.188450259911272289e+00 -1.101930207914282311e+00 -9.969659501213306019e-01 -8.725266793027420809e-01 -7.284780877543730604e-01 -5.658084256356310515e-01 -3.866217576410440615e-01 -1.941685213626727080e-01 7.287606619559764895e-03 2.125542430297311103e-01 4.157472035030648216e-01 6.104890924340313774e-01 7.902362096952838533e-01 9.486392352140178286e-01 1.080006413163001611e+00 1.179804994255596151e+00 1.245145286128968243e+00 1.275197511329621225e+00 1.271336671658592987e+00 1.237112703429684490e+00 1.177863115387942194e+00 1.100136498507544580e+00 1.010961349030283785e+00
-8.698219459013519783e-01 -9.301288793126146759e-01 -9.514774153051049899e-01 -9.408009606467842012e-01 -9.062309880883873126e-01 -8.564491775943239293e-01 -8.000789213298145075e-01 -7.449428193586656866e-01 -6.972468837598033709e-01 -6.607604156203246148e-01 -6.362964504856589709e-01 -6.216113553184106078e-01 -6.118136337863178120e-01 -6.003377705140439113e-01 -5.801050971089799502e-01 -5.447018811323331988e-01 -4.891904108493085879e-01 -4.106246550474133006e-01 -3.081409969101449042e-01 -1.828843022620849634e-01 -3.773346057311393470e-02 1.230340844949157492e-01 2.942586243475384111e-01 4.705562028972541389e-01 6.469383918589063365e-01 8.192314353700863583e-01 9.841270208686290211e-01 1.138826794858988967e+00 1.280584929035777586e+00 1.406244798869147772e+00 1.512227363723981144e+00 1.594923590869682162e+00 1.651384119936172734e+00 1.680034022760039436e+00 1.681228614508088581e+00 1.657379768712877510e+00 1.612697483482124827e+00 1.552586013124061415e+00 1.482605357810509839e+00 1.407442601745527710e+00 1.329746159511166148e+00 1.249329043195554600e+00 1.162850400238622406e+00 1.064207952790459100e+00 9.455987781576260520e-01 7.991970641701281464e-01 6.189539976301429158e-01 4.022817585380783489e-01 1.512390471938450665e-01 -1.271113547164736124e-01 -4.211034627322723378e-01 -7.157392089956570169e-01 -9.944865372379442237e-01 -1.241319791735117306e+00 -1.442646148804972661e+00 -1.588861308755914914e+00 -1.675165849855516642e+00 -1.701781101337025204e+00 -1.673493393741483537e+00 -1.598618213727833970e+00 -1.487648166769550473e+00 -1.351757328463417007e+00 -1.201284616630205138e+00 -1.044686451779650582e+00 -8.879422168470697541e-01 -7.346096507338657489e-01 -5.863755069479159587e-01 -4.438768853860906027e-01 -3.073038747088815970e-01 -1.768254251421219891e-01 -5.266803937798487933e-02 6.505410880695000619e-02 1.763569749185408819e-01 2.814510197277251269e-01 3.806588069180656952e-01 4.743180151519796328e-01 5.628181520416007944e-01 6.466797082051408685e-01 7.265412380224036681e-01 8.030895108396017834e-01
-1.458775292602466411e+00 -1.524597389475461640e+00 -1.553200734489001977e+00 -1.548066072987088537e+00 -1.513948694469598122e+00 -1.456356216611884191e+00 -1.381007546164991995e+00 -1.293306684123905592e+00 -1.197904949334354319e+00 -1.098390672781356825e+00 -9.972076595671383048e-01 -8.955432956814560752e-01 -7.933985177574188752e-01 -6.897642248026498724e-01 -5.829391250959284898e-01 -4.711402490754216799e-01 -3.530974722312680836e-01 -2.285905363225545772e-01 -9.870108338280914051e-02 3.444735440868752080e-02 1.683155422373024679e-01 3.007081402556066041e-01 4.303933312941289890e-01 5.573777665950231386e-01 6.826734763615118773e-01 8.077307905535893173e-01 9.337354732716129924e-01 1.060822554996959433e+00 1.187565354806354723e+00 1.310639910807159136e+00 1.424808130751213930e+00 1.523284746177005378e+00 1.598474523880719422e+00 1.642835638837707446e+00 1.649830171790875877e+00 1.614692642904503206e+00 1.534871050790805880e+00 1.410234673249217696e+00 1.243035970698473269e+00 1.037688120106018186e+00 8.004735917299848902e-01 5.391051745607648993e-01 2.622256099236878746e-01 -2.102781838232565398e-02 -3.013977017270259018e-01 -5.695885986716779925e-01 -8.162603415689868580e-01 -1.032111271235927941e+00 -1.208117164546349764e+00 -1.336224002816951195e+00 -1.410260381305030730e+00 -1.426830647828258192e+00 -1.385994184557399533e+00 -1.291389367369911279e+00 -1.149787991542647214e+00 -9.702342725301708048e-01 -7.629995605425238248e-01 -5.384696092248905108e-01 -3.064061841435788414e-01 -7.545627276794264482e-02 1.470951727878306581e-01 3.551996572731324076e-01 5.438920816099672706e-01 7.091028371397034569e-01 8.474045038301087907e-01 9.558384968974520390e-01 1.031811873258349443e+00 1.073036754079284005e+00 1.077669826729159563e+00 1.044588624446455505e+00 9.736853967620301420e-01 8.662477462868242162e-01 7.252752282300864994e-01 5.555024595532316312e-01 3.633026174993094215e-01 1.563404017162977888e-01 -5.693357389614357028e-02 -2.678795719176397805e-01 -4.682078423216110008e-01 -6.504506432344335787e-01
-5.408114188255451760e-01 -5.377676817414878130e-01 -4.974249125747597366e-01 -4.150725972417557141e-01 -2.890278182106514882e-01 -1.221692187635967236e-01 7.721709151205501109e-02 2.959900807376767418e-01 5.179442771472920759e-01 7.263819157267087379e-01 9.067986270102680324e-01 1.048673866884334505e+00 1.145975934919896799e+00 1.196549904044694079e+00 1.200889595272156551e+00 1.161036109161468710e+00 1.080324680046069297e+00 9.636886674160105581e-01 8.182406946694997796e-01 6.535893060606686733e-01 4.817069260019295474e-01 3.161145725155638520e-01 1.709580642704158215e-01 5.997266659464004640e-02 -4.541585917067170360e-03 -1.276347670059660606e-02 4.100488765036592459e-02 1.566914315682792214e-01 3.269244936874399765e-01 5.363932517096040575e-01 7.626462513820229105e-01 9.784579205250313327e-01 1.155313458570087048e+00 1.267362397756512715e+00 1.294908218149276369e+00 1.226918290785666610e+00 1.062183372322763164e+00 8.090413654231494167e-01 4.839929691091342523e-01 1.093081640192092585e-01 -2.899164717543160630e-01 -6.888192979044420738e-01 -1.065423445159690452e+00 -1.402542780333970063e+00 -1.688561838585665331e+00 -1.917330940930341399e+00 -2.087006888217461054e+00 -2.198600736883830287e+00 -2.254437005612638600e+00 -2.257109427717421291e+00 -2.208958043186549869e+00 -2.112167846335989196e+00 -1.969407129099888243e+00 -1.784630785100849382e+00 -1.563601285889461900e+00 -1.314077915513689465e+00 -1.045656559113217421e+00 -7.692307239360122173e-01 -4.964699625562019603e-01 -2.390262695907125201e-01 -7.895983830927577260e-03 1.874172269248212952e-01 3.398314018386809354e-01 4.456052008471577119e-01 5.049980404659273336e-01 5.223298074205398045e-01 5.055097301705926416e-01 4.648995253478753753e-01 4.119532299879474779e-01 3.577804734370377826e-01 3.122636578265818308e-01 2.834376204272657240e-01 2.773442914261324277e-01 2.981696731332692529e-01 3.481484492986832158e-01 4.278293449882503152e-01 5.362846129624637692e-01 6.717890911627072414e-01 8.327556704764594864e-01 1.018903546436469965e+00
-5.642384959240480669e-01 -6.513542743912706934e-01 -7.512030875741716462e-01 -8.584319012230370305e-01 -9.657617719830479119e-01 -1.064992621969515829e+00 -1.148142866742231316e+00 -1.208540106296355665e+00 -1.241571834407958486e+00 -1.244943036932774083e+00 -1.218494623318997272e+00 -1.163715949435902841e+00 -1.083174154654903187e+00 -9.800219717491841509e-01 -8.576484990791269913e-01 -7.194684531916781811e-01 -5.687572952977106855e-01 -4.085721995330706124e-01 -2.416065158255415457e-01 -7.022281399552741943e-02 1.035495478961632326e-01 2.779012426391855861e-01 4.511208255309980264e-01 6.215374526589843018e-01 7.874954459098454373e-01 9.473616424948400061e-01 1.099523035775245461e+00 1.242378975467633095e+00 1.374166396097703524e+00 1.492890461994271334e+00 1.596091077315043405e+00 1.680727436826703114e+00 1.743129253036302284e+00 1.779186581475093565e+00 1.784807299252547663e+00 1.756668937072072278e+00 1.693047000250218259e+00 1.594563835919030392e+00 1.464577777824759064e+00 1.308927781393199208e+00 1.135187449432240925e+00 9.515192213309808800e-01 7.654868037492754684e-01 5.831005182233068851e-01 4.082723681854227293e-01 2.426602969160318035e-01 8.591071150348629504e-02 -6.392397810200803332e-02 -2.097540159915902702e-01 -3.546727636982847653e-01 -5.010628192505482970e-01 -6.497315578081213072e-01 -7.991503116146029262e-01 -9.452300421405142039e-01 -1.081539841198266849e+00 -1.200149408901591164e+00 -1.292890648197088099e+00 -1.352658569448155212e+00 -1.374563512595895931e+00 -1.356659092773981667e+00 -1.300097283180260854e+00 -1.208832859468190080e+00 -1.089071636655900344e+00 -9.483892739172443687e-01 -7.948236569739628443e-01 -6.358935098087294957e-01 -4.777596474115222702e-01 -3.245863345399419009e-01 -1.783642056415983002e-01 -3.911546883745774944e-02 9.442340999034919136e-02 2.238996355491533474e-01 3.506041658434744246e-01 4.748776114777067403e-01 5.957965517805734468e-01 7.112003046482240354e-01 8.179018127913361136e-01 9.120504725836143800e-01 9.897207963293147559e-01 1.047518774517189222e+00
-9.951349164128543423e-01 -9.903565005880120564e-01 -9.643909651236549641e-01 -9.199463252615075470e-01 -8.624267465906535479e-01 -7.988833954754411826e-01 -7.367768633017941493e-01 -6.825747094915033397e-01 -6.405279136741771628e-01 -6.117251738890634449e-01 -5.936966455924655994e-01 -5.806595564922322206e-01 -5.644127142133211761e-01 -5.358994725720328534e-01 -4.869595051310727785e-01 -4.120731120259725211e-01 -3.094830580117440277e-01 -1.814812078449458688e-01 -3.374437358997466052e-02 1.259309455333397221e-01 2.892811129198857301e-01 4.491829469120021678e-01 6.009815086540547524e-01 7.432071422925140558e-01 8.777271219342979158e-01 1.009063941533664410e+00 1.143033181372937968e+00 1.284731843483276847e+00 1.436477282437104597e+00 1.596234271849409803e+00 1.757068746251298830e+00 1.907702002616101122e+00 2.034101419162370750e+00 2.121611804107496280e+00 2.156997829746462703e+00 2.130313823285731267e+00 2.036112804116231523e+00 1.874284816866718106e+00 1.650264988811675604e+00 1.374671352300762095e+00 1.062221610234214575e+00 7.301609532115150847e-01 3.962569148222056525e-01 7.690683560148228737e-02 -2.143732702504264065e-01 -4.679401424145142596e-01 -6.782056947909815836e-01 -8.433967848179747540e-01 -9.648195744907249738e-01 -1.045968199350478134e+00 -1.091636118497555596e+00 -1.107185276882659108e+00 -1.097976958564247596e+00 -1.069102285257643947e+00 -1.025389011485035029e+00 -9.714259071420953129e-01 -9.116917495620348033e-01 -8.506703952109533340e-01 -7.928362695570043694e-01 -7.425156387741803643e-01 -7.035214453651469357e-01 -6.786342399711569051e-01 -6.690071352538211613e-01 -6.736522361753005672e-01 -6.891529902965670695e-01 -7.098082961307148331e-01 -7.281828909709082698e-01 -7.359891864130039263e-01 -7.251366446186238157e-01 -6.886072966586628263e-01 -6.210582573659610972e-01 -5.191673634125800740e-01 -3.817398916970798917e-01 -2.097024453835536484e-01 -6.094545631095515947e-03 2.237907219398451164e-01 4.725252941213149982e-01 7.308712722905352788e-01 9.885938958285552802e-01 1.235432913438083258e+00
-2.432233513560817240e-01 -2.654533921380257122e-01 -3.148931928790834056e-01 -3.858704605578447966e-01 -4.708891581855638719e-01 -5.614457921665790829e-01 -6.489376592762616802e-01 -7.255846120862634585e-01 -7.850817930938231992e-01 -8.228034932630549081e-01 -8.355409582468827923e-01 -8.208681619696134302e-01 -7.766434786871461160e-01 -7.007530374313699628e-01 -5.915130233220383671e-01 -4.484053069530107849e-01 -2.730226672419230338e-01 -6.969740247816644252e-02 1.543324610009257636e-01 3.894205251336073093e-01 6.244505863766650622e-01 8.480416543429075693e-01 1.049930632709949130e+00 1.222191878443275481e+00 1.360305413274478070e+00 1.463804785304295697e+00 1.536365633855570456e+00 1.585116164752048418e+00 1.619122456322282799e+00 1.647241296618727535e+00 1.675931378510111314e+00 1.707462285748666320e+00 1.739126662650272603e+00 1.763639449128982406e+00 1.770592810957973606e+00 1.748551325682765389e+00 1.687315185272244111e+00 1.579755777876225453e+00 1.423176779477496767e+00 1.219858901852802990e+00 9.769040718704238291e-01 7.053130662665175743e-01 4.185421654885160825e-01 1.306740503384487828e-01 -1.454365672980997837e-01 -3.996616532210864881e-01 -6.255357087398342175e-01 -8.203312946563413588e-01 -9.845791163346484520e-01 -1.120958342364514637e+00 -1.233035630559606632e+00 -1.324044587284316288e+00 -1.396020735300686377e+00 -1.449306794836887180e+00 -1.482615225134871872e+00 -1.493510332553728004e+00 -1.479083655311586920e+00 -1.436701877401876715e+00 -1.364639389852181584e+00 -1.262578258250360186e+00 -1.131995312169575163e+00 -9.763803591645480173e-01 -8.013473936549976306e-01 -6.145407353970433473e-01 -4.251715438388882773e-01 -2.432858845870014275e-01 -7.882518174837238600e-02 5.929147089941091964e-02 1.639979110932843209e-01 2.306334220831883774e-01 2.572881274104825700e-01 2.449713532603711441e-01 1.975761265947732770e-01 1.216113621100640002e-01 2.569364600021700751e-02 -8.022698974354990076e-02 -1.858104428321479262e-01 -2.813465720967885941e-01 -3.586742492054539322e-01 -4.119600438362539530e-01
-1.087618032409977342e+00 -1.177417333952279099e+00 -1.240968695417583367e+00 -1.272328162413914443e+00 -1.267381643469762009e+00 -1.224072914521956212e+00 -1.142391317455468513e+00 -1.024276999482061745e+00 -8.733560007640165379e-01 -6.945762822816331505e-01 -4.937448773573294147e-01 -2.771291494895133378e-01 -5.108870375655815560e-02 1.780509386088834356e-01 4.040052796685034142e-01 6.205147280455209913e-01 8.213171708650159886e-01 1.000341525008330956e+00 1.152023393013634767e+00 1.271831061585820155e+00 1.356943474228113233e+00 1.406949774305370493e+00 1.424419265747945529e+00 1.415156302892351947e+00 1.387799034196225856e+00 1.352825965657288743e+00 1.320846241912870589e+00 1.300759985483022296e+00 1.298095369077594263e+00 1.314059146714491977e+00 1.345421634362661489e+00 1.385103312449490476e+00 1.423233771526388969e+00 1.448360485422616639e+00 1.448728255518969998e+00 1.413669633921118995e+00 1.335086589910368104e+00 1.208808580508631936e+00 1.035544826304362065e+00 8.208980550793490982e-01 5.744410653861631300e-01 3.080502503769419476e-01 3.399955639690868670e-02 -2.365262063285553940e-01 -4.942020764801769994e-01 -7.317014208358920691e-01 -9.433934101945082862e-01 -1.125084187475605901e+00 -1.273917351024359101e+00 -1.388383011616378226e+00 -1.468246216725128006e+00 -1.514314495728713572e+00 -1.527984833378515095e+00 -1.510859472322370722e+00 -1.464561083102687178e+00 -1.390883406990479854e+00 -1.292215106775252753e+00 -1.171988022816025543e+00 -1.034952906630299374e+00 -8.870341001955450722e-01 -7.349725433176697020e-01 -5.856942763444615840e-01 -4.457540957702205708e-01 -3.208742963895157008e-01 -2.155621069998523154e-01 -1.327958408139829627e-01 -7.370864100997083501e-02 -3.731540597563957895e-02 -2.043130751879306331e-02 -1.794563342402473796e-02 -2.341005474489571067e-02 -2.988480661757857496e-02 -3.076702169553226229e-02 -2.035418342538632130e-02 5.889688874028358063e-03 5.134096668410199904e-02 1.183571596303501366e-01 2.083929007633124886e-01 3.220104498226957768e-01 4.587917954906099993e-01
-2.633337376425193832e-01 -2.589814936389794320e-01 -2.705795449911168604e-01 -2.921563806495161009e-01 -3.172197464685571067e-01 -3.392959829757414281e-01 -3.525873627276382982e-01 -3.525681807367443965e-01 -3.364609601597328137e-01 -3.035423586859940515e-01 -2.550615370771293078e-01 -1.940268515469048549e-01 -1.245192117187757658e-01 -5.101189753481491507e-02 2.237303515860593339e-02 9.247809652704692962e-02 1.574045867224771189e-01 2.167068969454044314e-01 2.711725964468101879e-01 3.225660248861776935e-01 3.732464257699721344e-01 4.259717367750124883e-01 4.835809348700441102e-01 5.488975199148149464e-01 6.245670219208446783e-01 7.128022680844398051e-01 8.150266214394967790e-01 9.313105753698963651e-01 1.059883287854202161e+00 1.196682711915777686e+00 1.335176997427638401e+00 1.466403147622694414e+00 1.579463342845413676e+00 1.662249202347224397e+00 1.702640859380351923e+00 1.689828463754984522e+00 1.615885556048417993e+00 1.477123826703977461e+00 1.275047571878384023e+00 1.016697125895939857e+00 7.140261703154491268e-01 3.826349979451122985e-01 3.980656554536038394e-02 -2.976318992519551565e-01 -6.153761379617771476e-01 -9.031868043355235631e-01 -1.155545788161193910e+00 -1.371349982334522988e+00 -1.552751769548307959e+00 -1.703332965232145169e+00 -1.826294527328688355e+00 -1.922874684598480099e+00 -1.991560123937972993e+00 -2.028068837635979005e+00 -2.026014422155249406e+00 -1.978036361781427166e+00 -1.877350013398526141e+00 -1.719507775310842979e+00 -1.504093755324036552e+00 -1.236199581750257348e+00 -9.269507437992082766e-01 -5.929892313843424523e-01 -2.547183866318969425e-01 6.640420395388092756e-02 3.507226105291518792e-01 5.827471644797184158e-01 7.526134018698932282e-01 8.564765881798435121e-01 8.960828629050466843e-01 8.778687774231597185e-01 8.117483245872729736e-01 7.097317454860123664e-01 5.844365537987065151e-01 4.476370844683625894e-01 3.089227656813692269e-01 1.750709449478895785e-01 5.004421735150249573e-02 -6.423637806621584900e-02 -1.667086978616277859e-01 -2.560372996294648096e-01
-1.948424989069249325e+00 -2.010816454044473733e+00 -2.035608869073207927e+00 -2.024194700664627700e+00 -1.978293792526758965e+00 -1.899244000253710540e+00 -1.787881214976529742e+00 -1.644925307016301019e+00 -1.471822623016438403e+00 -1.271623018270145788e+00 -1.049524902267012560e+00 -8.129957097291209411e-01 -5.713667854088702036e-01 -3.350117984616484135e-01 -1.142298346430596356e-01 8.182309548014292389e-02 2.462673030435667820e-01 3.754929348362428532e-01 4.698253090316942271e-01 5.337810823157207452e-01 5.755248646926923728e-01 6.056947094243207985e-01 6.357058289331719569e-01 6.759364553528897090e-01 7.341309444786318084e-01 8.146581764856043462e-01 9.183923553033056519e-01 1.043078875941876760e+00 1.183889670687579665e+00 1.333762313178201930e+00 1.483742429727709755e+00 1.623241140921313441e+00 1.740641211441952718e+00 1.824282538927741060e+00 1.863752275386524770e+00 1.851165449278779018e+00 1.782223701393361059e+00 1.656808348029657818e+00 1.479223136310755748e+00 1.258004526241495835e+00 1.005358279571785030e+00 7.362677578497043296e-01 4.671757279425512999e-01 2.143170067475448637e-01 -7.891834370454084424e-03 -1.883231197521788580e-01 -3.200343687667797643e-01 -4.005344654043691555e-01 -4.316342141956503453e-01 -4.189069847833605809e-01 -3.710890932437516110e-01 -2.992775347312608969e-01 -2.160629715609442836e-01 -1.343392752097512799e-01 -6.605119314725235724e-02 -2.103339829832002669e-02 -6.147192512700568739e-03 -2.484426100481238603e-02 -7.716330961641686137e-02 -1.598867928166240182e-01 -2.667093157138442638e-01 -3.884526014650050429e-01 -5.135097309894804951e-01 -6.287627507850832576e-01 -7.211123389302637188e-01 -7.793302932936316818e-01 -7.959496108011737681e-01 -7.684751816764467947e-01 -6.996387688492474721e-01 -5.965321165376072932e-01 -4.690028874265205205e-01 -3.278445100747663377e-01 -1.831037607933758415e-01 -4.296018919158357124e-02 8.697322364581294707e-02 2.038832108984321156e-01 3.077962076429855975e-01 4.013195652318457540e-01 4.891706535835280700e-01 5.772577554047104709e-01
2.515302079669746727e-01 2.149940650871287051e-01 2.158980761658089997e-01 2.535501484334632405e-01 3.244917048732207099e-01 4.229667010511516945e-01 5.415042206017386395e-01 6.715442504061046591e-01 8.040193473922244705e-01 9.298979543695503613e-01 1.040683949680025533e+00 1.128957529143008065e+00 1.189000610161966121e+00 1.217270652036384515e+00 1.212768189433292676e+00 1.177094033795034189e+00 1.114236057115282508e+00 1.030167245261438769e+00 9.323036067165367813e-01 8.290104731578565866e-01 7.291398451129402769e-01 6.416198250744385989e-01 5.749024320346626249e-01 5.363442036862317019e-01 5.314461171720343824e-01 5.630628068459684332e-01 6.308313031767540657e-01 7.308247969972396785e-01 8.557419485896430311e-01 9.954669748553486297e-01 1.138095366838576483e+00 1.271150422106488653e+00 1.382821359624441415e+00 1.463015871712063154e+00 1.504054238989879222e+00 1.501010366547195218e+00 1.451692979630565095e+00 1.356564702410046230e+00 1.218520323879156875e+00 1.042728238569845534e+00 8.363187742441116068e-01 6.079451579135196626e-01 3.671523529196133451e-01 1.236824931737110361e-01 -1.132248216461833323e-01 -3.353900182185546308e-01 -5.360188874894269428e-01 -7.100050710796473874e-01 -8.541260507291218440e-01 -9.672163048287957254e-01 -1.050239859042756185e+00 -1.106123441395133522e+00 -1.139328066759578428e+00 -1.155241819083878019e+00 -1.159473404804183705e+00 -1.157150928595056527e+00 -1.152468860042347609e+00 -1.148388917222705752e+00 -1.146547600919239240e+00 -1.147355378360163325e+00 -1.150219024195519024e+00 -1.153945671230516279e+00 -1.157209438114820577e+00 -1.159006155441582253e+00 -1.158942039934103496e+00 -1.157337026879846631e+00 -1.155022704676145873e+00 -1.152956863656067199e+00 -1.151785455525005331e+00 -1.151517153450061892e+00 -1.151452532220456293e+00 -1.150363502402017568e+00 -1.146886320670251092e+00 -1.139969462550882939e+00 -1.129241220601377105e+00 -1.115122507523291562e+00 -1.098730544825134103e+00 -1.081579863692876620e+00 -1.065255991921981060e+00 -1.051179015223940416e+00
-8.023186946163336497e-01 -7.349332191048488783e-01 -6.652233653765744492e-01 -5.935561966978063486e-01 -5.200869395866666300e-01 -4.449541453896245224e-01 -3.684361270232225372e-01 -2.911069565958918637e-01 -2.138672115040069766e-01 -1.379661134709438963e-01 -6.498644921522649109e-02 3.152695783170578799e-03 6.420468436766352260e-02 1.156675940070946013e-01 1.550065192986618268e-01 1.800661772685633599e-01 1.897227624391265022e-01 1.845149764744226928e-01 1.672487638702172819e-01 1.432191501449145699e-01 1.200953243653546942e-01 1.073799435249037926e-01 1.155382204595301887e-01 1.548270448298046942e-01 2.340484503628387225e-01 3.592282429494857432e-01 5.323476414140861923e-01 7.504800682452359428e-01 1.005281957647114144e+00 1.283387977501698529e+00 1.567442794789157601e+00 1.837883459302650291e+00 2.075008013180468680e+00 2.261028020885424095e+00 2.381683819297824911e+00 2.427381364461694169e+00 2.393752893286415162e+00 2.281802944785907616e+00 2.097794003112282812e+00 1.852773347355090028e+00 1.561727616005864183e+00 1.242296410296770626e+00 9.131842321335564838e-01 5.924105301005460067e-01 2.957259043093484752e-01 3.537926138775242951e-02 -1.806605112207819164e-01 -3.489651697476973125e-01 -4.705246355168045680e-01 -5.502741334791942940e-01 -5.962104901557210290e-01 -6.183558666593880204e-01 -6.274173134583022060e-01 -6.335156672135825451e-01 -6.450241286796288831e-01 -6.676718324650010583e-01 -7.039494906878613900e-01 -7.530244809368085157e-01 -8.110482124642733881e-01 -8.719235271679338650e-01 -9.285060991854418022e-01 -9.739809394820658772e-01 -1.003310518822418729e+00 -1.014151474355980964e+00 -1.007259871115196326e+00 -9.861234377069593160e-01 -9.560960719630688942e-01 -9.231707223950508245e-01 -8.928353719852081261e-01 -8.692340837810018650e-01 -8.547534906919349584e-01 -8.499622652899229136e-01 -8.538106811143441055e-01 -8.640233323021105916e-01 -8.775410649890461601e-01 -8.910942822552172515e-01 -9.017626159056485458e-01 -9.075607813670479862e-01 -9.078837033449023153e-01 -9.036311231579304826e-01
-6.946389464606188557e-01 -8.256505552899048306e-01 -9.477403713170232669e-01 -1.057799398248046696e+00 -1.151908410520018800e+00 -1.225133469281963761e+00 -1.271797896831853070e+00 -1.286160747334714083e+00 -1.263266150996323667e+00 -1.199813895364278737e+00 -1.094784454918215300e+00 -9.496841479909166051e-01 -7.685125873814131481e-01 -5.575522992873760408e-01 -3.249565885224517392e-01 -8.032003079320422512e-02 1.657684455528160850e-01 4.023544495119980580e-01 6.188925835159513333e-01 8.062105957663359135e-01 9.575884370604696993e-01 1.069764591398723930e+00 1.143672968630839337e+00 1.184519196675856145e+00 1.201196549033940686e+00 1.204901841236518001e+00 1.207363085976245198e+00 1.218856999701347643e+00 1.246566378894569338e+00 1.293430990461557073e+00 1.357715900808910137e+00 1.433248132436041988e+00 1.510109579133059432e+00 1.575933571292631896e+00 1.617427784857036421e+00 1.622126979920591516e+00 1.580125352323695997e+00 1.485549413782656814e+00 1.337443976537027623e+00 1.139955499757580482e+00 9.017283317290535338e-01 6.346157682451621929e-01 3.521292649357803395e-01 6.777216147324799378e-02 -2.063227608879749653e-01 -4.603045556111559078e-01 -6.870573030533292380e-01 -8.822010164920445208e-01 -1.043780619524993236e+00 -1.171696051850829035e+00 -1.267102080824807464e+00 -1.331813968507603141e+00 -1.367945125382097338e+00 -1.377763590370222557e+00 -1.363779982357856024e+00 -1.328822464382640511e+00 -1.276056415142780232e+00 -1.208775370220217305e+00 -1.130007924611662551e+00 -1.042142470143326838e+00 -9.466860492219979495e-01 -8.442919760047141731e-01 -7.349604456549191367e-01 -6.184498803371601960e-01 -4.945882074070901968e-01 -3.637776914298737063e-01 -2.273328544946736918e-01 -8.786030371542197237e-02 5.059183075383510975e-02 1.827689229362487455e-01 3.029635629659738205e-01 4.061046160196910004e-01 4.888680658259377809e-01 5.505274370325373701e-01 5.930712942012863476e-01 6.206730551775797577e-01 6.385367183148270565e-01 6.516530204543385940e-01 6.637519818073059907e-01 6.767597220285147541e-01
-1.635424563883417948e+00 -1.638904722606747244e+00 -1.624860002993641306e+00 -1.594619182166282068e+00 -1.550202291125218235e+00 -1.494085877600528800e+00 -1.428744936525412568e+00 -1.356165173507076105e+00 -1.277465371551620210e+00 -1.192834447864529412e+00 -1.101746584131696904e+00 -1.003457204871842201e+00 -8.975579069945112121e-01 -7.843525354059500687e-01 -6.650142244559931193e-01 -5.414245207595500542e-01 -4.158194339886424062e-01 -2.902477548940566865e-01 -1.661608491204883409e-01 -4.411083905972238567e-02 7.633745303422860562e-02 1.964434141737586015e-01 3.179817570504787638e-01 4.428127214305372927e-01 5.724601083164636561e-01 7.076934153843890130e-01 8.482962128012767611e-01 9.928503722050283642e-01 1.138703008394553962e+00 1.282050999482715614e+00 1.418101280469739045e+00 1.541402262665361622e+00 1.646295490497352798e+00 1.727526614885525502e+00 1.780803753980106707e+00 1.803313048897164261e+00 1.793906267651218522e+00 1.752969502070640173e+00 1.682061303200327762e+00 1.583423715289202560e+00 1.459658074908549041e+00 1.313613870948297846e+00 1.148529845359563817e+00 9.682026602347414412e-01 7.771104751237132291e-01 5.802560785994559378e-01 3.828061895028173067e-01 1.896914037052659929e-01 5.227801524643200214e-03 -1.670449299190776837e-01 -3.243944436382550367e-01 -4.647697900058272991e-01 -5.867170924739542048e-01 -6.893373332422894073e-01 -7.723300207908628812e-01 -8.360009184129558735e-01 -8.811785898926359772e-01 -9.090632408692981281e-01 -9.209177756811168791e-01 -9.178087333962063887e-01 -9.003685691563281246e-01 -8.687791127047556072e-01 -8.228893702129992382e-01 -7.624804935087310387e-01 -6.875774896778095169e-01 -5.987556426936312404e-01 -4.973943841710935510e-01 -3.857541462561485668e-01 -2.669489838170024387e-01 -1.447142255968392743e-01 -2.302525567120219593e-02 9.437450917722478572e-02 2.044263603372394045e-01 3.050695217050531927e-01 3.953786237449155028e-01 4.754239342907740640e-01 5.459680526794012945e-01 6.080367700431597022e-01 6.625008274953599896e-01 7.097412640356425273e-01
1.041217812289948252e+00 9.933613807820164121e-01 9.402525028198571722e-01 8.905297976870774068e-01 8.528109646920777331e-01 8.342203175240729962e-01 8.391285802925229076e-01 8.679966563083585385e-01 9.168765264377246593e-01 9.774261965582490275e-01 1.037995408457440982e+00 1.085472474560188916e+00 1.107816267119320575e+00 1.096534169190598540e+00 1.048587734360916235e+00 9.671082560284174345e-01 8.607482991612432910e-01 7.419931053770616458e-01 6.246570243679521184e-01 5.214705281806407688e-01 4.420997870245503836e-01 3.921418509539313924e-01 3.731235667199429007e-01 3.832613140923027961e-01 4.185149759554884774e-01 4.738122383873391019e-01 5.439053182644907336e-01 6.239383319827070951e-01 7.096927749453783019e-01 7.974874397901660084e-01 8.838796846494897386e-01 9.652688331071995753e-01 1.037414668725597844e+00 1.095066332072216708e+00 1.131935687772986254e+00 1.141121359306447536e+00 1.115894043643343325e+00 1.050774048345271439e+00 9.426150558808463753e-01 7.912850157028685771e-01 5.999415900813651614e-01 3.746823439006199963e-01 1.239121364271889153e-01 -1.425414189268446596e-01 -4.142044650386765281e-01 -6.806749197066461754e-01 -9.322175244041064346e-01 -1.160283313910552838e+00 -1.358020458864992674e+00 -1.520604683857951001e+00 -1.645417287647733540e+00 -1.731952587061049487e+00 -1.781593277477336201e+00 -1.797108079456499974e+00 -1.782234543497407842e+00 -1.741356752970637523e+00 -1.679270665504020155e+00 -1.601083698029019065e+00 -1.512187901483634134e+00 -1.418032022136581860e+00 -1.323917127992224385e+00 -1.234526163639637186e+00 -1.153514932505532053e+00 -1.083200615626166430e+00 -1.024441409498630273e+00 -9.766530153211583354e-01 -9.378635171685986149e-01 -9.048372489941103325e-01 -8.730581559961873017e-01 -8.368268544653221230e-01 -7.894881690084361026e-01 -7.240124172356522392e-01 -6.337011741779495777e-01 -5.130994820315365468e-01 -3.587433840005583852e-01 -1.697212263929935294e-01 5.201933646084443141e-02 3.016657778860242223e-01 5.717953487283081726e-01 8.529356310257987239e-01
-2.123999223222954869e-01 -5.238494524520932033e-02 1.013869924841089842e-01 2.469699901143650178e-01 3.832492278617820602e-01 5.087430059124977699e-01 6.207532526255687966e-01 7.153959995454524101e-01 7.885334380618873595e-01 8.370566293316366036e-01 8.599765917699222495e-01 8.589811096113444400e-01 8.383684763776404480e-01 8.043779382928173405e-01 7.644251897698409737e-01 7.261790669327904402e-01 6.967699444287080990e-01 6.819220380594855913e-01 6.851473153029523644e-01 7.070888316984953459e-01 7.453779084318620241e-01 7.951078455133143708e-01 8.499988234289279632e-01 9.040202276328322961e-01 9.530057304254976325e-01 9.956712886220104863e-01 1.033786809851450439e+00 1.071276497507273273e+00 1.112762925214055176e+00 1.161854500783167543e+00 1.219666495291592989e+00 1.283907407321568384e+00 1.348604876019008803e+00 1.404579287559134526e+00 1.440385164354914815e+00 1.443943468720521928e+00 1.404341716579771582e+00 1.313878255712090271e+00 1.169585368055761965e+00 9.740570231808419743e-01 7.352818692804445888e-01 4.655530210155825466e-01 1.797936522330214060e-01 -1.062748746988290832e-01 -3.777963180398849485e-01 -6.220038764733896164e-01 -8.290026959556516806e-01 -9.922357926399901773e-01 -1.108638221629267395e+00 -1.178541660236552824e+00 -1.205342939306575989e+00 -1.194924932872913903e+00 -1.155007570415952145e+00 -1.094417440629527283e+00 -1.022425495180967259e+00 -9.482924404622471437e-01 -8.808798987289241378e-01 -8.283748353235278472e-01 -7.979547266879696288e-01 -7.953219961264187399e-01 -8.241243337986757789e-01 -8.853219234216563871e-01 -9.767226161044917365e-01 -1.092790519058374432e+00 -1.224893915383337584e+00 -1.362026035176323147e+00 -1.491729535058330169e+00 -1.601147746099075064e+00 -1.678040143216636748e+00 -1.711698428124360793e+00 -1.693727168419130180e+00 -1.618654458832200493e+00 -1.484366345134492393e+00 -1.292401534489320047e+00 -1.047863439093205562e+00 -7.590631404534977644e-01 -4.369919610453912306e-01 -9.460707742616424054e-02 2.537297712424442242e-01 5.928959311523764875e-01
4.010204273435468703e-01 4.794415856425481293e-01 5.343054947540963884e-01 5.665753407684078757e-01 5.788019837779674326e-01 5.745046648949838630e-01 5.573821423916278661e-01 5.305747258772985919e-01 4.960286594389154424e-01 4.541917125902513175e-01 4.040553142168974987e-01 3.435343917958601501e-01 2.701738170495646130e-01 1.820264269521976730e-01 7.857185882059805615e-02 -3.839444972137221607e-02 -1.641744465892733817e-01 -2.910317554348046953e-01 -4.086137817158634888e-01 -5.049528456598996184e-01 -5.679807817273667681e-01 -5.870906122868546628e-01 -5.546137053311580578e-01 -4.668163286124254463e-01 -3.243565557951595957e-01 -1.322346161542191090e-01 1.008208950224443040e-01 3.633311199283809634e-01 6.423399606447778298e-01 9.246386031879323397e-01 1.197932670702045677e+00 1.451481251609549883e+00 1.676262072020661353e+00 1.864702594342853459e+00 2.010302357000962381e+00 2.107395922936826871e+00 2.151273283654974833e+00 2.138624373865335215e+00 2.068067259828284765e+00 1.940593592339083129e+00 1.759678238572683018e+00 1.531216944590107598e+00 1.263305083011357244e+00 9.659868237437955196e-01 6.509387789370478794e-01 3.308910042495916137e-01 1.870580981878195923e-02 -2.738227987406535169e-01 -5.372442426516312874e-01 -7.653430594719141666e-01 -9.553997330768067009e-01 -1.107710981707052955e+00 -1.224568540407505735e+00 -1.309009252033493720e+00 -1.363928186652074048e+00 -1.391572458539498180e+00 -1.393600218308997718e+00 -1.371493185583670504e+00 -1.327068193508279759e+00 -1.262950976066345765e+00 -1.182763694408796917e+00 -1.091136290013324572e+00 -9.934487427119043090e-01 -8.955230123557637034e-01 -8.031200011310840603e-01 -7.214238916980958427e-01 -6.545614094676933670e-01 -6.052337924786184153e-01 -5.745166812591039340e-01 -5.619237766473084150e-01 -5.656977870183991230e-01 -5.832317448047162900e-01 -6.115413335985739884e-01 -6.476623616922970728e-01 -6.889101967457522679e-01 -7.330145138644166281e-01 -7.781105845003666310e-01 -8.226983215142317230e-01 -8.655534679581712298e-01 -9.056338766772974447e-01
-1.621013061205254679e+00 -1.557509576104809446e+00 -1.457653088133567865e+00 -1.326841767545065442e+00 -1.172576443203998009e+00 -1.003651512154074998e+00 -8.290840823487080069e-01 -6.571009257956528238e-01 -4.942795948556949481e-01 -3.451002037466588956e-01 -2.119805517282385976e-01 -9.562972093702007403e-02 4.339067614538753490e-03 8.896258251271382811e-02 1.595656639992494019e-01 2.176405697217411728e-01 2.647797477263252874e-01 3.026163889066887935e-01 3.328723166298713787e-01 3.575133005224215843e-01 3.790942198383721595e-01 4.011719014695800389e-01 4.286879544289861621e-01 4.678093853258716295e-01 5.253039208142467054e-01 6.073689323553768116e-01 7.182048090545803953e-01 8.588093756217423103e-01 1.026206683276090548e+00 1.213424837067357487e+00 1.410167576072783424e+00 1.604024257929945518e+00 1.781908507759157656e+00 1.931435742249171916e+00 2.042071375893020679e+00 2.105857156255193097e+00 2.117769750613951008e+00 2.075772535426633869e+00 1.980689884307536897e+00 1.836001620111925803e+00 1.647485882626076759e+00 1.422715050100980649e+00 1.170466371419644824e+00 9.000362111053670233e-01 6.206302092154364347e-01 3.409648806119155440e-01 6.905876254610239517e-02 -1.877222494538187680e-01 -4.226751898270714181e-01 -6.298596211518722177e-01 -8.043583114402298451e-01 -9.427095288907416659e-01 -1.043382182946578363e+00 -1.107035395274247547e+00 -1.136547680006983141e+00 -1.136643240332871674e+00 -1.113149895209501361e+00 -1.072154488316953369e+00 -1.019159593081207182e+00 -9.585148372122334059e-01 -8.932684414706147935e-01 -8.253446591118566156e-01 -7.559608808111797362e-01 -6.862102095916605693e-01 -6.174642028189406551e-01 -5.517216918479798116e-01 -4.916672386193613464e-01 -4.405237055389765732e-01 -4.016263585177214379e-01 -3.778550630301433233e-01 -3.709785453356286844e-01 -3.811364487509547594e-01 -4.066030545967374010e-01 -4.437843017730588868e-01 -4.876078762533817557e-01 -5.321287622150401297e-01 -5.713293271371593374e-01 -6.000416782977057162e-01 -6.148676882125849730e-01 -6.149745562968496060e-01
-3.525406224717171355e-01 -2.394950811206874863e-01 -1.407354212136536498e-01 -6.264335828432084086e-02 -1.039833499397929684e-02 1.299471899194746226e-02 7.389461029921019601e-03 -2.449831198018907752e-02 -7.756306724992814705e-02 -1.452134558215014692e-01 -2.200905188743441376e-01 -2.946855636944262780e-01 -3.616497778648961048e-01 -4.141632622292382160e-01 -4.463550417464889342e-01 -4.538362195300881807e-01 -4.339388962774922143e-01 -3.856162629307889889e-01 -3.089744030794093765e-01 -2.046859934116516677e-01 -7.391425494832734588e-02 8.142389085195309018e-02 2.579187567994939978e-01 4.500499957742277179e-01 6.501059636886594717e-01 8.490255391294531107e-01 1.037899896341888173e+00 1.209771536926811386e+00 1.360981727442260203e+00 1.491601808835495646e+00 1.604676168050936047e+00 1.704388648830200248e+00 1.793737973337853342e+00 1.872514524402502101e+00 1.936297210738531671e+00 1.976894123984918483e+00 1.984076099976182173e+00 1.948008171592775728e+00 1.861500313035081788e+00 1.721457286128334374e+00 1.529403694783056711e+00 1.291229522662087570e+00 1.016665745630551454e+00 7.184572151817325558e-01 4.114763732111736405e-01 1.111813376789380359e-01 -1.683579978839126190e-01 -4.165966909344834823e-01 -6.280831940830844395e-01 -8.028349446299719583e-01 -9.452242837108463247e-01 -1.061842235789728361e+00 -1.159057873741445865e+00 -1.241107116078835615e+00 -1.309510686250368927e+00 -1.363515384099527106e+00 -1.401281336431810409e+00 -1.421193393764703661e+00 -1.422731138002363949e+00 -1.406700816830020573e+00 -1.374883660913641670e+00 -1.329468456946941046e+00 -1.272562141294814708e+00 -1.205934616393040226e+00 -1.130960063601406329e+00 -1.048744459465454248e+00 -9.603234053057714270e-01 -8.667713135134162972e-01 -7.692163254119563920e-01 -6.688316964226820316e-01 -5.668487386631210212e-01 -4.644460589868970590e-01 -3.625586872682208250e-01 -2.615030888690560440e-01 -1.605225466905386977e-01 -5.736715986194403788e-02 5.189685608123099231e-02 1.726669493751754048e-01 3.111397152635243524e-01 4.731461338062448174e-01
-1.458193569224240926e+00 -1.324051747463071749e+00 -1.200744306213367807e+00 -1.093692774495654163e+00 -1.004296952406076526e+00 -9.304173613646151697e-01 -8.675826184645593075e-01 -8.104199734176212866e-01 -7.540664713680927944e-01 -6.952434879862781081e-01 -6.326990931418219333e-01 -5.671947571502844454e-01 -5.010494767496187496e-01 -4.373599190234632728e-01 -3.790702857285416227e-01 -3.281282016795891709e-01 -2.847087560981636511e-01 -2.468425565148626988e-01 -2.104654465024788645e-01 -1.699148059858220650e-01 -1.188403760636826817e-01 -5.130369524125075187e-02 3.718973630607082942e-02 1.488492633990556036e-01 2.831742927111266517e-01 4.371413660187036254e-01 6.057728391002518142e-01 7.830266226717143008e-01 9.627704086982535880e-01 1.139411306342920316e+00 1.308259714700312992e+00 1.465390511742522106e+00 1.607190878323329519e+00 1.729923204220032318e+00 1.829312581293496720e+00 1.900317884259014933e+00 1.937156740530542987e+00 1.933631248761992882e+00 1.883701655821482746e+00 1.782507383387576860e+00 1.627428862705104118e+00 1.419168340760368796e+00 1.162435718775294502e+00 8.658510528643551529e-01 5.412419010377892414e-01 2.024757654401426743e-01 -1.360230398242395500e-01 -4.604868818230871130e-01 -7.587271228974948878e-01 -1.020772271336069625e+00 -1.239122248955810690e+00 -1.408858947017034291e+00 -1.527478733337816585e+00 -1.594483948124009398e+00 -1.610769659500290274e+00 -1.578106267235501070e+00 -1.498570935056152242e+00 -1.374521705229697188e+00 -1.208867763684552621e+00 -1.005680012870117990e+00 -7.709609761938699402e-01 -5.132567416511233382e-01 -2.440209863239246046e-01 2.261882524965834473e-02 2.706190329134793848e-01 4.835184110551726810e-01 6.462715368626489321e-01 7.472891963275049010e-01 7.802212030331961978e-01 7.451787193539950449e-01 6.490899211752899634e-01 5.051435337646698054e-01 3.314303356623644059e-01 1.491298942742019795e-01 -1.964018780639790671e-02 -1.538267905208431652e-01 -2.352804129805264044e-01 -2.503662926650471188e-01 -1.912093197163167724e-01 -5.652201251055349179e-02
-9.724184174471411923e-01 -8.878682623898219717e-01 -7.516677634519998152e-01 -5.831182955170315374e-01 -4.051267500548694223e-01 -2.414737762361010842e-01 -1.137384234669593375e-01 -3.842488952397488805e-02 -2.474987413932371733e-02 -7.358833843366292815e-02 -1.776275689286269388e-01 -3.226705280297663125e-01 -4.899232233740577480e-01 -6.588036911653691874e-01 -8.100071630300975656e-01 -9.281133712711308048e-01 -1.003341421869179184e+00 -1.032040224319480393e+00 -1.015947989011699581e+00 -9.605771547170914859e-01 -8.732616026788845298e-01 -7.613938040152185005e-01 -6.310653089805949856e-01 -4.863759567586097843e-01 -3.289861776059740950e-01 -1.581891868025026293e-01 2.881826244658964448e-02 2.361218095839102971e-01 4.677761506281108428e-01 7.260664640862207753e-01 1.009664447585544744e+00 1.312103883485145284e+00 1.621010453939403240e+00 1.918483246450145563e+00 2.182616041153812247e+00 2.389991356561619540e+00 2.518653358844575862e+00 2.551183410388641715e+00 2.477362043815560799e+00 2.296173780831165079e+00 2.016734039103629694e+00 1.658068173960746572e+00 1.247583565986857934e+00 8.180860199693988921e-01 4.036043988866168108e-01 3.466582589848067608e-02 -2.661055916482150119e-01 -4.871182646757248880e-01 -6.288526528983831021e-01 -7.026208492953517348e-01 -7.273808915620748605e-01 -7.255357921134157895e-01 -7.186208590368738935e-01 -7.236126646229503745e-01 -7.504862857005230037e-01 -8.011291097662819327e-01 -8.697402331427498412e-01 -9.445730883033811587e-01 -1.010692953903872482e+00 -1.053426165877542120e+00 -1.061449491169817794e+00 -1.028982020123547780e+00 -9.566125143196734237e-01 -8.505750643317456783e-01 -7.209921068493441165e-01 -5.796163993427209116e-01 -4.376309441562013514e-01 -3.039268518058943491e-01 -1.840582582936613198e-01 -7.978274657873138387e-02 1.055689920663822716e-02 9.106352061801284425e-02 1.668335548467251850e-01 2.422624741781211621e-01 3.196269513749256386e-01 3.981333915239610999e-01 4.736380053423525638e-01 5.390502770548193379e-01 5.853035210190710158e-01 6.027856339670746300e-01
-1.094113292492671086e+00 -1.111871631484542267e+00 -1.120375688982998774e+00 -1.120607387048378367e+00 -1.113083134403785701e+00 -1.097666817333450062e+00 -1.073589607751642250e+00 -1.039643146594789513e+00 -9.945121513067349817e-01 -9.371168193034292715e-01 -8.668488019135921485e-01 -7.836694513662141315e-01 -6.880738600763037782e-01 -5.809003105385409649e-01 -4.631878122357477867e-01 -3.360928467062137548e-01 -2.008973907782469204e-01 -5.911043973883908093e-02 8.743445106498975994e-02 2.365174615930320245e-01 3.855519663465136748e-01 5.316793305849623064e-01 6.719560096295483786e-01 8.035510479893706037e-01 9.240239955909381742e-01 1.031628179501612230e+00 1.125654731636244632e+00 1.206709335862675259e+00 1.276822125508512817e+00 1.339230088664169926e+00 1.397767956919210963e+00 1.455903687805051527e+00 1.515568946256982352e+00 1.576123098791095023e+00 1.633779463910921326e+00 1.681695877718328180e+00 1.710753400454729789e+00 1.710875927005659713e+00 1.672547993615734141e+00 1.588271209249019211e+00 1.453691523087385695e+00 1.268324183811888384e+00 1.035869347725564271e+00 7.640799189370589550e-01 4.641843834020446535e-01 1.499071883192108767e-01 -1.639126616883570808e-01 -4.628496087683231508e-01 -7.343567145036266064e-01 -9.688557093031628931e-01 -1.160296082104077975e+00 -1.306101205247008012e+00 -1.406648567279050299e+00 -1.464473724112954844e+00 -1.483435147950697974e+00 -1.468057014147387651e+00 -1.423034399169702979e+00 -1.352964691899558813e+00 -1.262191916132181291e+00 -1.154728320467816483e+00 -1.034226530835894442e+00 -9.040011109593811822e-01 -7.671198082259057527e-01 -6.265691888542671562e-01 -4.854172598159479657e-01 -3.468888636424611316e-01 -2.143190666347961071e-01 -9.093439709571339569e-02 2.047670814551566520e-02 1.179218140900147871e-01 2.005193334574210118e-01 2.686202123646639905e-01 3.237903345367349472e-01 3.685893904776462171e-01 4.062170267784449562e-01 4.400655390410328494e-01 4.732688848289568484e-01 5.082805498877477346e-01 5.465472113843673485e-01 5.883427429193778257e-01
-1.377158806485285325e+00 -1.369069516642590356e+00 -1.360579559052996101e+00 -1.352222225445521175e+00 -1.344795744681391403e+00 -1.339151280329738292e+00 -1.335776340604838852e+00 -1.334342333443915285e+00 -1.333423615777174831e+00 -1.330545502144521830e+00 -1.322468367008776235e+00 -1.305695812094077812e+00 -1.276988853598944651e+00 -1.233783856565779491e+00 -1.174538994064623809e+00 -1.098931401413994369e+00 -1.007863600112126168e+00 -9.032571198711647487e-01 -7.876601046384034133e-01 -6.638244307849221482e-01 -5.342697208437119372e-01 -4.009866754097022867e-01 -2.652460529836914160e-01 -1.274104055102932564e-01 1.327844163113517210e-02 1.588362148077928637e-01 3.124525863284604021e-01 4.780070395263313898e-01 6.590079642531403437e-01 8.571482984306941777e-01 1.070725835665433001e+00 1.293562193055283194e+00 1.514864083631231262e+00 1.720383445857033955e+00 1.894535627680100864e+00 2.023162887568882518e+00 2.096008802490389566e+00 2.108078513303467627e+00 2.059789819551423928e+00 1.956071009566431540e+00 1.804951386191346652e+00 1.616236656964474161e+00 1.400606100634303575e+00 1.168928130166913437e+00 9.317406298873821546e-01 6.985101621431658581e-01 4.768051371608003075e-01 2.719181554598542605e-01 8.695649570335263479e-02 -7.640409514007685809e-02 -2.169704468851935131e-01 -3.332686170562008110e-01 -4.234542689115066705e-01 -4.859670953229702772e-01 -5.204698975508150749e-01 -5.286989862838181731e-01 -5.145897065959642580e-01 -4.837998249410817575e-01 -4.426220231943171490e-01 -3.969692307206392767e-01 -3.515119002298373041e-01 -3.093913539552641812e-01 -2.722949771571381850e-01 -2.406265841822339546e-01 -2.137248651078951234e-01 -1.899052113487819105e-01 -1.665830486827020174e-01 -1.404916191612145815e-01 -1.082192466950680776e-01 -6.677230441750536816e-02 -1.419121898572328101e-02 5.004631321073789441e-02 1.249640243782082355e-01 2.083090621150854027e-01 2.968821647215589277e-01 3.868848365976788051e-01 4.742818525908438776e-01 5.550138166340327084e-01 6.253999688182372285e-01 6.825691853089622674e-01
-4.359066090664111548e-01 -5.561547697991037209e-01 -6.613145667735647049e-01 -7.517556916350146556e-01 -8.276987581352399648e-01 -8.890239040492600164e-01 -9.352150295647920775e-01 -9.653897000763265179e-01 -9.785380413784754428e-01 -9.738294222132413136e-01 -9.509895433094310846e-01 -9.106348169575636531e-01 -8.544683687307932374e-01 -7.853059299943901950e-01 -7.068244132540891789e-01 -6.231174325860993068e-01 -5.380271666789974150e-01 -4.544769376722502807e-01 -3.738641620164605550e-01 -2.957620364786551215e-01 -2.179197450400306157e-01 -1.366067576227699976e-01 -4.723260400784409785e-02 5.488194300737463810e-02 1.736323234755434153e-01 3.113112868885636875e-01 4.679785451947777175e-01 6.411848130641024657e-01 8.261170546046541219e-01 1.016224091331758395e+00 1.204071244365819027e+00 1.382205641122074891e+00 1.543758861196101728e+00 1.682656225911763004e+00 1.793548187154770934e+00 1.871681873141241903e+00 1.912902047795742355e+00 1.913874486372723727e+00 1.872436115172043003e+00 1.787875792900625926e+00 1.661049943812989982e+00 1.494367772044202791e+00 1.291713472301261545e+00 1.058461707832851983e+00 8.015581797980871892e-01 5.294891894464974769e-01 2.519784311471661153e-01 -2.071531961143047856e-02 -2.787624923260881293e-01 -5.137840401513817934e-01 -7.196179424557950233e-01 -8.926794729035288922e-01 -1.031848464640074292e+00 -1.138024452135553144e+00 -1.213544956411795495e+00 -1.261546569246533078e+00 -1.285401250238415116e+00 -1.288209946247816706e+00 -1.272460008247801255e+00 -1.239884390290701077e+00 -1.191517578875516348e+00 -1.127996788319305610e+00 -1.049946062373315447e+00 -9.583286535742631118e-01 -8.545720655471565896e-01 -7.404572324584143272e-01 -6.178236670839116762e-01 -4.882415390382723319e-01 -3.527594424681108065e-01 -2.117757458162934370e-01 -6.508021544563789840e-02 8.803576520325304133e-02 2.485591228340443826e-01 4.174217467913693969e-01 5.950032422973295931e-01 7.805330303546081927e-01 9.715562629940962536e-01 1.163649095529486255e+00 1.350559260763215974e+00 1.524757947097772570e+00
-1.114780551250049712e+00 -1.140374128320944758e+00 -1.160086114614903519e+00 -1.173222556032343045e+00 -1.178815192691345493e+00 -1.175567071989135570e+00 -1.161897083986500157e+00 -1.136077633863863623e+00 -1.096432879572868613e+00 -1.041541610905966309e+00 -9.704190299437278622e-01 -8.826460256157825368e-01 -7.784678576355043012e-01 -6.588415706546446593e-01 -5.254539090138412583e-01 -3.806806486697200675e-01 -2.274907602321409039e-01 -6.923781921346842949e-02 9.056248979979425462e-02 2.484613951817421784e-01 4.012554608697034841e-01 5.461129753894400363e-01 6.806784994669123900e-01 8.031850449840305384e-01 9.125766045059588993e-01 1.008686097921329683e+00 1.092405077073455466e+00 1.165750393350572400e+00 1.231770846816528042e+00 1.294182186900465048e+00 1.356741533896688834e+00 1.422333079701354475e+00 1.491953921908877323e+00 1.563828779948574388e+00 1.632948528289836165e+00 1.691229500633001814e+00 1.728371752528182315e+00 1.733252179904631207e+00 1.695580549667963677e+00 1.607493601579891740e+00 1.464792075726208509e+00 1.267737338871555375e+00 1.021305127921450229e+00 7.349464437515518256e-01 4.218417995992404523e-01 9.766544216349888619e-02 -2.210442262683007530e-01 -5.187167765451411450e-01 -7.824164439188587838e-01 -1.003069952468943482e+00 -1.175987161139577131e+00 -1.300631286730324687e+00 -1.379746707245929516e+00 -1.418170058157645963e+00 -1.421622410496124811e+00 -1.395711038194886733e+00 -1.345308919606832854e+00 -1.274262980957539204e+00 -1.185472522140683438e+00 -1.081139949482641027e+00 -9.631407766997441833e-01 -8.334014028658778273e-01 -6.942042526952745263e-01 -5.483850251114925634e-01 -3.993658696217357029e-01 -2.510608845123023514e-01 -1.076746154116796500e-01 2.654426720588914240e-02 1.476193083951356233e-01 2.521397029544148460e-01 3.375756726931504192e-01 4.025640194264366589e-01 4.470849071150764797e-01 4.724877519907960122e-01 4.813143015746227382e-01 4.769050857825612444e-01 4.629113638270542230e-01 4.428150278796039174e-01 4.195598965443728123e-01 3.953956707367055068e-01
-8.483900043893107812e-01 -9.274671445158260141e-01 -9.987639947212632041e-01 -1.057839368057434282e+00 -1.100718661000415155e+00 -1.123933064941532445e+00 -1.124515307708535694e+00 -1.100051646523308557e+00 -1.048820196836188323e+00 -9.700638052373273812e-01 -8.643532056134139996e-01 -7.340246460324011402e-01 -5.834620988092348304e-01 -4.191406647428849719e-01 -2.493135625715040549e-01 -8.340768412381117936e-02 6.891571903423804324e-02 1.987687651634130193e-01 2.989883065555314356e-01 3.650368734416241101e-01 3.957441329060275570e-01 3.937946302807642796e-01 3.658713627442871652e-01 3.224645713131822355e-01 2.770292563198925584e-01 2.447024095960910473e-01 2.405103983615481389e-01 2.774378810477958202e-01 3.645909984479409061e-01 5.057816713947903553e-01 6.987106899154701400e-01 9.348798702970109176e-01 1.200244422186495852e+00 1.476483130255226373e+00 1.742772058344732145e+00 1.977847140943744808e+00 2.162189501904267619e+00 2.280032460809062744e+00 2.321015818035399914e+00 2.281190169129496681e+00 2.163204581507769397e+00 1.975707734322761810e+00 1.731973484845024114e+00 1.448037766868650378e+00 1.140695755069211392e+00 8.256777596497641980e-01 5.162308485687461257e-01 2.223020573966101032e-01 -4.962726707097683126e-02 -2.961684120244170160e-01 -5.161713153400644405e-01 -7.096615966488792893e-01 -8.768617334987337530e-01 -1.017529251778201083e+00 -1.130701068306403823e+00 -1.214917699070422907e+00 -1.268658081576195640e+00 -1.290751944370924331e+00 -1.280689809708837723e+00 -1.238746932238458553e+00 -1.166095715914948761e+00 -1.064968446313707906e+00 -9.389267911915802900e-01 -7.931641527983310791e-01 -6.346397773019138988e-01 -4.718377145231141268e-01 -3.141902626725257552e-01 -1.712174381067304019e-01 -5.159416521417790891e-02 3.763623304372729766e-02 9.162174306812077840e-02 1.079856492428715870e-01 8.692598286507187411e-02 3.125101566024232613e-02 -5.375489576403550546e-02 -1.606419283246864338e-01 -2.803922180928151708e-01 -4.033632604381929831e-01 -5.204613177508253807e-01 -6.242545986721468321e-01
-1.484853976857968494e+00 -1.423418613823669743e+00 -1.371963865909273439e+00 -1.336203376059071690e+00 -1.319071543990367079e+00 -1.320187322148241860e+00 -1.335781227653793701e+00 -1.358986062153886953e+00 -1.380474787158148864e+00 -1.389350397442291163e+00 -1.374222198505748782e+00 -1.324230036313182923e+00 -1.230244956469121353e+00 -1.085927524208580630e+00 -8.887670961064091379e-01 -6.410684423870668391e-01 -3.505834840600141611e-01 -3.042895724090787651e-02 3.015012538686457355e-01 6.242729515851763722e-01 9.160454176029226847e-01 1.156726338471306237e+00 1.330499470222572533e+00 1.427943785059204718e+00 1.447494270537508232e+00 1.396121708523173632e+00 1.288992718038147967e+00 1.147971096370979271e+00 9.991709705222827642e-01 8.692278446202917896e-01 7.813436826042995387e-01 7.512981415800009666e-01 7.846812011798647291e-01 8.757939262926383028e-01 1.008654642738407103e+00 1.159709689642052455e+00 1.301861916188900237e+00 1.408812746634016566e+00 1.458902984045710394e+00 1.437998436299101623e+00 1.340952431937414646e+00 1.171587290698107520e+00 9.413091195641314357e-01 6.667690303842009891e-01 3.669378464359480119e-01 6.044179756259541320e-02 -2.366712000550514616e-01 -5.121286405641291006e-01 -7.576059377143563589e-01 -9.681683752004144328e-01 -1.141204690332636495e+00 -1.275035505094393784e+00 -1.367961429321503442e+00 -1.417581449584749631e+00 -1.420968593316938033e+00 -1.375523599412778575e+00 -1.280286417183975622e+00 -1.137298811391373121e+00 -9.525178561494170859e-01 -7.358709816428051775e-01 -5.004266779874257942e-01 -2.611231783874558565e-01 -3.299174773628932300e-02 1.702864305166587600e-01 3.377642188335104323e-01 4.622016087901774650e-01 5.408786252895796398e-01 5.758950533498669033e-01 5.738596496464041241e-01 5.448642482601800952e-01 5.008015274397684680e-01 4.534916012486829295e-01 4.129261140817076514e-01 3.861249558460554399e-01 3.767179521119988217e-01 3.852127302881842574e-01 4.095368727262389541e-01 4.457003376806348283e-01 4.883806035861387174e-01 5.314637206580415940e-01
-1.733228938512618944e+00 -1.627309787707095223e+00 -1.509876434032945358e+00 -1.386334682747975222e+00 -1.261858735061636816e+00 -1.141006625189056711e+00 -1.027510093655032541e+00 -9.241118947027959774e-01 -8.324525718871081947e-01 -7.530067289918557227e-01 -6.850545075536649264e-01 -6.267898242356444438e-01 -5.756142802701771366e-01 -5.284134003486304909e-01 -4.818408535477160526e-01 -4.325377958461155137e-01 -3.772124208678516721e-01 -3.128031972160651430e-01 -2.367676868398159162e-01 -1.474313624246330612e-01 -4.444948212086465011e-02 7.101953580358971729e-02 1.964273951526866735e-01 3.282415527925549581e-01 4.626063074265663322e-01 5.960710925795762449e-01 7.261670061761102968e-01 8.517045779928423821e-01 9.727977908485482272e-01 1.090516028192405340e+00 1.206448579998615545e+00 1.321984722628442244e+00 1.437609971954657562e+00 1.552358169618114569e+00 1.663353520271289687e+00 1.765593822087016429e+00 1.851975964931424690e+00 1.913708011482747606e+00 1.941088502876357591e+00 1.924822352831171646e+00 1.857518521842467019e+00 1.735187158873025881e+00 1.558286037769171628e+00 1.331898026949696945e+00 1.065080276381760394e+00 7.696810532294011686e-01 4.588973776053286713e-01 1.460426357108348394e-01 -1.562850169702107994e-01 -4.369318337781710193e-01 -6.866833252528917741e-01 -8.987797223953254422e-01 -1.069181337003980881e+00 -1.196530028584523508e+00 -1.281590118105822240e+00 -1.326429095151735238e+00 -1.333432362740882171e+00 -1.304718640536894902e+00 -1.242009404925935590e+00 -1.146949782251055705e+00 -1.021754373758975376e+00 -8.698571673046073816e-01 -6.965620978214944747e-01 -5.093216514556737629e-01 -3.177053125791781119e-01 -1.328520062111004651e-01 3.345067044582534371e-02 1.701514167384688414e-01 2.683894572371801068e-01 3.229151568804546901e-01 3.329733331273702635e-01 3.025410722958162824e-01 2.399132477709595701e-01 1.567218039909143157e-01 6.648875475167474736e-02 -1.698696368202574913e-02 -8.127893041714838451e-02 -1.168453985514310567e-01 -1.181359473576687885e-01 -8.419908664904569850e-02
-7.488437727879914130e-01 -8.723567699680438992e-01 -9.637372787089066861e-01 -1.020704797497447025e+00 -1.042872785586393292e+00 -1.031983513662072749e+00 -9.918952424565917747e-01 -9.284997531182478392e-01 -8.492812089495771488e-01 -7.625320433549309662e-01 -6.762975446846086758e-01 -5.972125277787831976e-01 -5.294868976958916340e-01 -4.742410174263666511e-01 -4.294874013892684972e-01 -3.906842728482711746e-01 -3.518986732469507883e-01 -3.072018144058422107e-01 -2.519969123007454459e-01 -1.840635061099601677e-01 -1.040458294488260937e-01 -1.537263532100335665e-02 7.635530021107145293e-02 1.643583544474579161e-01 2.420085016390194077e-01 3.043123111754997834e-01 3.493130963815659351e-01 3.791650217068789908e-01 4.004891468623256179e-01 4.237627815129879072e-01 4.616399209019518834e-01 5.264105929743569945e-01 6.270779326300363055e-01 7.667661548775180913e-01 9.412203861510668457e-01 1.138749053050627014e+00 1.341738014017159530e+00 1.529281283588794116e+00 1.680255198774929237e+00 1.776105046998953663e+00 1.802930132655184314e+00 1.752671721822241624e+00 1.623579228658717621e+00 1.420188997857333879e+00 1.152763052446690972e+00 8.362139389160948566e-01 4.883997095845174496e-01 1.280366106950721616e-01 -2.275109198797405363e-01 -5.638782793431936780e-01 -8.704314142186234671e-01 -1.139983276201812501e+00 -1.367715752309845989e+00 -1.549970652065946197e+00 -1.683397064756807282e+00 -1.764801951144212344e+00 -1.791580433975380471e+00 -1.762612233391019467e+00 -1.679084072535895311e+00 -1.545059665323529119e+00 -1.367521011273860276e+00 -1.155854087495582494e+00 -9.210573309723009139e-01 -6.747126605371411845e-01 -4.279988282082952677e-01 -1.908340739566607158e-01 2.868175590682635334e-02 2.247176993054658400e-01 3.940359479819239286e-01 5.362233769742098533e-01 6.537175427623299617e-01 7.514768895139914973e-01 8.362656730775420710e-01 9.155886767787271285e-01 9.965215956611720438e-01 1.084707346212520296e+00 1.183828758255738745e+00 1.295503739363310425e+00 1.419508117774179290e+00 1.554131296230559567e+00
-7.805137209581957114e-01 -6.700096633698807702e-01 -5.517951266858817094e-01 -4.256360168173137226e-01 -2.921454749952658303e-01 -1.532029369795592511e-01 -1.192269837027597201e-02 1.275866268301363848e-01 2.606824717069524677e-01 3.825806754900751283e-01 4.890258553613601733e-01 5.767391597225500766e-01 6.440281363839593931e-01 6.910270201873163209e-01 7.194586011975629969e-01 7.321430328891788131e-01 7.322357295860772997e-01 7.223199780411893034e-01 7.039124897689922333e-01 6.774197615995140032e-01 6.424405088696141242e-01 5.985404116550346876e-01 5.460430054544126444e-01 4.868999157844255965e-01 4.250759863533607463e-01 3.666204877420283781e-01 3.190800159326971919e-01 2.904942781840856303e-01 2.880459136000137477e-01 3.167865276197124325e-01 3.787914722423305625e-01 4.728504835464385492e-01 5.948559384938493233e-01 7.384805186981788783e-01 8.959889153564108977e-01 1.058841761550674665e+00 1.217994627028484045e+00 1.364087133217863457e+00 1.487679772487917162e+00 1.579653350270279200e+00 1.631745628391985781e+00 1.637325503643287217e+00 1.591999276855225798e+00 1.494038228963937787e+00 1.344765806269846209e+00 1.148522901537721630e+00 9.125557191009848745e-01 6.465587813003833562e-01 3.617733676647140739e-01 6.982768705091868533e-02 -2.185374925282829450e-01 -4.946996749772010760e-01 -7.528035200458802478e-01 -9.897970784346949991e-01 -1.204810015617926666e+00 -1.398112194010128650e+00 -1.569936924569328207e+00 -1.719416643799916322e+00 -1.844004798952662894e+00 -1.939428084731175117e+00 -2.000215922154336301e+00 -2.020652457524321211e+00 -1.996086360864358422e+00 -1.924299017691578184e+00 -1.806573016124615405e+00 -1.648166465900318123e+00 -1.458071146880863811e+00 -1.247982858638922776e+00 -1.030719586098066243e+00 -8.184740514342895290e-01 -6.213697721098878635e-01 -4.466812426692096660e-01 -2.987055212798919723e-01 -1.790331875771903891e-01 -8.706040443706146437e-02 -2.030024702459420211e-02 2.544271440423088657e-02 5.575563718726731649e-02 7.702488219296882432e-02 9.541662683689672297e-02
-3.792035185605299175e-01 -4.989578737166465716e-01 -5.984298014083119233e-01 -6.722107915516734034e-01 -7.168435628042229002e-01 -7.312087925576857828e-01 -7.165919230820767538e-01 -6.764864452919604476e-01 -6.160515563838601105e-01 -5.413852160138783454e-01 -4.587069248073338268e-01 -3.736059746870786791e-01 -2.904585267317464359e-01 -2.121332255909116338e-01 -1.399622160114847857e-01 -7.402592431931427630e-02 -1.360969154094963593e-02 4.220157396130670702e-02 9.390966167001424392e-02 1.411895656163245638e-01 1.826650406542072169e-01 2.159951008438924513e-01 2.383153370440194152e-01 2.468707872582981966e-01 2.397860530011205193e-01 2.169190863050450280e-01 1.805884705097880183e-01 1.361436374547412842e-01 9.227213353023576425e-02 6.068093178529157528e-02 5.515332425094857105e-02 8.977994681458015269e-02 1.764259435048775859e-01 3.220030153508027793e-01 5.260338511586155619e-01 7.792634132890438048e-01 1.063728498067731953e+00 1.354468232463238220e+00 1.622448191210884127e+00 1.838240968278593401e+00 1.975728905873170183e+00 2.015333591505930944e+00 1.946444998452539599e+00 1.768754261875100431e+00 1.492399548650380048e+00 1.136752999332637737e+00 7.279835944251495938e-01 2.955870923303030584e-01 -1.314451096134740815e-01 -5.282206364383071895e-01 -8.765383200799975461e-01 -1.166072492764329782e+00 -1.394100784294784567e+00 -1.563942523900035075e+00 -1.682700363156911738e+00 -1.758811964764668945e+00 -1.799842496121510038e+00 -1.810917999266366429e+00 -1.794008807846488862e+00 -1.748008545542853343e+00 -1.669558811725581515e+00 -1.554416883064597910e+00 -1.398985563228879236e+00 -1.201850700096577684e+00 -9.649154525730835319e-01 -6.940114234408967242e-01 -3.989443894498728715e-01 -9.288646627461032146e-02 2.087611431068245316e-01 4.899188162116852596e-01 7.355493782579244355e-01 9.333904892589456326e-01 1.075264074283131643e+00 1.157918722510644427e+00 1.183119629770591930e+00 1.157146669515843662e+00 1.089778764087482532e+00 9.930109537892694016e-01 8.797198266315092718e-01 7.624054748108497481e-01
-4.220430544492232566e-02 -2.493269159330312873e-02 -5.306877395502847955e-02 -1.282341962276614677e-01 -2.454659335755959571e-01 -3.940213219507438525e-01 -5.587285572708110548e-01 -7.219741927732979958e-01 -8.663373800551590342e-01 -9.771772531686924168e-01 -1.044899459026169097e+00 -1.066195433721016439e+00 -1.043930755089817142e+00 -9.856714694777650720e-01 -9.014207242593259561e-01 -8.010541658504203300e-01 -6.921177110363903040e-01 -5.785020223676001772e-01 -4.599461699585249974e-01 -3.330780556743115906e-01 -1.931129210290164766e-01 -3.624312713974917749e-02 1.380786396871371280e-01 3.255592528936420704e-01 5.169667327942308876e-01 6.994624020668945841e-01 8.592912986705042444e-01 9.852205614537316025e-01 1.071360274437233695e+00 1.119039869044311963e+00 1.136787837437710946e+00 1.138623690423847368e+00 1.141145955647884014e+00 1.160136586146371940e+00 1.207363606556938196e+00 1.288224022582784123e+00 1.400448482247839577e+00 1.533695444922051010e+00 1.670523509205669610e+00 1.788392330323214985e+00 1.862657980374509803e+00 1.870292161677716392e+00 1.793621688136270986e+00 1.623523426830509209e+00 1.361272723005185092e+00 1.018687668073367192e+00 6.164683768547610798e-01 1.813473381380242000e-01 -2.575701310909787600e-01 -6.724092950552802428e-01 -1.039582895496288240e+00 -1.341776802636271970e+00 -1.568649891168427679e+00 -1.716832394877581214e+00 -1.788990392526658812e+00 -1.792643184994354932e+00 -1.738745881891271106e+00 -1.640037570619296670e+00 -1.509388915829718014e+00 -1.358263976338005996e+00 -1.195547532866648499e+00 -1.027113204716357364e+00 -8.562936789556738759e-01 -6.849074194457911435e-01 -5.145417115616187642e-01 -3.475196214034296793e-01 -1.872804253468833280e-01 -3.826090062528009900e-02 9.461960434887563276e-02 2.066148850376690049e-01 2.939477251729478158e-01 3.544584644016451902e-01 3.882651959132795705e-01 3.982376007499973114e-01 3.901224955690880680e-01 3.719655033337314620e-01 3.530243903333760147e-01 3.423614456682374518e-01 3.477368417790022703e-01 3.751264361510526779e-01
-1.555531004099488523e+00 -1.532913839585829496e+00 -1.510093511463244553e+00 -1.487703652128101739e+00 -1.465571934599519510e+00 -1.442529965937981773e+00 -1.416349043769920657e+00 -1.383840141092079534e+00 -1.341165245706430253e+00 -1.284290731069930303e+00 -1.209550576420984402e+00 -1.114185556595625126e+00 -9.967851872456301443e-01 -8.575628670804378295e-01 -6.984604872094569705e-01 -5.230672460587372230e-01 -3.364002086106122058e-01 -1.445598389698004305e-01 4.575125645735942520e-02 2.277579203881304470e-01 3.951812541855376226e-01 5.427443477292293039e-01 6.665572758570372791e-01 7.643425956906909624e-01 8.355042752344300494e-01 8.810972391396296732e-01 9.038123312833102885e-01 9.079754386207160577e-01 8.995574223829584382e-01 8.861096640050537543e-01 8.764665784905973922e-01 8.800718892816706829e-01 9.058778431422891408e-01 9.609030759176242498e-01 1.048734035556302402e+00 1.168291780930813095e+00 1.313214123757444618e+00 1.472086798981526723e+00 1.629518839762866156e+00 1.767876267631076859e+00 1.869369313212427830e+00 1.918176246845414878e+00 1.902321119963627183e+00 1.815168034856069035e+00 1.656330684706410317e+00 1.431925538531577446e+00 1.154043048930253779e+00 8.394607565343620292e-01 5.076687987685510883e-01 1.785646856719046438e-01 -1.298188486534797847e-01 -4.031091072691419530e-01 -6.316200330710869393e-01 -8.105510344322099936e-01 -9.394567106475670837e-01 -1.021251778568057711e+00 -1.061056765527288448e+00 -1.065135311928960826e+00 -1.040029862438742070e+00 -9.919753216880430324e-01 -9.264964910146062937e-01 -8.482366682101479816e-01 -7.609325225310995533e-01 -6.675352174806907790e-01 -5.704434720116566826e-01 -4.718055583298700895e-01 -3.737972026833272232e-01 -2.788327858621278965e-01 -1.895967094954867926e-01 -1.089286382621744986e-01 -3.959307702497944642e-02 1.603737401347014521e-02 5.627798397921001533e-02 8.035144545106281955e-02 8.849271882101393538e-02 8.194215345315894461e-02 6.281308827394228855e-02 3.391639018447262233e-02 -1.500496809175097404e-03 -4.002698503947479253e-02
-3.051808878278354786e-01 -4.419427190648949622e-01 -5.656777201326869120e-01 -6.730910838866048795e-01 -7.612166740310606361e-01 -8.276889083656306934e-01 -8.709843318563862402e-01 -8.905832373073643282e-01 -8.869937136928791599e-01 -8.616256534060878769e-01 -8.165159978125838824e-01 -7.539854998913484430e-01 -6.762764436469607121e-01 -5.853205277446570376e-01 -4.826736353406420044e-01 -3.696617573270382096e-01 -2.477200270967487572e-01 -1.187905856632841400e-01 1.428563848813584405e-02 1.475117744889551663e-01 2.757621654505246211e-01 3.930226642436971951e-01 4.929349703327473020e-01 5.695071952103831769e-01 6.179612681422819165e-01 6.356156685899700953e-01 6.227111116237734612e-01 5.831042142308756615e-01 5.246740917893382150e-01 4.592616150127431518e-01 4.019189331136562848e-01 3.694034906214346270e-01 3.778434793241356449e-01 4.399574727448168354e-01 5.622474021193607507e-01 7.428688987706381086e-01 9.707950709042759696e-01 1.226576300345179948e+00 1.484667238396548239e+00 1.716824260852988449e+00 1.895898783370826290e+00 1.999298726275575255e+00 2.011641067005736083e+00 1.926329829086194545e+00 1.746071866122084204e+00 1.482334544436057167e+00 1.153843519620800118e+00 7.841828866070210680e-01 3.987322295678067952e-01 2.139366036884495989e-02 -3.283269686418805455e-01 -6.372334472426076646e-01 -8.990124658234203148e-01 -1.113407523983511949e+00 -1.284357381755593552e+00 -1.417733732865071206e+00 -1.519251946345047566e+00 -1.593035560856491895e+00 -1.640999524071723226e+00 -1.662961015110396179e+00 -1.657237428007220847e+00 -1.621439932128631023e+00 -1.553237614410325707e+00 -1.450971368297691910e+00 -1.314137659290492977e+00 -1.143739302184815676e+00 -9.426143269177590378e-01 -7.156935227006464562e-01 -4.701163192216836206e-01 -2.151036725218730405e-01 3.856244342732079861e-02 2.794397995218198538e-01 4.966135878965636796e-01 6.809603520672865562e-01 8.262140719677451006e-01 9.296322988216649819e-01 9.921685742841345190e-01 1.018177061296714259e+00 1.014750615445187965e+00 9.908392744857148493e-01
-6.004268503533343182e-01 -6.647397201460906180e-01 -7.222050425862130973e-01 -7.781153319869884566e-01 -8.362344753601481662e-01 -8.980896018256773194e-01 -9.627012410216633231e-01 -1.026727170423752389e+00 -1.084941540663822535e+00 -1.130844866254676395e+00 -1.157477829748549958e+00 -1.158103902979886302e+00 -1.126899092982965200e+00 -1.059621604129890038e+00 -9.542205644526066122e-01 -8.112985211694859755e-01 -6.343675039660818804e-01 -4.297233735498798279e-01 -2.059224179034240820e-01 2.702401031338226567e-02 2.586798717695406591e-01 4.791129881185099415e-01 6.796286589737212669e-01 8.533445060946994731e-01 9.954965621043244672e-01 1.103604308184903404e+00 1.177578731506717435e+00 1.219634673689404814e+00 1.233976930629111068e+00 1.226196774481839391e+00 1.202412033020342053e+00 1.168294517691885304e+00 1.128157939578257274e+00 1.084228940787357987e+00 1.036350263334915534e+00 9.820354496227137187e-01 9.168329146628588777e-01 8.349627679151770954e-01 7.301835246728534123e-01 5.967702033107682436e-01 4.305942639924669191e-01 2.301533944581001245e-01 -2.523333488926165179e-03 -2.612195364680676701e-01 -5.354887936930009529e-01 -8.111514885059508684e-01 -1.071319735956584918e+00 -1.298008685377353144e+00 -1.474007244043001208e+00 -1.584746182019043381e+00 -1.619928717589544709e+00 -1.574570620504834428e+00 -1.449384308516703745e+00 -1.250453165306646408e+00 -9.882274914657842579e-01 -6.762314640356932305e-01 -3.298497957499044730e-01 3.476185397013620282e-02 4.011984527902508479e-01 7.530476849416597451e-01 1.074051368926219663e+00 1.348431436269094341e+00 1.561722477096659789e+00 1.701912748452016455e+00 1.760777763401033980e+00 1.735007715650568771e+00 1.626929786575129988e+00 1.444572649781260321e+00 1.201265410722093696e+00 9.146999878349372226e-01 6.054924470841815953e-01 2.951721068213563615e-01 3.726240987046738201e-03 -2.530059717475854342e-01 -4.655190247102595769e-01 -6.317848708408221325e-01 -7.569557593043697574e-01 -8.515443849439157109e-01 -9.286377882456308130e-01 -1.000805346198746948e+00
-1.882131723644830723e+00 -1.880680538628433318e+00 -1.892501526816082968e+00 -1.903928176354503066e+00 -1.899361294033160563e+00 -1.864186264023622641e+00 -1.787787313741789674e+00 -1.665456376681530681e+00 -1.499189006115112521e+00 -1.296809376640122302e+00 -1.070422425234955455e+00 -8.342780941929253125e-01 -6.027762966762817420e-01 -3.890014965125981883e-01 -2.034054297031971659e-01 -5.304050259794599459e-02 5.918239767440260091e-02 1.348101727686585594e-01 1.797742772450925952e-01 2.035443204059026456e-01 2.177639481329988747e-01 2.342975678848432941e-01 2.633554398092836646e-01 3.120638731738973326e-01 3.836653724611439609e-01 4.774153162399177863e-01 5.889063178394378095e-01 7.104892535817638466e-01 8.316734285982855246e-01 9.395946518441175010e-01 1.019952124282762940e+00 1.058583025313924786e+00 1.043764248260922400e+00 9.686386651156354555e-01 8.330046756596489743e-01 6.440286737548623908e-01 4.151484649148280970e-01 1.638360391088225232e-01 -9.143902688015953517e-02 -3.339745161889235425e-01 -5.507336232690704936e-01 -7.331146882853816216e-01 -8.767132626984334154e-01 -9.803569753813308196e-01 -1.044943935885897623e+00 -1.072451467980343409e+00 -1.065016924883304794e+00 -1.024440226102115492e+00 -9.518229425034383517e-01 -8.479049103319927783e-01 -7.136062565946659220e-01 -5.508325368012152445e-01 -3.633294515216002885e-01 -1.570771695050537098e-01 6.009967266314324152e-02 2.795755734252912128e-01 4.933815637092676121e-01 6.954898823610661251e-01 8.823958027344939170e-01 1.053072562922918509e+00 1.207895852942129533e+00 1.347207172410066489e+00 1.469856485532741841e+00 1.572148307914947196e+00 1.647380997484226173e+00 1.686496147041621985e+00 1.679492652273849140e+00 1.617699700532454932e+00 1.496221863469077373e+00 1.316040013765111594e+00 1.085213312961585075e+00 8.187828685297878772e-01 5.375757850300125762e-01 2.660334959008481270e-01 2.969736019456075543e-02 -1.478155936145056637e-01 -2.475516743874027481e-01 -2.579358895851130984e-01 -1.768299359464438614e-01 -1.240247792683405251e-02
-8.565210760005845803e-01 -8.168481597934480476e-01 -7.696613692630409620e-01 -7.108817658381967330e-01 -6.368648109020866865e-01 -5.447181297838432634e-01 -4.326158684970820567e-01 -3.002465177463120027e-01 -1.492592676348752367e-01 1.631798517766372067e-02 1.900800829094898836e-01 3.637495626665454007e-01 5.282312693305407647e-01 6.749608269564457697e-01 7.972594470358935759e-01 8.912954020357747309e-01 9.564372914196115349e-01 9.949169435086354651e-01 1.010937471669047127e+00 1.009532380207121216e+00 9.953671786543568656e-01 9.718285894330676022e-01 9.405173755530252810e-01 9.012660904905296366e-01 8.525416259351257242e-01 7.921335207112394361e-01 7.178649987335252725e-01 6.282091086467023189e-01 5.227143461445210582e-01 4.022067096193454039e-01 2.687843617746089597e-01 1.255961731242473400e-01 -2.353537028588642901e-02 -1.746821285017005621e-01 -3.244793348791332743e-01 -4.707173793070199563e-01 -6.126874657530541057e-01 -7.511306964633063243e-01 -8.877912470514203180e-01 -1.024657184045085323e+00 -1.163027841899508585e+00 -1.302754679540145011e+00 -1.441735835364160723e+00 -1.575858965283471358e+00 -1.699258878506218817e+00 -1.804866135989027454e+00 -1.885105471760578189e+00 -1.932657906614444476e+00 -1.941158182332601401e+00 -1.905869968292661865e+00 -1.824296166423523990e+00 -1.696571760532536111e+00 -1.525657207164257345e+00 -1.317162407388331236e+00 -1.078871042848816852e+00 -8.199937491361661834e-01 -5.503369289273917220e-01 -2.795236896220846257e-01 -1.640842378946408622e-02 2.313445601981750088e-01 4.574682947477970996e-01 6.571751412711667184e-01 8.271582248060710407e-01 9.655003951935241524e-01 1.071602830975174170e+00 1.146001013638656696e+00 1.190331501970297134e+00 1.207361480173757551e+00 1.200956390440371502e+00 1.175975791004715276e+00 1.137995650524306734e+00 1.092791713137701626e+00 1.045635282603028404e+00 1.000650846910531966e+00 9.602961991827029253e-01 9.252489177355721628e-01 8.945629984092317022e-01 8.660681245542330986e-01 8.369927999918286288e-01 8.045461139555573071e-01
-1.265689024685848985e+00 -1.276794656652313398e+00 -1.272999247992308902e+00 -1.258789830383267416e+00 -1.238978204035837472e+00 -1.217855834684673066e+00 -1.198427407931554001e+00 -1.181722253114106724e+00 -1.166427523696314417e+00 -1.149000561318341607e+00 -1.124102929855153254e+00 -1.085496159046081877e+00 -1.027180072190002846e+00 -9.445469775076548169e-01 -8.353222960052227863e-01 -7.002859483029250098e-01 -5.434504366181823753e-01 -3.719028924261627012e-01 -1.951965969468551221e-01 -2.434935129645228805e-02 1.293459181182964324e-01 2.557391916157855660e-01 3.472107596517011174e-01 3.998375210377643207e-01 4.141301262138742945e-01 3.950764952962966814e-01 3.514837560932013161e-01 2.946237047756531946e-01 2.364267901436234998e-01 1.875618987351117817e-01 1.558340923305566728e-01 1.452037820756373887e-01 1.555905660539268764e-01 1.834382292604024578e-01 2.227434296744003617e-01 2.662647106366289873e-01 3.065446863345984152e-01 3.366348628073164151e-01 3.504485656793258630e-01 3.430141096259135547e-01 3.106051127973883386e-01 2.509267383029638032e-01 1.632796753098438025e-01 4.851647082927432880e-02 -9.107986446146126847e-02 -2.520182463238483384e-01 -4.296908681725404855e-01 -6.181819636434929821e-01 -8.097773823861520448e-01 -9.945233372977152486e-01 -1.159948238362239703e+00 -1.291512999751546653e+00 -1.373752983729593868e+00 -1.392038115529232067e+00 -1.334683857706249421e+00 -1.194891800478079080e+00 -9.722224291565825238e-01 -6.732910358586611244e-01 -3.115642881494865568e-01 9.365171981332053031e-02 5.189151425030368303e-01 9.388320028415355623e-01 1.328383711434331982e+00 1.665196026862503675e+00 1.931465768748662271e+00 2.115385396103202975e+00 2.211896244966731651e+00 2.222685151386334823e+00 2.155405073902402879e+00 2.022351948705349400e+00 1.838640661177575408e+00 1.620346602810290193e+00 1.382855464515794441e+00 1.139746379010867061e+00 9.021823282389186405e-01 6.788496545310348518e-01 4.762351706963030562e-01 2.990771772733020750e-01 1.508868356845029512e-01 3.422596109066785436e-02
-7.888626113624372937e-01 -7.181420594158643977e-01 -6.427057464841126055e-01 -5.636397366338415926e-01 -4.816839165027836378e-01 -3.973641734572631035e-01 -3.110467170987101793e-01 -2.230764220766654760e-01 -1.338916521918691038e-01 -4.405887066192448048e-02 4.561868147561193299e-02 1.340050221056047486e-01 2.194210814795529152e-01 2.995061071401540764e-01 3.712322897083067952e-01 4.312085967011746734e-01 4.762017611629543734e-01 5.038407973832950137e-01 5.131416131009869375e-01 5.047284687126499803e-01 4.806824141457817223e-01 4.441616665140677433e-01 3.990037874733280976e-01 3.495083642302114213e-01 3.002637909117439885e-01 2.560475578175538947e-01 2.214585604482836589e-01 2.002108540454342611e-01 1.942351660865747620e-01 2.028375856886538153e-01 2.223031090310167712e-01 2.460311638845071036e-01 2.652951645076971898e-01 2.703889504306319358e-01 2.519079226918328751e-01 2.019007257307810221e-01 1.148188345813997147e-01 -1.176413329628364472e-02 -1.766304530469875456e-01 -3.747709034447061494e-01 -5.976044025208293586e-01 -8.337435451590702318e-01 -1.070266009053985723e+00 -1.294348175647490162e+00 -1.494755474896926950e+00 -1.662983647833574441e+00 -1.793593481997058925e+00 -1.883959233222567198e+00 -1.933441533635867016e+00 -1.942427653278241850e+00 -1.911577043721633729e+00 -1.841325337871653645e+00 -1.731707051341144332e+00 -1.582390560606416141e+00 -1.392943811777055396e+00 -1.163291003772631171e+00 -8.945527574717857533e-01 -5.899794528517458003e-01 -2.559523361536715225e-01 9.753266460097291535e-02 4.570994044873560314e-01 8.070549339181368742e-01 1.131077331613479897e+00 1.414039117263151679e+00 1.643539481056615514e+00 1.810934879398765851e+00 1.911727115810029298e+00 1.945577384125478426e+00 1.915991099083883320e+00 1.829743859080025903e+00 1.696018598651971798e+00 1.525324480252300940e+00 1.328224469219732695e+00 1.114188082087324894e+00 8.908712592271607056e-01 6.639110316109783083e-01 4.372906838370466120e-01 2.139570446658697056e-01 -3.452310093552702144e-03 -2.121307385997146244e-01
-7.940693247054652071e-01 -8.462414559202531272e-01 -9.533857215751924130e-01 -1.106629732166190649e+00 -1.292328189774457403e+00 -1.492954301666586270e+00 -1.688278863127867124e+00 -1.857039271043623652e+00 -1.978885082840144305e+00 -2.036597144623478961e+00 -2.018068142993014291e+00 -1.917971572887236409e+00 -1.738569759814494908e+00 -1.489523643473655845e+00 -1.186575375900413398e+00 -8.495160887202991562e-01 -4.998778245236660256e-01 -1.587755340952388683e-01 1.546499909012590268e-01 4.243393548574704299e-01 6.378932961550884961e-01 7.869920127622567207e-01 8.676880614687221271e-01 8.804675411471700741e-01 8.299285821023212328e-01 7.241934609523968946e-01 5.739791434200163245e-01 3.919262853611212294e-01 1.920815317544097567e-01 -1.040138271893377084e-02 -1.995722441969199346e-01 -3.593271022273561432e-01 -4.746185189437916452e-01 -5.331696731860201544e-01 -5.274001522464158986e-01 -4.560848664106434414e-01 -3.251939120263867000e-01 -1.477455106813116703e-01 5.747171587150171762e-02 2.679499551848761318e-01 4.601143703479868563e-01 6.121296916022912482e-01 7.063806701179525804e-01 7.315394530063861200e-01 6.839709976531768154e-01 5.681039225121717884e-01 3.958707832979670438e-01 1.850026346003925681e-01 -4.339508943040702726e-02 -2.674834357017323305e-01 -4.671056659460972593e-01 -6.255673315512925159e-01 -7.304223676298005064e-01 -7.735549983180117772e-01 -7.508342590235422831e-01 -6.616808669075708860e-01 -5.088676508524045961e-01 -2.985820311874638477e-01 -4.060435325884140939e-02 2.517676343647904380e-01 5.620407627851276011e-01 8.717654363647986404e-01 1.162215339224796917e+00 1.416326374553543710e+00 1.620439671340197618e+00 1.765451280535481615e+00 1.847076745298510403e+00 1.865346943946826430e+00 1.823689927804120092e+00 1.727843915683417331e+00 1.585113344090030907e+00 1.403793354478148903e+00 1.192860999268096966e+00 9.617044169354814764e-01 7.197441632163524838e-01 4.761940441757335218e-01 2.396564357034841608e-01 1.799742906246785956e-02 -1.819482742582144430e-01 -3.548549573538992696e-01
-1.831872833435325143e+00 -1.782109126414662903e+00 -1.720842050522924715e+00 -1.646240961829292360e+00 -1.557470307508998175e+00 -1.454729713791260037e+00 -1.339174176308442821e+00 -1.212836805494254211e+00 -1.078554956047101498e+00 -9.398278921763612015e-01 -8.006276218609075235e-01 -6.650617941262130239e-01 -5.368727223460219022e-01 -4.189049973950084715e-01 -3.126289130092997359e-01 -2.179433345551522183e-01 -1.332616666196694832e-01 -5.585498398170853085e-02 1.766259985885455450e-02 9.080733513886250774e-02 1.667882315596698473e-01 2.481472543359513339e-01 3.363882134020800829e-01 4.315556560982087286e-01 5.318757913131200166e-01 6.336906775609466580e-01 7.317150747786206333e-01 8.198581023792151923e-01 8.922432274856942902e-01 9.442121023598625262e-01 9.728606562048429662e-01 9.769704126290508217e-01 9.564937775412606369e-01 9.119680464093498085e-01 8.440668775505926202e-01 7.535571673433214546e-01 6.415546690084631409e-01 5.096999193160274277e-01 3.602273981498048117e-01 1.957709840901883103e-01 1.920953131427817831e-02 -1.663432145621899505e-01 -3.573216840771633596e-01 -5.493139634063790577e-01 -7.367711586207627006e-01 -9.131191803461663481e-01 -1.071284187110502550e+00 -1.204442121809775834e+00 -1.306851250871168491e+00 -1.374424904611337928e+00 -1.404940322967138888e+00 -1.397838088209090390e+00 -1.353771018203308696e+00 -1.274040227227117184e+00 -1.160110391618798031e+00 -1.013349651116320471e+00 -8.350787416731205726e-01 -6.270543181920572584e-01 -3.921659391732570388e-01 -1.351601912524781901e-01 1.368234966680808296e-01 4.142378519061100106e-01 6.856464541253919354e-01 9.387170132601161399e-01 1.161503892730788801e+00 1.343788187456373517e+00 1.478211957833446277e+00 1.561205013020472876e+00 1.593456949705659209e+00 1.579843412786374079e+00 1.528804223412667307e+00 1.450970129055053404e+00 1.357439586530956532e+00 1.257868847790458267e+00 1.158912950617194237e+00 1.063369659203236672e+00 9.702572503362058010e-01 8.756324896381155742e-01 7.740397948237277559e-01 6.601425457420341258e-01
-1.561330461972453287e+00 -1.618507122509793783e+00 -1.659712495939092314e+00 -1.682843622636920333e+00 -1.686796159599464939e+00 -1.671414503048318734e+00 -1.637356948256498468e+00 -1.585941420659772394e+00 -1.518980277144828861e+00 -1.438691977579654280e+00 -1.347618244494102280e+00 -1.248571669236208326e+00 -1.144442143802319345e+00 -1.038074223379529260e+00 -9.320401768030986966e-01 -8.283071091804866670e-01 -7.278930006436312716e-01 -6.304433983743041869e-01 -5.339443095088675095e-01 -4.348147605371898150e-01 -3.284715814286842672e-01 -2.103428802474532899e-01 -7.716658918854313320e-02 7.191932455097226062e-02 2.348103709020144814e-01 4.065347761263816140e-01 5.800164333416948370e-01 7.470886018445135335e-01 8.994334705978374034e-01 1.029360650076447392e+00 1.130335969606425461e+00 1.197463820319454308e+00 1.227951129353063386e+00 1.221490267140278752e+00 1.180343473674507981e+00 1.109010884986497691e+00 1.013338599301199627e+00 8.994146575474362137e-01 7.725352312747705286e-01 6.365847520987418795e-01 4.939213949462866182e-01 3.457579539183148754e-01 1.927992196243949741e-01 3.594630762135783003e-02 -1.231379901072203742e-01 -2.817304686335304620e-01 -4.359052787125898831e-01 -5.807328752253352322e-01 -7.106274593685708574e-01 -8.198697022622284392e-01 -9.031281964722103206e-01 -9.559471134679768944e-01 -9.750156754099402745e-01 -9.582806533873210464e-01 -9.048685888832483926e-01 -8.149171040868207205e-01 -6.894799640565009158e-01 -5.305936442789503937e-01 -3.415472977211140293e-01 -1.273152684537871282e-01 1.050749766680902503e-01 3.464392701487944981e-01 5.858140034438037436e-01 8.113250235926419140e-01 1.011430614443399101e+00 1.176298034988000341e+00 1.298978193171171913e+00 1.376281449890227160e+00 1.409084042573639284e+00 1.402154874647252303e+00 1.363439629532875896e+00 1.302901600174166008e+00 1.230913956061909786e+00 1.156697018898585227e+00 1.086890832313532451e+00 1.024779771315208032e+00 9.702840581943972253e-01 9.206766371170411745e-01 8.718126465812225945e-01 8.194684340900056929e-01
-8.141773227807871383e-01 -8.200458310933761430e-01 -8.402394245074737977e-01 -8.706612927435256610e-01 -9.040488149774766891e-01 -9.312461025450411434e-01 -9.429730329786846221e-01 -9.315350048586275022e-01 -8.923359304341845766e-01 -8.246534065407393754e-01 -7.316634027132349338e-01 -6.195897810420796237e-01 -4.962725926787114328e-01 -3.695373803664698809e-01 -2.458256273898139777e-01 -1.294480404714001831e-01 -2.244087951957872071e-02 7.500176099132641050e-02 1.639351720736294538e-01 2.459926095370921217e-01 3.228592111947241050e-01 3.958184635078860203e-01 4.654562516188470722e-01 5.314623109258533873e-01 5.926617955131010529e-01 6.472206588787158266e-01 6.930994915762521691e-01 7.286026547453520186e-01 7.528222436510437765e-01 7.658622032815228797e-01 7.687175315582798207e-01 7.628275189494325703e-01 7.493286440182901353e-01 7.282186864881524668e-01 6.977105035625958962e-01 6.540074812580236596e-01 5.916401868157475930e-01 5.043766723526224016e-01 3.864959612683811496e-01 2.341931069585539982e-01 4.673267426407556879e-02 -1.727962075622449800e-01 -4.173880484468061036e-01 -6.765271584816769934e-01 -9.371570777030318045e-01 -1.185024512321467105e+00 -1.406240914878565285e+00 -1.588788867851471664e+00 -1.723728234453158814e+00 -1.805926882617111096e+00 -1.834082843140195207e+00 -1.810302419499101756e+00 -1.739097163392988366e+00 -1.626309085952965416e+00 -1.478034788840907998e+00 -1.299795790435397391e+00 -1.095939648737574990e+00 -8.694942748451731651e-01 -6.223692249969950963e-01 -3.559979251410305690e-01 -7.235576357097750488e-02 2.249122310416904191e-01 5.294658830156877549e-01 8.318079374311146967e-01 1.119494290567539796e+00 1.378267440938670374e+00 1.593734748251655287e+00 1.753359020843799021e+00 1.848261561354320737e+00 1.874465595697748066e+00 1.833380943186536216e+00 1.731499611769662605e+00 1.579427711373600607e+00 1.390410737835597432e+00 1.178705780457982133e+00 9.579465511600200323e-01 7.396427729670641549e-01 5.320583151994785487e-01 3.395672613755242875e-01 1.625985110528742061e-01
-1.410950319656661733e+00 -1.362730066884227265e+00 -1.354331325119733087e+00 -1.389300836795186900e+00 -1.465277116753043396e+00 -1.573520933994646098e+00 -1.699198370216622012e+00 -1.822595793576140100e+00 -1.921316854501467164e+00 -1.973250074364885753e+00 -1.959808932747477250e+00 -1.869046466636108184e+00 -1.697754040079997084e+00 -1.452231337665486288e+00 -1.147543705901086675e+00 -8.053574992874807936e-01 -4.507680188356697482e-01 -1.088349631952860441e-01 1.986625804513511284e-01 4.556371446573994066e-01 6.528576402924464173e-01 7.878623643339333071e-01 8.638330950218416904e-01 8.880048884301148249e-01 8.699454721062542806e-01 8.202957181510071027e-01 7.498370025624876423e-01 6.689780581415912808e-01 5.873573243439532687e-01 5.135733780284149619e-01 4.549876478946004443e-01 4.175014925181198544e-01 4.053767040891673168e-01 4.208365730009152594e-01 4.634562247727659345e-01 5.295485884203030569e-01 6.117480589598425222e-01 6.991959493247840163e-01 7.785448972026242087e-01 8.356290839501705481e-01 8.574478683765441867e-01 8.342772477821430721e-01 7.612134914349452108e-01 6.390875193986018665e-01 4.746708581867402077e-01 2.798037291324871889e-01 6.977669462286914537e-02 -1.391080148139128281e-01 -3.320835356253398207e-01 -4.982639718239192939e-01 -6.318036718621067305e-01 -7.319330625247988387e-01 -8.016782809113963681e-01 -8.458248497307799818e-01 -8.687500273590618161e-01 -8.727835613166912143e-01 -8.574593188114496556e-01 -8.195185101720602328e-01 -7.539171493771912314e-01 -6.550877690286766031e-01 -5.186393858262817735e-01 -3.428724536698918302e-01 -1.300507831814047000e-01 1.128081171467694432e-01 3.739089731385146220e-01 6.374810721606773978e-01 8.854642161219747898e-01 1.099785392862304478e+00 1.265170354725657864e+00 1.371732033941970963e+00 1.416837662501344797e+00 1.405829379787907563e+00 1.351174922505657072e+00 1.270347605255060186e+00 1.182612790877768161e+00 1.105719607533135695e+00 1.052915084089609987e+00 1.031006421404358386e+00 1.039559086890764927e+00 1.071290985714271837e+00
-1.385108215691629452e+00 -1.385072785532504680e+00 -1.388493281271912405e+00 -1.389468124285893280e+00 -1.380523409380145505e+00 -1.353394299492254538e+00 -1.300123369170027798e+00 -1.214293107716690745e+00 -1.092141884978484079e+00 -9.334185125330810573e-01 -7.417533797819029218e-01 -5.245111301195940490e-01 -2.920799194109960917e-01 -5.681719190203513709e-02 1.682857070783341513e-01 3.709707395033475241e-01 5.409430874449598914e-01 6.708816479392853971e-01 7.570242545641090448e-01 7.994345680789832764e-01 8.017024880560780220e-01 7.701525259680304103e-01 7.126441730376383843e-01 6.372269235629035578e-01 5.509171953925765530e-01 4.589283920972991870e-01 3.644668037169892516e-01 2.689943327912601712e-01 1.728387150433703945e-01 7.571581287642854818e-02 -2.279655127788721147e-02 -1.229582638705292857e-01 -2.247397307803518374e-01 -3.276911849962928502e-01 -4.309252490534783986e-01 -5.331849960186254567e-01 -6.329895278189827668e-01 -7.289031921184004892e-01 -8.197414375265638098e-01 -9.046136516890088686e-01 -9.827717797932264965e-01 -1.053337243339230289e+00 -1.114949548661007483e+00 -1.165602467348194615e+00 -1.202737204226171031e+00 -1.223573275944884742e+00 -1.225568794361412639e+00 -1.206837306479670913e+00 -1.166378026356408526e+00 -1.104044871924533711e+00 -1.020414846653654894e+00 -9.165563281150507224e-01 -7.939213290416661239e-01 -6.543022064054944131e-01 -4.998231510626010010e-01 -3.328701794436692007e-01 -1.559532445861888383e-01 2.852447504064542158e-02 2.183489551375040472e-01 4.114043822598973943e-01 6.054043389995329427e-01 7.975092295892074468e-01 9.841245569878744881e-01 1.160914774514746783e+00 1.323210840670721478e+00 1.466554293146826726e+00 1.587151925477860770e+00 1.682061607249597524e+00 1.749011681584031974e+00 1.786014466513293097e+00 1.791144204862419542e+00 1.762670626627423021e+00 1.699585945038394996e+00 1.602395203936249901e+00 1.473742289354403434e+00 1.318502181850306654e+00 1.143320339831393584e+00 9.557560124303351445e-01 7.634277371254192257e-01 5.734767647806555679e-01
-1.526587450819088421e+00 -1.451209363746444714e+00 -1.339520808129849749e+00 -1.197796320142384685e+00 -1.034229930619644522e+00 -8.580524515554724951e-01 -6.784421131436260133e-01 -5.035243690641191261e-01 -3.397160494798529551e-01 -1.914284444199904345e-01 -6.120751018063797649e-02 4.992194706011613553e-02 1.420923194090158437e-01 2.162855412971213254e-01 2.741229151388008822e-01 3.177189067446988813e-01 3.495169233033528777e-01 3.721282199498052723e-01 3.881344750861436821e-01 3.999161828600250601e-01 4.095149586290289245e-01 4.184856147455259801e-01 4.277910368950225140e-01 4.376910334229902610e-01 4.476807445223002779e-01 4.565683099258491806e-01 4.626430939814917820e-01 4.639101997541021372e-01 4.582586887077429449e-01 4.434597681795526269e-01 4.170393064072055456e-01 3.762039004142239684e-01 3.178830036133110104e-01 2.390909349535352002e-01 1.375356748321281686e-01 1.220197912153746407e-02 -1.362373191347651391e-01 -3.054162390974918817e-01 -4.914837620036509591e-01 -6.894361136914367583e-01 -8.932550151786500248e-01 -1.095961386114620684e+00 -1.289540984364911713e+00 -1.465110184893785528e+00 -1.613500257363331691e+00 -1.726178597841766083e+00 -1.796358239230358977e+00 -1.819968770511788403e+00 -1.796094996742717331e+00 -1.726800729517337984e+00 -1.616412063154536227e+00 -1.470483358213956038e+00 -1.294878013841321840e+00 -1.095210560212937612e+00 -8.766896991658406080e-01 -6.444007862395892960e-01 -4.036307336603576212e-01 -1.600196576107417168e-01 8.055051679574030954e-02 3.124175567351972771e-01 5.305939199161191500e-01 7.311621331221993536e-01 9.114345422842740074e-01 1.069883639692674748e+00 1.205856547409484225e+00 1.319361337650253985e+00 1.410663689521502118e+00 1.480067291368275306e+00 1.527683523057759896e+00 1.553409747833602417e+00 1.557173257670429356e+00 1.539322304738040659e+00 1.501104071751258706e+00 1.444937988413488084e+00 1.374457293966547811e+00 1.294007462724899638e+00 1.208039763245567277e+00 1.120315744794289969e+00 1.033221164671828118e+00 9.473231027689548167e-01
-2.096429353137810203e+00 -2.041294866830124732e+00 -1.996450989127265929e+00 -1.957639878897504682e+00 -1.918349842562174556e+00 -1.870788374029161538e+00 -1.806899624634354495e+00 -1.719347059855422133e+00 -1.602631260052065354e+00 -1.454152983027304114e+00 -1.275092539731989660e+00 -1.070919412804679949e+00 -8.512763656560625725e-01 -6.290109456201783411e-01 -4.185955359180685287e-01 -2.341664843122109319e-01 -8.742603057220683926e-02 1.404678862939157287e-02 6.803434994224701049e-02 7.819534927253531109e-02 5.390178103865237574e-02 9.195013179886322996e-03 -3.894924726451238356e-02 -7.312709046733492646e-02 -7.824827974362044691e-02 -4.397966051766556000e-02 3.358038062165852322e-02 1.515288157432162774e-01 3.010540050754775820e-01 4.694323820606225994e-01 6.422851572040936263e-01 8.057776390948864220e-01 9.481464278631506204e-01 1.060674853291303954e+00 1.138118849435114655e+00 1.178741071533535800e+00 1.183998067975940538e+00 1.157790289696707164e+00 1.105311287695836864e+00 1.031507083464916041e+00 9.396251486365891914e-01 8.304127140204756730e-01 7.022827972208754987e-01 5.524633372126541708e-01 3.788245734194399805e-01 1.817896819820296328e-01 -3.435859335456665359e-02 -2.610720301594270376e-01 -4.862109280347661211e-01 -6.954777517680759136e-01 -8.742784217362056243e-01 -1.009671540520227895e+00 -1.091933739508515355e+00 -1.115576758712834904e+00 -1.079641285477042523e+00 -9.873839358182712189e-01 -8.454391374037032447e-01 -6.628676079529304266e-01 -4.502380890416298187e-01 -2.188863229830346480e-01 1.973488809702159119e-02 2.547431605519043241e-01 4.765337759183602695e-01 6.774956990547900126e-01 8.524497648843507580e-01 9.986583763383296564e-01 1.115330322491007609e+00 1.202956069750295676e+00 1.262703625190057855e+00 1.296110883603354358e+00 1.305028587259285722e+00 1.291491080319345119e+00 1.257388032916141318e+00 1.203837038454536490e+00 1.130576004497841014e+00 1.035758403736268818e+00 9.165425519551324562e-01 7.703422942200387480e-01 5.963771715245698157e-01 3.970363911591634487e-01
-1.762452208029721579e+00 -1.771332970772329762e+00 -1.767081728783820083e+00 -1.748528127583954594e+00 -1.715400505862779035e+00 -1.668510345113673798e+00 -1.609813151250832242e+00 -1.542260240498407153e+00 -1.469380321508976683e+00 -1.394831256288475929e+00 -1.321878372575769234e+00 -1.252972515675627063e+00 -1.189384025926028432e+00 -1.130924878073894080e+00 -1.075759096837154649e+00 -1.020424979757553308e+00 -9.601339988706655282e-01 -8.894172070380399475e-01 -8.031160174611448044e-01 -6.973570728241081929e-01 -5.703673256256632795e-01 -4.228501564937457435e-01 -2.579030887819063755e-01 -8.058699932091421825e-02 1.026458033914425666e-01 2.845183980151724801e-01 4.573673075043001579e-01 6.136277548463432430e-01 7.463989291904994383e-01 8.501649043240162573e-01 9.215596448076111002e-01 9.599893081120232097e-01 9.677865279635503581e-01 9.498166150865939850e-01 9.125699114382287425e-01 8.629272934534760742e-01 8.070218604470849044e-01 7.493599019894312541e-01 6.924281083292148642e-01 6.367120846908498333e-01 5.809185282692606034e-01 5.223238002480650177e-01 4.572996850294464566e-01 3.818734793856823351e-01 2.925024639986635311e-01 1.869294175741101072e-01 6.498961433636242513e-02 -7.088695549475702851e-02 -2.156243026417964948e-01 -3.619764277781852835e-01 -5.013173421294515597e-01 -6.245244034514134679e-01 -7.228533083257078218e-01 -7.885303229449828200e-01 -8.152440878456760354e-01 -7.985225062386847039e-01 -7.361412819919656014e-01 -6.285337416407739131e-01 -4.790288304507651640e-01 -2.938741286218400361e-01 -8.186329824025913304e-02 1.463607630021486472e-01 3.792537215737115663e-01 6.054172442230879581e-01 8.146392222905535219e-01 9.987114027157418805e-01 1.152051551275492525e+00 1.271937225829895990e+00 1.358361941181732035e+00 1.413508249828216323e+00 1.440987326784502143e+00 1.445022535225737315e+00 1.429890339899370089e+00 1.399686151150887792e+00 1.358264295202112670e+00 1.309334374151335023e+00 1.256455978108508287e+00 1.202938139533849871e+00 1.151719136812095812e+00 1.105316587531034456e+00
-1.003046718803910720e+00 -9.294679215581137521e-01 -8.297773106945834920e-01 -7.083208199169328534e-01 -5.711717874979234111e-01 -4.257048191047922425e-01 -2.799437397676131645e-01 -1.416930466571207914e-01 -1.770643331887153393e-02 8.711068992101224373e-02 1.700932062480427220e-01 2.307233137816872282e-01 2.700401965884006161e-01 2.897052183819682769e-01 2.910549638983384035e-01 2.744512369649638739e-01 2.391263446940232462e-01 1.835215753610744682e-01 1.060376322528459592e-01 5.842043487962246019e-03 -1.164141031439384077e-01 -2.581112332592899739e-01 -4.144631252091939277e-01 -5.785187467656980331e-01 -7.414034066200031470e-01 -8.927769203678590504e-01 -1.021537821396133472e+00 -1.116651401465122539e+00 -1.168032709193463470e+00 -1.167399350861246576e+00 -1.108964782906101787e+00 -9.901033164752214288e-01 -8.119798300699192506e-01 -5.801260882596840363e-01 -3.048309581529486945e-01 -1.152426950888002901e-03 3.118518372159230778e-01 6.125591770536492620e-01 8.788458985961721259e-01 1.090413866981348123e+00 1.230867574932929864e+00 1.289343327199620415e+00 1.261434729547115108e+00 1.149411356615450908e+00 9.617763961844503218e-01 7.123038534739486449e-01 4.184984332586488276e-01 9.973750968154308782e-02 -2.248585781595564270e-01 -5.382412565345784383e-01 -8.266952283860801165e-01 -1.080299558871616217e+00 -1.292467008930899830e+00 -1.458919570850549130e+00 -1.576468473232749856e+00 -1.642050419542296025e+00 -1.652352399606968669e+00 -1.604096244976391805e+00 -1.494783705914437766e+00 -1.323787673502569096e+00 -1.093331511927066346e+00 -8.092158056911684660e-01 -4.810207807918320810e-01 -1.218454094637007185e-01 2.525388269270666397e-01 6.248432740485235781e-01 9.775744444249533371e-01 1.294281046166401605e+00 1.560717616386157136e+00 1.765703914469758162e+00 1.901781376433843818e+00 1.965629709694782346e+00 1.958006569197010993e+00 1.883366287407402195e+00 1.749011546649144488e+00 1.564011891574160318e+00 1.338226989499736730e+00 1.081594429515583045e+00 8.037387588905152702e-01 5.139553811928517790e-01
-1.581007930109567639e+00 -1.454820087286100794e+00 -1.308734244825745296e+00 -1.149478840418476144e+00 -9.838555365471300940e-01 -8.180468101311182405e-01 -6.569761611717336303e-01 -5.039714285821738082e-01 -3.607484929550010544e-01 -2.275472886436614717e-01 -1.035891752700677376e-01 1.233129579799248018e-02 1.211972027675176228e-01 2.231467827451523722e-01 3.171245795836309389e-01 4.009112909446677642e-01 4.715231602313900150e-01 5.259874892621848597e-01 5.622097067037243878e-01 5.797160221684690695e-01 5.800454528749288130e-01 5.667486675248377681e-01 5.449715422633957251e-01 5.208075413419955835e-01 5.005000477073130449e-01 4.896129524176728864e-01 4.922499270522305848e-01 5.103065642057393880e-01 5.428910078717122945e-01 5.859868114299877639e-01 6.325273622172188359e-01 6.729187025148729573e-01 6.961763868012867951e-01 6.913936205565345272e-01 6.493517115051234967e-01 5.639848929312319958e-01 4.332509073384726017e-01 2.593764491923936100e-01 4.845609094477625056e-02 -1.904180058802179831e-01 -4.462243263251301495e-01 -7.069907161789442673e-01 -9.608035067619669078e-01 -1.196604676844462922e+00 -1.404922537621170253e+00 -1.578586891249591506e+00 -1.713051315008605968e+00 -1.806405845331589211e+00 -1.858861948960125465e+00 -1.871922618735961219e+00 -1.847348201436178838e+00 -1.786408799222251931e+00 -1.689566116953661101e+00 -1.556807056495406183e+00 -1.388495778874423880e+00 -1.186374228670453945e+00 -9.544424586154737211e-01 -6.993159359857457069e-01 -4.300146639540973204e-01 -1.570757228064784405e-01 1.086059246625791924e-01 3.570565437628283045e-01 5.802199974512214364e-01 7.725811651192290297e-01 9.313853879600544339e-01 1.056514729151536880e+00 1.150068872281882593e+00 1.215807343188402001e+00 1.258523987660631338e+00 1.283335801865523873e+00 1.295084322784495034e+00 1.297818572036525842e+00 1.294597007027912916e+00 1.287552078476729589e+00 1.278071946981081286e+00 1.267122763387025675e+00 1.255421441431506802e+00 1.243478372581616753e+00 1.231478042864716516e+00 1.218988878280788946e+00
-1.521119253368283353e+00 -1.450386011777486939e+00 -1.347763819068386715e+00 -1.216954173861572785e+00 -1.064302631413172717e+00 -8.983284908890626363e-01 -7.290759257369676671e-01 -5.671917850276139150e-01 -4.228674217719172734e-01 -3.047110171259478917e-01 -2.186437759836572514e-01 -1.669799034139880789e-01 -1.479503914742418269e-01 -1.559245086036200323e-01 -1.824090176694449783e-01 -2.178400421533655262e-01 -2.536600234127739384e-01 -2.841030039888221559e-01 -3.071349804140099948e-01 -3.243800677295539669e-01 -3.401201608772277396e-01 -3.597736287544788802e-01 -3.881975741895001830e-01 -4.284113905288137736e-01 -4.805364690818970108e-01 -5.413545048620272970e-01 -6.043582406963267095e-01 -6.604816164331419603e-01 -6.994130562742065793e-01 -7.113992067857761725e-01 -6.888938501912751367e-01 -6.277948036221777661e-01 -5.280363980165839743e-01 -3.933190272808386179e-01 -2.305967463724580835e-01 -4.940502254387635350e-02 1.389007164261916172e-01 3.219728585788735331e-01 4.874794096425315582e-01 6.244932501583611018e-01 7.246440636933036972e-01 7.828785995312314006e-01 7.975369335448091457e-01 7.698562335627355813e-01 7.032328522936914794e-01 6.026923758632537487e-01 4.745054946897760972e-01 3.259608022006823536e-01 1.649358041041401601e-01 -8.447463591657934125e-04 -1.648065131689042950e-01 -3.222259128131577111e-01 -4.705484191436196673e-01 -6.090506648351808883e-01 -7.378747734949824277e-01 -8.568682518547002802e-01 -9.643440082538663471e-01 -1.056017138782896714e+00 -1.124236416307702546e+00 -1.157781257821280940e+00 -1.142396584861041120e+00 -1.062510549803753923e+00 -9.038531713108264309e-01 -6.568975163669208417e-01 -3.203620983918704646e-01 9.624504777647679976e-02 5.717679609060353219e-01 1.074751003612797629e+00 1.566766980003196252e+00 2.007068817424419116e+00 2.357593708676779976e+00 2.587536487444572764e+00 2.676847744444256438e+00 2.618450250943630930e+00 2.419263829970459412e+00 2.099842382968047261e+00 1.692457173934168946e+00 1.237650129774787500e+00 7.794144899628268064e-01 3.596905628323473492e-01
-1.423181423966870751e+00 -1.349751372946027095e+00 -1.251195278921643617e+00 -1.132429313000434146e+00 -9.984895155177109238e-01 -8.540816387066921811e-01 -7.033069781389126307e-01 -5.495764225678451131e-01 -3.956409103158069485e-01 -2.436484142943341757e-01 -9.521661621032548317e-02 4.845519337195538373e-02 1.864077488661630699e-01 3.176204473810189111e-01 4.406986568627682677e-01 5.536439530879466719e-01 6.538646421310742030e-01 7.384376776837305867e-01 8.046045871443733288e-01 8.503432493840769046e-01 8.747572308005202579e-01 8.781729312198570669e-01 8.619999728700913355e-01 8.284286635181083991e-01 7.801287124898752534e-01 7.201152978513262193e-01 6.517723729737529004e-01 5.789583218099986217e-01 5.060013073546359985e-01 4.374404548530390069e-01 3.774763103214529569e-01 3.291701239396738199e-01 2.935712536358755509e-01 2.689725146508546993e-01 2.506438161548484311e-01 2.311405287064164649e-01 2.013047724227643165e-01 1.517621387961781976e-01 7.463366882823772863e-02 -3.496273862242017111e-02 -1.779648811844455614e-01 -3.510812266099374579e-01 -5.472617490607263324e-01 -7.565658932478231957e-01 -9.673701976986596174e-01 -1.167637599126235548e+00 -1.346196308888994109e+00 -1.493950742971601908e+00 -1.604830977691258376e+00 -1.676355961309169862e+00 -1.709522595575334369e+00 -1.708085990015549838e+00 -1.677227994323300608e+00 -1.621965591659816797e+00 -1.545777691724006697e+00 -1.449834402483122675e+00 -1.333022865909856414e+00 -1.192699158374278534e+00 -1.025960219584102662e+00 -8.309907399801478300e-01 -6.081415104016072437e-01 -3.604401176777300986e-01 -9.358336125726730848e-02 1.844550642124751783e-01 4.641295260891982744e-01 7.350943406285628257e-01 9.869801048851891689e-01 1.210145910461994045e+00 1.396367441417903477e+00 1.539436483573091374e+00 1.635532146999197023e+00 1.683341795363304971e+00 1.683945488847240934e+00 1.640544147616410431e+00 1.558047269692318437e+00 1.442746134807553426e+00 1.301940558636384804e+00 1.143529347263850138e+00 9.755530927968630861e-01 8.056329975618417016e-01
-1.577563266918282858e+00 -1.567426123264002102e+00 -1.566980772694187340e+00 -1.571854071159989763e+00 -1.576135014963023995e+00 -1.572793127812426084e+00 -1.554740652371294551e+00 -1.516000940231645444e+00 -1.453091683061981332e+00 -1.365987529489894436e+00 -1.258436199319376669e+00 -1.137333801291248614e+00 -1.011289506136473948e+00 -8.887201656273047146e-01 -7.758373160243683397e-01 -6.752367657774742682e-01 -5.852212131373785153e-01 -5.002898868627136952e-01 -4.121795480182187110e-01 -3.116220988209774667e-01 -1.903263621276283790e-01 -4.291506045673403741e-02 1.314540194126525285e-01 3.282046918834120031e-01 5.375261296068191141e-01 7.457416474826915609e-01 9.376374701151791724e-01 1.099227251046732912e+00 1.219913580745306092e+00 1.293536930394282969e+00 1.318276655421587451e+00 1.295404608872866792e+00 1.227877436771777075e+00 1.119208517158221783e+00 9.729260765379479370e-01 7.926972678691317498e-01 5.826986390033712659e-01 3.482083953406590049e-01 9.600803124665761856e-02 -1.651577211973825898e-01 -4.244806011382940558e-01 -6.691876402968267579e-01 -8.852688926158370775e-01 -1.058763928575653157e+00 -1.177666550429591563e+00 -1.233946862543307432e+00 -1.225272959598229905e+00 -1.156048685823685362e+00 -1.037114374376876258e+00 -8.843117870325581942e-01 -7.158068366533278937e-01 -5.489905147313062228e-01 -3.974547277804785783e-01 -2.688576206952699721e-01 -1.642253817022264195e-01 -7.884395102717620119e-02 -4.314215044313771986e-03 6.882949980680092006e-02 1.487022926942229428e-01 2.405329279154108935e-01 3.460860806637352516e-01 4.640651154662615574e-01 5.910247525162118931e-01 7.223358338964408487e-01 8.531228940353994261e-01 9.789226348754048734e-01 1.096046373752114444e+00 1.201709462469928713e+00 1.293826264943677362e+00 1.370439164072791094e+00 1.428953550893445223e+00 1.465528885469416398e+00 1.474838047234020122e+00 1.450620349322619296e+00 1.387031131857961563e+00 1.280319025078009654e+00 1.130520846052443851e+00 9.426367804601171185e-01 7.268872854366165148e-01 4.981678090066215536e-01
-2.217118813268250666e+00 -2.258120387932115669e+00 -2.291546120547078402e+00 -2.311049669632107229e+00 -2.309553037865420766e+00 -2.279922226504398353e+00 -2.215957045656596680e+00 -2.113572627976660900e+00 -1.971870379772975301e+00 -1.793850504235081633e+00 -1.586528422566098717e+00 -1.360455230091840439e+00 -1.128610721109637227e+00 -9.049768996319401682e-01 -7.028852209133951146e-01 -5.333716119343587803e-01 -4.038274062458008240e-01 -3.170196968331215337e-01 -2.706906138125315109e-01 -2.578375621492765557e-01 -2.675839352974965224e-01 -2.865770756566738409e-01 -3.007072912691183264e-01 -2.969163879255181104e-01 -2.648557411443885901e-01 -1.982482517715754011e-01 -9.564461423653050631e-02 3.939678136966554001e-02 1.987957356492762728e-01 3.710570802786328781e-01 5.427092725435658238e-01 6.999834402542798317e-01 8.304484081172449628e-01 9.244741186777133413e-01 9.763359227226411363e-01 9.848551585880824799e-01 9.534088139027603326e-01 8.893351049928075458e-01 8.027046140407424479e-01 7.047316861515019459e-01 6.061463231610209057e-01 5.157609797295376053e-01 4.395001092536204301e-01 3.800086266808461732e-01 3.367382083556162975e-01 3.065049099841004043e-01 2.844063775024292529e-01 2.649728292947148844e-01 2.434426226821840289e-01 2.168830834146314723e-01 1.849188598325533228e-01 1.498548767711547769e-01 1.161604234723601636e-01 8.944542229456241278e-02 7.523195333065732515e-02 7.786043602758538351e-02 9.978613190663339350e-02 1.413389373958763851e-01 2.008633520375919801e-01 2.751509126609952838e-01 3.599492716179475416e-01 4.505350283931255917e-01 5.422519811860788685e-01 6.310175590105749910e-01 7.137523669278841298e-01 7.885863179325680594e-01 8.547738226164651731e-01 9.123464573948831813e-01 9.616018217707685833e-01 1.002562153318808491e+00 1.034649060143495447e+00 1.056654618237838683e+00 1.066973598873106388e+00 1.064036721879480396e+00 1.046793954542319938e+00 1.015116491087119988e+00 9.700336523195854932e-01 9.137625713846714293e-01 8.495210617690037713e-01 7.811674724966933825e-01
-7.680861088453116992e-01 -7.536881369489920601e-01 -7.131365906837195956e-01 -6.490668610717756914e-01 -5.644163259783183673e-01 -4.627845178612035038e-01 -3.486130776260479291e-01 -2.271108304734294758e-01 -1.038794737061332213e-01 1.571456670605510600e-02 1.270558409796083144e-01 2.268839305027225417e-01 3.136061743603467677e-01 3.872876552133069916e-01 4.495711254933979495e-01 5.033171901572708329e-01 5.523304875236945133e-01 6.008818051696236395e-01 6.532334589743068465e-01 7.127947292085448083e-01 7.811723607324718710e-01 8.572769965689333027e-01 9.368058862626733596e-01 1.012565034369230066e+00 1.075508114157681661e+00 1.116343681238658236e+00 1.127150309910820214e+00 1.102546702114552302e+00 1.040068029444041198e+00 9.400510104609224316e-01 8.051279394480346241e-01 6.397945311744563934e-01 4.501612443048895185e-01 2.437258527625810745e-01 2.907751044798659659e-02 -1.847382649761958040e-01 -3.891254482555433492e-01 -5.768429614847490061e-01 -7.426796636324916046e-01 -8.837409096727280033e-01 -9.992444630298511488e-01 -1.090012969708904045e+00 -1.157947986273646812e+00 -1.205637043198988234e+00 -1.236185377147441589e+00 -1.253200927363173234e+00 -1.260786789967424548e+00 -1.263411607566574224e+00 -1.265522715398428977e+00 -1.270961932620347845e+00 -1.282323766512926344e+00 -1.300510485816499973e+00 -1.324390273918878869e+00 -1.350869092953436601e+00 -1.375135733466647414e+00 -1.391026936809265591e+00 -1.391413326386566451e+00 -1.368493922853953215e+00 -1.314154038781174982e+00 -1.220515869493475902e+00 -1.080863587493488653e+00 -8.908453144694282733e-01 -6.499614696953792681e-01 -3.627772251545883231e-01 -3.950854365545339308e-02 3.043575349711272748e-01 6.495113994306120908e-01 9.750350074501372699e-01 1.260961253634690804e+00 1.490648739498527275e+00 1.652675803862839521e+00 1.741938143596595046e+00 1.759949106671791164e+00 1.714347179052715608e+00 1.617508378719418882e+00 1.484526713497309691e+00 1.330733898467553633e+00 1.169200100466170067e+00 1.008815885836471971e+00 8.533492581098210961e-01
-1.519633011511215770e+00 -1.572665061045277035e+00 -1.600303741192785401e+00 -1.600246474784302375e+00 -1.570849526480829761e+00 -1.511626944642899595e+00 -1.423418031139389361e+00 -1.308346852121223369e+00 -1.169511292082206166e+00 -1.010636519411139078e+00 -8.358774660061798478e-01 -6.496602066692316324e-01 -4.566947376635626665e-01 -2.618911166007799052e-01 -7.018511931725700259e-02 1.137904911436673910e-01 2.860119274424102742e-01 4.432783731537296990e-01 5.831335143408057364e-01 7.036626825955291098e-01 8.032079151728448441e-01 8.802147020906253561e-01 9.334359165865372399e-01 9.622684568052746190e-01 9.671598251425008730e-01 9.498362968643153659e-01 9.132564337106636732e-01 8.612828511077562643e-01 7.982336593421971438e-01 7.284429855219041183e-01 6.559175702660973162e-01 5.840815951062896527e-01 5.154852246947698724e-01 4.513863626986513999e-01 3.914006529157295078e-01 3.333223734130731919e-01 2.733192654139559585e-01 2.065640236819791531e-01 1.282231895047920012e-01 3.447845119757708687e-02 -7.671485539472941428e-02 -2.052486943173835732e-01 -3.489287860818424125e-01 -5.037306940461996341e-01 -6.642113229900188376e-01 -8.239058126284223293e-01 -9.758206431685563231e-01 -1.112930740957353226e+00 -1.228747977531560176e+00 -1.317823873487362629e+00 -1.376125633504545309e+00 -1.401121897694550533e+00 -1.391740701821142068e+00 -1.348134975235665278e+00 -1.271525122220581672e+00 -1.164084511128735455e+00 -1.028765248975952451e+00 -8.691971489207416246e-01 -6.895295082853886148e-01 -4.942477315485524492e-01 -2.879037211672145213e-01 -7.504987069730366389e-02 1.399035952005189543e-01 3.526935167233620771e-01 5.592184281718501904e-01 7.555325587044603441e-01 9.378268109258361962e-01 1.102439404680960910e+00 1.245922215687749413e+00 1.365182299175293323e+00 1.457655344238988793e+00 1.521582972542449896e+00 1.556213239195037401e+00 1.561940317362375374e+00 1.540288594868564731e+00 1.493749242703161562e+00 1.425454918881037703e+00 1.338840920776768417e+00 1.237295864821041480e+00 1.123900587898953862e+00
-1.174034674100841391e+00 -1.166207312053517020e+00 -1.174305045106265766e+00 -1.198647466278365492e+00 -1.236807184948782279e+00 -1.283966058998857296e+00 -1.333642275273616784e+00 -1.378678744283078572e+00 -1.412334445479590972e+00 -1.429303975239220259e+00 -1.426415972518593867e+00 -1.402910383316476661e+00 -1.360223483003633715e+00 -1.301434129609342794e+00 -1.230427989323031213e+00 -1.151101687225414727e+00 -1.066673547485520235e+00 -9.792705981666883774e-01 -8.897754181115947736e-01 -7.978649596858887749e-01 -7.022266062368412998e-01 -6.009772412010370157e-01 -4.921396676269418347e-01 -3.741853514513438506e-01 -2.465565085024792324e-01 -1.100343532523137546e-01 3.306743390665364130e-02 1.789491378167494817e-01 3.225803141396535456e-01 4.581603213388646956e-01 5.796176840066421532e-01 6.812702586002206129e-01 7.584124333155491948e-01 8.078462190063159243e-01 8.282326403969559880e-01 8.202286697878420352e-01 7.862946280177041114e-01 7.302972280809181260e-01 6.568872773436920109e-01 5.707648801570271990e-01 4.760399342341499751e-01 3.756996395533035993e-01 2.714083273451964318e-01 1.636719289957694334e-01 5.229283993801326497e-02 -6.292783837712362383e-02 -1.814106336309261047e-01 -3.013087847447499801e-01 -4.192279931586040398e-01 -5.304080968489273129e-01 -6.291314056487301576e-01 -7.092571465885885162e-01 -7.648150747775797065e-01 -7.905622774639253780e-01 -7.824259460406342015e-01 -7.379910276334016306e-01 -6.568402348378354905e-01 -5.406415053729840547e-01 -3.930627792446829694e-01 -2.193095838179610624e-01 -2.556805510170386680e-02 1.815061798180215014e-01 3.951549791195885231e-01 6.086840867230033369e-01 8.154887771316571277e-01 1.009263517762158058e+00 1.184298556793002666e+00 1.335965903588153036e+00 1.461150514590082050e+00 1.558541180930029801e+00 1.628594701335655426e+00 1.673284664080527895e+00 1.695747081629482844e+00 1.699970317104551931e+00 1.690552764656050755e+00 1.672446171877483900e+00 1.650700486201378769e+00 1.630061855903525592e+00 1.614597239532638673e+00 1.607302687009450448e+00
-6.371353932316695667e-01 -7.197735401067505423e-01 -7.817602723544821997e-01 -8.229837923753343665e-01 -8.434210169415191638e-01 -8.429300864885719280e-01 -8.212930857204651103e-01 -7.784694797447189174e-01 -7.150056754938262094e-01 -6.323924106324116945e-01 -5.332097367268124888e-01 -4.210865266553406316e-01 -3.003952672548229619e-01 -1.758704678231028662e-01 -5.219154678567705652e-02 6.642795823796465715e-02 1.765922177034229268e-01 2.759720935552164023e-01 3.634514378943278778e-01 4.390708580814207118e-01 5.036872720494709466e-01 5.585680495255890277e-01 6.049082058799126749e-01 6.435544154151474627e-01 6.749134430081686897e-01 6.990832332633445390e-01 7.160208216431264150e-01 7.256956475290278208e-01 7.281117081125862978e-01 7.233048584992087804e-01 7.113611852679133651e-01 6.924186652860512270e-01 6.666858502545791598e-01 6.342957546912744160e-01 5.950372065236045893e-01 5.480217503790850708e-01 4.915063336109817826e-01 4.229934943087774735e-01 3.396904511635850388e-01 2.391607755407659519e-01 1.199959363054846490e-01 -1.773345806960444082e-02 -1.723392151345320422e-01 -3.406555811738606332e-01 -5.183163856360079036e-01 -7.001415616833950306e-01 -8.804619683958002652e-01 -1.053518634096130224e+00 -1.213836882419016883e+00 -1.356616556515345406e+00 -1.477999806529175952e+00 -1.575204191591340841e+00 -1.646413810958787360e+00 -1.690424969793660193e+00 -1.706260476149379590e+00 -1.692715218168828084e+00 -1.648155417104587350e+00 -1.570517040865750058e+00 -1.457640127692159560e+00 -1.307785106875938297e+00 -1.120317391707904564e+00 -8.962928964629374162e-01 -6.389790564571208309e-01 -3.541152575695712401e-01 -4.991314344738300574e-02 2.632008085222529159e-01 5.731579035546656709e-01 8.671269318865851838e-01 1.132647723074578616e+00 1.358920029849677524e+00 1.538067237432803269e+00 1.666102953658123997e+00 1.743429551594660287e+00 1.774667316037157772e+00 1.767877147909302282e+00 1.733282630294467941e+00 1.681738071529153222e+00 1.623249850801021132e+00 1.565774036566968119e+00 1.514500636392226873e+00
-7.202207246772732718e-01 -6.749511981081687262e-01 -6.336508388909434242e-01 -5.988800119387862608e-01 -5.720739890914231518e-01 -5.532226524007541890e-01 -5.408944292498950590e-01 -5.324644615600080400e-01 -5.245404677792351311e-01 -5.134280534642750027e-01 -4.955286362521742483e-01 -4.676103460446658922e-01 -4.270219081055431909e-01 -3.718572474992699606e-01 -3.010744095337443138e-01 -2.146158042471978111e-01 -1.134741984938493486e-01 3.595045455417759982e-04 1.240702589064397315e-01 2.543178325344870316e-01 3.875208834782055689e-01 5.201028408379350099e-01 6.485634559523346665e-01 7.694179260530489284e-01 8.790560654489975034e-01 9.736369533754580807e-01 1.049114549061399781e+00 1.101420527494315627e+00 1.126762676054297696e+00 1.121967128191776020e+00 1.084821526140511638e+00 1.014330627841353305e+00 9.109153365626346810e-01 7.764689134821576300e-01 6.143360244833495631e-01 4.291229413826394556e-01 2.264390123652574027e-01 1.259978364731647628e-02 -2.057124552743126999e-01 -4.217303832460303492e-01 -6.289134655888874992e-01 -8.213016915947273233e-01 -9.938752643695695221e-01 -1.142899199050828152e+00 -1.266127448459918980e+00 -1.362797797831853952e+00 -1.433462673938960652e+00 -1.479684987684899200e+00 -1.503660525456520958e+00 -1.507907044407553965e+00 -1.494986188728477217e+00 -1.467230597800924796e+00 -1.426513923250734894e+00 -1.374004513450652443e+00 -1.310068709644994778e+00 -1.234290032308230867e+00 -1.145661772725092176e+00 -1.042900489472523118e+00 -9.247671878719094796e-01 -7.903170741220257867e-01 -6.390242120434184159e-01 -4.707945514493078742e-01 -2.859839918138764592e-01 -8.547407033415922728e-02 1.290981384130956144e-01 3.550084140104397545e-01 5.881110157177434905e-01 8.226307772885265157e-01 1.051230044101236993e+00 1.265400741584666422e+00 1.456145598360086613e+00 1.614793565807554732e+00 1.733853632767591746e+00 1.807744114911136624e+00 1.833421451516230594e+00 1.810794933807118312e+00 1.742979564420311434e+00 1.636224044952901746e+00 1.499454757660918514e+00 1.343364066098583498e+00
-6.840881767997006868e-01 -7.571153495579634463e-01 -7.978327967306130253e-01 -8.058839619283334477e-01 -7.830642176057318604e-01 -7.326727222466317135e-01 -6.589897033903352463e-01 -5.666229918718173053e-01 -4.601186968051154680e-01 -3.436611450057970862e-01 -2.209152291835488335e-01 -9.495848025927501601e-02 3.173777440379302317e-02 1.572631341882104183e-01 2.801571879239690421e-01 3.990428734029222713e-01 5.124035201460027666e-01 6.181175090757011770e-01 7.132055457053863012e-01 7.938097086099813460e-01 8.555390045483232120e-01 8.939900132389898557e-01 9.055755736548637413e-01 8.882385251430923168e-01 8.420620616953296000e-01 7.697006566866865240e-01 6.763709807028837062e-01 5.696752961131946735e-01 4.591772943384397898e-01 3.557634986912381891e-01 2.707427706311931193e-01 2.146641882508025789e-01 1.957643101121506191e-01 2.180971566274594042e-01 2.797669873347869984e-01 3.718469877206465601e-01 4.786629390795598682e-01 5.795988475475336577e-01 6.522713878017056821e-01 6.763490117217256792e-01 6.368796378835633876e-01 5.266244943116228372e-01 3.467019746853640116e-01 1.061433723150199127e-01 -1.795734805630537778e-01 -4.903881784575752634e-01 -8.039552816075622443e-01 -1.098202182378612335e+00 -1.353967998718320631e+00 -1.557564334206031909e+00 -1.702322588767815059e+00 -1.789053942231775718e+00 -1.824803205701228670e+00 -1.820565616778173412e+00 -1.788250582632754382e+00 -1.737941183990502347e+00 -1.675952730349184128e+00 -1.603942670930677217e+00 -1.519334834386166788e+00 -1.416495509081709514e+00 -1.288622100735254516e+00 -1.129624850903271804e+00 -9.358573273709984708e-01 -7.070493228985347267e-01 -4.467756617477802172e-01 -1.621632822783196648e-01 1.368447237787121795e-01 4.383402382621136573e-01 7.294374030990190549e-01 9.971912927211070699e-01 1.229777505839964924e+00 1.417673178922476795e+00 1.554880806460711362e+00 1.639797317636363383e+00 1.675625677931434687e+00 1.669883189611397700e+00 1.633128521095755348e+00 1.577146858583480693e+00 1.513033712207135784e+00 1.449625687658408824e+00
-1.079760375699697406e+00 -1.131950280125561203e+00 -1.164635138730540032e+00 -1.174390978193953439e+00 -1.159519408154839004e+00 -1.120209379789366633e+00 -1.058377035849903836e+00 -9.772641382091309392e-01 -8.809337627534955528e-01 -7.738295029211000875e-01 -6.603298784161280022e-01 -5.445042136254030218e-01 -4.299347729202839807e-01 -3.195802389958001810e-01 -2.155662643401323464e-01 -1.188939099918968068e-01 -2.927667742666164100e-02 5.477550736288896299e-02 1.354526011214184089e-01 2.148128994836105421e-01 2.937060348831014300e-01 3.709707645042428226e-01 4.431533041960374342e-01 5.049991823608572794e-01 5.505409303425404799e-01 5.744807293988773989e-01 5.733388081091723709e-01 5.461619178495142890e-01 4.945521506684367186e-01 4.222393023111004617e-01 3.343896476205371338e-01 2.369442264057890768e-01 1.359843310819645601e-01 3.713624718720083540e-02 -5.508459263307902837e-02 -1.378741700788503888e-01 -2.105381654992618534e-01 -2.744879528394947310e-01 -3.326411483618995080e-01 -3.884912542256300783e-01 -4.450007599302380767e-01 -5.038103032766834133e-01 -5.649510908752568561e-01 -6.271908769280504226e-01 -6.886302954191881875e-01 -7.474495163240755247e-01 -8.024316170866286901e-01 -8.531361156955207248e-01 -8.998134719112430568e-01 -9.430126373253658878e-01 -9.831636899944629082e-01 -1.020012188018884602e+00 -1.052141383968133059e+00 -1.076575193906814665e+00 -1.088746344518185083e+00 -1.082806165458629177e+00 -1.052348615602901827e+00 -9.914085212406211767e-01 -8.954807949884876495e-01 -7.622946944535475833e-01 -5.921241436854705054e-01 -3.877593609874372405e-01 -1.540887087829228563e-01 1.023926892450664067e-01 3.741005764221982943e-01 6.528256970661968639e-01 9.302041853473838051e-01 1.198059685187344403e+00 1.448727119025038146e+00 1.675151998504320394e+00 1.870827116777141308e+00 2.029636802888739044e+00 2.145850181757575470e+00 2.214397651072880890e+00 2.231483157632591308e+00 2.195374504097951540e+00 2.107131404906895877e+00 1.971004660595385483e+00 1.794382264747232947e+00 1.587261449999614049e+00
-3.575272731009024874e-01 -4.800078510585553127e-01 -5.699195202200609822e-01 -6.202020610995463423e-01 -6.261362818892398652e-01 -5.864012575200068245e-01 -5.036116130689570758e-01 -3.839987050361169385e-01 -2.365685238960023862e-01 -7.175247028516698600e-02 9.991987359023740689e-02 2.686665299656146311e-01 4.258916798139592008e-01 5.640032859498913531e-01 6.761420069724733972e-01 7.561347360569300458e-01 7.988989257841614400e-01 8.012456795195290749e-01 7.628900148391513092e-01 6.871720045636082741e-01 5.811071414319076700e-01 4.547825011698952702e-01 3.199394901498130994e-01 1.883380273098146651e-01 7.022917353566865417e-02 -2.679151752749189125e-02 -9.840166654095869325e-02 -1.436064940663766554e-01 -1.645438677803496286e-01 -1.660564895889620751e-01 -1.550235172613437518e-01 -1.394849818444615641e-01 -1.274147912341620503e-01 -1.253409971201775441e-01 -1.371518656035152772e-01 -1.635241522661901592e-01 -2.022538150356838760e-01 -2.494536736651704334e-01 -3.012006449739245140e-01 -3.551047733472186274e-01 -4.112089545724252893e-01 -4.719914892914415794e-01 -5.415427419683411792e-01 -6.242353560190158079e-01 -7.233372827358934831e-01 -8.399106028125460366e-01 -9.720693365772833383e-01 -1.114880030971946656e+00 -1.260752547411007285e+00 -1.400316128510315616e+00 -1.523529921289660471e+00 -1.620854507620831164e+00 -1.684250639624399026e+00 -1.707817177799358932e+00 -1.688057722976911812e+00 -1.623866421586247721e+00 -1.516410689909510001e+00 -1.368886571514257522e+00 -1.186145332893955517e+00 -9.742070044730369860e-01 -7.396177479608995187e-01 -4.887644503873722623e-01 -2.273538488370362709e-01 3.971592200848609450e-02 3.080576540065342872e-01 5.732858639549580637e-01 8.305129193693919776e-01 1.074105194560767140e+00 1.297873280864827894e+00 1.495747442267693517e+00 1.662495122258646152e+00 1.794385712553911993e+00 1.889550157622352566e+00 1.948055540437365618e+00 1.971842059898370358e+00 1.964671469012523541e+00 1.932088272522100025e+00 1.881391186912548585e+00 1.821287790844309251e+00 1.761058653026804866e+00
[truncated: 114,328 more chars]
