# Supplementary material for: Laminar organization of cellular microcircuits modulating human interictal epileptiform discharges
Source: Nat Neurosci. 2026 Apr 30;29(6):1462–75. doi: 10.1038/s41593-026-02258-4 (PMC13246451; doi:10.1038/s41593-026-02258-4)
Supplement: Supplementary file 15 — Statistical Source Data. [file 41593_2026_2258_MOESM15_ESM.zip › ED6/early_act.txt]

2.741868888791931358e+00 2.594539326780339827e+00 2.417243002234223948e+00 2.218308761411524888e+00 2.007716965784154706e+00 1.796127590228976389e+00 1.593641542615078510e+00 1.408640740561674987e+00 1.246650699826109321e+00 1.109628638926051680e+00 9.959258789894256392e-01 9.007986693236343934e-01 8.174996673341834441e-01 7.386441456536751993e-01 6.574936450211543715e-01 5.691414721008134503e-01 4.713423241104295336e-01 3.648812652222449548e-01 2.535601151090178806e-01 1.436154453590644808e-01 4.253739953616019615e-02 -4.249244528438118895e-02 -1.062065929463214264e-01 -1.464507027375278603e-01 -1.647010775700570306e-01 -1.656649800626627811e-01 -1.561843377071058248e-01 -1.437253194667495182e-01 -1.349286605287358387e-01 -1.344038939899755147e-01 -1.438738979133676876e-01 -1.618081098295311715e-01 -1.835312883011535612e-01 -2.019068518617790353e-01 -2.084706579152191264e-01 -1.950254708739381504e-01 -1.553056456256017015e-01 -8.641042769336058915e-02 1.044016045186011571e-02 1.298621407736922362e-01 2.629309981737834589e-01 3.983510200201500484e-01 5.238048968435458086e-01 6.272905618647685033e-01 6.983353098275655313e-01 7.290197772502610141e-01 7.146811512959243551e-01 6.543450770354535262e-01 5.507185956071695143e-01 4.097867316129034099e-01 2.399994118102798391e-01 5.122147189989719601e-02 -1.464018904552766287e-01 -3.434249102992662506e-01 -5.318382263409608957e-01 -7.055108492852284474e-01 -8.602442287363792905e-01 -9.936695256257249698e-01 -1.104995521682927473e+00 -1.194739201035674769e+00 -1.264367730322895289e+00 -1.316014210241704507e+00 -1.352129591580077506e+00 -1.375109134876996153e+00 -1.386952457078507672e+00 -1.389001870906173330e+00 -1.381818527018885634e+00 -1.365233495677834252e+00 -1.338534160110415705e+00 -1.300843568691627761e+00 -1.251553866216162492e+00 -1.190735512021146913e+00 -1.119482393468747450e+00 -1.040092908287403972e+00 -9.560197280744834325e-01 -8.715193860914897117e-01 -7.911255940616453985e-01 -7.189776433261111377e-01 -6.582721916357526792e-01 -6.108948059301488875e-01
2.100451897926451483e+00 2.162346419811239429e+00 2.194246955782396924e+00 2.186819320372781039e+00 2.131931655086748201e+00 2.023802661235675426e+00 1.860152206911887873e+00 1.643168206898544481e+00 1.379753506847410272e+00 1.080897591680948011e+00 7.604281356090929478e-01 4.333946009613621198e-01 1.146415257785503156e-01 -1.821668157403037724e-01 -4.450865299158931476e-01 -6.641249225331670170e-01 -8.312788558277033335e-01 -9.407852936184252224e-01 -9.893611198342157076e-01 -9.765542640455602275e-01 -9.052433267147083074e-01 -7.818111976472709168e-01 -6.162229740443516679e-01 -4.215009683973884314e-01 -2.127389641792337138e-01 -5.510988133587030845e-03 1.859946966810060442e-01 3.507504704848232735e-01 4.822722393677823516e-01 5.791584051921596643e-01 6.448503593887932039e-01 6.865058406167061644e-01 7.133002369990362190e-01 7.344879552981908866e-01 7.576674725074654670e-01 7.874547708108631250e-01 8.248118275621627582e-01 8.670681051344548695e-01 9.084238580879695490e-01 9.408755791242938704e-01 9.552892167002794421e-01 9.426469000115142993e-01 8.953845851668993383e-01 8.085709568682498682e-01 6.808515182341068339e-01 5.148370463787171891e-01 3.169368062576238820e-01 9.656792225815921671e-02 -1.350548163495833009e-01 -3.662269259822139578e-01 -5.860307514666723838e-01 -7.853450442320001335e-01 -9.574148158074378134e-01 -1.098053985099051166e+00 -1.205393375590634975e+00 -1.279215714461831688e+00 -1.320420469089066184e+00 -1.330556441823283587e+00 -1.311737348988192498e+00 -1.266878136602166194e+00 -1.199848995861105161e+00 -1.115621340018492891e+00 -1.020004658966057631e+00 -9.191598305207384634e-01 -8.191673801120271659e-01 -7.257710486236134129e-01 -6.442747929368635162e-01 -5.794804179902985908e-01 -5.354102901261683645e-01 -5.147334322239432991e-01 -5.181893028839782422e-01 -5.439988529312359544e-01 -5.878819640246818468e-01 -6.435386477004948480e-01 -7.034453348448145293e-01 -7.598327946430346591e-01 -8.054174532679507781e-01 -8.339059614625397021e-01 -8.404038521381583804e-01 -8.219410566342710833e-01
3.100893288598563502e-01 3.679329893752893987e-01 4.386455406215099551e-01 5.209789322157786229e-01 6.115617689023943315e-01 7.047452627742051279e-01 7.930605376916187721e-01 8.683019806135865437e-01 9.227886787984909134e-01 9.507069443068870696e-01 9.490387512263492864e-01 9.179661332050781386e-01 8.607275816461367191e-01 7.831467406477456983e-01 6.927899083727458995e-01 5.980339173925726115e-01 5.070895499146035323e-01 4.271426315864370049e-01 3.637319493141358828e-01 3.203913768708622767e-01 2.986183141609414227e-01 2.981798799332643357e-01 3.175764004310412392e-01 3.543904744727646716e-01 4.055482637479019825e-01 4.673668753256171038e-01 5.354734844043976816e-01 6.047660464526816160e-01 6.695759707818708106e-01 7.240678415290915382e-01 7.629317665706472074e-01 7.820418818016298124e-01 7.790626404841035635e-01 7.539809228058940160e-01 7.093750941799977783e-01 6.504818674534315059e-01 5.848481762675986628e-01 5.215970138656311761e-01 4.702550526884007875e-01 4.393139953643898088e-01 4.347096233458452308e-01 4.587333626462981595e-01 5.094408918699858679e-01 5.807077273803027406e-01 6.630128639536591040e-01 7.447086412744075012e-01 8.137029375857318669e-01 8.592538714419210022e-01 8.735693963165687137e-01 8.527885947127857857e-01 7.971875520038489427e-01 7.104076602294185916e-01 5.980940403144751061e-01 4.663117773954532641e-01 3.201728928073977465e-01 1.631095127137711098e-01 -3.297595800842901496e-03 -1.789577542527688025e-01 -3.646846667908774098e-01 -5.613796555380957676e-01 -7.691447262809884000e-01 -9.862435426841478225e-01 -1.208257706248913932e+00 -1.427722814045709221e+00 -1.634519711523422902e+00 -1.817175723710116042e+00 -1.964710016515566648e+00 -2.068688877610914911e+00 -2.124629508670081268e+00 -2.132700238578027818e+00 -2.097408969598609119e+00 -2.026742429207561536e+00 -1.930873234094024671e+00 -1.820612003553677694e+00 -1.706064535875213339e+00 -1.595296059710131775e+00 -1.493445617990985852e+00 -1.402405707861049233e+00 -1.321362954096828357e+00 -1.247909762810865297e+00
8.535528734665059902e-01 9.472209479404065657e-01 1.060183141689072794e+00 1.184925388421559367e+00 1.313444660816853071e+00 1.438226346060275329e+00 1.552741078719882983e+00 1.651214104720963860e+00 1.728092579947296148e+00 1.777640224132587488e+00 1.793978005718040336e+00 1.771860245762570507e+00 1.707807555337038652e+00 1.601216639213034476e+00 1.454907384038989893e+00 1.275030232651650719e+00 1.070450999212784859e+00 8.519378189665616219e-01 6.313217651716648282e-01 4.207406567783771867e-01 2.318904981698674539e-01 7.507969296201984222e-02 -4.174945779952125846e-02 -1.138982792757742141e-01 -1.403644509719609301e-01 -1.237416740638815349e-01 -6.967211572187602397e-02 1.398254334293699656e-02 1.179942544750926248e-01 2.325318130899050040e-01 3.477434172719344185e-01 4.543859367873889221e-01 5.444413775784198162e-01 6.115437321123753378e-01 6.513170011337729992e-01 6.615278471595622545e-01 6.420249574426197814e-01 5.946543278726448278e-01 5.231438426539279929e-01 4.329132096052191181e-01 3.307799659069602383e-01 2.244002703436727975e-01 1.214563908277856014e-01 2.876737647077173138e-02 -4.862321660111058180e-02 -1.081552939152391063e-01 -1.502203763994900410e-01 -1.781063396344421956e-01 -1.975678506299997639e-01 -2.160607523214198300e-01 -2.415778621357247413e-01 -2.815222479799512345e-01 -3.416261115902807788e-01 -4.251346241802035908e-01 -5.323299847637404936e-01 -6.603933811763401662e-01 -8.036392077234426612e-01 -9.541992413616785518e-01 -1.103007700313066719e+00 -1.241092657061071414e+00 -1.360883758308254698e+00 -1.457257172749318430e+00 -1.528020709586597858e+00 -1.573757156243004829e+00 -1.597025032738356609e+00 -1.601300437968430357e+00 -1.589810736307722516e+00 -1.564823721906313692e+00 -1.527365895338268942e+00 -1.477337608207321740e+00 -1.414119204245213535e+00 -1.337229028472882275e+00 -1.246967042455941588e+00 -1.144830713846410886e+00 -1.033669790991772031e+00 -9.175601363448308012e-01 -8.014235580325664854e-01 -6.903909481894683342e-01 -5.891767841957434859e-01 -5.014388422243896137e-01
2.079411345289642055e-01 1.773974381072641049e-01 1.385856963843216938e-01 9.415330897108133146e-02 5.108251682243280384e-02 1.972424214998731024e-02 1.194626610697156928e-02 3.868976994921800167e-02 1.077389941938821788e-01 2.220383134009305259e-01 3.790932627456201631e-01 5.710715128702840149e-01 7.856114533320408544e-01 1.007218810274500997e+00 1.218722667000179172e+00 1.403159779378932770e+00 1.545595300561480867e+00 1.634900685395269671e+00 1.664967822479293869e+00 1.634899913774461755e+00 1.548510363173782212e+00 1.412958748840821732e+00 1.237359627240392612e+00 1.031496988437387019e+00 8.051743328495842844e-01 5.678877187837282348e-01 3.287711899228135670e-01 9.665855719606193663e-02 -1.200365425079126525e-01 -3.131056226361163541e-01 -4.743104281084800644e-01 -5.950158685295067196e-01 -6.661149302082635115e-01 -6.784881699210456585e-01 -6.244070828557197750e-01 -4.993740401124848738e-01 -3.042548204154191804e-01 -4.692881438157766455e-02 2.572058357567236220e-01 5.860215259431797996e-01 9.124694261408805573e-01 1.207435009478716292e+00 1.442940917572582027e+00 1.595205994058922050e+00 1.647361926271656118e+00 1.591286662012187270e+00 1.428313931862941866e+00 1.168934951164843916e+00 8.312656043622687063e-01 4.387900924059927599e-01 1.773813626739647112e-02 -4.055606416825863203e-01 -8.068219654892311299e-01 -1.165405254056285367e+00 -1.465229128232953926e+00 -1.695055494907582672e+00 -1.848456189351663115e+00 -1.923732166588476566e+00 -1.923730660977932327e+00 -1.855744456369129214e+00 -1.731141221990041279e+00 -1.564489859294885932e+00 -1.372342835229463320e+00 -1.171520707395296679e+00 -9.775009252008398652e-01 -8.031690912785723890e-01 -6.580507361577319081e-01 -5.481217709564503160e-01 -4.757720615992773738e-01 -4.399665111164062781e-01 -4.365331376649211337e-01 -4.587052395644187208e-01 -4.980867720256059172e-01 -5.458255576705284273e-01 -5.940311351065133971e-01 -6.366286054853549370e-01 -6.695849325958659337e-01 -6.903519658258681080e-01 -6.970250326273851327e-01 -6.877060520521449671e-01
3.667676201276197090e-01 5.449755138098868468e-01 6.995621586037036321e-01 8.253310036058676413e-01 9.192543992905384265e-01 9.804939575424562737e-01 1.010618892751093068e+00 1.013856073484803222e+00 9.972576264930654855e-01 9.702274670132021717e-01 9.434077283808141035e-01 9.269063067050870020e-01 9.282176296636789337e-01 9.507833038646970047e-01 9.932717355874437493e-01 1.049972568154710073e+00 1.112065968884657474e+00 1.169093969588609783e+00 1.210573722031670352e+00 1.227240775321568833e+00 1.212096411635341653e+00 1.161333391563795780e+00 1.075235134606103315e+00 9.586146167736372403e-01 8.206451897507829329e-01 6.736492046176479898e-01 5.310156056853744255e-01 4.048324728263075212e-01 3.037242429812104239e-01 2.318562638733150938e-01 1.890249654186394179e-01 1.717713913892965905e-01 1.748135675902365571e-01 1.922407711116750906e-01 2.181977620391213901e-01 2.472288290912362796e-01 2.746286403589504599e-01 2.969621637832713934e-01 3.128283098358513037e-01 3.234284421725950875e-01 3.324861367270526835e-01 3.452508208311929061e-01 3.666531628999607495e-01 3.992996373178147596e-01 4.420200507387696542e-01 4.895482683918898625e-01 5.333364486147710304e-01 5.633761163340537115e-01 5.701107583569804405e-01 5.459772392434053545e-01 4.862224631995381019e-01 3.890380079347413034e-01 2.554200685413258176e-01 8.894473845968275949e-02 -1.043804996193365142e-01 -3.164206411776136485e-01 -5.374250698563649564e-01 -7.570213441215263295e-01 -9.654592465030131798e-01 -1.154933169625590006e+00 -1.320474202869724722e+00 -1.460199052662701780e+00 -1.574903917192961522e+00 -1.666987599763411598e+00 -1.739190251885068372e+00 -1.793475739317901052e+00 -1.830348092220225986e+00 -1.848845962563288259e+00 -1.847118896830051149e+00 -1.823363934017058430e+00 -1.776818257543209212e+00 -1.708515159281953411e+00 -1.621565735822640075e+00 -1.520915347071013501e+00 -1.412873716381840339e+00 -1.304244594210354879e+00 -1.201737064740670213e+00 -1.111368294687107738e+00 -1.038023553804900301e+00 -9.850803718312619583e-01
-8.498098660014153927e-01 -7.366034162149021070e-01 -6.294827898010728617e-01 -5.335893632964189282e-01 -4.540817303630748647e-01 -3.956609880629695097e-01 -3.621371248712758062e-01 -3.559718119428832983e-01 -3.778973471307342513e-01 -4.265702021422559942e-01 -4.982135997871789401e-01 -5.863605964111060498e-01 -6.818185809270405073e-01 -7.729963954173247886e-01 -8.466545237545323177e-01 -8.891519589441319038e-01 -8.880091081270800046e-01 -8.336625610785306506e-01 -7.209934805332004482e-01 -5.502503018783024835e-01 -3.271024549968818418e-01 -6.191176999993331515e-02 2.315619354943047881e-01 5.376751323707902319e-01 8.401158372550432407e-01 1.122906046555536497e+00 1.371221916116011963e+00 1.572264044541883399e+00 1.716362550393708553e+00 1.798152217207485526e+00 1.817345965844360478e+00 1.778884582423983396e+00 1.692150367395738098e+00 1.569459641805926786e+00 1.424285272670838154e+00 1.269592897148375865e+00 1.116713568115673461e+00 9.746516494983837875e-01 8.498783929300420814e-01 7.462819152051162197e-01 6.651325680804228702e-01 6.051851252357360877e-01 5.630641808441624319e-01 5.340054829268511272e-01 5.131069909852709054e-01 4.968184291645164619e-01 4.841375286873491057e-01 4.771204962519751680e-01 4.801798388795389116e-01 4.982906387863475506e-01 5.347053310418985461e-01 5.889176646409299831e-01 6.556656773318432219e-01 7.252987663101830851e-01 7.852431106641957204e-01 8.220918118785954798e-01 8.236526337826637345e-01 7.806219635841809001e-01 6.877652548161033996e-01 5.447304737022233834e-01 3.564833041522362800e-01 1.330445193114036251e-01 -1.115512042646366747e-01 -3.611338135990568299e-01 -5.999023718861632437e-01 -8.148702480006124738e-01 -9.976772154767405976e-01 -1.145256260336716014e+00 -1.259297334624578824e+00 -1.344934150981366816e+00 -1.408969976075646668e+00 -1.458324193537815949e+00 -1.498922062479802086e+00 -1.535094820364953927e+00 -1.569420046543090974e+00 -1.602870786986877683e+00 -1.635062964004761366e+00 -1.664634053111438305e+00 -1.689672283414443532e+00 -1.708241966660884348e+00
2.213587740876116483e-01 2.470938829933159442e-01 2.537851789778320377e-01 2.406851046579971398e-01 2.065704409363444405e-01 1.500195176233515559e-01 7.001108616555790087e-02 -3.337718597494875039e-02 -1.583207558793829905e-01 -3.009561336656126906e-01 -4.554092886870619306e-01 -6.141123291900281167e-01 -7.681683170913611303e-01 -9.078628623832465383e-01 -1.023106195147156505e+00 -1.104027476194209045e+00 -1.141643275406309499e+00 -1.128456984953158715e+00 -1.059050568714534180e+00 -9.304341269460427721e-01 -7.422342491653861618e-01 -4.967689940534220083e-01 -1.993017362295181616e-01 1.416811171704336902e-01 5.140192123257814050e-01 9.016885051059454481e-01 1.285142769835239340e+00 1.642337559742640396e+00 1.950601950945315632e+00 2.188974573426995640e+00 2.340693225609979056e+00 2.395285061526811088e+00 2.349978137311281579e+00 2.210077504445113750e+00 1.988356366081803106e+00 1.703663467987322599e+00 1.378863098855702685e+00 1.038478461821708887e+00 7.062835897514838646e-01 4.031231105561177142e-01 1.452105781551955577e-01 -5.694083274030688202e-02 -1.987775622660637176e-01 -2.812961155767906285e-01 -3.099072009060369615e-01 -2.930602946201275594e-01 -2.407444891732042347e-01 -1.632491044923213008e-01 -7.019089947596601764e-02 2.999881241031902845e-02 1.302757633121219283e-01 2.249520928450402246e-01 3.094372701656763480e-01 3.799799285329192866e-01 4.333325066404400960e-01 4.665793796745943967e-01 4.769881307606076981e-01 4.620600397244581381e-01 4.195834572706263477e-01 3.478716074309132211e-01 2.460153569200155266e-01 1.142803994864923373e-01 -4.547866841415425937e-02 -2.294392398210504669e-01 -4.315735750555895756e-01 -6.437283217858510431e-01 -8.559654443885507114e-01 -1.057134924642527452e+00 -1.235789898602360104e+00 -1.381134005305646006e+00 -1.484157016557283271e+00 -1.538642327973814172e+00 -1.542026688073707241e+00 -1.495724096056411101e+00 -1.404880594884473144e+00 -1.277405540718740573e+00 -1.122540312841219912e+00 -9.494151539305443199e-01 -7.657364211105008867e-01 -5.771678121764574065e-01
-2.230512738156961022e-02 -1.094136965533700906e-01 -1.844843456378491842e-01 -2.440499768154530957e-01 -2.864550494309238693e-01 -3.116151513774599313e-01 -3.205754887677730869e-01 -3.150228270733837488e-01 -2.968511825817858885e-01 -2.677900926816102478e-01 -2.291973987542003099e-01 -1.819894768333637225e-01 -1.267858602029487691e-01 -6.406652931341183521e-02 5.526659299425466798e-03 8.096914588670524326e-02 1.608112267970391307e-01 2.432869796065166845e-01 3.266905181152703341e-01 4.097318323608796220e-01 4.918518169082674585e-01 5.732596014212369973e-01 6.547383712792329558e-01 7.371935958297864966e-01 8.211384385041792244e-01 9.061960103540271927e-01 9.906865961757284067e-01 1.071495084571123968e+00 1.144128863491463699e+00 1.203229454554386235e+00 1.243325371890310782e+00 1.259829575661506551e+00 1.249957214565337260e+00 1.213358354605112543e+00 1.152291883123708116e+00 1.071439574266505934e+00 9.774600933392854074e-01 8.784823631916097719e-01 7.836209748832013711e-01 7.023463163725055525e-01 6.436569910855114429e-01 6.149097739687954256e-01 6.205509701237819087e-01 6.610333959952611194e-01 7.322683389311765989e-01 8.257829789695531053e-01 9.296115768873455254e-01 1.029706706802947735e+00 1.111544671927180872e+00 1.161701486423064367e+00 1.169243702396160378e+00 1.126750364636281532e+00 1.030987643749294635e+00 8.830518649863554614e-01 6.880975232146117060e-01 4.546657746742163719e-01 1.937222695130137451e-01 -8.237125338967192512e-02 -3.608160264569054698e-01 -6.293268317680106305e-01 -8.769746907824167437e-01 -1.094781145392483834e+00 -1.276359498729852548e+00 -1.418220422546562887e+00 -1.519850349612750229e+00 -1.583545458719239241e+00 -1.614051334037067020e+00 -1.617987469310607773e+00 -1.603329478172465183e+00 -1.578674671115638084e+00 -1.552537776137610015e+00 -1.532528829134650827e+00 -1.524460694501057034e+00 -1.531579437507221808e+00 -1.554021091155131984e+00 -1.588822317051585831e+00 -1.630354833029012074e+00 -1.671433323362575107e+00 -1.704544228047488064e+00 -1.723158587973791844e+00
-1.932571570053815746e+00 -1.883560131653179370e+00 -1.798816455141048376e+00 -1.678002631769242470e+00 -1.523076305874114134e+00 -1.338600765972235651e+00 -1.131706375380337137e+00 -9.115494959153782606e-01 -6.885021104236355161e-01 -4.731117326502108922e-01 -2.750457080630593909e-01 -1.021117571311873501e-01 4.052404671808203240e-02 1.507688545690969439e-01 2.297938748501529294e-01 2.818290918412232338e-01 3.136281306876616548e-01 3.336828957615103342e-01 3.513091564519460475e-01 3.756801233344434499e-01 4.149548510543285551e-01 4.754826592508733518e-01 5.610662448181067408e-01 6.723877372671468455e-01 8.066979957944193647e-01 9.578992278494363743e-01 1.117135578674528062e+00 1.273769798290604216e+00 1.416713289564573541e+00 1.535784805957122634e+00 1.622880959748722818e+00 1.672870381069384127e+00 1.684113311764606991e+00 1.658663096203141230e+00 1.602023910410724783e+00 1.522292830930988883e+00 1.428843970929268625e+00 1.330650452625000479e+00 1.234583797094136903e+00 1.144268975054132387e+00 1.059839679777028199e+00 9.787202754843121744e-01 8.971272264298454369e-01 8.117736120107964526e-01 7.211854648346295305e-01 6.263732011361030638e-01 5.306064928052866003e-01 4.386287004696713399e-01 3.555710119080488507e-01 2.857985262091265466e-01 2.318831820268540678e-01 1.938139470947211618e-01 1.685938749684015581e-01 1.503109950866293176e-01 1.308914018511377897e-01 1.014613289672289392e-01 5.413878864790463985e-02 -1.636516660226189704e-02 -1.116469615558409040e-01 -2.293751438056582104e-01 -3.639409721796904584e-01 -5.077831692821794807e-01 -6.528293053372468124e-01 -7.916899113184496795e-01 -9.184446207880611057e-01 -1.028890452170093228e+00 -1.120481094738144057e+00 -1.191964754665054471e+00 -1.243040242073101043e+00 -1.274072654914615743e+00 -1.285823530804615755e+00 -1.279207820155856767e+00 -1.255233654863785908e+00 -1.215016865593912865e+00 -1.159819963642914065e+00 -1.091155172986139732e+00 -1.010819326349015057e+00 -9.207915293726740558e-01 -8.230058085837727022e-01 -7.189645964625454022e-01
-1.741032100696773055e+00 -1.834269700223032817e+00 -1.900837919629557948e+00 -1.938292430927117893e+00 -1.945808017549370605e+00 -1.924457411667133577e+00 -1.877210457816073097e+00 -1.808672340988801253e+00 -1.724623288043507063e+00 -1.631433073351223673e+00 -1.535458352500954193e+00 -1.442300202626639383e+00 -1.356154200215486272e+00 -1.279184401671323856e+00 -1.211117714018900449e+00 -1.149170613155040765e+00 -1.088400948868023521e+00 -1.022383830739554522e+00 -9.442373579660487959e-01 -8.477166912369542562e-01 -7.281997398956432388e-01 -5.834776720487149237e-01 -4.141551933313100120e-01 -2.237261813376357489e-01 -1.828151447001024818e-02 1.940408482942704016e-01 4.038717143436436618e-01 6.014819245943541226e-01 7.777071570078131213e-01 9.247999038740942757e-01 1.037095651405463448e+00 1.111478759063230459e+00 1.147637213385640731e+00 1.148115081247851110e+00 1.118074154077488114e+00 1.064898812410108642e+00 9.975071506640691421e-01 9.254525089957615913e-01 8.578945002367903694e-01 8.025832784052178148e-01 7.650388712030166127e-01 7.480173847605120496e-01 7.513397109367824234e-01 7.720937950613014911e-01 8.051867935800566256e-01 8.441423799517395743e-01 8.820619951752285415e-01 9.126327751078595618e-01 9.310750997510930382e-01 9.348219746592297819e-01 9.238229389513761269e-01 9.004512355130857015e-01 8.689694856334596595e-01 8.347422180033349237e-01 8.032261463147162273e-01 7.789508379363930812e-01 7.646809276105051012e-01 7.608208932482664055e-01 7.652446504937543414e-01 7.735254665691634335e-01 7.795996770790398767e-01 7.767023223518961794e-01 7.584481071898676596e-01 7.198298277732014805e-01 6.580076154487255469e-01 5.727641119205683085e-01 4.665033126772811234e-01 3.440201683762590390e-01 2.118759752302673272e-01 7.769565500140486469e-02 -5.058713626527271134e-02 -1.655243444217314452e-01 -2.608074748265384324e-01 -3.318192118012640024e-01 -3.759175580325488375e-01 -3.925140747899443783e-01 -3.827724515079952150e-01 -3.491985173901550055e-01 -2.950866381385900961e-01 -2.241022493663030191e-01
-1.277854374937133386e+00 -1.463027812813670003e+00 -1.588192700099753552e+00 -1.656693552568946792e+00 -1.674778596559052479e+00 -1.650436353225874564e+00 -1.592679871790464219e+00 -1.510911779908675090e+00 -1.414141414121008244e+00 -1.310216499672208323e+00 -1.205052406456794900e+00 -1.102118690227033904e+00 -1.002361273208391745e+00 -9.047885969219952029e-01 -8.072635732392449137e-01 -7.074197859112265618e-01 -6.030400345689453934e-01 -4.923069576404532910e-01 -3.736260632861279629e-01 -2.454768660941678005e-01 -1.064538447815633199e-01 4.445643361171529306e-02 2.074053242384215345e-01 3.811728747947391582e-01 5.629922096865700443e-01 7.485525640802003222e-01 9.322756183084304205e-01 1.107982738366086073e+00 1.269428908971925285e+00 1.410829829532283863e+00 1.527401800086628514e+00 1.615631724779859724e+00 1.673360795700346459e+00 1.699717340051777992e+00 1.694951097049624211e+00 1.660263195005872383e+00 1.597580208823093484e+00 1.509533023488495163e+00 1.399370799137015675e+00 1.271015751614992029e+00 1.129022471316811993e+00 9.787304342072810082e-01 8.265190009796115067e-01 6.801031050706793923e-01 5.484855761886024972e-01 4.413936686005226484e-01 3.679724624814452727e-01 3.348749338335486603e-01 3.442977334383796051e-01 3.925240462577467282e-01 4.697766199170638202e-01 5.611466765314236937e-01 6.487381963302095711e-01 7.144699110301886424e-01 7.428494032994660268e-01 7.233349392231261943e-01 6.518429798709423073e-01 5.309754109181075155e-01 3.692875080150740952e-01 1.793905038820026165e-01 -2.462502365392001472e-02 -2.296192617166786798e-01 -4.251415995132796222e-01 -6.042383909561388489e-01 -7.628596425798956915e-01 -8.986228012057224657e-01 -1.009224195014252645e+00 -1.091242371753050389e+00 -1.139902569743024285e+00 -1.149632239347293527e+00 -1.115402397694684744e+00 -1.034308795332047559e+00 -9.070743764985697011e-01 -7.388303198622080403e-01 -5.392424362266444726e-01 -3.215745078372823085e-01 -1.011718325636834226e-01 1.066502950003024308e-01 2.888215367439385672e-01 4.364241590665594583e-01
-8.386160450825409507e-01 -9.552279259519003141e-01 -1.066295937641633440e+00 -1.165078379200789493e+00 -1.246644067007373069e+00 -1.308465658287194966e+00 -1.350776331390280527e+00 -1.376370958504197661e+00 -1.389991093016284873e+00 -1.397308700036911322e+00 -1.403827569361069338e+00 -1.414075813148660821e+00 -1.431128310305113116e+00 -1.456499526113977039e+00 -1.490076549252007387e+00 -1.529999376066658812e+00 -1.572284730883017678e+00 -1.610691052652404087e+00 -1.636713847583384673e+00 -1.640413379442689834e+00 -1.611707958262298401e+00 -1.541977243650550555e+00 -1.425554673965743424e+00 -1.260679021953091672e+00 -1.049754904502790742e+00 -7.989130202825175386e-01 -5.172349675058280916e-01 -2.158510461820249693e-01 9.277273247747745699e-02 3.955102576829753191e-01 6.791290234799073344e-01 9.309980594786743113e-01 1.139977314589620150e+00 1.297594956044827885e+00 1.399121607507059162e+00 1.444337288562472343e+00 1.437549289079218751e+00 1.386947350843908078e+00 1.303203453019963431e+00 1.197787034689743901e+00 1.081498275435080147e+00 9.635270601863626938e-01 8.512469940905630361e-01 7.504021219270616827e-01 6.654713226871359355e-01 5.996557165125772082e-01 5.546661903043519359e-01 5.301998006497731231e-01 5.235694944457746081e-01 5.298389495876628663e-01 5.425951700061868443e-01 5.550880210653849067e-01 5.616194821614681754e-01 5.585678820028595615e-01 5.448915085055047181e-01 5.221363986203843011e-01 4.938966955987737495e-01 4.651533658731283882e-01 4.416446552320680841e-01 4.292045383789545032e-01 4.330682180710432316e-01 4.570650620807368836e-01 5.025609382792408653e-01 5.676245668058726990e-01 6.466122173061137346e-01 7.306195825750857464e-01 8.087176259767737685e-01 8.698216241901105539e-01 9.045322753047289055e-01 9.066013428777845995e-01 8.735549824982393741e-01 8.067158263110247862e-01 7.107419003977936134e-01 5.928522138647679407e-01 4.620527774701710944e-01 3.281934262455267204e-01 2.010672215257562900e-01 8.949424584868820309e-02 6.816397173284682691e-04 -6.022161084084263344e-02
-4.758329114819920963e-02 -9.579855437553343178e-02 -1.785851517123869248e-01 -2.939582000709804466e-01 -4.361530271741667075e-01 -5.960654875631509197e-01 -7.621859921827838225e-01 -9.218229156826921455e-01 -1.062438639569126098e+00 -1.173003976793744352e+00 -1.245005183076147492e+00 -1.273146202625634604e+00 -1.255526315417064387e+00 -1.193465226767061349e+00 -1.090958646759455419e+00 -9.540226388114790845e-01 -7.900480260875171190e-01 -6.070451379528937208e-01 -4.130719519740020940e-01 -2.157331342760752668e-01 -2.176924589685872921e-02 1.633894279614806211e-01 3.360384356214521917e-01 4.946045864305539941e-01 6.398444194901394821e-01 7.746435444483008581e-01 9.033666470515607783e-01 1.030671422217264155e+00 1.160243685161408189e+00 1.293599711966749721e+00 1.429395692689552355e+00 1.563314116266340204e+00 1.688465689248628721e+00 1.796257938718347713e+00 1.877535007817175527e+00 1.923947776782270580e+00 1.929418529604960852e+00 1.891473901390741785e+00 1.811917356823685932e+00 1.696933078950554341e+00 1.556155547410988049e+00 1.401061519938766153e+00 1.243114092634914458e+00 1.092003985603364313e+00 9.544376787141269913e-01 8.334765909096116809e-01 7.285013447206611925e-01 6.355886532623664653e-01 5.484682659481416866e-01 4.596926731536923327e-01 3.620811175451678632e-01 2.501425146620395168e-01 1.212158298436778747e-01 -2.406623885191756448e-02 -1.819749917593150579e-01 -3.465316520048382642e-01 -5.107042904936026639e-01 -6.676156689622830820e-01 -8.114262051800853470e-01 -9.376925013946519893e-01 -1.043252974598869676e+00 -1.125817977716559559e+00 -1.183631137787416909e+00 -1.215342956471114455e+00 -1.220265347140699896e+00 -1.198836820132173075e+00 -1.153072965040051301e+00 -1.086688604961683513e+00 -1.004912834659760890e+00 -9.139019804932696500e-01 -8.199904340341425124e-01 -7.289464623767688556e-01 -6.455095613264375531e-01 -5.729786326768069316e-01 -5.130827219785412119e-01 -4.659716147611308590e-01 -4.304566069659770400e-01 -4.044187969154694473e-01 -3.853738280054602172e-01 -3.711500303827212077e-01
-4.353468174012801173e-01 -5.875742317328787045e-01 -7.672323032169057200e-01 -9.605060335145275685e-01 -1.151864799997281086e+00 -1.326038939893156021e+00 -1.469858029857271653e+00 -1.573545376949615049e+00 -1.631275637580547277e+00 -1.641211779571720708e+00 -1.605077816867596319e+00 -1.527581076013396544e+00 -1.415927554373442199e+00 -1.279388696627050681e+00 -1.128669987641471861e+00 -9.752107201152577787e-01 -8.300194703138777941e-01 -7.023218619913061955e-01 -5.983192300994032431e-01 -5.201360016574620992e-01 -4.653877707475895242e-01 -4.273997047434656138e-01 -3.960416731918849909e-01 -3.590011818705985958e-01 -3.035344000792432606e-01 -2.181587415408372255e-01 -9.449965882244409920e-02 7.120502344719632781e-02 2.772256444990959801e-01 5.161261937081363937e-01 7.755502656309368748e-01 1.039792578143630797e+00 1.292002802704054876e+00 1.516552081203692559e+00 1.701117239903296330e+00 1.838126133536303719e+00 1.925323844983975352e+00 1.965278463281267651e+00 1.964050130341840728e+00 1.929300162451887735e+00 1.868393423747396476e+00 1.786984388322760076e+00 1.688531396152053610e+00 1.574708725495568062e+00 1.446469815752926324e+00 1.305236206736248628e+00 1.153740402695911049e+00 9.962358560081916448e-01 8.382296310403224426e-01 6.857802451618503214e-01 5.447908019168200555e-01 4.203644530278539682e-01 3.161304088786184852e-01 2.336794324314796500e-01 1.720446434451553264e-01 1.274844162019301563e-01 9.368218125698270227e-02 6.269653085032642070e-02 2.630143400757817274e-02 -2.219881077022238525e-02 -8.651417312132544946e-02 -1.665356568426816508e-01 -2.584006074416479448e-01 -3.554709178820468773e-01 -4.497651971225732348e-01 -5.335678423554499616e-01 -6.005540841988958878e-01 -6.465034411688024285e-01 -6.693595178707947291e-01 -6.690387754885107618e-01 -6.470036921133425212e-01 -6.058648069590873986e-01 -5.488603423674033310e-01 -4.794101863313753875e-01 -4.006867151608117794e-01 -3.151902521636926191e-01 -2.245387493065780782e-01 -1.293293085276008281e-01 -2.934790356157806687e-02 7.613552020065995907e-02
-1.756390132245759794e-01 -2.566217009160193796e-01 -3.467093401081988713e-01 -4.428807131517962237e-01 -5.415868661962244257e-01 -6.390825539040815295e-01 -7.317166091514601955e-01 -8.160936465948946950e-01 -8.891822841632875951e-01 -9.483815691720960395e-01 -9.915866197560149198e-01 -1.017281085558539910e+00 -1.024667926849897936e+00 -1.013800198349352089e+00 -9.856938757340367729e-01 -9.423387597044691200e-01 -8.865843912869151300e-01 -8.218925785762756231e-01 -7.518464323150806372e-01 -6.795830915631931868e-01 -6.071341343190956863e-01 -5.348649239134376510e-01 -4.610755811214491962e-01 -3.819414605432907561e-01 -2.918068564090975925e-01 -1.838637658678956843e-01 -5.116726454983409889e-02 1.121853823024963476e-01 3.096985499052514190e-01 5.413053061902558527e-01 8.025313301234759944e-01 1.084212873935452404e+00 1.372935773742415932e+00 1.652266706259887474e+00 1.904595710238454975e+00 2.113283852501345539e+00 2.264740311353546698e+00 2.349983668562978245e+00 2.365462227184297994e+00 2.313063588739389775e+00 2.199425190565689636e+00 2.034849256458403755e+00 1.832011600698465248e+00 1.604633011536436227e+00 1.366177819338150856e+00 1.128619227912678546e+00 9.013804885195203509e-01 6.906343424034980805e-01 4.991285776937669505e-01 3.266185975927145546e-01 1.708194404243105480e-01 2.851546576792511958e-02 -1.033604746784795581e-01 -2.270390500928955169e-01 -3.436152088575205599e-01 -4.531300242079878138e-01 -5.547926311222773910e-01 -6.472581550364984171e-01 -7.288437161077491178e-01 -7.977268331691573788e-01 -8.521278395040176035e-01 -8.904656718167849316e-01 -9.115861508301571492e-01 -9.149515638772083292e-01 -9.008064875668427840e-01 -8.702266393359057162e-01 -8.251093337882969836e-01 -7.680382043535299852e-01 -7.020511223534443568e-01 -6.303387090839389639e-01 -5.559150480233485681e-01 -4.812935224468367634e-01 -4.082861579355311354e-01 -3.379239295128411702e-01 -2.704608439297451206e-01 -2.054755994445704725e-01 -1.419216295380604786e-01 -7.819105737896867026e-02 -1.210989022780136273e-02 5.899043727011298727e-02
-7.693370674707820100e-01 -8.571557537524621129e-01 -9.282376946611362589e-01 -9.853827570461994867e-01 -1.031727412936864985e+00 -1.070185534766503688e+00 -1.103100854082768034e+00 -1.132002382863848577e+00 -1.157506228166218509e+00 -1.179367088116122009e+00 -1.196635820650451487e+00 -1.207862593094914949e+00 -1.211356172713021317e+00 -1.205377034744641307e+00 -1.188302604237075011e+00 -1.158769965731057061e+00 -1.115709079684181981e+00 -1.058457875755351107e+00 -9.868794292047070593e-01 -9.014106478156219682e-01 -8.028514220687574809e-01 -6.920545240493388706e-01 -5.694324762874254375e-01 -4.345017282141345194e-01 -2.858366599861972279e-01 -1.215064788222507824e-01 6.007453708388665187e-02 2.590325265111198538e-01 4.731662405198315269e-01 6.975301528896195036e-01 9.246268774795136647e-01 1.145230304401410937e+00 1.349589563046417195e+00 1.528724644811972899e+00 1.675646184721781839e+00 1.786290743228770239e+00 1.859842062628921600e+00 1.898493190584670476e+00 1.906700257817078636e+00 1.890076000858926131e+00 1.854155789385942166e+00 1.803374666907602286e+00 1.740421014785191289e+00 1.666026349016051400e+00 1.579175592123592820e+00 1.477767824164566202e+00 1.359517845605911157e+00 1.223047126115194727e+00 1.068873408770730782e+00 8.998669108546807349e-01 7.211363583900949337e-01 5.392459767115491687e-01 3.610141020194577721e-01 1.923720064578316735e-01 3.777263911609329144e-02 -9.988627684290753150e-02 -2.188427472346952951e-01 -3.179638241117627162e-01 -3.965384062499001105e-01 -4.544206081743907277e-01 -4.923963098799551963e-01 -5.125617931096003721e-01 -5.182679301687346252e-01 -5.137832487753813959e-01 -5.035871938363646327e-01 -4.916827525546554889e-01 -4.809899548263328883e-01 -4.730162177274881419e-01 -4.678533322996563659e-01 -4.642421440503949337e-01 -4.598283516162037787e-01 -4.515416218387993119e-01 -4.361890609779702777e-01 -4.110878645331125236e-01 -3.748682308173001410e-01 -3.280998854430217659e-01 -2.734758838157461680e-01 -2.155464982443034694e-01 -1.598035509656185460e-01 -1.113699219921128469e-01
-1.645611256982641102e+00 -1.574397568257719371e+00 -1.489091831789629783e+00 -1.393112773522223513e+00 -1.289219490734833995e+00 -1.179366801571543721e+00 -1.064717886763244081e+00 -9.459656021383026081e-01 -8.236701733465112696e-01 -6.986869340907885251e-01 -5.725274095283235942e-01 -4.476175004498677001e-01 -3.273895545883294678e-01 -2.161811122269811647e-01 -1.188942808680597124e-01 -4.041659221025396820e-02 1.486692134005933134e-02 4.369312160498287079e-02 4.436473430351537545e-02 1.721281754214976437e-02 -3.506243973291125332e-02 -1.071339419948836580e-01 -1.911302191782044135e-01 -2.768558877965439646e-01 -3.524123451449378552e-01 -4.050260193572847167e-01 -4.217085841497102416e-01 -3.900337895762852614e-01 -2.989215072270762774e-01 -1.397451474016875861e-01 9.213253630360042357e-02 3.953232864034309513e-01 7.605692433659523299e-01 1.169486225430642179e+00 1.594810766293243143e+00 2.002424789401091143e+00 2.354930572514725373e+00 2.616291959468037831e+00 2.756677697539012595e+00 2.756569831020036165e+00 2.609707827674909275e+00 2.324565290363729719e+00 1.924090073776533627e+00 1.443791469570281816e+00 9.280323608112418521e-01 4.248532315094307732e-01 -2.020298013270660151e-02 -3.703193101325039649e-01 -6.025306161678734007e-01 -7.106231763207340180e-01 -7.053211289351265512e-01 -6.116139106108493539e-01 -4.638380142452547816e-01 -2.997084843462649029e-01 -1.542468435154624173e-01 -5.487232605145321573e-02 -1.820322377123301597e-02 -4.886897893533660026e-02 -1.402704278393293869e-01 -2.768020672350840483e-01 -4.369709470345128355e-01 -5.969600963013251826e-01 -7.340944193380826155e-01 -8.298835843542450297e-01 -8.723400713527741379e-01 -8.572853255509497172e-01 -7.883752304408313538e-01 -6.758922244735109386e-01 -5.344412977025817524e-01 -3.801181650904807419e-01 -2.278601046843566347e-01 -8.942467724498250059e-02 2.758122572024146804e-02 1.197979818282293718e-01 1.873993150484721260e-01 2.331628381997148947e-01 2.613144088813296739e-01 2.764830485084016631e-01 2.827560277681891443e-01 2.830746802454428557e-01
-8.983318947699195922e-01 -9.899732294234311336e-01 -1.087998708378005164e+00 -1.188296195377311237e+00 -1.287299509118383645e+00 -1.381841147783762436e+00 -1.468883956911700928e+00 -1.545368446536283580e+00 -1.608131847317090024e+00 -1.654034854115245201e+00 -1.680336640130143833e+00 -1.685002380268562083e+00 -1.667022206411565843e+00 -1.626521827022399780e+00 -1.564721622492259545e+00 -1.483791398607948286e+00 -1.386732309104852234e+00 -1.277063829870909828e+00 -1.158479547739625692e+00 -1.034367809302491503e+00 -9.072726657836511777e-01 -7.784416750136330387e-01 -6.475754714149983826e-01 -5.129923382451452296e-01 -3.721700772701055371e-01 -2.224194643255297532e-01 -6.157580185909752868e-02 1.114181274192951876e-01 2.962325899936091300e-01 4.910242253370051824e-01 6.924403017874769528e-01 8.956483434340531957e-01 1.094564483561496049e+00 1.282125975274118312e+00 1.450977417722442375e+00 1.594058877829547693e+00 1.705189240896618497e+00 1.779426726742889819e+00 1.813151165702693524e+00 1.804094899895200665e+00 1.751536775097162657e+00 1.656688358213810330e+00 1.522994433261101843e+00 1.356380798728634929e+00 1.164962787714726833e+00 9.583740919489168730e-01 7.468738417452230882e-01 5.405026723321091353e-01 3.485242198025641502e-01 1.791161498113105488e-01 3.914793197387555351e-02 -6.609231081321892409e-02 -1.331886475958073690e-01 -1.609463039495537540e-01 -1.507128835345658280e-01 -1.064676475482299323e-01 -3.469929612130899510e-02 5.600645057646091995e-02 1.555504269096294190e-01 2.531408964578764076e-01 3.383312471651805375e-01 4.020738296166494474e-01 4.376762777809813931e-01 4.415911481599155142e-01 4.139291058133054979e-01 3.585310893089757589e-01 2.827621615230545560e-01 1.966748155421895738e-01 1.119556381902745007e-01 4.051528778880585796e-02 -7.028638465671604822e-03 -2.257612147679554510e-02 -1.383744595548556553e-03 5.757070424346313192e-02 1.516510155040843855e-01 2.751600227715955138e-01 4.198912881204843739e-01 5.760855696186756303e-01 7.333832450977376682e-01 8.818077922795068968e-01
-1.060463417970995748e+00 -1.020318933292104990e+00 -9.958976505506206278e-01 -9.848982445978080591e-01 -9.834300684190178110e-01 -9.866973914441896643e-01 -9.897233042356119448e-01 -9.878097287401840232e-01 -9.768134830952890368e-01 -9.531182487744562781e-01 -9.135634213329737463e-01 -8.553750001874124154e-01 -7.763980701143787799e-01 -6.755563563744541034e-01 -5.533254433293907093e-01 -4.122537835506731030e-01 -2.572622710756224396e-01 -9.543604121695682674e-02 6.466155066118567385e-02 2.138001877447444632e-01 3.432142299068870472e-01 4.456499670778305000e-01 5.164901454009382942e-01 5.547926722292763069e-01 5.641308209517382766e-01 5.530450643723054949e-01 5.347879970617136491e-01 5.258607534197591304e-01 5.434878611937473680e-01 6.026180321342935464e-01 7.127588897334014018e-01 8.757897208019541635e-01 1.084941070238414129e+00 1.325362894680417902e+00 1.576076979587073712e+00 1.812729361265821737e+00 2.010906425122283014e+00 2.149422545798880257e+00 2.213111968551472852e+00 2.194746623856454359e+00 2.095821638854733049e+00 1.925975061486294937e+00 1.701225853779734898e+00 1.441333864384531260e+00 1.166751361704755574e+00 8.958724356511772458e-01 6.429027299685947661e-01 4.166599001535760682e-01 2.205047298784048870e-01 5.309565318488610602e-02 -9.036992392023451837e-02 -2.165641335122056033e-01 -3.324897965087446061e-01 -4.443365201959016408e-01 -5.566023495367556917e-01 -6.717292589580315942e-01 -7.900191982970352633e-01 -9.097842394488399043e-01 -1.027608903195244006e+00 -1.138628444570413789e+00 -1.236726495308434703e+00 -1.314907474530655263e+00 -1.365910725180490060e+00 -1.382948241295476777e+00 -1.360822728475541865e+00 -1.296805500541387435e+00 -1.191477958095979117e+00 -1.049052850851527774e+00 -8.772436587401167829e-01 -6.866159642215792225e-01 -4.895605465754769292e-01 -2.990214053795123283e-01 -1.270300252461944723e-01 1.669707325526773728e-02 1.261651498224442280e-01 1.998517922713675121e-01 2.409715783384846766e-01 2.569708319113661599e-01 2.583542344976903493e-01 2.570575499539974329e-01
-5.252007105177279866e-01 -5.689678778953815019e-01 -6.176902033415090365e-01 -6.724483132921588169e-01 -7.341046230830852171e-01 -8.033189668586339094e-01 -8.803245996914937921e-01 -9.646349236814245609e-01 -1.054838768033780294e+00 -1.148537150325074974e+00 -1.242766350036322187e+00 -1.334423156698022694e+00 -1.420748899090654493e+00 -1.499523559994259791e+00 -1.568905811741415190e+00 -1.626860660430064831e+00 -1.670759941359491796e+00 -1.697027524333658111e+00 -1.701264207875201828e+00 -1.678849581438670802e+00 -1.625690936908537720e+00 -1.539015390241961212e+00 -1.417950613064172805e+00 -1.263577360547748052e+00 -1.078741405539574538e+00 -8.676962013367613968e-01 -6.356693408359223030e-01 -3.887069052532649005e-01 -1.335191231050026905e-01 1.227082312390989360e-01 3.726717908631204668e-01 6.094205302719972739e-01 8.268378790287600477e-01 1.019705799451230188e+00 1.183491594667909874e+00 1.313924003823796705e+00 1.406766858350048555e+00 1.458106423355281622e+00 1.465289118168974891e+00 1.428191784729511582e+00 1.350376559573484903e+00 1.239581147857540921e+00 1.107390112000686822e+00 9.681168150813089790e-01 8.371236326201489941e-01 7.288529114044819401e-01 6.549750789418467001e-01 6.228723071404689282e-01 6.345692058304333028e-01 6.865245551575370753e-01 7.700755687749206713e-01 8.726940438614295692e-01 9.796828303823802431e-01 1.076050978188401119e+00 1.148232466129168072e+00 1.185604929948481212e+00 1.181368283464328650e+00 1.133051726308215379e+00 1.042284553251056067e+00 9.140799551459416472e-01 7.557970950415452416e-01 5.760293289974054431e-01 3.837748361686514342e-01 1.880084207588400280e-01 -2.252797172699128828e-03 -1.778047734079855058e-01 -3.290739682949667122e-01 -4.464494140257023180e-01 -5.209231380098352515e-01 -5.451575366310839055e-01 -5.146655762318690375e-01 -4.289684669169955278e-01 -2.923217488776753137e-01 -1.138879552757461472e-01 9.290855386732128907e-02 3.116301593621094157e-01 5.246608626857149904e-01 7.151746418130608962e-01 8.689684561970428822e-01 9.756944514918726163e-01
-4.132354744072965769e-01 -6.063950512919970004e-01 -7.574384054337239824e-01 -8.631375283499793660e-01 -9.233908142007113407e-01 -9.412825968973083102e-01 -9.227163319900522076e-01 -8.757280027792762045e-01 -8.094637817695991000e-01 -7.331434760247448335e-01 -6.550508842096116613e-01 -5.817355199406690769e-01 -5.176221376627077042e-01 -4.647746151067692622e-01 -4.230213283294307902e-01 -3.902078445057424183e-01 -3.626440888257789208e-01 -3.356788038253065154e-01 -3.043057480267269410e-01 -2.637430947990624941e-01 -2.099543924656938065e-01 -1.400452209972353756e-01 -5.252038927074989538e-02 5.257458166748722739e-02 1.737196179671258445e-01 3.082542083876874672e-01 4.530997616021654184e-01 6.056296456693615049e-01 7.644658862507642816e-01 9.297752973198690762e-01 1.102744887395650908e+00 1.284218000305870300e+00 1.472971653716956597e+00 1.664219265278611193e+00 1.849089965655783763e+00 2.015396377759770541e+00 2.149438940046757285e+00 2.238329270204813870e+00 2.272099178776593398e+00 2.245058895742027882e+00 2.156423985875088878e+00 2.010207298949998389e+00 1.814725664118486570e+00 1.581795570359366243e+00 1.325584748377543587e+00 1.061057329248706882e+00 8.021071369515218041e-01 5.597046323421436265e-01 3.405123356204444174e-01 1.464514351350196530e-01 -2.471193286354915475e-02 -1.777873472135474975e-01 -3.181386359584906232e-01 -4.497200464524455099e-01 -5.738120398505065500e-01 -6.885873909102697699e-01 -7.897078494200413523e-01 -8.716008612082117857e-01 -9.290514906103127801e-01 -9.587394815549286076e-01 -9.602437550257622023e-01 -9.364157390993038677e-01 -8.929939431121994842e-01 -8.376512660456308934e-01 -7.786846981686905700e-01 -7.237610767078763718e-01 -6.788638959928930960e-01 -6.478065909955140755e-01 -6.321891850842079608e-01 -6.317056250365874481e-01 -6.445341529204917652e-01 -6.676620528052505943e-01 -6.971252380864801923e-01 -7.282419164164550818e-01 -7.560113139925748182e-01 -7.757853779614628520e-01 -7.840796581998910053e-01 -7.793174253306692778e-01 -7.621524851732877082e-01 -7.353375674178956878e-01
-9.697856572606213810e-01 -9.834275405764011380e-01 -9.874239334205590080e-01 -9.792747509343613377e-01 -9.568251535647761541e-01 -9.186105343118559086e-01 -8.642221310989497418e-01 -7.945367660120840059e-01 -7.117682527567961159e-01 -6.192637604150645902e-01 -5.211640554529195501e-01 -4.218327089409142361e-01 -3.253275442657023175e-01 -2.349281987775777014e-01 -1.527890272196754662e-01 -7.972753890444905789e-02 -1.511033426117113637e-02 4.309864559761426850e-02 9.815845985489729530e-02 1.541160485925459900e-01 2.150880533934673988e-01 2.842445699925184588e-01 3.629062147923780013e-01 4.501110639747270548e-01 5.429582722801497008e-01 6.378565099817493644e-01 7.322417321915164479e-01 8.260748990473785192e-01 9.224371595351074093e-01 1.026818107641048750e+00 1.145250616132419186e+00 1.281977259621602139e+00 1.437408974300503406e+00 1.607008434630370797e+00 1.781361275672288524e+00 1.947128846984541140e+00 2.088619385213161372e+00 2.189575714475887835e+00 2.234988726529989922e+00 2.212958749892621313e+00 2.116498443038282495e+00 1.945069968732997756e+00 1.705491398970411687e+00 1.411780712673439409e+00 1.083639140757811203e+00 7.439150168256861706e-01 4.153734999742096368e-01 1.175644602683063034e-01 -1.355273239087322334e-01 -3.366477920840025284e-01 -4.851254987606108404e-01 -5.857004293859227051e-01 -6.467401753204482517e-01 -6.782873849167485591e-01 -6.902286283228479258e-01 -6.909999879216581764e-01 -6.868274406205968630e-01 -6.814893080448275464e-01 -6.765853098072214244e-01 -6.721079024780177713e-01 -6.671993335447491402e-01 -6.608729778483621864e-01 -6.526070018307744691e-01 -6.427370874854230198e-01 -6.325760390187493698e-01 -6.243391042861923257e-01 -6.208673116603010689e-01 -6.252489145049887620e-01 -6.402888482593386277e-01 -6.680125862988354202e-01 -7.091357575833838744e-01 -7.627247881677299279e-01 -8.261694118464093517e-01 -8.955293859971802384e-01 -9.662057646976056624e-01 -1.033688128572075815e+00 -1.094160784659802932e+00 -1.144754585684875092e+00 -1.183480057128661667e+00 -1.208837422748641144e+00
-3.205393216131712797e-01 -4.189512222028675126e-01 -5.234356233731914942e-01 -6.287269987419589201e-01 -7.288569722297983944e-01 -8.175165504041103093e-01 -8.885782839357148077e-01 -9.366878357974335323e-01 -9.578368491179983790e-01 -9.498245810045892190e-01 -9.124872736113637250e-01 -8.476548836354016458e-01 -7.589172480384974717e-01 -6.511580925085357352e-01 -5.299647793727402245e-01 -4.009614261592435169e-01 -2.691447208689978221e-01 -1.383587079408516995e-01 -1.109614227833485497e-02 1.114106056474120504e-01 2.286553255029018239e-01 3.401822555277717597e-01 4.450772480753459326e-01 5.417481812328874824e-01 6.283000126931524987e-01 7.034268179556731893e-01 7.675979418607852267e-01 8.240865448977241492e-01 8.794605413401064276e-01 9.430191239720050467e-01 1.025219351185058025e+00 1.135141957830578141e+00 1.277571326325020795e+00 1.450692126851347963e+00 1.644965012468596166e+00 1.843795524816035369e+00 2.025820984080824338e+00 2.168315273524058284e+00 2.250809541487297949e+00 2.258182063344336132e+00 2.182855597293702488e+00 2.025885400698355543e+00 1.797036656059534110e+00 1.513755227433390749e+00 1.199060544953972185e+00 8.783743774510042179e-01 5.757157211981337452e-01 3.099428507823923096e-01 9.208441907086692413e-02 -7.557505340549308670e-02 -1.984225736082846636e-01 -2.868643125271559402e-01 -3.530298921313861915e-01 -4.076887701312533752e-01 -4.582683420942394448e-01 -5.081742877373304212e-01 -5.572184485881784832e-01 -6.028121628348501737e-01 -6.414844034182569654e-01 -6.702490138704009226e-01 -6.876325962706192341e-01 -6.942204579152777555e-01 -6.926390328473324143e-01 -6.871790917020463851e-01 -6.829786762692969804e-01 -6.850463341897956582e-01 -6.974226215369772053e-01 -7.224947186375393349e-01 -7.606589049033561922e-01 -8.103210659900553781e-01 -8.681942060272866968e-01 -9.297815083000757763e-01 -9.899775670783198533e-01 -1.043727110207456121e+00 -1.086665245254324397e+00 -1.115713842729509686e+00 -1.129463479030215156e+00 -1.128335137016758472e+00 -1.114386394954318904e+00 -1.090865791518042860e+00
-3.217937290427444474e-01 -3.428008714013998093e-01 -3.669412128844226073e-01 -3.942656069231917915e-01 -4.246098382606003363e-01 -4.575996174505516656e-01 -4.927062214968737641e-01 -5.292823421785776139e-01 -5.665825731933354925e-01 -6.037790247866094973e-01 -6.399576438891909635e-01 -6.741219280554260340e-01 -7.052348512091627386e-01 -7.322690215804319447e-01 -7.542968105510472476e-01 -7.705926609989104392e-01 -7.806638796386750068e-01 -7.842762712153779070e-01 -7.814311062499487148e-01 -7.722536179838516146e-01 -7.568573250346014580e-01 -7.351805452824994314e-01 -7.066837463761005411e-01 -6.700130204457968031e-01 -6.225823159856546107e-01 -5.601978622982861644e-01 -4.768928174373919249e-01 -3.651455461666273661e-01 -2.166660365151640011e-01 -2.383956577315624048e-02 2.183618313446481773e-01 5.103492242093642384e-01 8.461919540780558080e-01 1.212772206213998727e+00 1.590169178612912404e+00 1.953343379129287127e+00 2.274884967442330819e+00 2.528327537872674391e+00 2.691435495397196842e+00 2.748956980206330059e+00 2.694476311879043351e+00 2.531217114959257941e+00 2.271758835716726210e+00 1.936692600487478488e+00 1.552297965971409122e+00 1.147480462772916265e+00 7.503268048160176562e-01 3.848807646119352666e-01 6.870183369671768736e-02 -1.883487812354433522e-01 -3.839329712318995669e-01 -5.219218761249366789e-01 -6.104126256710283860e-01 -6.595796886219550403e-01 -6.798092896145033759e-01 -6.804265728342189234e-01 -6.689456286291965981e-01 -6.508496458200417889e-01 -6.297135071045493193e-01 -6.075517232008620372e-01 -5.852678898946431785e-01 -5.631198595489075309e-01 -5.411063721205686683e-01 -5.192680665106138571e-01 -4.978712895636824287e-01 -4.774039450906321091e-01 -4.584738726206133430e-01 -4.415638343855189385e-01 -4.266964626670396443e-01 -4.130740183822232958e-01 -3.988161025954231054e-01 -3.808937986216617277e-01 -3.553976282746209026e-01 -3.181259913729031497e-01 -2.654241984017749467e-01 -1.950329985640072983e-01 -1.067704645268400254e-01 -2.812571862641207853e-03 1.124672716938066447e-01 2.330365642864494213e-01
-1.362013545340752807e-01 -1.484705605294655284e-01 -2.122344560349665177e-01 -3.207146401122745183e-01 -4.632229327696290033e-01 -6.264501736691335809e-01 -7.959563834078173805e-01 -9.578146327688279449e-01 -1.100084851988313961e+00 -1.214078743219152212e+00 -1.295068322513721393e+00 -1.342550956627386993e+00 -1.359659671717561080e+00 -1.352045431446927903e+00 -1.326417309905153274e+00 -1.289039073000887381e+00 -1.244541416457758620e+00 -1.195172109760704426e+00 -1.140689244247275136e+00 -1.078728550715759127e+00 -1.005607169242205723e+00 -9.172669304925492595e-01 -8.102832746156167776e-01 -6.826868207452737591e-01 -5.343626240215643142e-01 -3.669792384744590130e-01 -1.833461217128791731e-01 1.351640010359091842e-02 2.213628885379823885e-01 4.392492238792077286e-01 6.671882829165779460e-01 9.050655963594390618e-01 1.150937240025769137e+00 1.399488527786891812e+00 1.641218285734802995e+00 1.862896740913002391e+00 2.049124451485241138e+00 2.184693954142965300e+00 2.257019656184337197e+00 2.258086774062245450e+00 2.185743139679427127e+00 2.044142646560949128e+00 1.843568261851210810e+00 1.599623853669252860e+00 1.331814059066910749e+00 1.061254628393685673e+00 8.079377533313556459e-01 5.877978029475822153e-01 4.102818963998741131e-01 2.771964734702888622e-01 1.830669868187973226e-01 1.170593560875656247e-01 6.585499333172016578e-02 1.662281192003303709e-02 -4.059578982199708169e-02 -1.115491139588555836e-01 -1.975721838611433356e-01 -2.962214747221340594e-01 -4.023484225988151475e-01 -5.091867425308268524e-01 -6.092807913243915019e-01 -6.952860290511697627e-01 -7.606148469139867307e-01 -7.999822218401908547e-01 -8.098707097443560432e-01 -7.887212958994127554e-01 -7.369140173088094548e-01 -6.565013857243103823e-01 -5.509283594949522245e-01 -4.248388859933150963e-01 -2.841235415609334458e-01 -1.359899039100163909e-01 1.105904213587124464e-02 1.475672698470449629e-01 2.639819657539100861e-01 3.517584485120170412e-01 4.045179188525021563e-01 4.188855153798332620e-01 3.948825343592654025e-01 3.357333304898013071e-01
8.440679910082880821e-02 6.739265502587575563e-02 5.768397489875039252e-02 5.889779911355857295e-02 7.509703214149909822e-02 1.097090732826762338e-01 1.645435128325415663e-01 2.390904025204771133e-01 3.303295440627955215e-01 4.331693882292293463e-01 5.412443950490211098e-01 6.479263061628265374e-01 7.473009114333504233e-01 8.348681816540161060e-01 9.079601182777796708e-01 9.657440657354096070e-01 1.008906558911798257e+00 1.039154217765458021e+00 1.058598444481609890e+00 1.069102905534361492e+00 1.071748026596204051e+00 1.066536408473266029e+00 1.052395342291721381e+00 1.027588163153816403e+00 9.904585284916468391e-01 9.403964933310428043e-01 8.787637320884730263e-01 8.094268778566394706e-01 7.387312769697472747e-01 6.748970650597069243e-01 6.268984854730709211e-01 6.029990031669983930e-01 6.093485879912271530e-01 6.487460221268394056e-01 7.197885459277660880e-01 8.165681630764735077e-01 9.290169098180905971e-01 1.043994136210790291e+00 1.147002934609643754e+00 1.224132859749281321e+00 1.263983186813058879e+00 1.259038836516249038e+00 1.206173084344282831e+00 1.106499920254726987e+00 9.646703586399667518e-01 7.880109159713255540e-01 5.857036016048265958e-01 3.680076457211720609e-01 1.454308299985528352e-01 -7.217606103320857447e-02 -2.766603230650334644e-01 -4.623771912123105232e-01 -6.265518049876589446e-01 -7.690764772621891954e-01 -8.918427790186674864e-01 -9.978274099248521933e-01 -1.090349782868268669e+00 -1.172631632384548261e+00 -1.247643735520810759e+00 -1.318060445865503416e+00 -1.386067053624626011e+00 -1.452989955675530354e+00 -1.518785579759473814e+00 -1.581680342743427836e+00 -1.638084712233520701e+00 -1.683048561791168130e+00 -1.711041517628222985e+00 -1.716953432872903473e+00 -1.697046481339535617e+00 -1.649656410829511088e+00 -1.575541681241937608e+00 -1.477881817589705715e+00 -1.361997598362565842e+00 -1.234913233639569841e+00 -1.104768026196100594e+00 -9.801607807596779409e-01 -8.694486880194290945e-01 -7.799942713182490550e-01 -7.174817238271233855e-01 -6.853427159451431772e-01
-7.009298479184090658e-01 -7.307447196648962917e-01 -7.848148441002623654e-01 -8.585542202735363393e-01 -9.452944235824550789e-01 -1.037453117984048268e+00 -1.127639751842655080e+00 -1.209571702693439166e+00 -1.278544439508828789e+00 -1.331415774476174096e+00 -1.366399454973522332e+00 -1.382758429680803314e+00 -1.380619982091499054e+00 -1.360912637288685945e+00 -1.325296734809046528e+00 -1.275987971534700227e+00 -1.215484490871152401e+00 -1.146298880168679757e+00 -1.070759600802773770e+00 -9.910379513341607272e-01 -9.093489059275116082e-01 -8.280931983117633122e-01 -7.496148710881452848e-01 -6.755751898243046449e-01 -6.060107918723234288e-01 -5.385249576960263740e-01 -4.679662243692803703e-01 -3.868566176474608764e-01 -2.867070885626734622e-01 -1.597553280711541956e-01 -8.187918112970944207e-04 1.912591061155805017e-01 4.127298202333699595e-01 6.549558948250780999e-01 9.052135201694999633e-01 1.148245046626138022e+00 1.368311057040581202e+00 1.551313963065731327e+00 1.686785123837412304e+00 1.769153246742942054e+00 1.798396769487046631e+00 1.779828811070875982e+00 1.723336982209709101e+00 1.642039616523856660e+00 1.550544438202837050e+00 1.462926503474775597e+00 1.390528367669475740e+00 1.340132793126458832e+00 1.312786253159910377e+00 1.303698622073521163e+00 1.303282573439379588e+00 1.299124818680926330e+00 1.278373618369229581e+00 1.230035902454870156e+00 1.146656456174843131e+00 1.025216785950607612e+00 8.673732719617309739e-01 6.790847018380613553e-01 4.699031509794613370e-01 2.520303412339494620e-01 3.921025661958647823e-02 -1.545320594642084489e-01 -3.164041494071782035e-01 -4.363081195295858694e-01 -5.082216500166569784e-01 -5.310537850867274035e-01 -5.089555277479980155e-01 -4.508586921990366259e-01 -3.692844208593251687e-01 -2.787642733097766001e-01 -1.940039049349096545e-01 -1.282789107778298798e-01 -9.200925984294792970e-02 -9.190746755771869725e-02 -1.304235955976607020e-01 -2.057764307031000328e-01 -3.122649831314866509e-01 -4.410286251181828598e-01 -5.812309935707058450e-01 -7.213800237207247390e-01
1.778053487190321136e-01 3.777580664409163624e-01 5.737032322157877839e-01 7.502964213809656391e-01 8.948566935928022881e-01 9.984847790835031933e-01 1.056694469508656642e+00 1.069364047224817149e+00 1.040277565865599829e+00 9.763473690428471352e-01 8.865701064930293640e-01 7.808963797540225960e-01 6.690861775209612228e-01 5.597693863450480256e-01 4.597995055954824939e-01 3.740826281417902743e-01 3.056982659381607959e-01 2.563553926202032374e-01 2.268110954173671590e-01 2.172006391547043613e-01 2.271615340716444942e-01 2.557350098128188254e-01 3.012514708868558877e-01 3.611429530686617873e-01 4.319529031500078942e-01 5.094474858148304586e-01 5.890011359581176498e-01 6.661025630495405192e-01 7.371083057317424636e-01 7.999448499638192045e-01 8.545444527446780514e-01 9.027819458295741617e-01 9.478285142087913284e-01 9.930866865575590507e-01 1.040987683874799563e+00 1.092092492058827080e+00 1.144715277743234116e+00 1.195083843743108165e+00 1.237776881967044273e+00 1.266256218397894040e+00 1.273432610851572999e+00 1.252310454695186204e+00 1.196868365853302363e+00 1.103177293078889676e+00 9.704706760018625422e-01 8.017937458752080193e-01 6.038810101441141054e-01 3.863126890188093854e-01 1.601177762173659480e-01 -6.366552743902989531e-02 -2.751485389558445682e-01 -4.662511730213885208e-01 -6.311103480574039581e-01 -7.662464283229157846e-01 -8.706634393301341257e-01 -9.458226466072237049e-01 -9.952871545749901738e-01 -1.024162301191598345e+00 -1.038249690109907197e+00 -1.043263431804655639e+00 -1.044187120092823662e+00 -1.045065740126408738e+00 -1.048913214458553345e+00 -1.057931496766264301e+00 -1.073700986745453001e+00 -1.097365102292176875e+00 -1.129787292445258329e+00 -1.171576776616151561e+00 -1.223031617312522190e+00 -1.283933722985860948e+00 -1.353311017660038695e+00 -1.429175780210738989e+00 -1.508536486281293554e+00 -1.587612510398230148e+00 -1.662418880273129229e+00 -1.729469889124891191e+00 -1.786482997694735841e+00 -1.832831769807000244e+00 -1.869623126297240034e+00 -1.899398193421679926e+00
-2.187475479734758199e+00 -2.167972182523101754e+00 -2.146411760037092442e+00 -2.115234768072690397e+00 -2.065887921317572484e+00 -1.989859303442848448e+00 -1.879828159732488402e+00 -1.731279678337571903e+00 -1.544183520380321140e+00 -1.324076943838107256e+00 -1.082004106095415086e+00 -8.329643341988526295e-01 -5.932145775672441612e-01 -3.770825150729993913e-01 -1.945363271558751272e-01 -4.988538942322495034e-02 5.785738461853674741e-02 1.336427063064951071e-01 1.847896603633619461e-01 2.194009648992842065e-01 2.453058414055331038e-01 2.693499387107480270e-01 2.970017409299217093e-01 3.319407807366480112e-01 3.760923344218965458e-01 4.297698514078112098e-01 4.922975425142436801e-01 5.627436045892992844e-01 6.402905665811513547e-01 7.245192073706573366e-01 8.150760595192537705e-01 9.112016783887642024e-01 1.011244805986095896e+00 1.112387744475879847e+00 1.210749961727548341e+00 1.301857153600223471e+00 1.381354810166661284e+00 1.445687829101415023e+00 1.492814888531816431e+00 1.522338787849536690e+00 1.535266344839209873e+00 1.533121715910996441e+00 1.516763776824730847e+00 1.485578553703530424e+00 1.437123510753271827e+00 1.367731974519426519e+00 1.273601881856712081e+00 1.152375002871874665e+00 1.004204104751641013e+00 8.323599530949828962e-01 6.430472157152632429e-01 4.447636422615149909e-01 2.474918792256252387e-01 6.164203542529943930e-02 -1.029614293576994050e-01 -2.383634118991952155e-01 -3.395303126028106355e-01 -4.053742101024755962e-01 -4.389259904554808078e-01 -4.469914222592912267e-01 -4.388236688917009909e-01 -4.243560425813306947e-01 -4.124907965281458533e-01 -4.095914777581896038e-01 -4.186380577953092152e-01 -4.390058769705286745e-01 -4.669010976817735137e-01 -4.963016708148867417e-01 -5.202115368555706443e-01 -5.319643093502888220e-01 -5.263480585325833738e-01 -5.006268429536799847e-01 -4.550247384092221403e-01 -3.928511000457208246e-01 -3.201891539516843466e-01 -2.450356214051352677e-01 -1.760981917029017518e-01 -1.211303879639953063e-01 -8.531817458794974107e-02 -6.983688756917473539e-02
9.688327402075268546e-01 8.161841196054260283e-01 6.458028408084318661e-01 4.630988987300886928e-01 2.748694447551689457e-01 8.862090221857224503e-02 -8.839670120607889814e-02 -2.501065278458332042e-01 -3.921344924859135328e-01 -5.121120958548346369e-01 -6.094945093291646021e-01 -6.852285689696763216e-01 -7.412336442700688810e-01 -7.797496837992862195e-01 -8.027820508815221023e-01 -8.115300871776095493e-01 -8.061140485998646854e-01 -7.858843939703741288e-01 -7.500706609297116412e-01 -6.987119886517593192e-01 -6.335097732748804500e-01 -5.580002953753471218e-01 -4.771245673844529689e-01 -3.960982018306252739e-01 -3.189741712225404036e-01 -2.473912138474291533e-01 -1.798250897993617370e-01 -1.113461811760467907e-01 -3.411367140091209338e-02 6.169820122083863323e-02 1.865225889909170320e-01 3.495856267637801884e-01 5.567412361613673921e-01 8.082762548343638276e-01 1.097220760294761011e+00 1.408704412309110143e+00 1.720998517129330940e+00 2.008055798188772556e+00 2.243228413065229798e+00 2.403356288682554798e+00 2.472186314054663825e+00 2.442571707051702568e+00 2.317209742758281621e+00 2.107893280773871059e+00 1.833652185331015039e+00 1.518116266273008330e+00 1.186302832938407770e+00 8.613546104783712520e-01 5.615919890534781800e-01 2.983527440767114181e-01 7.525585262110361107e-02 -1.112745133081565752e-01 -2.700026980345419103e-01 -4.120251664270727643e-01 -5.477546784142439673e-01 -6.842642249152434131e-01 -8.235887476695972209e-01 -9.622908675907365650e-01 -1.092328689092498806e+00 -1.202880210573766151e+00 -1.282814125684703210e+00 -1.323036010362406589e+00 -1.318443255785790136e+00 -1.268923877922963461e+00 -1.179342718811200008e+00 -1.058745548618123200e+00 -9.190002534674194257e-01 -7.732686793300798112e-01 -6.343842526440234275e-01 -5.135190289909793426e-01 -4.190224964771434024e-01 -3.554744415257006795e-01 -3.232590466936088314e-01 -3.186320671127843562e-01 -3.344254677143710386e-01 -3.613420852303034780e-01 -3.895211875151795011e-01 -4.099369878207942408e-01 -4.154857455000465771e-01 -4.013648768600376893e-01
-2.775535083270392334e-01 -3.036489029465673783e-01 -3.373738790954250444e-01 -3.796078571942142488e-01 -4.300815261919608279e-01 -4.874172864009737594e-01 -5.493955283308995519e-01 -6.132856336864153102e-01 -6.762542224258389911e-01 -7.357010731848426799e-01 -7.895057622868316693e-01 -8.361529085806111983e-01 -8.747132367329462088e-01 -9.047670342733534765e-01 -9.262837530824916676e-01 -9.395488070100085354e-01 -9.451373488669557732e-01 -9.439437032081706702e-01 -9.371777369834485283e-01 -9.262749959107863251e-01 -9.126969458768539045e-01 -8.976476021464420141e-01 -8.816610233488529902e-01 -8.641934239996263978e-01 -8.432263307370372329e-01 -8.149238791428402573e-01 -7.734033056542004569e-01 -7.107419748644355773e-01 -6.174244597368259146e-01 -4.833427229356964672e-01 -2.994731755457879507e-01 -6.001997620950766388e-02 2.353022982841055377e-01 5.795043595200470854e-01 9.577528892769400226e-01 1.348303216870123888e+00 1.724926586996174294e+00 2.060327595451538318e+00 2.329739588737197220e+00 2.513962744007414596e+00 2.601378830822303811e+00 2.588870849752809900e+00 2.481721773027822486e+00 2.292755997249873001e+00 2.040704841064715946e+00 1.747904840246009339e+00 1.437454242829595774e+00 1.130236865309103056e+00 8.424565985398280166e-01 5.842130049110215717e-01 3.594752590445537410e-01 1.672725252747197522e-01 3.664010620839652788e-03 -1.361989036422652233e-01 -2.564380857689350091e-01 -3.596341838204755725e-01 -4.466994167189811682e-01 -5.173302293981850708e-01 -5.707583571628159769e-01 -6.064704344322218166e-01 -6.246968418320451022e-01 -6.265424830318337968e-01 -6.138560636144164695e-01 -5.888727234112459685e-01 -5.538591536810522076e-01 -5.108605799125607305e-01 -4.616311716775041152e-01 -4.077711585593389865e-01 -3.508125564719578593e-01 -2.922980676919523235e-01 -2.337531085744448123e-01 -1.765775673669348067e-01 -1.219015733991453132e-01 -7.047561491306475467e-02 -2.264786101291325557e-02 2.164839759288872401e-02 6.276713978940902383e-02 1.012251553490778749e-01 1.374643257654689088e-01 1.716317246785984407e-01
5.735353982293718289e-01 5.086410501836546860e-01 4.241356004723238482e-01 3.246409373239712015e-01 2.152410909439333164e-01 1.008923790785046654e-01 -1.398068917348402850e-02 -1.256989823825366559e-01 -2.313477631227773279e-01 -3.286928747566347231e-01 -4.160631926337461373e-01 -4.922234074288286965e-01 -5.562154381025129490e-01 -6.072438758953356830e-01 -6.446491910415278470e-01 -6.679706032939995985e-01 -6.771764032459323124e-01 -6.729706847632811462e-01 -6.570565859880765913e-01 -6.321941164180810979e-01 -6.018371225159379057e-01 -5.695092279417545145e-01 -5.379639715757003060e-01 -5.083138965321707392e-01 -4.793455964160921456e-01 -4.471307025191733620e-01 -4.049763159580548333e-01 -3.437487289759286746e-01 -2.527041200835739021e-01 -1.208922052655774515e-01 6.081980964198022838e-02 2.974274297824063273e-01 5.875660800497720659e-01 9.220842460005695962e-01 1.283908738035178354e+00 1.649444357881700185e+00 1.991290737540102551e+00 2.281702074829038196e+00 2.496111007474986820e+00 2.616063481477350905e+00 2.631211262814899587e+00 2.540269496085036049e+00 2.350936224627994342e+00 2.078831878919408460e+00 1.745592081613132063e+00 1.376219888729081298e+00 9.960586712067232007e-01 6.278331616673983318e-01 2.893254976679765500e-01 -7.907836589293120930e-03 -2.586117501333469737e-01 -4.628781446621358375e-01 -6.245699724246748241e-01 -7.496004294011568980e-01 -8.444160684477883816e-01 -9.149655942899249661e-01 -9.661399604786965467e-01 -1.001568633761229510e+00 -1.023671692074227924e+00 -1.033843892896662231e+00 -1.032663241416038158e+00 -1.020159430245818788e+00 -9.960950136778423669e-01 -9.602888127905281346e-01 -9.130123561334034799e-01 -8.552809550651218062e-01 -7.890369082621532248e-01 -7.171289893945899108e-01 -6.430662166624623310e-01 -5.705864635982452748e-01 -5.032038798809339575e-01 -4.438013422934830587e-01 -3.943914047622276708e-01 -3.560528022456445063e-01 -3.289794306893248921e-01 -3.126182380429640695e-01 -3.058397332674827607e-01 -3.071490029096008434e-01 -3.148921486421466520e-01 -3.274565411066034382e-01
4.835685739964843896e-03 -1.272325820624234383e-01 -2.491314925159005267e-01 -3.587707940442966259e-01 -4.546449944642457774e-01 -5.358673717004677206e-01 -6.021977823589117484e-01 -6.540447321760345378e-01 -6.924249133276321189e-01 -7.188771842849690508e-01 -7.353090571387732588e-01 -7.438345470912637314e-01 -7.465929354836271514e-01 -7.455869171335600676e-01 -7.425488846050036784e-01 -7.388306638141192151e-01 -7.353316228396804544e-01 -7.324676746084732848e-01 -7.301667877184594424e-01 -7.279110502516793479e-01 -7.247722711854612809e-01 -7.194472762410252242e-01 -7.102304946382215212e-01 -6.948980336664724033e-01 -6.705120107486016723e-01 -6.332075930029336108e-01 -5.780450450887825165e-01 -4.990502220382491139e-01 -3.895991279341357028e-01 -2.431547737997072633e-01 -5.442674833869179385e-02 1.792595249305013461e-01 4.565879958351867773e-01 7.711769348226557019e-01 1.111139537348970086e+00 1.459480027511141031e+00 1.795385026386346228e+00 2.096261606968706115e+00 2.340216486008001695e+00 2.508568843347974031e+00 2.588019059209736739e+00 2.572177908362091703e+00 2.462274271922291646e+00 2.266977028462366039e+00 2.001371338137807321e+00 1.685198308223698982e+00 1.340564747952627034e+00 9.894292998509581771e-01 6.512440980282003800e-01 3.411617936580632615e-01 6.904486825827955976e-02 -1.605826741538031732e-01 -3.477712734246909965e-01 -4.958955894446746560e-01 -6.102067781558700998e-01 -6.965703495215497254e-01 -7.605251577535764307e-01 -8.067006843455306608e-01 -8.385597969603661994e-01 -8.583717650123443565e-01 -8.673165831973469464e-01 -8.656947739129654540e-01 -8.532203483530390598e-01 -8.293188128874011689e-01 -7.934582758540964509e-01 -7.454003144064321740e-01 -6.853749598258955800e-01 -6.141685775272159864e-01 -5.331134938986438199e-01 -4.440132237122865755e-01 -3.490073733278596380e-01 -2.503920707943452784e-01 -1.504223101910920346e-01 -5.110809903986978514e-02 4.595778859338418149e-02 1.397004594853940018e-01 2.295852958218712325e-01 3.155588939944400928e-01 3.979290009480719315e-01 4.772030401939648669e-01
-1.207563266929425838e+00 -1.263653781919004349e+00 -1.288560048434084226e+00 -1.284817549656183333e+00 -1.256240231214261316e+00 -1.207317939187873668e+00 -1.142731426146543772e+00 -1.066946615732916603e+00 -9.839752761570100814e-01 -8.972209096253814797e-01 -8.094186848433816417e-01 -7.226351035485869545e-01 -6.383197331546175413e-01 -5.573584863133237421e-01 -4.801740155310257330e-01 -4.068541876512695166e-01 -3.372078574812322205e-01 -2.708701308057624435e-01 -2.073243529488948134e-01 -1.459625411278163420e-01 -8.606450171326265886e-02 -2.677965062419140202e-02 3.297301025236392541e-02 9.457048587046433530e-02 1.598170410545861619e-01 2.310365052530232444e-01 3.110136876849562415e-01 4.028214378947791441e-01 5.094068653057158835e-01 6.330806831835673609e-01 7.748937767786657771e-01 9.341652318177566805e-01 1.108181145427202141e+00 1.292219923864134534e+00 1.479814901551387729e+00 1.663165062870953781e+00 1.833625208499734205e+00 1.982114650758921570e+00 2.099505648028389793e+00 2.177039423134494722e+00 2.206945281415363613e+00 2.183244771398552331e+00 2.102675987498231702e+00 1.965528174107486592e+00 1.776117310722925779e+00 1.542696795370230856e+00 1.276728777715552043e+00 9.917034154501455090e-01 7.017259941937038503e-01 4.201659724321882283e-01 1.585721726335750370e-01 -7.409231258691828526e-02 -2.718301455231446617e-01 -4.317408395189055170e-01 -5.538494000057663236e-01 -6.407425362571972371e-01 -6.969381646029210176e-01 -7.281507569313476758e-01 -7.404510693028729662e-01 -7.394792041872401134e-01 -7.298533454267700504e-01 -7.148118590629359836e-01 -6.962211764462818975e-01 -6.748129098718637087e-01 -6.507199776186108897e-01 -6.240276779238762561e-01 -5.952706726104796120e-01 -5.656959888271644310e-01 -5.372449108891954594e-01 -5.123130687203166778e-01 -4.933627677819386603e-01 -4.825416172129399217e-01 -4.814039035388165688e-01 -4.907922699552894064e-01 -5.107419866505384931e-01 -5.404449910378664734e-01 -5.782512989723161967e-01 -6.216822811328579501e-01 -6.675999669705531270e-01 -7.124859518560869853e-01
-1.556316937525325517e-01 -7.554114684999309673e-03 1.221920153690203292e-01 2.259735049569233378e-01 2.990565936400873537e-01 3.402427671975910561e-01 3.519644540640150532e-01 3.398701237901732286e-01 3.119504740369868911e-01 2.774233460688279029e-01 2.455455095133039500e-01 2.246541490622250559e-01 2.213061007308936845e-01 2.396247357047395499e-01 2.808390818759189389e-01 3.429978390764241158e-01 4.212156740781748954e-01 5.082514622155639428e-01 5.954157305074161410e-01 6.737437917198045856e-01 7.350186548392497743e-01 7.725807100744774836e-01 7.820309890689238763e-01 7.618740333796815145e-01 7.141307125072652306e-01 6.448567536080603846e-01 5.641167825772017697e-01 4.852064966160929971e-01 4.230345933821294535e-01 3.917287666434534632e-01 4.022712111887716824e-01 4.605985519716493393e-01 5.667018327338929629e-01 7.148102008980119493e-01 8.943874329915284527e-01 1.091507294282122897e+00 1.290204005207993943e+00 1.473726230650302949e+00 1.625694797060216246e+00 1.731420149093272576e+00 1.779437944110240144e+00 1.763090711284364787e+00 1.681724094643153089e+00 1.541077629406429006e+00 1.352387425527593168e+00 1.130547979644722867e+00 8.916255290052363947e-01 6.504190493553125840e-01 4.187012899897627483e-01 2.044379521403576760e-01 1.188320840053485282e-02 -1.577148417989937268e-01 -3.053971305622092958e-01 -4.338159733311938715e-01 -5.467070368724498142e-01 -6.484591601572632369e-01 -7.435696042752294455e-01 -8.359242717860596583e-01 -9.281593007392417993e-01 -1.021205691469212695e+00 -1.114292566319730060e+00 -1.205438596846613475e+00 -1.292147319029822938e+00 -1.372185406978529754e+00 -1.444017651385145928e+00 -1.506805219880378077e+00 -1.560016418718346953e+00 -1.602924854648046793e+00 -1.634171957230990069e+00 -1.651789671029225914e+00 -1.653509367360560089e+00 -1.637314819105175401e+00 -1.602048756562031828e+00 -1.547798910782662185e+00 -1.476010903695297749e+00 -1.389243022669534700e+00 -1.290703210097604137e+00 -1.183657824378750112e+00 -1.070909708287928197e+00 -9.543753614543269981e-01
-2.058146097633311911e+00 -1.999854814067698605e+00 -1.905066325989733800e+00 -1.777909562152077738e+00 -1.624712992623651653e+00 -1.452978900770165671e+00 -1.270405460805367426e+00 -1.083873085481298348e+00 -8.988877794809477795e-01 -7.192493088688780567e-01 -5.470840992506569300e-01 -3.832844746546966164e-01 -2.281095394784860009e-01 -8.181049813119335712e-02 5.489837965033095291e-02 1.806107865424537717e-01 2.932684028064891368e-01 3.901576503608311097e-01 4.680782018901736841e-01 5.236508304436897632e-01 5.538899137839570219e-01 5.571209204089181410e-01 5.340831842863169587e-01 4.887271379880936961e-01 4.284898312147230603e-01 3.637180892921763609e-01 3.064668254668997949e-01 2.690039734390408666e-01 2.624080422572633853e-01 2.953065164619128602e-01 3.730248780270098430e-01 4.968671430995652560e-01 6.636605519618933302e-01 8.657324954803550243e-01 1.091433287332248092e+00 1.326220397403908846e+00 1.554184727378308484e+00 1.759441459410681530e+00 1.927406847033138693e+00 2.045729591595256469e+00 2.104911989761483415e+00 2.099149444441045897e+00 2.026978702522817422e+00 1.891733374195691875e+00 1.701406457476717815e+00 1.467767553593655405e+00 1.204786713544396815e+00 9.269327235422913924e-01 6.474276808161042451e-01 3.772536943993562430e-01 1.247427322962138818e-01 -1.042367106375313851e-01 -3.057557665803529168e-01 -4.770774265162548988e-01 -6.161203475121392881e-01 -7.210860259325850841e-01 -7.905455255953145466e-01 -8.238386279254824585e-01 -8.216157289714106637e-01 -7.865387415611041488e-01 -7.236528637837402744e-01 -6.404879903805386077e-01 -5.466815544802461346e-01 -4.533404033141595346e-01 -3.719754496179485392e-01 -3.132032423452638659e-01 -2.853086244073297917e-01 -2.928580620016050795e-01 -3.355779442968340187e-01 -4.079698972517062372e-01 -4.997142992557853658e-01 -5.972134637015840131e-01 -6.859354943430895357e-01 -7.529256471415799457e-01 -7.891630234848138192e-01 -7.910985682451665557e-01 -7.610874078890715877e-01 -7.068003674641619716e-01 -6.398159865314363426e-01 -5.736730010490093123e-01
3.414238013615804590e-01 4.050876099596465441e-01 4.441198227022703504e-01 4.513761323017523308e-01 4.221963263269505884e-01 3.552561412789886908e-01 2.528341658410750981e-01 1.205249845000518905e-01 -3.351393126868010275e-02 -1.995745117191892737e-01 -3.673687179421847304e-01 -5.268861379356173380e-01 -6.691319023391196774e-01 -7.867244543392962752e-01 -8.745290368713815043e-01 -9.301411111325518233e-01 -9.542037103053007119e-01 -9.503146510034145011e-01 -9.245468189959885619e-01 -8.844819981560816391e-01 -8.380831171336037277e-01 -7.924565334775074410e-01 -7.527010053518574662e-01 -7.210514227921239749e-01 -6.963264703153203561e-01 -6.737438550765698642e-01 -6.450520993976436301e-01 -5.991923380028221224e-01 -5.233316453745937569e-01 -4.045184793259872791e-01 -2.317500455377540236e-01 1.682609168943889101e-03 2.958614484043832760e-01 6.426029623620980180e-01 1.025012948795441581e+00 1.418676396094431080e+00 1.794402857459226563e+00 2.122142951666467603e+00 2.375067512112166490e+00 2.533062121616265205e+00 2.584951690436847915e+00 2.529289961293617939e+00 2.374075759601220525e+00 2.135574231847538584e+00 1.836559592009244346e+00 1.503927980382944840e+00 1.165689054183254747e+00 8.476086973181563566e-01 5.700606311411119398e-01 3.457726751860389358e-01 1.790179589765834300e-01 6.642864472948942223e-02 -1.091439947404044793e-03 -3.590482191693093045e-02 -5.138383975102717854e-02 -6.021189539847544153e-02 -7.321386190899685509e-02 -9.866843282070318633e-02 -1.419084487163853048e-01 -2.052165054876588512e-01 -2.878730439051381818e-01 -3.865415375168665402e-01 -4.958517436252355415e-01 -6.091358860485338589e-01 -7.192047374933105974e-01 -8.190591948102261544e-01 -9.025607379206057601e-01 -9.650091454338632913e-01 -1.003567380426641176e+00 -1.017460645301065947e+00 -1.008087817288565891e+00 -9.788905153349701793e-01 -9.350598399198390975e-01 -8.829985911728472914e-01 -8.295277953487544265e-01 -7.809936022737693495e-01 -7.423919396865690246e-01 -7.167688532711797844e-01 -7.051538572479768563e-01 -7.069275652896395146e-01
-5.455482228710899495e-01 -5.665142080222055343e-01 -5.890656704157374302e-01 -6.147894373298110615e-01 -6.447703981926369288e-01 -6.793095692742351366e-01 -7.176800552030853098e-01 -7.580523815310963309e-01 -7.975094415152303995e-01 -8.321179481166920411e-01 -8.571040242803062981e-01 -8.671282937682718295e-01 -8.567709794035809345e-01 -8.213423969799126256e-01 -7.576869695678963845e-01 -6.648872154053391270e-01 -5.446333490162394986e-01 -4.010999704810739863e-01 -2.403863097317440745e-01 -6.986180188105856059e-02 1.026919284780866554e-01 2.695260814729779630e-01 4.233439219778227791e-01 5.576658792523317976e-01 6.673491803604113537e-01 7.494402293190722819e-01 8.042826848722852695e-01 8.364703272008591206e-01 8.551529499600726281e-01 8.733842140177803248e-01 9.058806051860665010e-01 9.660416757581202774e-01 1.062567007487201343e+00 1.196946492512467985e+00 1.362658297826101261e+00 1.546223157402357273e+00 1.729821146163899481e+00 1.894508991876912463e+00 2.023138719530600760e+00 2.102231818769746852e+00 2.122987536061749392e+00 2.081589152862934444e+00 1.979248782590857569e+00 1.822044452279804494e+00 1.620240602632767146e+00 1.386924142216142464e+00 1.135885629138201569e+00 8.792080243607555134e-01 6.253329195705333854e-01 3.784222065994145012e-01 1.391584766348807345e-01 -9.330772630233037657e-02 -3.189551282484769379e-01 -5.351809404499592304e-01 -7.360551931296385186e-01 -9.130841398086345650e-01 -1.056850558032289777e+00 -1.159114161455060410e+00 -1.214646795115429612e+00 -1.222446676138715826e+00 -1.185999446800619639e+00 -1.112717776268631775e+00 -1.012922971909452796e+00 -8.983425320750237919e-01 -7.808925872058049000e-01 -6.713349456824505568e-01 -5.784189090225213548e-01 -5.082960731460970383e-01 -4.643042730785166272e-01 -4.471641419156170416e-01 -4.554759956199923021e-01 -4.864050406546492900e-01 -5.363002412917353690e-01 -6.012046312488145139e-01 -6.770008812739173321e-01 -7.595342873887876989e-01 -8.445384655255541162e-01 -9.276711741548990808e-01 -1.004627418485707802e+00 -1.071315479956637562e+00
2.909536575851379703e-01 1.191860977633881491e-01 -2.230126788467705692e-02 -1.341958976546886451e-01 -2.192009735078120636e-01 -2.811101239669185348e-01 -3.240162654031242817e-01 -3.517523228629250709e-01 -3.675648306336835036e-01 -3.739698901789729746e-01 -3.726958794092654070e-01 -3.646849813576590882e-01 -3.502532103641796124e-01 -3.294201495511167588e-01 -3.023967520012650345e-01 -2.701145075063919876e-01 -2.345331789838615011e-01 -1.986702868042548309e-01 -1.663101520862263760e-01 -1.414670959909069270e-01 -1.277776102414094339e-01 -1.279453667511350756e-01 -1.432988182114771636e-01 -1.734400468599543443e-01 -2.159966562314785676e-01 -2.664029770878948988e-01 -3.178146758961183926e-01 -3.611145982199805426e-01 -3.851205916282661179e-01 -3.770831279250762558e-01 -3.236631679659207061e-01 -2.124792953065882950e-01 -3.429398735899550493e-02 2.144761914679010895e-01 5.294177222224366597e-01 8.966433746579633990e-01 1.292853863978498996e+00 1.687190202516499982e+00 2.044678764947951866e+00 2.330601367806487634e+00 2.515006819090995105e+00 2.576512813262836765e+00 2.504978112967965131e+00 2.302729561086478416e+00 1.984289624366982308e+00 1.574708683652883190e+00 1.106575944949422352e+00 6.160184794949481457e-01 1.382556143343210975e-01 -2.965691016052110496e-01 -6.666075656112353531e-01 -9.599125315880354670e-01 -1.174361421277928974e+00 -1.316034111290309561e+00 -1.396568670754969821e+00 -1.430207412006967216e+00 -1.431094016258785073e+00 -1.411224137205704832e+00 -1.379320697746529323e+00 -1.340554127096116988e+00 -1.296879495118152370e+00 -1.247766651783210223e+00 -1.191007482398225514e+00 -1.123477111772013926e+00 -1.041777110512628335e+00 -9.427833745259649456e-01 -8.241674897911639430e-01 -6.849196956628564870e-01 -5.257975194315444023e-01 -3.496559224248365072e-01 -1.615145089087896002e-01 3.168886152060804845e-02 2.216950639211914542e-01 3.997528060785709436e-01 5.576391158616020860e-01 6.886557132721840002e-01 7.884727722474730305e-01 8.557104440955530800e-01 8.921299109222249335e-01 9.024672565309198591e-01
3.456051012511008880e-01 2.770887442561796865e-01 1.996323358757701172e-01 1.164238498637036601e-01 3.045551798053541814e-02 -5.561161632558187656e-02 -1.395189745695174788e-01 -2.194548315414434903e-01 -2.941225014949727656e-01 -3.627675775374694656e-01 -4.251359539688296940e-01 -4.813480577954655781e-01 -5.317011971670866366e-01 -5.764513342952212183e-01 -6.156545169404009643e-01 -6.491239241784756420e-01 -6.765077370884976515e-01 -6.974692847802913542e-01 -7.118519435799423034e-01 -7.198094615280810071e-01 -7.217899204072086849e-01 -7.184036663933784927e-01 -7.101520302014011632e-01 -6.971004313254400842e-01 -6.785367363642562655e-01 -6.526306550823420816e-01 -6.161653432519393903e-01 -5.643918366240693318e-01 -4.911186880679495048e-01 -3.891165513330585579e-01 -2.509635327977817743e-01 -7.029000282732576765e-02 1.566883542283934450e-01 4.296288996346192546e-01 7.428743749018802411e-01 1.084926428590412550e+00 1.438800309399508537e+00 1.783305798536336528e+00 2.095089203430771096e+00 2.351149373252639396e+00 2.531459232867055320e+00 2.621330254893786016e+00 2.613182183505375455e+00 2.507484261952041216e+00 2.312718894415402460e+00 2.044345221188901274e+00 1.722897565401593223e+00 1.371472681505438773e+00 1.013005771051455284e+00 6.677733837652777282e-01 3.515150320562014374e-01 7.443086668720091947e-02 -1.588417942280644923e-01 -3.484627558250086299e-01 -4.980668857754991241e-01 -6.132874421468273995e-01 -7.003756681224443392e-01 -7.651768147489731442e-01 -8.125249739419692085e-01 -8.460311895210483879e-01 -8.681581667748434761e-01 -8.804553737744215125e-01 -8.838805121149458932e-01 -8.790644521716975968e-01 -8.665369504299832437e-01 -8.468430694058340924e-01 -8.206041107381203403e-01 -7.884962684424907664e-01 -7.511896758489126080e-01 -7.092713363194763643e-01 -6.632110979888202751e-01 -6.133708643073285671e-01 -5.600879583894896596e-01 -5.037997828363930397e-01 -4.451580674699650575e-01 -3.850951310350527734e-01 -3.248279153252033868e-01 -2.657981950995583209e-01 -2.095950506336066166e-01 -1.578838296081659653e-01
-7.753106786449145416e-01 -8.412628855104936632e-01 -8.980539134488123576e-01 -9.516528791334157855e-01 -1.005204425558911430e+00 -1.058860196789679797e+00 -1.110153931001918393e+00 -1.154907390756969576e+00 -1.188346365625763568e+00 -1.206071342284923409e+00 -1.204898832580595824e+00 -1.183245017940687482e+00 -1.141381813680672375e+00 -1.081175151951201840e+00 -1.005774043551266761e+00 -9.190252039724904343e-01 -8.250451209361530092e-01 -7.277833547155275751e-01 -6.306898711034998328e-01 -5.363820338967388857e-01 -4.465208380419341538e-01 -3.618305646222362837e-01 -2.822243399976839817e-01 -2.073153896957527498e-01 -1.366618778098111775e-01 -6.978601337068582322e-02 -5.678231406963610110e-03 5.801650211009368868e-02 1.258219022119981823e-01 2.046644945865408460e-01 3.031966870792373037e-01 4.301325516741421606e-01 5.919921373065775150e-01 7.908750142699113583e-01 1.022861641093629315e+00 1.277568840823478657e+00 1.538885328287617815e+00 1.786835211459727013e+00 2.000089446942505234e+00 2.158800429663338072e+00 2.247361442704435497e+00 2.256576369326137588e+00 2.184902603852719949e+00 2.038644255267759497e+00 1.830920034827656639e+00 1.579650426278669695e+00 1.304842132664661536e+00 1.025712800046865159e+00 7.582108998736264427e-01 5.131878756434308242e-01 2.956942982650047069e-01 1.054406966855385291e-01 -6.184960604650138055e-02 -2.122890839876100111e-01 -3.516760097224040371e-01 -4.837168711475900440e-01 -6.089488828303915025e-01 -7.247979732228850835e-01 -8.263846147914469809e-01 -9.078100635768042714e-01 -9.637089596124316371e-01 -9.904330807198198361e-01 -9.866589897665093423e-01 -9.535598202797856970e-01 -8.943640154498695427e-01 -8.135674858546825261e-01 -7.160140796605707347e-01 -6.059101834002362796e-01 -4.861924056220949253e-01 -3.583290603086417003e-01 -2.225014289223740949e-01 -7.838778854448082145e-02 7.385718294719977040e-02 2.326726412105744879e-01 3.945566566358543747e-01 5.540466538601890312e-01 7.042337008750142457e-01 8.376321708443079661e-01 9.471845967684047185e-01 1.027274485409993110e+00
-1.187231422681790161e+00 -1.176626870475162567e+00 -1.180900972815124073e+00 -1.198021531735512513e+00 -1.223305296649795704e+00 -1.249887884954841377e+00 -1.269436865270880954e+00 -1.273175961063315320e+00 -1.253113583392448271e+00 -1.203304936973119244e+00 -1.120860717815267193e+00 -1.006469915033509910e+00 -8.643155597515632671e-01 -7.014642148878001970e-01 -5.268844712655913476e-01 -3.503173633815833687e-01 -1.811938181296128547e-01 -2.782845045171652640e-02 1.032152543038600684e-01 2.074314365731139143e-01 2.825165490376059796e-01 3.283732949871206452e-01 3.470953104888471752e-01 3.430156231107132081e-01 3.226253573635534666e-01 2.944153434012778403e-01 2.683686228825297726e-01 2.552842959883501184e-01 2.657430576891985363e-01 3.090448618856354579e-01 3.922033906115261481e-01 5.191562004966955302e-01 6.901300140907205005e-01 9.011619172257367971e-01 1.143967099022463296e+00 1.405973454038509818e+00 1.670860516678411845e+00 1.919558280594301003e+00 2.131863230029401368e+00 2.288417111402343718e+00 2.372855626633211923e+00 2.373761463698384144e+00 2.286115249961375717e+00 2.112049277425804394e+00 1.860654666098040311e+00 1.547067281584248777e+00 1.190941077182329222e+00 8.145298531984341839e-01 4.406116344720316103e-01 9.043988996360058374e-02 -2.181347368270930565e-01 -4.722047743782929463e-01 -6.647839998433875408e-01 -7.951196710280657998e-01 -8.681115792800584430e-01 -8.930458565947230198e-01 -8.818376823207049187e-01 -8.470871320389674608e-01 -8.004551556232210041e-01 -7.514750207414153671e-01 -7.069088691591535190e-01 -6.705992015183122046e-01 -6.436174295711726279e-01 -6.246938705847645545e-01 -6.108076657458019199e-01 -5.979106571030091688e-01 -5.817283507170355472e-01 -5.586295060387237443e-01 -5.261721699052361867e-01 -4.834435267244763801e-01 -4.310377889760562686e-01 -3.707297114584037767e-01 -3.049812786796787800e-01 -2.363364651049302545e-01 -1.668421826408774677e-01 -9.758444236660940296e-02 -2.848454630814208424e-02 4.164053822496867341e-02 1.145090227619992157e-01 1.915073049006125738e-01
4.368541716565975674e-01 3.264125496793269798e-01 2.070669732583299560e-01 8.562210776740354634e-02 -3.134962010541527538e-02 -1.381222970564125185e-01 -2.304110324337161619e-01 -3.057295698785223448e-01 -3.635565278588482330e-01 -4.052432529381105319e-01 -4.337020202614330078e-01 -4.529249581258661395e-01 -4.673441084853519611e-01 -4.811712960575527109e-01 -4.977761302939919807e-01 -5.192840488387044928e-01 -5.463755789836681753e-01 -5.783757548334427234e-01 -6.135173111577005844e-01 -6.493173459736485409e-01 -6.829624815619790290e-01 -7.116264943911061458e-01 -7.326448940557358513e-01 -7.434743240189632951e-01 -7.414238215334000293e-01 -7.232575286275709781e-01 -6.847804158667504248e-01 -6.206363658376955472e-01 -5.244784174475437544e-01 -3.896393640667631941e-01 -2.102919730604440041e-01 1.710726338146972489e-02 2.923322250624650342e-01 6.101626996280626880e-01 9.597267406152020230e-01 1.324670849189005573e+00 1.684225905168409865e+00 2.015141527659541687e+00 2.294177190220295426e+00 2.500785329566937332e+00 2.619518770856976264e+00 2.641802434663464538e+00 2.566798458062276023e+00 2.401323476689120273e+00 2.158891805779171502e+00 1.858032202213260708e+00 1.520151209239734014e+00 1.167195379339604822e+00 8.194553207814556650e-01 4.938297396056877675e-01 2.027547949322061893e-01 -4.610710216297472797e-02 -2.495317445881404528e-01 -4.079688273649026975e-01 -5.246021455517421161e-01 -6.044641028371979807e-01 -6.537027427426533865e-01 -6.789877539776864035e-01 -6.870467015249398512e-01 -6.842446750798695243e-01 -6.761906457308120011e-01 -6.674388035613499914e-01 -6.612490207912795626e-01 -6.594908471058928967e-01 -6.626889979229920735e-01 -6.702247163532706331e-01 -6.806151533155939681e-01 -6.919135433367735732e-01 -7.020732444158213070e-01 -7.092987053491149885e-01 -7.122702941739985638e-01 -7.101944843800179763e-01 -7.027284269059487221e-01 -6.897980423377667591e-01 -6.714644973912761161e-01 -6.478611301684024104e-01 -6.193298762307223315e-01 -5.866429788213397556e-01 -5.512287954878914986e-01 -5.152641916552961332e-01
-3.475150712072673787e-01 -4.559719214980123558e-01 -5.694456504894462867e-01 -6.872113187548168911e-01 -8.062543658791179180e-01 -9.220410661488653847e-01 -1.029512859606063424e+00 -1.124038237392113837e+00 -1.202134334227479728e+00 -1.261650773495233580e+00 -1.301604358235433301e+00 -1.321633156091421624e+00 -1.321475493497115794e+00 -1.300698221896417595e+00 -1.258784263073736920e+00 -1.195581280064781593e+00 -1.111908660225477519e+00 -1.010079204141923759e+00 -8.939419330268216779e-01 -7.686447914992200481e-01 -6.399329276764849084e-01 -5.134335815897612676e-01 -3.939051680005178357e-01 -2.847170709953846246e-01 -1.873503812663178947e-01 -1.010290423927334424e-01 -2.241400165652686696e-02 5.439511524895036115e-02 1.372795437999820845e-01 2.349272146083918322e-01 3.551448520726052660e-01 5.030565022560091748e-01 6.797114379701311160e-01 8.815773642689357370e-01 1.100841620082450900e+00 1.326470380739393828e+00 1.545497280572850185e+00 1.744403247684165770e+00 1.910267322003531554e+00 2.031843549249849890e+00 2.100494770627124641e+00 2.110978194241133643e+00 2.061865774334350032e+00 1.955468234282996320e+00 1.797233369696769500e+00 1.594778972241239101e+00 1.356972747671084223e+00 1.093205571164158840e+00 8.130398940369241156e-01 5.261420832143800519e-01 2.423049365071269501e-01 -2.876834774792751473e-02 -2.777931225287590400e-01 -4.964926563936695736e-01 -6.782486096877237136e-01 -8.186369078834297985e-01 -9.158331302163973398e-01 -9.707511842499451094e-01 -9.868011875571224278e-01 -9.694136554803198802e-01 -9.253090460389239436e-01 -8.615617010125310449e-01 -7.847630596498632594e-01 -7.002143609650214318e-01 -6.113953835163347117e-01 -5.197673168596491644e-01 -4.249990162653160541e-01 -3.255203669639453179e-01 -2.194696217656445514e-01 -1.056368343321354986e-01 1.573666018128204447e-02 1.426840859239786319e-01 2.718255227906400950e-01 3.991621178128088587e-01 5.210434076565751971e-01 6.349938749198980048e-01 7.400951761982472732e-01 8.367016768380698410e-01 9.258336252618661888e-01 1.008308516985227499e+00
-1.235808796429651302e-01 -5.319506141504513203e-02 3.110855588783316850e-03 4.375996407363096086e-02 6.862277120637405581e-02 7.890413394212757170e-02 7.688520396753073527e-02 6.547191424598701459e-02 4.761395171750829047e-02 2.584087842803100762e-02 1.893029022383715390e-03 -2.337918290651935446e-02 -4.988001559312596478e-02 -7.791105428818850820e-02 -1.077640068088221159e-01 -1.391105636384310229e-01 -1.706244444246531600e-01 -1.998521687449376638e-01 -2.233746994559346333e-01 -2.373476175662971588e-01 -2.381686971708960321e-01 -2.233251125025992323e-01 -1.917902882516788476e-01 -1.442279317243287673e-01 -8.269604575577535477e-02 -1.021028429726051831e-02 7.007960536776686178e-02 1.556328090271460740e-01 2.452600569413562193e-01 3.397302811449925963e-01 4.418958721893923580e-01 5.563538735043855876e-01 6.883707906940309540e-01 8.422662630183133103e-01 1.019687617577690553e+00 1.218151905133667778e+00 1.430245553194130936e+00 1.643890576550207649e+00 1.843453299689812086e+00 2.011516452128517152e+00 2.131079790684265340e+00 2.187928960553247482e+00 2.172824537672212397e+00 2.083309311654618412e+00 1.924489449678402186e+00 1.708639662603181009e+00 1.453372792781668643e+00 1.178818963524216779e+00 9.043027345070805412e-01 6.455311104917617060e-01 4.127665067787674724e-01 2.102519269872394903e-01 3.675101211775289728e-02 -1.131696504895488703e-01 -2.474216649121444012e-01 -3.746943670620975775e-01 -5.027181445382216118e-01 -6.368770630104220176e-01 -7.791099397890480782e-01 -9.275384019181476258e-01 -1.076750213217655849e+00 -1.218799307272582233e+00 -1.344764659539841034e+00 -1.446386552938074832e+00 -1.517642801518699347e+00 -1.555690013054063403e+00 -1.561143783703308419e+00 -1.537560866403517634e+00 -1.490483790589202995e+00 -1.426237703059067830e+00 -1.350858783958802878e+00 -1.269442088003533531e+00 -1.185809989251637608e+00 -1.102603468777834106e+00 -1.021414720785861707e+00 -9.430425959895241128e-01 -8.676229274991305029e-01 -7.948889130522780455e-01 -7.243104230448231817e-01 -6.552835308216026222e-01
-5.274235339430414227e-01 -5.052514092870271645e-01 -4.803523307668893794e-01 -4.512866322505296734e-01 -4.166362428399817408e-01 -3.753255253318123486e-01 -3.269103313068854044e-01 -2.718419715867972930e-01 -2.116461123043632542e-01 -1.489582705129641194e-01 -8.735959131705758884e-02 -3.109183535689372113e-02 1.538882452300271465e-02 4.787687780666137483e-02 6.289348820512402627e-02 5.811126099391319272e-02 3.266600857933715102e-02 -1.262778287118276367e-02 -7.526849013819926493e-02 -1.512649931134713854e-01 -2.355097969572101935e-01 -3.222791120534819198e-01 -4.057093550468110488e-01 -4.800777064057764609e-01 -5.398821120855195055e-01 -5.796791869351108906e-01 -5.938151969278853137e-01 -5.762676664853501052e-01 -5.207771690167304346e-01 -4.213579157683449150e-01 -2.732496185628933150e-01 -7.416644351389678480e-02 1.744689071490159449e-01 4.665316240198804643e-01 7.907644944384356611e-01 1.131143305579083380e+00 1.468069526278802162e+00 1.780283192730404807e+00 2.047273392510049916e+00 2.251701733612187617e+00 2.381479019463913716e+00 2.431094473009094870e+00 2.401928921333182476e+00 2.301554779991177746e+00 2.142280150316838494e+00 1.939103093920597543e+00 1.707619161553809661e+00 1.462113994998905708e+00 1.214160315648713961e+00 9.718660856121766889e-01 7.397994456640664129e-01 5.195800328916450050e-01 3.108474465333389558e-01 1.124773233058734834e-01 -7.633869348046434800e-02 -2.553341352464148506e-01 -4.228877439004989913e-01 -5.761673207172949285e-01 -7.116749319740289792e-01 -8.259179215512827410e-01 -9.160984506008396089e-01 -9.806683821641335452e-01 -1.019654449408487373e+00 -1.034794894714030855e+00 -1.029429218697138992e+00 -1.008237411166880371e+00 -9.767873396659222385e-01 -9.410043360301243442e-01 -9.065982404337415979e-01 -8.785565946005413629e-01 -8.606765761315297025e-01 -8.552562011502047312e-01 -8.628629172783919277e-01 -8.822276434619895635e-01 -9.103442308242866154e-01 -9.427132471628951738e-01 -9.739106348201348462e-01 -9.983770246026957285e-01 -1.011269290659781772e+00 -1.009272717539388520e+00
-5.198752032357362163e-01 -5.835859364400144411e-01 -6.521853666717301046e-01 -7.226060915645716731e-01 -7.917618365339258446e-01 -8.567152251128042906e-01 -9.147259529071402051e-01 -9.631266431290355090e-01 -9.993129716667338291e-01 -1.020827718237808490e+00 -1.025664298521370643e+00 -1.012696020775933459e+00 -9.820050608271465586e-01 -9.350237704839542419e-01 -8.743394355362787973e-01 -8.032729933771858288e-01 -7.252968533445560695e-01 -6.436347880945051392e-01 -5.609307857810237330e-01 -4.792375818069562476e-01 -4.000498485303093932e-01 -3.243605151814414889e-01 -2.526863292902461477e-01 -1.848874769208832813e-01 -1.199848712080990309e-01 -5.594892933355497672e-02 1.034713422515698075e-02 8.309560688566253184e-02 1.672893489379464194e-01 2.682295331398160121e-01 3.908779953537688256e-01 5.389720377784567029e-01 7.141026629066163922e-01 9.148079791993209975e-01 1.135986084170888200e+00 1.368800616657517955e+00 1.601244719644717041e+00 1.819294602003374672e+00 2.008432325920476380e+00 2.155352473428562732e+00 2.249381059203124256e+00 2.283593472465481611e+00 2.255384083560152408e+00 2.166619314418907649e+00 2.023365027121823090e+00 1.835228096145276488e+00 1.614383620381488083e+00 1.374291338952256636e+00 1.128341602597006110e+00 8.885580129493780843e-01 6.646861518880614605e-01 4.636639909498029288e-01 2.896468703448158433e-01 1.442595312840267430e-01 2.704547061004248729e-02 -6.409372315457619040e-02 -1.326147756063279504e-01 -1.829894248839515625e-01 -2.204464544142677451e-01 -2.505448314336428117e-01 -2.787457868879441025e-01 -3.098975096678782681e-01 -3.476997070741970064e-01 -3.943363286790183553e-01 -4.502415724261582541e-01 -5.141999095930720465e-01 -5.836231454713625144e-01 -6.551459993296238071e-01 -7.251714133728410783e-01 -7.903906937587195092e-01 -8.480925676832528071e-01 -8.961978966757251364e-01 -9.332720134247205479e-01 -9.584371401138137569e-01 -9.713780579481943178e-01 -9.723691250718000667e-01 -9.622801658808890490e-01 -9.424879117706765896e-01 -9.147545382421641280e-01 -8.811275660461852510e-01
-2.265462791880799909e+00 -2.252328009577651002e+00 -2.206948465124653591e+00 -2.132900961106624305e+00 -2.034763940670036408e+00 -1.917869005227477386e+00 -1.788035636221270153e+00 -1.651245291228048195e+00 -1.513022470578058387e+00 -1.377728451305350044e+00 -1.247841159365248087e+00 -1.123513871286411669e+00 -1.002725434513694447e+00 -8.820910313136993697e-01 -7.582575763709852312e-01 -6.293598695093435280e-01 -4.960180392813671180e-01 -3.614320051827618618e-01 -2.307079814093924153e-01 -1.095825251539404577e-01 -3.213521555617478240e-03 8.466365787561813683e-02 1.520382809373845845e-01 1.986510735690935614e-01 2.260394682912257591e-01 2.377406450751776701e-01 2.395163664885911758e-01 2.393613099269660260e-01 2.468296532210923211e-01 2.718002679192127458e-01 3.228241535713032850e-01 4.055327401933160880e-01 5.216149438306196817e-01 6.685567049928725636e-01 8.401367566935641351e-01 1.027314881078696063e+00 1.219293062859811094e+00 1.404274150353309158e+00 1.570230825770745131e+00 1.705443537437558943e+00 1.799244298909017159e+00 1.842906501590027890e+00 1.830739334977052879e+00 1.761082229064393712e+00 1.636799901447940409e+00 1.465198726230855231e+00 1.257029393080653756e+00 1.025093384059433621e+00 7.824530278943362394e-01 5.410036683741925589e-01 3.106132461480212714e-01 9.900457977938406651e-02 -8.783232682878962250e-02 -2.451306775945618632e-01 -3.689331680092533539e-01 -4.562043495261413617e-01 -5.052113831398362676e-01 -5.160520440258244967e-01 -4.908335036505181437e-01 -4.335752978493703780e-01 -3.497410799423635308e-01 -2.457133453070585727e-01 -1.285160880853287169e-01 -5.650289547966555123e-03 1.149455682487479369e-01 2.251738756852807444e-01 3.174291181678527418e-01 3.856070458802345335e-01 4.260451779483530044e-01 4.381817174346954724e-01 4.244788515895643322e-01 3.897510024171511045e-01 3.401339907647015215e-01 2.819648344709737020e-01 2.208976060968711463e-01 1.614134679436552144e-01 1.065549410665277419e-01 5.789177374216623179e-02 1.569991996016799687e-02 -2.075807168898096203e-02
-4.811592832204268921e-01 -4.840421347440801436e-01 -4.890957107692706640e-01 -4.968642944820781948e-01 -5.077141789743394584e-01 -5.217803531933238315e-01 -5.389261691514153352e-01 -5.587331193150771869e-01 -5.805383843567293312e-01 -6.034937836322518123e-01 -6.266506749629170425e-01 -6.490414355465157215e-01 -6.697579073008163020e-01 -6.880182782654116203e-01 -7.031975118675224401e-01 -7.148462368966473912e-01 -7.226874831702065904e-01 -7.265880316879522738e-01 -7.265154184524457159e-01 -7.224924104400530789e-01 -7.145487314379701527e-01 -7.026622993889941604e-01 -6.866575711932021431e-01 -6.660581540791413735e-01 -6.398892030027316657e-01 -6.063788576362132421e-01 -5.626341515495874024e-01 -5.043533440136871437e-01 -4.257075326192136799e-01 -3.195895260263858506e-01 -1.783484796249206750e-01 4.904348063710591704e-03 2.345466322046921293e-01 5.106107626699643021e-01 8.273365625388153788e-01 1.172543200416535703e+00 1.528144089852509824e+00 1.871778069938839995e+00 2.179258958745490915e+00 2.427393828932598474e+00 2.596673352126308565e+00 2.673507850484273085e+00 2.651763278334025475e+00 2.533479294707712270e+00 2.328688022175406491e+00 2.054284780622109619e+00 1.732017484206079816e+00 1.385811805582463307e+00 1.038878269504362795e+00 7.110993479738129119e-01 4.171973047873426266e-01 1.659480631374783965e-01 -3.954255915539454935e-02 -2.007530592697693295e-01 -3.222567026246171973e-01 -4.102187364982191609e-01 -4.711682018150039064e-01 -5.111875777160863610e-01 -5.355306387800670143e-01 -5.485165878331588196e-01 -5.535978508962479117e-01 -5.534815794062374339e-01 -5.502241730549612964e-01 -5.453224485269886346e-01 -5.397703807699907319e-01 -5.341235242017823293e-01 -5.285973855977755820e-01 -5.231501583795726829e-01 -5.175666332836302841e-01 -5.115208561817540245e-01 -5.046361843196249808e-01 -4.965236775088633925e-01 -4.868217968982215815e-01 -4.752141778191398269e-01 -4.614307175433890462e-01 -4.452218807548499191e-01 -4.263188791058147298e-01 -4.044249242894749075e-01 -3.792363357388589540e-01 -3.505370280335055044e-01
-1.262345978019944637e+00 -1.221530014033926248e+00 -1.178070336552779152e+00 -1.132123942965756358e+00 -1.083610566574775280e+00 -1.032251894262047331e+00 -9.777296192179457668e-01 -9.199491352954735079e-01 -8.593480114786870017e-01 -7.971241578219195878e-01 -7.352605477839126991e-01 -6.762684009104458216e-01 -6.227322264610865021e-01 -5.767319135447812606e-01 -5.393482255617324528e-01 -5.103741605810586668e-01 -4.883101025812342511e-01 -4.706330820060217190e-01 -4.541802757053147177e-01 -4.355274763836078367e-01 -4.113222246686127903e-01 -3.785508317561784297e-01 -3.347413832411956225e-01 -2.781430081340803828e-01 -2.078551096671506226e-01 -1.238232142361894439e-01 -2.667886272282678911e-02 8.263449917458388916e-02 2.034090387213259854e-01 3.355421162829568260e-01 4.796450322668975863e-01 6.366509602853100969e-01 8.069589292935027691e-01 9.893492930822644915e-01 1.180059012381233563e+00 1.372402744480768044e+00 1.557238961339911798e+00 1.724181007381569097e+00 1.863197570060898922e+00 1.966159681300219342e+00 2.027901784645705252e+00 2.046597368455893573e+00 2.023502892133727471e+00 1.962378642007880369e+00 1.868803105398894715e+00 1.749541935946459237e+00 1.611854549897728139e+00 1.462735555023811251e+00 1.308066381500073483e+00 1.151896643986374036e+00 9.961311675594016757e-01 8.407976264393054455e-01 6.848965896200968073e-01 5.276058419558534718e-01 3.693573543895211642e-01 2.124416225019872539e-01 6.086560569017641920e-02 -8.038825583019912346e-02 -2.065102321345493874e-01 -3.139692112704802196e-01 -4.012898822975115021e-01 -4.693067862881096231e-01 -5.208214398964295944e-01 -5.599584019340606567e-01 -5.913787955498897020e-01 -6.196038611087861803e-01 -6.484861284597578379e-01 -6.809192174102930428e-01 -7.186018249654854140e-01 -7.619411889196109344e-01 -8.100375035885862829e-01 -8.607956551038177251e-01 -9.112769500895565589e-01 -9.582060682841789800e-01 -9.985300106441991064e-01 -1.029894295264961901e+00 -1.050918211184619144e+00 -1.061238287275230618e+00 -1.061425105772898725e+00 -1.052741497762454514e+00
-1.216249488553123426e+00 -1.287882711777045497e+00 -1.325010621980115433e+00 -1.327313344440452569e+00 -1.296166789307080736e+00 -1.234869694368554205e+00 -1.148589007904862402e+00 -1.044147355815934874e+00 -9.295598341971657019e-01 -8.134562242125710219e-01 -7.044265019601960720e-01 -6.103823750242065582e-01 -5.379520434045055310e-01 -4.919537597831746267e-01 -4.748835713618694832e-01 -4.865705442545893988e-01 -5.240503153871973741e-01 -5.817921900817165648e-01 -6.524247945420734718e-01 -7.278188946359100964e-01 -8.003604318387874672e-01 -8.639808253062928323e-01 -9.147567698826852833e-01 -9.508091767413654471e-01 -9.716947232019697012e-01 -9.773372337603467574e-01 -9.670357316125138825e-01 -9.386842831665029863e-01 -8.883179341719550370e-01 -8.101901432268742154e-01 -6.972816137451781637e-01 -5.424329272019748904e-01 -3.398977423089762917e-01 -8.732722224565313274e-02 2.123496708114742115e-01 5.495312351058895262e-01 9.076505550533408018e-01 1.264224045994746248e+00 1.593154478672264673e+00 1.867895170034859831e+00 2.064777629439435547e+00 2.165999017066110088e+00 2.161821182408397490e+00 2.051783606498168933e+00 1.844897474181270036e+00 1.558764809583592870e+00 1.217650626862635255e+00 8.496861954423992058e-01 4.834620411631335712e-01 1.445267809480336452e-01 -1.474332004002424368e-01 -3.802807664449289193e-01 -5.497153619255013002e-01 -6.582222381948958922e-01 -7.131625374354965130e-01 -7.244585108603635026e-01 -7.024586741531291256e-01 -6.562712553179850250e-01 -5.928205118099618698e-01 -5.163965442521489813e-01 -4.289707472992620452e-01 -3.308278695760292765e-01 -2.214721813753536828e-01 -1.005136936559544447e-01 3.165927408394507425e-02 1.734662546129520366e-01 3.220824374506495169e-01 4.735847150422581309e-01 6.233088846122402105e-01 7.661648504169944474e-01 8.971313009418074857e-01 1.011584507658349175e+00 1.105751781958534963e+00 1.177114268364461980e+00 1.224694309533006287e+00 1.249208875236182292e+00 1.253097304261350686e+00 1.240304146418028663e+00 1.215880106245560199e+00 1.185403378002608754e+00
-4.446386069839454724e-01 -5.675812567867699610e-01 -6.725945679854976600e-01 -7.565795599902485069e-01 -8.171886331595198394e-01 -8.531720011125975001e-01 -8.647277274741314024e-01 -8.536558057709399128e-01 -8.233254226523589736e-01 -7.785264530530333627e-01 -7.250512920521132720e-01 -6.691313746752377556e-01 -6.167409560352388187e-01 -5.727560614230704505e-01 -5.402753544940834818e-01 -5.201619141306786931e-01 -5.110477580958558974e-01 -5.097488947179754648e-01 -5.119902390615495014e-01 -5.132613717172921364e-01 -5.096251896402059778e-01 -4.982330329357961274e-01 -4.775432977027812553e-01 -4.472323577941679784e-01 -4.077132180491283009e-01 -3.594924904449986469e-01 -3.021746603537804332e-01 -2.336036096634671044e-01 -1.491834497656043812e-01 -4.183134736106364909e-02 9.722046807976282567e-02 2.766882476269448277e-01 5.027723567152317941e-01 7.766152031466169170e-01 1.092264484570631522e+00 1.435878286525774428e+00 1.786341169760720993e+00 2.117488569554797362e+00 2.401126279596857760e+00 2.610491806183883767e+00 2.723520226481811690e+00 2.725488782301312973e+00 2.610955029050480380e+00 2.384792821046470834e+00 2.062204440730027510e+00 1.667501964724732222e+00 1.231596358144768644e+00 7.882845954000311517e-01 3.700182093070630840e-01 3.903263291949050570e-03 -2.913727117960297486e-01 -5.069672832291541864e-01 -6.436062484078000079e-01 -7.099191380685979658e-01 -7.199368887569879139e-01 -6.903940522259043311e-01 -6.383602686828714345e-01 -5.794230675064474534e-01 -5.264921842609223690e-01 -4.891871440252932302e-01 -4.734252187139043055e-01 -4.813394305744584933e-01 -5.113375923742572438e-01 -5.583915434636487207e-01 -6.146147670933804763e-01 -6.702105905374923234e-01 -7.147140237430416043e-01 -7.384072330963969977e-01 -7.336316254700250283e-01 -6.958111390064907198e-01 -6.241314099452028863e-01 -5.216803603358253216e-01 -3.952634139029687077e-01 -2.548702017648163953e-01 -1.127644693454838698e-01 1.774690955092006125e-02 1.239614964841005279e-01 1.956129786446711427e-01 2.265769523674543151e-01 2.159890121234989413e-01
5.280318111809259030e-01 4.528987451248318585e-01 3.800446721073332812e-01 3.083574341449336065e-01 2.359335927713866743e-01 1.607109791050893022e-01 8.101745193432242920e-02 -3.965526222433485293e-03 -9.404327584213249824e-02 -1.880967505890195901e-01 -2.843817857441755526e-01 -3.808603079245572176e-01 -4.754767389365615049e-01 -5.663839173449277675e-01 -6.519639220045218009e-01 -7.309064683106093474e-01 -8.021209696682144452e-01 -8.645955821242207184e-01 -9.172504984180842591e-01 -9.587260013736518260e-01 -9.873611445974131984e-01 -1.001289008234395039e+00 -9.987288786236252491e-01 -9.782772088638631569e-01 -9.391427117519393075e-01 -8.810226711462827431e-01 -8.037007767903256994e-01 -7.065231113227677939e-01 -5.877762459942473816e-01 -4.445902476958712435e-01 -2.732897278952635678e-01 -7.046513554851306649e-02 1.655899517049236325e-01 4.333278877064782875e-01 7.268161418811536212e-01 1.035398542545307166e+00 1.344309145504378078e+00 1.636141375787093288e+00 1.892800555307525112e+00 2.097621796817105366e+00 2.237263936437412504e+00 2.303288730365176562e+00 2.293270084257138741e+00 2.211369007458685587e+00 2.068181503418206280e+00 1.879593934540524591e+00 1.664572789985571122e+00 1.442267015833305521e+00 1.228939020520228187e+00 1.035578624372701650e+00 8.667682713118460835e-01 7.210706075792013836e-01 5.925467768153689363e-01 4.729854757674624710e-01 3.540874258532011321e-01 2.292030752375696090e-01 9.444559758395647264e-02 -5.079277826984624628e-02 -2.040189006097953561e-01 -3.601688267311609626e-01 -5.124769166705623880e-01 -6.536201348023312763e-01 -7.767977803081184129e-01 -8.767036970431637544e-01 -9.501836100732640178e-01 -9.965030693338525758e-01 -1.017228427351809961e+00 -1.015838332256557619e+00 -9.970325995948930986e-01 -9.660589020804370985e-01 -9.281650508202046179e-01 -8.882371399536113099e-01 -8.505550657623454081e-01 -8.186937517658886554e-01 -7.953080272281488616e-01 -7.818064441695247169e-01 -7.779710073174856966e-01 -7.816990343262639751e-01 -7.890335872340236145e-01 -7.946002642894535173e-01
-1.723849764935277140e-01 -1.393696298026572689e-01 -1.202334513049390236e-01 -1.154846970261417805e-01 -1.242820909190062439e-01 -1.445832808343001374e-01 -1.734218330819267961e-01 -2.072882149197554369e-01 -2.425375602682030840e-01 -2.758204592698287883e-01 -3.044282402815396416e-01 -3.265880227059488328e-01 -3.416232584019400775e-01 -3.499931422946151449e-01 -3.531973332261257315e-01 -3.535056426082270331e-01 -3.535660241565047879e-01 -3.559445982738198011e-01 -3.626973587833495771e-01 -3.750193063529424498e-01 -3.930751916388546818e-01 -4.159605400267536446e-01 -4.417543387456492887e-01 -4.675256332851162044e-01 -4.892576714650084257e-01 -5.016668461166745585e-01 -4.980648494191063369e-01 -4.704234319087369776e-01 -4.098503401280276792e-01 -3.075630826901639137e-01 -1.563093039760939940e-01 4.801478643507200300e-02 3.048974215183473668e-01 6.082139794985964576e-01 9.460071919660599793e-01 1.301049426032680145e+00 1.652216205414918981e+00 1.976425183133288632e+00 2.250969757549167394e+00 2.455903179042616902e+00 2.576237682187572098e+00 2.603649895556012339e+00 2.537403478995180262e+00 2.384349460917480901e+00 2.157967054677600416e+00 1.876611924728460279e+00 1.561227798101682440e+00 1.232922839051014074e+00 9.107408212017842342e-01 6.099584690485360117e-01 3.411312435079629224e-01 1.099161138543448824e-01 -8.241362254294994083e-02 -2.379620140657257021e-01 -3.610109861193083192e-01 -4.569043251809475903e-01 -5.311864471695180168e-01 -5.890362823750909804e-01 -6.349732183992697898e-01 -6.727109671758031428e-01 -7.051294795364368984e-01 -7.342966507391676112e-01 -7.615571962782787807e-01 -7.876721738380829674e-01 -8.129865081433947926e-01 -8.375821967382580668e-01 -8.613497568711498964e-01 -8.840067449696583646e-01 -9.050209344702071501e-01 -9.235531376810088844e-01 -9.384338048577151037e-01 -9.482554531391403918e-01 -9.515341800842980202e-01 -9.469729347985964552e-01 -9.337562674394079831e-01 -9.117562785602162378e-01 -8.816670419426582139e-01 -8.450111509987886516e-01 -8.040478640585864145e-01 -7.616059438392199787e-01
-3.184697570839565284e-01 -3.212655340462546860e-01 -3.233145476888766301e-01 -3.261188106811032661e-01 -3.313022716460405914e-01 -3.403445012684234161e-01 -3.543054738296955719e-01 -3.736434737049196819e-01 -3.981478023501119345e-01 -4.270233694350587528e-01 -4.590357127596614850e-01 -4.927022106071186625e-01 -5.264920692301059413e-01 -5.589804619649056949e-01 -5.889692701903429528e-01 -6.155195316880760492e-01 -6.379557265364981244e-01 -6.557724840345704465e-01 -6.685351789898967834e-01 -6.757688695172193727e-01 -6.768849042655696868e-01 -6.711862421599744666e-01 -6.578774044235056184e-01 -6.360471728149775794e-01 -6.046184134416058287e-01 -5.621773665486184957e-01 -5.066953669062926879e-01 -4.352139037015343437e-01 -3.436097401185984612e-01 -2.265871520242812576e-01 -7.810750252066922528e-02 1.076730792821369714e-01 3.349385218703346268e-01 6.044453532727062095e-01 9.118812535371914052e-01 1.246829507109535440e+00 1.592766262445586500e+00 1.928232582409079798e+00 2.229070246483883189e+00 2.471257345039694631e+00 2.633837128592492860e+00 2.701476387424700309e+00 2.666346584713493506e+00 2.529152369982703430e+00 2.299251925452600265e+00 1.993771903007520274e+00 1.635726315219982352e+00 1.251294983469108058e+00 8.666127574414881352e-01 5.046562657794813056e-01 1.828247810734486556e-01 -8.835048319179747423e-02 -3.052140866123655427e-01 -4.699113946450154677e-01 -5.886224393445766978e-01 -6.696430513940647700e-01 -7.216842030587460322e-01 -7.526050791443372745e-01 -7.687228678263942072e-01 -7.745863228129820088e-01 -7.731310593307544332e-01 -7.660101203738567399e-01 -7.540092508503282165e-01 -7.373908773895322399e-01 -7.161938813919285218e-01 -6.904002726528305489e-01 -6.600769262158258099e-01 -6.255196402510710962e-01 -5.873570778088857969e-01 -5.466540975632232513e-01 -5.049146682196915537e-01 -4.640153404544306026e-01 -4.260349142283667567e-01 -3.930371560322052371e-01 -3.668451350256551335e-01 -3.488730777615163814e-01 -3.400110233526691395e-01 -3.405894896607585820e-01 -3.503754870312065228e-01 -3.685939038036929460e-01
-6.651618530221894421e-01 -6.504634570675091876e-01 -6.205184046301198686e-01 -5.771685284659875403e-01 -5.234802130253237706e-01 -4.636922032339322874e-01 -4.030040467315589292e-01 -3.471425306497173957e-01 -3.016653799865642305e-01 -2.712510183822564036e-01 -2.590431319490693607e-01 -2.661479063665095901e-01 -2.915110404150115797e-01 -3.318274484572005800e-01 -3.818247260149029154e-01 -4.345893503136312730e-01 -4.823077958776483265e-01 -5.171920818212644155e-01 -5.325208973646677890e-01 -5.235972600808365129e-01 -4.881855142045944951e-01 -4.264639035994936545e-01 -3.403865631868037145e-01 -2.329709797629108958e-01 -1.076401579564578020e-01 3.201799055725585569e-02 1.822727788342035360e-01 3.391282293700046413e-01 4.984383389412666010e-01 6.562419793136298196e-01 8.092461343362215009e-01 9.552291637411808312e-01 1.093114087316880756e+00 1.222626745039673057e+00 1.343677889192639974e+00 1.455688763161276489e+00 1.557136111217214847e+00 1.645477088354012851e+00 1.717464853266592373e+00 1.769804016352346521e+00 1.799786779243407020e+00 1.805769478460138355e+00 1.787350148192685895e+00 1.745292745933935574e+00 1.681270546911097341e+00 1.597674245694265194e+00 1.497324734428931547e+00 1.383363659313742833e+00 1.258914186447250838e+00 1.126549019211761982e+00 9.877771462016143866e-01 8.426288774626295996e-01 6.897406454217597238e-01 5.269410375504843813e-01 3.523490843564963115e-01 1.654752451964131565e-01 -3.186563292133250125e-02 -2.353541917458980837e-01 -4.386172407565190889e-01 -6.341725379863946133e-01 -8.146751038533660561e-01 -9.739704086126750315e-01 -1.107811314008718018e+00 -1.214111732479091099e+00 -1.292766615329184354e+00 -1.345139168461885637e+00 -1.373399612655898050e+00 -1.380092932437485764e+00 -1.367807078794553099e+00 -1.339156123023213629e+00 -1.296865303112112899e+00 -1.243914876784350865e+00 -1.183650426413787704e+00 -1.119755288474439725e+00 -1.056203816802335105e+00 -9.972124862374264209e-01 -9.472027074035118677e-01 -9.104805684035540692e-01 -8.908392855890112649e-01 -8.909509041680850894e-01
1.279520873057103492e+00 1.261053699777824777e+00 1.228742230602095198e+00 1.165554689823387058e+00 1.058438935735056541e+00 9.008420851021381459e-01 6.941950248709846116e-01 4.479800751068075404e-01 1.782420742505909095e-01 -9.517684711428647804e-02 -3.521092054745817435e-01 -5.755569085391398776e-01 -7.542904547219924094e-01 -8.840183967472474702e-01 -9.670846769716269220e-01 -1.010884674286989915e+00 -1.025757865033641636e+00 -1.022738781057831225e+00 -1.011720810397233938e+00 -1.000194569431122504e+00 -9.927865313509313117e-01 -9.912430568159807942e-01 -9.949730986781695208e-01 -1.001815303187003625e+00 -1.008592516120226490e+00 -1.011335152683991101e+00 -1.004983632108332969e+00 -9.828773042667955373e-01 -9.363139651565466348e-01 -8.548657725775865579e-01 -7.274832407457836325e-01 -5.447641196764648752e-01 -3.016332783707002529e-01 2.327225312831115924e-04 3.508947825727268821e-01 7.323298702171017194e-01 1.120301924373333868e+00 1.487480372543972029e+00 1.807109513921555610e+00 2.056409552692799902e+00 2.219072437797450004e+00 2.286753962637461335e+00 2.259490950436181755e+00 2.145266955137272724e+00 1.958840535626191093e+00 1.719686059294765590e+00 1.449274308836402847e+00 1.167956306984398118e+00 8.920991219437706121e-01 6.321266219938018738e-01 3.921305334241744767e-01 1.710184920161159361e-01 -3.511549768420371698e-02 -2.301686802813409649e-01 -4.158325224689151667e-01 -5.903255362186107247e-01 -7.484323676611512877e-01 -8.826342909570622508e-01 -9.848283915376979669e-01 -1.048145142838237343e+00 -1.068467605494021644e+00 -1.045335497070142727e+00 -9.822548051917781020e-01 -8.864173787770054380e-01 -7.678358587953439951e-01 -6.381651134532253522e-01 -5.094379259452685993e-01 -3.925726138176743318e-01 -2.961877477589449636e-01 -2.255465085961102234e-01 -1.820299601906685272e-01 -1.630677674266737265e-01 -1.625718852382424251e-01 -1.718476407781822368e-01 -1.807610532978253526e-01 -1.791224388747617580e-01 -1.578703589013478459e-01 -1.101666285981567489e-01 -3.202549884591734258e-02 7.732216490596637015e-02
3.958036911958294213e-01 2.416532022094527721e-01 9.489842668817262406e-02 -4.225731186559306130e-02 -1.681170774235375698e-01 -2.814698848705057821e-01 -3.816111578580725916e-01 -4.683636896114876658e-01 -5.420383967032763595e-01 -6.033634645458001433e-01 -6.533812432683567817e-01 -6.933360702652821006e-01 -7.245894167465753988e-01 -7.485404844362225640e-01 -7.665628918023367211e-01 -7.799517331586658386e-01 -7.898575063253159279e-01 -7.972417878328328378e-01 -8.028310888049456917e-01 -8.071182996362821216e-01 -8.103382665295140175e-01 -8.124425573190435790e-01 -8.130106926171764004e-01 -8.110910252739367277e-01 -8.049452853060105051e-01 -7.917179235508960966e-01 -7.670683648242008212e-01 -7.249090198708485477e-01 -6.574474430898258337e-01 -5.556875421592675224e-01 -4.105861742812140225e-01 -2.147879374235619754e-01 3.530656063760940350e-02 3.376244019775947458e-01 6.832151874461570573e-01 1.056215618827542890e+00 1.435115783090094244e+00 1.795128558214580616e+00 2.111144962058533192e+00 2.360679235017498101e+00 2.526326499877520781e+00 2.597483170811158537e+00 2.571263348152375006e+00 2.452641662084685592e+00 2.253814184623756933e+00 1.992742807714199316e+00 1.690923981632799222e+00 1.370631584788081669e+00 1.052111387585796587e+00 7.513098666054595087e-01 4.786410214271956121e-01 2.389751111279984630e-01 3.268986590352022242e-02 -1.427104143450002305e-01 -2.909425178346495833e-01 -4.156972256663463705e-01 -5.199678730018851835e-01 -6.059040036608857038e-01 -6.749954798488095875e-01 -7.283561854053559603e-01 -7.669607450079661826e-01 -7.917609674776723283e-01 -8.037191472654178215e-01 -8.037711354082925919e-01 -7.927918912106318716e-01 -7.715743446043005216e-01 -7.408346050858369836e-01 -7.012350770342544726e-01 -6.534113919581081564e-01 -5.979730697250161819e-01 -5.354828162196005881e-01 -4.664182236282344296e-01 -3.911383068496628312e-01 -3.098595800628952124e-01 -2.226768579844812246e-01 -1.296198692666828411e-01 -3.071993962940531772e-02 7.390324833797201620e-02 1.839742997400087288e-01 2.989677378063715918e-01
-1.824247030691645843e+00 -1.739243050408629587e+00 -1.664053232677868976e+00 -1.600744198216203396e+00 -1.548340204514027985e+00 -1.503084905795151860e+00 -1.459305879059925593e+00 -1.410636267393593712e+00 -1.351284762166551578e+00 -1.277068301386847349e+00 -1.185968027813602887e+00 -1.078174093497287878e+00 -9.557839916491454035e-01 -8.223381560959366343e-01 -6.823067888723983732e-01 -5.406099024423731692e-01 -4.020119838701444182e-01 -2.706740884435233085e-01 -1.497840728814285316e-01 -4.142490043852769394e-02 5.322983125573318985e-02 1.335248340122636712e-01 1.989133175780535834e-01 2.486287815748308705e-01 2.817572199925719167e-01 2.975866293815331298e-01 2.962885719858047162e-01 2.797476471538106191e-01 2.523830569895343379e-01 2.215728362618942238e-01 1.975268639112753855e-01 1.922428169379683804e-01 2.176553569676268063e-01 2.832853458882406694e-01 3.938291498503891375e-01 5.474752312020114697e-01 7.352435483312994569e-01 9.417943560222420407e-01 1.147363579140145085e+00 1.330633509755174693e+00 1.471741080759674025e+00 1.555284443673263572e+00 1.572542552560178386e+00 1.522832438472396577e+00 1.413740241328914848e+00 1.260134335524139892e+00 1.082201659172373986e+00 9.026972474144393521e-01 7.438192359822630717e-01 6.241590631156029856e-01 5.564321500866469261e-01 5.458814875266446709e-01 5.899675332200284839e-01 6.791949726706126844e-01 7.987967523929323521e-01 9.310973167721535715e-01 1.058023193348262669e+00 1.163148289551577452e+00 1.233233819887945337e+00 1.258876503889742482e+00 1.234563024155953759e+00 1.158430273746134276e+00 1.031929220274943049e+00 8.595436455038334422e-01 6.486000398460495253e-01 4.088573485568032240e-01 1.518058471936728770e-01 -1.103089532046836185e-01 -3.656484062653608258e-01 -6.037794280180351914e-01 -8.163382659236627648e-01 -9.973155618181156479e-01 -1.142947260373107676e+00 -1.251445804087288449e+00 -1.322863505854530830e+00 -1.358881569971122083e+00 -1.362807818562251194e+00 -1.339387866787334236e+00 -1.294527443814751599e+00 -1.234880477824580325e+00
-2.077697200114759363e-02 -6.670974529441088714e-03 1.267717079268301447e-02 3.212155052024241730e-02 4.654064631581535105e-02 5.143470632337063947e-02 4.344548855026098694e-02 2.086464622259131402e-02 -1.593993457963842342e-02 -6.428375715767420395e-02 -1.191899979492571510e-01 -1.737808210718521373e-01 -2.200050520948014510e-01 -2.496828228112681902e-01 -2.556446903852150343e-01 -2.328424798781355276e-01 -1.791687503250474767e-01 -9.587674107906819787e-02 1.244233408933051975e-02 1.382528360847904425e-01 2.718741768056663899e-01 4.025125289428387876e-01 5.195269380873350773e-01 6.138250132146728655e-01 6.791422846258939883e-01 7.131201216973575008e-01 7.177841130271797043e-01 6.994182052793874727e-01 6.677981084300127490e-01 6.349781866146063658e-01 6.137870687512014811e-01 6.163099644851012249e-01 6.523612845238686564e-01 7.281844258597771624e-01 8.454035825629059309e-01 1.000403695202213949e+00 1.184356853934489529e+00 1.383921117259359290e+00 1.582569984623496406e+00 1.762317930759343731e+00 1.905586320746956774e+00 1.996951699759724974e+00 2.024611394212552984e+00 1.981497940254385526e+00 1.866000032184424340e+00 1.682196024130785394e+00 1.439606370240557487e+00 1.152363354947089080e+00 8.378758202082596807e-01 5.151259069314831907e-01 2.027759222511955894e-01 -8.265256211131052910e-02 -3.282243554149595344e-01 -5.256586601659353208e-01 -6.717282114577973751e-01 -7.681269700225292762e-01 -8.208403766414668068e-01 -8.391268865897778539e-01 -8.342868293802128132e-01 -8.182846286301171945e-01 -8.024196708309492276e-01 -7.961209972322500494e-01 -8.060529109130576408e-01 -8.355350519582298574e-01 -8.845001779727857949e-01 -9.499084971875764172e-01 -1.026592814594375680e+00 -1.108368038846843096e+00 -1.189176732543876902e+00 -1.264135249087917856e+00 -1.330194181620909522e+00 -1.386368673089673598e+00 -1.433518424052239393e+00 -1.473849259139678125e+00 -1.510249022700884236e+00 -1.545628645159039305e+00 -1.582452858768019111e+00 -1.622463243069966587e+00 -1.666602004360975942e+00 -1.715036822047307119e+00
-8.291645642780324232e-01 -8.541932890122394539e-01 -8.761497467355418012e-01 -8.926191999176125158e-01 -9.012781970464780468e-01 -9.002045827809173062e-01 -8.881490983836235475e-01 -8.647139370113460233e-01 -8.303705238291370083e-01 -7.863799455775064562e-01 -7.346081272290450048e-01 -6.773209951113803307e-01 -6.169845778166032080e-01 -5.561477567548668288e-01 -4.973475101717033664e-01 -4.430593512763960629e-01 -3.956167242676686957e-01 -3.570911582090208758e-01 -3.291138175024963530e-01 -3.126450025575729375e-01 -3.077871578476332748e-01 -3.136541145365225325e-01 -3.283195494714687968e-01 -3.488325635116419909e-01 -3.712559246126249102e-01 -3.906706330330544930e-01 -4.011428869584202084e-01 -3.957114581008946974e-01 -3.665057485799173009e-01 -3.051365103887170860e-01 -2.034933225310696370e-01 -5.494305725934171131e-02 1.441262704381810478e-01 3.927871969333114333e-01 6.844401330098501823e-01 1.006498899504520761e+00 1.341138190453844192e+00 1.667090973496952122e+00 1.962143272466438271e+00 2.205832969511911212e+00 2.381846756499919504e+00 2.479682055522451467e+00 2.495512623130193397e+00 2.432172745133236891e+00 2.298449403237967203e+00 2.107745266324884348e+00 1.876251715438251866e+00 1.620809663005497114e+00 1.356761331338608656e+00 1.096199379238674165e+00 8.469557213151007735e-01 6.125877718888136370e-01 3.932765094192456345e-01 1.873586946152668575e-01 -7.019451668677102740e-03 -1.905584062300197390e-01 -3.620981330825160938e-01 -5.186439180543791494e-01 -6.559576707542209562e-01 -7.695040364890558537e-01 -8.554195121914813793e-01 -9.112765851546001938e-01 -9.365351660990811622e-01 -9.326309419583804772e-01 -9.028127248476435218e-01 -8.517683805512932249e-01 -7.851860836916552122e-01 -7.092675053934355267e-01 -6.302387865348324514e-01 -5.538847156108933634e-01 -4.850884733017145067e-01 -4.274811514695966430e-01 -3.832080632429413769e-01 -3.528724267396320391e-01 -3.356246528942549712e-01 -3.294326333240411020e-01 -3.314515912475866632e-01 -3.384552748318379600e-01 -3.472994898372607220e-01 -3.553407344215954167e-01
-1.795812928367327976e-01 -3.075353981350881782e-01 -4.176423677688083091e-01 -5.102085124189705834e-01 -5.860262739654611419e-01 -6.462057665937317452e-01 -6.920822347622482829e-01 -7.251592289234849442e-01 -7.470541714315571680e-01 -7.594397641544491373e-01 -7.639962410985081664e-01 -7.623305464987217839e-01 -7.559590808808246409e-01 -7.462436056314942778e-01 -7.343931577276467948e-01 -7.214479964979678694e-01 -7.082827967985828588e-01 -6.956121146391328613e-01 -6.840180104185814569e-01 -6.739781182292539086e-01 -6.658914209107600346e-01 -6.600322719404089211e-01 -6.564627554646211838e-01 -6.547711179373528756e-01 -6.537320824908587902e-01 -6.509006334272613437e-01 -6.422028728849715762e-01 -6.216862616507751182e-01 -5.814953859465050723e-01 -5.122782276981934224e-01 -4.040627251085335825e-01 -2.476928637773292974e-01 -3.663237360449775326e-02 2.310316741025205123e-01 5.509327239832441103e-01 9.114985024193752450e-01 1.294147632784476754e+00 1.674709289051251826e+00 2.025898688342532949e+00 2.320443058217694254e+00 2.534280565569757560e+00 2.649353730906085502e+00 2.655648510233166615e+00 2.552236578948198442e+00 2.347269695567868020e+00 2.056966281943676478e+00 1.703673862491183133e+00 1.313256191943042106e+00 9.121156135840917667e-01 5.243566559105701241e-01 1.694986813479681109e-01 -1.388364502954362312e-01 -3.931947418561758667e-01 -5.915916481562215612e-01 -7.362277427678397546e-01 -8.319885351941914697e-01 -8.851702852369945917e-01 -9.025328087599695515e-01 -8.907606790024303889e-01 -8.562449185157817722e-01 -8.049649967174474785e-01 -7.424307626109276637e-01 -6.735353421928146345e-01 -6.023718110171988327e-01 -5.320183550939349137e-01 -4.643910399255752330e-01 -4.001548873442947185e-01 -3.387866735958762199e-01 -2.787702507736842805e-01 -2.178699712131189903e-01 -1.534824784818834276e-01 -8.301107716736760844e-02 -4.246379876882966191e-03 8.428854695901538685e-02 1.830408925840623091e-01 2.912265298927561585e-01 4.067989849816786019e-01 5.265496301046722616e-01 6.464285519185866136e-01 7.619684342619267303e-01
-6.484900418343122475e-01 -6.398892649796099619e-01 -6.330600613629353557e-01 -6.282528451901266964e-01 -6.254358917756681624e-01 -6.243007332052400438e-01 -6.243047842075234444e-01 -6.247482532424961654e-01 -6.248642908410365626e-01 -6.239166297390947857e-01 -6.212962565263751014e-01 -6.166084272034287883e-01 -6.097424180146017170e-01 -6.009137996835693940e-01 -5.906668034979639659e-01 -5.798218737633598074e-01 -5.693747073014232551e-01 -5.603604160767207132e-01 -5.537054639251637322e-01 -5.500929570881181174e-01 -5.498424117393216903e-01 -5.528066600381636997e-01 -5.582654071825295938e-01 -5.647988405396352496e-01 -5.701260970057353550e-01 -5.709323582235087402e-01 -5.627280809449215493e-01 -5.398120544902880180e-01 -4.954386365762147304e-01 -4.222634421349604206e-01 -3.131319160919281974e-01 -1.621603835268642657e-01 3.402160452626044884e-02 2.750996853419537258e-01 5.562342715587489383e-01 8.677837186836884209e-01 1.195707276379360362e+00 1.522634383610109721e+00 1.829449485564079714e+00 2.097165248187550901e+00 2.308848586824301385e+00 2.451352325387798903e+00 2.516651419611898977e+00 2.502614223196313326e+00 2.413084932076273059e+00 2.257250029687392967e+00 2.048369013104995418e+00 1.802070572284350858e+00 1.534500649364138436e+00 1.260638764299194969e+00 9.930330978867998315e-01 7.410977156078134565e-01 5.109794475770454980e-01 3.058779275234224659e-01 1.266542622010983776e-01 -2.746441451451742816e-02 -1.582296551472274493e-01 -2.678682704874788545e-01 -3.587404038521623262e-01 -4.331529040393069518e-01 -4.932770876587485032e-01 -5.411218666307064940e-01 -5.785375522533467985e-01 -6.072157349446783980e-01 -6.286905482892796160e-01 -6.443389618982423572e-01 -6.553819390947956958e-01 -6.628794353443318021e-01 -6.677288652642038302e-01 -6.706637268085589021e-01 -6.722626382945006140e-01 -6.729716754064146711e-01 -6.731338061100160530e-01 -6.730311920494089772e-01 -6.729207572155891937e-01 -6.730532585971552573e-01 -6.736742331065276312e-01 -6.750060473108157044e-01 -6.772185955779052025e-01 -6.804028626358317178e-01
-6.018657825955510132e-01 -6.116007011678279426e-01 -6.161661705193219873e-01 -6.148182340184764616e-01 -6.074946853888275600e-01 -5.948228047208642399e-01 -5.780395703455064593e-01 -5.588213883058441578e-01 -5.390306354697628199e-01 -5.204268464445171993e-01 -5.043916872124210027e-01 -4.917436032384669975e-01 -4.826997294141205930e-01 -4.769690994174293208e-01 -4.739318010462525987e-01 -4.728555142271654854e-01 -4.730550549564458973e-01 -4.740083461173802415e-01 -4.753816210367908801e-01 -4.770236605009738340e-01 -4.789624132244083010e-01 -4.812510812840573027e-01 -4.837804449236188242e-01 -4.859725945486861320e-01 -4.863666711518968011e-01 -4.821380830296817521e-01 -4.687064168893648741e-01 -4.395941086955373334e-01 -3.867541813992215749e-01 -3.015086096060800580e-01 -1.760275461982032663e-01 -5.272452201817117226e-03 2.112361374960994298e-01 4.682675808792158834e-01 7.548168637301241324e-01 1.055212794233752360e+00 1.351175167403519284e+00 1.624275739164710908e+00 1.858220841895083186e+00 2.040592495362226977e+00 2.163856833207620234e+00 2.225747915335446248e+00 2.229080994192807363e+00 2.181040348939244922e+00 2.091931267348696277e+00 1.973453459750803107e+00 1.836727036170916483e+00 1.690505793918264832e+00 1.540032079347494864e+00 1.386838702981538107e+00 1.229538508116029050e+00 1.065284989283937778e+00 8.914349094042828270e-01 7.069345126485609976e-01 5.129858872072856624e-01 3.130689961449326097e-01 1.123357472747274349e-01 -8.329755256446784439e-02 -2.680582991186675201e-01 -4.369890316326173751e-01 -5.863128613548456158e-01 -7.135378458446312022e-01 -8.173977600092691143e-01 -8.977687986582468804e-01 -9.555044049449130661e-01 -9.923570325529667002e-01 -1.010808999650748108e+00 -1.013859410549616369e+00 -1.004760089879507490e+00 -9.867502877209660683e-01 -9.628228830805554139e-01 -9.355548955155486013e-01 -9.070146339863541796e-01 -8.787067584689280952e-01 -8.515546008580860970e-01 -8.259057615038684075e-01 -8.015895103715487968e-01 -7.780370371295176612e-01 -7.544565489132115665e-01 -7.300690578317143853e-01
-1.326392937360154178e+00 -1.303461903824858714e+00 -1.277302984930864360e+00 -1.250714301442386267e+00 -1.226118843942556325e+00 -1.205054774868548728e+00 -1.187722246315308094e+00 -1.172722589800823334e+00 -1.156989370601795075e+00 -1.136133747388924364e+00 -1.104896677477348099e+00 -1.057927463759551046e+00 -9.906309378278986832e-01 -8.998825506529135598e-01 -7.845827943878583843e-01 -6.458292359458156495e-01 -4.868213051438375349e-01 -3.124853095945153147e-01 -1.290100507429643162e-01 5.659895437815208596e-02 2.369781253318337111e-01 4.047944235009378056e-01 5.532219585084926505e-01 6.764421995618762340e-01 7.702252416912541699e-01 8.324148598454582659e-01 8.633608852168433989e-01 8.661191072522659296e-01 8.465055131171713709e-01 8.129720016577430819e-01 7.761533813320412589e-01 7.481997194274835339e-01 7.415791167532809203e-01 7.674576131119437150e-01 8.336605638616042535e-01 9.426814874330949889e-01 1.090167004606537926e+00 1.264513015510684735e+00 1.447906221388530756e+00 1.618734367633401616e+00 1.754967186113392863e+00 1.837619319644572702e+00 1.853655564351085028e+00 1.797724000885534190e+00 1.672592034420563145e+00 1.488267487457814120e+00 1.260236560778981163e+00 1.007026935908561516e+00 7.473747425807703015e-01 4.975040456471491734e-01 2.688689418538149356e-01 6.691679370650693848e-02 -1.088477874200141776e-01 -2.635716299593029444e-01 -4.048018229351680874e-01 -5.400182738660930237e-01 -6.744190913763042916e-01 -8.097061237250239296e-01 -9.436920161866173551e-01 -1.070902517285745592e+00 -1.183751713581146836e+00 -1.274039521729535052e+00 -1.334347286879330463e+00 -1.359049799675179582e+00 -1.344817613112877730e+00 -1.290486723082499232e+00 -1.196746567114847393e+00 -1.065662532741050272e+00 -9.006269014337410228e-01 -7.064970807313785128e-01 -4.899899965742217089e-01 -2.598186231674483038e-01 -2.641912279210131484e-02 1.988469675444408391e-01 4.048234472741173984e-01 5.816883637855977396e-01 7.218863006585268804e-01 8.208467479302007375e-01 8.774011376751578162e-01 8.939604320411569383e-01
1.364507753390683975e+00 1.300360123471762996e+00 1.168514495670082365e+00 9.838611204601958038e-01 7.650262406888242994e-01 5.320573063414447690e-01 3.038415546740650952e-01 9.609385032125741799e-02 -7.981515351737915320e-02 -2.170674480424464869e-01 -3.127299207531440417e-01 -3.668264371927243417e-01 -3.814910868595324800e-01 -3.602842963729915304e-01 -3.078908215981656649e-01 -2.298534378751030394e-01 -1.323142908204878176e-01 -2.179325284830508497e-02 9.504521488821549013e-02 2.115618834578931740e-01 3.213123734108914165e-01 4.184915096369238308e-01 4.985046046240024231e-01 5.585647240263634794e-01 5.982193719034490931e-01 6.192266790038025714e-01 6.250644966527547641e-01 6.201115432311112841e-01 6.090288127497167636e-01 5.966862534116567085e-01 5.885413141644345592e-01 5.910322702534521744e-01 6.116380875308261578e-01 6.580088703623870883e-01 7.363707624523335715e-01 8.495694393550947687e-01 9.953872942123219714e-01 1.165785371928776515e+00 1.347152123567982196e+00 1.521641702103446736e+00 1.669043602794617165e+00 1.769101353501477680e+00 1.803737544332750797e+00 1.759190495842296809e+00 1.627741207499296960e+00 1.409142838382285712e+00 1.111190770132855832e+00 7.494873601510393391e-01 3.460993643234962502e-01 -7.299221983422816973e-02 -4.810597229754891568e-01 -8.541400431300937290e-01 -1.173937502039936742e+00 -1.429677886090821248e+00 -1.618336635987253525e+00 -1.743497105724758356e+00 -1.813197659859192568e+00 -1.837502131675062822e+00 -1.826252187368168300e+00 -1.787487422677980664e+00 -1.726681471043084670e+00 -1.646708786433638494e+00 -1.548563462700699667e+00 -1.432451389091639937e+00 -1.299206658161200068e+00 -1.151609645000664983e+00 -9.950338669617290188e-01 -8.374066520822167625e-01 -6.882323648446195818e-01 -5.570520426945759773e-01 -4.518832345079036861e-01 -3.781222248073297099e-01 -3.380647000922057388e-01 -3.312194116397954025e-01 -3.548028303049712839e-01 -4.043743686022705508e-01 -4.741334367943844663e-01 -5.571438449677119653e-01 -6.453798799553783772e-01 -7.297247509770055096e-01
-2.084843566032054951e-01 -1.984630353813877646e-01 -2.077601185518769544e-01 -2.361604886315794294e-01 -2.830948231119176928e-01 -3.475690684938669284e-01 -4.279819133149503907e-01 -5.219381704982964942e-01 -6.261971306418938621e-01 -7.367652352811465688e-01 -8.491624035108131796e-01 -9.587398176552258677e-01 -1.061031617416080985e+00 -1.152084867137070701e+00 -1.228704244163889792e+00 -1.288666126501984088e+00 -1.330849625542094516e+00 -1.355265791153083876e+00 -1.363014700596335116e+00 -1.356100259806067632e+00 -1.337168870947228916e+00 -1.309242313494902721e+00 -1.275287950549603089e+00 -1.237851095591684158e+00 -1.198597416712915198e+00 -1.157855091404254910e+00 -1.114154185778145845e+00 -1.063911810361493959e+00 -1.001212995779991344e+00 -9.180388346977588210e-01 -8.048980311949093247e-01 -6.520694736001212410e-01 -4.514809957558838516e-01 -1.988269004085669589e-01 1.043718849866647758e-01 4.494385957422118438e-01 8.203564125417147634e-01 1.195070365159661252e+00 1.547993720262155204e+00 1.853322725502825286e+00 2.088400635885512280e+00 2.236602455859265870e+00 2.289327888843125880e+00 2.246960924252707770e+00 2.118764372499665427e+00 1.921737739154627755e+00 1.678579521877948899e+00 1.414803215689328431e+00 1.155459437825209879e+00 9.219829683352539496e-01 7.297531319879414502e-01 5.869032429889760039e-01 4.943820257841057275e-01 4.471846398921731636e-01 4.362509304851863168e-01 4.504838278728804934e-01 4.786222193887162968e-01 5.105830330643620352e-01 5.383450041731382418e-01 5.562471696586867020e-01 5.609007367730073357e-01 5.507073654874491409e-01 5.253409191938119838e-01 4.852399322786332680e-01 4.313141051169541162e-01 3.649356290831409777e-01 2.879685602000489619e-01 2.028750158950938243e-01 1.126518515935037018e-01 2.068730773063878411e-02 -6.954169369009320645e-02 -1.547550866195349373e-01 -2.321431839801142427e-01 -2.995776782426526341e-01 -3.557474991585956592e-01 -4.002431313658944556e-01 -4.335328222399011944e-01 -4.568588178603512628e-01 -4.720688682112301748e-01 -4.814509714277292463e-01
-5.250928812222241948e-01 -5.256724831441743628e-01 -5.262749002443489754e-01 -5.270868664075744059e-01 -5.282945612264579038e-01 -5.300385908451487049e-01 -5.323842857884723001e-01 -5.353093722296291546e-01 -5.387050029014575081e-01 -5.423908656229163849e-01 -5.461389282436071024e-01 -5.497028734338564870e-01 -5.528571523406952126e-01 -5.554286239096354327e-01 -5.573217046168744693e-01 -5.585278949182637120e-01 -5.591184282889805068e-01 -5.592225785205359179e-01 -5.589938344414185911e-01 -5.585768166492629527e-01 -5.580562127575919851e-01 -5.573946563149113631e-01 -5.563241582966712562e-01 -5.542017766136199119e-01 -5.497991486314154352e-01 -5.410482767134374704e-01 -5.247723755939057710e-01 -4.964745840505647712e-01 -4.502974357312831133e-01 -3.792588025236057758e-01 -2.758931491733990216e-01 -1.333002753896390669e-01 5.347518543688545983e-02 2.859904396614484923e-01 5.611834148389263088e-01 8.707195976315573738e-01 1.201125760971999856e+00 1.534751511151516867e+00 1.851417585922106479e+00 2.130470249514119896e+00 2.352941959307282449e+00 2.503534225056452733e+00 2.572214951084956791e+00 2.555264056044816989e+00 2.455638873048531234e+00 2.282574287758949882e+00 2.050407954475474082e+00 1.776771462288092795e+00 1.480427111144394958e+00 1.179136665562819708e+00 8.879365556762708334e-01 6.180809076283458880e-01 3.767337784115308286e-01 1.672895877151302224e-01 -9.891788957964119805e-03 -1.565970021699174264e-01 -2.759040409144921657e-01 -3.714931637702148515e-01 -4.471456673392488756e-01 -5.064234779050273971e-01 -5.524893468189072676e-01 -5.880321885588294384e-01 -6.152739682193079096e-01 -6.360133063294055589e-01 -6.517019917932889150e-01 -6.635173002005866350e-01 -6.724309713335492322e-01 -6.792489446832083999e-01 -6.846355329491230490e-01 -6.891211594071456892e-01 -6.931076374973632603e-01 -6.968768727789388384e-01 -7.006051017267990177e-01 -7.043884192193142768e-01 -7.082631105613924616e-01 -7.122256183661194173e-01 -7.162435672168881995e-01 -7.202627522554118089e-01 -7.242137483089545746e-01 -7.280199442646326791e-01
-9.697969987085343080e-01 -9.498100425286332138e-01 -9.270814535482116980e-01 -9.018955945224815807e-01 -8.738287110146317760e-01 -8.418534032574171988e-01 -8.045909560372885849e-01 -7.605934231294128045e-01 -7.085987433266988100e-01 -6.476896325830413526e-01 -5.773724485697713238e-01 -4.976832737331277623e-01 -4.093066398095813740e-01 -3.137499724225864539e-01 -2.134566566646195762e-01 -1.118398942156246662e-01 -1.316067484900594435e-02 7.769213055221579900e-02 1.556144746741548734e-01 2.157565450061177115e-01 2.540283119855972216e-01 2.676865785002958686e-01 2.558161931679597823e-01 2.196575383453522323e-01 1.627176711444303925e-01 9.069132341662698715e-02 1.118826020422643980e-02 -6.653937764516035247e-02 -1.318485292234113371e-01 -1.730702703882510962e-01 -1.780092292333362858e-01 -1.349712721174849972e-01 -3.428570181614828960e-02 1.297959453567275323e-01 3.571702524451154659e-01 6.404899017755282253e-01 9.648369187076307751e-01 1.308729896058361319e+00 1.646315809514617756e+00 1.950441791061489738e+00 2.195879129988636880e+00 2.362272233368312158e+00 2.436249910427345622e+00 2.412610276101573525e+00 2.294547247671848034e+00 2.092940181881866035e+00 1.824824434806280538e+00 1.511112101460586388e+00 1.173882256054612938e+00 8.335443930232065979e-01 5.064882196172633133e-01 2.035768017509575201e-01 -7.010134087383536328e-02 -3.142805255136673082e-01 -5.317623949971139741e-01 -7.263119242597261271e-01 -9.008218306906609074e-01 -1.056203145565445922e+00 -1.191099011677703379e+00 -1.302289917380490714e+00 -1.385586638786797220e+00 -1.436839047522989299e+00 -1.452778746351888417e+00 -1.431664922066826273e+00 -1.373583980731717835e+00 -1.280556766474240993e+00 -1.156495423881067852e+00 -1.006956064543312435e+00 -8.388080335357209760e-01 -6.598317317898333423e-01 -4.782538311888263616e-01 -3.021836265543049183e-01 -1.390681592202377415e-01 4.919291249788635204e-03 1.253952652657457367e-01 2.202181403162218054e-01 2.896583640847993912e-01 3.362450973322954617e-01 3.642970636168527121e-01 3.792200130162030058e-01
-5.474111746707522874e-01 -4.014033117188671174e-01 -2.366940145671283524e-01 -5.823453700055691851e-02 1.271374007677409101e-01 3.105798640939147481e-01 4.813341919509582234e-01 6.271910946958980659e-01 7.356730740434819227e-01 7.956154172824948523e-01 7.990801242061418286e-01 7.427989892918848147e-01 6.289397829701672826e-01 4.648610425486728315e-01 2.619385050811038895e-01 3.411446535084754206e-02 -2.037344141684697685e-01 -4.371570334947703640e-01 -6.533374107154316102e-01 -8.420649554855386132e-01 -9.964037322270911101e-01 -1.113026536375496089e+00 -1.192038660109079551e+00 -1.236235138316734483e+00 -1.249871012588311681e+00 -1.237333288842113577e+00 -1.201888972871207439e+00 -1.144894470728811564e+00 -1.065471968944086578e+00 -9.606633808838789257e-01 -8.262323306684634661e-01 -6.577152234433463196e-01 -4.517792339810101088e-01 -2.075765018809480889e-01 7.202421040916323625e-02 3.796792798378784695e-01 7.033323411211547249e-01 1.026718645143318787e+00 1.330549728793912090e+00 1.594254045750171267e+00 1.798239045819574056e+00 1.926302199395582893e+00 1.967833417572313559e+00 1.919413750277629616e+00 1.785463002500699448e+00 1.577742465997249877e+00 1.313792944609276647e+00 1.014473890543039269e+00 7.011057908513494974e-01 3.926977632777123861e-01 1.038216210999976102e-01 -1.564775002342584931e-01 -3.847043382713600801e-01 -5.818276171737420954e-01 -7.515962474336185251e-01 -8.987471133360879216e-01 -1.027365201940576123e+00 -1.139861768201119618e+00 -1.236463916432769095e+00 -1.315143584072957950e+00 -1.371909208095482002e+00 -1.401474114566834794e+00 -1.397991287949558847e+00 -1.355992455973213495e+00 -1.271347619223533343e+00 -1.142112922782972717e+00 -9.691388860864118548e-01 -7.562673360873687356e-01 -5.102806127328980423e-01 -2.404841025689783696e-01 4.180303186118794478e-02 3.239495982796969376e-01 5.926982359395891464e-01 8.349682527526234299e-01 1.038592776686808827e+00 1.193447255714576549e+00 1.292411554034540888e+00 1.332438266595668663e+00 1.315350633865556063e+00 1.247985435832277723e+00
-1.164218681768816488e+00 -1.235347797334306108e+00 -1.331887811583026160e+00 -1.447434122470144136e+00 -1.573486029245999562e+00 -1.700397265340922948e+00 -1.818285050576426087e+00 -1.917934753359912259e+00 -1.991282945907185464e+00 -2.031570137641127705e+00 -2.033113180553081101e+00 -1.991269272930511258e+00 -1.902560297586989746e+00 -1.765230291578330890e+00 -1.579962243294446900e+00 -1.350636334043125331e+00 -1.084833765531706629e+00 -7.938582436063256198e-01 -4.922970059286005395e-01 -1.972757320295187300e-01 7.266673368306775238e-02 2.991140572184489699e-01 4.655504465639914713e-01 5.596055764561859158e-01 5.749546782097232356e-01 5.128854525326232983e-01 3.827666684575531941e-01 2.015584519497560234e-01 -7.827308177862013147e-03 -2.185872904512213277e-01 -4.025969925055088439e-01 -5.330438931529328794e-01 -5.873264243320086564e-01 -5.502936008414598401e-01 -4.170290321169225489e-01 -1.948415300919125737e-01 9.670554926605251511e-02 4.278542093120752954e-01 7.627809061819610381e-01 1.064667019153908045e+00 1.300911048020272798e+00 1.446959681530529673e+00 1.488922167322662249e+00 1.424682226322037337e+00 1.264027424373293407e+00 1.027772562551767299e+00 7.458566576716397778e-01 4.540709211677399493e-01 1.896288661585654178e-01 -1.402117498736149201e-02 -1.323750025777953865e-01 -1.535742010737247698e-01 -7.998528697706884516e-02 7.274393353510470728e-02 2.788872535637315075e-01 5.070974241804792060e-01 7.252102148367191026e-01 9.047317037686036789e-01 1.024142531192766992e+00 1.071145183960380942e+00 1.043646978906242140e+00 9.496901743484293945e-01 8.059839294259909526e-01 6.353886474385779248e-01 4.632147427463106371e-01 3.134562569763741369e-01 2.053107661137716089e-01 1.506130955015514972e-01 1.530026507458397134e-01 2.084632055222417069e-01 3.070601744883601492e-01 4.352803472904487880e-01 5.784939170109655304e-01 7.229157651085951208e-01 8.571572980692226951e-01 9.728455187641844581e-01 1.064705848427820900e+00 1.130153265381168559e+00 1.168592557219035877e+00 1.180508010969518073e+00
8.854280724680543280e-01 7.393354486060270681e-01 6.377978026103651166e-01 5.810455423165643563e-01 5.643385931675031220e-01 5.786503563194350663e-01 6.122096918524946307e-01 6.525003787125156496e-01 6.883231005004786240e-01 7.114775421936067046e-01 7.175941688150101472e-01 7.059851866598997328e-01 6.786867511318068757e-01 6.390457502696038627e-01 5.902477692141719912e-01 5.342443933394189770e-01 4.711870044812815905e-01 3.994812900062275074e-01 3.163260565513069666e-01 2.187182801968046708e-01 1.046183437736711019e-01 -2.584445222735099953e-02 -1.695760026238294915e-01 -3.201244260275969422e-01 -4.680215414193280021e-01 -6.016903573461733767e-01 -7.087730218076845334e-01 -7.775635962588678396e-01 -7.983468556894099954e-01 -7.643202323869318082e-01 -6.721590452192494070e-01 -5.222085230986244220e-01 -3.183262162796866024e-01 -6.768124242892077647e-02 2.196816293514334828e-01 5.313022931226556445e-01 8.528167926417802303e-01 1.168532944089132108e+00 1.462056562554781225e+00 1.717014209492254695e+00 1.917942631904492545e+00 2.051355160231898900e+00 2.107012592029146703e+00 2.079218643258892385e+00 1.967700562072634218e+00 1.777901570040890000e+00 1.520469485145122146e+00 1.210153854264607531e+00 8.643194570994832127e-01 5.014413459044799737e-01 1.396289528707074512e-01 -2.046306668357503467e-01 -5.177054905218831937e-01 -7.898232886128155883e-01 -1.015725433621569307e+00 -1.194694762740312832e+00 -1.329812068755164667e+00 -1.426635624280078174e+00 -1.491629451238923876e+00 -1.530742936798292986e+00 -1.548376925823752082e+00 -1.546900427285696988e+00 -1.526668327385816815e+00 -1.486368674356965291e+00 -1.423774533332146097e+00 -1.336796597553193466e+00 -1.224790666825247509e+00 -1.089846196311021531e+00 -9.376477744588745944e-01 -7.777070257053512181e-01 -6.226401030353094779e-01 -4.867576467254067785e-01 -3.842652681212779808e-01 -3.273835571806681943e-01 -3.246736864747186702e-01 -3.796799223613843699e-01 -4.896913676892768463e-01 -6.448879061122249068e-01 -8.277533523804102567e-01 -1.013145013923510085e+00
-1.567574355177200784e+00 -1.542703686282737463e+00 -1.504587776042284109e+00 -1.456338901501233574e+00 -1.400692007178453213e+00 -1.339844277405517703e+00 -1.275407852970729561e+00 -1.208412652788181552e+00 -1.139423457720508237e+00 -1.068757835494063224e+00 -9.968207516918070610e-01 -9.243957545879473159e-01 -8.528023580691957983e-01 -7.838942449206512952e-01 -7.197265385424934658e-01 -6.621647583860904573e-01 -6.124809030220931261e-01 -5.709947128427288465e-01 -5.370114617296628534e-01 -5.089967879196414247e-01 -4.848869483811870662e-01 -4.625501533686969258e-01 -4.402074966880815676e-01 -4.166189982151619620e-01 -3.911305078543531044e-01 -3.634023542024411024e-01 -3.328742608527155422e-01 -2.982133768629091630e-01 -2.566273002350842325e-01 -2.033851520186110151e-01 -1.317746419719395545e-01 -3.356165663169077135e-02 9.985977231763332185e-02 2.756818567421917554e-01 4.976481640459770595e-01 7.641058320353272260e-01 1.066739412158847822e+00 1.390425215445196150e+00 1.714229507673478592e+00 2.013520767695939906e+00 2.262766392011423822e+00 2.438584052356760346e+00 2.522669083668533485e+00 2.504251963268391279e+00 2.381770209489021184e+00 2.163536695881333127e+00 1.867149194340169682e+00 1.517484387325933382e+00 1.143618401280849017e+00 7.750031263557414229e-01 4.377255873138006792e-01 1.515249169537309371e-01 -7.195502170156185817e-02 -2.294819650545175671e-01 -3.252133637534411759e-01 -3.688079334622187955e-01 -3.731799252672660105e-01 -3.522154603368438108e-01 -3.189110414949806738e-01 -2.839836771553643224e-01 -2.550397791904019940e-01 -2.363513076951674896e-01 -2.289355441207274466e-01 -2.310154023649025889e-01 -2.387148391117314139e-01 -2.469723681071143429e-01 -2.504836547232162092e-01 -2.446926296058780925e-01 -2.265397664497969532e-01 -1.949010970597098991e-01 -1.505946619331321457e-01 -9.592467069281351844e-02 -3.407245208203531217e-02 3.153406317245293494e-02 9.765582704976245865e-02 1.614664178441577447e-01 2.206192514469774713e-01 2.733045261889875399e-01 3.183006740280715507e-01 3.550751848282844292e-01
1.383336193997755370e-01 2.196866842738652223e-02 -8.670438946056112373e-02 -1.862937479872358026e-01 -2.760725079935475446e-01 -3.558517596188164878e-01 -4.258433265299498283e-01 -4.865208661978322469e-01 -5.385233825422294229e-01 -5.825807213880624946e-01 -6.194578615318414583e-01 -6.499322003919897339e-01 -6.747658011864738903e-01 -6.947010726624072152e-01 -7.104604448916064241e-01 -7.227390950737736519e-01 -7.321726448215459815e-01 -7.393046446610445077e-01 -7.445340613964621657e-01 -7.480819036985411064e-01 -7.499468544518491653e-01 -7.498620782771847626e-01 -7.472353088358835160e-01 -7.410160220125912023e-01 -7.295218170830481963e-01 -7.101764885714308972e-01 -6.792532424503948674e-01 -6.316867751165106126e-01 -5.611153293259104613e-01 -4.602532373411033495e-01 -3.217266127078346472e-01 -1.393242094251581353e-01 9.048517753126879282e-02 3.670443332965633298e-01 6.844084610309275618e-01 1.030912860916971097e+00 1.389632713730332592e+00 1.739700438833809537e+00 2.058322070970784790e+00 2.323180351291576962e+00 2.514897880496908655e+00 2.619233084143163026e+00 2.628730723139789838e+00 2.543599770427706463e+00 2.371670805775426771e+00 2.127404813853677634e+00 1.830077075479144888e+00 1.501404340913137014e+00 1.163001113832720312e+00 8.340933683737669080e-01 5.298237529621320219e-01 2.603680460052587020e-01 3.088864046190263266e-02 -1.578414776064654967e-01 -3.083565428928833341e-01 -4.252558544839387666e-01 -5.140530223948742705e-01 -5.802506657151746960e-01 -6.287596898964403769e-01 -6.635979014095508832e-01 -6.878299015996152121e-01 -7.036503903274169414e-01 -7.125416646876147064e-01 -7.154221541502238102e-01 -7.127982827682871614e-01 -7.048912123868342761e-01 -6.917356698291226014e-01 -6.732869729053339025e-01 -6.494706908432268389e-01 -6.202352017611569845e-01 -5.855709328847592543e-01 -5.455172348066141819e-01 -5.001585969330794024e-01 -4.496255390540660479e-01 -3.940907767327008759e-01 -3.337653702999062166e-01 -2.688899725642178162e-01 -1.997221329414993196e-01 -1.265369688097794099e-01 -4.966888297652542056e-02
7.936180046491093654e-01 7.183140283428047779e-01 6.400269315730214847e-01 5.594874297822047815e-01 4.776171306303975128e-01 3.953746741296213507e-01 3.135676639530842746e-01 2.326704291544772207e-01 1.527857924106192922e-01 7.375225130955485875e-02 -4.668803605422595752e-03 -8.263233153376613183e-02 -1.601750095864080681e-01 -2.372764704995337093e-01 -3.140369036378045653e-01 -3.907510302652570933e-01 -4.679260204536769274e-01 -5.461462077682311955e-01 -6.258784592711023054e-01 -7.072419529173417097e-01 -7.897961430506122982e-01 -8.724344578930149918e-01 -9.532700455388914973e-01 -1.029594859877263513e+00 -1.097882290486903223e+00 -1.153755535646657115e+00 -1.192020216595025994e+00 -1.206659209145259037e+00 -1.190878740182742312e+00 -1.137260639548755448e+00 -1.038205787575759764e+00 -8.867423086817981526e-01 -6.778268945938125123e-01 -4.100046019944824094e-01 -8.694917802618243319e-02 2.813805023009822159e-01 6.785961645365058414e-01 1.082898867998178583e+00 1.469176962027874289e+00 1.811841040599886155e+00 2.087825280247968429e+00 2.279328194302992383e+00 2.375856320522508724e+00 2.375435945630359313e+00 2.284795402459541602e+00 2.118518979791050860e+00 1.897162453849748021e+00 1.644451910933397931e+00 1.383985346026538110e+00 1.135961958657693005e+00 9.146515282704301697e-01 7.270960632503881138e-01 5.733031417241691852e-01 4.477291451616161044e-01 3.416141482991546519e-01 2.454793129609954272e-01 1.512243818451677324e-01 5.353647564514697060e-02 -4.962490953125946874e-02 -1.571987122229013822e-01 -2.657905430402113245e-01 -3.707195150563498132e-01 -4.671677250715093876e-01 -5.512214258963188396e-01 -6.206484105233095461e-01 -6.752355414634302333e-01 -7.166619521446960794e-01 -7.480399927556471429e-01 -7.731457783709310139e-01 -7.956908784852122496e-01 -8.186991413620514635e-01 -8.441001669485578285e-01 -8.725494701770120098e-01 -9.033491938889495199e-01 -9.345125031038244989e-01 -9.629085190885552370e-01 -9.845212426435121511e-01 -9.947979944742145753e-01 -9.891252334379362354e-01 -9.633409149150997663e-01
2.749461616006345643e-01 1.324452751982007348e-01 -3.202321008800094928e-03 -1.297470292676291548e-01 -2.457754723191389323e-01 -3.505352129296427366e-01 -4.436993788156297081e-01 -5.251257789639075524e-01 -5.946941372305877271e-01 -6.522198386810464932e-01 -6.974831956540225031e-01 -7.303358325340575385e-01 -7.508252624815195952e-01 -7.593108482102708390e-01 -7.565307965120290357e-01 -7.436130731677816907e-01 -7.220311490326628556e-01 -6.935294639271625261e-01 -6.600226094123463616e-01 -6.234949810737324682e-01 -5.858789498125680506e-01 -5.489428313704559637e-01 -5.141682585894602475e-01 -4.825986497835401123e-01 -4.546549964046926462e-01 -4.299066994508447537e-01 -4.067628684936009931e-01 -3.821160552671419852e-01 -3.510066746980089469e-01 -3.064235092530744331e-01 -2.394679100897712243e-01 -1.400585493814153759e-01 1.700117007841809571e-03 1.935677126118537095e-01 4.389334118694583897e-01 7.348589829056306755e-01 1.070927494032833938e+00 1.429353825028776726e+00 1.786481014542041557e+00 2.115389504123164066e+00 2.389148912282408777e+00 2.584102766844057264e+00 2.682690826219594094e+00 2.675474067516476762e+00 2.562210169684319361e+00 2.351875932783639822e+00 2.061621843793446374e+00 1.714689241723589941e+00 1.337498717925744929e+00 9.563329233637782867e-01 5.941835990173687243e-01 2.683722226273286826e-01 -1.063787519062983460e-02 -2.391315883088332983e-01 -4.189253960671359689e-01 -5.555522715574648940e-01 -6.563330506729319058e-01 -7.287679029609789305e-01 -7.794550886117587174e-01 -8.135773194261036734e-01 -8.348220821387404289e-01 -8.455680231397920688e-01 -8.472099918327105073e-01 -8.404801082085866515e-01 -8.257668161913083171e-01 -8.033605483287307170e-01 -7.736471305605254756e-01 -7.372150005519414462e-01 -6.949030541983708398e-01 -6.477541370641339835e-01 -5.969137794230060523e-01 -5.435068019659454741e-01 -4.884745811416846828e-01 -4.324386086720783395e-01 -3.755751248157535582e-01 -3.175338730893111361e-01 -2.574136043401090701e-01 -1.938139702272036191e-01 -1.249618462916802369e-01 -4.890281390820186425e-02
4.422402495941394895e-01 3.166678645445249463e-01 1.960067570436487272e-01 8.229817082460692823e-02 -2.309026012462689001e-02 -1.193692795114030952e-01 -2.062163773016709722e-01 -2.836669948721905476e-01 -3.520241795107975635e-01 -4.117934417061990260e-01 -4.636247523848863183e-01 -5.082692055373986273e-01 -5.465321863864075480e-01 -5.792395921658710645e-01 -6.072005391987940204e-01 -6.311870062951784321e-01 -6.519104375338510282e-01 -6.700071333463424317e-01 -6.860096380260797266e-01 -7.003113174066891711e-01 -7.131389697793314442e-01 -7.245091070679950951e-01 -7.341857388159843678e-01 -7.416142474703558696e-01 -7.457951654638504957e-01 -7.450816631758659936e-01 -7.368939500039823898e-01 -7.173712732141875881e-01 -6.810862691939498781e-01 -6.209713500574449707e-01 -5.286461442530047128e-01 -3.953203672657525369e-01 -2.132932452368069276e-01 2.214247761183358448e-02 3.107409898381413571e-01 6.458249669781865876e-01 1.013755078665747655e+00 1.394617007503975659e+00 1.764097877785397728e+00 2.096203481389596224e+00 2.366312537654700066e+00 2.554054816217224744e+00 2.645620120157056387e+00 2.635260027644891867e+00 2.525875365815103635e+00 2.328620184324612818e+00 2.061525473128700714e+00 1.747230274212322687e+00 1.410099379553152898e+00 1.073185577324725193e+00 7.555968797264875914e-01 4.707628318560795888e-01 2.258770413367791885e-01 2.247745145436982200e-02 -1.421682473539669644e-01 -2.733377128752653706e-01 -3.772255788215927996e-01 -4.597361037279331653e-01 -5.257938103721667700e-01 -5.791203301680063475e-01 -6.223430007643874218e-01 -6.572466057493551173e-01 -6.850595399329334478e-01 -7.066855109800369572e-01 -7.228393090035905022e-01 -7.341035817674150810e-01 -7.409401570139992899e-01 -7.436647849871333982e-01 -7.424310478139253267e-01 -7.372274551185445945e-01 -7.278862388154145879e-01 -7.141018311033876520e-01 -6.954348592378277738e-01 -6.713156525501345895e-01 -6.410342891100534457e-01 -6.037405577779633159e-01 -5.584433396641210745e-01 -5.040483506125050805e-01 -4.394050025587292185e-01 -3.634001519987221096e-01
-1.423022990004761956e+00 -1.374652595071822025e+00 -1.320713069769597681e+00 -1.257965588494283526e+00 -1.183185364056597466e+00 -1.093521357459105170e+00 -9.868868659256460063e-01 -8.626050500377128172e-01 -7.219627914598244489e-01 -5.686824986987922825e-01 -4.088673791319578088e-01 -2.504390667832416262e-01 -1.020623043480867465e-01 2.807974922737626125e-02 1.332989230049311524e-01 2.090728409138733757e-01 2.531376965114867095e-01 2.653881311316170777e-01 2.474634535848765082e-01 2.023167561654630187e-01 1.338127072468601186e-01 4.612434709558043550e-02 -5.678862171090956479e-02 -1.715727883840914847e-01 -2.954607016781343742e-01 -4.258054255988693582e-01 -5.588818662277540428e-01 -6.884510519847555354e-01 -8.044236310664554246e-01 -8.921670975660415115e-01 -9.331300406897525823e-01 -9.067355280906450599e-01 -7.938789440338785974e-01 -5.811954928156024547e-01 -2.653798103699963606e-01 1.437547006662833471e-01 6.221907166996220040e-01 1.133263255389632462e+00 1.631794365104566991e+00 2.069757298290209935e+00 2.402734483975482060e+00 2.595801839740802475e+00 2.628310108459589234e+00 2.496877036307649789e+00 2.216487494396189639e+00 1.819320901973458415e+00 1.351385697935062691e+00 8.668810444976317031e-01 4.208958129620690158e-01 6.164403719105176344e-02 -1.766085678274343096e-01 -2.782085098954122371e-01 -2.475144193286953342e-01 -1.068137009984262420e-01 1.087294109566279976e-01 3.577779970682898880e-01 5.996234509814335478e-01 7.998913490069268217e-01 9.342576103051349889e-01 9.898906503579442129e-01 9.651411750121835498e-01 8.677834145063846316e-01 7.124229761914456782e-01 5.175697062291833017e-01 3.025445069113795737e-01 8.480408049978042928e-02 -1.221351689172442689e-01 -3.097589142197000878e-01 -4.745347812103498653e-01 -6.167577487122234414e-01 -7.388985334711093422e-01 -8.438286088434757692e-01 -9.333341078493987419e-01 -1.007386109600921564e+00 -1.064111316616434211e+00 -1.100454839024736620e+00 -1.113182647088345911e+00 -1.100065521341404784e+00 -1.060769314768686744e+00 -9.974289953258498320e-01
3.758345763786631877e-01 2.318796628581166197e-01 9.758019219258556864e-02 -2.465160173251248685e-02 -1.335563463229145764e-01 -2.288733251120355638e-01 -3.110921638859787119e-01 -3.811805592960528788e-01 -4.403437332449271491e-01 -4.898357986548182441e-01 -5.308386318798200554e-01 -5.643937172630946186e-01 -5.913832791795383681e-01 -6.125445485498087761e-01 -6.285132016136446564e-01 -6.398808647639878666e-01 -6.472496102313515243e-01 -6.512720271393425131e-01 -6.526566611125366180e-01 -6.521415468764436563e-01 -6.504243874475755804e-01 -6.480871482648119519e-01 -6.454880254784538529e-01 -6.426054038194478624e-01 -6.388438422974079822e-01 -6.327660187705524963e-01 -6.217475586252958486e-01 -6.016125805722015718e-01 -5.663474797190882759e-01 -5.080629931530075138e-01 -4.174212219667792212e-01 -2.846500518781411859e-01 -1.012220115681475435e-01 1.380200875694914953e-01 4.327193455764910546e-01 7.754056055333142794e-01 1.150976156292669250e+00 1.537556996636351370e+00 1.908673545660346749e+00 2.236320565254633852e+00 2.494344221374628745e+00 2.661548568104527224e+00 2.724130769037252264e+00 2.677225540425263173e+00 2.525459721579358607e+00 2.282466156853026451e+00 1.969317850999628972e+00 1.611967814413005629e+00 1.237981975111125843e+00 8.730860263406864386e-01 5.381831315088371204e-01 2.474242302976671914e-01 7.642360626408583810e-03 -1.809129020768186769e-01 -3.229066549261545571e-01 -4.258992748509168313e-01 -4.984462747897908663e-01 -5.486665878367991134e-01 -5.833967715268644216e-01 -6.078859904982555351e-01 -6.258452177605167144e-01 -6.397030992750901701e-01 -6.509182961988816407e-01 -6.602573521716856852e-01 -6.680296386967635724e-01 -6.742334213236337304e-01 -6.786676485317388874e-01 -6.810229009996826566e-01 -6.809534328040021123e-01 -6.781263005401787503e-01 -6.722548262019879539e-01 -6.631056846758222045e-01 -6.504576654828686522e-01 -6.340514650944933939e-01 -6.135049113962816048e-01 -5.882275795996170231e-01 -5.573527833114417795e-01 -5.196955632935948977e-01 -4.737561522747943954e-01 -4.177803640656850837e-01
2.677857139206935577e-01 1.405821791333395077e-01 1.508541221733388123e-02 -1.066058664191264493e-01 -2.225423981345083235e-01 -3.309623087674292141e-01 -4.303563274152774065e-01 -5.195474943835421966e-01 -5.977575011796537607e-01 -6.646518632482532052e-01 -7.203547684285547259e-01 -7.654081309744354966e-01 -8.007022317620485774e-01 -8.273672629645957288e-01 -8.466642613408165152e-01 -8.598791497920001969e-01 -8.682302617713211212e-01 -8.727938859066431965e-01 -8.744336005890537278e-01 -8.737428070073537389e-01 -8.709765410999878998e-01 -8.659892573968932528e-01 -8.581462496192010514e-01 -8.462234989879181546e-01 -8.282471444458862075e-01 -8.012906941419709606e-01 -7.612735229300110484e-01 -7.028539356895677770e-01 -6.195776301207591708e-01 -5.044007539320263245e-01 -3.506618661982105478e-01 -1.534332696556407194e-01 8.898434185995786339e-02 3.737850727214799829e-01 6.929359253682743081e-01 1.033277844364415277e+00 1.377500175906894775e+00 1.705824680185561659e+00 1.998093882591661430e+00 2.235906972188424380e+00 2.404516442026304102e+00 2.494278059588144636e+00 2.501533790243174682e+00 2.428854664652863260e+00 2.284586525171842908e+00 2.081729732151873513e+00 1.836257277675404254e+00 1.565128532130427352e+00 1.284337483240918454e+00 1.007364077881290454e+00 7.442676028682719824e-01 5.015063587568314718e-01 2.823843687430436233e-01 8.785766800249275588e-02 -8.254848143360188351e-02 -2.299814910618393493e-01 -3.557482701538782766e-01 -4.610946716575524684e-01 -5.471757794674325659e-01 -6.151185223895704324e-01 -6.660915144914305586e-01 -7.013181539037498524e-01 -7.220605022271299189e-01 -7.295841660986959187e-01 -7.251548509909762075e-01 -7.100633250633295868e-01 -6.856838294760625452e-01 -6.534976154660150360e-01 -6.150768771155041836e-01 -5.720047532689991332e-01 -5.257561736593044932e-01 -4.775758055600124452e-01 -4.283899249588338787e-01 -3.787695620045279932e-01 -3.289525565415764019e-01 -2.788921493678825358e-01 -2.283245220776712048e-01 -1.768512538370859977e-01 -1.240375207652205797e-01 -6.953802625035852836e-02
1.550867728129290968e-01 5.039975354742437519e-02 -4.793757237207142696e-02 -1.385830576641075840e-01 -2.206202489298284553e-01 -2.935015441348035603e-01 -3.570166343113395646e-01 -4.112684779994653095e-01 -4.566601367792409993e-01 -4.938451096446458410e-01 -5.236867462220762270e-01 -5.471887494243949934e-01 -5.654311004702289312e-01 -5.795085058998767913e-01 -5.904758236130573934e-01 -5.992891077880365680e-01 -6.067533928044898106e-01 -6.134832696894558790e-01 -6.198769112969357842e-01 -6.261047055772370751e-01 -6.321035947002682231e-01 -6.375958770215556237e-01 -6.420419284211819066e-01 -6.445810348253373512e-01 -6.438728329108736048e-01 -6.378600104290128581e-01 -6.234325209939366452e-01 -5.960509175148850369e-01 -5.494455164590700269e-01 -4.756072519510406438e-01 -3.652874095298545565e-01 -2.091733595028326120e-01 2.084476148170601964e-04 2.662142941001581220e-01 5.858987827522148528e-01 9.486161649387354622e-01 1.335940101975632732e+00 1.723116737450010039e+00 2.081827586229211935e+00 2.383694811811015057e+00 2.603831606846128910e+00 2.723851949583924181e+00 2.733977723986859676e+00 2.634120474846462390e+00 2.433892519853662950e+00 2.151534445016603847e+00 1.811766647221608073e+00 1.442717624118309505e+00 1.072321054625669179e+00 7.248083684234731816e-01 4.180055732855083028e-01 1.619663014459548911e-01 -4.087651217531823589e-02 -1.942649396619509916e-01 -3.059227070369638923e-01 -3.852761870262479960e-01 -4.415262447561543735e-01 -4.824285972295581648e-01 -5.137516363844645273e-01 -5.393000280556043968e-01 -5.612698703468865791e-01 -5.807331397748723978e-01 -5.980908416998239607e-01 -6.134264297227519647e-01 -6.267312102326354495e-01 -6.379888214078018871e-01 -6.472267873922278314e-01 -6.544977211291835850e-01 -6.598762184791693297e-01 -6.634412447563401427e-01 -6.652667771571267874e-01 -6.653964335426817422e-01 -6.638054294409754252e-01 -6.603377644526381429e-01 -6.546236335764368253e-01 -6.459875763903675239e-01 -6.333751154341192846e-01 -6.153029911087926074e-01 -5.898804598816808076e-01 -5.549090753524015263e-01
1.136477958804282817e+00 1.073075614146516088e+00 9.874749927842200181e-01 8.831758987234823444e-01 7.648941821051528089e-01 6.376098319519961644e-01 5.056894305527206424e-01 3.722360537963371740e-01 2.388883918182897470e-01 1.060105329837803395e-01 -2.676331667990564447e-02 -1.599416817002747015e-01 -2.936610183226340265e-01 -4.274363399204181846e-01 -5.601610578885746206e-01 -6.902445159954422316e-01 -8.158264697147854516e-01 -9.350023857493067192e-01 -1.046039920741691942e+00 -1.147612491240787014e+00 -1.239013601325330116e+00 -1.320313911410239349e+00 -1.392215405721903387e+00 -1.455703625339273444e+00 -1.511379933710736756e+00 -1.558643813746158902e+00 -1.594957666370518279e+00 -1.615263042871674326e+00 -1.611815963507215788e+00 -1.574518808603549980e+00 -1.491941581693052576e+00 -1.352982363154171086e+00 -1.149233231278151468e+00 -8.775488329853895486e-01 -5.422671891966031055e-01 -1.563707609249634922e-01 2.589599051319519396e-01 6.765436114846707927e-01 1.066750211503511903e+00 1.401573684623786731e+00 1.658456699061311435e+00 1.823095261227101416e+00 1.891008369804480616e+00 1.867793445986550172e+00 1.768198681991430821e+00 1.614130039238188541e+00 1.431735633055039703e+00 1.247734853890313467e+00 1.085485730689842443e+00 9.615740613968719597e-01 8.835760370457005353e-01 8.496316310164593322e-01 8.498459395124802196e-01 8.691297183699739914e-01 8.906816599111079258e-01 8.991814008556080484e-01 8.830951604378669550e-01 8.358425018554661579e-01 7.558465750981007147e-01 6.458630901886033282e-01 5.119043303501377151e-01 3.620725637949838704e-01 2.054210016692476215e-01 5.088128898610475015e-02 -9.369090940319384220e-02 -2.222272268277863672e-01 -3.308923872323240589e-01 -4.182067201563242076e-01 -4.847895781703591145e-01 -5.329277765604203410e-01 -5.660380365929931212e-01 -5.881758203415579089e-01 -6.035241253830315733e-01 -6.158903779182703930e-01 -6.281636691687793039e-01 -6.417869974563965574e-01 -6.563524580056494528e-01 -6.695184665198947727e-01 -6.773688978383630710e-01 -6.751335984755452158e-01
5.670759714543432972e-01 4.501342057484713499e-01 3.333275115363956154e-01 2.177556682232258400e-01 1.041831519255158461e-01 -6.850087822122112070e-03 -1.150272040529332490e-01 -2.202098187992535261e-01 -3.223467805321428847e-01 -4.212707661252519387e-01 -5.164853372577885571e-01 -6.070315207877520214e-01 -6.915310365620838118e-01 -7.684177981498098164e-01 -8.362594043346788242e-01 -8.941020233655357918e-01 -9.416124276304436158e-01 -9.791149609908332829e-01 -1.007426353461277735e+00 -1.027644764066515615e+00 -1.040988703284095429e+00 -1.048599205773940168e+00 -1.051372504160027921e+00 -1.049708580466766072e+00 -1.043122398859675837e+00 -1.029712652329356271e+00 -1.005670612754584914e+00 -9.649306777609777397e-01 -8.993410760433921958e-01 -7.994820459761098341e-01 -6.561694216287181636e-01 -4.625802784549723490e-01 -2.164053597550084918e-01 7.845304757927638872e-02 4.112235865507962163e-01 7.649449405787905887e-01 1.118416646151445093e+00 1.448998768899648404e+00 1.735619391408298462e+00 1.961411546201212053e+00 2.115542387568934757e+00 2.194117402356000390e+00 2.200146282875144355e+00 2.142674814428681795e+00 2.035212115595587345e+00 1.893553102027645485e+00 1.733323803571594324e+00 1.567578512723091677e+00 1.405010288643154803e+00 1.249123232897501934e+00 1.098622512836879173e+00 9.488214956152705160e-01 7.936501295717905968e-01 6.277635754948188707e-01 4.481354444633000589e-01 2.549658423694283194e-01 5.175412548662665368e-02 -1.552922809564109274e-01 -3.582704096515503256e-01 -5.487161916657832261e-01 -7.186665961193746677e-01 -8.614599489558619760e-01 -9.722072263531980063e-01 -1.047994556900024410e+00 -1.087789387990796497e+00 -1.092256320487571930e+00 -1.063506567647831025e+00 -1.004821732647405375e+00 -9.203636318653616311e-01 -8.148491051010741115e-01 -6.931781153053658828e-01 -5.600680495565900641e-01 -4.197434746484078882e-01 -2.757613597294464869e-01 -1.310095636069302516e-01 1.217811742917577870e-02 1.518537132132434520e-01 2.863036764474124474e-01 4.139840868628689163e-01 5.335092216394475839e-01
-1.985146985810145800e-02 9.942898858936366838e-03 4.361449339912092105e-02 8.295474037150918356e-02 1.252148883114767020e-01 1.635522996745530366e-01 1.885891676933411920e-01 1.905106025337821585e-01 1.613845902449580760e-01 9.714631539701205909e-02 -1.159357209690015317e-03 -1.270549440056107648e-01 -2.694444629822720927e-01 -4.145769999270331185e-01 -5.490676851243392331e-01 -6.629138833629037997e-01 -7.518773569228660580e-01 -8.183048113449036265e-01 -8.701179048235928581e-01 -9.184019392111762992e-01 -9.744041399050644703e-01 -1.046550613728491896e+00 -1.138661627146602129e+00 -1.249021562294098997e+00 -1.370566222394397959e+00 -1.491825933233839940e+00 -1.598519748458474110e+00 -1.675299780749279321e+00 -1.707372264386493921e+00 -1.681893156646991239e+00 -1.588642675013462569e+00 -1.420604473635419085e+00 -1.174316946954486296e+00 -8.508296065212518355e-01 -4.568538193973746830e-01 -6.035305426075181570e-03 4.806844129306627189e-01 9.758658378411630974e-01 1.447842822042862521e+00 1.864102572575564443e+00 2.194914032926587488e+00 2.416619030483112773e+00 2.514163114780457953e+00 2.483025140305576972e+00 2.330152240095804572e+00 2.074059978622672773e+00 1.743512317712113902e+00 1.374489937853105914e+00 1.005326093641220053e+00 6.710980740751883999e-01 3.982890182213854047e-01 2.013511730049795390e-01 8.199935610134394259e-02 3.107743152811933210e-02 3.248246919751334588e-02 6.771845532792807043e-02 1.196597696040853087e-01 1.750506867226139796e-01 2.253993833708222150e-01 2.665946862961791064e-01 2.976926611886871465e-01 3.193591927551817089e-01 3.323446058225858479e-01 3.364298225084715321e-01 3.299575553071854017e-01 3.100167400449865829e-01 2.733239886662479634e-01 2.173756342731369695e-01 1.415270196787318802e-01 4.756605667374166208e-02 -6.011383248449907180e-02 -1.748214020024565496e-01 -2.882521055104253493e-01 -3.913507371080123809e-01 -4.753670239200630809e-01 -5.330836064634230098e-01 -5.598640802262533356e-01 -5.542769726532176255e-01 -5.179570529819658153e-01 -4.547258046501382323e-01
-2.883503347377580628e-01 -3.863778990388582191e-01 -4.893473372646812147e-01 -5.992291001538468942e-01 -7.158537095971054809e-01 -8.365509122844667633e-01 -9.563769172003241392e-01 -1.068925948029889161e+00 -1.167409409127381892e+00 -1.245850239783353075e+00 -1.300138923486436004e+00 -1.328597767150550446e+00 -1.331992579391907849e+00 -1.313181730489021870e+00 -1.276357286286084358e+00 -1.226244651868169999e+00 -1.167398450403596577e+00 -1.103713909542610505e+00 -1.038313113155022505e+00 -9.735470836977984099e-01 -9.109295346364811863e-01 -8.510578763984436579e-01 -7.933286836570914158e-01 -7.359095535456721127e-01 -6.759759311291551054e-01 -6.104327873222182843e-01 -5.367409901219787338e-01 -4.536076717384802670e-01 -3.609821186509525326e-01 -2.593588312568120280e-01 -1.486623618518652379e-01 -2.735770238234500051e-02 1.076794667962482216e-01 2.602881145084241510e-01 4.333264804008782334e-01 6.267252406602537018e-01 8.359461420842793089e-01 1.051587800478311241e+00 1.260202284822050212e+00 1.446046564537982082e+00 1.593244222823439138e+00 1.688098628065308082e+00 1.720793652836446919e+00 1.686729549726457833e+00 1.587422032964845409e+00 1.431118727926423029e+00 1.232971545212429687e+00 1.014298111270343972e+00 8.006890348730144602e-01 6.188843639062814317e-01 4.927890972499309741e-01 4.395395330741702078e-01 4.665577531227088071e-01 5.702589351169649046e-01 7.367724407837857870e-01 9.440069212482836702e-01 1.164771736270648894e+00 1.370083733586280772e+00 1.532409558775998493e+00 1.628544991251612784e+00 1.642102934468518294e+00 1.565263326976602087e+00 1.399678735174296307e+00 1.156177055278729826e+00 8.532506923143488020e-01 5.145410850323861585e-01 1.657681775494513621e-01 -1.681987599263232713e-01 -4.659111324328847892e-01 -7.112350556439714921e-01 -8.943343674652552977e-01 -1.011859260442821817e+00 -1.066330776903426480e+00 -1.064750422619861636e+00 -1.016917570140387639e+00 -9.335199165520354780e-01 -8.247867797174942561e-01 -6.999321168514301972e-01 -5.673938637545541397e-01 -4.352973033374097911e-01
-2.393874586799616122e-01 -3.713602031918190605e-01 -4.915752512419087616e-01 -5.972335558641983511e-01 -6.860493567491517952e-01 -7.564005701521665515e-01 -8.074327296882010119e-01 -8.390765111117464148e-01 -8.519529212658969453e-01 -8.471722520951406876e-01 -8.260291840231610561e-01 -7.897087027662393899e-01 -7.390561158208220904e-01 -6.745242074995552173e-01 -5.963094181495601775e-01 -5.046745298643148248e-01 -4.003948385965646617e-01 -2.851911345762389027e-01 -1.620572950997386796e-01 -3.538375612118017238e-02 8.922345238269145662e-02 2.053105683259094372e-01 3.062151983968848801e-01 3.857961957916381524e-01 4.392592564169037761e-01 4.640173237167616316e-01 4.604819314667489283e-01 4.327478563531397260e-01 3.889836824423583139e-01 3.413362859368783697e-01 3.051116057483976851e-01 2.971797856300094076e-01 3.335421424859176809e-01 4.264774615703715299e-01 5.817021998298801400e-01 7.962636992570698569e-01 1.057788808695466987e+00 1.345364723746855784e+00 1.632004112149902486e+00 1.888180054636751537e+00 2.085722666535546388e+00 2.201363414688021880e+00 2.219433601201120432e+00 2.133473220557341676e+00 1.946751425976933403e+00 1.671693783490220575e+00 1.328293427114394465e+00 9.415751501488611730e-01 5.383752062951523421e-01 1.439078438174835328e-01 -2.212511112761617604e-01 -5.431214857565750398e-01 -8.148623632790872318e-01 -1.035914042879964914e+00 -1.210099100131312388e+00 -1.343386420499396383e+00 -1.441832676022889226e+00 -1.510210849991849180e+00 -1.551412078179281950e+00 -1.566517192267158576e+00 -1.555292666282871661e+00 -1.516825044891984664e+00 -1.450119633671769215e+00 -1.354552107511241443e+00 -1.230249327624399314e+00 -1.078349100729493637e+00 -9.013058779880409599e-01 -7.031170433017592813e-01 -4.894636039837509389e-01 -2.676445509398375222e-01 -4.619629438650569436e-02 1.657702823799189207e-01 3.594657168329220553e-01 5.273733092654658838e-01 6.640619040878567025e-01 7.667006672616446528e-01 8.352291926499394448e-01 8.721925320916389390e-01 8.823287595357163227e-01 8.719941152421742947e-01
3.309491139212694111e-01 2.281278374495459560e-01 1.217841287600103795e-01 1.520434834398150074e-02 -8.887577889280572074e-02 -1.883282881656993257e-01 -2.816445646839414452e-01 -3.679273075917723346e-01 -4.468161523420136616e-01 -5.183652931211412129e-01 -5.828950177170089120e-01 -6.408530174056168427e-01 -6.927403112771763904e-01 -7.390741574153222304e-01 -7.804068191586955860e-01 -8.173317131957613668e-01 -8.504226639694897338e-01 -8.801353267455216400e-01 -9.066749588433691276e-01 -9.299087009649539270e-01 -9.493795014454252668e-01 -9.644169788239740360e-01 -9.742754835572167149e-01 -9.781941283661506059e-01 -9.752866041265334518e-01 -9.642124175722633916e-01 -9.427271556167203803e-01 -9.071849399507747602e-01 -8.522432355599905973e-01 -7.708761274505567807e-01 -6.549059391039854239e-01 -4.960488298931575168e-01 -2.874612984061853393e-01 -2.557730473290539125e-02 2.881362318940167699e-01 6.458868214113934192e-01 1.033153860562443960e+00 1.429370866863332701e+00 1.809705964511680198e+00 2.147632992576623767e+00 2.417925808968642176e+00 2.599589232331089406e+00 2.678386851142506409e+00 2.648637639831964652e+00 2.514077762705392072e+00 2.287647659874260775e+00 1.990093862441520089e+00 1.647492681291716776e+00 1.287996975915286724e+00 9.383293881517432711e-01 6.206858708791423984e-01 3.505669352414219619e-01 1.358568057632865700e-01 -2.282626238657892853e-02 -1.308067992693324466e-01 -1.974692954008843981e-01 -2.342235127053863275e-01 -2.526472393578615416e-01 -2.630022216568926874e-01 -2.732159890110241185e-01 -2.883674917336259691e-01 -3.106246590447618305e-01 -3.395897952411769949e-01 -3.729451946569182219e-01 -4.072688716772303597e-01 -4.388892554186211159e-01 -4.646378710987393856e-01 -4.823832946012854839e-01 -4.912809507782982532e-01 -4.917381500938422523e-01 -4.851493392509963476e-01 -4.734977689447008586e-01 -4.589264672389417044e-01 -4.433599790082359826e-01 -4.282513944073852441e-01 -4.144625494025315771e-01 -4.022467410859467130e-01 -3.913779537540871822e-01 -3.813339000878209206e-01 -3.715266774230449598e-01
-2.611138023599861024e-01 -2.438386780291220135e-01 -2.277891321400387359e-01 -2.134830423235675734e-01 -2.013504768440559367e-01 -1.917509795702501130e-01 -1.849991410295200311e-01 -1.814040517844778266e-01 -1.813393230304546355e-01 -1.853422606756844060e-01 -1.941826248144391254e-01 -2.088303284219791833e-01 -2.303017145541894628e-01 -2.593379191006438544e-01 -2.960551078193001118e-01 -3.396282332992901498e-01 -3.881530136403791853e-01 -4.387317925160472698e-01 -4.878133042455359281e-01 -5.316634066055289098e-01 -5.668648523868139444e-01 -5.906939474227766995e-01 -6.013155233950318035e-01 -5.977588841949502685e-01 -5.796676741662859511e-01 -5.468484097163842650e-01 -4.987134537236389553e-01 -4.337737218378339699e-01 -3.493324810032693573e-01 -2.416013242249314685e-01 -1.063207235796836680e-01 6.009341778725527800e-02 2.592261650985377419e-01 4.894738479373113571e-01 7.454324149886837336e-01 1.017997471392775966e+00 1.295178404769825153e+00 1.563335611149881954e+00 1.808491396870238077e+00 2.017502814295285773e+00 2.178992487123818211e+00 2.284177833626142462e+00 2.327628476862630524e+00 2.307911015252411602e+00 2.227871047761590173e+00 2.094367821708682964e+00 1.917319706182460948e+00 1.708264443562258705e+00 1.478765389812570996e+00 1.239168768537576071e+00 9.979148425467617711e-01 7.614859513647431744e-01 5.347371286239464006e-01 3.212906578992055784e-01 1.237591183367933168e-01 -5.620924311981874422e-02 -2.179951360071624433e-01 -3.619817398248951212e-01 -4.893316486945542554e-01 -6.015999627669872396e-01 -7.002567127843741801e-01 -7.863617992423820313e-01 -8.604393216531257549e-01 -9.226057754031720126e-01 -9.728090367775874547e-01 -1.011154707072954295e+00 -1.038135695905908928e+00 -1.054731631278847948e+00 -1.062354736152586243e+00 -1.062699401539853428e+00 -1.057558424011437737e+00 -1.048609407885511491e+00 -1.037280046493590957e+00 -1.024620163916172277e+00 -1.011253151940504802e+00 -9.973597755074932181e-01 -9.827001079141847173e-01 -9.666753944798343046e-01 -9.484640961897119471e-01 -9.271997884726508321e-01
1.236203958570630118e-02 2.895258746384999152e-02 4.172447467052748521e-02 5.107334485986669836e-02 5.719832304857144084e-02 5.998985917413045960e-02 5.904230923913455359e-02 5.383513242404806137e-02 4.402184320894178549e-02 2.971092209086879932e-02 1.170357753961143686e-02 -8.401937189774373246e-03 -2.828913665226774274e-02 -4.519358341007660013e-02 -5.628429336964803353e-02 -5.915487302073729053e-02 -5.229483683327593863e-02 -3.548115179363288407e-02 -1.001480621439810974e-02 2.130024094752717978e-02 5.441576840917130425e-02 8.454119753134982373e-02 1.068015093187587167e-01 1.170419459590251177e-01 1.126155904881122466e-01 9.309091978578032389e-02 6.082651398632012152e-02 2.138060065500085871e-02 -1.635465927806008246e-02 -4.039800935338788701e-02 -3.648130027333452291e-02 1.044844338467639487e-02 1.139941648190201662e-01 2.835281768292243210e-01 5.213737344966586917e-01 8.206958764913867554e-01 1.164781225766771122e+00 1.528066131256182514e+00 1.878908828597275926e+00 2.183515982637910913e+00 2.410219060892984100e+00 2.533341397184140309e+00 2.536156379297911823e+00 2.412681036569851223e+00 2.168328310256067759e+00 1.819335146595378871e+00 1.390970026805120829e+00 9.145589499397741573e-01 4.236233439393406464e-01 -5.024534445928927756e-02 -4.809516602048075073e-01 -8.502114478901768857e-01 -1.148225782734457301e+00 -1.372840165174153304e+00 -1.527715076836769770e+00 -1.620179908786380851e+00 -1.659371437323842624e+00 -1.654882027251691756e+00 -1.615945133653291066e+00 -1.551022993566779418e+00 -1.467602283309612510e+00 -1.372064802747066103e+00 -1.269634639895125927e+00 -1.164370138035629276e+00 -1.059247263394048844e+00 -9.562705305629923824e-01 -8.565731898443107450e-01 -7.605485061290575555e-01 -6.680461554133908519e-01 -5.786399477966163163e-01 -4.919929922601192218e-01 -4.082698421027534108e-01 -3.284772275660156615e-01 -2.546138617690379413e-01 -1.895441679551237990e-01 -1.365974495345856077e-01 -9.899286966768672258e-02 -7.924954675226243694e-02 -7.863423470179817243e-02 -9.684570143854047408e-02
1.442752847119606885e-01 1.000602382973224680e-01 5.499298400704682316e-02 1.187762338620063432e-02 -2.619239838198482787e-02 -5.623635909681939937e-02 -7.587385089943700367e-02 -8.378971510896533748e-02 -8.000700078498251822e-02 -6.579642430830535960e-02 -4.326694289740983662e-02 -1.473752971898106487e-02 1.790266983943149606e-02 5.367286339710133219e-02 9.269745594868337990e-02 1.360322122564197878e-01 1.852245548629451455e-01 2.416854493081879995e-01 3.060654721006765833e-01 3.777646346838456348e-01 4.547024948351517937e-01 5.334385933587391104e-01 6.094779637915955783e-01 6.778724841241142718e-01 7.338723491372765029e-01 7.736728404600885511e-01 7.951338805874738069e-01 7.984868488573507728e-01 7.868212178097236942e-01 7.662229277897071311e-01 7.453670211929688261e-01 7.344584421365439875e-01 7.437306584833908163e-01 7.816044555775328861e-01 8.530195647562277550e-01 9.582477670601464714e-01 1.092495974604571929e+00 1.246235210679889516e+00 1.406198286433876010e+00 1.556738593625005773e+00 1.681381751737922148e+00 1.764397668959410304e+00 1.792317742223070276e+00 1.755374168897644749e+00 1.648676986831540070e+00 1.472923102012608343e+00 1.234420604787898945e+00 9.443348578008686767e-01 6.172796983379692515e-01 2.695598851113962802e-01 -8.258502637409476099e-02 -4.244134148089475644e-01 -7.436080119604011607e-01 -1.030739671635347632e+00 -1.279337840504715995e+00 -1.485649144197652483e+00 -1.648283946385111332e+00 -1.767683155964470565e+00 -1.845597720594006397e+00 -1.884569139777361624e+00 -1.887529058193096132e+00 -1.857530100758145730e+00 -1.797682092307703705e+00 -1.711242471198031856e+00 -1.601809934858424711e+00 -1.473564789301921030e+00 -1.331403651697857349e+00 -1.181004667038522360e+00 -1.028640841844322695e+00 -8.808410244321797089e-01 -7.438848414261579611e-01 -6.232453076659112412e-01 -5.230854391587822505e-01 -4.458761091991222947e-01 -3.922466625106261207e-01 -3.610700209326489496e-01 -3.497559477280190454e-01 -3.546578699522192069e-01 -3.715079853180652258e-01 -3.957693758807879769e-01
-6.024331288381844507e-01 -6.335467420401783567e-01 -6.635704994489525221e-01 -6.907794412974381792e-01 -7.138521109607323112e-01 -7.318824066187921140e-01 -7.443136725906531748e-01 -7.508163144432478120e-01 -7.511905251062297451e-01 -7.453440628269379920e-01 -7.333166247605579224e-01 -7.154083071415785477e-01 -6.922835852632976961e-01 -6.650517585302784251e-01 -6.352598355962428833e-01 -6.047775995420320294e-01 -5.755868805359569684e-01 -5.495142455122047354e-01 -5.280059623275882297e-01 -5.119007220802624936e-01 -5.013298253266996740e-01 -4.956759829512610849e-01 -4.935666810972594298e-01 -4.929134916969514224e-01 -4.909092031117132104e-01 -4.839864483094392100e-01 -4.677152706296801576e-01 -4.367572485070469468e-01 -3.849115449415501655e-01 -3.054635274278170165e-01 -1.918456045464323745e-01 -3.864012124561916339e-02 1.571915496777992749e-01 3.951582649202408093e-01 6.704106856426131911e-01 9.734899878751553937e-01 1.290715328889130653e+00 1.605227870023120174e+00 1.898483090525697525e+00 2.152023041650366952e+00 2.349271102721572024e+00 2.477214577846609700e+00 2.527743288644375141e+00 2.498509750722505363e+00 2.393165479150463071e+00 2.220841092412821460e+00 1.994979938871195291e+00 1.731639933983196045e+00 1.447595667156794219e+00 1.158572394125711558e+00 8.778974571605799859e-01 6.157547533735500123e-01 3.789929440982308662e-01 1.713972195098571460e-01 -5.803446668304813698e-03 -1.533766666300063475e-01 -2.735376371472962309e-01 -3.694904440681265334e-01 -4.450116330737338144e-01 -5.040620824122717947e-01 -5.503809067982260439e-01 -5.871674446703607497e-01 -6.168299793828125877e-01 -6.409160754259606296e-01 -6.601768387911425284e-01 -6.747422952457127199e-01 -6.843833918887261003e-01 -6.887554912014547392e-01 -6.875941386866178950e-01 -6.808435130070292773e-01 -6.687702429307953444e-01 -6.519967873117428203e-01 -6.314984199853369562e-01 -6.085170763358808133e-01 -5.844320663504787294e-01 -5.605411541330181935e-01 -5.378822847802794405e-01 -5.170920065357691442e-01 -4.983714822993226545e-01 -4.815525379683606166e-01
-5.302012702006246581e-03 -6.094584756917020840e-02 -1.202524718471416204e-01 -1.810613957355954873e-01 -2.415776119140827516e-01 -3.006041732565296609e-01 -3.576625804228457106e-01 -4.129181133124018577e-01 -4.669440103534400199e-01 -5.203570147625553588e-01 -5.735110621715309165e-01 -6.262604316072400978e-01 -6.779171570055863016e-01 -7.273061062710867164e-01 -7.729287890380747150e-01 -8.131459239046825438e-01 -8.463667129814186341e-01 -8.711855113662479999e-01 -8.865224514590972493e-01 -8.917170167760191113e-01 -8.865523491613103158e-01 -8.712485152211726369e-01 -8.463636342680146418e-01 -8.125956643823007974e-01 -7.704543921589016575e-01 -7.198702774201828358e-01 -6.597300312622513818e-01 -5.875249059605671675e-01 -4.992285162241846264e-01 -3.895420103401009415e-01 -2.526227495730837269e-01 -8.323123832443966863e-02 1.219160437186597862e-01 3.628486642127942696e-01 6.354330693516300199e-01 9.311273500298504757e-01 1.237457311909316182e+00 1.539112915322105257e+00 1.819467285388061129e+00 2.062174420631363692e+00 2.252693911630037960e+00 2.379603411079451281e+00 2.435634568290607760e+00 2.418397651692624883e+00 2.330675964364725683e+00 2.180174775984363045e+00 1.978602339001763522e+00 1.740188929692598974e+00 1.479863723383448848e+00 1.211494127523907505e+00 9.465462377076857559e-01 6.934325282608763130e-01 4.575213332482349071e-01 2.416232598764760653e-01 4.669209088108421113e-02 -1.275254160453116736e-01 -2.819914262979176245e-01 -4.180219708272918111e-01 -5.370084937887839027e-01 -6.401658006233363896e-01 -7.282952591382668706e-01 -8.016045951794676938e-01 -8.596806163044721227e-01 -9.015990870611113595e-01 -9.261854425344455688e-01 -9.323737083103734724e-01 -9.195463264939947035e-01 -8.878361292341648836e-01 -8.383083654397481821e-01 -7.730064617793307447e-01 -6.948732339122420942e-01 -6.075864773108733408e-01 -5.152746628233740855e-01 -4.221990320909459471e-01 -3.324003933403540390e-01 -2.493503836527811435e-01 -1.756871509034920453e-01 -1.130841497199228801e-01 -6.229283090900052805e-02 -2.333382070740655512e-02
-7.267944381435993417e-01 -8.106797405861083661e-01 -8.904420615462971256e-01 -9.609078034520486256e-01 -1.018637120754166236e+00 -1.062188412561732243e+00 -1.091955511251344602e+00 -1.109716377795900488e+00 -1.118046110472169286e+00 -1.119661501273119253e+00 -1.116902487064117322e+00 -1.111361880579369688e+00 -1.103715700402982502e+00 -1.093795031728358680e+00 -1.080855782723379788e+00 -1.063981335981742271e+00 -1.042512564894899185e+00 -1.016385012199088500e+00 -9.862999744780702738e-01 -9.537231085315330814e-01 -9.206743181907243168e-01 -8.892535873074540742e-01 -8.611278761764190604e-01 -8.369116473043880511e-01 -8.155877538969198426e-01 -7.941650585996253842e-01 -7.675590387946338300e-01 -7.288542766415014862e-01 -6.699380614363845687e-01 -5.823868995712294661e-01 -4.586622598505122328e-01 -2.934728798734597688e-01 -8.504596158894220381e-02 1.638194312521037699e-01 4.452580955008516583e-01 7.466802485542320955e-01 1.051946513812453743e+00 1.343242471793082204e+00 1.603329085977170720e+00 1.817588150728418839e+00 1.975605868121426800e+00 2.072040570172942520e+00 2.106803631743128236e+00 2.084721285404705693e+00 2.014737326103706039e+00 1.908732650652500640e+00 1.779987333910486802e+00 1.641384596313969269e+00 1.503621767802067799e+00 1.373851227578522405e+00 1.255043655191108609e+00 1.146276486483376544e+00 1.043807769620495041e+00 9.425617066408989997e-01 8.375565065638652662e-01 7.250807179592813068e-01 6.033150539592648798e-01 4.725991944027638780e-01 3.353711410764156908e-01 1.958422532619046308e-01 5.955937724703315450e-02 -6.723770297955128372e-02 -1.784127888974381959e-01 -2.687187817502832976e-01 -3.344932605562616623e-01 -3.741931651840962325e-01 -3.885421371206211894e-01 -3.803988019006962484e-01 -3.543373617094675576e-01 -3.160037248165298296e-01 -2.713589204541663191e-01 -2.259718646969638978e-01 -1.843218512058010516e-01 -1.494339976341135523e-01 -1.227153786198177388e-01 -1.041131762083150891e-01 -9.254666190821099481e-02 -8.644232352183629786e-02 -8.423171805446587335e-02 -8.468892495733128245e-02
-1.255045086392060583e+00 -1.012009513830847141e+00 -8.038588827639070455e-01 -6.440266783795368655e-01 -5.414635335034071462e-01 -4.999786658113068993e-01 -5.180736974028844477e-01 -5.892803743690949725e-01 -7.032010468365503808e-01 -8.469815419635233766e-01 -1.007025441673827792e+00 -1.170410703972619704e+00 -1.325735804113577165e+00 -1.463353412560556066e+00 -1.575144647342854087e+00 -1.654444836025942056e+00 -1.696296865006035937e+00 -1.698120316489389880e+00 -1.660398358406003583e+00 -1.587018134661172475e+00 -1.484854461372314471e+00 -1.362531415643362109e+00 -1.228787955973716706e+00 -1.091052876153785656e+00 -9.546268476429015104e-01 -8.225689119480759093e-01 -6.960507953925377800e-01 -5.746547588658850181e-01 -4.564955581151276531e-01 -3.379339134936409916e-01 -2.134463372081773502e-01 -7.610945492007327451e-02 8.119209362429659349e-02 2.638568670457634990e-01 4.736380768426511345e-01 7.073173321532422175e-01 9.565151165948879708e-01 1.208605409550587595e+00 1.448442284204753072e+00 1.660234388110420678e+00 1.829076666230676773e+00 1.942183062704675001e+00 1.989683992531706691e+00 1.965544474411902831e+00 1.868649574855876239e+00 1.703741948734336153e+00 1.482012989346953358e+00 1.220579453865164643e+00 9.408393010087797714e-01 6.657879118313021483e-01 4.171067747933382419e-01 2.125103791708731482e-01 6.406997849163269254e-02 -2.239359538990804560e-02 -4.724321446989851458e-02 -1.639735577597360022e-02 5.920335121437836357e-02 1.644192249926911265e-01 2.809785413403363963e-01 3.893332929660199282e-01 4.710198608285880439e-01 5.114373709867492401e-01 5.022034458076126695e-01 4.426576663281834856e-01 3.400750209073993280e-01 2.085475513720262131e-01 6.702516244410075541e-02 -6.327633612292644927e-02 -1.615993198747653903e-01 -2.103240534557876684e-01 -1.973319057775286267e-01 -1.178549447789224019e-01 2.466530617089323155e-02 2.186581197521322018e-01 4.456396926316533169e-01 6.825510432956354290e-01 9.046087418318623508e-01 1.088327167382705296e+00 1.214452647554966846e+00 1.270010269968673500e+00
-6.260471449125560861e-01 -6.206084997783315460e-01 -6.148052775621899446e-01 -6.093377883346949853e-01 -6.047619702362910798e-01 -6.013076236250785023e-01 -5.987331356464317134e-01 -5.961993529803742975e-01 -5.922569044408877437e-01 -5.849744339757075862e-01 -5.721676949808399693e-01 -5.517741570565288800e-01 -5.222964526877853508e-01 -4.832332912865471841e-01 -4.354105872570559477e-01 -3.810936116329582957e-01 -3.238293410707628883e-01 -2.680363906057194323e-01 -2.184466449735626703e-01 -1.794738172734596515e-01 -1.546637733243721724e-01 -1.462953398548258177e-01 -1.550527996102776529e-01 -1.798443954200056594e-01 -2.176164870375726368e-01 -2.632696037500296682e-01 -3.096162496497490424e-01 -3.475210718136382826e-01 -3.662332106399667220e-01 -3.540694288592702299e-01 -2.994398062331800614e-01 -1.922637868954440721e-01 -2.572637894382384313e-02 2.019803136343024108e-01 4.862497457388853528e-01 8.155089869269442904e-01 1.171750713656970699e+00 1.532219934573369358e+00 1.871925560915445486e+00 2.166502806926814184e+00 2.394829902120535259e+00 2.541113444438779290e+00 2.596282614319797677e+00 2.558690774777211629e+00 2.434109508964334534e+00 2.235027616957488306e+00 1.979128212752708560e+00 1.687054554024223885e+00 1.379744596565215309e+00 1.075819104673117810e+00 7.896653492018146370e-01 5.305932117426995775e-01 3.030697862014021804e-01 1.078060645335703199e-01 -5.685371117850188810e-02 -1.937535533275626665e-01 -3.061526805096493886e-01 -3.974511412300437696e-01 -4.710886130774680214e-01 -5.304773969164604530e-01 -5.788090218041407331e-01 -6.187931035406450953e-01 -6.524408263551338960e-01 -6.810579979232507242e-01 -7.054344526963572948e-01 -7.261428982019743072e-01 -7.438153486665033398e-01 -7.592508297141353779e-01 -7.734179510976542105e-01 -7.873270971178109034e-01 -8.019102904336369297e-01 -8.179082777296726725e-01 -8.358073095169359368e-01 -8.557182286603493004e-01 -8.773009325559707472e-01 -8.997252788523109057e-01 -9.217328686255613635e-01 -9.418004007227017693e-01 -9.583800324587117281e-01 -9.701161083825329268e-01
-2.487247781944958713e-01 -2.889023408081002886e-01 -3.535078943036384924e-01 -4.373821607795281285e-01 -5.323455803017125287e-01 -6.283132053925087890e-01 -7.147698016764805207e-01 -7.824514636823263203e-01 -8.247362407048920430e-01 -8.387195775821276733e-01 -8.255339661128914264e-01 -7.900445183561302098e-01 -7.398590351516523000e-01 -6.839028803775775156e-01 -6.309194817065730820e-01 -5.881561223115036041e-01 -5.604620112662167530e-01 -5.499504653089585249e-01 -5.560988982468220154e-01 -5.762185003388743398e-01 -6.060693676215044290e-01 -6.405215947182899550e-01 -6.741752367266379276e-01 -7.018607599397020946e-01 -7.190121290640569818e-01 -7.218401074786433558e-01 -7.072602836771445523e-01 -6.725208322158477969e-01 -6.147329040373679110e-01 -5.303570087747978556e-01 -4.149862388575050187e-01 -2.635386589924176848e-01 -7.107488981176852960e-02 1.658523867176159294e-01 4.475420721435069416e-01 7.696417317157575599e-01 1.122109438383267044e+00 1.489007879711964799e+00 1.849343690510175886e+00 2.178759182724609555e+00 2.451952795258226736e+00 2.645411768323852275e+00 2.740247434157170314e+00 2.724652262012867698e+00 2.595783723154299505e+00 2.360595127502826962e+00 2.035509882452352315e+00 1.644784130089444574e+00 1.217758469859872239e+00 7.854231871170125334e-01 3.769221045921172797e-01 1.647140441404875214e-02 -2.787737135687756718e-01 -4.997126102662852731e-01 -6.451170422681415939e-01 -7.204244584239972715e-01 -7.359189168112816315e-01 -7.045310219331373247e-01 -6.397819137198660355e-01 -5.541245709715719725e-01 -4.580222210989634557e-01 -3.596319367965035152e-01 -2.650624290746086409e-01 -1.788975359980325142e-01 -1.047184705920423259e-01 -4.549046707516127969e-02 -3.672750023958348993e-03 1.873763320167038185e-02 2.032647499373184743e-02 4.563922443500493804e-04 -4.047999056502832316e-02 -1.008015180773986635e-01 -1.773455499061092067e-01 -2.654889448503177651e-01 -3.595639214623956303e-01 -4.534877283984674601e-01 -5.415786175983375861e-01 -6.192626383880660557e-01 -6.835063069428102267e-01 -7.329449619507644176e-01
-5.434497386563599264e-01 -5.674193186278854162e-01 -5.904310599637818679e-01 -6.110074555560814913e-01 -6.278128937200099235e-01 -6.397638455714246275e-01 -6.460782501741061390e-01 -6.463425910386427775e-01 -6.405160472842852393e-01 -6.289428602110219702e-01 -6.123064571069887219e-01 -5.915637287148367562e-01 -5.678405098424706976e-01 -5.423313015741890730e-01 -5.162147340935664408e-01 -4.905924425160338442e-01 -4.665163642630150154e-01 -4.449942760521107821e-01 -4.270268925546381045e-01 -4.135804594290388714e-01 -4.054855955761865749e-01 -4.032323933147951012e-01 -4.066845622321115794e-01 -4.147270961012749502e-01 -4.249832372279026549e-01 -4.335800974834512211e-01 -4.350759402088560379e-01 -4.225668812245254591e-01 -3.880201311146131427e-01 -3.228791863958634933e-01 -2.189454916523287109e-01 -6.952416355085108690e-02 1.292344188814202322e-01 3.770337792737951110e-01 6.684230779868292061e-01 9.923609956488226302e-01 1.332603158393036447e+00 1.668948751789120166e+00 1.979230176560550225e+00 2.241740217102893062e+00 2.437726366174136405e+00 2.553510360474783081e+00 2.581987138458201159e+00 2.523253574344987982e+00 2.384383970129256181e+00 2.178349907672101349e+00 1.922284408070577877e+00 1.635299147775731932e+00 1.336227659152761316e+00 1.041599502286820522e+00 7.641574616656249264e-01 5.121497541546299326e-01 2.894159983999098906e-01 9.616246562824541655e-02 -6.984591525899952469e-02 -2.119789325615500652e-01 -3.336244448846928390e-01 -4.374172210242837089e-01 -5.249930393052323341e-01 -5.970998206669216879e-01 -6.539982326107918187e-01 -6.959201987114430610e-01 -7.234353556695243270e-01 -7.376774169591253649e-01 -7.403688295771683192e-01 -7.337282221159834306e-01 -7.203276311297527323e-01 -7.029328167556254670e-01 -6.843115087002155095e-01 -6.670475263512742892e-01 -6.533375768780249615e-01 -6.448263915552199244e-01 -6.425148231041047930e-01 -6.467590210718273669e-01 -6.573486066273804829e-01 -6.736362908497379731e-01 -6.946418776543181739e-01 -7.191497517573696152e-01 -7.457581270025657183e-01 -7.729667082078506279e-01
-9.101694889234827057e-01 -9.599605525001713158e-01 -9.657835960596955482e-01 -9.194547225687524916e-01 -8.163272041728052431e-01 -6.560855761862081081e-01 -4.431833214382172037e-01 -1.872361775897705416e-01 9.726386796070253526e-02 3.918503998185570159e-01 6.756981743331909041e-01 9.277561297309501187e-01 1.128881329171636194e+00 1.263965156824021552e+00 1.323401836896568984e+00 1.304211019736226884e+00 1.210312516088662083e+00 1.052314131072283887e+00 8.464776388461831003e-01 6.128702339522553721e-01 3.728804144888698269e-01 1.463178859762113704e-01 -5.111619823967990250e-02 -2.098450608689187424e-01 -3.269648205063080959e-01 -4.055715595744452950e-01 -4.527044194452432557e-01 -4.764056979557125260e-01 -4.826268129932377859e-01 -4.726420406932663187e-01 -4.418477810985015908e-01 -3.803290529136297837e-01 -2.752828153073980655e-01 -1.147473976432781401e-01 1.081277368177482739e-01 3.916655169246321955e-01 7.239401014028672421e-01 1.083049363960993272e+00 1.439563091385049898e+00 1.760180295841385911e+00 2.012063056302196618e+00 2.166983367529528692e+00 2.204753589663238422e+00 2.115826965685954519e+00 1.902776312515983115e+00 1.580492166687813782e+00 1.174681322527043825e+00 7.189009070343274077e-01 2.499674328134911805e-01 -1.970441163548525276e-01 -5.935139929406086923e-01 -9.205389748653219906e-01 -1.169999870856452961e+00 -1.343463343302376156e+00 -1.449466023397399272e+00 -1.500331654946139626e+00 -1.509096048191538308e+00 -1.487623507806372203e+00 -1.445581086940936011e+00 -1.390438079559505935e+00 -1.327772399697826344e+00 -1.261484122385111206e+00 -1.193756903856685314e+00 -1.124918194370649438e+00 -1.053353202385900689e+00 -9.757219385147044566e-01 -8.878084217476472917e-01 -7.856420518071842718e-01 -6.668043818823427005e-01 -5.312913119196255307e-01 -3.817645705354429375e-01 -2.232648169902097246e-01 -6.255914994929934192e-02 9.241885221952005069e-02 2.328852895761136799e-01 3.493958218476715394e-01 4.322751235619424759e-01 4.725037079568006337e-01 4.632668842384032870e-01 4.016048204938459931e-01
-2.045396273416023869e-01 -2.464320445721563391e-01 -2.735271681561930457e-01 -2.865518104021926304e-01 -2.890556960542443043e-01 -2.864104605089371480e-01 -2.846960651550713983e-01 -2.894330595478712964e-01 -3.046369936726308625e-01 -3.322635450481344899e-01 -3.720358434405197645e-01 -4.217479429509483069e-01 -4.778037346536689323e-01 -5.359117384768378178e-01 -5.917442495099920485e-01 -6.413860899085399581e-01 -6.814213678173175470e-01 -7.088583899425926482e-01 -7.209774855213255673e-01 -7.152672464075150449e-01 -6.895812515186813263e-01 -6.427217890268192013e-01 -5.751239265853221871e-01 -4.893972134091294501e-01 -3.904754357060014058e-01 -2.850232051576184200e-01 -1.801975222294804058e-01 -8.205321589337898069e-02 6.186682926501281717e-03 8.549480020742107611e-02 1.616488363087406899e-01 2.449824528634400034e-01 3.489646474517389962e-01 4.877287702669977909e-01 6.728903460899892108e-01 9.100450371819998052e-01 1.195949652180890999e+00 1.517221881146295193e+00 1.850968685641702249e+00 2.167475650975415835e+00 2.434244742232517744e+00 2.620694822690210479e+00 2.702445839855478482e+00 2.664634344775821617e+00 2.503938358345284332e+00 2.229056416053479150e+00 1.859730848930728708e+00 1.424238124480330603e+00 9.556530744902507202e-01 4.874470292813326555e-01 4.923286614709716791e-02 -3.363530726829793704e-01 -6.552462310414380875e-01 -9.017602782262382766e-01 -1.077076591574604558e+00 -1.187132836918783019e+00 -1.240543897004875440e+00 -1.246916108590648609e+00 -1.215704083174478978e+00 -1.155484115189864491e+00 -1.073553256977025194e+00 -9.759207256957148635e-01 -8.674167792031395319e-01 -7.521239288065922901e-01 -6.339674646369567457e-01 -5.171305158249009937e-01 -4.062955558457269079e-01 -3.064941435589162433e-01 -2.226265490757798615e-01 -1.588470414958251808e-01 -1.179523966331303408e-01 -1.010486318830885744e-01 -1.075535111598818344e-01 -1.354713298509712394e-01 -1.818732676125960346e-01 -2.433508694485550794e-01 -3.163545388970799843e-01 -3.973041031871931139e-01 -4.824449856567913364e-01 -5.676529820551995398e-01
1.106143307323015135e+00 9.438260248318881551e-01 7.291901455582994185e-01 4.718259848593259753e-01 1.865365415717080699e-01 -1.084095034010653658e-01 -3.937288433672992416e-01 -6.518698985794777467e-01 -8.693584689667327448e-01 -1.038380427308127629e+00 -1.157173794100407216e+00 -1.229410782052838158e+00 -1.262802028900670281e+00 -1.267311385402364765e+00 -1.253444298352475839e+00 -1.230875139006348151e+00 -1.207471058660488206e+00 -1.188913954099795944e+00 -1.178580175747804937e+00 -1.177651464695616657e+00 -1.185400299465771745e+00 -1.199562147556075153e+00 -1.216858771652774118e+00 -1.233563724653554905e+00 -1.245938614112358067e+00 -1.250385080037383245e+00 -1.243243348161750195e+00 -1.220115141109871626e+00 -1.175218441757229781e+00 -1.100977665697422614e+00 -9.884044508974041410e-01 -8.283119158660430248e-01 -6.133856029556217226e-01 -3.405165998524665172e-01 -1.285173112614036370e-02 3.590150671086879686e-01 7.572264523180064488e-01 1.158150987620484740e+00 1.534956168691841150e+00 1.860606563523919066e+00 2.111046156839080812e+00 2.267850522863358531e+00 2.320416758472342078e+00 2.267315945297340374e+00 2.116740674963673907e+00 1.885859244896524345e+00 1.598910973000338132e+00 1.284150587482624450e+00 9.701450010647718614e-01 6.820842491177689926e-01 4.388307334632117196e-01 2.511656923859282298e-01 1.216224660152266657e-01 4.557876051623298286e-02 1.333005999501897000e-02 1.254659751768539243e-02 3.069676020659867569e-02 5.705978703945711883e-02 8.399720739537394620e-02 1.075434179178562655e-01 1.271244660356402045e-01 1.448602913487589405e-01 1.642171105911784390e-01 1.886125483644311707e-01 2.199209481486695816e-01 2.574925920734685847e-01 2.976270845270687637e-01 3.339163075550448112e-01 3.583645969098716022e-01 3.629444798118090509e-01 3.414130630151973045e-01 2.909182802474886143e-01 2.130605124823738705e-01 1.140439163051593513e-01 4.130098992135430684e-03 -1.038311069768759337e-01 -1.962383161571136236e-01 -2.607648583036656365e-01 -2.882292804503369110e-01 -2.738368168345128306e-01
-4.443207779150440406e-01 -4.509370592650552290e-01 -4.588574466327176027e-01 -4.675068994924930221e-01 -4.762714121124869693e-01 -4.845627906265733698e-01 -4.918821594717469048e-01 -4.978679017669289664e-01 -5.023162584014191356e-01 -5.051736139189654251e-01 -5.065139822740158948e-01 -5.065140604759279519e-01 -5.054425984439822050e-01 -5.036620611487969690e-01 -5.016312833482106104e-01 -4.998917647382406515e-01 -4.990246465758660377e-01 -4.995801901165942693e-01 -5.019998235037431700e-01 -5.065450522593191174e-01 -5.132506084723553741e-01 -5.218835088437004943e-01 -5.318941333946184402e-01 -5.423190681381098166e-01 -5.516280732684444299e-01 -5.574921732121657092e-01 -5.564996442701574120e-01 -5.438783154815962639e-01 -5.133421279316993102e-01 -4.572148790337756674e-01 -3.669810996874472431e-01 -2.343798192431227334e-01 -5.295993271100463140e-02 1.801172068315884944e-01 4.624645448275764292e-01 7.854851704679488567e-01 1.134378830279176853e+00 1.489246999347665579e+00 1.827133166208381621e+00 2.124610257436634786e+00 2.360455195082002966e+00 2.518017428022402804e+00 2.587004060361811852e+00 2.564541873160555152e+00 2.455416029348343798e+00 2.271434292265797961e+00 2.029916909574355444e+00 1.751447833106776431e+00 1.457204138164651441e+00 1.166330207184719026e+00 8.938580175221482182e-01 6.495610863892542497e-01 4.378666465275565245e-01 2.586834430483715419e-01 1.087694601161979108e-01 -1.676249203927529519e-02 -1.231654501894891840e-01 -2.151752338224173222e-01 -2.965654162106897695e-01 -3.700347365085683848e-01 -4.373027739144800252e-01 -4.992967587678994179e-01 -5.563565948119088000e-01 -6.084444981680784403e-01 -6.553102990142992690e-01 -6.966492092959795102e-01 -7.322119939676779987e-01 -7.618846261557327137e-01 -7.857195137814367847e-01 -8.039346954340967910e-01 -8.168968914844982887e-01 -8.250991589543933413e-01 -8.291488010017395993e-01 -8.297504955245937897e-01 -8.276951166522286130e-01 -8.238236686024893451e-01 -8.189837830684560949e-01 -8.139724644704168233e-01 -8.094808379710937141e-01 -8.060521192856499040e-01
-1.036148472436128953e+00 -1.055558262255608115e+00 -1.057113190483474519e+00 -1.041709842852747814e+00 -1.012510387757876495e+00 -9.744097915321530134e-01 -9.329956600230762120e-01 -8.934340272157244023e-01 -8.594618117277168512e-01 -8.326751338333161501e-01 -8.123607995592430076e-01 -7.957035771315725814e-01 -7.784765937025115434e-01 -7.560434509566981154e-01 -7.244475099200538004e-01 -6.813801461706630036e-01 -6.267438716919994102e-01 -5.626166052685841468e-01 -4.926905271123317442e-01 -4.213366093394194101e-01 -3.525248398694488250e-01 -2.889055337375813770e-01 -2.312885879631479125e-01 -1.784720813056420996e-01 -1.276029481649298414e-01 -7.484407014366545319e-02 -1.617057283098136816e-02 5.196607124229958574e-02 1.323775433837701965e-01 2.273279127670859434e-01 3.390459490062018855e-01 4.701315665351100126e-01 6.235570270182769770e-01 8.019189578651266803e-01 1.006131528922687979e+00 1.233888515203714453e+00 1.478410977581650521e+00 1.727967800319173408e+00 1.966381205832551382e+00 2.174469170773081217e+00 2.332193813167756868e+00 2.421096845885108984e+00 2.426730467254757162e+00 2.340665783769872998e+00 2.161904731527646284e+00 1.897487224582420362e+00 1.562143833709383367e+00 1.176905233757395530e+00 7.668606196618581450e-01 3.581964967982508852e-01 -2.489444092016362617e-02 -3.629361428808999257e-01 -6.429607799224791309e-01 -8.590125794863284758e-01 -1.011442098477819185e+00 -1.105290274994553679e+00 -1.148314562335898126e+00 -1.149132611517497349e+00 -1.116016753368135550e+00 -1.056299408205593204e+00 -9.763737491628151632e-01 -8.819138628437355187e-01 -7.781375633917102519e-01 -6.698548308855299949e-01 -5.612651881378261098e-01 -4.556772433181280335e-01 -3.552642036423365179e-01 -2.611314648371914071e-01 -1.735771222727495178e-01 -9.255539876353881257e-02 -1.812726337573031254e-02 4.924674226547890582e-02 1.086890203852566711e-01 1.590242153251102408e-01 1.989355978079868636e-01 2.270238250516386502e-01 2.417800281475836477e-01 2.415471165407868659e-01 2.245702008411399608e-01 1.892264247968048763e-01
-1.149678263849819526e+00 -1.113389915276365327e+00 -1.076461974480579009e+00 -1.040585604284605559e+00 -1.007670340158391964e+00 -9.794790351035133069e-01 -9.573400851653778298e-01 -9.420416855462016015e-01 -9.338829988534578241e-01 -9.327892163805879822e-01 -9.384204969953456876e-01 -9.502481535948347213e-01 -9.676419445693349441e-01 -9.899262717808418044e-01 -1.016491631044995403e+00 -1.046810102712850465e+00 -1.080349659527229056e+00 -1.116340179643194208e+00 -1.153472237668330624e+00 -1.189691909089813704e+00 -1.222141639096526733e+00 -1.247378516141206095e+00 -1.261777146763122692e+00 -1.261919179313561346e+00 -1.244966431483055080e+00 -1.208798144167418931e+00 -1.152015785082799226e+00 -1.073745910593692621e+00 -9.733647769277116168e-01 -8.501946435359550858e-01 -7.033207049920323639e-01 -5.316323299321916718e-01 -3.341635059149510867e-01 -1.108660234917278331e-01 1.365006593977199367e-01 4.035178466651574425e-01 6.827033257334963467e-01 9.636862580628743347e-01 1.234065908208974882e+00 1.480692483207959986e+00 1.691079830474257806e+00 1.854718356878303442e+00 1.964017716688837289e+00 2.014952637989622541e+00 2.007368053631827465e+00 1.945010126338859946e+00 1.835228262775802532e+00 1.688299890688267135e+00 1.516367563207080327e+00 1.332178588174812939e+00 1.147824742075246984e+00 9.737064447148050528e-01 8.179907875423797492e-01 6.863646835023979875e-01 5.821574493844093867e-01 5.064822751426880654e-01 4.582800872103158230e-01 4.344116323525240575e-01 4.298670636957644398e-01 4.382234121135789584e-01 4.524321522030010922e-01 4.657790038503439312e-01 4.727845539398127239e-01 4.698894710080460113e-01 4.557115562018405619e-01 4.309203518891644435e-01 3.978318758182456394e-01 3.597387422918647548e-01 3.200885897040762762e-01 2.816871376684541572e-01 2.459879908948644223e-01 2.127269768826878515e-01 1.799686970063456015e-01 1.445965320865902348e-01 1.030827155907244747e-01 5.235393067561863734e-02 -9.472100593802348228e-03 -8.262122825983474195e-02 -1.654724746481247566e-01 -2.547141169062985822e-01
3.175690874368074512e-01 2.899783333297967225e-01 2.546232222688296076e-01 2.111543355765694574e-01 1.594725881351907182e-01 9.982701997009184314e-02 3.283726805263677967e-02 -4.055662934498272670e-02 -1.191824477927030251e-01 -2.016926825667965384e-01 -2.865673067032956656e-01 -3.720983026115342041e-01 -4.563755312239191619e-01 -5.373678861333301970e-01 -6.131202597294258538e-01 -6.819837984218306559e-01 -7.428222083162427936e-01 -7.951197554798250522e-01 -8.389497339463463099e-01 -8.748385819466094615e-01 -9.035615338671787455e-01 -9.259518011238347945e-01 -9.426979102657730980e-01 -9.541382362528467720e-01 -9.600195637242200375e-01 -9.591916931406947455e-01 -9.492907374070240767e-01 -9.264482795500225132e-01 -8.851565947178671179e-01 -8.184437921108692615e-01 -7.184568121245209493e-01 -5.774892364027892633e-01 -3.894344621684522334e-01 -1.513821167300915538e-01 1.349512389343129615e-01 4.623233287108615142e-01 8.179205323272699113e-01 1.184219895112279541e+00 1.540644051253846403e+00 1.865702459692255344e+00 2.139228950518228256e+00 2.344406357559134513e+00 2.469380641389706366e+00 2.508323479558960845e+00 2.461928963181108543e+00 2.337217196487385795e+00 2.146648276427308932e+00 1.906560404622063665e+00 1.635151157029429481e+00 1.350339654973914616e+00 1.067904845285994497e+00 8.002508872862988953e-01 5.558865470231220129e-01 3.395956977163992474e-01 1.530345181455077253e-01 -4.483526664921855254e-03 -1.352535268221472797e-01 -2.425337103022899843e-01 -3.300866321912540591e-01 -4.017804539994394575e-01 -4.612878272150369163e-01 -5.118193748017646483e-01 -5.558832358622270986e-01 -5.951573128176058658e-01 -6.304385605872508958e-01 -6.617211219009833112e-01 -6.884193508454126142e-01 -7.096837906151801656e-01 -7.247245250150659013e-01 -7.331053975526252708e-01 -7.348642451993074864e-01 -7.304898664417561749e-01 -7.207346576284331396e-01 -7.063447729162783961e-01 -6.878127504627501443e-01 -6.652327438302677587e-01 -6.382155595253228286e-01 -6.059761545070840860e-01 -5.674217931053737729e-01 -5.212721533925093187e-01
-3.961898426063265033e-01 -4.650991011073705717e-01 -5.356168106929447559e-01 -6.050231079469299278e-01 -6.704723908684717681e-01 -7.292792916890671329e-01 -7.792337119762807740e-01 -8.188607508875700436e-01 -8.476110093465840656e-01 -8.658828398360935985e-01 -8.749060143807941836e-01 -8.764605400333232987e-01 -8.725255850046234052e-01 -8.649185529899119373e-01 -8.550118857357852376e-01 -8.435971484270750054e-01 -8.308743383644556779e-01 -8.166006999959812829e-01 -8.002697728378773689e-01 -7.813334973477946699e-01 -7.593635257746957912e-01 -7.341466190291093818e-01 -7.057351424961406661e-01 -6.743964937329582909e-01 -6.404522106987649011e-01 -6.040370006626374355e-01 -5.647405949569739292e-01 -5.211900032107229519e-01 -4.706337048382442378e-01 -4.086399204657490403e-01 -3.290960620446887752e-01 -2.246402509845548678e-01 -8.762105969287573015e-02 8.845393188628873637e-02 3.071526292288991322e-01 5.674966134368907289e-01 8.628894665399937658e-01 1.180959583206699470e+00 1.504468104262334016e+00 1.813091288015532765e+00 2.085727628557370483e+00 2.302866488116323662e+00 2.448736310309195918e+00 2.512992335032254498e+00 2.491861851218348800e+00 2.388641552182099836e+00 2.213446407685268902e+00 1.982085723382827291e+00 1.714132531296889583e+00 1.430438204667130897e+00 1.150555702977882788e+00 8.905713345001077252e-01 6.616834215097114891e-01 4.697137753473819566e-01 3.154727235918719508e-01 1.957626854644425873e-01 1.046970697550595186e-01 3.507797015335401003e-02 -2.037132138000536177e-02 -6.810267235988390344e-02 -1.132098661650823845e-01 -1.592358908772981141e-01 -2.082156388691660254e-01 -2.608436841215864832e-01 -3.166841744747425635e-01 -3.744124018324270220e-01 -4.320759200029317126e-01 -4.873609547271715581e-01 -5.379293759399033092e-01 -5.817013827249749580e-01 -6.170573186378849329e-01 -6.429707349250313175e-01 -6.590312967764773155e-01 -6.654220124928366120e-01 -6.628443178971957783e-01 -6.524544892782856431e-01 -6.357359912707493121e-01 -6.143709536923990244e-01 -5.900716317750278606e-01 -5.644138214397228515e-01
-8.311779153622792515e-01 -9.038077281449656830e-01 -9.603131158285153068e-01 -1.001338796148145693e+00 -1.028187442020620512e+00 -1.042472035892934024e+00 -1.045943801223860214e+00 -1.040442746229270021e+00 -1.027887750287182378e+00 -1.010347181140064832e+00 -9.900502154299217761e-01 -9.693735832642247363e-01 -9.508497780671582023e-01 -9.369615442023034868e-01 -9.299392597157239981e-01 -9.314827095697171266e-01 -9.423830752955689727e-01 -9.622412430527975680e-01 -9.893565776199986228e-01 -1.020818984583281575e+00 -1.052966248109187486e+00 -1.081920573968735644e+00 -1.104218476645280056e+00 -1.117239269255551060e+00 -1.119288065021128320e+00 -1.109175087865473364e+00 -1.085640367764978187e+00 -1.046714071183100225e+00 -9.892391754845593077e-01 -9.089756259390109339e-01 -8.011334832508369974e-01 -6.613704402422355688e-01 -4.869311799039583999e-01 -2.777147389884525586e-01 -3.701303681442471433e-02 2.282082411551397960e-01 5.076401172966646946e-01 7.884068909712502737e-01 1.056227694891614499e+00 1.296844105674626046e+00 1.497509503053676250e+00 1.648323497749775379e+00 1.743223419957816489e+00 1.780480559509075800e+00 1.762550361790507614e+00 1.695237850596520879e+00 1.586385789712553063e+00 1.444427515512012539e+00 1.277078979889425314e+00 1.090704051082850290e+00 8.903992320929946525e-01 6.806754887201985627e-01 4.665286694628569819e-01 2.542848893973853053e-01 5.190250290290009810e-02 -1.314465376956470422e-01 -2.864111108225016467e-01 -4.047656565511881244e-01 -4.806301772271035500e-01 -5.112292922938680428e-01 -4.971926695845637623e-01 -4.422065527906520188e-01 -3.523577391359260513e-01 -2.353011237596906169e-01 -9.932842325404714345e-02 4.747277047715570825e-02 1.979618664440118692e-01 3.464966163868545279e-01 4.892695511645842599e-01 6.243940778328239682e-01 7.516955366457901411e-01 8.722709284528746831e-01 9.878672696012653631e-01 1.100141863552128729e+00 1.209900974434024334e+00 1.316463039589495621e+00 1.417295410891889373e+00 1.508049216481384791e+00 1.583105247548650452e+00 1.636360875707836504e+00
7.106261293280553559e-01 5.518498599234633595e-01 3.972534031616272165e-01 2.493334010567545000e-01 1.100895504822825277e-01 -1.888182847785997362e-02 -1.363541920365468618e-01 -2.414903791011254186e-01 -3.338920000554264633e-01 -4.136399248729834555e-01 -4.812868265872711770e-01 -5.378068463928808995e-01 -5.844919965782774396e-01 -6.228453830579100403e-01 -6.544367512112551077e-01 -6.807797119330141200e-01 -7.032111801134247608e-01 -7.228160913476888716e-01 -7.403800147869614712e-01 -7.563835651202138743e-01 -7.710238039925010334e-01 -7.842488100169492382e-01 -7.957588233740783279e-01 -8.049449317812513716e-01 -8.107715243027066032e-01 -8.115665846208088841e-01 -8.047413455237498736e-01 -7.864804001798838540e-01 -7.515133549572585725e-01 -6.930999926354056706e-01 -6.034105518523041889e-01 -4.744087808660810701e-01 -2.992543360527575858e-01 -7.403586628020690508e-02 2.005577348601606802e-01 5.180610032020916966e-01 8.659468720155850674e-01 1.226402970696417682e+00 1.578063894653539689e+00 1.898357303161427589e+00 2.166032698665196765e+00 2.363468553605970524e+00 2.478504615929106869e+00 2.505640276595148208e+00 2.446496298500757671e+00 2.309477129353866953e+00 2.108606366813546629e+00 1.861621064231613554e+00 1.587610060338149998e+00 1.304601730529493242e+00 1.027581381507436831e+00 7.673031685300950588e-01 5.300377280282111414e-01 3.181454154239869436e-01 1.311741137374272670e-01 -3.290856908036706580e-02 -1.766572620276971595e-01 -3.024345452256622657e-01 -4.121007316272266019e-01 -5.070108872304109893e-01 -5.881830279707908060e-01 -6.564998308993680309e-01 -7.128524606019405185e-01 -7.581860208255228883e-01 -7.934650855377400891e-01 -8.195628972034088022e-01 -8.371541552995359625e-01 -8.466513547285402508e-01 -8.481929513099941698e-01 -8.416758795127172732e-01 -8.268492891377723364e-01 -8.034267479613897978e-01 -7.711989218825947567e-01 -7.301159554533190876e-01 -6.803145961747203430e-01 -6.221066404613246892e-01 -5.559000884737056447e-01 -4.820865551811808203e-01 -4.009207410620369005e-01 -3.124317313536579266e-01
6.539642352034383821e-01 5.169353606672376644e-01 3.819630317140492171e-01 2.517637888731097395e-01 1.283014897322611869e-01 1.283673431345210003e-02 -9.396450918193961777e-02 -1.918974632388551205e-01 -2.810489170135013759e-01 -3.616442042198391160e-01 -4.339219139111972767e-01 -4.980687345632248131e-01 -5.542436935321323199e-01 -6.026121421040067094e-01 -6.434197097493472572e-01 -6.770209478738238307e-01 -7.038731889643877748e-01 -7.244935687169913319e-01 -7.394040425286294571e-01 -7.490992073361916193e-01 -7.540476774007283112e-01 -7.547153175919594226e-01 -7.515602475462653809e-01 -7.450039832463384304e-01 -7.352717935623221956e-01 -7.221369402963137007e-01 -7.045893136002243651e-01 -6.804384234297338185e-01 -6.459707341101661449e-01 -5.957455396910670276e-01 -5.226754116614805712e-01 -4.185488033459854873e-01 -2.750788499820384647e-01 -8.544803823411521726e-02 1.538297438929575045e-01 4.411356833357927276e-01 7.685655549288625821e-01 1.121713275730073844e+00 1.480650446727199698e+00 1.821955973379859151e+00 2.121418424359817312e+00 2.356911973756744327e+00 2.510955431957065720e+00 2.572640866785305125e+00 2.538749321199178954e+00 2.413971431536331647e+00 2.210193578696269423e+00 1.944922689319530607e+00 1.638989626425944479e+00 1.313878317643666804e+00 9.891412885436273728e-01 6.803851940429707090e-01 3.981839992871587519e-01 1.480234882610005354e-01 -6.890063520419822951e-02 -2.543488116857137715e-01 -4.115750351499473658e-01 -5.441144627563937464e-01 -6.549710464769391560e-01 -7.462595649107076623e-01 -8.192418609674155805e-01 -8.745854842394447104e-01 -9.127158465584730429e-01 -9.341303849441482399e-01 -9.396010576611053544e-01 -9.302826301509116158e-01 -9.077224160717707324e-01 -8.737721882827618192e-01 -8.304732036689023156e-01 -7.799203623753665493e-01 -7.241022239343271050e-01 -6.647801684816060375e-01 -6.033899063288202802e-01 -5.409932047957989321e-01 -4.782717895512209050e-01 -4.155038346881059219e-01 -3.525191384394147365e-01 -2.886366612265323095e-01 -2.226069235588058748e-01 -1.526187915712686194e-01
-1.761197940484396096e-01 -1.534657672440062348e-01 -1.460714689681180123e-01 -1.540292629299099270e-01 -1.763985872990327941e-01 -2.112434787954377280e-01 -2.558832077541805528e-01 -3.072638109716226973e-01 -3.623664218805167092e-01 -4.185029614803747466e-01 -4.734837729256297645e-01 -5.255904817976109200e-01 -5.735215170154924769e-01 -6.163177031836019060e-01 -6.533382104052184447e-01 -6.842461712982575994e-01 -7.090313929863227838e-01 -7.279631128837581455e-01 -7.414572976723404762e-01 -7.498890454597582078e-01 -7.533629267561163800e-01 -7.516175472821640113e-01 -7.440073490831474734e-01 -7.296193833695749920e-01 -7.075111143002910108e-01 -6.769338318176397751e-01 -6.373203554852585606e-01 -5.879874804594853455e-01 -5.275923008195653185e-01 -4.535106622022445633e-01 -3.614382677086065421e-01 -2.455004324884001166e-01 -9.896609035767056639e-02 8.436356391383022235e-02 3.085106238509156551e-01 5.736782270210893930e-01 8.749941528626755671e-01 1.201904768170248605e+00 1.538353808219235175e+00 1.863903171822383742e+00 2.155607896252175415e+00 2.390611179950025367e+00 2.549005900336455355e+00 2.616600680970107451e+00 2.586949902323124384e+00 2.462344987403822127e+00 2.253476095440323235e+00 1.977919284975832026e+00 1.657787832135067418e+00 1.316930698803614685e+00 9.781666435996508868e-01 6.608176224617892114e-01 3.789363314393910942e-01 1.403240980869054355e-01 -5.340228485354205773e-02 -2.058573380541162956e-01 -3.242425766225043859e-01 -4.173372432844010271e-01 -4.936879111776823481e-01 -5.603491964449743845e-01 -6.222189287592224671e-01 -6.819777019463009182e-01 -7.403460889971209546e-01 -7.964607172847600891e-01 -8.482246086531756157e-01 -8.925973811066427732e-01 -9.258000358706719446e-01 -9.437146455254143973e-01 -9.423304533897549629e-01 -9.182816548450334349e-01 -8.695388193678026401e-01 -7.959747516001366430e-01 -6.998710716707373658e-01 -5.860330901029096040e-01 -4.615847463019817076e-01 -3.353176130808737665e-01 -2.168060783660556157e-01 -1.153266895317288931e-01 -3.889129893929994114e-02 6.536664867998002657e-03
4.925718909854110428e-01 3.882129132161958873e-01 2.782477304692734243e-01 1.659847269992912877e-01 5.498161973271104008e-02 -5.132290255637528970e-02 -1.500299866752944633e-01 -2.391450945136649742e-01 -3.177758093763680680e-01 -3.861145970320290499e-01 -4.452200912047497572e-01 -4.966242476444499010e-01 -5.419683634892570323e-01 -5.826974569412767258e-01 -6.199195272638626797e-01 -6.543904138475381549e-01 -6.865771454761371295e-01 -7.167387355904222268e-01 -7.449954969467224020e-01 -7.713353711321804251e-01 -7.956003447744773860e-01 -8.174662740008005191e-01 -8.364389104360672178e-01 -8.518232611454278347e-01 -8.626593868100879137e-01 -8.675692618312316196e-01 -8.645280620228172896e-01 -8.505547633790401241e-01 -8.214129756164859630e-01 -7.714659084085269125e-01 -6.938347662608684852e-01 -5.809971456822020652e-01 -4.258789043797731044e-01 -2.233654464867183276e-01 2.807339659432594656e-02 3.249849836347057375e-01 6.581976364631618726e-01 1.013015531097657629e+00 1.370382951642557634e+00 1.708837009433613607e+00 2.006869860353308166e+00 2.245307395000685435e+00 2.409355857154535485e+00 2.490112033933469249e+00 2.485384246870075309e+00 2.399753042965441008e+00 2.243833025681427618e+00 2.032785603769795557e+00 1.784285556851112009e+00 1.516263468339605680e+00 1.244845893235411838e+00 9.828437229414476173e-01 7.390159335070121127e-01 5.181110472332262074e-01 3.215155437794882665e-01 1.482797186370562459e-01 -3.801410357150754576e-03 -1.372413025750693905e-01 -2.542370961132486840e-01 -3.563796636954498220e-01 -4.446781348598345951e-01 -5.197862755737350238e-01 -5.822777640556826562e-01 -6.328648166177290868e-01 -6.724953695010350563e-01 -7.023520638310198905e-01 -7.237814946882049627e-01 -7.382131494040478081e-01 -7.470854120763396056e-01 -7.517671317792953278e-01 -7.534655853288444449e-01 -7.530916165011032337e-01 -7.510913282334251706e-01 -7.473066611946929116e-01 -7.408772362220803487e-01 -7.302140535043142311e-01 -7.130526020194351000e-01 -6.865980596128357094e-01 -6.477177168718171174e-01 -5.932257449807469829e-01
6.272334077962213872e-01 4.982357377442123703e-01 3.699229501680817433e-01 2.432941768045851494e-01 1.191340983386253022e-01 -2.099895647869220571e-03 -1.203222682498542168e-01 -2.357098163727527340e-01 -3.483759733140526227e-01 -4.580758366412714389e-01 -5.639100207776601703e-01 -6.642345964760250077e-01 -7.567825070847126190e-01 -8.389298366053180578e-01 -9.080823427141639925e-01 -9.619714075802151543e-01 -9.989803980297504715e-01 -1.018310630788553661e+00 -1.020075025054696161e+00 -1.005327705105403258e+00 -9.761153065290295583e-01 -9.354035667841433810e-01 -8.869266708840678470e-01 -8.348533583723239948e-01 -7.832484844497110688e-01 -7.353499886091804383e-01 -6.927384416689050806e-01 -6.545487839856055645e-01 -6.169151139460210542e-01 -5.728368409448091336e-01 -5.125503415938683638e-01 -4.246629268492143061e-01 -2.978590746676528789e-01 -1.230720863506831603e-01 1.043293856583098617e-01 3.828497611329749195e-01 7.040608832163151032e-01 1.052944498674629914e+00 1.409335129399041042e+00 1.750094945412212999e+00 2.051649662862752077e+00 2.292529352778543750e+00 2.455637404039155758e+00 2.530106463896212521e+00 2.512549296683505240e+00 2.407394031207788387e+00 2.226221228055163870e+00 1.986004864404641301e+00 1.706614483553059891e+00 1.408133443004227825e+00 1.108512401809479631e+00 8.220755235291272722e-01 5.589341049997786914e-01 3.251432927929042149e-01 1.232972021127986262e-01 -4.665258331516927703e-02 -1.865200352575228648e-01 -2.990259525727929635e-01 -3.870638898623340318e-01 -4.531431331942979424e-01 -4.992061040392952176e-01 -5.268223981563517899e-01 -5.377035450566021169e-01 -5.342636560059438322e-01 -5.199539580476272294e-01 -4.992724512612741750e-01 -4.773603037217038492e-01 -4.594008346473704707e-01 -4.499415775666054662e-01 -4.524015524277535949e-01 -4.686772891679575337e-01 -4.989879008176553166e-01 -5.417411990025706725e-01 -5.935652119766792190e-01 -6.494176814069451131e-01 -7.028897150418129680e-01 -7.466903255914627557e-01 -7.732968203432272203e-01 -7.757065379234705516e-01 -7.482638275924216043e-01
4.718985600765301380e-01 3.980882740442094336e-01 3.134311390016497612e-01 2.253853940542861201e-01 1.412168675683564134e-01 6.724739128609923122e-02 8.286766551668460143e-03 -3.260459458330071392e-02 -5.413459388792504073e-02 -5.655116295197605558e-02 -4.145258896905211488e-02 -1.158670594828367477e-02 2.933781072845082633e-02 7.693354616946991575e-02 1.265358452008303047e-01 1.737603435371128102e-01 2.149584729405329131e-01 2.475584097797896010e-01 2.700676044070362547e-01 2.819734138865211959e-01 2.836060755941639533e-01 2.760066144185945314e-01 2.609451483434304109e-01 2.408659572368100077e-01 2.186734316627330921e-01 1.972986493707829525e-01 1.792182168436133871e-01 1.662538046223690780e-01 1.599394338610033994e-01 1.622682977367503054e-01 1.768554799204462014e-01 2.096144719995096106e-01 2.687045434769238517e-01 3.632583252405857666e-01 5.011719637080492840e-01 6.864802632843449715e-01 9.171653589848112187e-01 1.183844353295387508e+00 1.469910507973776204e+00 1.752895517100117484e+00 2.006645650873895015e+00 2.204192287426824493e+00 2.320760825365083324e+00 2.336877241664971017e+00 2.241347233619874757e+00 2.033721712517537306e+00 1.725582474649328679e+00 1.340226445438173819e+00 9.101128088079599721e-01 4.725319025355468328e-01 6.415284668072208929e-02 -2.843153906268839903e-01 -5.522485140458337494e-01 -7.311515157379064878e-01 -8.245415249940045710e-01 -8.460418091036282506e-01 -8.163465696112220948e-01 -7.597841599439422167e-01 -7.008354664925189326e-01 -6.610217879824311638e-01 -6.562820966999288741e-01 -6.952489668157438851e-01 -7.784827975795568511e-01 -8.990704582177351245e-01 -1.044351345192972680e+00 -1.198541243954369895e+00 -1.345456822597204116e+00 -1.470924844624629246e+00 -1.564356726759616123e+00 -1.619499594677738852e+00 -1.634409073307556248e+00 -1.611021840649654147e+00 -1.554335167823361008e+00 -1.471401272406327676e+00 -1.370112821328218100e+00 -1.257810808540598790e+00 -1.140138144580497004e+00 -1.020296755602552397e+00 -8.989073814356822734e-01 -7.745431358138171740e-01
-4.380752676554000025e-01 -3.597982733188525017e-01 -2.574708591808642644e-01 -1.386530622233993759e-01 -1.199447158771454851e-02 1.130608234132422230e-01 2.267152816785610037e-01 3.194052400904569544e-01 3.825056307503951758e-01 4.091728976537313267e-01 3.950667144689938848e-01 3.389465385083317850e-01 2.428718770843179831e-01 1.120289333688137545e-01 -4.592425397683294608e-02 -2.217848860020187607e-01 -4.059985274130292754e-01 -5.896685257012728165e-01 -7.653713665093681007e-01 -9.275692939196154008e-01 -1.072669991019684632e+00 -1.198863250536899905e+00 -1.305764629323351800e+00 -1.393960277896859168e+00 -1.464378683559990124e+00 -1.517591737349116565e+00 -1.553037505684867536e+00 -1.568388060109680238e+00 -1.559143690758326928e+00 -1.518727383180622947e+00 -1.439021921072558996e+00 -1.311384242072767048e+00 -1.128129323161549236e+00 -8.842760101490635405e-01 -5.794502971691768423e-01 -2.194657366016869449e-01 1.828111184541112988e-01 6.077108982821919358e-01 1.030202511993127956e+00 1.422569892447953732e+00 1.757703533344912250e+00 2.012490358398214330e+00 2.170707021518509805e+00 2.225162048020018268e+00 2.178718385363416221e+00 2.044144842634378900e+00 1.842634989918744859e+00 1.601065287561654005e+00 1.348337192995350486e+00 1.111289862779907267e+00 9.110419852366626881e-01 7.605407571957150115e-01 6.637753550628402444e-01 6.165286884215420704e-01 6.083887791215880636e-01 6.252785069371541438e-01 6.519846446187731459e-01 6.742230197975591643e-01 6.801502139758393017e-01 6.612400058116981727e-01 6.126554044152355827e-01 5.331770888445637180e-01 4.248053969172985722e-01 2.921663826531202823e-01 1.418070443226596145e-01 -1.849379961531400288e-02 -1.803854889320391786e-01 -3.355320533829542762e-01 -4.761964442575047918e-01 -5.958222804800576977e-01 -6.896079970559768624e-01 -7.549679944576260793e-01 -7.919362986442425312e-01 -8.032250951456106902e-01 -7.939794222254842326e-01 -7.711480004138746569e-01 -7.425679104263388508e-01 -7.158030457595265794e-01 -6.969966796495745687e-01 -6.898611164808616802e-01
3.555820585831520608e-01 2.783119560650655355e-01 1.995559129587754499e-01 1.207252951108650219e-01 4.304722637714510081e-02 -3.243019283105486733e-02 -1.048352609313167455e-01 -1.734938569366136774e-01 -2.379481290425474738e-01 -2.979726412852269912e-01 -3.535773602402589311e-01 -4.049716699819320698e-01 -4.525143958668796373e-01 -4.966333065920942036e-01 -5.377594608913192076e-01 -5.762641306485103421e-01 -6.124201813639552627e-01 -6.463758899955278636e-01 -6.781653119814121666e-01 -7.077243437505957857e-01 -7.349092681366315993e-01 -7.595306576216249717e-01 -7.813325972306609524e-01 -7.999563382637746578e-01 -8.148044493475833372e-01 -8.248388709683486253e-01 -8.282666178298995208e-01 -8.221747860545072228e-01 -8.021765935863972574e-01 -7.622155958758438654e-01 -6.946923846228375554e-01 -5.910809677235292492e-01 -4.431220440712610453e-01 -2.444927638228157618e-01 7.302503555924646714e-03 3.092856869445828050e-01 6.520518682645813913e-01 1.019875305118797648e+00 1.391964794233140568e+00 1.744664050494256102e+00 2.054172175000562817e+00 2.299314932119989052e+00 2.463915521559238986e+00 2.538513177130030662e+00 2.521274814198176450e+00 2.418025502404741456e+00 2.241376872074123838e+00 2.009009397713207523e+00 1.741292743095141038e+00 1.458604237133050541e+00 1.178828984141327529e+00 9.155185384772337454e-01 6.770353102004279533e-01 4.667409558658741076e-01 2.840330664677989669e-01 1.258051210879891357e-01 -1.204839946302909207e-02 -1.334564305383484917e-01 -2.414592380216704637e-01 -3.380022101232797449e-01 -4.240808159205100569e-01 -5.000855723368680117e-01 -5.661825208666149134e-01 -6.226114409890807222e-01 -6.698459806926412297e-01 -7.086136635248768689e-01 -7.398326380541114800e-01 -7.644925092985326298e-01 -7.835594730188824020e-01 -7.978999688684741409e-01 -8.082386273705817192e-01 -8.151420420832028446e-01 -8.190002546628716296e-01 -8.199967567512037592e-01 -8.180830793586001404e-01 -8.129159117162996218e-01 -8.038163020608145581e-01 -7.897438250130400794e-01 -7.692956656493851186e-01 -7.407446124973354751e-01
2.248494069757983327e-01 1.353439914246506448e-01 5.581515313179621907e-02 -1.641679781293973323e-02 -8.449473812366301018e-02 -1.514449646185304088e-01 -2.197052454924017517e-01 -2.907550223061488581e-01 -3.649620225238637272e-01 -4.415192079004257031e-01 -5.186437442602274128e-01 -5.939811184034382574e-01 -6.650656974111651687e-01 -7.298346063870236877e-01 -7.869477987031667787e-01 -8.358956739106505607e-01 -8.768882284064295485e-01 -9.106267239057173057e-01 -9.380152305232470900e-01 -9.599024960174921128e-01 -9.769415370488251371e-01 -9.894677646056500020e-01 -9.974571691574168897e-01 -1.000459627761525194e+00 -9.975739851137401804e-01 -9.873493347207425996e-01 -9.676338402330123545e-01 -9.353825021307559107e-01 -8.864386810312375742e-01 -8.155098524998393161e-01 -7.164245338828608700e-01 -5.828147217397220414e-01 -4.092786022195450402e-01 -1.928675965269138759e-01 6.552328717148940551e-02 3.601624405225197223e-01 6.802546296474024645e-01 1.010663776549697301e+00 1.333429097556696474e+00 1.629849002475431075e+00 1.882673040952453913e+00 2.078087442011353314e+00 2.207189022421750746e+00 2.266841393775985924e+00 2.259758823530861438e+00 2.193864051547510297e+00 2.080990230303444655e+00 1.935060719040505806e+00 1.770066232971793330e+00 1.598103041192713736e+00 1.427960559070797775e+00 1.264369672836797465e+00 1.108178697929715684e+00 9.572770408552864208e-01 8.080405181713139484e-01 6.568745619225417887e-01 5.014803700565094724e-01 3.415901163747142033e-01 1.790482738459658052e-01 1.741195155782360518e-02 -1.387479667846693299e-01 -2.845888166830859989e-01 -4.156464485510601992e-01 -5.283275787564056802e-01 -6.202748817521169800e-01 -6.905277925545246775e-01 -7.395533973945964679e-01 -7.691332526902778799e-01 -7.820690216002731399e-01 -7.817530681192255138e-01 -7.716895543766981724e-01 -7.549785001985517274e-01 -7.339358247328710005e-01 -7.097775111379127644e-01 -6.825132855682315425e-01 -6.510551261961603497e-01 -6.135241577555082815e-01 -5.676693975325532993e-01 -5.113435847762409781e-01 -4.429483132860395078e-01
-4.766146941245837931e-01 -4.551984669928785254e-01 -4.323621423770338534e-01 -4.091999663330055936e-01 -3.874944857782046670e-01 -3.695561641437871137e-01 -3.579425199570514526e-01 -3.551640783613674857e-01 -3.633878505053898533e-01 -3.841528413873483427e-01 -4.180790608256000906e-01 -4.645900228114891450e-01 -5.217086038959363181e-01 -5.860473236642963490e-01 -6.531034856089616980e-01 -7.178007488624573718e-01 -7.752216597536406573e-01 -8.213185178235417050e-01 -8.534581311288556016e-01 -8.706726498630091848e-01 -8.736102242460783707e-01 -8.642017150262371050e-01 -8.451376466738299564e-01 -8.192631851357008443e-01 -7.889251672388204462e-01 -7.553875152186882991e-01 -7.183149041534201418e-01 -6.754680299523789788e-01 -6.225935577932080189e-01 -5.536535721620214900e-01 -4.614279599105204910e-01 -3.385127363154133984e-01 -1.786255922964030129e-01 2.201338752240999605e-02 2.634729824148426824e-01 5.413246192570999593e-01 8.464855952752888824e-01 1.165746702632829868e+00 1.482840413989011008e+00 1.779966668387576112e+00 2.039548866922025194e+00 2.246011541599880257e+00 2.387392012298169330e+00 2.456542715006210909e+00 2.451750415927444582e+00 2.376680793985259221e+00 2.239646401139768983e+00 2.052377331291587392e+00 1.828523008383327042e+00 1.582109979463993898e+00 1.326188318540303834e+00 1.071835605191074015e+00 8.275852092013890049e-01 5.993177593177093643e-01 3.905486545697496314e-01 2.029876893484888201e-01 3.716981390223098036e-02 -1.070195687990312672e-01 -2.300391268754431728e-01 -3.326140505813826032e-01 -4.157794920912963876e-01 -4.809966463932439651e-01 -5.302130837327625468e-01 -5.658246220798741621e-01 -5.905767943208805049e-01 -6.074037517460465496e-01 -6.192400352470086577e-01 -6.287571400997457038e-01 -6.380684990363285625e-01 -6.484411825916258643e-01 -6.600981747407552724e-01 -6.721978331048462652e-01 -6.830473355908202038e-01 -6.905399897315129820e-01 -6.926731521516039658e-01 -6.880308843649678430e-01 -6.760500923874956936e-01 -6.570753951207567445e-01 -6.321982254663159884e-01 -6.029861889927777829e-01
-2.719172370277624928e-01 -3.411544749019433387e-01 -4.313106769525210105e-01 -5.381955251685491826e-01 -6.557471615475134463e-01 -7.767925341013177665e-01 -8.938799201381113502e-01 -1.000113760848460265e+00 -1.089925138731893783e+00 -1.159607692414419411e+00 -1.207465854396625460e+00 -1.233504682734332558e+00 -1.238814531542849373e+00 -1.224860876815146105e+00 -1.193009415928304895e+00 -1.144456157004198005e+00 -1.080550320169529011e+00 -1.003346885561469115e+00 -9.160265285350144282e-01 -8.229833149283590776e-01 -7.296462213358257953e-01 -6.419279561906607867e-01 -5.655939607054538687e-01 -5.055875052050553542e-01 -4.653456915593243148e-01 -4.461889148526178572e-01 -4.466481082377382061e-01 -4.618838925384374794e-01 -4.833638215346911515e-01 -4.990193716298578219e-01 -4.940151008368900420e-01 -4.523666600730519849e-01 -3.590911051185464165e-01 -2.027291402306561630e-01 2.228160824862470898e-02 3.139429941186763773e-01 6.619553220786514869e-01 1.048116654454753771e+00 1.447815653311208983e+00 1.832295468499811397e+00 2.171504218060074987e+00 2.437237489664555223e+00 2.606288634046120212e+00 2.663321046386919910e+00 2.603014945685660830e+00 2.431165174954747155e+00 2.164267710013766166e+00 1.827618190209461035e+00 1.452092922283968024e+00 1.070210312427916532e+00 7.121877118599430068e-01 4.026781034004748294e-01 1.586162529725821391e-01 -1.158636049483927413e-02 -1.077827505988817047e-01 -1.369787939137165345e-01 -1.116974268245085611e-01 -4.815023081971885749e-02 3.575118197588130625e-02 1.223051984085655741e-01 1.958081623486258582e-01 2.440575013549881600e-01 2.593933321907566092e-01 2.390551085832995915e-01 1.849744550338041638e-01 1.029580938112783367e-01 1.578286204856683191e-03 -1.090409957170144911e-01 -2.184173949803704662e-01 -3.166526353388383619e-01 -3.952647047523953905e-01 -4.479315763612581880e-01 -4.710884439526605849e-01 -4.643661954208792020e-01 -4.306089551127677550e-01 -3.754556105451589132e-01 -3.064141108946060177e-01 -2.316305286933242058e-01 -1.586912628622179355e-01 -9.366361580968687872e-02
-1.542841687460580591e+00 -1.479438536955023142e+00 -1.403500916158896938e+00 -1.316541851639067895e+00 -1.220854983461675314e+00 -1.119019187089246969e+00 -1.013353802511216983e+00 -9.054891656633966557e-01 -7.961959879472459978e-01 -6.854771037730726935e-01 -5.729430909498942626e-01 -4.582570935677413027e-01 -3.414451212879179853e-01 -2.230390164604055814e-01 -1.039879831366031515e-01 1.442783315040720507e-02 1.305773462196695711e-01 2.422451012748608745e-01 3.463075640042019843e-01 4.385868431616408714e-01 5.142451976752099307e-01 5.686706272427970443e-01 5.986797754370245528e-01 6.036671247351949043e-01 5.860162066640095535e-01 5.508075721242955414e-01 5.048942711332354838e-01 4.558776620851648920e-01 4.113777448759756150e-01 3.788871561446114922e-01 3.657754908161812701e-01 3.792639655874080473e-01 4.259570228616257892e-01 5.107492963205295666e-01 6.356105518368739826e-01 7.985462786055034234e-01 9.931229381465594974e-01 1.208607733443491039e+00 1.430734479070678411e+00 1.642738423236163259e+00 1.826704880082015592e+00 1.965058725152812658e+00 2.042198487987690658e+00 2.046244148028170340e+00 1.970593661543484254e+00 1.815010010879786861e+00 1.586033859273716651e+00 1.296503067887324834e+00 9.642797656013869512e-01 6.103145276388626250e-01 2.562629580595762735e-01 -7.798087769561415361e-02 -3.764874995391868651e-01 -6.289337350657181469e-01 -8.312092603800808055e-01 -9.850675527795503816e-01 -1.096824811037229841e+00 -1.175371193892740918e+00 -1.230144043611346882e+00 -1.269259332217332448e+00 -1.298136311256687270e+00 -1.318860455096439566e+00 -1.330193771430576932e+00 -1.328209867387640575e+00 -1.307556941462626243e+00 -1.262887047833616938e+00 -1.190302798665532791e+00 -1.088382231719688287e+00 -9.585732294156708022e-01 -8.048334521503585082e-01 -6.328305633448454426e-01 -4.489490247759494457e-01 -2.595462000031726335e-01 -7.048833719782962581e-02 1.131562073923970263e-01 2.872714824621135921e-01 4.490789799145620265e-01 5.974236612454271178e-01 7.329769848831684254e-01 8.579284521355921012e-01
3.389177324189043272e-01 2.128840293914992243e-01 9.016168398346091628e-02 -2.665941243624839543e-02 -1.353223407661401922e-01 -2.340238620784623469e-01 -3.215043462868308888e-01 -3.971086879715652329e-01 -4.608100451708494472e-01 -5.131636974722277866e-01 -5.552276943596451408e-01 -5.884225009340944279e-01 -6.143511309640998785e-01 -6.346322182886110497e-01 -6.507487504325791816e-01 -6.639454887049770493e-01 -6.751728901789824100e-01 -6.850931842228767943e-01 -6.941088897934608593e-01 -7.024147108794142058e-01 -7.100276907179858821e-01 -7.168041676242481453e-01 -7.224259151400892476e-01 -7.263261556309669187e-01 -7.275790291197804516e-01 -7.247040404234629252e-01 -7.153960315818461702e-01 -6.962012668146223549e-01 -6.621976206203364912e-01 -6.068513585695474166e-01 -5.222095240955056950e-01 -3.996285547811392891e-01 -2.310916954213190766e-01 -1.103313766870685393e-02 2.617075776361819095e-01 5.822575985151682287e-01 9.389118601807764364e-01 1.313519873035862595e+00 1.683058054996373620e+00 2.022144815860376532e+00 2.306002541682852236e+00 2.513360928136636474e+00 2.628876286748937030e+00 2.644825392261593411e+00 2.561923116435223857e+00 2.389198103239002169e+00 2.142903628298477248e+00 1.844502235114028332e+00 1.517944470851393612e+00 1.186643622371605256e+00 8.706940567210532667e-01 5.848637574629558245e-01 3.377077040196281299e-01 1.318638164836009596e-01 -3.473853724380150665e-02 -1.671864816629272943e-01 -2.718889425314698904e-01 -3.552115344937818997e-01 -4.226224281736885580e-01 -4.783280630378995979e-01 -5.252681975629160949e-01 -5.653303622415385421e-01 -5.996216248906750534e-01 -6.287453814534789132e-01 -6.530011060718458049e-01 -6.725318458477527184e-01 -6.874031513932606918e-01 -6.976676530851270153e-01 -7.033948990021997583e-01 -7.046866022202258328e-01 -7.016948547154537863e-01 -6.945996053072795995e-01 -6.835807072684666474e-01 -6.687589356278844654e-01 -6.501356600308556555e-01 -6.275263168008312631e-01 -6.005403910692134195e-01 -5.685515991159848515e-01 -5.307092909557712401e-01 -4.859626748906412663e-01
-7.536321819914941489e-02 -7.665601107648085943e-02 -8.944811189998327916e-02 -1.136578398891046476e-01 -1.486401076767931151e-01 -1.932687909487170175e-01 -2.460300585843388510e-01 -3.051366062783952837e-01 -3.686395705549659896e-01 -4.345339603931268613e-01 -5.008623182989372369e-01 -5.658150217377274638e-01 -6.278023442347849814e-01 -6.855137285460181085e-01 -7.379410984301016940e-01 -7.843897355536760818e-01 -8.244742719458489910e-01 -8.581124836478690732e-01 -8.854941955881975302e-01 -9.070448599565563708e-01 -9.233442532904829747e-01 -9.350210255063343689e-01 -9.425937156808106288e-01 -9.462791533490436668e-01 -9.457501167835891120e-01 -9.398785602879266010e-01 -9.264593082002979818e-01 -9.019737914336150020e-01 -8.614622253661227136e-01 -7.985768983263643594e-01 -7.059508947871629969e-01 -5.759515820762608485e-01 -4.018482061982981413e-01 -1.792931962873880458e-01 9.210364280243421575e-02 4.075077805209238457e-01 7.562081016134112321e-01 1.121932629446145802e+00 1.484148147602961432e+00 1.820174990884426691e+00 2.107761342833352813e+00 2.327669397091724157e+00 2.465841809002352392e+00 2.514916389517404038e+00 2.474933385154746368e+00 2.353203123438742050e+00 2.163392907798989295e+00 1.923880023026807606e+00 1.655567858000557724e+00 1.379416648900676057e+00 1.114063597384001847e+00 8.738889648730826520e-01 6.679003015133161414e-01 4.995181680500765942e-01 3.672348145599541036e-01 2.658672756804466575e-01 1.880830381602850154e-01 1.258451395410203622e-01 7.159722158760556399e-02 1.904942817109457620e-02 -3.638116292665802970e-02 -9.740525953251903679e-02 -1.649263497606328344e-01 -2.382418348166708277e-01 -3.153796489427995731e-01 -3.935157426282198112e-01 -4.694510242344202555e-01 -5.400487477993407559e-01 -6.026434346666270647e-01 -6.552881227612814552e-01 -6.968985498750870367e-01 -7.272493011038015931e-01 -7.468579567780199158e-01 -7.567915635826409915e-01 -7.584563416406674419e-01 -7.533681040044123423e-01 -7.429903208387067526e-01 -7.286420253832955884e-01 -7.114689651570891282e-01 -6.924944097091629835e-01
3.285699433988852336e-01 2.253698716733262275e-01 1.263604797666877388e-01 3.154811963156333582e-02 -5.945088607920857166e-02 -1.470876841797459089e-01 -2.315985615941441034e-01 -3.128316802977594291e-01 -3.902134375083168849e-01 -4.627888325275857917e-01 -5.294116397778396710e-01 -5.889599185133753689e-01 -6.405881531235509962e-01 -6.839173035039081139e-01 -7.191350803493486987e-01 -7.469625504162514806e-01 -7.685110406507316139e-01 -7.850695977289605665e-01 -7.978405055927225709e-01 -8.077648337883968077e-01 -8.153864924855650509e-01 -8.208463825678795622e-01 -8.239019612463173159e-01 -8.239896122858778593e-01 -8.202377739295250159e-01 -8.113513782646896155e-01 -7.953764168010901692e-01 -7.693687947818066419e-01 -7.290399655722858974e-01 -6.685272672614676059e-01 -5.804821560241509859e-01 -4.566601016905714738e-01 -2.891158012064340421e-01 -7.189815061977937460e-02 1.970160170909499020e-01 5.139765720865654419e-01 8.686567707742712807e-01 1.244185616056380450e+00 1.618494258738758518e+00 1.966675543420316696e+00 2.263870838100551897e+00 2.488145163696398043e+00 2.622895088426369092e+00 2.658562344846323366e+00 2.593572175795416879e+00 2.434477666684862207e+00 2.195254070415655789e+00 1.895720956508234023e+00 1.559175038720003403e+00 1.209515239644572526e+00 8.683780793356105088e-01 5.528784954974839128e-01 2.743916858540308978e-01 3.850984004456269733e-02 -1.540118467779162392e-01 -3.058158581224834638e-01 -4.214257480757231944e-01 -5.060617708018255723e-01 -5.649339535836718218e-01 -6.029091647896293038e-01 -6.244215553560191756e-01 -6.335013142717766943e-01 -6.337709099123736145e-01 -6.283990252156724798e-01 -6.200134259583134355e-01 -6.105978302634952337e-01 -6.014391200672685178e-01 -5.930828902031840544e-01 -5.853366364843000103e-01 -5.773565132878279993e-01 -5.677816833993939438e-01 -5.549032780837475087e-01 -5.368552550890243191e-01 -5.117812167969221226e-01 -4.780236043428710002e-01 -4.342528471909155585e-01 -3.795907712554886237e-01 -3.137461847030512119e-01 -2.371113102947748907e-01 -1.507622015108227576e-01
5.294630283282303340e-01 3.427232754656440172e-01 1.685321244716642408e-01 9.263980904112898915e-03 -1.341492724853655671e-01 -2.622477134616062466e-01 -3.768752083441616607e-01 -4.809160391529713752e-01 -5.777623284811478355e-01 -6.707577653002669837e-01 -7.624447594684801155e-01 -8.539961701305197606e-01 -9.448870861433577018e-01 -1.032968511158864233e+00 -1.114785378257480364e+00 -1.186121656367399968e+00 -1.242575279971383617e+00 -1.279968203657795955e+00 -1.294818482090152711e+00 -1.284719721004943693e+00 -1.248860273281775735e+00 -1.188483117682599399e+00 -1.107159301515781236e+00 -1.010418356567766907e+00 -9.050125248925334764e-01 -7.975704045296213573e-01 -6.932312832548698234e-01 -5.945352227997696692e-01 -5.007980096020807625e-01 -4.080741566654089714e-01 -3.096746706988012243e-01 -1.971172771622164144e-01 -6.143440031140929430e-02 1.051279428712335179e-01 3.074030988643422502e-01 5.456359916776786223e-01 8.144994785637814649e-01 1.102968647490195631e+00 1.395250785152185813e+00 1.672624322098302141e+00 1.915804748985395101e+00 2.107438484300143688e+00 2.234251728678665838e+00 2.288541748613308169e+00 2.268838901244469852e+00 2.179765947836930895e+00 2.031018951990659627e+00 1.835690329385500474e+00 1.608336194832042265e+00 1.362969054292483717e+00 1.111540135824229392e+00 8.630003138591422207e-01 6.231891480837709052e-01 3.953610690774890246e-01 1.811719997475175481e-01 -1.826800303684816482e-02 -2.015467739531319469e-01 -3.663920733808662678e-01 -5.097585187450862643e-01 -6.282163050344429234e-01 -7.186899921053031548e-01 -7.793143168070583160e-01 -8.101324357682736510e-01 -8.133809479048442759e-01 -7.932770607623066406e-01 -7.553178003946705577e-01 -7.051032782353708894e-01 -6.472222802064925284e-01 -5.842392616111294901e-01 -5.163584709578129539e-01 -4.416583011308153894e-01 -3.567246284246235466e-01 -2.576680604768961658e-01 -1.411271030511319080e-01 -5.160767333119366425e-03 1.502099719503887931e-01 3.227236145716474436e-01 5.079713180582735577e-01 6.997607078134735481e-01 8.908419087278670601e-01
3.531237620704334446e-01 5.166182572720422472e-01 6.427544589969999000e-01 7.225933746947700298e-01 7.503146762954462368e-01 7.241962367255085908e-01 6.473612394962655614e-01 5.280271806347850427e-01 3.788851601581303408e-01 2.155183363246050143e-01 5.428726020008346059e-02 -9.006248525264062832e-02 -2.064211790508754807e-01 -2.886547018505992157e-01 -3.361387213768111115e-01 -3.534455491947400829e-01 -3.493445416076176313e-01 -3.352502991891914697e-01 -3.235096402542034233e-01 -3.254971327027279537e-01 -3.501043793243486246e-01 -4.025435322908846314e-01 -4.837540933958115463e-01 -5.904121716214399962e-01 -7.153231551992953463e-01 -8.482278170279379248e-01 -9.767720816612354140e-01 -1.087458152590814242e+00 -1.166355928192964742e+00 -1.199971947597896049e+00 -1.175936236307124627e+00 -1.083997092917281746e+00 -9.173628830272458901e-01 -6.742263176263270097e-01 -3.592357715588302969e-01 1.555189093292683525e-02 4.309881658390565251e-01 8.621335025456903223e-01 1.280655765862918738e+00 1.657932227134024439e+00 1.967921105819224969e+00 2.189804435027347118e+00 2.309981100003846599e+00 2.323372775553761205e+00 2.233877693412913423e+00 2.053828795014874142e+00 1.802055969706271910e+00 1.500831176052901617e+00 1.172254713129194270e+00 8.350083405468496922e-01 5.024208884149206078e-01 1.822328124895829793e-01 -1.221049053483665714e-01 -4.093333730820304939e-01 -6.782574591894670046e-01 -9.263442900597582685e-01 -1.148979730952228717e+00 -1.339428970934333218e+00 -1.489362320599468825e+00 -1.589744506105439159e+00 -1.632270942388962531e+00 -1.611166953127888712e+00 -1.524939493737129448e+00 -1.377642118236307889e+00 -1.179181306655056272e+00 -9.441962485807978700e-01 -6.901432212508931130e-01 -4.347645539592257524e-01 -1.938280055620052178e-01 2.015650328777892492e-02 1.985089804934472846e-01 3.360322947637253144e-01 4.302671129166772412e-01 4.807248777719191901e-01 4.881101330958638185e-01 4.536860246590062040e-01 3.787219540920512273e-01 2.640909809437513300e-01 1.100837548592230875e-01 -8.321970665061055594e-02
-5.105463215554689738e-01 -5.088722960400333672e-01 -5.101125747099318763e-01 -5.151913840027616542e-01 -5.246780506620417617e-01 -5.386907122073917309e-01 -5.568620811349835886e-01 -5.783895495571896861e-01 -6.021781741510234820e-01 -6.270223666229742809e-01 -6.517843017733512267e-01 -6.755264195524883775e-01 -6.975578874626708892e-01 -7.174137588563571644e-01 -7.347830164673211373e-01 -7.494381153211022717e-01 -7.611854921216877345e-01 -7.698519458059567278e-01 -7.752968462772760194e-01 -7.774491358952384523e-01 -7.763244217427744953e-01 -7.720649865144399993e-01 -7.648974211288136482e-01 -7.550093526906912489e-01 -7.423797706469456026e-01 -7.264458714456506483e-01 -7.057119863461319698e-01 -6.772684373022090920e-01 -6.363695328129845841e-01 -5.762481264837076012e-01 -4.884156901173712928e-01 -3.635487743833633045e-01 -1.931129125988240713e-01 2.853845885318234687e-02 3.020937622084898244e-01 6.217354550730498364e-01 9.747220089444433855e-01 1.342247218961893696e+00 1.701453384887487097e+00 2.028119068276140524e+00 2.299447726053180929e+00 2.496512240205966737e+00 2.606112540527779409e+00 2.622007171804551007e+00 2.545486605141155767e+00 2.385213075138803873e+00 2.156215631716780656e+00 1.878006979447149005e+00 1.572019649660115759e+00 1.258832864647517091e+00 9.557854523887953091e-01 6.754760276054856405e-01 4.253948542146043788e-01 2.085451106005881683e-01 2.469314915109235495e-02 -1.283147437094563359e-01 -2.534648014396921889e-01 -3.538925108535693198e-01 -4.326202111635034653e-01 -4.924766654537975352e-01 -5.360991459061595910e-01 -5.658905065985767591e-01 -5.839086979381865605e-01 -5.917825459385476217e-01 -5.907393445547183264e-01 -5.816727612597515362e-01 -5.653182735561570471e-01 -5.424650535596041712e-01 -5.140665054110397092e-01 -4.812924131337937284e-01 -4.454731540581118310e-01 -4.079953486700632070e-01 -3.702031485934772492e-01 -3.333136080729092732e-01 -2.983607050750232137e-01 -2.661572337283759637e-01 -2.372775970883208296e-01 -2.120396420683936523e-01 -1.905287391019231391e-01 -1.726773641839450812e-01
-3.442283400811770866e-01 -3.538065422570697560e-01 -3.595080644503143574e-01 -3.616025604125303605e-01 -3.605124395331459342e-01 -3.568393103307145320e-01 -3.513060038546134689e-01 -3.447169320942040649e-01 -3.379196170094657115e-01 -3.318230579590164542e-01 -3.274776658769149584e-01 -3.261395992058622184e-01 -3.292724260541173287e-01 -3.383930888556253014e-01 -3.547538869648775295e-01 -3.789601136361566147e-01 -4.106981333284868696e-01 -4.485914167265074304e-01 -4.904177730997199003e-01 -5.334689428265004807e-01 -5.749774219123879870e-01 -6.124104411963865457e-01 -6.434808675806206191e-01 -6.659335557067536104e-01 -6.772709514200998537e-01 -6.745680293464645372e-01 -6.545014313378094695e-01 -6.135722729934347530e-01 -5.483122199193581903e-01 -4.554908462586204076e-01 -3.322224939171257163e-01 -1.761039048366620507e-01 1.433632661887944588e-02 2.389047780486381056e-01 4.948276867601339446e-01 7.759888133599701643e-01 1.072642225137459437e+00 1.371847051316010813e+00 1.658615945948768822e+00 1.917440751469010607e+00 2.133916033368413512e+00 2.296064713084478015e+00 2.395376319807087651e+00 2.427387098734288262e+00 2.391920401231379500e+00 2.292913275975533960e+00 2.137895149925422178e+00 1.936980579093101840e+00 1.701622013924984911e+00 1.443294413216219541e+00 1.172350913438181319e+00 8.973617054435985008e-01 6.249185096419433982e-01 3.599463572298404190e-01 1.062773016834060308e-01 -1.326981662218388869e-01 -3.535159626831639867e-01 -5.523810641269030208e-01 -7.252727334087015754e-01 -8.683492714332221585e-01 -9.785734568306889702e-01 -1.054334919561281225e+00 -1.095876723616325155e+00 -1.105396775585949065e+00 -1.086773152872452686e+00 -1.044995299444529069e+00 -9.855114839931228277e-01 -9.137173611076727653e-01 -8.347004105541957486e-01 -7.532299661920893730e-01 -6.738696569843476425e-01 -6.010824809898922538e-01 -5.391377209894924194e-01 -4.918618857444960191e-01 -4.622523454892595307e-01 -4.521842452786047351e-01 -4.621923732144841979e-01 -4.913838984342659422e-01 -5.374583091725382289e-01 -5.967983495444931785e-01
-2.416962331551631149e-01 -2.656000680567214833e-01 -2.943338469609443342e-01 -3.270170505273621853e-01 -3.627442866157049028e-01 -4.006449878586931246e-01 -4.399451154758748928e-01 -4.800229371595983729e-01 -5.204386911399916382e-01 -5.609548478583509246e-01 -6.015259712242967405e-01 -6.422555197915614800e-01 -6.833392974566723232e-01 -7.249956401115218441e-01 -7.673869761122794619e-01 -8.105534185526128699e-01 -8.543654457568129468e-01 -8.984898476695081238e-01 -9.423789436438575473e-01 -9.852740834159300354e-01 -1.026219004601296891e+00 -1.064082790760916497e+00 -1.097551297829273409e+00 -1.125066475897497753e+00 -1.144683660581520046e+00 -1.153839977786483395e+00 -1.149064796337214034e+00 -1.125742400157891732e+00 -1.078070267212979161e+00 -9.993595995643581587e-01 -8.827895533354453983e-01 -7.225737798159712622e-01 -5.154283184353837255e-01 -2.619668541805160178e-01 3.229411782420318899e-02 3.566691919580761705e-01 6.959435032798781950e-01 1.031853757847220665e+00 1.345170959088721752e+00 1.618015402672978054e+00 1.836011340319860352e+00 1.989944361196744671e+00 2.076749136378718052e+00 2.099659872923740789e+00 2.067510041511121166e+00 1.993263831625393445e+00 1.891920656390482458e+00 1.778158315638112885e+00 1.664101041169393058e+00 1.557657353161049585e+00 1.461750561783621505e+00 1.374592930190908335e+00 1.290848754863432646e+00 1.203388444303022720e+00 1.105210349522979696e+00 9.910745463391669174e-01 8.586293792424174454e-01 7.088068529050937094e-01 5.455607416074736982e-01 3.750997740861840013e-01 2.048290289227549799e-01 4.221138749816435998e-02 -1.062188070467982026e-01 -2.355750457055460212e-01 -3.430284235559626360e-01 -4.278420030018081355e-01 -4.911757493160382460e-01 -5.356397214352839331e-01 -5.647198433319936539e-01 -5.821936022497228302e-01 -5.915786182449737085e-01 -5.957345305600135754e-01 -5.966322311573118986e-01 -5.953050746364977330e-01 -5.919418553624933299e-01 -5.860839990141462064e-01 -5.768522382445228081e-01 -5.631814944097378595e-01 -5.440653524347507375e-01 -5.187550595031160672e-01
1.058423916287786426e+00 9.767323711640133466e-01 8.645478460191817760e-01 7.238481783156514027e-01 5.589190891847543030e-01 3.760547969607346275e-01 1.830346848210227806e-01 -1.168816424232406101e-02 -1.998725212326830092e-01 -3.743531083471343668e-01 -5.297888463876369025e-01 -6.630459694905623813e-01 -7.732801985640930242e-01 -8.616280966980766065e-01 -9.306648531012247094e-01 -9.837763954661585819e-01 -1.024637633512334389e+00 -1.056766152304397188e+00 -1.083301037795563859e+00 -1.106816160762005952e+00 -1.129221511769053610e+00 -1.151591182603558083e+00 -1.174022836813672255e+00 -1.195594709877952688e+00 -1.214236275847364599e+00 -1.226768097047768791e+00 -1.228850678489719295e+00 -1.214998225578586943e+00 -1.178663643106474090e+00 -1.112570411546737414e+00 -1.009280924825706638e+00 -8.622435554214693543e-01 -6.670969913936557472e-01 -4.230120932378749754e-01 -1.338457334436238266e-01 1.913239465233085024e-01 5.384562207725243077e-01 8.896681851966534715e-01 1.225087640705146974e+00 1.525101848777816516e+00 1.772635173457875135e+00 1.955106559544740996e+00 2.065768281752666358e+00 2.104279771755306339e+00 2.076391753118007166e+00 1.992910294367873814e+00 1.867970988314878289e+00 1.716968874292203795e+00 1.554431106031304077e+00 1.392258143862654896e+00 1.238536923922374688e+00 1.097137308800055999e+00 9.680443777363829660e-01 8.483373473530478881e-01 7.334186741108021934e-01 6.183916590417642967e-01 4.992709204447332572e-01 3.737730599899140582e-01 2.417572453220101225e-01 1.051017300991832631e-01 -3.276412425748785606e-02 -1.675545332901707263e-01 -2.948200317549282690e-01 -4.105565044963396804e-01 -5.114826579360588488e-01 -5.951618904642365093e-01 -6.599934576854544765e-01 -7.051294966054852953e-01 -7.304599371639106664e-01 -7.366227042049282581e-01 -7.249891260215169941e-01 -6.975987420559647267e-01 -6.569770441993385557e-01 -6.058837003235313379e-01 -5.470391228058316679e-01 -4.829090087027522182e-01 -4.156032705599759236e-01 -3.468741574684300888e-01 -2.782946445289893878e-01 -2.113587546136318496e-01
-6.122632237544261002e-01 -6.354695126960974161e-01 -6.649516245053492813e-01 -6.999764123899686608e-01 -7.391425460742919729e-01 -7.805815484715259434e-01 -8.222079840859044531e-01 -8.619683304333330964e-01 -8.980221591726649244e-01 -9.288420019105041447e-01 -9.532755194623939721e-01 -9.705654844665743131e-01 -9.803755831859536363e-01 -9.827921827443483194e-01 -9.782732828585237739e-01 -9.675659312204865081e-01 -9.515881945486770466e-01 -9.313283874739389789e-01 -9.078074018113342358e-01 -8.820884581608342545e-01 -8.553258748118072186e-01 -8.287720192735094082e-01 -8.037001275796206157e-01 -7.811972731077628795e-01 -7.618856904300025379e-01 -7.455737558268981102e-01 -7.308977101075243565e-01 -7.149714577223000855e-01 -6.930839183369003065e-01 -6.585259517873601753e-01 -6.026755269202315191e-01 -5.155652782815063340e-01 -3.870412508901461823e-01 -2.085736840862771613e-01 2.462387186682056181e-02 3.116075200197920836e-01 6.444318636800955291e-01 1.008068642620611799e+00 1.381644685428958130e+00 1.740741474582935266e+00 2.060251468180924750e+00 2.317236773420762841e+00 2.493347124759507150e+00 2.576657424117331896e+00 2.562810532865265944e+00 2.455464745190885534e+00 2.265932823394193996e+00 2.011915788692746787e+00 1.715319175732378021e+00 1.399439639188528650e+00 1.086052592927847948e+00 7.929771381575770883e-01 5.326563893355252821e-01 3.118861434585968873e-01 1.325609279182250466e-01 -6.990498830445158324e-03 -1.105681977161542401e-01 -1.829070155294777178e-01 -2.288988814463036592e-01 -2.532043853088284391e-01 -2.601363278134389834e-01 -2.536424825374494763e-01 -2.373076427008296851e-01 -2.143557146691167925e-01 -1.876570996381479450e-01 -1.597657950917353020e-01 -1.329392725820455201e-01 -1.091594075607311143e-01 -9.006760747588751781e-02 -7.681488888912491042e-02 -6.988855597684791310e-02 -6.899305746605498280e-02 -7.305731087928399314e-02 -8.039743325523093787e-02 -8.901034451517206292e-02 -9.689279562250910360e-02 -1.023798655010331182e-01 -1.043629559508334886e-01 -1.024322043096916879e-01 -9.692171568415076932e-02
-1.433904779171498944e+00 -1.349524783684435514e+00 -1.278693330075876489e+00 -1.216909715117272972e+00 -1.159506680316801042e+00 -1.102929067077741854e+00 -1.045436188656826193e+00 -9.872004560715070820e-01 -9.299310419881809953e-01 -8.763579923354676282e-01 -8.294908504894582535e-01 -7.920489896971472099e-01 -7.660260457865633033e-01 -7.522017358145249855e-01 -7.499448159265708069e-01 -7.570266094616575625e-01 -7.696584718841892325e-01 -7.828895161155753346e-01 -7.912581606051084515e-01 -7.896386022974459795e-01 -7.741799874624936129e-01 -7.429825267058323135e-01 -6.961759333652409731e-01 -6.355288753885685038e-01 -5.634821442157583737e-01 -4.819992932697381161e-01 -3.918319645808014950e-01 -2.921169085995716230e-01 -1.807949282761320275e-01 -5.535108371739049654e-02 8.631970263008424682e-02 2.451791548921442576e-01 4.206660409907637121e-01 6.107285655458479789e-01 8.119810860178285905e-01 1.019873164935811038e+00 1.228996329968525369e+00 1.433148941826286382e+00 1.625552053215311377e+00 1.798997643875477781e+00 1.945971077378226832e+00 2.058990046797561035e+00 2.131185300385227688e+00 2.156940055538281165e+00 2.133061516621332032e+00 2.059614398468744056e+00 1.940246402779692403e+00 1.781862771578838656e+00 1.593375597563233992e+00 1.384196696614609312e+00 1.162945903667776060e+00 9.368751704149967940e-01 7.119705184395864750e-01 4.936841628148828653e-01 2.873107798392772749e-01 9.792725934686685729e-02 -7.017955028860640987e-02 -2.143150194834363698e-01 -3.337338427433436117e-01 -4.294889481204096082e-01 -5.037323706157865733e-01 -5.589506485191135798e-01 -5.975427426010647691e-01 -6.219902162879081819e-01 -6.350276148054050385e-01 -6.397038616929983101e-01 -6.389132059078008741e-01 -6.343557262068908464e-01 -6.256368449762397255e-01 -6.097264772943177258e-01 -5.813791768172520413e-01 -5.345340131241879122e-01 -4.639843591246571863e-01 -3.668395081649030165e-01 -2.435638526348575805e-01 -9.810275691164764555e-02 6.256586325466664822e-02 2.290936113913736027e-01 3.908243329892752693e-01 5.366380646937238819e-01
-5.414488513600446140e-01 -5.430702837325821486e-01 -5.454463125420283554e-01 -5.494445162416944362e-01 -5.558368957166289759e-01 -5.651711809398907160e-01 -5.776823985800472183e-01 -5.932685798048772385e-01 -6.115298267619588835e-01 -6.318617921352209787e-01 -6.535478870729929390e-01 -6.758316421093522042e-01 -6.979474219272068236e-01 -7.191257659648009337e-01 -7.385820309623007951e-01 -7.555236755106229385e-01 -7.691655640163748142e-01 -7.787758841278886734e-01 -7.837244421121227766e-01 -7.835455598099094754e-01 -7.779734972534970705e-01 -7.670250667350539953e-01 -7.509843402908726873e-01 -7.303177308206251217e-01 -7.055050369396914656e-01 -6.766919407439085932e-01 -6.432487686299561691e-01 -6.032369263195096476e-01 -5.529230815694233803e-01 -4.865456249549423018e-01 -3.965398825175898700e-01 -2.743228343080393317e-01 -1.117826835711816236e-01 9.679502827921707131e-02 3.527896660308664778e-01 6.517488820023444873e-01 9.828704231842706474e-01 1.329629725774241100e+00 1.671438926991978935e+00 1.985981674400927099e+00 2.251699275125905508e+00 2.450074822513397255e+00 2.567479358838159254e+00 2.596504326302698562e+00 2.536709234536776769e+00 2.394672771559338109e+00 2.183207491250821253e+00 1.919714150886190573e+00 1.623865981935717295e+00 1.315066450719795332e+00 1.010234886480434469e+00 7.223626597092727142e-01 4.600579123535653570e-01 2.279398556356538319e-01 2.759654933521173831e-02 -1.414028406133494564e-01 -2.806359035931146328e-01 -3.922593929734092266e-01 -4.787513865464135265e-01 -5.427797710939319398e-01 -5.871212420374917196e-01 -6.145607154355251511e-01 -6.277322129678265528e-01 -6.290023423351260856e-01 -6.204454655315086997e-01 -6.038369018485018058e-01 -5.807447104792033965e-01 -5.526549558815567753e-01 -5.210170045501252289e-01 -4.872565964357740143e-01 -4.527097496857950265e-01 -4.185089012967632138e-01 -3.854930321464178355e-01 -3.541315515358183230e-01 -3.245145669794401999e-01 -2.964056877955903446e-01 -2.693576134052872995e-01 -2.428555846627373227e-01 -2.164926842232411386e-01 -1.901413137099945416e-01
-6.097222594640389071e-02 -7.422239513406281297e-02 -9.152062907754680843e-02 -1.121473062066318666e-01 -1.353255581149658826e-01 -1.602321300064314391e-01 -1.860120153449242864e-01 -2.118205416321954360e-01 -2.368499541839880207e-01 -2.603692125953968040e-01 -2.817123578187926136e-01 -3.002782806788664161e-01 -3.155347841879476700e-01 -3.270740849990056986e-01 -3.347079121540513236e-01 -3.385937601156575050e-01 -3.393565185412859009e-01 -3.381241560078237507e-01 -3.364489582801090672e-01 -3.361046832088200875e-01 -3.388131050230087649e-01 -3.459931339146904983e-01 -3.584883998604523891e-01 -3.763842313878262291e-01 -3.988256501856308200e-01 -4.237917687175935533e-01 -4.478495080341790557e-01 -4.659240652875917266e-01 -4.712021847849784395e-01 -4.553511521890189484e-01 -4.091283988349384004e-01 -3.234056243742969294e-01 -1.905574544442305840e-01 -5.917141715699797064e-03 2.309070561021442092e-01 5.151502727410385285e-01 8.366193524368906731e-01 1.180100085275502364e+00 1.526412389818128545e+00 1.854007654346522038e+00 2.140954273054151091e+00 2.367128967105069481e+00 2.516336548927972316e+00 2.578048898836800440e+00 2.548512714979755511e+00 2.431001841413781950e+00 2.235178760302632739e+00 1.975731384997930995e+00 1.670498197161934151e+00 1.338484396465886128e+00 9.979554346431139811e-01 6.648776033229319982e-01 3.518245332432420880e-01 6.744865290031308580e-02 -1.834722399575635932e-01 -3.995390216973641606e-01 -5.818350707044057657e-01 -7.329414031201818558e-01 -8.560122741839699678e-01 -9.541100715067649674e-01 -1.029795955654343675e+00 -1.085017081078566870e+00 -1.121148396335061470e+00 -1.139182920731752313e+00 -1.139974807355405018e+00 -1.124473505058372069e+00 -1.093959697474687465e+00 -1.050167264044201909e+00 -9.952924145042099102e-01 -9.319109716358769946e-01 -8.628017050839608126e-01 -7.907775347032470759e-01 -7.185497259218714960e-01 -6.486378784646724682e-01 -5.833252446891670218e-01 -5.246123817342899232e-01 -4.741281751291845925e-01 -4.330586377034122414e-01 -4.020813188872849886e-01 -3.813340377269017756e-01
4.093622463332586836e-01 2.751507281875889555e-01 1.452509087349691252e-01 2.195704526546111632e-02 -9.301022398841723993e-02 -1.984146550731635816e-01 -2.934299579567388738e-01 -3.775973820748201315e-01 -4.508155514498982108e-01 -5.133401570585587326e-01 -5.657732278881363319e-01 -6.090174113082463814e-01 -6.441897606118178743e-01 -6.725116593760379624e-01 -6.952006910829207076e-01 -7.133766113273855014e-01 -7.279927014185675338e-01 -7.397969473237510085e-01 -7.493266495195698429e-01 -7.569203742406246382e-01 -7.627393529785865267e-01 -7.667835924179834395e-01 -7.688802761940397579e-01 -7.686189640979462778e-01 -7.652117816226187141e-01 -7.572657845578506519e-01 -7.424825827177387039e-01 -7.173287970861638163e-01 -6.767752593862422783e-01 -6.142568319502500485e-01 -5.220010226761442329e-01 -3.918530644537858709e-01 -2.166117987460351724e-01 8.285348892545112143e-03 2.830458002682486596e-01 6.021910119080573498e-01 9.540093269502660789e-01 1.321024910688300080e+00 1.681473275634729925e+00 2.011546661464811425e+00 2.288015254191048786e+00 2.490815869231721269e+00 2.605270166748070881e+00 2.623682263130270531e+00 2.546161159555777598e+00 2.380559732366812398e+00 2.141498358231191279e+00 1.848538912415545354e+00 1.523745178781463094e+00 1.189012774916299309e+00 8.636399862709907005e-01 5.625638288689628341e-01 2.955179524463505403e-01 6.713129385402449856e-02 -1.222352959550953855e-01 -2.752452273897242341e-01 -3.962798102394232136e-01 -4.903295957229495405e-01 -5.622227968857286262e-01 -6.161971569081354794e-01 -6.557518825881535340e-01 -6.836711078886832382e-01 -7.021307282119936266e-01 -7.128200632550063531e-01 -7.170396036596016209e-01 -7.157603780529102622e-01 -7.096600822825057664e-01 -6.991436156833242821e-01 -6.843623435160253177e-01 -6.652470085955527468e-01 -6.415602512115478051e-01 -6.129641376010512843e-01 -5.790947817217670934e-01 -5.396298342874356058e-01 -4.943431055835834642e-01 -4.431484797413858812e-01 -3.861247456246381105e-01 -3.235339506358223538e-01 -2.558230692913088244e-01 -1.836078722193723867e-01
3.918739365251461271e-01 5.032090193951189727e-01 5.719997917008717847e-01 5.909186154053810425e-01 5.580918613310099641e-01 4.772327277433921489e-01 3.572433852957320743e-01 2.110748539403920487e-01 5.412428351466760240e-02 -9.781100701907960437e-02 -2.305616761195181663e-01 -3.332893403372510499e-01 -3.996540859793905054e-01 -4.280697616678796336e-01 -4.213260133461532164e-01 -3.854839362433638006e-01 -3.286580342428561119e-01 -2.596717333266663763e-01 -1.870032834162660695e-01 -1.179524599827879855e-01 -5.822654471641455082e-02 -1.185023442726900605e-02 1.873086613137606854e-02 3.239602140312546064e-02 2.923955640978114640e-02 1.064952381310531326e-02 -2.032165530495116598e-02 -5.848208495349463409e-02 -9.613883541180963388e-02 -1.231597261860936515e-01 -1.276324074783855012e-01 -9.718289864411197576e-02 -2.079205690876567009e-02 1.092840572191511872e-01 2.958373133864705129e-01 5.355953463981769636e-01 8.189441039665911193e-01 1.130380776245822672e+00 1.449746167662167462e+00 1.753932832287679711e+00 2.019028017972957390e+00 2.222727889470678342e+00 2.346801396816224461e+00 2.379317206764719916e+00 2.316202115353458435e+00 2.161810044039256251e+00 1.928219758295864450e+00 1.633468854210707422e+00 1.298966906903602281e+00 9.467660527442277596e-01 5.971305827044394166e-01 2.667134822668700278e-01 -3.248606708640436325e-02 -2.935504329170755544e-01 -5.145151139726674705e-01 -6.977810411103253507e-01 -8.490467340593390588e-01 -9.759006249042436743e-01 -1.086143001494362270e+00 -1.186034142567106597e+00 -1.278968089171163225e+00 -1.364728465759145415e+00 -1.439657544423527780e+00 -1.497653103388859153e+00 -1.531735512352466744e+00 -1.535855951154129428e+00 -1.506456547569197113e+00 -1.443368853516586947e+00 -1.349903255381954770e+00 -1.232290090100166546e+00 -1.098679322599942720e+00 -9.581456122822510357e-01 -8.198216551517425454e-01 -6.923045242649046305e-01 -5.832194793700229418e-01 -4.987546704687171872e-01 -4.432157795657165056e-01 -4.186984484167368126e-01 -4.250766920178358776e-01 -4.603988165391002529e-01
2.240681849977617102e-01 1.234781449827315331e-01 2.546270549080517989e-02 -6.764312502756959777e-02 -1.539048518265299093e-01 -2.318136141875843936e-01 -3.003030048290581955e-01 -3.588008100779378484e-01 -4.073001922835023936e-01 -4.464181876267965254e-01 -4.773706116991627835e-01 -5.018484589682026265e-01 -5.217976383543966312e-01 -5.391407722098831012e-01 -5.555382136931208414e-01 -5.722011727477620546e-01 -5.898381263535772412e-01 -6.086953542803673622e-01 -6.286596175168011058e-01 -6.493854964771975657e-01 -6.704004548653824669e-01 -6.911991384234531521e-01 -7.112544449297319993e-01 -7.299651802631041964e-01 -7.464777066923292681e-01 -7.594281802122326841e-01 -7.665308351186134184e-01 -7.641117459905119036e-01 -7.466919733187683539e-01 -7.067882178160409534e-01 -6.351492102254556738e-01 -5.215858493891749603e-01 -3.565005092122462971e-01 -1.329463133110423412e-01 1.511179343096228922e-01 4.909521243252939482e-01 8.740637021412399621e-01 1.280519165892305855e+00 1.684629943568630495e+00 2.057705082550887354e+00 2.371367709846170957e+00 2.600862576721417962e+00 2.727892052983465820e+00 2.742663164205367821e+00 2.644975353925077322e+00 2.444240904750800691e+00 2.158362028204573235e+00 1.811528899725557862e+00 1.431154746272307543e+00 1.044440171930883343e+00 6.751534393930821443e-01 3.412688287737731252e-01 5.381987521710343558e-02 -1.829209147680510017e-01 -3.701992364272648772e-01 -5.129785511334062909e-01 -6.180437190894754185e-01 -6.924448736005043292e-01 -7.424584924852006829e-01 -7.731284167552286979e-01 -7.882242450110620302e-01 -7.904608371514286747e-01 -7.817964692435912522e-01 -7.637159187912315739e-01 -7.374528281269384644e-01 -7.041206483477373546e-01 -6.648076304132614078e-01 -6.206296927143544195e-01 -5.727771609617609005e-01 -5.225059116615269339e-01 -4.710964908672266027e-01 -4.197875970340011476e-01 -3.696502966298436110e-01 -3.214538394612957983e-01 -2.755189789628924579e-01 -2.315984114867790655e-01 -1.887876985612557956e-01 -1.455096421633951531e-01 -9.958013136426309420e-02 -4.838909906834446689e-02
-4.910070875340740715e-01 -4.855167705154856406e-01 -4.798141425666513915e-01 -4.743814110608486345e-01 -4.696914807919932988e-01 -4.661803513615616623e-01 -4.642244242481141647e-01 -4.641000809358943879e-01 -4.659293884140482955e-01 -4.696285101270442075e-01 -4.748800640417181196e-01 -4.811605453587706749e-01 -4.878211758212457339e-01 -4.942042430106596829e-01 -4.997595781352107691e-01 -5.041311773601412360e-01 -5.071938108617275454e-01 -5.090378298904733034e-01 -5.099195582176420105e-01 -5.101901832220347988e-01 -5.102127760686641089e-01 -5.102896373404960384e-01 -5.105660405638313692e-01 -5.109163458554077941e-01 -5.107680009487499673e-01 -5.088756302173782498e-01 -5.030293730118484685e-01 -4.897286593160919965e-01 -4.638828571516436794e-01 -4.186750527761972096e-01 -3.457596073025939187e-01 -2.359548549068964107e-01 -8.054633144319152394e-02 1.268896914708667611e-01 3.884127621915919870e-01 6.999106987020040638e-01 1.050087263603856735e+00 1.420661646103079434e+00 1.787881988635224850e+00 2.125119974641277221e+00 2.406035082675840542e+00 2.607732025893715555e+00 2.713433873501812421e+00 2.714371228288322779e+00 2.610758002273422473e+00 2.411774577287566945e+00 2.134526392116098847e+00 1.802001155190921189e+00 1.440213335302753528e+00 1.074944719984009867e+00 7.286533564839764443e-01 4.181562979289689119e-01 1.534945694199920663e-01 -6.192439315136092498e-02 -2.301355801330627615e-01 -3.568475856560664461e-01 -4.495830826311393302e-01 -5.161287569651562546e-01 -5.634728066811004465e-01 -5.972671512248889369e-01 -6.216976086401737600e-01 -6.396281048010621362e-01 -6.528629119662703317e-01 -6.624358719434982889e-01 -6.688824053662153490e-01 -6.724489523088220677e-01 -6.732563705869449855e-01 -6.714073531722777322e-01 -6.670714648401804281e-01 -6.605330447941382133e-01 -6.522167359644358564e-01 -6.426725826028431010e-01 -6.325453878228378679e-01 -6.225147269046730214e-01 -6.132203351554721404e-01 -6.051911067774552455e-01 -5.987729183647595432e-01 -5.940901471407293855e-01 -5.910268073340471107e-01 -5.892474683873489827e-01
-5.494558662847359720e-01 -5.188866004311247782e-01 -4.805625669137866818e-01 -4.354649089104259962e-01 -3.854343554188189303e-01 -3.329933026598824175e-01 -2.810158146261607648e-01 -2.322978944388191247e-01 -1.891597752469037774e-01 -1.531691751083238129e-01 -1.250801372413307966e-01 -1.049183367708795139e-01 -9.217870308245833255e-02 -8.608247412169152402e-02 -8.573181453045010392e-02 -9.021713803671266296e-02 -9.862716610220528812e-02 -1.100200916129484702e-01 -1.233797550710045848e-01 -1.376324289309472926e-01 -1.516937201704113558e-01 -1.646024260731546174e-01 -1.756663570582495393e-01 -1.845288757849431749e-01 -1.910491827978748058e-01 -1.949698835805790120e-01 -1.953702804433027074e-01 -1.900627156704120246e-01 -1.751451818272918015e-01 -1.449125302332030518e-01 -9.230598245297735871e-02 -9.859495025008210151e-03 1.089978512711790720e-01 2.685373961192121794e-01 4.695123566986719732e-01 7.083497423298700246e-01 9.768525717937731612e-01 1.262510786568170840e+00 1.549327187845225939e+00 1.819158664915617729e+00 2.053474180307626185e+00 2.235332117316834566e+00 2.351324015388287947e+00 2.393160212698298484e+00 2.358508198146463286e+00 2.251007297729943346e+00 2.079455348867787379e+00 1.856364933400097783e+00 1.596301869831927789e+00 1.314306510937474082e+00 1.024575432733563440e+00 7.395168378716542312e-01 4.691347595331890608e-01 2.206788510287636673e-01 -1.425744332787596798e-03 -1.954282659645908415e-01 -3.618696205858937254e-01 -5.030097926509947692e-01 -6.221497717453492449e-01 -7.229971985555569969e-01 -8.091299034997544437e-01 -8.836226244578458955e-01 -9.488164861352775814e-01 -1.006198361244944328e+00 -1.056391762198149564e+00 -1.099229457271150290e+00 -1.133939763318034810e+00 -1.159473556364343905e+00 -1.174919014982746646e+00 -1.179908037560455147e+00 -1.174919019928832631e+00 -1.161338846877669972e+00 -1.141277106473417957e+00 -1.117186317776394100e+00 -1.091366877042785566e+00 -1.065530662246810589e+00 -1.040521490720887732e+00 -1.016216471381947262e+00 -9.916660161979280463e-01 -9.653800171620831039e-01
-6.942710463859174119e-01 -7.011653296892393916e-01 -6.977423955887036566e-01 -6.898168489688963900e-01 -6.831988198347546115e-01 -6.828795163135187307e-01 -6.924312359005599937e-01 -7.136455579544122019e-01 -7.464601468462169764e-01 -7.890535082296387115e-01 -8.381797825163471716e-01 -8.896706100719993238e-01 -9.390252291074288049e-01 -9.820200014213661399e-01 -1.015221516873979102e+00 -1.036361783332618414e+00 -1.044448078272942615e+00 -1.039731511863387858e+00 -1.023423504261468997e+00 -9.973741292390752022e-01 -9.636625653055560514e-01 -9.242865921928221651e-01 -8.808657212575776718e-01 -8.344804088866197844e-01 -7.855282166134329724e-01 -7.336302655321509381e-01 -6.775007241098300881e-01 -6.147274034126014586e-01 -5.416979101302261679e-01 -4.536181307752288339e-01 -3.449228483366416076e-01 -2.099924034280070406e-01 -4.427913397449992350e-02 1.544468473125759911e-01 3.849985808386965358e-01 6.421818781874257809e-01 9.168933392096055845e-01 1.196899907616940650e+00 1.468178697813618871e+00 1.716378957073488642e+00 1.928203075270455313e+00 2.092532703634675695e+00 2.201262832154460281e+00 2.249956772379972048e+00 2.238322446900975482e+00 2.170386552532376445e+00 2.054180764704544693e+00 1.900823510853229426e+00 1.723092580376897276e+00 1.533707033862139912e+00 1.343807805886060969e+00 1.161854704567859775e+00 9.931882475984693537e-01 8.401962653509035261e-01 7.028587301054262104e-01 5.794384991753601666e-01 4.672080103024370823e-01 3.630219773164881647e-01 2.638132369629566654e-01 1.669987818465205609e-01 7.073399853951574390e-02 -2.580971902226015385e-02 -1.223652889395600296e-01 -2.175367244658676091e-01 -3.089536750900390150e-01 -3.935181109289079271e-01 -4.678287319792451271e-01 -5.286789739839373725e-01 -5.736072196848878146e-01 -6.013650051123473617e-01 -6.121865365405544379e-01 -6.078561359615576309e-01 -5.914670035392458614e-01 -5.670601703385189651e-01 -5.391977197522711540e-01 -5.125390577140656045e-01 -4.915350885979922757e-01 -4.801143618683272885e-01 -4.813819404924134515e-01 -4.972523977344231461e-01
-3.174096696788895056e-01 -3.318365120014279968e-01 -3.542296737458260902e-01 -3.830154783014145248e-01 -4.160406368125831311e-01 -4.507232227945860425e-01 -4.842808625997148120e-01 -5.140202428936815338e-01 -5.376902122009459273e-01 -5.537452305784803519e-01 -5.615213168921585618e-01 -5.612796553883601103e-01 -5.541356479973987836e-01 -5.418949429850364874e-01 -5.268573510183820474e-01 -5.115746632916583492e-01 -4.985723585245716571e-01 -4.900875138809893117e-01 -4.878171073392081336e-01 -4.927796773901325089e-01 -5.052547657730926955e-01 -5.248687595536283279e-01 -5.506905047019627908e-01 -5.813035060304323487e-01 -6.147639907337757448e-01 -6.484021833058843942e-01 -6.784683842670787834e-01 -6.997156345586208470e-01 -7.050535281315597480e-01 -6.854729621360421410e-01 -6.304146476464497217e-01 -5.287358126245185197e-01 -3.703537426659372911e-01 -1.483695836569182136e-01 1.387141186469913745e-01 4.852303416370186140e-01 8.775192026247335964e-01 1.294359211642100771e+00 1.708763215409082159e+00 2.090801314241062414e+00 2.410974577919720030e+00 2.643687723297709624e+00 2.770287279030573035e+00 2.781345100899826672e+00 2.677856911136373697e+00 2.471160539542608170e+00 2.181526903207103629e+00 1.835548043682706298e+00 1.462643465184345182e+00 1.091305594509635934e+00 7.456843451631218755e-01 4.431018077365075358e-01 1.928851322704992766e-01 -3.440945745383648842e-03 -1.507473850834176177e-01 -2.581765205392796414e-01 -3.367304560962228188e-01 -3.970719750251860969e-01 -4.478415917919977285e-01 -4.947656700116596640e-01 -5.404016450036769337e-01 -5.845215146763709235e-01 -6.248741457700870416e-01 -6.581453573948929936e-01 -6.809534964894259357e-01 -6.906652831137252146e-01 -6.860112887499867362e-01 -6.674090667003770294e-01 -6.369890157769720895e-01 -5.982735757044022051e-01 -5.556396373020299206e-01 -5.136087885963630528e-01 -4.761199025404785345e-01 -4.459055532637681285e-01 -4.241463693807274171e-01 -4.103913917920473109e-01 -4.027593315249682338e-01 -3.983095342920988657e-01 -3.934974423304657964e-01 -3.846179609843574099e-01
-1.442630885950737740e+00 -1.359389192910512634e+00 -1.265773881181697647e+00 -1.164210641139300284e+00 -1.057620476071817306e+00 -9.492977337011120342e-01 -8.425582646203609860e-01 -7.404165524137509280e-01 -6.453554852501762751e-01 -5.592144371641240008e-01 -4.830909619277339861e-01 -4.172072289748872120e-01 -3.607216736007339830e-01 -3.117189363553237724e-01 -2.674449057810974750e-01 -2.249102085761016945e-01 -1.816991496759518265e-01 -1.367249942401515539e-01 -9.065576324676458131e-02 -4.589421661763445209e-02 -6.146508252848208696e-03 2.423123778244599957e-02 4.091605296900811817e-02 4.021328242779252660e-02 1.963346978860628159e-02 -2.157955539154324254e-02 -8.180081974492289798e-02 -1.563519747910880608e-01 -2.369575714188960069e-01 -3.114890797110005938e-01 -3.643884266835549224e-01 -3.778804443820587000e-01 -3.341236346354917730e-01 -2.181311442210412954e-01 -2.100640414602244349e-02 2.572879401618653472e-01 6.062504237181428612e-01 1.005014443287848058e+00 1.424383079751227354e+00 1.830379102405545799e+00 2.188614105503003948e+00 2.468530461198761294e+00 2.646825794329849213e+00 2.709758120461557951e+00 2.654229479806140990e+00 2.487624484217382470e+00 2.226621466943666583e+00 1.894801600395885632e+00 1.519441018493807416e+00 1.127837863576739208e+00 7.438100803689753349e-01 3.852861392011280861e-01 6.337675113829330242e-02 -2.169177885762642033e-01 -4.548350719665880670e-01 -6.515328009058493075e-01 -8.081658280894116198e-01 -9.248697182711475007e-01 -1.000784269084111333e+00 -1.034932820619147709e+00 -1.027438447830830937e+00 -9.807090270463444392e-01 -9.000942469793702383e-01 -7.938583699430443730e-01 -6.724892236755297681e-01 -5.474518840385393936e-01 -4.296871001853569960e-01 -3.281768420752076421e-01 -2.489417907873996416e-01 -1.945917787133986943e-01 -1.645483422089800973e-01 -1.557955388519996209e-01 -1.639144103271299724e-01 -1.841228696273358723e-01 -2.121522518232345500e-01 -2.447537910953128670e-01 -2.799268212664319244e-01 -3.168261109329305603e-01 -3.553758204726331082e-01 -3.957822797557185024e-01
-5.854884146519757637e-01 -5.798781494325849772e-01 -5.751006071328006453e-01 -5.727885040012926643e-01 -5.742791454993927402e-01 -5.804091523624993476e-01 -5.914125163759111903e-01 -6.069182819980953880e-01 -6.260045279712190824e-01 -6.473193921803597206e-01 -6.692533756500891329e-01 -6.901662732965088143e-01 -7.086394323055630329e-01 -7.237206640338292862e-01 -7.350836147277931554e-01 -7.430621011203326631e-01 -7.485432177963455835e-01 -7.527381640747532465e-01 -7.569102041357823607e-01 -7.620847719831042033e-01 -7.688223025154021784e-01 -7.770827471998281721e-01 -7.861914406218848406e-01 -7.948715827968740877e-01 -8.012947552083216074e-01 -8.031345981666883072e-01 -7.974927722346860648e-01 -7.807229053705492250e-01 -7.481358483684226179e-01 -6.937411097160697260e-01 -6.102256255010530817e-01 -4.894224618144098482e-01 -3.233843570526631073e-01 -1.060877972871763220e-01 1.645312446030936515e-01 4.847613668920863761e-01 8.440264463004730766e-01 1.224980440108244251e+00 1.604903901762803731e+00 1.958171384588089259e+00 2.259276108970328600e+00 2.485871430824627915e+00 2.621351222771712841e+00 2.656740858720290532e+00 2.591714815674933448e+00 2.434685481929118822e+00 2.201855442569765842e+00 1.915250770435420247e+00 1.599847114531751435e+00 1.280244054177465118e+00 9.775033607639173061e-01 7.068235097111943421e-01 4.764997574438477046e-01 2.882757339553963516e-01 1.388074978397891290e-01 2.171111491115036360e-02 -7.040475756772908433e-02 -1.443610746786681553e-01 -2.054304653756828247e-01 -2.570441172484977388e-01 -3.009425082600316048e-01 -3.376261506862253126e-01 -3.669042267309657879e-01 -3.884129961548760113e-01 -4.020402487738941044e-01 -4.082125737220695383e-01 -4.079923535876799900e-01 -4.029982373841103360e-01 -3.952388257359554791e-01 -3.868214881765610902e-01 -3.796591324254163791e-01 -3.752260487640477482e-01 -3.744038241246673282e-01 -3.774289822184234700e-01 -3.839337386978744493e-01 -3.930574346280404363e-01 -4.035805024329973123e-01 -4.140590035560941518e-01 -4.229429109003496889e-01 -4.287006430703669824e-01
-1.341993535238655166e+00 -1.307997213139365789e+00 -1.265062129590981854e+00 -1.214583943948037259e+00 -1.158347644299226431e+00 -1.097889364057449635e+00 -1.034066836393620070e+00 -9.671733710274332818e-01 -8.974059623888097637e-01 -8.255458733148953732e-01 -7.535156341020147197e-01 -6.844826368033841701e-01 -6.225452562476361251e-01 -5.720998603261486792e-01 -5.371324616894465054e-01 -5.206409462659872256e-01 -5.242635874656934591e-01 -5.479965043214243270e-01 -5.901259324639553938e-01 -6.472326039854757740e-01 -7.144337738081738554e-01 -7.858251700970387832e-01 -8.551405796468576348e-01 -9.165076210954516966e-01 -9.650854065542329163e-01 -9.973957277205851568e-01 -1.011259232829466947e+00 -1.005325350723358824e+00 -9.782736498184982921e-01 -9.280115793584486905e-01 -8.510063638902850558e-01 -7.421678360391924523e-01 -5.954297182974976899e-01 -4.050329539520741151e-01 -1.673477002406513481e-01 1.171331711884459337e-01 4.422447139748936218e-01 7.954465351910623427e-01 1.158213700512133792e+00 1.507673499228709746e+00 1.819081429792980709e+00 2.068795336591583212e+00 2.237307542610333932e+00 2.311938131838522370e+00 2.288757272977693713e+00 2.173573579141060641e+00 1.981666982829329182e+00 1.736191094275559621e+00 1.465280473831657604e+00 1.198221242244663420e+00 9.613899385318669388e-01 7.746855653695602362e-01 6.491888756453347842e-01 5.864413137716233404e-01 5.793008663828744798e-01 6.140063709430380046e-01 6.729157802161693791e-01 7.372946008659805317e-01 7.899153677644701332e-01 8.171392445351811640e-01 8.102880976979386363e-01 7.662907356951059734e-01 6.874335559623901970e-01 5.802867468028817255e-01 4.540671956018823563e-01 3.188048548432534379e-01 1.836546164272520876e-01 5.580257508921922932e-02 -6.002534035657834666e-02 -1.615636826575175544e-01 -2.486349405144288593e-01 -3.226565300665640290e-01 -3.861352488563292717e-01 -4.421281849432220912e-01 -4.936676995492966236e-01 -5.432220811058158239e-01 -5.922459819078564891e-01 -6.409303188202255530e-01 -6.883036248015100833e-01 -7.325734136538827324e-01
4.611731688527966888e-01 4.092304797914042558e-01 3.131260405329419072e-01 1.791764817304843660e-01 1.715633705365406103e-02 -1.608845192902564336e-01 -3.420762180424813947e-01 -5.141319997211577508e-01 -6.665005781284387698e-01 -7.910210467827265557e-01 -8.823958516376759764e-01 -9.382865485370478487e-01 -9.594266786839301675e-01 -9.495818742197752460e-01 -9.152831629134117186e-01 -8.653858160096791208e-01 -8.102220454614577072e-01 -7.604392206242164276e-01 -7.257350565631965900e-01 -7.134311376880687616e-01 -7.273691842223374282e-01 -7.673013284383642940e-01 -8.288676595508125411e-01 -9.041474967356446513e-01 -9.826983817310481761e-01 -1.052707510661541335e+00 -1.102110046066400839e+00 -1.119499701374248035e+00 -1.094799781004181183e+00 -1.020067902355864975e+00 -8.903227635418720087e-01 -7.045016737798736051e-01 -4.661561281860029382e-01 -1.837717032885134438e-01 1.298322776736184625e-01 4.589359563821637233e-01 7.869482632849249537e-01 1.098434996581905798e+00 1.380629638985747976e+00 1.624061317737525156e+00 1.822295423674868520e+00 1.971189365166318819e+00 2.068136981442434408e+00 2.111795829901325305e+00 2.102207763824569309e+00 2.041073696964220474e+00 1.931839050358506560e+00 1.779363676602266908e+00 1.589380329501677513e+00 1.367976591680873488e+00 1.121634464576668266e+00 8.576496363291965519e-01 5.846313080089174941e-01 3.126628884113771822e-01 5.252744288923855837e-02 -1.855727273730711224e-01 -3.936695673493371683e-01 -5.670828351398089495e-01 -7.046647527900818941e-01 -8.080734922330746750e-01 -8.806225647967425019e-01 -9.259884617115108352e-01 -9.472881236655014137e-01 -9.467523205446397583e-01 -9.257256554312921493e-01 -8.849326938925549113e-01 -8.245718787110609682e-01 -7.444934441039505746e-01 -6.442131018033795398e-01 -5.229318700019289778e-01 -3.798397489818483019e-01 -2.145010979855630773e-01 -2.758156752636689926e-02 1.784081889645724450e-01 3.986846840669478476e-01 6.260747466692653251e-01 8.514969637435373384e-01 1.064964876726929743e+00 1.256715370025535128e+00 1.418214681145524292e+00
-1.325894000557626962e-01 -1.608386209477214723e-01 -1.920577565347538207e-01 -2.256683208285087949e-01 -2.614162181365458637e-01 -2.993468484183622325e-01 -3.397332760541636465e-01 -3.829490051394419114e-01 -4.293009638257034299e-01 -4.788617927950957198e-01 -5.313687112243520305e-01 -5.861876253608802045e-01 -6.423707519769181751e-01 -6.987747069791365728e-01 -7.541757251187488631e-01 -8.073668483884635094e-01 -8.571937244868642614e-01 -9.025689070460820584e-01 -9.424653918474936720e-01 -9.759305929494942466e-01 -1.002138183174016817e+00 -1.020436427685683656e+00 -1.030364895018740956e+00 -1.031576603716780838e+00 -1.023663500873014831e+00 -1.005855453998521609e+00 -9.766638128610851677e-01 -9.335187913263574000e-01 -8.725133829044352529e-01 -7.884169258176157991e-01 -6.750116038526410289e-01 -5.258854478790896403e-01 -3.356494628482313280e-01 -1.014057582663370205e-01 1.758382989771631877e-01 4.901588244325691401e-01 8.304478544814598573e-01 1.181043473667229948e+00 1.523154916711989770e+00 1.836866113865979866e+00 2.103289254049555801e+00 2.306550486302833214e+00 2.435371699938503554e+00 2.484095594745755253e+00 2.453109656502810321e+00 2.348619511595497755e+00 2.181800409670803909e+00 1.967364540358239600e+00 1.721750568750724186e+00 1.461208267801599625e+00 1.200126931060789381e+00 9.498745716050274179e-01 7.183070961829205459e-01 5.099428593983252878e-01 3.265658468804030767e-01 1.680704153784740862e-01 3.324276790416765687e-02 -7.963398472130471528e-02 -1.724709866504458844e-01 -2.472736380102284470e-01 -3.061927043053480624e-01 -3.515722171601544654e-01 -3.859203126531150496e-01 -4.117935667285079759e-01 -4.315786023309785557e-01 -4.472733774905416904e-01 -4.603356198726478721e-01 -4.716508581141732881e-01 -4.815825119262182596e-01 -4.901130201565911948e-01 -4.969649033448498288e-01 -5.016926169087068121e-01 -5.037294859641394673e-01 -5.024299866185083507e-01 -4.971268329048668111e-01 -4.872560163217450890e-01 -4.724942604102660426e-01 -4.528975908271193340e-01 -4.289617498669269779e-01 -4.015896786383764683e-01
-2.035462462680780182e-01 -1.566625589203643754e-01 -1.156220651631447577e-01 -8.180859549832633637e-02 -5.767451225194789727e-02 -4.640500665947598635e-02 -5.134548389241948285e-02 -7.529664179309507321e-02 -1.200303549707188860e-01 -1.856428320504690255e-01 -2.700472621979517207e-01 -3.686677256045766682e-01 -4.743866375966633853e-01 -5.781692294932401222e-01 -6.701182910326829445e-01 -7.409865593121895966e-01 -7.836658660271204058e-01 -7.943991745908741686e-01 -7.732463689247901506e-01 -7.239850062313201162e-01 -6.533960773081434192e-01 -5.701602969553695166e-01 -4.835766120444445759e-01 -4.022922500998050155e-01 -3.331160196554439068e-01 -2.800137715994389098e-01 -2.435427216251974669e-01 -2.205466432176624025e-01 -2.044188823834950652e-01 -1.858005686196518569e-01 -1.537412375556251598e-01 -9.731056148583359933e-02 -7.489329703280842715e-03 1.209754507693782954e-01 2.879619577906694650e-01 4.873404597347841816e-01 7.076266264232987657e-01 9.337527291201742630e-01 1.149734131240252255e+00 1.341384152645444860e+00 1.498339898415611993e+00 1.614994661959092470e+00 1.690303326476026102e+00 1.726950236498025371e+00 1.730461377463575978e+00 1.708298177296007303e+00 1.669146260412136984e+00 1.621911088635565434e+00 1.574369387020797983e+00 1.531525797268575184e+00 1.494230041103694395e+00 1.458640496965505129e+00 1.417006240370455306e+00 1.359567309327007756e+00 1.277064408278776320e+00 1.163065831964130270e+00 1.015388377309401235e+00 8.363418592546109087e-01 6.319843776393065937e-01 4.109318506075109734e-01 1.830143191550156478e-01 -4.189046517390765390e-02 -2.548510811100621609e-01 -4.488095735511912765e-01 -6.195147774023667120e-01 -7.660532985971694186e-01 -8.909405542362899277e-01 -9.993694373610606529e-01 -1.097753562528102522e+00 -1.191910508221567078e+00 -1.285178838158326453e+00 -1.377347118293803963e+00 -1.464565794902429996e+00 -1.540346970136877269e+00 -1.597375869713703045e+00 -1.629686683531541336e+00 -1.634415796790481323e+00 -1.612741864286057814e+00 -1.569643444104330099e+00 -1.512803802312700396e+00
-7.714840541515287364e-02 -9.189886939659279441e-02 -1.120011864668325752e-01 -1.372824071994987460e-01 -1.674770837469285456e-01 -2.021379373583984951e-01 -2.405813652860054053e-01 -2.819053229719388765e-01 -3.251242983892591032e-01 -3.693677002459559988e-01 -4.140540485897937772e-01 -4.590036388025605651e-01 -5.044065590544962729e-01 -5.506758042774771988e-01 -5.982179128675335633e-01 -6.472088727088112226e-01 -6.974343941317914242e-01 -7.482356722492055079e-01 -7.985301177874309930e-01 -8.469037003108137451e-01 -8.917599752903591082e-01 -9.314694563056751253e-01 -9.645348452784322513e-01 -9.896783904968987633e-01 -1.005852918545590224e+00 -1.012106718721901055e+00 -1.007336575753399410e+00 -9.899268591845531429e-01 -9.573734039296440956e-01 -9.060044171113744715e-01 -8.308509388364568871e-01 -7.258440752700954235e-01 -5.843587311082850677e-01 -4.002170105598440997e-01 -1.690783400831891159e-01 1.099578660403012914e-01 4.328970376036963552e-01 7.899402930112950916e-01 1.165456149529262353e+00 1.539046645907012456e+00 1.887517184344154719e+00 2.187470305721056274e+00 2.418005849374408545e+00 2.563096109676280321e+00 2.613392744499147380e+00 2.567255790619799249e+00 2.430936935801629506e+00 2.217884437604798809e+00 1.947192835228291008e+00 1.641300298655413714e+00 1.323272225185224027e+00 1.014075451658941862e+00 7.303827086852524575e-01 4.832649603195557919e-01 2.779236814462957561e-01 1.143715881503552800e-01 -1.126994665179116215e-02 -1.052215566415707765e-01 -1.745826947527029660e-01 -2.261779851724829704e-01 -2.658138421811732099e-01 -2.979203365651152957e-01 -3.255396204518700154e-01 -3.505344344492801745e-01 -3.739118459807544981e-01 -3.961668912051222180e-01 -4.175371172040356349e-01 -4.381693395627920817e-01 -4.581641179031079036e-01 -4.775538436631464601e-01 -4.962635646324322636e-01 -5.140624880643246408e-01 -5.305800250454579814e-01 -5.453135654230137908e-01 -5.576941639692323260e-01 -5.671522338261938412e-01 -5.731620922887712410e-01 -5.753093732872973654e-01 -5.733409718188445803e-01 -5.672110945894701661e-01
5.006379322635204909e-01 3.814353435165716011e-01 2.587783462650680155e-01 1.356749179107012149e-01 1.502179884158498339e-02 -1.005293292394675714e-01 -2.087287820440266173e-01 -3.078872901145857099e-01 -3.969727769886863822e-01 -4.756489250194917418e-01 -5.442117679159288457e-01 -6.034560478217156909e-01 -6.545114168298464818e-01 -6.986607115153045111e-01 -7.372027061578539930e-01 -7.713291332422217428e-01 -8.020492663010618806e-01 -8.301253117652150904e-01 -8.560323138581948932e-01 -8.799323605364665069e-01 -9.016860385059928262e-01 -9.208896783643907291e-01 -9.369363945910382796e-01 -9.490591454024922546e-01 -9.562958706109488949e-01 -9.573572754620452985e-01 -9.503665964603811300e-01 -9.324959184420661407e-01 -8.996251378499530160e-01 -8.461513503351908438e-01 -7.651647302452982968e-01 -6.490866701872132216e-01 -4.908277867286531815e-01 -2.853227013501420939e-01 -3.117398833737240055e-02 2.680306327835393909e-01 6.030761929661769827e-01 9.593725686103670158e-01 1.318149722091924492e+00 1.658348071980541460e+00 1.958901816091703552e+00 2.201014545681425183e+00 2.370156619312183466e+00 2.457543342070880321e+00 2.460986749775555538e+00 2.384972582527297380e+00 2.239934856404683483e+00 2.040762142290460712e+00 1.804723733788913931e+00 1.549178537871917616e+00 1.289492849861888057e+00 1.037577801923865950e+00 8.012585204143285456e-01 5.844943606579362516e-01 3.881967912927122843e-01 2.113514013574943062e-01 5.209437795088994738e-02 -9.145775939482632400e-02 -2.207073252059921220e-01 -3.363857814489074616e-01 -4.385991746323759655e-01 -5.270070285990064995e-01 -6.010709054353378100e-01 -6.602994704237961088e-01 -7.044565956530047801e-01 -7.336929468991951753e-01 -7.485663725951715586e-01 -7.499696868135298233e-01 -7.390202416784152906e-01 -7.169277379109179060e-01 -6.848888735236644543e-01 -6.440460984235549802e-01 -5.955003587085185845e-01 -5.403594062327424785e-01 -4.797643105673306541e-01 -4.148958214956329771e-01 -3.469226698212652948e-01 -2.769285659912293918e-01 -2.058030991410440824e-01 -1.341789036854175443e-01
-5.668662697824641272e-01 -6.533685987924641170e-01 -7.352574579504441710e-01 -8.030834823921435550e-01 -8.479764998301603240e-01 -8.629320725083269306e-01 -8.439130538217978206e-01 -7.905703824334935348e-01 -7.064369949469683219e-01 -5.985479400720240539e-01 -4.765823130188135415e-01 -3.516568726760560537e-01 -2.349656655155158702e-01 -1.363767709042960630e-01 -6.315969565977705424e-02 -1.890994023130019436e-02 -3.018155856280403150e-03 -1.077820075988623200e-02 -3.426192753278255176e-02 -6.380069291213173732e-02 -8.970479246679453900e-02 -1.038199158913792192e-01 -1.005711658899181016e-01 -7.738587442307540143e-02 -3.452648338539270750e-02 2.540593965222845071e-02 9.811561932171722344e-02 1.785022808890192325e-01 2.614917273523012509e-01 3.429317344479650975e-01 4.203397284239964171e-01 4.934274922408924402e-01 5.642918098583781239e-01 6.373673747235212295e-01 7.187975152521580702e-01 8.154252858882857780e-01 9.333380193135419889e-01 1.075954044890054417e+00 1.242265659131407851e+00 1.425795589001884078e+00 1.614846354497946557e+00 1.794017659639836282e+00 1.946733218217567618e+00 2.057832770161165392e+00 2.115728012332327879e+00 2.113475184926268291e+00 2.049032629554162988e+00 1.925122487331334398e+00 1.748910471074959894e+00 1.531537006597980533e+00 1.287196386411889160e+00 1.031546502117776543e+00 7.795217482924639008e-01 5.429264678484145845e-01 3.287204290932299044e-01 1.384802212483758899e-01 -3.073954991120588301e-02 -1.846434232324387914e-01 -3.294989539609171070e-01 -4.703041649243047684e-01 -6.097761170541237119e-01 -7.480492936178612107e-01 -8.830816968828173463e-01 -1.011288339019683402e+00 -1.128379180832784767e+00 -1.229979987573721623e+00 -1.312256907664367755e+00 -1.372224155719153460e+00 -1.408032977562904353e+00 -1.419132864499477398e+00 -1.406218333009951138e+00 -1.371102905190042520e+00 -1.316480555397570917e+00 -1.245633983828545066e+00 -1.162122743416285742e+00 -1.069686120697234566e+00 -9.722461951518128753e-01 -8.741176419954869159e-01 -7.801116483771239896e-01 -6.954984105595581889e-01
-8.202221648603565951e-01 -8.420926048114671936e-01 -8.557824930398436614e-01 -8.627169084331911542e-01 -8.646190688577412020e-01 -8.630731943394309713e-01 -8.590401622687501293e-01 -8.523902386733057668e-01 -8.417131130477424339e-01 -8.244667160536044426e-01 -7.975417698069986461e-01 -7.581237060367629343e-01 -7.046192637014451199e-01 -6.373812801832340336e-01 -5.590172231667808189e-01 -4.741802020715955024e-01 -3.889084496437665850e-01 -3.097009705656526557e-01 -2.425379786899036771e-01 -1.920359832732496386e-01 -1.608404434323338350e-01 -1.493097295928865476e-01 -1.554605038602918099e-01 -1.751879156452811892e-01 -2.026402554926681754e-01 -2.307572036940353788e-01 -2.518797599506759632e-01 -2.584022966120251841e-01 -2.433570599840689519e-01 -2.009165521356464923e-01 -1.267969499906762554e-01 -1.857845760773049401e-02 1.240353397009905378e-01 2.990367773557844888e-01 5.020437573069730375e-01 7.263888463048197019e-01 9.634027748546426517e-01 1.202944031371906197e+00 1.434078202682396830e+00 1.645876850384579315e+00 1.828199712526695109e+00 1.972485095489035167e+00 2.072425510368481660e+00 2.124493638019631980e+00 2.128193561824203162e+00 2.085982046570718840e+00 2.002809509454030135e+00 1.885367618299821801e+00 1.741163169144564371e+00 1.577693457652022957e+00 1.401888202379997894e+00 1.219852142877493550e+00 1.036846473216914033e+00 8.573437956016866091e-01 6.850477123349610897e-01 5.227629658764102460e-01 3.722522884886910188e-01 2.341122410325987835e-01 1.078290113808409723e-01 -8.060528271719194851e-03 -1.156266905514585497e-01 -2.172127692535727184e-01 -3.150580052191438996e-01 -4.109648641155266846e-01 -5.060007340105515672e-01 -6.002927038722007946e-01 -6.929954811153955507e-01 -7.824654860396479394e-01 -8.666041219562928832e-01 -9.432968749366151817e-01 -1.010853839576035362e+00 -1.068253717859862340e+00 -1.115225266081417033e+00 -1.152103823876031052e+00 -1.179642938979040157e+00 -1.198775631381496565e+00 -1.210431396722756903e+00 -1.215374969315669684e+00 -1.214130919685627807e+00 -1.206893350157637768e+00
7.180513635863697841e-01 5.886466539256540731e-01 4.523754023674654845e-01 3.126542857790487462e-01 1.727547054899327972e-01 3.569808754275534401e-02 -9.583055542195161036e-02 -2.195196089030592990e-01 -3.334590708670264747e-01 -4.361801995466180193e-01 -5.266818136035402720e-01 -6.044583890640946588e-01 -6.694909944493370180e-01 -7.222096394784192075e-01 -7.634258179875559325e-01 -7.942691158885174518e-01 -8.160914940436566622e-01 -8.303895741438805933e-01 -8.387100419479128766e-01 -8.425487327379492797e-01 -8.432557407386938042e-01 -8.419322221932959982e-01 -8.393086996360394902e-01 -8.356385719816030733e-01 -8.305521162845274086e-01 -8.229012904950724350e-01 -8.105847010444475753e-01 -7.904034559318771080e-01 -7.580248716274160525e-01 -7.080882751630271921e-01 -6.345362393242008903e-01 -5.311829103867606872e-01 -3.925214420848325281e-01 -2.146527700129733096e-01 3.753740069630743647e-03 2.606505225742412057e-01 5.500733724064574837e-01 8.620461732416827560e-01 1.183005617087812933e+00 1.496749950233841275e+00 1.785862574173916917e+00 2.033423036202961054e+00 2.224772006004744895e+00 2.349052139880173584e+00 2.400280659932922500e+00 2.377809781909251630e+00 2.286130835469895040e+00 2.134098400245222571e+00 1.933729214612305292e+00 1.698767843832092117e+00 1.443216089587782802e+00 1.180018809694214799e+00 9.200784373178930720e-01 6.716948408670407877e-01 4.404528291824719721e-01 2.294913568428065542e-01 4.005357540494085267e-02 -1.278948430092523847e-01 -2.750900979541426317e-01 -4.025764701652374544e-01 -5.114699228336970771e-01 -6.028711307496585903e-01 -6.778878168222217671e-01 -7.376578229139898468e-01 -7.833598626027270528e-01 -8.161766993302886908e-01 -8.372461670478499318e-01 -8.475980149613274728e-01 -8.480975650588125081e-01 -8.394034208376607298e-01 -8.219750398567013949e-01 -7.961041274205297169e-01 -7.619661239543087383e-01 -7.197172891877711143e-01 -6.695949691171637630e-01 -6.120077135425382453e-01 -5.475914022249932511e-01 -4.772190694429973568e-01 -4.019720480801851625e-01 -3.230663333631839107e-01
4.769342100188413425e-01 4.475205303202408613e-01 3.937473361311288889e-01 3.190965288648827114e-01 2.280428483524247485e-01 1.254861103662316957e-01 1.624089026431265945e-02 -9.533697186042615346e-02 -2.056212100298677459e-01 -3.118607759300423554e-01 -4.122080308976821539e-01 -5.056395411873625401e-01 -5.917647610202410036e-01 -6.705370100164420588e-01 -7.419899906850232485e-01 -8.060317973547362902e-01 -8.623827247697336551e-01 -9.106885833341129555e-01 -9.506932962401294374e-01 -9.824181420523706576e-01 -1.006260153313234040e+00 -1.022968917370187469e+00 -1.033508228804749463e+00 -1.038865822892722779e+00 -1.039797146774715131e+00 -1.036527149150383575e+00 -1.028434669358622600e+00 -1.013664989408039618e+00 -9.888132834875430488e-01 -9.487460305865548227e-01 -8.866953276205421508e-01 -7.947936353273844512e-01 -6.650961394813943439e-01 -4.910144418497709995e-01 -2.689653249318944561e-01 1.065509458129005211e-04 3.097501784088004806e-01 6.478993959042292916e-01 9.977843924103444451e-01 1.339727990767403121e+00 1.653437468853096393e+00 1.920374803159634602e+00 2.125739747857328332e+00 2.259836178365590253e+00 2.318749657219179916e+00 2.304389987609996915e+00 2.223979194176058716e+00 2.089018279760126884e+00 1.913800679868842725e+00 1.713603413581958224e+00 1.502802075465856202e+00 1.293256237344160509e+00 1.093291503256802910e+00 9.074385923921955976e-01 7.369311433107655906e-01 5.807009115940465760e-01 4.365471108383259802e-01 3.021514176734997892e-01 1.757206433374874643e-01 5.620150998435099327e-02 -5.681537637211490216e-02 -1.633395538656025048e-01 -2.632071920092715067e-01 -3.561966519758551497e-01 -4.419937509643455109e-01 -5.201247993012297899e-01 -5.899168123674869424e-01 -6.505470428923009196e-01 -7.011554188057267378e-01 -7.409694884083121158e-01 -7.694051515241500105e-01 -7.861083201409928556e-01 -7.909530066613853494e-01 -7.840201054210664822e-01 -7.656467528286491353e-01 -7.364685014471064051e-01 -6.974956466380228814e-01 -6.501565447713296697e-01 -5.963020537696693824e-01 -5.381612525034474848e-01
4.263515185607899549e-01 3.116061398701093221e-01 1.908541595691165826e-01 6.716138876606762842e-02 -5.630103800865447067e-02 -1.764758905193507810e-01 -2.906179264498546244e-01 -3.964514484183434551e-01 -4.922647619977740807e-01 -5.769396194222879970e-01 -6.499225300067917876e-01 -7.111644550709425028e-01 -7.610378341196557539e-01 -8.002473460862279397e-01 -8.297497643983107185e-01 -8.506720842515937964e-01 -8.642332981168568962e-01 -8.716745096931428627e-01 -8.741841571302285674e-01 -8.728468935431666909e-01 -8.685937954148184037e-01 -8.621538833456535711e-01 -8.540030238633413706e-01 -8.442763917548969932e-01 -8.326367186005927401e-01 -8.180845440194336460e-01 -7.987267925085527187e-01 -7.715295365129131167e-01 -7.321513646223737348e-01 -6.749412861092103366e-01 -5.932307088073569545e-01 -4.799845482812358788e-01 -3.288072275255928267e-01 -1.352132192269575317e-01 1.020771750048247023e-01 3.800774393537652562e-01 6.909828648088653935e-01 1.022293335019945459e+00 1.357660400862920502e+00 1.678338162174965120e+00 1.965042281507552113e+00 2.199933914975274352e+00 2.368477605258086260e+00 2.460931980597000912e+00 2.473291836256195086e+00 2.407554001158580981e+00 2.271274033437784556e+00 2.076472611279363445e+00 1.838058340747398489e+00 1.572034972271256104e+00 1.293776979266191063e+00 1.016640536971371578e+00 7.510901324548633351e-01 5.043882108100470330e-01 2.807800252898768889e-01 8.204198931495733371e-02 -9.182214506319337499e-02 -2.418825249113522313e-01 -3.697182910131844857e-01 -4.770398155369556248e-01 -5.654891877559284907e-01 -6.365669243759408680e-01 -6.916263810078285834e-01 -7.318822942230719386e-01 -7.584068154598813116e-01 -7.721288510989809950e-01 -7.738284287487329216e-01 -7.641660781388329715e-01 -7.437313977093953365e-01 -7.131041928698955701e-01 -6.729133398362643348e-01 -6.238828090342524169e-01 -5.668597455675654651e-01 -5.028216120957205160e-01 -4.328631988939573572e-01 -3.581586692608844658e-01 -2.799073404063110448e-01 -1.992596543703121226e-01 -1.172508946852443001e-01 -3.476484569737411240e-02
-2.781383176428018356e-01 -2.183933836433717690e-01 -1.771317293905319001e-01 -1.517393862438429775e-01 -1.385330820986835632e-01 -1.335942539978390575e-01 -1.336885826429765334e-01 -1.368225227519030140e-01 -1.425634337585522660e-01 -1.521123779137168452e-01 -1.678341577633213066e-01 -1.926499558920392041e-01 -2.289339273840831079e-01 -2.774193382500741989e-01 -3.359297712654389922e-01 -3.986021098263722306e-01 -4.555783605179839491e-01 -4.938553938605539928e-01 -4.989991441124373428e-01 -4.575995617072837751e-01 -3.601430166132374433e-01 -2.033852788941205858e-01 8.144603073813098254e-03 2.622207867456919361e-01 5.402767066579808874e-01 8.199418489024331569e-01 1.078001649723671962e+00 1.293544976642686750e+00 1.450627983015768452e+00 1.540378978756022921e+00 1.562252231273904668e+00 1.524242250338665672e+00 1.441832046432373060e+00 1.335738780331847231e+00 1.228554447827221230e+00 1.141097413132456939e+00 1.089195559122504653e+00 1.081433285032734171e+00 1.118258236952957230e+00 1.192429158575669002e+00 1.290457284454741282e+00 1.394834561374285187e+00 1.486731767778421087e+00 1.548622082966872426e+00 1.566812185717098016e+00 1.532983407206808035e+00 1.444632192064119414e+00 1.304349702061005090e+00 1.118300501960843407e+00 8.946541857727134950e-01 6.424878895409401602e-01 3.712804492033230930e-01 9.081145524689450410e-02 -1.888973892663332599e-01 -4.580570518951160852e-01 -7.078113118187893127e-01 -9.310897488169918024e-01 -1.123026419441207624e+00 -1.280811715829918596e+00 -1.403323292994014038e+00 -1.490565795141439054e+00 -1.543373967601995078e+00 -1.563424201291178095e+00 -1.553310062057946528e+00 -1.516746854365907060e+00 -1.458555554829684020e+00 -1.384415587627729094e+00 -1.300471477074944149e+00 -1.212905130322246450e+00 -1.127316836927257260e+00 -1.048244377790476189e+00 -9.787006907059756511e-01 -9.199991623850709566e-01 -8.719201660420788924e-01 -8.330750087470248921e-01 -8.014487796499804029e-01 -7.748953914201445192e-01 -7.514604712792679608e-01 -7.295544592738959500e-01 -7.080806171187179476e-01
9.134957533636712812e-01 7.875862028272574422e-01 6.471554927374092436e-01 4.968803351255522416e-01 3.421279436544488184e-01 1.883733142071046529e-01 4.052965363802082943e-02 -9.763233494038203730e-02 -2.237893160170105478e-01 -3.370409251455329658e-01 -4.376035693997766818e-01 -5.263397571314607504e-01 -6.043338642497703139e-01 -6.725782220986020743e-01 -7.318455581514682340e-01 -7.826853215000506570e-01 -8.255267730233520895e-01 -8.608158841343584999e-01 -8.891236913814778431e-01 -9.112278534497567639e-01 -9.281455471606194774e-01 -9.411083165930732575e-01 -9.514526089820213306e-01 -9.604323342910945360e-01 -9.689316234418233753e-01 -9.770982889991899345e-01 -9.838698656936527565e-01 -9.864997993306977575e-01 -9.801327572307392266e-01 -9.576244343757369659e-01 -9.097672257069930879e-01 -8.261111813964253647e-01 -6.964113101986143528e-01 -5.125360039176578564e-01 -2.705217247233902556e-01 2.775784749639282137e-02 3.736789271252031752e-01 7.520662274059520813e-01 1.142421063882055110e+00 1.520985669736568235e+00 1.863246376991843256e+00 2.146528642992960645e+00 2.352388450972192846e+00 2.468559580223872008e+00 2.490266417001474775e+00 2.420645126541205006e+00 2.270161885381522637e+00 2.055000361268140452e+00 1.794665958904527958e+00 1.509303120062669201e+00 1.217254431530001124e+00 9.333078547981324968e-01 6.678735793149973565e-01 4.270323328665464602e-01 2.132126117071215798e-01 2.621135904820693502e-02 -1.357108934524194344e-01 -2.748648155821951655e-01 -3.933741203337884351e-01 -4.927747834189125098e-01 -5.738875355200887540e-01 -6.370164640150518531e-01 -6.823145356031933284e-01 -7.102333792338499929e-01 -7.218540531598254262e-01 -7.190113873444438086e-01 -7.042083718120615288e-01 -6.802915710371102431e-01 -6.500356241492726284e-01 -6.157026439319969180e-01 -5.787278443067929157e-01 -5.395232782098143831e-01 -4.975170050577927272e-01 -4.512816275248190956e-01 -3.988767367853166546e-01 -3.382550285955897018e-01 -2.677075869084104554e-01 -1.863404190659760096e-01 -9.442783059514277266e-02 6.407107503541539621e-03
-4.286677711046081307e-01 -4.153277090908001901e-01 -4.035526430468883707e-01 -3.930244255088483629e-01 -3.831102836985971205e-01 -3.732211963753700457e-01 -3.631958916987426123e-01 -3.535139762608066061e-01 -3.453001992383308849e-01 -3.401138583460031062e-01 -3.396140738805092929e-01 -3.452026024462074294e-01 -3.577450160768395060e-01 -3.774363219681258763e-01 -4.038160225502417378e-01 -4.358889741062956791e-01 -4.722938871347434064e-01 -5.114843863188629491e-01 -5.518951783055213722e-01 -5.921207452467492915e-01 -6.310636272697847104e-01 -6.680249751855253937e-01 -7.026969641233851149e-01 -7.349512578583622391e-01 -7.644149368002159939e-01 -7.899173453102750209e-01 -8.089437113174466898e-01 -8.172139260492193857e-01 -8.085855689022372061e-01 -7.753705676378777056e-01 -7.090508049948650582e-01 -6.013838155786412898e-01 -4.457062325703219918e-01 -2.383184355073566241e-01 2.027480194852250908e-02 3.245574444319845875e-01 6.637952163543103801e-01 1.022514673528117868e+00 1.381694414745104460e+00 1.720540094899799755e+00 2.018571284510436659e+00 2.257762291559048951e+00 2.424405958258108118e+00 2.510473685754163409e+00 2.514257783433819782e+00 2.440234193776414706e+00 2.298196551465665483e+00 2.101834487237062010e+00 1.866973969456727778e+00 1.609762415630148880e+00 1.345054372567177525e+00 1.085180885441191956e+00 8.392572713892402225e-01 6.130683185258501977e-01 4.094501492065572013e-01 2.290144734420571926e-01 7.096898787065758496e-02 -6.618106583841799895e-02 -1.841499373378358007e-01 -2.846693478128072829e-01 -3.694993633019039159e-01 -4.404580454318786642e-01 -4.994433221488673857e-01 -5.483892292937723179e-01 -5.891557903020110398e-01 -6.234273033294297495e-01 -6.526134155598954933e-01 -6.777681581148511381e-01 -6.996069129175324086e-01 -7.185403278720060571e-01 -7.347446470131445695e-01 -7.483206745369189727e-01 -7.594255772795146520e-01 -7.683586913519080408e-01 -7.755435013505213027e-01 -7.814174356150062062e-01 -7.862775003335610302e-01 -7.901933864085993742e-01 -7.930136610574064493e-01 -7.944790997157639145e-01
-5.293847021122514152e-01 -5.756781780727777686e-01 -6.251887087433080081e-01 -6.760728340347363918e-01 -7.262316206202734659e-01 -7.734728971209445803e-01 -8.157057079622345164e-01 -8.511233943716478567e-01 -8.783428238498509621e-01 -8.964587851682276343e-01 -9.050502131527693450e-01 -9.041181109445954878e-01 -8.940794928341583292e-01 -8.757268248851477477e-01 -8.501464400065468219e-01 -8.185494297938996633e-01 -7.820153195053750617e-01 -7.411982256084643783e-01 -6.961145383338186443e-01 -6.460677842310805774e-01 -5.897964888770684810e-01 -5.257646955156165536e-01 -4.525017568778695876e-01 -3.689314327399159654e-01 -2.746020978914516797e-01 -1.698244242357498102e-01 -5.567619483528387508e-02 6.608403985510000189e-02 1.932468393012707619e-01 3.234939422563150591e-01 4.548293608768299578e-01 5.859730946202571511e-01 7.166814647134240879e-01 8.478302164173558975e-01 9.812258072457543667e-01 1.119132873947068063e+00 1.263507445520665184e+00 1.415098250785132405e+00 1.572531685776583865e+00 1.731608523009292577e+00 1.885050887337694991e+00 2.022881401419330594e+00 2.133372121501191820e+00 2.204528078374228706e+00 2.225741274000394565e+00 2.189346717138497933e+00 2.091772318137850473e+00 1.934162785631233339e+00 1.722404586759523237e+00 1.466621948303689305e+00 1.180207436531711229e+00 8.784853477762173402e-01 5.771530972668136306e-01 2.906957521612691941e-01 3.100245537425194708e-02 -1.935716345496423241e-01 -3.785448385342328748e-01 -5.230574993119604388e-01 -6.291375484222648806e-01 -7.007689923301796409e-01 -7.429704250934424659e-01 -7.611271948319364711e-01 -7.605683687506596957e-01 -7.463933006779945867e-01 -7.234011977254329873e-01 -6.960770749015121606e-01 -6.685055132929249577e-01 -6.442604800541581467e-01 -6.262611283565506781e-01 -6.165862271123282445e-01 -6.163088817706491307e-01 -6.253144038226714496e-01 -6.421869888674230920e-01 -6.642513221329144901e-01 -6.878082435121410931e-01 -7.085534470632679493e-01 -7.221902136130627925e-01 -7.250287615168348188e-01 -7.145047096853208712e-01 -6.894682337843709430e-01
-6.005492373118836991e-01 -7.578789382542708841e-01 -8.982229134168300266e-01 -1.015680212754356715e+00 -1.105316305226304641e+00 -1.163436804797117752e+00 -1.187635954000181515e+00 -1.176612943649506082e+00 -1.130044801286504530e+00 -1.048662558580755855e+00 -9.347910709797129236e-01 -7.928382919312034760e-01 -6.294933441005760022e-01 -4.534252991838669256e-01 -2.742806868813160714e-01 -1.013127554663284385e-01 5.805015003142919433e-02 1.992108141499071561e-01 3.206285194861299703e-01 4.233591754537425755e-01 5.101660364456795937e-01 5.843035693556901666e-01 6.485515804199522005e-01 7.046300474034933314e-01 7.529810423692173682e-01 7.930727071078128576e-01 8.239151429998727849e-01 8.446586615204537685e-01 8.552262985068546097e-01 8.566378082276013828e-01 8.512244503730935774e-01 8.425939042737002893e-01 8.355273258383453250e-01 8.354908525780043727e-01 8.480665241368540164e-01 8.780767253256007709e-01 9.286054231768656742e-01 1.000169583314898913e+00 1.090233383751653351e+00 1.193270781611509124e+00 1.301193144903904031e+00 1.404215920643692828e+00 1.491650014407577718e+00 1.552804110443977814e+00 1.577723048767293745e+00 1.558011450865333769e+00 1.487646978550434040e+00 1.363718722658673554e+00 1.186934018390873202e+00 9.617581068963895197e-01 6.960771133608038008e-01 4.005352624029035469e-01 8.767722455508017432e-02 -2.289121397509897016e-01 -5.353362426325427581e-01 -8.183532977811230902e-01 -1.066252795960678901e+00 -1.269901885813754738e+00 -1.423807697278236306e+00 -1.526748413982433661e+00 -1.581724349261881990e+00 -1.595143327417891221e+00 -1.575285263390893586e+00 -1.530607014432433743e+00 -1.468216994259682107e+00 -1.392959132972282799e+00 -1.307261303113129269e+00 -1.211520861007785665e+00 -1.104592678498991676e+00 -9.843281979087614708e-01 -8.478421146834228539e-01 -6.918372978780336080e-01 -5.131178637662658915e-01 -3.093072642559960284e-01 -7.996501031007584304e-02 1.725197415799865908e-01 4.423210901218904145e-01 7.203679658999461166e-01 9.951440355694326501e-01 1.254254806301452030e+00
-6.737569555483373662e-01 -6.522027438849231640e-01 -6.312737249580978593e-01 -6.146657716919645686e-01 -6.056870141076188263e-01 -6.066991654182656291e-01 -6.187873944903992118e-01 -6.416332908293898019e-01 -6.735861712406365776e-01 -7.118950070924118245e-01 -7.530288291270444967e-01 -7.930848561442318534e-01 -8.283005555476254944e-01 -8.555803732694526875e-01 -8.729533951546637471e-01 -8.798585731185064596e-01 -8.771502103593622479e-01 -8.668471499222597521e-01 -8.516581152161192270e-01 -8.344340029220773669e-01 -8.177228257320880989e-01 -8.034307133936502421e-01 -7.926174954591547195e-01 -7.854572539983524226e-01 -7.812047573019841318e-01 -7.782284863905971628e-01 -7.740050644140912262e-01 -7.651015709898510986e-01 -7.471448089463156306e-01 -7.148248077731236272e-01 -6.619873695871302255e-01 -5.819599164529476454e-01 -4.682377933143688775e-01 -3.154318714555789382e-01 -1.204902187788532697e-01 1.160996213421745388e-01 3.894546481312727293e-01 6.900100265691331280e-01 1.003984320067357050e+00 1.314592254325698706e+00 1.603801650722013195e+00 1.854340504586803107e+00 2.051665091235424843e+00 2.185546920928287840e+00 2.251134949360221960e+00 2.249366459023044218e+00 2.186639564031910510e+00 2.073835229317791296e+00 1.924762871852680357e+00 1.754261686830001610e+00 1.576274730018363490e+00 1.402219753288609594e+00 1.239968625740814900e+00 1.093577703413640911e+00 9.636959899039554411e-01 8.484492754484906918e-01 7.445399982706532027e-01 6.482055937382618094e-01 5.559517054615484843e-01 4.649494637533024832e-01 3.731887349174317081e-01 2.794493377906900888e-01 1.831902408053900644e-01 8.440025179498437946e-02 -1.651031623004776613e-02 -1.187560063542674460e-01 -2.212206764245047419e-01 -3.224020796577531378e-01 -4.203754639006887506e-01 -5.128360525985218299e-01 -5.972515556146162918e-01 -6.711316074378345098e-01 -7.324003617868377614e-01 -7.797273286510887358e-01 -8.127678030852333313e-01 -8.322268922880614594e-01 -8.397150831883186672e-01 -8.374680601784324496e-01 -8.280121731805776264e-01 -8.138274880616855889e-01
-1.689989174481721368e-01 -1.614168158420042076e-01 -1.552305815130768929e-01 -1.500273055197731964e-01 -1.462212024439386304e-01 -1.450187839229877540e-01 -1.482216653940346129e-01 -1.579386199679523040e-01 -1.762278297525363968e-01 -2.047731987908865958e-01 -2.446226436612119748e-01 -2.960161979448753811e-01 -3.583039948261798613e-01 -4.299737749293327527e-01 -5.087756547428192722e-01 -5.919680714859645310e-01 -6.766313374180761286e-01 -7.599828877991647857e-01 -8.396449009304095545e-01 -9.138323159272871976e-01 -9.814040281093470153e-01 -1.041803555295329087e+00 -1.094924113387669040e+00 -1.140848718018637520e+00 -1.179492769378622574e+00 -1.210152224732806037e+00 -1.230956620437158033e+00 -1.238373617044645547e+00 -1.226949928374065246e+00 -1.189452741433972838e+00 -1.117577902380932242e+00 -1.003186765579010098e+00 -8.399571180534389780e-01 -6.250727919897849372e-01 -3.605796687799200928e-01 -5.404081430085973248e-02 2.816817777988372962e-01 6.295475193133965863e-01 9.701340998814163008e-01 1.283844272764331995e+00 1.553159576249042217e+00 1.764640476750243270e+00 1.910441987821140053e+00 1.989117188833080974e+00 2.005585746153361715e+00 1.970229832262073932e+00 1.897181433035216580e+00 1.802040392796250723e+00 1.699453443471958813e+00 1.600945670704320367e+00 1.513444374000719961e+00 1.438719927042090063e+00 1.373864346602869935e+00 1.312566543820934184e+00 1.246878416065151152e+00 1.169041099174048970e+00 1.073040798163231058e+00 9.556170823819177818e-01 8.166704141873238898e-01 6.591183121757280272e-01 4.883401438944561246e-01 3.113665900452084467e-01 1.358847839179357364e-01 -3.076280239067243072e-02 -1.825083203138082033e-01 -3.152185052229952711e-01 -4.270583109895840779e-01 -5.184214855819946344e-01 -5.915183313887071304e-01 -6.497285780945639688e-01 -6.968917323896792748e-01 -7.366440243586646064e-01 -7.719374823757574333e-01 -8.047216789824915839e-01 -8.358093645269769612e-01 -8.649032176897080149e-01 -8.907739777190589736e-01 -9.115794859501319403e-01 -9.252974669242975958e-01 -9.301814068502902710e-01
-7.872214632500265097e-01 -8.076752289865192225e-01 -8.209750777398338029e-01 -8.286649742025570253e-01 -8.319606893408805215e-01 -8.315892817834221740e-01 -8.277930538012863160e-01 -8.204785627933391945e-01 -8.094231793053009438e-01 -7.944576529583100566e-01 -7.756086806373201359e-01 -7.531723495973855487e-01 -7.277469361515490620e-01 -7.002451849304239806e-01 -6.718138876055840258e-01 -6.436957738198800794e-01 -6.170293093014936892e-01 -5.926208506045579361e-01 -5.707917000716257183e-01 -5.513386630382117737e-01 -5.336554334289599355e-01 -5.168975249931787586e-01 -5.001327076505874825e-01 -4.823391554491590072e-01 -4.622781240337921482e-01 -4.382656507777071830e-01 -4.079765781279791059e-01 -3.683827241043006184e-01 -3.158762657847432043e-01 -2.465295052426289268e-01 -1.564408286069324250e-01 -4.210453972221182839e-02 9.920425935919983951e-02 2.689648564174037526e-01 4.669090921001746164e-01 6.904732496679885090e-01 9.343835147291844612e-01 1.190515151899796509e+00 1.448172658990555250e+00 1.694789406525831321e+00 1.916999294590787661e+00 2.101901976384267456e+00 2.238332233851609399e+00 2.317972473728575178e+00 2.336174021545557533e+00 2.292394363979991301e+00 2.190238771301960874e+00 2.037026730269065222e+00 1.843004718418699506e+00 1.620274022930911828e+00 1.381585953091161389e+00 1.139147897480021765e+00 9.036191132703650375e-01 6.833668663400953580e-01 4.840644511851972531e-01 3.086660879558070225e-01 1.576676101803609342e-01 2.967470116880175160e-02 -7.795708367180913256e-02 -1.684485496278511352e-01 -2.450687745293892716e-01 -3.107699997845354556e-01 -3.680295831852852251e-01 -4.188049769210321904e-01 -4.645680340309740752e-01 -5.063916833635375703e-01 -5.450138168418231510e-01 -5.809901815253802893e-01 -6.148291106381557070e-01 -6.471516026848757042e-01 -6.788067177869983038e-01 -7.108958146682660129e-01 -7.446897454836659547e-01 -7.814304116577326376e-01 -8.221153055871680548e-01 -8.672460486192624662e-01 -9.166523209240045045e-01 -9.693923244458851896e-01 -1.023748197051423281e+00 -1.077341656492639244e+00
-7.197263161553740796e-01 -7.107829024954219754e-01 -7.026490529094500115e-01 -6.964214306667748655e-01 -6.929560165712250752e-01 -6.928490660306465543e-01 -6.963733635459800064e-01 -7.034014497898156693e-01 -7.133915256956558926e-01 -7.254250684589126363e-01 -7.383890217369042386e-01 -7.511727822365572571e-01 -7.628653570802157446e-01 -7.728778298751919351e-01 -7.809500332151966262e-01 -7.870817236961569208e-01 -7.914239538072842528e-01 -7.942031305070548219e-01 -7.956661925577162009e-01 -7.960859154631212409e-01 -7.957660771518890730e-01 -7.950922028576675737e-01 -7.944986816542722874e-01 -7.944027851521695549e-01 -7.950134989189546753e-01 -7.960578718965228839e-01 -7.963695187788618624e-01 -7.934388932530451743e-01 -7.829550182478999254e-01 -7.585498227135633043e-01 -7.118652124117458291e-01 -6.331587513156389235e-01 -5.125427303210752239e-01 -3.417492548229135174e-01 -1.161667089305632450e-01 1.633696147351599570e-01 4.894784222510354943e-01 8.482441087323153717e-01 1.220336682577026322e+00 1.583079649708751147e+00 1.912988514196203527e+00 2.188384660374232737e+00 2.391668987123051426e+00 2.511088888911640726e+00 2.541840144436390059e+00 2.486441679614828537e+00 2.354219251317524630e+00 2.159940669125965496e+00 1.921721939691689585e+00 1.658571497961648600e+00 1.388070263017579631e+00 1.124634993214269185e+00 8.786610749298264800e-01 6.565447170805178700e-01 4.613385102078289557e-01 2.936347655075336460e-01 1.524709043909215911e-01 3.598135985439669671e-02 -5.815659450063113967e-02 -1.324998360353820681e-01 -1.896995309632471260e-01 -2.324486576080889710e-01 -2.633988724757613253e-01 -2.851120511356883269e-01 -2.999631830761095852e-01 -3.100143508913202339e-01 -3.168868932286202922e-01 -3.216784747237606545e-01 -3.249980933786188464e-01 -3.270785417776327919e-01 -3.280014258174978048e-01 -3.278907606534735564e-01 -3.270675322488242331e-01 -3.260849827272145340e-01 -3.256714417414773854e-01 -3.265732603710632120e-01 -3.294119915914016650e-01 -3.345360553468147979e-01 -3.419504199383737175e-01 -3.512691878078982310e-01
-2.296664089523595131e-01 -2.493559241915213609e-01 -2.721943892010041388e-01 -2.981625651831708579e-01 -3.271805562744002360e-01 -3.590068159511121682e-01 -3.932084160116489646e-01 -4.292076918810917019e-01 -4.663997330371781880e-01 -5.042745461131875606e-01 -5.425147670517692644e-01 -5.810217158500109447e-01 -6.198672834563778711e-01 -6.592239533863463175e-01 -6.992676575840676145e-01 -7.400962151532091138e-01 -7.816579249532382700e-01 -8.236972102084044733e-01 -8.656914493925160770e-01 -9.068368052015602920e-01 -9.460338352380266436e-01 -9.819367148749357233e-01 -1.013033580533467370e+00 -1.037689166365943993e+00 -1.054137692916666813e+00 -1.060343580717165946e+00 -1.053730314395417755e+00 -1.030854680310689275e+00 -9.871719475316367287e-01 -9.170231510311364076e-01 -8.140272251082919519e-01 -6.719459126854721021e-01 -4.859125635926047071e-01 -2.538587349944765315e-01 2.224657685242382651e-02 3.356399069739919305e-01 6.747437511894902595e-01 1.023978371215486183e+00 1.365246201001387050e+00 1.679846951129546850e+00 1.950435880715925885e+00 2.162806484053847900e+00 2.307226630919813282e+00 2.379263922263997078e+00 2.379991264866774703e+00 2.315570025168192103e+00 2.196217663796634412e+00 2.034658448165890476e+00 1.844303830939992839e+00 1.637491875340159275e+00 1.424159289136642137e+00 1.211203705024516131e+00 1.002615057247469244e+00 8.002128375486754486e-01 6.047072967485371819e-01 4.167184226428357618e-01 2.374787043124790831e-01 6.910269490838008566e-02 -8.554902808541099690e-02 -2.233134639162247803e-01 -3.412437653393400883e-01 -4.370989824177545224e-01 -5.097090670081423358e-01 -5.591576345475361975e-01 -5.868046462240871231e-01 -5.951783005093652656e-01 -5.877291827093488186e-01 -5.684920816662476506e-01 -5.416485172283860283e-01 -5.110441388017871178e-01 -4.797395073234883012e-01 -4.496850779805540710e-01 -4.215938184383477005e-01 -3.950376484496566643e-01 -3.687670459685639668e-01 -3.411315566961946044e-01 -3.105462908663819688e-01 -2.758801390364197803e-01 -2.367305671783935528e-01 -1.935542024413493822e-01
-6.972305983427995457e-01 -6.791291158663118610e-01 -6.567654195775544101e-01 -6.319270409575540315e-01 -6.068348366889145806e-01 -5.837594192007953264e-01 -5.646602644858795816e-01 -5.509477777807143539e-01 -5.433983583873520651e-01 -5.422091497232540691e-01 -5.471616905159254474e-01 -5.577925206666464186e-01 -5.735591315031148829e-01 -5.939562016484024598e-01 -6.185854733844654563e-01 -6.472107522928611800e-01 -6.797557101508709954e-01 -7.162580829165731133e-01 -7.567445788645321691e-01 -8.010640792041723302e-01 -8.487041679188700449e-01 -8.986295971342828093e-01 -9.492089823148649463e-01 -9.982066165484068110e-01 -1.042851813049362919e+00 -1.079878484885314016e+00 -1.105492011511288730e+00 -1.115327463163366950e+00 -1.104372578798347604e+00 -1.067065485762932253e+00 -9.976561045561427310e-01 -8.909120380793780214e-01 -7.430953195077448781e-01 -5.530833191465412968e-01 -3.232679690977566245e-01 -6.009282516608122765e-02 2.259919484374858789e-01 5.212458998503982643e-01 8.098310943519780869e-01 1.075384040332242552e+00 1.302831032352236074e+00 1.480145922097027666e+00 1.599905969089940871e+00 1.660402654658501342e+00 1.665993860159458384e+00 1.626630660920323601e+00 1.556495168021602815e+00 1.471935139278177651e+00 1.389119311567378778e+00 1.321793727471374469e+00 1.279489798934402289e+00 1.266484310981478734e+00 1.281585356572588985e+00 1.318694649681519948e+00 1.367980098037618886e+00 1.417477458404040380e+00 1.454793208230684920e+00 1.468718125483174264e+00 1.450462997342728544e+00 1.394446599781054230e+00 1.298639338174114366e+00 1.164449894206613045e+00 9.963184156779003597e-01 8.010436632085602415e-01 5.869796958031635592e-01 3.631377266162665873e-01 1.383752542125319673e-01 -7.931333706820120621e-02 -2.832187694312948145e-01 -4.681224030504977374e-01 -6.303309936008034686e-01 -7.675474811771195727e-01 -8.787483255764676482e-01 -9.640752647446358958e-01 -1.024668241461567986e+00 -1.062494507344149186e+00 -1.080162093148236302e+00 -1.080674284396872631e+00 -1.067283953101593630e+00 -1.043348387035751168e+00
3.128424752071105042e-01 2.688884114942783898e-01 2.100163635847931420e-01 1.365067184150340340e-01 4.982325672063223077e-02 -4.750925134995304805e-02 -1.523045883698324887e-01 -2.612839992825103930e-01 -3.715528674694604794e-01 -4.809414451682478830e-01 -5.879713977614657860e-01 -6.916459581967255854e-01 -7.910520241896269455e-01 -8.849823393230893398e-01 -9.716292078729327208e-01 -1.048492820454542063e+00 -1.112413129324795413e+00 -1.159740256498586142e+00 -1.186742473634313288e+00 -1.190089453926639784e+00 -1.167457661354243337e+00 -1.118080473811686071e+00 -1.043134685384784488e+00 -9.458556096021384363e-01 -8.312052907566263027e-01 -7.052541425380927098e-01 -5.742577778407513822e-01 -4.436103651390258529e-01 -3.168701004648343811e-01 -1.950060583999553843e-01 -7.606045552383805530e-02 4.461340323620830578e-02 1.736029025188375596e-01 3.181986281660230120e-01 4.847811139041032225e-01 6.772955954756993968e-01 8.959348355440702738e-01 1.136301174444010575e+00 1.389242444691246137e+00 1.641369277388904369e+00 1.876250978285149307e+00 2.076234703659883607e+00 2.224576997538333600e+00 2.307589119459471316e+00 2.316465599500552752e+00 2.248349697045727957e+00 2.106539640178804795e+00 1.899789334868741797e+00 1.641016292301284984e+00 1.345626464952098589e+00 1.029832399623878958e+00 7.091660248750171203e-01 3.973239315507334779e-01 1.054273000084363365e-01 -1.583320763308439516e-01 -3.886721163333567985e-01 -5.829196608969684501e-01 -7.405151464727811605e-01 -8.624647664963287497e-01 -9.508244292463623459e-01 -1.008305602379145682e+00 -1.037919849828013108e+00 -1.042770962482050034e+00 -1.025883778537019397e+00 -9.900633013601447541e-01 -9.379081550827845781e-01 -8.717338257945101976e-01 -7.935358388337775404e-01 -7.049349879703838972e-01 -6.070546056049089811e-01 -5.004204113435852808e-01 -3.850525076978976169e-01 -2.607115738717985520e-01 -1.273429216900740790e-01 1.434697166535655460e-02 1.625746645473279128e-01 3.142191084241472421e-01 4.649759591440041362e-01 6.097281008264618940e-01 7.430604626450654226e-01
9.350835390805220526e-02 4.592842012011222330e-02 -8.231376977970078501e-03 -6.642345239974427329e-02 -1.261966925562590103e-01 -1.853839430127723065e-01 -2.422524842605447426e-01 -2.955877708572336449e-01 -3.446934864617000605e-01 -3.893095842943993246e-01 -4.294844854186943284e-01 -4.654518314861841866e-01 -4.975469652576997581e-01 -5.261971980376793923e-01 -5.519001885190168988e-01 -5.752541457408638648e-01 -5.969197885691284178e-01 -6.175469241423816591e-01 -6.376643918347880691e-01 -6.575541920789501615e-01 -6.771616376151242678e-01 -6.960097419526453111e-01 -7.131701546285229565e-01 -7.272703797963200323e-01 -7.365192699798325249e-01 -7.387113753533239846e-01 -7.311977296550901118e-01 -7.107878401165860227e-01 -6.736162094388427057e-01 -6.150773117063209616e-01 -5.299520505450678876e-01 -4.128606977670516431e-01 -2.590868107326318448e-01 -6.565009771617794088e-02 1.675424917165024563e-01 4.367961604361980665e-01 7.342236390971812465e-01 1.047995312804483214e+00 1.363205455543573530e+00 1.663220015399559326e+00 1.931264883590479764e+00 2.152015439658345741e+00 2.313047503171716812e+00 2.405969321494895841e+00 2.427170928179515297e+00 2.378097872688818004e+00 2.264947762301169565e+00 2.097805810556506501e+00 1.889317200910931582e+00 1.653108089715403128e+00 1.402272519637825177e+00 1.148171312378627906e+00 8.997522078297872650e-01 6.634057656548867365e-01 4.432328804220630469e-01 2.415371378560526305e-01 5.937592558180521812e-02 -1.030311810999028632e-01 -2.460169712332878345e-01 -3.703156389884422195e-01 -4.769840044004127200e-01 -5.673034444461998449e-01 -6.426776384930643626e-01 -7.045188683399206120e-01 -7.541756259772478543e-01 -7.929103830029794464e-01 -8.219700025776299768e-01 -8.426465000480163337e-01 -8.563197568568352569e-01 -8.644186977532506422e-01 -8.683019970940619725e-01 -8.690943617032279578e-01 -8.675249877565707202e-01 -8.638314771466596431e-01 -8.577361473753783994e-01 -8.485344409157911105e-01 -8.352258300051577100e-01 -8.166906820315560367e-01 -7.919016132060863189e-01 -7.601119512932617006e-01
-7.103766393121456746e-01 -6.862256040427853199e-01 -6.642001669317932899e-01 -6.457442743091371673e-01 -6.321539937200760795e-01 -6.244606565337159632e-01 -6.233234253485888665e-01 -6.289193711079406057e-01 -6.408604659223477995e-01 -6.581833407399992897e-01 -6.794299629200026835e-01 -7.028437201998867234e-01 -7.266152120927609204e-01 -7.491373560166734169e-01 -7.691815200568155042e-01 -7.859866173875381667e-01 -7.992171951090324411e-01 -8.088605456935037408e-01 -8.150817358076627439e-01 -8.180824623002911355e-01 -8.180031580871918173e-01 -8.148457337638459475e-01 -8.084231514424845555e-01 -7.982839078632056884e-01 -7.836166587440304143e-01 -7.630605402219313715e-01 -7.344543426617258230e-01 -6.946032239285042653e-01 -6.391276998453113700e-01 -5.626026223071254329e-01 -4.590458430381427757e-01 -3.228356642291126954e-01 -1.499794294086163604e-01 6.059471175120908354e-02 3.060411848356366926e-01 5.792447175148477401e-01 8.692274154856070023e-01 1.162324852971738487e+00 1.443736978104248836e+00 1.699182175783618520e+00 1.916265017695281569e+00 2.085457161323894137e+00 2.200717346813789277e+00 2.259736381296970187e+00 2.263887566014807895e+00 2.217800477677136062e+00 2.128569196089549642e+00 2.004621297124561607e+00 1.854509545194882758e+00 1.685857933804611575e+00 1.504802684765319754e+00 1.315975271870017282e+00 1.122959710341257189e+00 9.289414097876778076e-01 7.372416898024005683e-01 5.515244933591872956e-01 3.756230318081179576e-01 2.131165560522679525e-01 6.681535453188625073e-02 -6.161054241565693673e-02 -1.717533359942262916e-01 -2.643629561574019071e-01 -3.410521055572828808e-01 -4.039376090370028760e-01 -4.552989383325705686e-01 -4.972858713629623728e-01 -5.317582868473634816e-01 -5.602262776618345264e-01 -5.838660900363795703e-01 -6.035760028214895989e-01 -6.200862806825366835e-01 -6.339809957653317340e-01 -6.457042226830628229e-01 -6.555092183281350238e-01 -6.633973702260954619e-01 -6.691262135611313333e-01 -6.722600814354520171e-01 -6.722840054022010126e-01 -6.687182641942991390e-01 -6.612132522041871407e-01
4.742246758983353905e-01 5.984754909810741097e-01 6.947548080987947516e-01 7.545495501591759080e-01 7.729693470686723744e-01 7.487277455599840037e-01 6.837699628133901975e-01 5.827624831528414040e-01 4.523272433374535550e-01 3.001830779524414794e-01 1.341457019068002243e-01 -3.870862855955620879e-02 -2.126052096092561072e-01 -3.833343483540964658e-01 -5.481266827933949370e-01 -7.053631771761885716e-01 -8.540682744757059908e-01 -9.935032465418368597e-01 -1.122728430779911912e+00 -1.240553823316213888e+00 -1.345481135762335745e+00 -1.435964412862527517e+00 -1.510620406381538938e+00 -1.568362460686302029e+00 -1.608392484598467842e+00 -1.629768565763950683e+00 -1.630936103719474950e+00 -1.609238696160741888e+00 -1.560795116206099786e+00 -1.480716583129806585e+00 -1.363938116111959920e+00 -1.206406452935786300e+00 -1.006354216820615433e+00 -7.653908453231178521e-01 -4.889423521961687724e-01 -1.861672438110532624e-01 1.307562417283382739e-01 4.477781561052860959e-01 7.502707881595979122e-01 1.024295297090370926e+00 1.257765480658836532e+00 1.441442504418323889e+00 1.569556130579488062e+00 1.640127483204610437e+00 1.654751033416515638e+00 1.617976694008242955e+00 1.536394036660404971e+00 1.417651789199926959e+00 1.269598103863612826e+00 1.099727527860713483e+00 9.148208701217351857e-01 7.207404185793800933e-01 5.224188253308598151e-01 3.238473922133751626e-01 1.283289522247663406e-01 -6.122176243051709321e-02 -2.418598046021575576e-01 -4.102849002452503280e-01 -5.626283470104648243e-01 -6.944649524141578434e-01 -8.009531133295092475e-01 -8.770866837426466445e-01 -9.180876863757415629e-01 -9.197657491087513071e-01 -8.790371587386163199e-01 -7.944277929771178526e-01 -6.664401929803929203e-01 -4.978190742531827806e-01 -2.936654248949954193e-01 -6.146477813935045942e-02 1.888699852436991344e-01 4.451071873351049590e-01 6.930793073618586320e-01 9.174211391458210185e-01 1.102789304711252028e+00 1.235417343252464439e+00 1.304544962381949835e+00 1.303590379451839754e+00 1.230733009572825942e+00 1.088984004508816605e+00
-3.482205550398393967e-01 -3.412358694350521859e-01 -3.442418282938234930e-01 -3.582660895989910887e-01 -3.837978893833196570e-01 -4.206328538337080203e-01 -4.678830900126999537e-01 -5.241167506717854252e-01 -5.874562225088020284e-01 -6.556092193659259770e-01 -7.257925670281158981e-01 -7.946087190950779089e-01 -8.580913970179760986e-01 -9.119546648039805747e-01 -9.521202399174871767e-01 -9.753703209759146953e-01 -9.798440022961600882e-01 -9.652571481796318187e-01 -9.327801032910214563e-01 -8.846495550106753258e-01 -8.237352536130331249e-01 -7.532551628432211377e-01 -6.766035485870410815e-01 -5.972923092339281759e-01 -5.187814648804678352e-01 -4.440697009389438232e-01 -3.750707373832782299e-01 -3.118721906963724533e-01 -2.522155729732015184e-01 -1.913713124831980805e-01 -1.226303325596137805e-01 -3.827361636813519236e-02 6.906292058365862130e-02 2.050281226105673815e-01 3.724282486602604747e-01 5.705166266210891513e-01 7.948191961651105419e-01 1.037374623396778439e+00 1.287380028761736073e+00 1.532053121273948104e+00 1.757783842208771707e+00 1.951369708898673894e+00 2.101350932362848756e+00 2.199264952595230582e+00 2.240520635245981662e+00 2.224792985468725615e+00 2.155733205145144549e+00 2.040179867305830452e+00 1.886999533930209694e+00 1.705961636868242648e+00 1.506812749683609454e+00 1.298685424303799296e+00 1.089777782024283104e+00 8.871265396860248398e-01 6.964512731909748844e-01 5.218962982449002475e-01 3.659017647456223599e-01 2.291471205670967681e-01 1.106912800059404872e-01 8.231580731978410670e-03 -8.152202547267047017e-02 -1.624290422106160758e-01 -2.384723125354443196e-01 -3.132671774040894364e-01 -3.895918436115999861e-01 -4.689146742605381779e-01 -5.512161173727110342e-01 -6.350583580244137938e-01 -7.179333174858836264e-01 -7.968245910649872643e-01 -8.687772357972686210e-01 -9.313086925083533529e-01 -9.825550903334431263e-01 -1.021243561586563597e+00 -1.046521541005429601e+00 -1.057830280709087356e+00 -1.054922400915575764e+00 -1.037967003139008026e+00 -1.007796549166799283e+00 -9.660898983621456493e-01
-2.515801746143282447e-01 -1.952314120437291800e-01 -1.423624440688498471e-01 -9.630032828791172672e-02 -5.938740458220033436e-02 -3.287368415369194830e-02 -1.706785004818967000e-02 -1.153211239830085645e-02 -1.529859899864355159e-02 -2.697964299638248853e-02 -4.494594062215947344e-02 -6.753286748264347716e-02 -9.336431052350920023e-02 -1.216289354571722658e-01 -1.522346097118715547e-01 -1.857072980474472612e-01 -2.229250806189221612e-01 -2.647816425966986742e-01 -3.118976312080729563e-01 -3.645509999455963657e-01 -4.226952785033554205e-01 -4.859974712872097147e-01 -5.538034298695494462e-01 -6.249499039920893839e-01 -6.974329425333958277e-01 -7.680184561810853294e-01 -8.318867093669409796e-01 -8.824254296208031700e-01 -9.113517584223600476e-01 -9.092958218073686760e-01 -8.667952940069694190e-01 -7.756675302361407676e-01 -6.304416387641178510e-01 -4.295565134905025562e-01 -1.759253841952366781e-01 1.231257973187143695e-01 4.565522416401473493e-01 8.105539297668180598e-01 1.169541625824848108e+00 1.517054991952005327e+00 1.836536639087161138e+00 2.112143525841671643e+00 2.329651339239446894e+00 2.477502842609881295e+00 2.547675470235673423e+00 2.536299800679565397e+00 2.443836775971465425e+00 2.274903527703082240e+00 2.037908768500170886e+00 1.744576319040291645e+00 1.409450867143455577e+00 1.049237327360678540e+00 6.819030056665009720e-01 3.254187408135166826e-01 -3.721518810175088524e-03 -2.919765479117407136e-01 -5.298971836777760513e-01 -7.127753928361981739e-01 -8.407192815647007711e-01 -9.181487662975075237e-01 -9.528876226627788215e-01 -9.550558672816189532e-01 -9.356667211659508432e-01 -9.053340986234931220e-01 -8.730322989450070015e-01 -8.451742940355200240e-01 -8.251204967013828773e-01 -8.131611349284956214e-01 -8.068860359176980301e-01 -8.018174189864124557e-01 -7.922578294547326649e-01 -7.721587187641845151e-01 -7.362814277107032623e-01 -6.812812043833778031e-01 -6.067716511304155347e-01 -5.159836750913023851e-01 -4.158159432808588019e-01 -3.160948163831737157e-01 -2.281833162588158825e-01 -1.632437429076114277e-01
-6.434603683320659906e-01 -6.439459407323440132e-01 -6.466254756960554406e-01 -6.514059671869040224e-01 -6.579172522991350025e-01 -6.655616507309757290e-01 -6.735951365678249925e-01 -6.812345301842799294e-01 -6.877680019449053939e-01 -6.926486984455103579e-01 -6.955595678513059044e-01 -6.964329960283159870e-01 -6.954362462550005564e-01 -6.929111451167073721e-01 -6.893102219261064700e-01 -6.851222126376438348e-01 -6.808144970109477612e-01 -6.767874880637982926e-01 -6.733386760264647997e-01 -6.706442176701024049e-01 -6.687366113949597679e-01 -6.674995507671814821e-01 -6.666443815280304053e-01 -6.656705578083910169e-01 -6.637731816535973328e-01 -6.596816273350438742e-01 -6.514335494581374730e-01 -6.361156606785738354e-01 -6.096469646821571775e-01 -5.667024174156229943e-01 -5.009005707382193640e-01 -4.053211508523648088e-01 -2.733853198578910515e-01 -1.000080380529346918e-01 1.171547961590960890e-01 3.765912599826350404e-01 6.722055503629171813e-01 9.931557572230743647e-01 1.324366136108763747e+00 1.647677434464104529e+00 1.943517825199627680e+00 2.192893830802974175e+00 2.379440947159311204e+00 2.491254212155675329e+00 2.522226025213189615e+00 2.472681789219258075e+00 2.349192204392903438e+00 2.163613100593278826e+00 1.931486658244601751e+00 1.670099390224100144e+00 1.396511849093786894e+00 1.125851297979024057e+00 8.701051627725757687e-01 6.375166030021606201e-01 4.325952904031890034e-01 2.566120907800055195e-01 1.084162406786638860e-01 -1.465863334702187035e-02 -1.159672103578098940e-01 -1.989307215577992560e-01 -2.666722561551545523e-01 -3.218737743159910125e-01 -3.668001557617891484e-01 -4.034047839189530693e-01 -4.334539293090155510e-01 -4.586041957371775335e-01 -4.804144544426101060e-01 -5.002886096706005148e-01 -5.193606074822525454e-01 -5.383722199203879732e-01 -5.575905643523901833e-01 -5.768064293479698845e-01 -5.954240395665175711e-01 -6.126211199977664723e-01 -6.275489999787835504e-01 -6.395171451954422270e-01 -6.481150898585931186e-01 -6.532592044667461240e-01 -6.551669913691734459e-01 -6.542744431754660139e-01
-9.146438935936365144e-01 -8.993180497520649741e-01 -8.785393164206862782e-01 -8.531623908462697692e-01 -8.239596606354563368e-01 -7.917461813052056874e-01 -7.574941503782849361e-01 -7.224246469649842073e-01 -6.880419119638389036e-01 -6.560386979708499045e-01 -6.281366311377520883e-01 -6.058371449981714285e-01 -5.901509160830685774e-01 -5.813890848795505439e-01 -5.790823378595342241e-01 -5.820147313945815970e-01 -5.884492738889521846e-01 -5.964188911217841449e-01 -6.040138501127390036e-01 -6.096415243221984248e-01 -6.121740103278264788e-01 -6.109801775704734039e-01 -6.058628583399884304e-01 -5.969115476866572179e-01 -5.842508028347664917e-01 -5.677299749649169502e-01 -5.465350643319117907e-01 -5.187866849673177239e-01 -4.812652889668109779e-01 -4.293753152668580708e-01 -3.574353255210441227e-01 -2.594086548757277844e-01 -1.299549255915345425e-01 3.438307876257842149e-02 2.340702323031748355e-01 4.658545903687025813e-01 7.225776117167697077e-01 9.935355733222926977e-01 1.265386210177972703e+00 1.523426381845326860e+00 1.753072980690931537e+00 1.941410508917763567e+00 2.078582784971705788e+00 2.158889097398570378e+00 2.181389121143900045e+00 2.149870597168816122e+00 2.072165840011236160e+00 1.958880274888688877e+00 1.821779766551792523e+00 1.672118843946605260e+00 1.519211351524845766e+00 1.369490571057029982e+00 1.226205429578606676e+00 1.089718495538237963e+00 9.582624329527508200e-01 8.289538909398438404e-01 6.988041473714927676e-01 5.655249975081779734e-01 4.279969295804855745e-01 2.864322529732635236e-01 1.422454921757272950e-01 -2.201227688221193187e-03 -1.439424012799301045e-01 -2.797780767700349114e-01 -4.066203336618683384e-01 -5.218222207088526465e-01 -6.234667544162981745e-01 -7.105208540416267926e-01 -7.828831395023139184e-01 -8.412648717009908461e-01 -8.869424280105272507e-01 -9.214977373062297472e-01 -9.465734460468941958e-01 -9.637095893799598745e-01 -9.742869653700948485e-01 -9.795500790536677549e-01 -9.806633311066984549e-01 -9.787415216066658319e-01 -9.748180635414921413e-01 -9.697825273194855544e-01
7.146077356071572906e-01 5.968653812702408024e-01 4.814061044495694941e-01 3.720254202175857228e-01 2.709081176070876062e-01 1.785961298648549300e-01 9.421551320771522076e-02 1.593797494417684146e-02 -5.848684467005253740e-02 -1.312228577749889047e-01 -2.039703706175479969e-01 -2.777432831216132825e-01 -3.528031558456865557e-01 -4.287111109201182657e-01 -5.044635502730319132e-01 -5.786906952797126191e-01 -6.498712009535021483e-01 -7.165868775145821656e-01 -7.777093785273384574e-01 -8.325241458547710804e-01 -8.807372863164654175e-01 -9.223855375393827938e-01 -9.577116264993087436e-01 -9.869640437676212574e-01 -1.010206937923799897e+00 -1.027105689766270036e+00 -1.036654659301554871e+00 -1.036840803362207408e+00 -1.024263129231479441e+00 -9.938121488309890061e-01 -9.385880059627578209e-01 -8.502582643263072448e-01 -7.199693030085713152e-01 -5.399032293704321139e-01 -3.052039298746101470e-01 -1.589418985231363934e-02 3.217154292694366369e-01 6.945971433712114784e-01 1.083750719332581491e+00 1.466040668511660705e+00 1.816761198201712668e+00 2.112445195811290866e+00 2.333483410632964272e+00 2.466226766983541818e+00 2.504384326719392373e+00 2.449598778300814406e+00 2.311124904535967417e+00 2.104569083280842801e+00 1.849798757654225634e+00 1.568297424722004951e+00 1.280429746281549486e+00 1.003136834503911778e+00 7.484792668350633837e-01 5.232295997553984002e-01 3.294358468816329100e-01 1.656488957956148977e-01 2.834145018457521342e-02 -8.678423457974800137e-02 -1.838766151996779619e-01 -2.664582260009159542e-01 -3.373181361012485002e-01 -3.986333150461472408e-01 -4.521577728506129268e-01 -4.993847979824269090e-01 -5.416430697342229372e-01 -5.801016497856232856e-01 -6.156664769345002730e-01 -6.488747234974558964e-01 -6.797834373001481190e-01 -7.079046100729340374e-01 -7.322298253049047689e-01 -7.513407273543016851e-01 -7.636066787833037939e-01 -7.674301566470032032e-01 -7.614703127350874734e-01 -7.448682746120973697e-01 -7.173954240469921917e-01 -6.795276433837336150e-01 -6.324404007091697366e-01 -5.778790597845019361e-01
-6.087595278637649709e-01 -6.411432717978527984e-01 -6.626578508180819282e-01 -6.746080619279349877e-01 -6.786259160014812553e-01 -6.761342306892650367e-01 -6.679992974068387213e-01 -6.544683459748198429e-01 -6.355463154454279451e-01 -6.115670713985495999e-01 -5.837403848632921610e-01 -5.544237654453748609e-01 -5.269797548871378856e-01 -5.052747113490680952e-01 -4.930066639946873441e-01 -4.930694225068387726e-01 -5.070950686152553288e-01 -5.352792404022601591e-01 -5.762886665910527118e-01 -6.273807309712684521e-01 -6.846178369060342828e-01 -7.432248492824972130e-01 -7.981933219540501279e-01 -8.448947230937133845e-01 -8.797044854286695248e-01 -9.002514299851908097e-01 -9.052590103833026980e-01 -8.939512538982467005e-01 -8.651955181969228637e-01 -8.167490478697467804e-01 -7.449154863836691121e-01 -6.448691793968415187e-01 -5.114742868158279610e-01 -3.406793897027204365e-01 -1.308274548554973493e-01 1.161643525850878517e-01 3.941015782634132436e-01 6.925182412689183664e-01 9.972833986631125525e-01 1.291902179492261382e+00 1.559320059571990713e+00 1.784063997520745737e+00 1.954257745409106128e+00 2.063289782212950563e+00 2.110551318435200496e+00 2.101248843102164976e+00 2.045280310407956215e+00 1.955357595634914958e+00 1.844872918349700130e+00 1.725888729480771877e+00 1.607582167218984059e+00 1.495345320404806611e+00 1.390660585675284278e+00 1.291669964530308023e+00 1.194291516137943931e+00 1.093622041475626361e+00 9.852310008808001784e-01 8.662085136530960350e-01 7.356221516527892135e-01 5.945064794426669907e-01 4.454465172826418962e-01 2.918988027356304582e-01 1.375448220056906812e-01 -1.424562918213820480e-02 -1.607177171894734191e-01 -2.998293969795176039e-01 -4.300097310365674774e-01 -5.499555711651189505e-01 -6.582816940612079559e-01 -7.533458611746859379e-01 -8.333576014566395074e-01 -8.966096705191732852e-01 -9.419205388627013287e-01 -9.690577700454516830e-01 -9.790421356433770539e-01 -9.742217504349129920e-01 -9.581421862530784539e-01 -9.350193977658497468e-01 -9.091137644735798329e-01 -8.840049441478918801e-01
-4.938649799185091394e-01 -5.010696465860453586e-01 -5.183473139630507820e-01 -5.406448881292151842e-01 -5.628016212925205375e-01 -5.803619060609033209e-01 -5.901908798326183092e-01 -5.908523525726818715e-01 -5.826208540981626660e-01 -5.672818065081524086e-01 -5.476673895368561196e-01 -5.271481060965146348e-01 -5.090612356450637810e-01 -4.961721258415265901e-01 -4.902140079179179155e-01 -4.915767639531063993e-01 -4.992025755336979564e-01 -5.107794994817469458e-01 -5.232094646575470298e-01 -5.332394041999246603e-01 -5.381673471405764575e-01 -5.363528890843846098e-01 -5.274817794735633392e-01 -5.124140924128816055e-01 -4.927239799705133705e-01 -4.699904270537398898e-01 -4.450634417097388273e-01 -4.173706123488330477e-01 -3.845300139541850126e-01 -3.421993376027087086e-01 -2.843580632102435390e-01 -2.038849305701491421e-01 -9.342935686938096118e-02 5.343543702847376731e-02 2.410016410629085004e-01 4.702590505229207185e-01 7.379595569476982142e-01 1.036092580470459934e+00 1.351959565709027977e+00 1.668819433360231086e+00 1.967248488385424432e+00 2.226958181571523365e+00 2.428963283784641991e+00 2.557692668602021158e+00 2.602804389815673414e+00 2.560285958148423191e+00 2.432777617529612968e+00 2.229083530400413515e+00 1.963013092920143476e+00 1.651849603927929344e+00 1.314643531358415052e+00 9.705613638475756311e-01 6.373743747428699535e-01 3.302440770841096884e-01 6.073477535783756293e-02 -1.637480622217719062e-01 -3.401419241839878649e-01 -4.694515478605155168e-01 -5.560510093456902947e-01 -6.067057199395203826e-01 -6.294937388637708020e-01 -6.327478103760385553e-01 -6.242905994504662770e-01 -6.109108162935946718e-01 -5.981214482878947081e-01 -5.900617326445052324e-01 -5.894190220925246138e-01 -5.974173935575367578e-01 -6.138306343774008189e-01 -6.371341126822326340e-01 -6.647865157285560711e-01 -6.937194454735564619e-01 -7.208230231416916656e-01 -7.434047601719812048e-01 -7.594450417836590139e-01 -7.676606418157572165e-01 -7.673851555546764569e-01 -7.583518677230471905e-01 -7.405017302018019887e-01 -7.138853555794727468e-01
4.068514489300095183e-01 3.328241664327445393e-01 2.628142223665174693e-01 1.960716822988010644e-01 1.311425835890220604e-01 6.625542660509864401e-02 -2.268540444463391535e-04 -6.938885720286552816e-02 -1.414749736585775575e-01 -2.157870526458428861e-01 -2.908186294520861970e-01 -3.645426326250413296e-01 -4.347887648052663478e-01 -4.996041364645760763e-01 -5.575217376851249185e-01 -6.077428550819330422e-01 -6.502253728025051416e-01 -6.856947604078527103e-01 -7.155596696260442258e-01 -7.417222778592906796e-01 -7.662644360124696297e-01 -7.911061025911856337e-01 -8.176563210806429005e-01 -8.465697293464909956e-01 -8.775865730002181397e-01 -9.094733548951872137e-01 -9.399651035164193758e-01 -9.656234390764653064e-01 -9.816432353747719386e-01 -9.816433804518783779e-01 -9.576407921642594578e-01 -9.004056873852186449e-01 -8.003814254266061745e-01 -6.491928182674391312e-01 -4.415922524591623932e-01 -1.773994354771027959e-01 1.370636960443693264e-01 4.885345100720140388e-01 8.576925272550255386e-01 1.221236505118044047e+00 1.554842672557539496e+00 1.836362875508933623e+00 2.048644797361687697e+00 2.181555573576777096e+00 2.232935713733109395e+00 2.208456241050801516e+00 2.120494773686805168e+00 1.986160053336029074e+00 1.824714560042699052e+00 1.654717591494472728e+00 1.491305794783758021e+00 1.344154241234477354e+00 1.216550828346234292e+00 1.105782106531838727e+00 1.004761848892734344e+00 9.044120972722692331e-01 7.961772164159338638e-01 6.740490949779576191e-01 5.356872362812894472e-01 3.825208416162084735e-01 2.190015411331238115e-01 5.139101245134959639e-02 -1.135574941496247381e-01 -2.697186954828898475e-01 -4.123738494680608824e-01 -5.385806630627434366e-01 -6.471876894663103341e-01 -7.385910189045571395e-01 -8.143180026901076785e-01 -8.765123478099134946e-01 -9.274666910956818056e-01 -9.692417804253525837e-01 -1.003399779472307962e+00 -1.030894142976296113e+00 -1.052012447453003707e+00 -1.066389017398738703e+00 -1.073103893734156156e+00 -1.070831739151629769e+00 -1.058097901982188782e+00 -1.033645665387159962e+00
-8.402194523652702918e-01 -7.744513746115460062e-01 -7.146243281630350053e-01 -6.604623043951138861e-01 -6.119336147088942912e-01 -5.694575776737952344e-01 -5.339543147431203840e-01 -5.066042144014257786e-01 -4.884320465551235668e-01 -4.797457128546741001e-01 -4.797113811387885285e-01 -4.862175071359605139e-01 -4.961645842753728552e-01 -5.060747087257480015e-01 -5.128824828941156433e-01 -5.146203792756156581e-01 -5.107747078471813751e-01 -5.023281055719053256e-01 -4.914385650651898474e-01 -4.808974543769768406e-01 -4.734844532968273678e-01 -4.714164296193875114e-01 -4.758603161593475961e-01 -4.866140058591677531e-01 -5.019981063644244346e-01 -5.189083459096008877e-01 -5.330401310397628878e-01 -5.391202905270513490e-01 -5.311422446038643885e-01 -5.025827903719251033e-01 -4.467081134404486953e-01 -3.570222882549401455e-01 -2.280477997911944388e-01 -5.635540064779105685e-02 1.583221265442411041e-01 4.121504575553020522e-01 6.968366975379677308e-01 9.998396450206431529e-01 1.305367500245515400e+00 1.595909752447319363e+00 1.854084638819648800e+00 2.064578133556992157e+00 2.215846042046691888e+00 2.301389791310607169e+00 2.320344499868330690e+00 2.277305168467589791e+00 2.181295802799003702e+00 2.044219105531209557e+00 1.878978169022637479e+00 1.697662418139195273e+00 1.510127377435595664e+00 1.323171654190955726e+00 1.140310247042876535e+00 9.621392311105854134e-01 7.871755740628018083e-01 6.129719692075458193e-01 4.372825049897186012e-01 2.590647777766822424e-01 7.908143298630614104e-02 -1.000257338339422958e-01 -2.741014929285338630e-01 -4.382739900012402878e-01 -5.877551566219590962e-01 -7.185343185075303563e-01 -8.278279824998645564e-01 -9.141754131935927452e-01 -9.773394170948664916e-01 -1.018068905916289513e+00 -1.037886330540485957e+00 -1.038864650696991854e+00 -1.023394079568733517e+00 -9.939952774600295804e-01 -9.530641309327151367e-01 -9.027221637233776574e-01 -8.447172154511219944e-01 -7.804958852897426747e-01 -7.113427870252801988e-01 -6.385475681382483115e-01 -5.634754906781013206e-01 -4.875511949487315588e-01
-7.303730924569412641e-01 -8.184688914382900471e-01 -9.131693283687407625e-01 -1.007922913253237462e+00 -1.095185346971206508e+00 -1.167570606485588414e+00 -1.218770975984773797e+00 -1.244232557660727823e+00 -1.241382552401049111e+00 -1.209683226619318486e+00 -1.150579817413724504e+00 -1.067342176266340203e+00 -9.647866305209867877e-01 -8.488307660549482270e-01 -7.258255296848197258e-01 -6.018696117571561421e-01 -4.822391528285361884e-01 -3.710348941390885225e-01 -2.712383914763573101e-01 -1.849620225916984995e-01 -1.137492189123999325e-01 -5.861772677692484584e-02 -1.981014128881309136e-02 3.619533129973919947e-03 1.422457909279825107e-02 1.629804320349177368e-02 1.575235028421042086e-02 1.963299302666021012e-02 3.544427332171391776e-02 7.034838571346442582e-02 1.303389064860516755e-01 2.194246850437041041e-01 3.389890399583482261e-01 4.874733163096709454e-01 6.606046072465368013e-01 8.521233376243867452e-01 1.054620919438109095e+00 1.260312667410563581e+00 1.461417053029543167e+00 1.650117053093788755e+00 1.818424222727490047e+00 1.958237448451221274e+00 2.061863758747875863e+00 2.122920760963489251e+00 2.137199591196050630e+00 2.103216957920614139e+00 2.022279235954852261e+00 1.898010925463231580e+00 1.735829731438065071e+00 1.542533834966621553e+00 1.326146001071816460e+00 1.095840383106417626e+00 8.616387495769189941e-01 6.336755655544485943e-01 4.209728425247938333e-01 2.300991204443799121e-01 6.414276036161026262e-02 -7.753035358034138236e-02 -1.986688959360119744e-01 -3.047781964839779145e-01 -4.015764112866873070e-01 -4.936018051815836971e-01 -5.834563262055170174e-01 -6.716861430844822678e-01 -7.569815418017431519e-01 -8.366543737257389202e-01 -9.070357559474314657e-01 -9.638136191021937638e-01 -1.002425614762048056e+00 -1.018586547974929202e+00 -1.008969338853944686e+00 -9.720383564625946216e-01 -9.087074640809863491e-01 -8.226978300576481828e-01 -7.205258011974013943e-01 -6.109351632650269481e-01 -5.040556745138325967e-01 -4.103870794818050283e-01 -3.398701253913670728e-01 -3.011456441538955531e-01
2.903576418027938311e-01 2.110135412953297873e-01 1.339482109628468698e-01 5.778298824775175008e-02 -1.834345017881767667e-02 -9.466202003709327240e-02 -1.709456727981001345e-01 -2.467953476456979378e-01 -3.217769086937768419e-01 -3.954863794581472414e-01 -4.675043471551592611e-01 -5.373696731604397092e-01 -6.047607266621207733e-01 -6.695524178225876755e-01 -7.319573415816534867e-01 -7.923129855810308042e-01 -8.506621969382185400e-01 -9.063686963570961597e-01 -9.578607058866949187e-01 -1.002794612511120897e+00 -1.038494772951505052e+00 -1.062672699042155333e+00 -1.073873575539128877e+00 -1.071727459435989349e+00 -1.056647586375977665e+00 -1.029169419988595902e+00 -9.892323907075041278e-01 -9.355702122547834287e-01 -8.655510453082105871e-01 -7.753982577434294088e-01 -6.609808000380261728e-01 -5.186542926146008314e-01 -3.462947116512720136e-01 -1.440755972589732870e-01 8.507656213687531110e-02 3.353867256571047006e-01 5.985142962771936581e-01 8.640936837600576848e-01 1.120643480324306163e+00 1.356602519800729878e+00 1.561552187933136882e+00 1.727347595964747740e+00 1.849128598604066198e+00 1.925827775574557421e+00 1.960070296871922579e+00 1.957386443488738248e+00 1.924943799788774390e+00 1.870151873339200188e+00 1.799382135586496512e+00 1.717166252419278338e+00 1.625991597163837010e+00 1.526576738192914506e+00 1.418439607661917456e+00 1.300464676952106657e+00 1.171478936328152143e+00 1.030677843923859083e+00 8.780332091158675745e-01 7.146584346410539412e-01 5.430600049928215878e-01 3.672308903834033411e-01 1.924139706584037657e-01 2.444405482009053346e-02 -1.312001443345646168e-01 -2.703316778040101287e-01 -3.908500970832301524e-01 -4.929254545620350703e-01 -5.787533958378038301e-01 -6.518491373091691576e-01 -7.161366605493714177e-01 -7.751282545193516338e-01 -8.312455424950061511e-01 -8.854429843812430256e-01 -9.370537371182112718e-01 -9.839058502227517877e-01 -1.022604926303219086e+00 -1.049094221547629768e+00 -1.059218472047292803e+00 -1.049365833194563002e+00 -1.016877238670476524e+00 -9.603666433124372626e-01
-9.037212872660471685e-01 -8.925347818956513857e-01 -8.639671054719203491e-01 -8.205613322684965905e-01 -7.668603365838058128e-01 -7.085941985407901988e-01 -6.517286820729243368e-01 -6.016657246527791214e-01 -5.626256402936985479e-01 -5.373781821195238173e-01 -5.271588606520903886e-01 -5.318270389895117800e-01 -5.501429685798476799e-01 -5.801584534667505455e-01 -6.195924242414698746e-01 -6.661127109404574309e-01 -7.175069001699845295e-01 -7.716633540053422502e-01 -8.265214343049359647e-01 -8.799854585862089129e-01 -9.299033498444909673e-01 -9.741527915643194424e-01 -1.010765296415957470e+00 -1.038097126337246712e+00 -1.054884595477826981e+00 -1.060179576804281876e+00 -1.053073550778124368e+00 -1.032327635473667904e+00 -9.958751512503474235e-01 -9.404212203568822481e-01 -8.613291340308358857e-01 -7.529112317978997604e-01 -6.092311833501000695e-01 -4.252560794994432181e-01 -1.982983047532852483e-01 7.060870755868793591e-02 3.757313660506367281e-01 7.063877108763171320e-01 1.047445428484944152e+00 1.380626359440016993e+00 1.686337188484129612e+00 1.945767484709919115e+00 2.142934487043986813e+00 2.266432506036293315e+00 2.310770603401199885e+00 2.277135161764957783e+00 2.173435763247546504e+00 2.013430736166845314e+00 1.815032186050175689e+00 1.597908106221413105e+00 1.380859768393224218e+00 1.179520631230037475e+00 1.004862294732192574e+00 8.626613357702587193e-01 7.538800027907603951e-01 6.756180531812290280e-01 6.222361706878255516e-01 5.864553635959774969e-01 5.602315775086419425e-01 5.355393315222745088e-01 5.051357476820148573e-01 4.631808652152220596e-01 4.056911510710898838e-01 3.308188381640954634e-01 2.387887919449768470e-01 1.316458496094605468e-01 1.285441835156440372e-02 -1.130733636359198546e-01 -2.408441389800966004e-01 -3.647000922477177109e-01 -4.787655209065685979e-01 -5.774116063930677667e-01 -6.557268730032539406e-01 -7.099644151549745485e-01 -7.379143725998439374e-01 -7.391871534690427348e-01 -7.153022944784143133e-01 -6.696011755958471978e-01 -6.070026990455462679e-01 -5.334571786406585581e-01
-6.162145496751781915e-01 -6.010682582339226254e-01 -5.887935042822883824e-01 -5.811142274656958540e-01 -5.794027037851512407e-01 -5.844118392756727509e-01 -5.961036652900922883e-01 -6.136522626414602222e-01 -6.355649024023674043e-01 -6.600262491579049762e-01 -6.852840879785940809e-01 -7.100160222972550228e-01 -7.335263077013126631e-01 -7.556752561842409177e-01 -7.766187032921573197e-01 -7.964798725218669162e-01 -8.151285068127078759e-01 -8.320953084984080705e-01 -8.466855422575834123e-01 -8.581270637570413973e-01 -8.656870625451670298e-01 -8.686809467196471291e-01 -8.663932359372127356e-01 -8.579684502366202725e-01 -8.422258955604142727e-01 -8.174866168308777548e-01 -7.812751769560177806e-01 -7.300770259276122554e-01 -6.592808647226613417e-01 -5.634978317350015642e-01 -4.373814307372302923e-01 -2.768748250948059320e-01 -8.055245253959829321e-02 1.493522408547977021e-01 4.066079547979985498e-01 6.814972338099216653e-01 9.619837763776658557e-01 1.235173523075978386e+00 1.488725897764584971e+00 1.711962852545153346e+00 1.896611205623926599e+00 2.037242600994887187e+00 2.131440616418957656e+00 2.179704616599707823e+00 2.184982374483734446e+00 2.151838428094622113e+00 2.085356810533571359e+00 1.990145575939746392e+00 1.869738128748113848e+00 1.726568857605291774e+00 1.562546367912978962e+00 1.379893992488248067e+00 1.181951203171101472e+00 9.735151801448206355e-01 7.606819024596755963e-01 5.502447006313149203e-01 3.488931213810896326e-01 1.624817343374365952e-01 -4.528395317755418495e-03 -1.493625277496097581e-01 -2.710325087677434297e-01 -3.702095769748169340e-01 -4.489796057710001564e-01 -5.103955892381668580e-01 -5.579043366799271153e-01 -5.947333645146201109e-01 -6.233521936303093591e-01 -6.452042127271502281e-01 -6.606993720878437948e-01 -6.694894732896478073e-01 -6.709197910410433785e-01 -6.645298346113064358e-01 -6.504048863477949194e-01 -6.293320459229601038e-01 -6.027638233932419709e-01 -5.726545586211070349e-01 -5.412442604899400100e-01 -5.109085389729578486e-01 -4.840609829620502458e-01 -4.630603686305739819e-01
-2.753577303171961255e-01 -2.702473559106745582e-01 -2.730162644643060466e-01 -2.825340693960103899e-01 -2.974037178513031510e-01 -3.161374361767549934e-01 -3.372709726247313244e-01 -3.594122513894350002e-01 -3.812777194247980450e-01 -4.017369542200918686e-01 -4.198408771406159090e-01 -4.348417787052233918e-01 -4.461828971177625447e-01 -4.534468477286215937e-01 -4.563126175700752962e-01 -4.545107700303110398e-01 -4.478156846061856489e-01 -4.361136172503156105e-01 -4.194991328798609032e-01 -3.983974129619887727e-01 -3.736932152034046495e-01 -3.468007877539333039e-01 -3.196366448823176887e-01 -2.944392470704207954e-01 -2.733978003237871879e-01 -2.581662877023520597e-01 -2.492802296019314690e-01 -2.455479725209485375e-01 -2.435557098138680654e-01 -2.373471707784280960e-01 -2.184647864471273293e-01 -1.764856919242716593e-01 -1.001790679943393159e-01 2.073558793214877113e-02 1.934450740367107680e-01 4.199969671523728909e-01 6.958608641513529536e-01 1.009523840753089541e+00 1.343324569304148897e+00 1.675307150231841069e+00 1.981728415441156299e+00 2.239738186951951704e+00 2.429845507498005652e+00 2.537928455186301502e+00 2.556657978561125422e+00 2.486201625190244346e+00 2.334054763906189489e+00 2.113948646515258378e+00 1.843894945473521840e+00 1.543703147302637912e+00 1.232451287557557063e+00 9.263978780831826354e-01 6.377212042158947325e-01 3.741898882603178489e-01 1.396128744139158162e-01 -6.524404372219044790e-02 -2.416003808049568824e-01 -3.917054583031043258e-01 -5.181099658813609343e-01 -6.232419397949059414e-01 -7.092235047122187330e-01 -7.778460407826861545e-01 -8.307035865651508644e-01 -8.693407506516429573e-01 -8.954236060414928478e-01 -9.108319066356685978e-01 -9.176650434213936558e-01 -9.181724367893135952e-01 -9.146472832788092866e-01 -9.092846647621497524e-01 -9.040627180758761261e-01 -9.006725282949604727e-01 -9.004272727674621501e-01 -9.042286462791333523e-01 -9.125187407352504110e-01 -9.252878542578852894e-01 -9.421156791622643523e-01 -9.622579130214071741e-01 -9.847599639337655253e-01 -1.008546209660513782e+00
-1.077306473365755579e+00 -1.114998281396442747e+00 -1.155775046268523898e+00 -1.197380217831986782e+00 -1.238545987400203163e+00 -1.278826065012931279e+00 -1.318185009811874142e+00 -1.356427477347052157e+00 -1.392635770307858234e+00 -1.424777702298172466e+00 -1.449550949154655655e+00 -1.462584913388327967e+00 -1.459045527574477585e+00 -1.434581688849870806e+00 -1.386329956642211592e+00 -1.313798957220411623e+00 -1.219304149596538878e+00 -1.107818856794293483e+00 -9.863337352562709937e-01 -8.627828740991333456e-01 -7.449410728484979760e-01 -6.394517964967066925e-01 -5.510964111220674200e-01 -4.823710844938005060e-01 -4.332668198945180404e-01 -4.012216886840090924e-01 -3.812265279382731076e-01 -3.661320905907359258e-01 -3.471595828775902448e-01 -3.147387204840893515e-01 -2.597622038290869351e-01 -1.749318352256991893e-01 -5.609190751225804489e-02 9.683288509212827078e-02 2.796050544063255483e-01 4.842643056706051885e-01 7.002783105269322350e-01 9.160996487574591951e-01 1.120542399626327512e+00 1.303879179515297526e+00 1.458579431221499023e+00 1.579666944998309397e+00 1.664883639667665172e+00 1.714629517702480399e+00 1.731605336081197821e+00 1.720074997352360135e+00 1.685023081899453379e+00 1.631175179083751647e+00 1.562357527369225396e+00 1.481241504070479831e+00 1.389582960191840799e+00 1.288776976727058488e+00 1.180584963982915570e+00 1.067712620880908903e+00 9.541711369403431675e-01 8.452643895248436179e-01 7.470483247982756536e-01 6.653296154844655641e-01 6.044235890880936823e-01 5.659480612507298281e-01 5.480628390530587479e-01 5.454532125274099696e-01 5.500445803427830294e-01 5.524004672455605780e-01 5.431222511885094306e-01 5.141273652747074818e-01 4.596485865900027390e-01 3.768253916126547698e-01 2.660626449044180553e-01 1.311803749709070099e-01 -2.069260256188967112e-02 -1.795874874172846969e-01 -3.335752353620531352e-01 -4.700044216800082220e-01 -5.768632110607527785e-01 -6.441433910934727392e-01 -6.650938992202716227e-01 -6.371421870956457401e-01 -5.623875514096984274e-01 -4.476379271055934139e-01
-2.312971260382279404e-01 -3.098323027682672315e-01 -3.601465689878297072e-01 -3.870093860105933148e-01 -3.968968996256329040e-01 -3.965668158516537645e-01 -3.919345428736855097e-01 -3.872953844864048256e-01 -3.850435633690880155e-01 -3.857365411307600578e-01 -3.885476392749755981e-01 -3.919514561865641289e-01 -3.946409773360119999e-01 -3.963015241262883848e-01 -3.982140041417884802e-01 -4.033442676457722476e-01 -4.158164172956987925e-01 -4.400347345631623330e-01 -4.795707719212000675e-01 -5.361225063113480571e-01 -6.087709593152178522e-01 -6.937552945037964713e-01 -7.846090277283376269e-01 -8.728207925156371561e-01 -9.488045963087705648e-01 -1.003089847146007907e+00 -1.027491380423484868e+00 -1.016046325831250430e+00 -9.653987599675911691e-01 -8.747208207966088445e-01 -7.453048485305101556e-01 -5.798876666326280294e-01 -3.820393658916418911e-01 -1.556972853782895572e-01 9.518530669742980566e-02 3.666931647412711159e-01 6.547116128092289600e-01 9.544014522055163097e-01 1.259253032971130670e+00 1.560248259276484806e+00 1.845400468707354191e+00 2.100147457794106387e+00 2.308677809386580737e+00 2.455953593095949739e+00 2.529896429750012388e+00 2.523277523384170440e+00 2.434818215090565729e+00 2.269451843040107608e+00 2.037816420484124702e+00 1.755137850043682946e+00 1.439741724473505569e+00 1.111272969527544952e+00 7.887543212452284846e-01 4.888005897831182445e-01 2.242669394904859559e-01 3.462271865862918095e-03 -1.699014354674550642e-01 -2.961724514155787968e-01 -3.788375437163343795e-01 -4.235653284788141182e-01 -4.373029858612562104e-01 -4.278048736695582721e-01 -4.032069801897527617e-01 -3.718080364166108098e-01 -3.418439469046337109e-01 -3.210686460503399675e-01 -3.161374624203007744e-01 -3.318673361481901951e-01 -3.704657882995605611e-01 -4.309373941568012678e-01 -5.090338564041373415e-01 -5.975592165171739190e-01 -6.873997267592335536e-01 -7.688345691354588896e-01 -8.330628242080347912e-01 -8.735386372764595286e-01 -8.869433123439501854e-01 -8.735730315226373222e-01 -8.372141058172180017e-01 -7.845493657692501621e-01
-1.217047418942512227e+00 -1.320848948836742309e+00 -1.418270200747625776e+00 -1.504448400193591606e+00 -1.574545483528556611e+00 -1.624214550494577303e+00 -1.650028444966603391e+00 -1.649832253230691936e+00 -1.622958893957395121e+00 -1.570283299897844209e+00 -1.494034606505011853e+00 -1.397587034617829849e+00 -1.285044941204673385e+00 -1.160873364092197768e+00 -1.029560263536009712e+00 -8.952775702977748828e-01 -7.616037459152787958e-01 -6.313344104242992749e-01 -5.063122941047581982e-01 -3.874128040638961656e-01 -2.747130378287534480e-01 -1.677518337580613805e-01 -6.592323801806314332e-02 3.126093567773184645e-02 1.240592240151080355e-01 2.125320581016985899e-01 2.966936154364320233e-01 3.766664779869900448e-01 4.527608771352232275e-01 5.254800341940774056e-01 5.955648852887648337e-01 6.640444995405975215e-01 7.323987244682019782e-01 8.026060190748365297e-01 8.769812467492628105e-01 9.578423041387150727e-01 1.046878174349745505e+00 1.144517961462389044e+00 1.249362216035832862e+00 1.357861074799541656e+00 1.464311004680186823e+00 1.561183444959019173e+00 1.639686854941194039e+00 1.690669791587360304e+00 1.705721364428887776e+00 1.678342420401740753e+00 1.605083292408592710e+00 1.486273104064784523e+00 1.326208964179899530e+00 1.132724742201192347e+00 9.162095642361723913e-01 6.882867265601074758e-01 4.604790340818059047e-01 2.430426126343902538e-01 4.407712622056467883e-02 -1.310279442201966182e-01 -2.798281852516164014e-01 -4.026214987282399349e-01 -5.018399687918184693e-01 -5.811135355310369510e-01 -6.441772788616161316e-01 -6.938285123166922919e-01 -7.312501927470000940e-01 -7.558419507048040886e-01 -7.654336247309792007e-01 -7.568696389138517278e-01 -7.266120782215444995e-01 -6.714205020230715748e-01 -5.889829412722475954e-01 -4.784837527615994901e-01 -3.410490655130258286e-01 -1.799410772261322011e-01 -3.711908990115599951e-04 1.911574430155395243e-01 3.878786441889559566e-01 5.839443036695635136e-01 7.753101568036473434e-01 9.602088703528499636e-01 1.138963299706359455e+00 1.313326884099283109e+00
-7.353796068450132450e-01 -6.772700377832383545e-01 -6.123740741500004470e-01 -5.430757899843615677e-01 -4.720388641663129659e-01 -4.021345837862387307e-01 -3.363325793927459673e-01 -2.775784561556913221e-01 -2.285023921739884889e-01 -1.911595997256729795e-01 -1.669145023366515046e-01 -1.564310917457534533e-01 -1.598042609935389213e-01 -1.766414766587517948e-01 -2.059978307590410174e-01 -2.460537564941820687e-01 -2.938438284098690012e-01 -3.451425267079708536e-01 -3.948483148303011947e-01 -4.377515931415609240e-01 -4.695270322105916661e-01 -4.876436612290009354e-01 -4.918582235836653771e-01 -4.841627694996039621e-01 -4.681839149543983170e-01 -4.482044197064370961e-01 -4.279438792176837314e-01 -4.093424343127037845e-01 -3.915606564931707334e-01 -3.703826956825270744e-01 -3.382874817416335889e-01 -2.851928187276368543e-01 -1.998553591646723693e-01 -7.182184140032660258e-02 1.065584352274261265e-01 3.382644413269852990e-01 6.202865329416301643e-01 9.430397692390684039e-01 1.290703177494879395e+00 1.642372151809529335e+00 1.974086497009697627e+00 2.261375124023235816e+00 2.482015682225547248e+00 2.618652458539493466e+00 2.660567190425140893e+00 2.604518639839477068e+00 2.454485506531207228e+00 2.220561210265242558e+00 1.917409092588466368e+00 1.562707799630572714e+00 1.175748203148234250e+00 7.762129202874000766e-01 3.830323383517851843e-01 1.330329967278305429e-02 -3.185808963905775726e-01 -6.015775840731543145e-01 -8.282968189365592648e-01 -9.949808493484820771e-01 -1.101366562467950505e+00 -1.150491597358147322e+00 -1.148458807628119249e+00 -1.103967937201929539e+00 -1.027652950397755172e+00 -9.310259602878289131e-01 -8.254047796071902754e-01 -7.208735171031612765e-01 -6.255058229839663975e-01 -5.449800928768575581e-01 -4.824895467796979087e-01 -4.389609979821483265e-01 -4.134773625776601014e-01 -4.038955910437785346e-01 -4.074504489074378122e-01 -4.214011929078369523e-01 -4.433710908832861897e-01 -4.714707139255580048e-01 -5.041980273406404534e-01 -5.401237221869001903e-01 -5.776797567096606523e-01 -6.149754885065717991e-01
3.208221921476459015e-01 2.243751126735115120e-01 1.252546332814035157e-01 2.428579915103419931e-02 -7.734958678441423985e-02 -1.780302679339896277e-01 -2.757626667396782527e-01 -3.683728895865455155e-01 -4.537467163101281398e-01 -5.300375633212912607e-01 -5.957970128839179536e-01 -6.500226010410459221e-01 -6.922005590592038571e-01 -7.223040567374451326e-01 -7.408594691297204493e-01 -7.489455444580304100e-01 -7.481714336031346502e-01 -7.405662818357621191e-01 -7.284036992555616985e-01 -7.139981975436535677e-01 -6.995258999153393109e-01 -6.869298716178703357e-01 -6.778407742122606328e-01 -6.734718265838423035e-01 -6.744891040657909898e-01 -6.807212950243017868e-01 -6.907619661628858765e-01 -7.015224537128146309e-01 -7.078279722470660618e-01 -7.021547800300055320e-01 -6.747402691883959136e-01 -6.141667253370141077e-01 -5.085845365376709948e-01 -3.475758479293115655e-01 -1.243800108882502503e-01 1.618556347967833597e-01 5.044209475742226223e-01 8.885063702633562155e-01 1.292083273905274554e+00 1.688125934060763944e+00 2.047797023737488065e+00 2.343972364848322165e+00 2.554472939248480845e+00 2.664567583792096350e+00 2.668484654802782963e+00 2.569825610896461221e+00 2.380902521466424115e+00 2.121026462119773637e+00 1.813922601611002383e+00 1.484587365555262606e+00 1.156105436687998145e+00 8.469941097656427109e-01 5.696141953433238037e-01 3.298397781865815559e-01 1.279189540466647845e-01 -3.987019354114152564e-02 -1.792766196229875486e-01 -2.962971070203387902e-01 -3.959426984707379860e-01 -4.815745162223377118e-01 -5.548154875795393570e-01 -6.158656516883606047e-01 -6.640902849388485851e-01 -6.986173019887250701e-01 -7.188892657460865809e-01 -7.250114849808230177e-01 -7.179145014793170132e-01 -6.993441487600724482e-01 -6.716885023970731172e-01 -6.377778929538442387e-01 -6.006394103778510685e-01 -5.632110437159453253e-01 -5.280448590855679747e-01 -4.969625220602427174e-01 -4.707432780078843471e-01 -4.488879536276001447e-01 -4.295274525056940740e-01 -4.095445248430422680e-01 -3.848956049926779421e-01 -3.510673136792160087e-01
-1.424709532549170321e+00 -1.459562443258637376e+00 -1.486056503805520457e+00 -1.496375182142519966e+00 -1.483194029640308331e+00 -1.440754030924862317e+00 -1.366064239868942431e+00 -1.259515994405488115e+00 -1.124900608489643350e+00 -9.687827573989654661e-01 -7.993954789953665596e-01 -6.254500521707379024e-01 -4.550940577689251421e-01 -2.953883396838770103e-01 -1.521572999430380602e-01 -3.016892028707397755e-02 6.673303704441857498e-02 1.356207598734215647e-01 1.746310870571153029e-01 1.830687059291012386e-01 1.614347731615698167e-01 1.111415707107702711e-01 3.431361138415563172e-02 -6.629092358358795734e-02 -1.871049332307726798e-01 -3.232458449936850275e-01 -4.680083854154122314e-01 -6.126431553332037927e-01 -7.465149014610215072e-01 -8.579288272091218914e-01 -9.351501474186283414e-01 -9.674587342002199941e-01 -9.459546479156409893e-01 -8.641161400998168540e-01 -7.180526304395227211e-01 -5.068596322039836677e-01 -2.331321309616802007e-01 9.637631270023570840e-02 4.700304819263328993e-01 8.713117479619671979e-01 1.279112324547292845e+00 1.669081605354934661e+00 2.015447933212268339e+00 2.293336689954303509e+00 2.481262067073746191e+00 2.563473310150741202e+00 2.531973973708209424e+00 2.387916158257140431e+00 2.142003416503966751e+00 1.813666439256215623e+00 1.429168763661186503e+00 1.018657240704107902e+00 6.128376446175133330e-01 2.397219213373142643e-01 -7.788246699884174284e-02 -3.241220070111802687e-01 -4.907674372679297070e-01 -5.771006192064654927e-01 -5.891472703416430479e-01 -5.383828804285099023e-01 -4.400260026092351895e-01 -3.111350652223849877e-01 -1.685815048799980398e-01 -2.732061792334812902e-02 1.007133146834214982e-01 2.070230131253538997e-01 2.863013494847347906e-01 3.357134083703299243e-01 3.543620434129453600e-01 3.429531259933036313e-01 3.038572153510524232e-01 2.412977573191696368e-01 1.611394137918816527e-01 7.043026875810035059e-02 -2.370829869509657670e-02 -1.150882297731273679e-01 -1.992988597121351513e-01 -2.738625146740797933e-01 -3.379545397482068836e-01 -3.917036660867850295e-01
-9.258747797060906670e-01 -8.922180015258075469e-01 -8.630037017362820473e-01 -8.407111717061982459e-01 -8.268419109520989130e-01 -8.216765876326361795e-01 -8.241770771188603462e-01 -8.320897640540255713e-01 -8.422766620004166205e-01 -8.512421614517967638e-01 -8.557415436275302989e-01 -8.533558205137292685e-01 -8.428608778854161931e-01 -8.244195744844957652e-01 -7.994944322176176232e-01 -7.705769590794162571e-01 -7.407704544055907503e-01 -7.133196172884558317e-01 -6.911292114526875752e-01 -6.763693304352411673e-01 -6.701448529546416566e-01 -6.723634388248711513e-01 -6.817819352263674304e-01 -6.962054251650974246e-01 -7.128335925174011933e-01 -7.286054212709424105e-01 -7.403821509043103655e-01 -7.448923694210388691e-01 -7.384885463863063437e-01 -7.167904700026989095e-01 -6.745076669085354748e-01 -6.055731319404225044e-01 -5.037977557361269509e-01 -3.639163624049826518e-01 -1.828575327522109772e-01 3.914345256109776766e-02 2.977694171712943483e-01 5.844569228515410497e-01 8.868492136918419977e-01 1.189780815301538786e+00 1.476611969517129141e+00 1.730819793485697033e+00 1.937676945527396111e+00 2.085832219370983953e+00 2.168617278556024708e+00 2.184817292467887029e+00 2.138779358984960410e+00 2.039668042635744083e+00 1.900057796106177532e+00 1.734166157177823298e+00 1.556110365761085523e+00 1.378498904265853309e+00 1.211563680154854383e+00 1.062745143135874315e+00 9.366348672727902169e-01 8.350125633047824625e-01 7.569301753270959443e-01 6.989482985839482465e-01 6.555921315910414604e-01 6.200280482097080270e-01 5.849745086000011085e-01 5.436425718209909608e-01 4.904896765050206775e-01 4.217015846434513660e-01 3.353719272014629715e-01 2.315048379181625371e-01 1.118695620756687548e-01 -2.021896862567049147e-02 -1.602602460485774427e-01 -3.030192305028413524e-01 -4.431119412337169994e-01 -5.756014511820655155e-01 -6.964420769159550550e-01 -8.027385587318190963e-01 -8.927266499244473907e-01 -9.655627428410865631e-01 -1.021017996177964848e+00 -1.059206506471952025e+00 -1.080411815841810785e+00 -1.085057045590674951e+00
-9.722929138381677383e-01 -9.857120804820767024e-01 -9.864887841624158105e-01 -9.725373028483376148e-01 -9.427050403392889244e-01 -8.970808115762888280e-01 -8.371571473489110016e-01 -7.657757519602574892e-01 -6.868261246175053625e-01 -6.048265556332982351e-01 -5.244228383038734842e-01 -4.499084329326680232e-01 -3.848916010303766733e-01 -3.320813140523906082e-01 -2.931921863112584847e-01 -2.689581882630698861e-01 -2.591734195239503435e-01 -2.627197551746565107e-01 -2.776849751531489385e-01 -3.015324159167820928e-01 -3.312916377045603267e-01 -3.637294730585471925e-01 -3.954033057693897013e-01 -4.226318455357077064e-01 -4.414300803812147289e-01 -4.475430521858986266e-01 -4.366828257201916252e-01 -4.049374761521022381e-01 -3.492981404995367245e-01 -2.680157218943933772e-01 -1.608126868498564732e-01 -2.881470351953566503e-02 1.256334804058862886e-01 2.992390807853972379e-01 4.880331183427041308e-01 6.876796230104990082e-01 8.938407357101629813e-01 1.102448360725335919e+00 1.309839897307589762e+00 1.512497362681605617e+00 1.706524414055880845e+00 1.886892827733271050e+00 2.046934763309375960e+00 2.178306267849132727e+00 2.271584396690103258e+00 2.317394429808468104e+00 2.307752192868996133e+00 2.237299792450406333e+00 2.104274000659446031e+00 1.911026784635743825e+00 1.664128333497567613e+00 1.374121754423425434e+00 1.054862182891942224e+00 7.224610864696510149e-01 3.939126970022036045e-01 8.550898746051621702e-02 -1.887180286440800214e-01 -4.183172236018211088e-01 -5.972989313944467860e-01 -7.244434515377313755e-01 -8.029766523528990563e-01 -8.396842557326229528e-01 -8.436590170026955215e-01 -8.248607744019366139e-01 -7.928819191806241173e-01 -7.560112169208860200e-01 -7.207486953390690454e-01 -6.916166472736550164e-01 -6.712407351220088803e-01 -6.604974779488849146e-01 -6.587597750435009170e-01 -6.643317167883407981e-01 -6.749399842221077694e-01 -6.883333001638257675e-01 -7.027027131708518670e-01 -7.168755119815404253e-01 -7.302039431746621956e-01 -7.423109884850971341e-01 -7.528390627016023906e-01 -7.613859598507378701e-01
-1.638704771531655779e-01 -9.646630488702465089e-02 -2.346689254174117237e-02 4.735202425299716439e-02 1.087591948149736337e-01 1.548310990713848700e-01 1.814079429507918784e-01 1.861776826385880268e-01 1.684307112311770049e-01 1.286516197022815888e-01 6.798292251799610553e-02 -1.222977019235766717e-02 -1.107154910287662664e-01 -2.263196049502838592e-01 -3.578185783672760412e-01 -5.035558146668700497e-01 -6.609652559708560915e-01 -8.262273633494743308e-01 -9.941114363077966365e-01 -1.158159361506585050e+00 -1.311202319878955080e+00 -1.446198906241650262e+00 -1.557065781929120929e+00 -1.639381087427513872e+00 -1.690711944870058492e+00 -1.710536734211520749e+00 -1.699839947934753237e+00 -1.660488520478506924e+00 -1.594551704011512694e+00 -1.503740022720218228e+00 -1.388972557279486431e+00 -1.250133774934882425e+00 -1.086123906733031053e+00 -8.952391740558487410e-01 -6.758896501139997071e-01 -4.276030361841788308e-01 -1.521171930339696721e-01 1.457120787764123182e-01 4.573982241249684444e-01 7.710217026219641223e-01 1.072106567561051493e+00 1.345106242191676404e+00 1.575184188775543115e+00 1.750124756133346393e+00 1.861874518691839508e+00 1.907663485902814982e+00 1.890440339837372141e+00 1.818649824704627438e+00 1.705327629084433028e+00 1.566549079790162002e+00 1.419302794838644299e+00 1.279175406402808246e+00 1.158124617167026527e+00 1.062865286209161209e+00 9.942834367733176526e-01 9.479649457072357732e-01 9.157431177428434488e-01 8.877526927671981483e-01 8.545471198358773890e-01 8.087292272761933409e-01 7.459923036907210037e-01 6.653693533559854600e-01 5.689690331600293360e-01 4.611801450248525502e-01 3.476328383248237786e-01 2.340068203740199582e-01 1.249395598124453804e-01 2.327738077052333640e-02 -7.015937757082270354e-02 -1.562582540491172511e-01 -2.369059304747966888e-01 -3.140569687575737179e-01 -3.889962532658245431e-01 -4.618618464034961457e-01 -5.315474390444816510e-01 -5.959300266057975248e-01 -6.523328842534189542e-01 -6.980555232440910363e-01 -7.309450694833814488e-01 -7.498557284959127545e-01
-1.744587469266237478e-01 -1.669837531618634519e-01 -1.632872091359313937e-01 -1.643013360629244912e-01 -1.708792711539850739e-01 -1.837150290742711745e-01 -2.032369174546488078e-01 -2.295041462729544846e-01 -2.621363039362513692e-01 -3.003008308310610164e-01 -3.427837889402963745e-01 -3.881310606565564481e-01 -4.348451763135225967e-01 -4.815670871699075373e-01 -5.272064365111367445e-01 -5.709669242921983079e-01 -6.122863646563123652e-01 -6.507282600509659565e-01 -6.858838419368824546e-01 -7.173170399378613338e-01 -7.445643522860055930e-01 -7.671704206577145690e-01 -7.847147170038767383e-01 -7.968039512861694318e-01 -8.030261611182415438e-01 -8.028581970936222723e-01 -7.955548571316795048e-01 -7.799712740015433132e-01 -7.543484956829979993e-01 -7.160257521065586106e-01 -6.611621422494419198e-01 -5.846098008198743479e-01 -4.801068272374448553e-01 -3.409437018044366163e-01 -1.611262937443699861e-01 6.305247596981848612e-02 3.314216237087896921e-01 6.386698947591704645e-01 9.738607988303022989e-01 1.320881006076699116e+00 1.659836388290822473e+00 1.969141952091520098e+00 2.227931527936518386e+00 2.418410450735976269e+00 2.527828778377235963e+00 2.549887606038469201e+00 2.485396370998198101e+00 2.342121506963239508e+00 2.133782762819087075e+00 1.878289381615176001e+00 1.595450112368039575e+00 1.304537804184779937e+00 1.022133204078328861e+00 7.606327305477932343e-01 5.276341051713782093e-01 3.261820808136017269e-01 1.556629412664073675e-01 1.304219461288836160e-02 -1.059238131619888723e-01 -2.056777339322548026e-01 -2.902342187080603209e-01 -3.628906105643742719e-01 -4.262105057601228153e-01 -4.821457994130466385e-01 -5.321908569533447819e-01 -5.775099912750591979e-01 -6.189909872814395309e-01 -6.572648093038744310e-01 -6.926648010425031643e-01 -7.252381767494096021e-01 -7.547541249638977101e-01 -7.807774206801506578e-01 -8.027506759111434631e-01 -8.201064687023352784e-01 -8.323583832297316576e-01 -8.391752667865403081e-01 -8.404161822256529524e-01 -8.361391470797675529e-01 -8.266042194945604216e-01 -8.122570363348440292e-01
-8.587600224279363648e-01 -8.841776299716828103e-01 -9.042453457942891681e-01 -9.178222706389539409e-01 -9.243295784795924064e-01 -9.238673516371243011e-01 -9.172350600086439654e-01 -9.058101357015120314e-01 -8.913081269585418909e-01 -8.754962034663189563e-01 -8.599485176792855956e-01 -8.458908214158618044e-01 -8.341649761031322274e-01 -8.252516449798078524e-01 -8.193212419955265835e-01 -8.162501550856332555e-01 -8.156143176596081235e-01 -8.166845665279101052e-01 -8.184892860979936513e-01 -8.199349509726958640e-01 -8.199665422981343710e-01 -8.177076408310235411e-01 -8.125203728272601955e-01 -8.039541930410724069e-01 -7.915930181624404316e-01 -7.748207024788478225e-01 -7.525704137387541071e-01 -7.230601748357206038e-01 -6.835929591707786690e-01 -6.304855956485998503e-01 -5.592065817816671558e-01 -4.648119571397513194e-01 -3.426622203670561251e-01 -1.893828761299009011e-01 -3.826308953893775219e-03 2.121506238260843225e-01 4.533485897336315129e-01 7.114063133751733492e-01 9.755178609403171164e-01 1.233527748016237435e+00 1.473182481765448415e+00 1.683366583787407444e+00 1.855114666951651614e+00 1.982348747653276178e+00 2.062256252784558264e+00 2.095297096344122423e+00 2.084856766702934738e+00 2.036577439341408446e+00 1.957437795204347353e+00 1.854760400562431411e+00 1.735318298666892467e+00 1.604711043368767909e+00 1.467112921952556048e+00 1.325380200449297607e+00 1.181405701990068335e+00 1.036566663167161284e+00 8.920752179054176612e-01 7.491795821904672081e-01 6.091901936876796819e-01 4.733993324927468493e-01 3.429756526908295244e-01 2.189009186727615963e-01 1.019711395732764841e-01 -7.167678909874798145e-03 -1.079593458584494070e-01 -1.999139240292838182e-01 -2.825765456581433854e-01 -3.555732448550971148e-01 -4.186588293174974829e-01 -4.718122131499756233e-01 -5.153383211978112000e-01 -5.499498931505233390e-01 -5.768017031286380991e-01 -5.974192544853238473e-01 -6.135720359727481199e-01 -6.270633765861186593e-01 -6.395495807580451331e-01 -6.523735141050711617e-01 -6.664776591423556829e-01 -6.823653524850388230e-01
-1.149466555375258547e+00 -1.213498237373933586e+00 -1.263665212390839176e+00 -1.298774368392030532e+00 -1.318896589333449665e+00 -1.325270540278951303e+00 -1.319943454125248161e+00 -1.305209780318008939e+00 -1.283119628744288532e+00 -1.255132106383935797e+00 -1.222155621765513400e+00 -1.184859775761811340e+00 -1.144037419201666239e+00 -1.100991919426451471e+00 -1.057514553329436779e+00 -1.015672425584417615e+00 -9.772551894874093037e-01 -9.433251718497717153e-01 -9.139022166662467139e-01 -8.879787253935115254e-01 -8.638333169077748730e-01 -8.394471997062298296e-01 -8.128946868714840290e-01 -7.824473563619681604e-01 -7.465524425656102636e-01 -7.036028067682422726e-01 -6.518517182499113938e-01 -5.893618371123837685e-01 -5.140656278759494491e-01 -4.239628488316856680e-01 -3.172576779099697264e-01 -1.925090577335713538e-01 -4.887526178553976142e-02 1.135358450280647968e-01 2.932631276509604090e-01 4.870830398505452408e-01 6.898530802408995299e-01 8.947383641523182218e-01 1.093762471573806128e+00 1.278672495526414155e+00 1.441756691390360334e+00 1.576593595431749151e+00 1.678649814732718015e+00 1.745626766063685498e+00 1.777749697031113074e+00 1.777826949894310671e+00 1.751044796052290131e+00 1.704242991453830403e+00 1.644830336572636220e+00 1.579403215670322158e+00 1.512590593663573291e+00 1.446343632167246485e+00 1.379884020448373327e+00 1.310379014037921452e+00 1.233874928363090540e+00 1.146417748156503436e+00 1.044980338860105773e+00 9.282528920741288658e-01 7.971053362921977081e-01 6.547986942579488989e-01 5.067812770080255547e-01 3.600165016380548200e-01 2.220276160328946147e-01 9.969418588133366343e-02 -1.813883936422628533e-03 -7.973009739821240727e-02 -1.339820669921542307e-01 -1.670557461363994800e-01 -1.834809405065199461e-01 -1.891990981046878795e-01 -1.907302935933306021e-01 -1.941983567191701010e-01 -2.043799917707794234e-01 -2.237401280007655369e-01 -2.518547388148834054e-01 -2.854865936867135856e-01 -3.192817465411729172e-01 -3.472038362567064218e-01 -3.642728129197629339e-01 -3.680383959572297026e-01
2.768460749175009061e-01 1.368706319370394664e-01 3.906274845522000015e-03 -1.119466640835596050e-01 -2.025762134377170898e-01 -2.624508100565735025e-01 -2.885547400755209546e-01 -2.802583900763006008e-01 -2.392352395265225917e-01 -1.696794425342019463e-01 -7.832508223618590837e-02 2.594003370613079743e-02 1.331486119974858440e-01 2.336436973514266491e-01 3.193913875456995677e-01 3.847898980285680559e-01 4.267218785842737949e-01 4.440753110062033437e-01 4.369566880839952927e-01 4.059886802098633951e-01 3.519264753420430769e-01 2.757198424190644981e-01 1.787263512132394039e-01 6.308009750275000993e-02 -6.789331024891070987e-02 -2.094566492128773771e-01 -3.553422582448709233e-01 -4.976880170617916099e-01 -6.273069210280699526e-01 -7.340096863420503270e-01 -8.071466813154568598e-01 -8.364098389962708602e-01 -8.126099098467305382e-01 -7.286158481654333441e-01 -5.802858011782952019e-01 -3.673551809360105502e-01 -9.439850949931979929e-02 2.284688791082843395e-01 5.854194298566375299e-01 9.556860365863116824e-01 1.315424481373522525e+00 1.640451953307726862e+00 1.909340854844920665e+00 2.106103561507536082e+00 2.221823991712997159e+00 2.254860471035933234e+00 2.210093687035498355e+00 2.097510020345190185e+00 1.930606757683734021e+00 1.724834901969801937e+00 1.496095075158889287e+00 1.259041655138188665e+00 1.025452772641590071e+00 8.028807572394585090e-01 5.939760735365845479e-01 3.971113044296306627e-01 2.078946913945963482e-01 2.127502847454777399e-02 -1.662821884876192202e-01 -3.555076539033396044e-01 -5.441187856093894215e-01 -7.275376094783818637e-01 -9.002531047752281301e-01 -1.057259501822140679e+00 -1.194981786494027087e+00 -1.311665437595967099e+00 -1.406901338316874028e+00 -1.480762390433990827e+00 -1.532827091470871261e+00 -1.561337333452401221e+00 -1.563058935342238609e+00 -1.533767972449865624e+00 -1.469519686127164215e+00 -1.368094225638456729e+00 -1.230398636265826795e+00 -1.061156224710952056e+00 -8.688319086075532161e-01 -6.646750747716047014e-01 -4.611798235996580897e-01 -2.704224156162181592e-01
-4.704314733140944060e-01 -5.980941823071621588e-01 -7.222649784474368673e-01 -8.291156112534932010e-01 -9.060869172603902566e-01 -9.436946741496976543e-01 -9.371656996330464118e-01 -8.873621523414090273e-01 -8.007745946039777074e-01 -6.885322971775901246e-01 -5.647384654878728760e-01 -4.443812495358142045e-01 -3.413034672169248940e-01 -2.664501070297323748e-01 -2.266677033629541926e-01 -2.241015521045641723e-01 -2.562071896215366573e-01 -3.165551954537162427e-01 -3.962590624383420246e-01 -4.857940126358947786e-01 -5.767547152342585859e-01 -6.631389876064456290e-01 -7.417611729020068267e-01 -8.117352405748075039e-01 -8.734569077425239358e-01 -9.274363825335553146e-01 -9.734335614286115934e-01 -1.010000721250904121e+00 -1.034259957368619975e+00 -1.041891551142217098e+00 -1.027035841469102317e+00 -9.822955966662639815e-01 -8.989908488061260083e-01 -7.680578687846325581e-01 -5.814917891703466069e-01 -3.341608560586460941e-01 -2.572755678319891756e-02 3.378026985765103518e-01 7.432226648782062073e-01 1.170318073496154687e+00 1.593195793200887778e+00 1.982613576196890159e+00 2.309218161725960172e+00 2.547201380701786810e+00 2.677743731648070558e+00 2.691706394745189801e+00 2.591010453391062285e+00 2.388636375556349556e+00 2.107028983152284596e+00 1.775245403955963086e+00 1.425149077965182087e+00 1.087256742774315832e+00 7.867080840466850189e-01 5.402406232581713486e-01 3.546935944691719800e-01 2.273448859293116242e-01 1.479036822049439870e-01 1.016642294519413542e-01 7.291005611900537586e-02 4.782105788269179480e-02 1.646905328816695643e-02 -2.635465252266312730e-02 -8.124131621956365290e-02 -1.449928520811172017e-01 -2.119415345341879309e-01 -2.754805374789510153e-01 -3.295927904485198567e-01 -3.700901180780763466e-01 -3.952994024009732765e-01 -4.060245304094371455e-01 -4.049027190408966415e-01 -3.952761105739153180e-01 -3.799727421463556798e-01 -3.604855718226658845e-01 -3.364758207630172970e-01 -3.061218277216835593e-01 -2.668441472069346676e-01 -2.165108037683051989e-01 -1.546310968966712052e-01 -8.325606360306074538e-02
[truncated: 172,058 more chars]
