# Supplementary material for: Laminar organization of cellular microcircuits modulating human interictal epileptiform discharges
Source: Nat Neurosci. 2026 Apr 30;29(6):1462–75. doi: 10.1038/s41593-026-02258-4 (PMC13246451; doi:10.1038/s41593-026-02258-4)
Supplement: Supplementary file 15 — Statistical Source Data. [file 41593_2026_2258_MOESM15_ESM.zip › ED6/late_act.txt]

1.451560705848512711e+00 1.355374162314799236e+00 1.215504916801414703e+00 1.049742764416248475e+00 8.769367792692673858e-01 7.144615836979912871e-01 5.765169353191746948e-01 4.730628139298190815e-01 4.095718802106439460e-01 3.873482491061324140e-01 4.038669211573608364e-01 4.534777527454874058e-01 5.282299993118464432e-01 6.188843830341304031e-01 7.156550919206975392e-01 8.088294351406185578e-01 8.888693574436746792e-01 9.464910324811039999e-01 9.725659536047296383e-01 9.583617827744137507e-01 8.961702385175184249e-01 7.800667065564254044e-01 6.065701928195981196e-01 3.755094420324610605e-01 9.056097699293176595e-02 -2.401187592185993758e-01 -6.034493266262560551e-01 -9.815332506249871969e-01 -1.352293616332133741e+00 -1.690892435554040896e+00 -1.972070253191964939e+00 -2.172874348521921739e+00 -2.275151426238029462e+00 -2.268049862813475315e+00 -2.149235905202529828e+00 -1.925420785127935686e+00 -1.611560229886404239e+00 -1.229287257975751890e+00 -8.046035729703792105e-01 -3.656323695516837113e-01 5.963826255758453848e-02 4.452330833895603024e-01 7.686246950697250835e-01 1.012187433347344179e+00 1.164224874280282984e+00 1.219738541066173410e+00 1.180600847882651072e+00 1.055216611043788832e+00 8.574040776324716173e-01 6.049610035964044785e-01 3.180253411234812422e-01 1.746180605794874288e-02 -2.767147958615897574e-01 -5.466967260875087442e-01 -7.781097768822786698e-01 -9.606726919197290382e-01 -1.088771953248478974e+00 -1.161453700142091483e+00 -1.182042829440540732e+00 -1.157496866099549937e+00 -1.097087019943195463e+00 -1.010752351989414599e+00 -9.071336412130723836e-01 -7.918368682491973010e-01 -6.664451136823446031e-01 -5.290495625448481398e-01 -3.757693008973277404e-01 -2.035258899996212623e-01 -1.257940102404704955e-02 1.917659863597251657e-01 3.987500816178540242e-01 5.933145325153145189e-01 7.584377428804103261e-01 8.778503252270246637e-01 9.385898937819917576e-01 9.330797979689068322e-01 8.600672797866485420e-01 7.248781593673190304e-01 5.384543588569458139e-01 3.156170962044274608e-01
2.095146535799265131e+00 2.044021266680343452e+00 1.977057830822784412e+00 1.895317836637353981e+00 1.799598176857751364e+00 1.690750836530316326e+00 1.570361351629742774e+00 1.441232924740447174e+00 1.307411128099954301e+00 1.173334086818367927e+00 1.042534028764539711e+00 9.167223800247122911e-01 7.957127850209613218e-01 6.784482237287198236e-01 5.645879965337847750e-01 4.561575982877956181e-01 3.581747801832873002e-01 2.782243353233694871e-01 2.245935052684734923e-01 2.040947893947785141e-01 2.200517928136845047e-01 2.710673879759629146e-01 3.508504905734162738e-01 4.488733659933705211e-01 5.516139387343819145e-01 6.439491060995078398e-01 7.106135389530128244e-01 7.376601345558295719e-01 7.140794648494265262e-01 6.332131255403739001e-01 4.938599922340985993e-01 3.007067246158558471e-01 6.374913642508245326e-02 -2.031805875912554848e-01 -4.843528021393206928e-01 -7.642520910588215255e-01 -1.029062186810604462e+00 -1.267607176355798781e+00 -1.471470853526346323e+00 -1.634708650011830633e+00 -1.753342699759860013e+00 -1.825196491612326444e+00 -1.849805999788050048e+00 -1.828543982135775181e+00 -1.765057759309789365e+00 -1.665368742244604627e+00 -1.537888792259574977e+00 -1.392888716449414588e+00 -1.241723476796587011e+00 -1.095659798996261536e+00 -9.645875011916649200e-01 -8.557884866693058479e-01 -7.731751666395145772e-01 -7.170214468705923272e-01 -6.841324156177590599e-01 -6.685772403708211131e-01 -6.625863381708718691e-01 -6.576797534107448051e-01 -6.457258463475290533e-01 -6.200496431390949414e-01 -5.764995614648665834e-01 -5.141287474055700191e-01 -4.354621565156311380e-01 -3.460231607029964906e-01 -2.531545507594094024e-01 -1.644324160309502680e-01 -8.614904806206243049e-02 -2.215836495369541415e-02 2.664171413198430927e-02 6.221631145361219972e-02 8.904567771396684761e-02 1.134026869337653454e-01 1.427098566260688595e-01 1.845753504957614310e-01 2.456545271040365686e-01 3.304083849263664274e-01 4.400724833814825820e-01 5.721554998177571516e-01 7.205395873867630474e-01 8.762499746869782946e-01
1.874195393422896538e+00 1.833181087881655902e+00 1.740878874342053351e+00 1.616184506040232671e+00 1.478990488452882612e+00 1.347724139421038414e+00 1.237032004447910394e+00 1.156191638185759318e+00 1.108239263119398244e+00 1.090204645422494512e+00 1.094432260132366386e+00 1.110541602120592719e+00 1.127557533937808776e+00 1.135805839653147409e+00 1.128072799472954246e+00 1.100121762530692715e+00 1.050410002653805241e+00 9.795564386807981139e-01 8.895795636574294063e-01 7.833264729481356214e-01 6.639251182644196891e-01 5.344566157010046670e-01 3.978500084479283383e-01 2.565451350356133808e-01 1.124681229975547231e-01 -3.313942777090719827e-02 -1.794276925587243998e-01 -3.257568304421832317e-01 -4.712443382811120074e-01 -6.147152215007235521e-01 -7.546844445181097871e-01 -8.896663283798087463e-01 -1.018440457340434202e+00 -1.140171777238446538e+00 -1.254118664380607040e+00 -1.359116464130120550e+00 -1.452930497343982941e+00 -1.531621851849207294e+00 -1.589426868316225816e+00 -1.619266000918850423e+00 -1.613668621149775051e+00 -1.566450863192359044e+00 -1.474513938251532208e+00 -1.339204593389592413e+00 -1.166916847223625320e+00 -9.682011171080124878e-01 -7.558517644753526277e-01 -5.423040417882017961e-01 -3.373189160412238263e-01 -1.463392643865072396e-01 2.936029053501885283e-02 1.915967798097600594e-01 3.432506089738046606e-01 4.863167227952476246e-01 6.204188433693956783e-01 7.421795410830541728e-01 8.453043064956210495e-01 9.212652036945078171e-01 9.604069150977055935e-01 9.532939248712412050e-01 8.923019088474289928e-01 7.734418813117809322e-01 5.981279103184335977e-01 3.743813995625753788e-01 1.168484471579531447e-01 -1.546487676465679306e-01 -4.178255457284240637e-01 -6.516681801368000571e-01 -8.397612375186354061e-01 -9.726318010941246150e-01 -1.048301831862706868e+00 -1.071417746714801611e+00 -1.051043132130985436e+00 -9.985158824103915753e-01 -9.252165956111654266e-01 -8.413300775541656673e-01 -7.553913070079685266e-01 -6.741552299969477691e-01 -6.030384412975479114e-01 -5.465233922072386674e-01
2.873037042689678078e+00 2.780329900254025599e+00 2.657725541438822781e+00 2.511891649110974178e+00 2.350645721605125527e+00 2.181285505650218948e+00 2.009250387433358043e+00 1.837271162384779943e+00 1.665424510168935557e+00 1.491612961931801262e+00 1.312571713655426686e+00 1.125160423535286114e+00 9.275471462478082074e-01 7.203495231183834058e-01 5.074334082546256841e-01 2.961043340287121128e-01 9.649868798547941995e-02 -7.992967502184972206e-02 -2.225068443167006194e-01 -3.234701499245053458e-01 -3.795759138290315526e-01 -3.929892756627074157e-01 -3.710912665166869462e-01 -3.253950378234707896e-01 -2.698814705003870773e-01 -2.190151271824207213e-01 -1.857104762176075285e-01 -1.795869534302882708e-01 -2.056620686181457880e-01 -2.637863576038716462e-01 -3.490264310741267861e-01 -4.526426986584638490e-01 -5.636523910923580960e-01 -6.706022713373278599e-01 -7.632025702299671810e-01 -8.336413818505894469e-01 -8.773949822981749191e-01 -8.933533806047547765e-01 -8.834610614150720798e-01 -8.518145414250772873e-01 -8.035020487884437790e-01 -7.435820682246916391e-01 -6.763327184876501974e-01 -6.049440107822388057e-01 -5.316744445690857468e-01 -4.580215926149672767e-01 -3.848944964317093653e-01 -3.125237577535885936e-01 -2.404043822023190780e-01 -1.672454262957533966e-01 -9.137260836048261003e-02 -1.151690265210562891e-02 7.214970359407635314e-02 1.570853368080829260e-01 2.381057842470597208e-01 3.077967859728923394e-01 3.576187823111371400e-01 3.793594977788207201e-01 3.664955984652352172e-01 3.150318141237344882e-01 2.239795444714859918e-01 9.543721321716869266e-02 -6.539599753707464602e-02 -2.502042297940841875e-01 -4.477196825041155903e-01 -6.445278413709096821e-01 -8.263563298858068729e-01 -9.799652656571569143e-01 -1.095040587388788067e+00 -1.165516855173953203e+00 -1.190169545099852844e+00 -1.172203220062090878e+00 -1.118297560359916565e+00 -1.037515824067945625e+00 -9.402813568349127626e-01 -8.372597671304504718e-01 -7.383365338778744569e-01 -6.514983978955504185e-01 -5.819139760623701640e-01 -5.315899259836692758e-01
3.519685445140340541e+00 3.191232044375105215e+00 2.811023121514752532e+00 2.390171541709821490e+00 1.944929672079315885e+00 1.495749345285289467e+00 1.065404089828237977e+00 6.764915967672524566e-01 3.487474754732229343e-01 9.671968072245923365e-02 -7.180771912162738080e-02 -1.562502492026013323e-01 -1.628223294074115923e-01 -1.032854879636633388e-01 6.666775536611428687e-03 1.489459011738479000e-01 3.047197358332317529e-01 4.557113425394029305e-01 5.858623649172435277e-01 6.825352355200646759e-01 7.376161951841339048e-01 7.478769998816535702e-01 7.147223243622320421e-01 6.431916626937104198e-01 5.407037245387437130e-01 4.158811276239898769e-01 2.775226620364922847e-01 1.340306949466190389e-01 -7.278978864427623416e-03 -1.406166227533121316e-01 -2.624732429663076405e-01 -3.718688123567803205e-01 -4.703614456521100773e-01 -5.612665150637560219e-01 -6.484673771515089280e-01 -7.350902435762947107e-01 -8.223046865294048047e-01 -9.086009746597000225e-01 -9.896892954682543486e-01 -1.058852688032128286e+00 -1.107654039780092248e+00 -1.127351835349748921e+00 -1.110747866880605894e+00 -1.054354892069748750e+00 -9.604419397275859582e-01 -8.380038515256194032e-01 -7.023418671762340360e-01 -5.729478364121234346e-01 -4.701166086712089132e-01 -4.113804484063415257e-01 -4.083637503607608354e-01 -4.649367864007344919e-01 -5.764354881088652460e-01 -7.302490392768412608e-01 -9.072077063437524735e-01 -1.083893288507699060e+00 -1.235630418027427346e+00 -1.340121558281740288e+00 -1.380973960525121891e+00 -1.350354176707752263e+00 -1.250316130422327143e+00 -1.091998276456539019e+00 -8.933125542568962629e-01 -6.754200619188298615e-01 -4.591783018898666913e-01 -2.621451713691407837e-01 -9.661961056978062012e-02 3.134805043802107311e-02 1.218623020896809628e-01 1.803779282549307361e-01 2.164854573202989185e-01 2.423099917024459649e-01 2.708576334803494690e-01 3.146471526635379323e-01 3.846871619289187194e-01 4.897192646366681501e-01 6.356656372091612495e-01 8.251730369690448708e-01 1.057229729420404274e+00 1.327030028395357109e+00
1.790564776525001900e+00 1.708114301574050753e+00 1.608436427050755402e+00 1.498607100200094244e+00 1.382609558527311933e+00 1.261328691311298211e+00 1.133031132648077532e+00 9.944455640887707171e-01 8.421163608217269170e-01 6.739846026452763761e-01 4.908460246020887041e-01 2.971962725263093685e-01 1.009425732039461454e-01 -8.796806048258343225e-02 -2.599123644514867992e-01 -4.080671142301381948e-01 -5.302660262910454669e-01 -6.296916085731704138e-01 -7.140125067104265977e-01 -7.935980193347453859e-01 -8.790443529408582535e-01 -9.789405802068055218e-01 -1.098088780572596734e+00 -1.236483768570868502e+00 -1.389100519809942869e+00 -1.546475451870226614e+00 -1.695982540616260303e+00 -1.823668114814841479e+00 -1.916494644793956370e+00 -1.964348887308958735e+00 -1.961592277768619441e+00 -1.907596458840974396e+00 -1.806319427414926126e+00 -1.665073824884653719e+00 -1.492883263484093836e+00 -1.298995915357195274e+00 -1.091951557029350317e+00 -8.793852681934624105e-01 -6.683677394085167922e-01 -4.659907884108226983e-01 -2.799069788761782140e-01 -1.184112415764445453e-01 1.019033364387370022e-02 9.878236653354198482e-02 1.428369567621851632e-01 1.419272847838497498e-01 1.007007795441835218e-01 2.916327406312532386e-02 -5.794975947368047331e-02 -1.427163623383327362e-01 -2.061778104973996106e-01 -2.309688004747759149e-01 -2.039273817315234716e-01 -1.183990121152204422e-01 2.462484286384275869e-02 2.162910513761158171e-01 4.411031568131441039e-01 6.789543171779797159e-01 9.078806760141587828e-01 1.106865086123177022e+00 1.258257585985537608e+00 1.349876492353118573e+00 1.376321397121000212e+00 1.339500803633408843e+00 1.248104462349374222e+00 1.116170165245684354e+00 9.607230528053596341e-01 7.993053698674180696e-01 6.475279232753157199e-01 5.175448067167790489e-01 4.174763235145909634e-01 3.514594828677499172e-01 3.201501198777523260e-01 3.212774857461168088e-01 3.498778675551902362e-01 3.983423804091925646e-01 4.566639103841890757e-01 5.130168552448463037e-01 5.549089603789809644e-01 5.707082526996005711e-01
1.357425382908876710e+00 1.352245534253352810e+00 1.311667138160652613e+00 1.239829873472765742e+00 1.143341077978711651e+00 1.031593677723951163e+00 9.164883129693600639e-01 8.112239606630279320e-01 7.283035618270310430e-01 6.772082861127480813e-01 6.624895334166931438e-01 6.827788699235085579e-01 7.309990421672405425e-01 7.957810443526674993e-01 8.638062103581104489e-01 9.223373929725695586e-01 9.616385454811146039e-01 9.765721734347073690e-01 9.668384528055886662e-01 9.361385681772834699e-01 8.902495574361762865e-01 8.348481157625077254e-01 7.734901818845352217e-01 7.065220412208008671e-01 6.308016430265461771e-01 5.401865089076810511e-01 4.265449755284546618e-01 2.811143095292901184e-01 9.602480856374281948e-02 -1.337692106613412590e-01 -4.084933914908643326e-01 -7.221709413185423143e-01 -1.061792839494056562e+00 -1.408065757387456873e+00 -1.737550146775214355e+00 -2.025801863141943215e+00 -2.250869312549748535e+00 -2.396448326313007637e+00 -2.453746349475697475e+00 -2.422231672727017671e+00 -2.309141406544541475e+00 -2.128039537080931964e+00 -1.896902824199060866e+00 -1.635999474308106105e+00 -1.365671376943761395e+00 -1.104220269934185650e+00 -8.660848919159815917e-01 -6.605043416381031207e-01 -4.910316159351697518e-01 -3.561337854471585129e-01 -2.507812717673209013e-01 -1.683495274599888791e-01 -1.027261984340970546e-01 -4.953664855710871590e-02 -6.575681520799942989e-03 2.668925614710554450e-02 4.988194669247518476e-02 6.267097130251683690e-02 6.533107700445729693e-02 5.907383793369126723e-02 4.622064866012495776e-02 3.039444902541117363e-02 1.631331787591588922e-02 9.348330434869127001e-03 1.487594061186382766e-02 3.715702958392440997e-02 7.839477444075625134e-02 1.381134078838572032e-01 2.130537521548360735e-01 2.976776683471641927e-01 3.850433490609866949e-01 4.673832952250258077e-01 5.370729535879520400e-01 5.872228338084671817e-01 6.122057795682988024e-01 6.082428555562376937e-01 5.739596843032621631e-01 5.106569288077282831e-01 4.222847667005438788e-01 3.148810272839419055e-01
2.853781687070934492e+00 2.715319585205488551e+00 2.523018961219531064e+00 2.288168328722433476e+00 2.024979899792413107e+00 1.749157837122622405e+00 1.476198998387124872e+00 1.219725405584774824e+00 9.900897256178665673e-01 7.935183605093943937e-01 6.318405928928018112e-01 5.027933848858520127e-01 4.008679172233837185e-01 3.183924751219315841e-01 2.468334763648772634e-01 1.780428687164078427e-01 1.053198084131564405e-01 2.424288876303778636e-02 -6.687189148852883125e-02 -1.669724348848072581e-01 -2.727628567384052793e-01 -3.796491492142431423e-01 -4.830130718206476770e-01 -5.793301552466662008e-01 -6.670925240620044772e-01 -7.470558971704823747e-01 -8.218698319651565054e-01 -8.951990889920438121e-01 -9.706344298733172726e-01 -1.050722680567820699e+00 -1.136278210082171336e+00 -1.226063195112930382e+00 -1.316787242145331271e+00 -1.403409010985033678e+00 -1.479585845500731356e+00 -1.538340863836344496e+00 -1.572958126665653378e+00 -1.577966133077423061e+00 -1.550144751545162292e+00 -1.489239653752345349e+00 -1.398174319032654322e+00 -1.282774278986114957e+00 -1.150965730311397150e+00 -1.011557350227313634e+00 -8.730392578687876659e-01 -7.424870523451764237e-01 -6.247712493269155232e-01 -5.222627712630228958e-01 -4.348936143858743719e-01 -3.605856976333229880e-01 -2.959123107641422057e-01 -2.367640176429163246e-01 -1.790101319347592868e-01 -1.191980910326145005e-01 -5.516130146091621778e-02 1.343336329742368315e-02 8.473914986158026519e-02 1.548459898510000099e-01 2.184188488364598446e-01 2.698857393448525488e-01 3.048477268779933302e-01 3.212870088883104103e-01 3.201358772729554492e-01 3.051460127853629634e-01 2.821186703569458776e-01 2.577804727437880139e-01 2.388006791966829079e-01 2.310213504212147717e-01 2.389276044567245072e-01 2.652485251239818931e-01 3.105854525549958667e-01 3.731713793676531554e-01 4.488100473237894850e-01 5.312599192504419143e-01 6.130848251814264849e-01 6.869436548090472883e-01 7.467931589997347519e-01 7.889103535947282753e-01 8.123264745270807330e-01 8.186897324049428049e-01
1.750986508093537175e+00 1.722514534577789469e+00 1.635007277170089646e+00 1.491759262984070800e+00 1.302330092175739695e+00 1.081412409387840556e+00 8.468507637218957163e-01 6.172684349996307995e-01 4.096846343921561884e-01 2.375681727441150137e-01 1.095211303268474462e-01 2.854192535994122537e-02 -8.035539753178609287e-03 -8.039134970421782725e-03 1.676791300565134632e-02 5.247369863693245734e-02 8.496626686253476446e-02 1.017624597014329668e-01 9.325120644993076247e-02 5.321498131973909779e-02 -2.121055036792997284e-02 -1.298939639885999808e-01 -2.701393038578611683e-01 -4.370299075697630653e-01 -6.238297574043556448e-01 -8.225735978319086428e-01 -1.024845745932131846e+00 -1.222518078241926265e+00 -1.408396732670509355e+00 -1.576485572196721252e+00 -1.721941407200437757e+00 -1.840943393371709424e+00 -1.930595874672076162e+00 -1.988894196150020832e+00 -2.014732850731976388e+00 -2.007856049553262245e+00 -1.968589542823710126e+00 -1.897663894710363008e+00 -1.796019173710911687e+00 -1.664867711995450250e+00 -1.505861679099616213e+00 -1.321396447631716820e+00 -1.114753562642491591e+00 -8.902685932219666087e-01 -6.535051793830947142e-01 -4.113574038448075121e-01 -1.720531294326073379e-01 5.523618517124256888e-02 2.611974445229406361e-01 4.377520213464609067e-01 5.793884831253719447e-01 6.842818895462152717e-01 7.545040979282169324e-01 7.954146967261628287e-01 8.144455602757614265e-01 8.195591474489962724e-01 8.178251418220003899e-01 8.144367700869045157e-01 8.121408140993495728e-01 8.111314934626849826e-01 8.093161543568205829e-01 8.030717827268288866e-01 7.883298926614294988e-01 7.617555550883963189e-01 7.219387195533752966e-01 6.701322469856354491e-01 6.104531890077898870e-01 5.492901306583414245e-01 4.943805423708658719e-01 4.533483844056867551e-01 4.323405926454944037e-01 4.346461917817110443e-01 4.597964024128661786e-01 5.033555502402672355e-01 5.574393787613283191e-01 6.120949593777246234e-01 6.571817372480524000e-01 6.844260972876439197e-01 6.887931758779821667e-01 6.690118740411280518e-01
1.741553336949486441e+00 1.569130886897381671e+00 1.362073244788053250e+00 1.135432965995163634e+00 9.036785371205680040e-01 6.796292922439440831e-01 4.741109140323627735e-01 2.958246139279350762e-01 1.512404696061604159e-01 4.439406922283496010e-02 -2.339137619953180619e-02 -5.347649621495852157e-02 -4.942935383782710163e-02 -1.616162541039532080e-02 4.112699577841611581e-02 1.176422064894587366e-01 2.091884669847449141e-01 3.116143171197657824e-01 4.201248839717602879e-01 5.284412781171508033e-01 6.284531466843615855e-01 7.103624254861174991e-01 7.632986340105445411e-01 7.764598128700479496e-01 7.403205067655443949e-01 6.480669448013364198e-01 4.967741124968566013e-01 2.885137871193458325e-01 3.087859613747879692e-02 -2.630675030466022579e-01 -5.757638339664089555e-01 -8.867768226438207391e-01 -1.175282272286477969e+00 -1.422857910647104429e+00 -1.615993068693659218e+00 -1.747982225341375706e+00 -1.819422737056147321e+00 -1.837576032581502039e+00 -1.814445995180103743e+00 -1.764207578540597066e+00 -1.700456771040761428e+00 -1.633827058594256920e+00 -1.570325432292525303e+00 -1.510657394975653212e+00 -1.450721872770151410e+00 -1.383058954037123645e+00 -1.299256597046197559e+00 -1.192577445681922033e+00 -1.060296576788651413e+00 -9.050726411985422493e-01 -7.349444885155098639e-01 -5.621175153488110476e-01 -4.007000785754052941e-01 -2.640287432266648637e-01 -1.621908543411169634e-01 -1.001036780026311052e-01 -7.646508795569854910e-02 -8.352724643921749514e-02 -1.078659349681233975e-01 -1.319525615817772890e-01 -1.366526017423970729e-01 -1.041267789650429654e-01 -2.089960240279540096e-02 1.194506795424364887e-01 3.147071553844284497e-01 5.538242687406017550e-01 8.183979657456948997e-01 1.085229257374939138e+00 1.329610900084541303e+00 1.528349022025855986e+00 1.662405161406511178e+00 1.718614017610643696e+00 1.690688642006593856e+00 1.579659909568772891e+00 1.393730853004330195e+00 1.147572062651118774e+00 8.607278299419923728e-01 5.555202152730578380e-01 2.542608895704905336e-01 -2.342252741130263979e-02
1.960988618862547828e+00 1.967631362446174537e+00 1.954049394684642449e+00 1.917146491255732110e+00 1.855935208622981447e+00 1.771985899236287354e+00 1.669543748288066398e+00 1.555244044930105929e+00 1.437405947235543602e+00 1.324839317677319439e+00 1.225519626735507073e+00 1.145214528443317725e+00 1.086434568986256011e+00 1.048102865568983910e+00 1.025904137169387331e+00 1.013340968178083390e+00 1.003107014810242781e+00 9.885116592699687565e-01 9.645593374146594901e-01 9.285442714810620002e-01 8.802137670340288711e-01 8.215094924095062145e-01 7.560703536457020757e-01 6.884347122179386158e-01 6.230028733583777845e-01 5.628830600412366714e-01 5.088774131801040435e-01 4.588923565524858916e-01 4.079868916699694315e-01 3.492474081433027400e-01 2.751624044912215350e-01 1.793264985389412258e-01 5.788704878691641048e-02 -8.941776775648561937e-02 -2.589435162180199201e-01 -4.434637357997787133e-01 -6.329927127498878869e-01 -8.159653050848937328e-01 -9.804562515489924079e-01 -1.115430324567894926e+00 -1.211768661294288396e+00 -1.263206454392141298e+00 -1.266907737952694291e+00 -1.223831550384398170e+00 -1.138693942524269254e+00 -1.019459934322968664e+00 -8.765281684656033301e-01 -7.215455975910111119e-01 -5.661774339028439185e-01 -4.208962403298630583e-01 -2.940972810880637667e-01 -1.915185916862739146e-01 -1.161353145497971973e-01 -6.838553275773374962e-02 -4.667610177371981500e-02 -4.811704163318571148e-02 -6.923607334334647145e-02 -1.066386046181646147e-01 -1.574617807918694823e-01 -2.196320312529040364e-01 -2.918547195679840889e-01 -3.733488510465214349e-01 -4.634996305724650156e-01 -5.614019753141739066e-01 -6.654980550613900370e-01 -7.732987194782385831e-01 -8.812795925785981144e-01 -9.850453334120715665e-01 -1.079638969588813335e+00 -1.160063978404853202e+00 -1.221864530976048746e+00 -1.261796179324118805e+00 -1.278326332571089852e+00 -1.272016976445799363e+00 -1.245609829849414485e+00 -1.203901064118511055e+00 -1.153315753205309990e+00 -1.101229872911724028e+00 -1.055160706393527548e+00 -1.021768532164854193e+00
2.017723384282327448e+00 2.020047805136574226e+00 1.978215537400906054e+00 1.895820926639204318e+00 1.777655700946577655e+00 1.628714499995515208e+00 1.453642891306278440e+00 1.256385238658945580e+00 1.040281945528457763e+00 8.084763514217091496e-01 5.641608977137855252e-01 3.109078465408784964e-01 5.288670464872646110e-02 -2.052158911823476761e-01 -4.581024831063021940e-01 -7.000841488888163155e-01 -9.251588900894422984e-01 -1.127357042460971126e+00 -1.301153630273570005e+00 -1.442113084791708744e+00 -1.547309072631819049e+00 -1.615646063962842272e+00 -1.647839365152315327e+00 -1.645992745266408486e+00 -1.613154952949497734e+00 -1.552807501719382977e+00 -1.468641181925279149e+00 -1.364365509827286438e+00 -1.243556605555272920e+00 -1.109547919844695585e+00 -9.653540017035072696e-01 -8.138245846664778904e-01 -6.581291851393037406e-01 -5.024671573487521359e-01 -3.526369707651034191e-01 -2.160519479133747589e-01 -1.011655268655251849e-01 -1.602767678378887867e-02 3.337356022929391375e-02 4.462342696723120561e-02 1.985301923795630002e-02 -3.421146542769537557e-02 -1.069611547737809309e-01 -1.851233768664987123e-01 -2.543538690807091163e-01 -3.007961993859283867e-01 -3.125869406107682491e-01 -2.812579800198867219e-01 -2.029165198068796361e-01 -7.917485602141931256e-02 8.263636741545321573e-02 2.702754341599377663e-01 4.683635449625044300e-01 6.609419268500532629e-01 8.341983112124985444e-01 9.785297696288812741e-01 1.089406890302690112e+00 1.166906202441074569e+00 1.214056227763116613e+00 1.235009753708394387e+00 1.233242816175613710e+00 1.210320055492016156e+00 1.165542645182563009e+00 1.096175619264563084e+00 9.983658938032879959e-01 8.683025775927896150e-01 7.037901365282956956e-01 5.057529351754630476e-01 2.795192033871329307e-01 3.547146270113700484e-02 -2.113780299696755849e-01 -4.428214070415493753e-01 -6.399808949781633505e-01 -7.864349709333010585e-01 -8.712803853054286174e-01 -8.913563892684935874e-01 -8.520567284399693797e-01 -7.664845620319096220e-01 -6.532613419748531935e-01 -5.334372976511562170e-01
1.383608661068318479e+00 1.409393547347074005e+00 1.398055813112500489e+00 1.350758817226195951e+00 1.272679534546408364e+00 1.172638830159384637e+00 1.062148659618245228e+00 9.540119149772506857e-01 8.605242600308685708e-01 7.915793396124947146e-01 7.529945275796530169e-01 7.456400083407779267e-01 7.653065447580640335e-01 8.035580346885689007e-01 8.490680085086381723e-01 8.893074274604980678e-01 9.121689947109251628e-01 9.071687319444213804e-01 8.663329649386902753e-01 7.844749996388754587e-01 6.591926424798935091e-01 4.905249092994052873e-01 2.806501796492585354e-01 3.373879007579341088e-02 -2.438828813731976908e-01 -5.435744054803061109e-01 -8.542979224589992704e-01 -1.162855904165479126e+00 -1.454857393204462612e+00 -1.715922792167617672e+00 -1.933177055058283633e+00 -2.096400044693547571e+00 -2.198875359049585754e+00 -2.237770067174062127e+00 -2.214200339213513224e+00 -2.133095423661183876e+00 -2.002781430134355389e+00 -1.834369593751822736e+00 -1.640659238520499663e+00 -1.434602300356065063e+00 -1.227695312085156143e+00 -1.028587828107253577e+00 -8.422397978870915791e-01 -6.699387337138726917e-01 -5.100734559055020156e-01 -3.593745395461329095e-01 -2.143146479905271018e-01 -7.224789056468620962e-02 6.789323987356371548e-02 2.052726576348786747e-01 3.372877599878252863e-01 4.599279967713082451e-01 5.683178811069445890e-01 6.573380895883587094e-01 7.223749242140418136e-01 7.598737508194620682e-01 7.677375748696163571e-01 7.454348343807584154e-01 6.939297751878248377e-01 6.155586556340281179e-01 5.139124817405907875e-01 3.940049469995693388e-01 2.623232186839913327e-01 1.268585106282965613e-01 -3.471592134305953852e-03 -1.194665373025947941e-01 -2.127742077011183508e-01 -2.767754044197405228e-01 -3.072306582866248803e-01 -3.025057021498464560e-01 -2.632871878049127812e-01 -1.922221335862185077e-01 -9.346245213268739027e-02 2.766128665297436576e-02 1.648609591933460350e-01 3.109000522077786099e-01 4.578857867842983098e-01 5.975745620232130184e-01 7.217825383233468228e-01 8.227526067031445400e-01
2.493344286742523508e+00 2.604399818776688136e+00 2.648601881106829925e+00 2.615590896982921798e+00 2.501847824988822300e+00 2.311180522350014588e+00 2.054598365452737330e+00 1.749367420033061116e+00 1.417349331951569535e+00 1.082717241101653016e+00 7.692489373716995260e-01 4.977842803716122644e-01 2.840905565848291792e-01 1.374697741973895659e-01 6.017982470449573240e-02 4.779951112113903916e-02 9.012159679647804844e-02 1.726012569744598268e-01 2.781053457642312376e-01 3.888277813565518271e-01 4.879618177054668160e-01 5.611395922475832521e-01 5.973633023701379052e-01 5.895774052454078040e-01 5.348981634322920176e-01 4.345423181586071659e-01 2.937149030166189556e-01 1.212270341665304813e-01 -7.119705897034925290e-02 -2.701686992164752943e-01 -4.620537349962627882e-01 -6.346801777626321917e-01 -7.788339140649267467e-01 -8.892329543978195749e-01 -9.647968316546781109e-01 -1.008177597909463596e+00 -1.024730704960232330e+00 -1.021263397059001043e+00 -1.004756169439195101e+00 -9.814166825821204476e-01 -9.561302482767356503e-01 -9.323415336093205941e-01 -9.121889986699845965e-01 -8.968196697502950343e-01 -8.867091763705938767e-01 -8.818878512663756997e-01 -8.821102488682530662e-01 -8.869067692849671447e-01 -8.957284531687086382e-01 -9.079371207808104582e-01 -9.228005952654415589e-01 -9.393906187516404271e-01 -9.564163682502273556e-01 -9.720446930721295953e-01 -9.837930945371853309e-01 -9.885760765233235770e-01 -9.829576592906641430e-01 -9.635143580084334358e-01 -9.272106422058338238e-01 -8.718615650982938226e-01 -7.964622068735506266e-01 -7.014802718875849941e-01 -5.890208232645023356e-01 -4.628179308303915218e-01 -3.280402764052267606e-01 -1.908060069231613254e-01 -5.754706260394987227e-02 6.562918765958856981e-02 1.733720042450020704e-01 2.613389252211674729e-01 3.262021164578050025e-01 3.656714136216652200e-01 3.786472168659799631e-01 3.655653161275379537e-01 3.288649040860782691e-01 2.732318561816968749e-01 2.054876946775735513e-01 1.339360287692941132e-01 6.735119201295310110e-02 1.385939585204924371e-02
1.538778591462179213e+00 1.624905376473302576e+00 1.641207729507427659e+00 1.579351793339255794e+00 1.439413729451093138e+00 1.229705123606568584e+00 9.658949039384472357e-01 6.688908604540827474e-01 3.621610512418532157e-01 6.859262942908617156e-02 -1.925066672038826254e-01 -4.076014366338081563e-01 -5.701264406877236679e-01 -6.801105880921292091e-01 -7.429894583460481261e-01 -7.674911342890531341e-01 -7.638190031295982729e-01 -7.422699469827729324e-01 -7.124787374441049481e-01 -6.833912721133089674e-01 -6.634004064508831622e-01 -6.603107832278125588e-01 -6.808358147259385706e-01 -7.297404727849151618e-01 -8.086682219477649980e-01 -9.154438677571122840e-01 -1.043744098304391521e+00 -1.183546617413131719e+00 -1.322342870137143800e+00 -1.446613006144468860e+00 -1.543607119782570480e+00 -1.602899462528700303e+00 -1.617716217855435845e+00 -1.585577653439937507e+00 -1.508501444620536258e+00 -1.392397257760558116e+00 -1.246111895095951771e+00 -1.080207157390848050e+00 -9.056658035698227360e-01 -7.327204925908900046e-01 -5.696668097098592787e-01 -4.221072031706453731e-01 -2.923441965918473495e-01 -1.795724211806823400e-01 -8.064839376238182311e-02 8.597667469229632389e-03 9.195225751514486678e-02 1.718256562546272015e-01 2.490890525762784746e-01 3.236159040366509143e-01 3.951386977530533251e-01 4.641641817721954832e-01 5.323428186126349937e-01 6.023259201876931535e-01 6.772823297680914401e-01 7.601253426555302228e-01 8.527934960526973862e-01 9.556627190696872498e-01 1.066985843646949483e+00 1.182496154466224914e+00 1.295520319888454397e+00 1.397445689663810553e+00 1.478788729244631339e+00 1.530657213445089537e+00 1.546091101283566971e+00 1.521128358254934643e+00 1.454950959594929927e+00 1.349450550041902730e+00 1.208165747762862452e+00 1.035382954787370746e+00 8.354200327178838981e-01 6.124236302187683334e-01 3.705667169873674283e-01 1.142756077837282086e-01 -1.513751499085133623e-01 -4.204045177284691515e-01 -6.855846010690525016e-01 -9.381946638058417109e-01 -1.167883063193650317e+00 -1.362951073843144512e+00
1.387672271820561853e+00 1.474490186880516251e+00 1.518176937299427376e+00 1.519613898458956225e+00 1.483129681323497540e+00 1.415423902315356086e+00 1.324586165029010276e+00 1.219337339011634214e+00 1.108736877622705563e+00 1.002030315958875262e+00 9.082882855352844009e-01 8.357235511384696336e-01 7.907933323177667173e-01 7.769672617003507975e-01 7.938918159009267228e-01 8.370316157556413339e-01 8.979166938725180458e-01 9.650828184438700053e-01 1.025147154860388543e+00 1.064074800893157979e+00 1.068339339206374694e+00 1.026167168750430569e+00 9.287362114340801389e-01 7.715679642592199183e-01 5.557385916214089283e-01 2.884680140256625780e-01 -1.707342100841523214e-02 -3.431373534816935522e-01 -6.697017702007269646e-01 -9.770932322681057380e-01 -1.248551352876011045e+00 -1.472053182059168464e+00 -1.641174091756515185e+00 -1.755155958813180650e+00 -1.818305299628316218e+00 -1.838720156043856857e+00 -1.826693083411122576e+00 -1.792835909906924874e+00 -1.746063764127286255e+00 -1.692228987345277380e+00 -1.633303574597366303e+00 -1.567824731666544347e+00 -1.492097580405169710e+00 -1.401747892524642269e+00 -1.293274590016547432e+00 -1.165082624891108365e+00 -1.017905783539849729e+00 -8.547205552791581340e-01 -6.804186346983631672e-01 -5.011168092978529609e-01 -3.234667402483340504e-01 -1.536706400174059350e-01 3.349902246315762579e-03 1.444702207662776627e-01 2.684634413207328540e-01 3.755835788553621435e-01 4.668001660791318286e-01 5.428170857123160165e-01 6.033768052686711014e-01 6.467788732810154650e-01 6.699598740987016132e-01 6.690399192608648127e-01 6.403183251359227945e-01 5.815817035108482580e-01 4.933184716136201353e-01 3.795013494875252857e-01 2.475622006824446109e-01 1.077056911991952776e-01 -2.855104877741344513e-02 -1.499855240981703142e-01 -2.472032334545292975e-01 -3.138661995837281338e-01 -3.474410645159225486e-01 -3.495946992835622935e-01 -3.260920591274643066e-01 -2.863958558916748220e-01 -2.425852294917264784e-01 -2.077607929333480929e-01 -1.940966471580689023e-01 -2.107697295305255569e-01
1.653445997061508743e+00 1.796631025107203961e+00 1.884860044910662724e+00 1.921457140430430810e+00 1.914364940617285349e+00 1.874006333756142118e+00 1.810717452718635156e+00 1.732317125362523358e+00 1.642446393654251269e+00 1.539958047429129229e+00 1.419663099174427900e+00 1.274149907414319216e+00 1.096309636610166338e+00 8.817762329418590284e-01 6.308919884775897602e-01 3.495130577314261022e-01 4.880299012096337569e-02 -2.561784834327920368e-01 -5.485336029864793517e-01 -8.117180422086175406e-01 -1.031466650434830656e+00 -1.196990826527948304e+00 -1.301404436449622892e+00 -1.341511398950240519e+00 -1.317470483977577933e+00 -1.232543230444270277e+00 -1.093324457084354107e+00 -9.099837465208199250e-01 -6.964152202736335617e-01 -4.696837282879982589e-01 -2.486470155671604565e-01 -5.198041487927474585e-02 1.038200192498199143e-01 2.061338182558851984e-01 2.472299894071114945e-01 2.246824471816253888e-01 1.413270526911660496e-01 4.888697144543788405e-03 -1.726057620752943500e-01 -3.760100231193501119e-01 -5.888608470071617917e-01 -7.955131814528958456e-01 -9.831008810200153603e-01 -1.142889724645515637e+00 -1.270453490404402253e+00 -1.364812627794127264e+00 -1.426944757638894945e+00 -1.458233440167015837e+00 -1.459521409237919398e+00 -1.430953774542816692e+00 -1.372470800175209948e+00 -1.284726394128099081e+00 -1.170032190239667313e+00 -1.032854598994244366e+00 -8.798185626601137121e-01 -7.192177837280021580e-01 -5.600306295516958022e-01 -4.108567230069309351e-01 -2.787911085948323042e-01 -1.686193958632892509e-01 -8.231992931894828447e-02 -1.891089252485745470e-02 2.538891405638931884e-02 5.665581964470375181e-02 8.247522199928407349e-02 1.109179523307724374e-01 1.492373106155103768e-01 2.025946419344235860e-01 2.729319138463733307e-01 3.585695180502578294e-01 4.544571672169556709e-01 5.530948036062994788e-01 6.460371197544628741e-01 7.255399199158831802e-01 7.858874791758050371e-01 8.242610408253676635e-01 8.410158532415469290e-01 8.393950617159093852e-01 8.248093891940632139e-01 8.037381013442420619e-01
1.228302037146151937e+00 1.370633828409588029e+00 1.471660000806122470e+00 1.528676293430752287e+00 1.544371546323365818e+00 1.526221297983272107e+00 1.484697316544472123e+00 1.431157293041977363e+00 1.375823797411484861e+00 1.326357973840352811e+00 1.287090366537013697e+00 1.258945434269424180e+00 1.239618188780815977e+00 1.224054503976573116e+00 1.205135255188231724e+00 1.174545167301276116e+00 1.123748447946458562e+00 1.045037421887296203e+00 9.325121085357540585e-01 7.828194681126393606e-01 5.956286056087265468e-01 3.735140884672910055e-01 1.214751201729533658e-01 -1.538825349926784825e-01 -4.451691983100050654e-01 -7.447467963939284896e-01 -1.044510984921785957e+00 -1.335336519895251151e+00 -1.606147364821030710e+00 -1.843563661524194819e+00 -2.032318705373687973e+00 -2.156547115637971412e+00 -2.202033004387351056e+00 -2.158647689695698091e+00 -2.022716708576413946e+00 -1.798556465052119524e+00 -1.499228698993654074e+00 -1.145874708628141336e+00 -7.659815018175833989e-01 -3.903503058960765548e-01 -4.949607137528288375e-02 2.302158145408754186e-01 4.299883933573221406e-01 5.408385718768492501e-01 5.645453676614452521e-01 5.128637568295294491e-01 4.053402072361631525e-01 2.660944035215735970e-01 1.200357859981013159e-01 -1.076648859547905956e-02 -1.099915980824524575e-01 -1.687685253815095210e-01 -1.858914792442938335e-01 -1.667665560354237297e-01 -1.212895152701386758e-01 -6.131301266075416673e-02 1.872877316021164537e-03 5.938725817143007679e-02 1.056717626937935806e-01 1.384434483990936160e-01 1.579641903815346693e-01 1.658116345866086361e-01 1.637132961440834755e-01 1.526671892594667901e-01 1.325099368979671954e-01 1.019979729372040012e-01 5.928044365165756335e-02 2.685370124597958111e-03 -6.846802322803850760e-02 -1.531609461766358926e-01 -2.484748840608750342e-01 -3.499031441503824280e-01 -4.522067438803164530e-01 -5.504222236479664465e-01 -6.408886023026163503e-01 -7.218749716805221706e-01 -7.937658008240595642e-01 -8.589109237412018150e-01 -9.211108052466790985e-01 -9.848709628051205422e-01
1.144846332279386036e+00 1.192226799142795501e+00 1.234479882034729137e+00 1.267078596734661833e+00 1.286748626016218644e+00 1.292029614692381312e+00 1.283615703181720136e+00 1.264234076618989455e+00 1.238390430042286106e+00 1.211518489935465182e+00 1.188831878731192448e+00 1.174031756230245582e+00 1.168167413042178193e+00 1.169020977616922918e+00 1.171186787740011503e+00 1.166786182685116469e+00 1.146650187161040169e+00 1.101703889132596759e+00 1.024307143897811745e+00 9.093150176112898553e-01 7.548597240521530694e-01 5.627251791986117579e-01 3.382458579068539084e-01 8.980117121550636183e-02 -1.720989922108100145e-01 -4.359262626898445236e-01 -6.903613450753128822e-01 -9.252880791787353454e-01 -1.132678270160673017e+00 -1.307093212292105955e+00 -1.446037530547221950e+00 -1.549941677544163232e+00 -1.621813582842021484e+00 -1.666388295057393831e+00 -1.688896114137025339e+00 -1.693801283192333473e+00 -1.683739115409825571e+00 -1.659228213943666042e+00 -1.619207374879962025e+00 -1.562144717942256289e+00 -1.487318641640075656e+00 -1.395736316120027798e+00 -1.290313887393237824e+00 -1.175489986042535406e+00 -1.056411953105817814e+00 -9.379846666129000310e-01 -8.240839939573457729e-01 -7.169119667035611654e-01 -6.164646151207069380e-01 -5.204852381591263955e-01 -4.247278743937120682e-01 -3.239103993499750089e-01 -2.129638953742774010e-01 -8.852893112322572644e-02 4.996217470393710114e-02 1.998227478805576496e-01 3.552777926219757854e-01 5.082125551870989577e-01 6.492383312077675273e-01 7.689922624131831919e-01 8.593162577274954250e-01 9.144074337172445333e-01 9.314931447564621658e-01 9.111602681684188854e-01 8.569317966783315255e-01 7.743032234754615439e-01 6.696490372525488732e-01 5.492992691131963756e-01 4.189991552025874033e-01 2.837883561425437184e-01 1.482305659224806005e-01 1.650810149796051729e-02 -1.076439205876911082e-01 -2.212364064059073321e-01 -3.223097384739885829e-01 -4.100356862816624814e-01 -4.844976347567917507e-01 -5.462173624386513771e-01 -5.956578273744994600e-01 -6.328191820502985232e-01
1.091509858737446770e+00 1.307535135698268292e+00 1.503860819179380526e+00 1.663944874747076419e+00 1.774798389064565551e+00 1.828694511232203723e+00 1.823945444281035888e+00 1.764817078759340463e+00 1.660576813875666691e+00 1.523928909976053347e+00 1.369163061927018976e+00 1.210407976478486525e+00 1.060046726456896682e+00 9.274018316890637603e-01 8.177278529928491135e-01 7.315919668256697372e-01 6.648522742921300077e-01 6.093988287547456029e-01 5.544818116500276339e-01 4.883922043992549589e-01 4.002899839473712529e-01 2.814457387351502193e-01 1.262513565577979002e-01 -6.727912302969686620e-02 -2.972231454037653209e-01 -5.575034684152798681e-01 -8.377347935223229403e-01 -1.123493311284727625e+00 -1.396893080414327359e+00 -1.637732246132200364e+00 -1.825145390006946089e+00 -1.939400779014018639e+00 -1.964038786923250512e+00 -1.887962150108384307e+00 -1.707469466787234991e+00 -1.428069610864126426e+00 -1.065566331064333072e+00 -6.458351065066337826e-01 -2.030688162293086407e-01 2.237359954191424638e-01 5.953814907198429207e-01 8.775099632056293508e-01 1.045066916325232187e+00 1.085451926028912828e+00 9.999276726089783018e-01 8.032971023640403940e-01 5.219509015725994905e-01 1.904809895293728683e-01 -1.526769475433500944e-01 -4.701760540625235518e-01 -7.304178353158056192e-01 -9.113142786824918185e-01 -1.002406417474963396e+00 -1.005000104638282599e+00 -9.304446080271060460e-01 -7.971669077742126186e-01 -6.270547826715895390e-01 -4.420167398162159755e-01 -2.612657562766863006e-01 -9.954349024220300601e-02 3.359280976680255326e-02 1.335726973448734256e-01 1.999491249743886867e-01 2.350736216384237409e-01 2.427074479390353978e-01 2.268624639097890361e-01 1.909489629527403864e-01 1.374647427738078798e-01 6.808164852831787017e-02 -1.601405692480304191e-02 -1.137729762927491700e-01 -2.240038949744025676e-01 -3.452751473662246107e-01 -4.758576448638114353e-01 -6.137194130332339626e-01 -7.564847170595092596e-01 -9.012583075849156522e-01 -1.044529748964732940e+00 -1.182101373617614026e+00 -1.309203118945458044e+00
1.063003620263306415e+00 1.220924616028601140e+00 1.362687878762732563e+00 1.475607543501922025e+00 1.550469160575871586e+00 1.582446237733382999e+00 1.571314155729726325e+00 1.520693756153651321e+00 1.436783289630010119e+00 1.326841674763561851e+00 1.198088397731513322e+00 1.057105691973301065e+00 9.098992938620779070e-01 7.621490317943530046e-01 6.196060351397562060e-01 4.878767941562510146e-01 3.716757593167477891e-01 2.739194696451763278e-01 1.945579511342994672e-01 1.301513692570764047e-01 7.400364273125412118e-02 1.716442125544733258e-02 -5.038310916945459850e-02 -1.382817312210065097e-01 -2.549408825873462625e-01 -4.065186319657995706e-01 -5.960305473812841370e-01 -8.223020247841367203e-01 -1.078838822426778421e+00 -1.353354315968346322e+00 -1.628220539056589145e+00 -1.882435801018316646e+00 -2.094215409249879034e+00 -2.244128868767259366e+00 -2.317397222313621885e+00 -2.305437060556722262e+00 -2.206423552508795627e+00 -2.025146233006577923e+00 -1.772615966766606377e+00 -1.465466216600600502e+00 -1.124865399865876414e+00 -7.747571573143902102e-01 -4.394995936450274976e-01 -1.411682465665285990e-01 1.029469532370839435e-01 2.819579806336868777e-01 3.921316755092315587e-01 4.363437150944807774e-01 4.229139784419571613e-01 3.640126185036248740e-01 2.739870531334341330e-01 1.678791005037654493e-01 6.003062259790552940e-02 -3.701983933710836783e-02 -1.134849474569941674e-01 -1.628145032346334231e-01 -1.817905827618810366e-01 -1.700803064427216793e-01 -1.294539022257388539e-01 -6.286498439934093407e-02 2.612375546014411229e-02 1.334442863722812844e-01 2.542706364333498503e-01 3.826376709792820852e-01 5.112596988077569016e-01 6.316551589497053643e-01 7.347233236784360688e-01 8.115093450559813792e-01 8.538120285020748268e-01 8.549247923065222965e-01 8.099842325376780394e-01 7.167825572642494425e-01 5.763870599736917733e-01 3.937396160335765449e-01 1.777070448808278358e-01 -5.944040605369532021e-02 -3.033692738063444305e-01 -5.395851642794073921e-01 -7.552320578864566425e-01 -9.405713954055150428e-01
7.163111569064816164e-01 8.118288948922315340e-01 9.040259085492257096e-01 9.878719436474590054e-01 1.057931836889477228e+00 1.109298597715561385e+00 1.138539314057657403e+00 1.144429791458578149e+00 1.128175342889279564e+00 1.093115302343313333e+00 1.043893211586836234e+00 9.854220568449861828e-01 9.218050439380985894e-01 8.555355892955537334e-01 7.870431618914459637e-01 7.145876322817998894e-01 6.345834803435747018e-01 5.421573815833908849e-01 4.320139461521317892e-01 2.994286447941961193e-01 1.412664832261604497e-01 -4.313953264123521203e-02 -2.514957196400933737e-01 -4.785153381362492464e-01 -7.163318830772650303e-01 -9.552946727190141374e-01 -1.185046551265189985e+00 -1.395629437232724701e+00 -1.578586145021796172e+00 -1.727789296468467573e+00 -1.839973276050263840e+00 -1.914910992736456707e+00 -1.955003173264991734e+00 -1.964562407688688284e+00 -1.948666240199330435e+00 -1.912047778494800232e+00 -1.858153531793921287e+00 -1.788596914423587814e+00 -1.703205506817890180e+00 -1.600549045707240881e+00 -1.478819183735805343e+00 -1.336777656658861613e+00 -1.174598876618198506e+00 -9.943549053444973307e-01 -8.002809758717273070e-01 -5.984530810563125636e-01 -3.962281689290682585e-01 -2.013411594755615541e-01 -2.080562089949163085e-02 1.401203448753123582e-01 2.787216743108396066e-01 3.951823973860220107e-01 4.923614346561863697e-01 5.750021376829881348e-01 6.485948383691635399e-01 7.179570219649803464e-01 7.858787045224131518e-01 8.521455842903489231e-01 9.132227410671860390e-01 9.628741887705546398e-01 9.936185855875249162e-01 9.987184806456785857e-01 9.740812327949740501e-01 9.195906579560870764e-01 8.393722249566401006e-01 7.410815234128046436e-01 6.345165979989200178e-01 5.299898931210664799e-01 4.368299271901331937e-01 3.620808628874415680e-01 3.095400548192156487e-01 2.791425043065297595e-01 2.669046263418922704e-01 2.654435077779049856e-01 2.652800483700008538e-01 2.565564400525747746e-01 2.308429483836831886e-01 1.825125466719804967e-01 1.093304333869957873e-01 1.239818612324798675e-02
6.603620749052373506e-01 8.055363520100212726e-01 9.561824341611022682e-01 1.104783752156740295e+00 1.240392804581999853e+00 1.350258744886548401e+00 1.422070176517036044e+00 1.446022527156149096e+00 1.416465595626979379e+00 1.332561460363028472e+00 1.198180751442366576e+00 1.021167850151122991e+00 8.122655950131479896e-01 5.838086209547959093e-01 3.484260110141727540e-01 1.178042317213757739e-01 -9.836645831447575483e-02 -2.931722914297696381e-01 -4.629748947770482292e-01 -6.075440578077389020e-01 -7.298123780245876491e-01 -8.351488839806610054e-01 -9.302621363937927379e-01 -1.021910552528648042e+00 -1.115619495268568073e+00 -1.214654259219810850e+00 -1.319523085917504446e+00 -1.427930281636389465e+00 -1.535126303212241750e+00 -1.634294561662106515e+00 -1.717025929849002486e+00 -1.773882229150339551e+00 -1.795178822701704480e+00 -1.772026775730745962e+00 -1.697639993553479387e+00 -1.568609309080864378e+00 -1.385776211369304400e+00 -1.154339261267072203e+00 -8.832336731116294803e-01 -5.841564436639671287e-01 -2.702839193493652425e-01 4.457018938257671647e-02 3.464856615507688753e-01 6.217819821744823283e-01 8.576264153516426347e-01 1.043086151655846283e+00 1.170608349758207156e+00 1.237391662090440603e+00 1.246128040825172256e+00 1.204637992711647732e+00 1.124332794945688718e+00 1.018190178485655073e+00 8.987749162385909596e-01 7.770223717226533156e-01 6.618051839415686199e-01 5.601754507082445933e-01 4.777441559777885205e-01 4.187757490909412295e-01 3.857894373324586290e-01 3.791563522939436770e-01 3.966219300006815218e-01 4.332109327277307020e-01 4.815523266168011407e-01 5.324720031670570064e-01 5.757430660460730598e-01 6.008262451784630587e-01 5.976548058900477134e-01 5.575575003235512250e-01 4.743038570887019856e-01 3.451996497312602719e-01 1.720496500671941653e-01 -3.826125585321824008e-02 -2.738165604860739455e-01 -5.187506658603164844e-01 -7.551429634152122539e-01 -9.655852866189457151e-01 -1.135992940169030962e+00 -1.257831167181136189e+00 -1.329191407891623378e+00 -1.354499529261334434e+00
6.522424496221760348e-01 7.403701115210707950e-01 8.539851241405639337e-01 9.836451748147434504e-01 1.118030482297869499e+00 1.244749753992040242e+00 1.351223583718168308e+00 1.425623585125606274e+00 1.457706051239454625e+00 1.439711789024521460e+00 1.367190367650479521e+00 1.239635620550198825e+00 1.060872175681976781e+00 8.388379763944959766e-01 5.848029993353727196e-01 3.119806106911960919e-01 3.390877399373369572e-02 -2.371708141388284008e-01 -4.914846102217560464e-01 -7.224589514555946890e-01 -9.267195868531660219e-01 -1.103696211206394828e+00 -1.254859950827354798e+00 -1.382724240363122137e+00 -1.489891345100401443e+00 -1.578094789624030048e+00 -1.647661455655889284e+00 -1.697248816874379118e+00 -1.724138769525140225e+00 -1.724907959752678632e+00 -1.696497855093789253e+00 -1.637249697932806614e+00 -1.547771980278372927e+00 -1.431354401787730657e+00 -1.293826406818407104e+00 -1.142828003531510817e+00 -9.866093426958624235e-01 -8.327157587575165776e-01 -6.867556094651524612e-01 -5.516209740701035757e-01 -4.271656076318113837e-01 -3.105338202294803396e-01 -1.969788230390143724e-01 -8.113552429098198904e-02 4.157411963956805095e-02 1.735752471381769857e-01 3.142459960146903875e-01 4.595800808687290906e-01 6.027304215502353735e-01 7.352498406987532098e-01 8.487155050215645646e-01 9.364999804786180437e-01 9.951658272090398993e-01 1.025307166980616858e+00 1.031525454173814138e+00 1.021542156019331848e+00 1.004503167664039465e+00 9.888500526940079416e-01 9.802297442972326413e-01 9.800477132180999140e-01 9.850080689919241683e-01 9.877382777670006275e-01 9.783440503035534253e-01 9.463926539369998947e-01 8.829362484824999635e-01 7.822586075532966809e-01 6.430641539047544653e-01 4.691204508109073634e-01 2.690189508119660844e-01 5.503609280753574834e-02 -1.587286261448897229e-01 -3.586655088486837006e-01 -5.337213929352561115e-01 -6.768582654186946490e-01 -7.853608172541673982e-01 -8.602912213538650432e-01 -9.052215395905583994e-01 -9.250372330804695897e-01 -9.249400877102592622e-01 -9.098506592724806552e-01
6.434004513776074852e-01 7.379027202036311239e-01 8.419091786019349266e-01 9.520031934773843796e-01 1.063371584421229921e+00 1.170116562856814646e+00 1.265924259992611045e+00 1.344871174398444058e+00 1.402337462119010114e+00 1.435717194409512842e+00 1.444876945633310372e+00 1.432064500424673925e+00 1.401481994351152949e+00 1.358391309698035565e+00 1.307994044098386599e+00 1.254514315957176551e+00 1.200522412535467431e+00 1.146761454903332478e+00 1.092425498902872771e+00 1.035851288767928091e+00 9.752340676758132210e-01 9.092758962127102107e-01 8.375137396165374115e-01 7.602708611054560528e-01 6.782954695567539050e-01 5.921668939778786944e-01 5.017882252899312778e-01 4.061769123948593685e-01 3.035295413928223440e-01 1.916759990504419697e-01 6.851528483938040814e-02 -6.755236916712641093e-02 -2.174848075489493604e-01 -3.815464220972773490e-01 -5.591669557638487831e-01 -7.485774365291922861e-01 -9.462975101954482771e-01 -1.146697211409271944e+00 -1.341771746809600874e+00 -1.521626332403341664e+00 -1.675467729362047686e+00 -1.793145635289205009e+00 -1.866792973375527742e+00 -1.892269471746255149e+00 -1.870111955157589323e+00 -1.805716224590853791e+00 -1.708565658996978653e+00 -1.590719313671201007e+00 -1.464834412011723153e+00 -1.342073259898336479e+00 -1.230500433157492024e+00 -1.134281551306681290e+00 -1.053676453713891181e+00 -9.858000511509251718e-01 -9.256553912257972083e-01 -8.672632042531344121e-01 -8.047405768555243588e-01 -7.331569078277790918e-01 -6.493907313711413387e-01 -5.527642623742564654e-01 -4.454027715800434883e-01 -3.319734631529059898e-01 -2.188515354045842132e-01 -1.126935367965026108e-01 -1.886036829477530374e-02 5.986375222856903794e-02 1.238221378521171118e-01 1.759948690064128962e-01 2.208749746258224511e-01 2.627618479977525401e-01 3.043233423658393555e-01 3.455507678920370362e-01 3.835532246824571168e-01 4.131233748481722978e-01 4.278833888414210196e-01 4.216768689643520251e-01 3.900035708692856651e-01 3.311524114977842381e-01 2.466813319241887847e-01 1.412823626498986018e-01
5.226739574958182422e-01 5.939998117936456934e-01 6.743734259610241200e-01 7.610309567968565059e-01 8.507120676353914224e-01 9.396936408055923673e-01 1.023695360757013839e+00 1.097730467253991815e+00 1.155921574081795855e+00 1.191460675695310334e+00 1.197003226517556529e+00 1.165408245841279999e+00 1.090947387798114843e+00 9.706746900083522700e-01 8.056077577391779210e-01 6.012542888621814630e-01 3.673900629169711829e-01 1.169085127715037004e-01 -1.359349503345065047e-01 -3.775233121634563038e-01 -5.967791963430852942e-01 -7.865661316495672351e-01 -9.445008256415782233e-01 -1.072912630081217067e+00 -1.178183272535701764e+00 -1.269320351922148760e+00 -1.356255809733818429e+00 -1.447781347516428507e+00 -1.549682417307449045e+00 -1.663151133536957538e+00 -1.784117472628744316e+00 -1.903385424370984458e+00 -2.007700493735926184e+00 -2.081735913580976316e+00 -2.110425209498160370e+00 -2.081475352556659164e+00 -1.987321002358284128e+00 -1.826558663047777920e+00 -1.604391166896465215e+00 -1.332167211664861739e+00 -1.026040739112536793e+00 -7.049860785018841058e-01 -3.884238069341205413e-01 -9.384564919988010179e-02 1.652183113869055142e-01 3.804185453678932127e-01 5.488604366862843698e-01 6.724055534934431089e-01 7.562486338873222191e-01 8.070825949835448432e-01 8.315313569640965241e-01 8.351642752299704986e-01 8.220903781116362108e-01 7.953430357909732074e-01 7.574468834364032066e-01 7.109839584381683064e-01 6.589073595068911660e-01 6.044354930258996061e-01 5.508890088307413224e-01 5.016269648148576898e-01 4.601455413828010044e-01 4.302044365699727035e-01 4.157569663524219306e-01 4.204287216853832554e-01 4.464042269844368804e-01 4.931909332081763075e-01 5.565694578402630155e-01 6.284636348247041315e-01 6.976620620272757645e-01 7.513558311376365983e-01 7.770939414791236954e-01 7.645343053812382328e-01 7.068895286391534416e-01 6.017473083036294357e-01 4.516502844241061521e-01 2.641257427494034249e-01 5.131759706180760022e-02 -1.710659920622759900e-01 -3.854781407149429073e-01 -5.749697251077652282e-01
2.303032361130782912e-01 3.103930444447455250e-01 4.039894957854249236e-01 5.120736541316499579e-01 6.322871453264223840e-01 7.595302934900260983e-01 8.869034651011704629e-01 1.006930554178280923e+00 1.112218188613778080e+00 1.195713858046305145e+00 1.250876939789647535e+00 1.272106089566475751e+00 1.255488299887827397e+00 1.199752874623935872e+00 1.106640758209549658e+00 9.805705445590355840e-01 8.271974735227399789e-01 6.514131050619715868e-01 4.558327767505254702e-01 2.404030198695709664e-01 3.442698756745070365e-03 -2.563008261685967293e-01 -5.376213996378250704e-01 -8.355472327483449702e-01 -1.141037883391002428e+00 -1.442187119499408254e+00 -1.725622564252688340e+00 -1.977836089915062878e+00 -2.186179370318782400e+00 -2.339243070847707884e+00 -2.427402680441559379e+00 -2.443544067096559580e+00 -2.384267019829577894e+00 -2.251204971163541124e+00 -2.052008920546662285e+00 -1.800062102445771695e+00 -1.513068892038526903e+00 -1.210637768990107110e+00 -9.111825470397217908e-01 -6.295279509867400813e-01 -3.754634317199185278e-01 -1.537423313599816377e-01 3.508382563179942432e-02 1.929956966222292347e-01 3.230193912458800276e-01 4.278404404224878665e-01 5.090563860905209514e-01 5.671105307471466794e-01 6.011960370720245139e-01 6.099393474779163382e-01 5.923019113816103687e-01 5.486630359796247358e-01 4.814669710364706257e-01 3.958031725568831871e-01 2.992161347022458950e-01 2.014056259364301327e-01 1.130852951629159470e-01 4.441419635284137024e-02 3.701546758233109548e-03 -4.272808174613082141e-03 2.058273860776423797e-02 7.345772914944126430e-02 1.457134397871711340e-01 2.270445861993178049e-01 3.081594825531267512e-01 3.828876413734640938e-01 4.490665052470900753e-01 5.079428524181478499e-01 5.618959177097414548e-01 6.122450114627784323e-01 6.575208951591805517e-01 6.931408171698434373e-01 7.122800390148910088e-01 7.074250149027331291e-01 6.720647714030461017e-01 6.017227698631160138e-01 4.949436494974893130e-01 3.535117705084039885e-01 1.830448304648940872e-01 -7.056474885161058246e-03
3.820799350126654059e-01 5.471281115537193207e-01 7.212146656511895237e-01 8.964184248019091417e-01 1.066674929290757134e+00 1.227440903022922747e+00 1.375136839965322100e+00 1.506781277008798048e+00 1.619888562591524028e+00 1.712643388852339132e+00 1.783790144964392477e+00 1.832103627006733459e+00 1.855662490596588388e+00 1.851484707079139591e+00 1.815846990053903376e+00 1.745508776900682291e+00 1.639376636416211896e+00 1.499857068435273888e+00 1.333246318076445114e+00 1.148950266119885155e+00 9.576550433220308856e-01 7.694993512385960299e-01 5.924955489058064684e-01 4.316568679385754947e-01 2.888838998310196415e-01 1.630991716329388275e-01 5.072516493626125222e-02 -5.372690018853178845e-02 -1.567742789724289876e-01 -2.649381709827717812e-01 -3.832826723800377144e-01 -5.142350662894606961e-01 -6.567903371217100883e-01 -8.064353787800316864e-01 -9.558481910087770483e-01 -1.096013631781364905e+00 -1.217688884087848589e+00 -1.312746131295414287e+00 -1.375189705818342212e+00 -1.401799269982571428e+00 -1.392530269730451131e+00 -1.350526325393733629e+00 -1.281966756302217458e+00 -1.195456136772896194e+00 -1.101159829873860074e+00 -1.009694090113314680e+00 -9.309442911357278527e-01 -8.730104808337776356e-01 -8.413831877139260618e-01 -8.384229644798826264e-01 -8.630564396031950025e-01 -9.107265547675307271e-01 -9.735337920928114341e-01 -1.040880665898825663e+00 -1.100564345832691915e+00 -1.140401880610210306e+00 -1.150066068081561088e+00 -1.122802701165094508e+00 -1.056500848595138153e+00 -9.539249650446672835e-01 -8.219548729099783735e-01 -6.702564624698128526e-01 -5.095393227580053974e-01 -3.501186185812529827e-01 -2.008232042694929886e-01 -6.838234591155055442e-02 4.281326178850384384e-02 1.308297580559480422e-01 1.959954159117969219e-01 2.406885084843420064e-01 2.686292153506830149e-01 2.839684435531983353e-01 2.901898714984880168e-01 2.894215432204227945e-01 2.822947518421303204e-01 2.685723359903337548e-01 2.482515384048357143e-01 2.226337468963343891e-01 1.948881038907959717e-01 1.696704335374500938e-01
1.167054625761408393e-01 2.284967795508169031e-01 3.582939180413729496e-01 5.012905012920972903e-01 6.513257334995843362e-01 8.014497448649190448e-01 9.447733394239240523e-01 1.075021741449641466e+00 1.186879984699283686e+00 1.276136445106155204e+00 1.339725031975425695e+00 1.375812689852202064e+00 1.383888674336981373e+00 1.364872833402105634e+00 1.320962832605030890e+00 1.255352466427639202e+00 1.171727509634687081e+00 1.073874178002728108e+00 9.655036251266103653e-01 8.503339771353054521e-01 7.322349746284987360e-01 6.152160089077883809e-01 5.031430128825737924e-01 3.990785112910776311e-01 3.045855351951667900e-01 2.191105122597996058e-01 1.397803489037469649e-01 6.165845482565553842e-02 -2.159533375027124225e-02 -1.167002287614739842e-01 -2.296618077779013500e-01 -3.646000226474010453e-01 -5.229179305129032507e-01 -7.027679762083058890e-01 -8.990964979808178104e-01 -1.104206960203443888e+00 -1.308712445216516196e+00 -1.502683992387563228e+00 -1.676617406187397297e+00 -1.822288970947953501e+00 -1.933217086246429961e+00 -2.004962249310040523e+00 -2.035219138575768305e+00 -2.023876938789477276e+00 -1.972890405060735208e+00 -1.886065387248690772e+00 -1.768611961414525258e+00 -1.626700590959718529e+00 -1.466965826463598299e+00 -1.296093992336504019e+00 -1.120542899895250466e+00 -9.463618444980143041e-01 -7.789628411524996965e-01 -6.228855234728927215e-01 -4.815841581644543790e-01 -3.571296573817094311e-01 -2.500490057539707101e-01 -1.592023772437244633e-01 -8.194318794298610653e-02 -1.438984521487834782e-02 4.795407113349170469e-02 1.094446489472492429e-01 1.734325661212844094e-01 2.415043804611601286e-01 3.130640196077281723e-01 3.855205913954344310e-01 4.549097321453158815e-01 5.169636442527083542e-01 5.682853843116598691e-01 6.071954723177760416e-01 6.342164741179624476e-01 6.519300922028591350e-01 6.644267734624299537e-01 6.766266801384586138e-01 6.936183837018532472e-01 7.199815917777820928e-01 7.593547375758993301e-01 8.138498466893977490e-01 8.836024174507726148e-01 9.663881539996224124e-01
-1.322093154302517393e+00 -1.148371197566937951e+00 -9.000846560150596032e-01 -5.832037313985489746e-01 -2.096837442542455188e-01 2.038133774781947516e-01 6.374656816660578817e-01 1.069931241059694171e+00 1.479455175607816919e+00 1.845008881003336931e+00 2.147400140674040614e+00 2.370907097869877855e+00 2.505108478739684674e+00 2.546325102055562617e+00 2.498142403744105344e+00 2.370776157731774969e+00 2.179191454354030277e+00 1.940503472808728480e+00 1.671711031245441514e+00 1.388054703982404270e+00 1.102354230453310713e+00 8.249994100291438981e-01 5.644160634639724394e-01 3.274213085838686421e-01 1.196030919791772479e-01 -5.456072699834255135e-02 -1.917063030663966883e-01 -2.895237273598886274e-01 -3.470619057528945284e-01 -3.652498500942404913e-01 -3.472896508514041192e-01 -2.991421291593992504e-01 -2.294771261413810493e-01 -1.489523549515984202e-01 -6.913014267027706161e-02 -9.674631627758448899e-04 4.644330744887146395e-02 6.664307040935446569e-02 5.623696904740957403e-02 1.479556185727370042e-02 -5.561850413723123943e-02 -1.507756001429979564e-01 -2.646565990326845141e-01 -3.897056506696365275e-01 -5.171046541720579759e-01 -6.373578229960763508e-01 -7.408538718956377833e-01 -8.187868850493289496e-01 -8.642531835216414882e-01 -8.731553694219200690e-01 -8.446952605488056154e-01 -7.815572038551936718e-01 -6.896458256291264632e-01 -5.775157960189047923e-01 -4.556332173623975912e-01 -3.356235823087367898e-01 -2.293538639422332825e-01 -1.478632013020296510e-01 -1.000978856008802320e-01 -9.167200990177057363e-02 -1.239084752208485657e-01 -1.932495223204706292e-01 -2.913956782891106156e-01 -4.062548824244278101e-01 -5.235293616240618286e-01 -6.288419956350228546e-01 -7.102096876351777777e-01 -7.601970275216051176e-01 -7.775099528464703980e-01 -7.672214093514571065e-01 -7.398259351811000695e-01 -7.091663124947024111e-01 -6.897193712385500941e-01 -6.939278524740608578e-01 -7.300521250301306164e-01 -8.008731315009806062e-01 -9.029706524179665905e-01 -1.026655385977996104e+00 -1.156427423043361546e+00 -1.272347379810424783e+00
-6.907764214500887734e-01 -6.519563233128621293e-01 -5.731951542637778729e-01 -4.519149090813118219e-01 -2.874260874288564471e-01 -8.146377740579800741e-02 1.614495460304647134e-01 4.336151034686146488e-01 7.240834839395127176e-01 1.018804832101611213e+00 1.301290111213299294e+00 1.553782408684935890e+00 1.758933140915849069e+00 1.901607129175482802e+00 1.970596118138363551e+00 1.959845546068744726e+00 1.868989147836204179e+00 1.703148585745521304e+00 1.472143991113908701e+00 1.189365628708596745e+00 8.705344158154195711e-01 5.325913929972718730e-01 1.927927227341698357e-01 -1.320662963434706683e-01 -4.263557786956387874e-01 -6.763195003586311982e-01 -8.707835507655236063e-01 -1.001890994014215774e+00 -1.065837145508825579e+00 -1.063376852249309445e+00 -1.000139068215614158e+00 -8.864445173354711383e-01 -7.367018421670791239e-01 -5.682257581954365255e-01 -3.995667463190942237e-01 -2.486036130654380449e-01 -1.307427334968238042e-01 -5.745812707495715627e-02 -3.544014895915433006e-02 -6.651467321485608764e-02 -1.480570889079770303e-01 -2.739084141328908539e-01 -4.354278080667833284e-01 -6.225016364927562496e-01 -8.244338183187599478e-01 -1.030581052345564297e+00 -1.230646538411959146e+00 -1.414802395276691271e+00 -1.573530405259530696e+00 -1.697466102992716275e+00 -1.777473189714255719e+00 -1.805077745047988236e+00 -1.773193757072119014e+00 -1.677150562775081122e+00 -1.515738617934849097e+00 -1.292023367869933104e+00 -1.013841837558036918e+00 -6.937724051852777185e-01 -3.486852651040101003e-01 1.332872968119158544e-03 3.347012235621883436e-01 6.305102294531004237e-01 8.709190647717922618e-01 1.043302165732930886e+00 1.141728876895000466e+00 1.167442212511520916e+00 1.128380290778474127e+00 1.037896498863867700e+00 9.130222763129463015e-01 7.724139620331823552e-01 6.341165435079058055e-01 5.133976712763351768e-01 4.206309165966453101e-01 3.598084204917793016e-01 3.279769771191809458e-01 3.158234415964560338e-01 3.094511286651747128e-01 2.928939270595583011e-01 2.508769666925757535e-01 1.713130558127410330e-01
1.241535917438330694e+00 1.057350964069008414e+00 9.010816223440718531e-01 7.861092494137021935e-01 7.216199502981019975e-01 7.113387559225320400e-01 7.529510217058842381e-01 8.384548803578361076e-01 9.553412875844073948e-01 1.088444638425247524e+00 1.222044226662583943e+00 1.341828074565946327e+00 1.436369621571439437e+00 1.498193864176899259e+00 1.524177164155368747e+00 1.515491803764062118e+00 1.476987001270576805e+00 1.416109264328477613e+00 1.341379901532412822e+00 1.260888179708879342e+00 1.180777389589218407e+00 1.104314478037149438e+00 1.031440981698398263e+00 9.588990025006230988e-01 8.809851412139633187e-01 7.906476893210910850e-01 6.809923809880236156e-01 5.467606271972398346e-01 3.857066975925118602e-01 1.992727308004489106e-01 -7.425152170703176388e-03 -2.266307425628207584e-01 -4.493482983038526446e-01 -6.670084583258720778e-01 -8.727630611641781222e-01 -1.062022397024977582e+00 -1.232339691362702938e+00 -1.382639333499668277e+00 -1.512322844873314809e+00 -1.620503788065368767e+00 -1.705659896884218485e+00 -1.765718778829402424e+00 -1.798502301965236194e+00 -1.802312563680855462e+00 -1.776423523688465345e+00 -1.721454025788264897e+00 -1.639540757240041113e+00 -1.534351911612942931e+00 -1.410988406290263786e+00 -1.275541075241405364e+00 -1.134407500939742741e+00 -9.931986975799973472e-01 -8.556987476483139954e-01 -7.231341838228844132e-01 -5.942531223638022331e-01 -4.661256744058047130e-01 -3.356399831875811479e-01 -2.011490130945348398e-01 -6.371496360062266218e-02 7.234092107099011904e-02 1.998537096758450371e-01 3.098233371056796637e-01 3.929960496694314687e-01 4.417154137016908177e-01 4.516119969110539145e-01 4.226818720600577506e-01 3.595534162332075234e-01 2.706573604247350384e-01 1.665655849254653875e-01 5.795786324238741405e-02 -4.618872541856765962e-02 -1.395950363063951372e-01 -2.188137692755615371e-01 -2.829405081451601411e-01 -3.329661804963267580e-01 -3.713552403059562912e-01 -4.016755907551489146e-01 -4.281683238943017611e-01 -4.550429094019871612e-01 -4.856868540377683452e-01
-6.852993746086438742e-02 -4.645168680495667668e-02 -6.736978236432794587e-03 5.148249575931292815e-02 1.279463273307261673e-01 2.213200034959772466e-01 3.292612480648647311e-01 4.485966035355372639e-01 5.753493558797974083e-01 7.047664703196099278e-01 8.312654682360970382e-01 9.486051843653058313e-01 1.050260393889403288e+00 1.130057221643164356e+00 1.182936325581024350e+00 1.205619730129774636e+00 1.196837914709074413e+00 1.157145762533325462e+00 1.088457845290431436e+00 9.934620799173647931e-01 8.751888959664649859e-01 7.367203273275076958e-01 5.809930905539563151e-01 4.106985730209617991e-01 2.280160317202836462e-01 3.448661679214554132e-02 -1.689138685237127901e-01 -3.814186974805173769e-01 -6.018078267107931367e-01 -8.277842841761422488e-01 -1.055486506972087568e+00 -1.279453739465792106e+00 -1.492940148244245702e+00 -1.688609659049933320e+00 -1.859168988672769363e+00 -1.997982368876877857e+00 -2.099509660931186517e+00 -2.159606730652593232e+00 -2.175730831271617927e+00 -2.147010920770343834e+00 -2.074330739690432246e+00 -1.960145403337772541e+00 -1.808343032093660208e+00 -1.623981219629282435e+00 -1.413102535003562199e+00 -1.182591282771867425e+00 -9.399344396995280571e-01 -6.929346253340827877e-01 -4.492858961954845909e-01 -2.161519301990730280e-01 2.719808521246501465e-04 1.949294786371760513e-01 3.640079947255456805e-01 5.049865065132177477e-01 6.167285572728361531e-01 6.996510520355356810e-01 7.557815217039096645e-01 7.886206660531880352e-01 8.027125616604762204e-01 8.030506430419298569e-01 7.943923670031707296e-01 7.807553679641530131e-01 7.652938421469194230e-01 7.502636498985151281e-01 7.371067442513460355e-01 7.264841165299394943e-01 7.182283237297265588e-01 7.112258315887654003e-01 7.033920221708408471e-01 6.917600044035959739e-01 6.727239401859195222e-01 6.425137731732484259e-01 5.976403750114270830e-01 5.354703528815624169e-01 4.546331273044999510e-01 3.552586959743142536e-01 2.389962998599115263e-01 1.088480479647252058e-01 -3.112861026137674070e-02 -1.761292620836420464e-01
5.946236268179997397e-01 5.038199678351039656e-01 4.249442358431895217e-01 3.757976031274506967e-01 3.691605512126517885e-01 4.109997940389547577e-01 4.999570844034764150e-01 6.281529119661586336e-01 7.829340555544983538e-01 9.491622266128458829e-01 1.111464348077527031e+00 1.256145763336791621e+00 1.372412885650077019e+00 1.453153721930773079e+00 1.495361852726026841e+00 1.500283942959016015e+00 1.473263235461042209e+00 1.423093162591193561e+00 1.360789805994808921e+00 1.297733660126354494e+00 1.243511982862293586e+00 1.203909889083389251e+00 1.179689892345796576e+00 1.166311058599499573e+00 1.154781024166315007e+00 1.133208696064115673e+00 1.088854468201612136e+00 1.009974999044052302e+00 8.874182791927525127e-01 7.159610526864268465e-01 4.950643543685986914e-01 2.292068656762476786e-01 -7.232721560134885985e-02 -3.962787970396867143e-01 -7.267313188990465189e-01 -1.046838997147237382e+00 -1.340636626534459808e+00 -1.594459068290088988e+00 -1.798027623862367363e+00 -1.944903684237867969e+00 -2.032415722357908905e+00 -2.061144510012010489e+00 -2.034211862489341716e+00 -1.956651728809555957e+00 -1.834892233176779852e+00 -1.676484423154011250e+00 -1.490047883441785403e+00 -1.285248791445733785e+00 -1.072439777135237859e+00 -8.620855843618738801e-01 -6.639057002719275236e-01 -4.858876596119237612e-01 -3.335900623454845504e-01 -2.097351651405812700e-01 -1.144862726327977587e-01 -4.599978566109386852e-02 -1.198285701383078458e-03 2.336852755621469935e-02 3.069557408700707146e-02 2.273537086565579485e-02 1.514326225657679366e-04 -3.752497795922620644e-02 -9.124819624753190139e-02 -1.613932050197080248e-01 -2.464477220899955467e-01 -3.419625623239792578e-01 -4.401906826350400759e-01 -5.304421951750484254e-01 -6.002996133252630484e-01 -6.375213878314752725e-01 -6.320923780263766334e-01 -5.783014379504013425e-01 -4.762413571338968143e-01 -3.326094915110822114e-01 -1.604031421627037934e-01 2.243274928735705664e-02 1.955977300125147367e-01 3.395207652527557074e-01 4.385094979214210209e-01 4.831484825907415570e-01
5.814524883226789287e-01 5.955982645965787192e-01 6.318294795028879252e-01 6.849611857940447468e-01 7.497576232558402776e-01 8.219443608789139821e-01 8.988411963203288835e-01 9.792827656779155010e-01 1.063046287736954421e+00 1.149959878398854052e+00 1.238905135238636879e+00 1.327209145394106837e+00 1.410443530386274569e+00 1.482744342973010276e+00 1.537396979811969988e+00 1.567542606659537929e+00 1.566849831523726255e+00 1.530163037572961127e+00 1.454194033768906769e+00 1.338125269702401754e+00 1.184140422145758542e+00 9.976110870623127180e-01 7.866855181399996511e-01 5.613898201612060879e-01 3.323704686292753285e-01 1.095332352487587979e-01 -9.904118198501980774e-02 -2.876837412954800777e-01 -4.533204327213256057e-01 -5.952013853985722580e-01 -7.145381359579214831e-01 -8.140577148715741895e-01 -8.974374530091768776e-01 -9.688299090124703472e-01 -1.032304937277154444e+00 -1.091340684855208520e+00 -1.148390521312848911e+00 -1.204628887371236745e+00 -1.259878885394051462e+00 -1.312792602100297579e+00 -1.361135037876295639e+00 -1.402201919471762981e+00 -1.433350068190990090e+00 -1.452378114548615873e+00 -1.457859091086935122e+00 -1.449256793664131404e+00 -1.426862537046173163e+00 -1.391605769099443446e+00 -1.344838277007919469e+00 -1.288171466130864307e+00 -1.223325873712441281e+00 -1.152104730211845229e+00 -1.076249142659820857e+00 -9.972878844564259104e-01 -9.163378693398881447e-01 -8.339283065494268454e-01 -7.499974394866184557e-01 -6.640813791625772566e-01 -5.756940986752555611e-01 -4.847378639045610282e-01 -3.919541327635709393e-01 -2.990222429845386665e-01 -2.084414244580140019e-01 -1.230720752713099220e-01 -4.544467795682224920e-02 2.297441250680175989e-02 8.237947954032283360e-02 1.349752153138779609e-01 1.849539188970979464e-01 2.380576762728103257e-01 3.008032458740375059e-01 3.793892889689012837e-01 4.784464396416998611e-01 5.997900551846480077e-01 7.413933431261162665e-01 8.968355884944614331e-01 1.055445013886101790e+00 1.203204078918055586e+00 1.324402925631953165e+00 1.403756011117847313e+00
1.411431232726802598e+00 1.327492048690245507e+00 1.184485125041610631e+00 1.012783574065460268e+00 8.458535440823246043e-01 7.151500183042703851e-01 6.451509639349771730e-01 6.493542469760198443e-01 7.282311619963516280e-01 8.693898504218843248e-01 1.050187389360909496e+00 1.242176167256240138e+00 1.416455835659767848e+00 1.548619399909941130e+00 1.622269189934300249e+00 1.630354494980663871e+00 1.574282192068122033e+00 1.461748937413514637e+00 1.303565526959585164e+00 1.110913462663893680e+00 8.928360057178785780e-01 6.550713498920046618e-01 3.995330150337788044e-01 1.251902753440359561e-01 -1.701992431431590125e-01 -4.875180582775117677e-01 -8.236440898519050702e-01 -1.169421835901143014e+00 -1.508750198874802440e+00 -1.819891178033901546e+00 -2.077914311886369880e+00 -2.258828974048042948e+00 -2.343686673231327511e+00 -2.322555386176368586e+00 -2.196647235992710723e+00 -1.978603094715473576e+00 -1.690559838194886311e+00 -1.360553279258652770e+00 -1.018214702535614746e+00 -6.905710050649539467e-01 -3.993180720341995560e-01 -1.594168667488668478e-01 2.081606250247711870e-02 1.387612703513097789e-01 1.963886693219306645e-01 1.992875705624317650e-01 1.560422938584736241e-01 7.780989879380313667e-02 -2.210623479183194615e-02 -1.289581502070599739e-01 -2.274584197079190240e-01 -3.030320717287343646e-01 -3.434474035332517050e-01 -3.400758413956410098e-01 -2.891596215893444954e-01 -1.922017187136046967e-01 -5.595776479638985695e-02 1.081474162610204376e-01 2.846939536479100585e-01 4.553733315271494830e-01 6.004380847890665729e-01 7.008577967169618006e-01 7.414152072479361921e-01 7.138141329110905264e-01 6.194002805110103704e-01 4.696479413782980727e-01 2.845928666034344690e-01 8.875170877661435476e-02 -9.371071126986890709e-02 -2.435141718556421975e-01 -3.493322374884668124e-01 -4.087543599392777782e-01 -4.277440719323287732e-01 -4.187171153301331716e-01 -3.987576339066074005e-01 -3.870750087342441637e-01 -4.025400924264900815e-01 -4.608557233215868076e-01 -5.718004813191159830e-01 -7.372706162380199268e-01
6.216679307362075191e-01 5.587678771307944547e-01 5.108351820067974502e-01 4.850057214507573766e-01 4.895940043718337020e-01 5.322605493571648250e-01 6.180318530151783785e-01 7.478376509272249839e-01 9.178977507206466102e-01 1.119860226445430706e+00 1.341680877103538894e+00 1.568622510857196950e+00 1.784439032711872430e+00 1.972343169821789699e+00 2.116117656054429919e+00 2.201409092091071606e+00 2.217291563263024123e+00 2.157925485281467992e+00 2.024015300591164301e+00 1.823386897703108023e+00 1.570458425316745732e+00 1.284323112263782152e+00 9.858089840115595859e-01 6.943765102753696183e-01 4.255672289949869458e-01 1.894396830715287250e-01 -9.311016473184694636e-03 -1.703025314330432471e-01 -2.955600433810250949e-01 -3.876532076646764802e-01 -4.482965557160688008e-01 -4.776523579985901269e-01 -4.746904429950207227e-01 -4.382260009585860483e-01 -3.687770609973977098e-01 -2.703564237785491819e-01 -1.518834175806886566e-01 -2.738862554812913561e-02 8.500713762905756643e-02 1.655356900621987037e-01 1.959298004998541176e-01 1.627377709271600192e-01 6.015620414295987789e-02 -1.084433247066260569e-01 -3.301914986308895905e-01 -5.840663218290278458e-01 -8.435053742787592679e-01 -1.080233671972845144e+00 -1.268399967510061899e+00 -1.388385756238997626e+00 -1.429450828172736943e+00 -1.390764143971623845e+00 -1.280728003596085074e+00 -1.114879418896224550e+00 -9.130326964946725576e-01 -6.962160172798245172e-01 -4.842200617514300087e-01 -2.936002834203580991e-01 -1.367687232555693522e-01 -2.181992014624678511e-02 4.701072625155317680e-02 6.850026925629404406e-02 4.376371877209152966e-02 -2.420041433709485199e-02 -1.305725183463998795e-01 -2.684907096304401941e-01 -4.288551513358993539e-01 -6.005717439619944198e-01 -7.712474300245000247e-01 -9.285216659164206021e-01 -1.061631170824927306e+00 -1.162887134234517061e+00 -1.228693588987292307e+00 -1.259844145160770257e+00 -1.260914397651959451e+00 -1.239097272241201697e+00 -1.202424755279593915e+00 -1.158172571797111861e+00 -1.111577416393237261e+00 -1.065099810315459861e+00
-9.793973958428479065e-01 -9.407599484938515833e-01 -8.850507576490739270e-01 -8.056723561471460515e-01 -6.961058534524171559e-01 -5.512175158317866863e-01 -3.684787664657540596e-01 -1.489369403077508425e-01 1.022382308935489564e-01 3.756188829729907863e-01 6.579448934776964686e-01 9.330643218745107159e-01 1.183434699433776549e+00 1.392099524881427852e+00 1.544803729516819102e+00 1.631820166909693892e+00 1.649072099669910640e+00 1.598308547211696018e+00 1.486403719635334353e+00 1.324046286263993899e+00 1.124257519633470093e+00 9.008993768112615319e-01 6.673487947147965782e-01 4.352306165511773961e-01 2.133879047100557813e-01 7.260317643627770511e-03 -1.812586146566238787e-01 -3.532082823601178645e-01 -5.114711423368552001e-01 -6.594586691771665565e-01 -7.999223552440231089e-01 -9.342404976610140244e-01 -1.062207919833582537e+00 -1.182106646910441095e+00 -1.291196713769357629e+00 -1.386281650859520820e+00 -1.464365802991056231e+00 -1.523306253118517528e+00 -1.562280656497761600e+00 -1.581962774233913960e+00 -1.584354136110419864e+00 -1.572115153008232236e+00 -1.547707801904669722e+00 -1.512682300590220352e+00 -1.467049013894127230e+00 -1.409184716781469060e+00 -1.336047739748957852e+00 -1.243799641014476931e+00 -1.128609329072479239e+00 -9.875463785849288856e-01 -8.193494882056927553e-01 -6.251058131833495679e-01 -4.085785723842920714e-01 -1.761802925478488935e-01 6.330817859723461560e-02 2.993536296258652585e-01 5.204968799325722095e-01 7.152194455255874717e-01 8.729165156277529647e-01 9.849945005448997870e-01 1.045868428467941369e+00 1.053956573916287498e+00 1.012329361764708002e+00 9.288272145090110676e-01 8.156201357983436928e-01 6.879818319538425486e-01 5.624626316947709537e-01 4.549186257270514955e-01 3.785697168838851878e-01 3.423945078843029788e-01 3.502791201345350491e-01 4.007525853852085262e-01 4.874749722916570382e-01 6.002959711115992691e-01 7.265920010817581431e-01 8.529881774614951340e-01 9.670890158404004122e-01 1.058896704230946506e+00 1.122022978159092688e+00 1.154348553915198750e+00
4.639024292609664202e-01 3.273565873168750584e-01 2.113824522802243977e-01 1.203829342421980503e-01 5.950967652454691725e-02 3.448039845743902654e-02 5.081396591831702919e-02 1.124607747012923431e-01 2.201621594981360008e-01 3.700138214664154268e-01 5.529395550410837190e-01 7.549721827356966619e-01 9.583020802250498127e-01 1.143027975784116634e+00 1.289025468199811897e+00 1.377845164968204639e+00 1.394476455840628626e+00 1.328972765382229637e+00 1.177924660826190628e+00 9.454623180492084389e-01 6.433984870145321722e-01 2.902804509642010755e-01 -9.077661656622582065e-02 -4.749872763947464160e-01 -8.393995679183209324e-01 -1.165544101124663889e+00 -1.441487498261455835e+00 -1.662306147829144320e+00 -1.829524328812776490e+00 -1.949402106432369219e+00 -2.030442226616603119e+00 -2.080891047733785193e+00 -2.106403872942694822e+00 -2.108810103648242951e+00 -2.085723916127872002e+00 -2.031646494632454392e+00 -1.939441668536600272e+00 -1.802459747917631860e+00 -1.616267674738762983e+00 -1.380102763544223121e+00 -1.098066802943854059e+00 -7.797874342792295854e-01 -4.404728856013297444e-01 -1.001042766746131352e-01 2.185622996579660582e-01 4.931279889234462255e-01 7.049563447383394577e-01 8.423751075854527537e-01 9.025260697170813806e-01 8.913533601775145421e-01 8.221314687108357555e-01 7.128068858220026893e-01 5.830148618856069165e-01 4.514344786717877089e-01 3.337163363760315971e-01 2.411333825527346708e-01 1.798777142976195342e-01 1.511456499493140926e-01 1.513726162483719495e-01 1.732658417757908520e-01 2.069360439285114206e-01 2.414476419794421569e-01 2.666371217901189472e-01 2.747879625686307503e-01 2.624265121742733742e-01 2.312811346325801820e-01 1.885218389265137517e-01 1.455330713844135149e-01 1.159003050468670054e-01 1.126043378421736074e-01 1.454870182946536583e-01 2.192700500348663539e-01 3.326193965767304528e-01 4.785986228715827240e-01 6.457772849765197609e-01 8.200894321285067123e-01 9.868761203855590525e-01 1.132628765612468946e+00 1.246365639535950365e+00 1.320367086799841827e+00
4.598191242711637261e-01 4.460961816290434090e-01 4.683347677028430467e-01 5.209343027379592650e-01 5.941784192491664784e-01 6.762138882663325523e-01 7.553516355661145099e-01 8.222095070830897079e-01 8.713097587925767717e-01 9.016476703397170445e-01 9.161613175879739224e-01 9.203414188807336194e-01 9.201897152663484070e-01 9.203687639360339512e-01 9.229635840010544934e-01 9.271351060471959560e-01 9.295292588770853737e-01 9.250987348954788914e-01 9.078720083652238593e-01 8.715982233196016837e-01 8.102815076106320014e-01 7.187446450106483864e-01 5.933044663094967364e-01 4.325684304687582582e-01 2.377685405408121733e-01 1.276714540389361878e-02 -2.365640494966179397e-01 -5.032197504196108673e-01 -7.799000460595002515e-01 -1.059472450344849381e+00 -1.334896729577698116e+00 -1.598832062232962814e+00 -1.843121557837529290e+00 -2.058624475379619678e+00 -2.235397270764848621e+00 -2.363407535211340615e+00 -2.433384884677577187e+00 -2.437833275606457573e+00 -2.371827568740967340e+00 -2.233639562626639208e+00 -2.025372586161463317e+00 -1.753431375891623567e+00 -1.428919370453148652e+00 -1.067549781969624689e+00 -6.888889344585625851e-01 -3.146854678458473331e-01 3.337736303803128662e-02 3.361867339415493539e-01 5.792964121238339814e-01 7.540319889725890512e-01 8.577911495530196051e-01 8.935112999629067909e-01 8.688606733318121611e-01 7.950750141032240093e-01 6.858316569018624298e-01 5.558155745643899026e-01 4.191930734506670309e-01 2.881366643690504992e-01 1.717523957402382062e-01 7.583750544614333011e-02 3.233684327292965423e-03 -4.525399992833958884e-02 -6.994215756868940592e-02 -7.165806969558626005e-02 -5.163650337577666005e-02 -1.179996794701398781e-02 4.491648841374791534e-02 1.143091136273795272e-01 1.910849881376922854e-01 2.692571009199097865e-01 3.429890951013171985e-01 4.072882116577198897e-01 4.586015787710019942e-01 4.949935397574066753e-01 5.159234347483614425e-01 5.217517397585367256e-01 5.130818590668443369e-01 4.902682574963604933e-01 4.530830339725522293e-01 4.009916808573986136e-01
3.424684987864401453e-02 4.559194095041114309e-02 6.551810803572828690e-02 9.827116050828917093e-02 1.474345685525909055e-01 2.154365465221627085e-01 3.032999060919835954e-01 4.102886720855218883e-01 5.338366350421963613e-01 6.696533467289014219e-01 8.120541205403305485e-01 9.544524442057817915e-01 1.089769003661294589e+00 1.210737253780155287e+00 1.310086057488447864e+00 1.380806904083985209e+00 1.416570167887410969e+00 1.412406554348450305e+00 1.365603518093440494e+00 1.276358756162169428e+00 1.147976970845537403e+00 9.863037681835206127e-01 7.986528402761881029e-01 5.926101672006441889e-01 3.750969339335041841e-01 1.518865490367244109e-01 -7.243437376988830223e-02 -2.942116806274749363e-01 -5.106500402953592088e-01 -7.197382830676338772e-01 -9.203192205713577323e-01 -1.111805455420249000e+00 -1.293582200632993784e+00 -1.464095165467578452e+00 -1.620075167501655589e+00 -1.756099848964634669e+00 -1.865016673111611123e+00 -1.939208995850371764e+00 -1.972281770559662695e+00 -1.960896158786183729e+00 -1.905955884463190753e+00 -1.812944588547542146e+00 -1.691267733188205336e+00 -1.552713152086119486e+00 -1.409492487809482997e+00 -1.272270459391961372e+00 -1.148403721448416404e+00 -1.040880137476734690e+00 -9.479524371359333568e-01 -8.636648935506520131e-01 -7.790142859040836143e-01 -6.839563720826159487e-01 -5.694732106521337434e-01 -4.297297322900058281e-01 -2.635593727340882486e-01 -7.512601444313071752e-02 1.264461109368260061e-01 3.285369887136137534e-01 5.172062274734730014e-01 6.797351517472824955e-01 8.067195696628265411e-01 8.935688194435289500e-01 9.407735472002788368e-01 9.531999461451891031e-01 9.386459026068895151e-01 9.061424466402520084e-01 8.644514118783893641e-01 8.209437199687726894e-01 7.808580284349595502e-01 7.468817459612303589e-01 7.189649648720343178e-01 6.943727083592454719e-01 6.681197423355788034e-01 6.339807244158103261e-01 5.857412452959016580e-01 5.187006561043557840e-01 4.307469513283804230e-01 3.228688838824932961e-01 1.990091643902091589e-01 6.525511590942677242e-02
-4.487581350123583945e-01 -4.477531559574571829e-01 -4.231839483207723851e-01 -3.718733613107093050e-01 -2.916758131430564061e-01 -1.810152656497855672e-01 -3.905530138869124646e-02 1.334288913147918809e-01 3.329738839016562757e-01 5.523638915490662882e-01 7.805677426186002910e-01 1.003608292735195917e+00 1.206252516773930639e+00 1.374039248336208718e+00 1.494970569401484317e+00 1.560648611197018809e+00 1.566761893577453879e+00 1.513364223272527953e+00 1.404878638229697829e+00 1.249876718401662812e+00 1.060461696563339107e+00 8.508648799878093527e-01 6.355425216809926781e-01 4.272004487178883703e-01 2.350833086396318383e-01 6.404135059202617497e-02 -8.534406186830865992e-02 -2.159497026512524065e-01 -3.328794797370116521e-01 -4.423969866946245721e-01 -5.510753277383774185e-01 -6.650278979114676581e-01 -7.893777132966190990e-01 -9.274964195626279606e-01 -1.080187487236430099e+00 -1.244939529350063800e+00 -1.415639152178026716e+00 -1.583048581518551101e+00 -1.736005627416198571e+00 -1.863204541351747068e+00 -1.954874150269151789e+00 -2.004188978263981458e+00 -2.007680529881995746e+00 -1.965000793700205861e+00 -1.878086028004155583e+00 -1.750142973366321408e+00 -1.584870316281999925e+00 -1.386059656759278447e+00 -1.157790128385080886e+00 -9.047524319559048234e-01 -6.329634517025303220e-01 -3.503678192546677006e-01 -6.722369601889489898e-02 2.038927579912420129e-01 4.488352701669782174e-01 6.531542003996301249e-01 8.040710971836094734e-01 8.924721425665552710e-01 9.147508075906677361e-01 8.737743833204593136e-01 7.787080129235677273e-01 6.439300860166167206e-01 4.871613836099931150e-01 3.273593156111369584e-01 1.826218760126076812e-01 6.857994290514959901e-02 -2.956081639193282231e-03 -2.486951235641577176e-02 4.826372411581637475e-03 8.301939745943867632e-02 2.020450392119391980e-01 3.507369404346560859e-01 5.158304974820565603e-01 6.832452065591604340e-01 8.392748632990123525e-01 9.715089679397317379e-01 1.069571736012762786e+00 1.125822042681867252e+00 1.135982067934113049e+00 1.099610301918432453e+00
-2.564048295917116527e-02 -1.474198178656443460e-02 1.878231374418679045e-02 7.608674353066297025e-02 1.561509431818666194e-01 2.560441601844579695e-01 3.718533527222140367e-01 4.996215535407563246e-01 6.359425739111838061e-01 7.781667768118404327e-01 9.238954785670359104e-01 1.070326908113895525e+00 1.213225664179768959e+00 1.346363912046535605e+00 1.461247106668096984e+00 1.547436616877683635e+00 1.593462752294531271e+00 1.588189321117856823e+00 1.522400618161297015e+00 1.390298846440087166e+00 1.190743066400766548e+00 9.277664938806854389e-01 6.105460047975426185e-01 2.525343157256089155e-01 -1.298238605200299767e-01 -5.185750249687564040e-01 -8.959567293640897656e-01 -1.245779645591974516e+00 -1.554685729396934502e+00 -1.812589882792934315e+00 -2.012851944541267368e+00 -2.152046959018479644e+00 -2.229334538855314740e+00 -2.246062573767994675e+00 -2.205267432026645658e+00 -2.111645022707267838e+00 -1.971288831552420628e+00 -1.791809266563310299e+00 -1.582095361581739024e+00 -1.352311535140615861e+00 -1.113617884301278504e+00 -8.774721372035251266e-01 -6.549211686699435431e-01 -4.553395705199996812e-01 -2.853683022179038797e-01 -1.479724124762598625e-01 -4.219845814315386495e-02 3.644662630448697316e-02 9.492985248920961239e-02 1.413853999597354250e-01 1.836511141623582699e-01 2.278090029952841156e-01 2.770826557270346657e-01 3.309330293974120374e-01 3.850379210964585686e-01 4.321246693871885758e-01 4.635143462413833793e-01 4.714562600818681948e-01 4.511822092857006861e-01 4.021912484558779477e-01 3.283458432281426420e-01 2.370036241098644192e-01 1.374628243350897450e-01 3.979284973971088102e-02 -4.611987630060171428e-02 -1.110992431133441538e-01 -1.470868363185309224e-01 -1.480950978896596326e-01 -1.111830940458138212e-01 -3.751262245771419535e-02 6.766605808734804661e-02 1.957026524289388614e-01 3.362147611384430634e-01 4.787435057351991374e-01 6.137882378597451227e-01 7.330063594939252303e-01 8.285816236066306795e-01 8.926512757495810302e-01 9.172956927054690679e-01 8.954083400926708958e-01
9.271977383522604921e-01 8.430663076843427639e-01 7.642993643816882177e-01 6.962684130420643269e-01 6.444301553255491477e-01 6.139004951396028753e-01 6.088191395127391381e-01 6.318359991251516483e-01 6.835210860073650530e-01 7.620012186642726171e-01 8.627396508242212159e-01 9.785655995450741607e-01 1.100247812742660702e+00 1.217364320231968611e+00 1.319625104282493577e+00 1.398044546015147160e+00 1.445983027076643612e+00 1.459656135720904357e+00 1.438238135858068922e+00 1.383510336541787122e+00 1.299280587386931085e+00 1.190693991439300659e+00 1.063407472352930760e+00 9.229335966008596071e-01 7.740755534133157978e-01 6.206071973644246009e-01 4.652356405353078039e-01 3.096996405513641748e-01 1.550601916464021401e-01 2.041283958103018003e-03 -1.487429876724321587e-01 -2.965485037555721792e-01 -4.402697596828423765e-01 -5.782430713099681041e-01 -7.080357042016324209e-01 -8.261727988198969141e-01 -9.280074558149131736e-01 -1.007541254198138780e+00 -1.057672134493999883e+00 -1.070693796042094359e+00 -1.039134512529791055e+00 -9.569804019959124997e-01 -8.210608579552487463e-01 -6.323364036824647982e-01 -3.968016192256919594e-01 -1.258435418352872037e-01 1.643379843991206180e-01 4.540661728180858114e-01 7.222861781540648174e-01 9.489330610887813933e-01 1.117099749545267251e+00 1.214720874161112851e+00 1.235469374030527367e+00 1.178929240678161738e+00 1.050168687524657862e+00 8.589725853476828377e-01 6.187236826065463102e-01 3.451298468408535158e-01 5.471747679792840491e-02 -2.366526434675958190e-01 -5.149832009129199362e-01 -7.689561559212176878e-01 -9.901555474042051941e-01 -1.172849988880056760e+00 -1.313684017580406760e+00 -1.411455653329975801e+00 -1.467151518998613957e+00 -1.484183973889984243e+00 -1.468510414713106504e+00 -1.428489974849860955e+00 -1.374289922751537496e+00 -1.316880239513195994e+00 -1.266824737728483807e+00 -1.233159286115673492e+00 -1.222463010428926466e+00 -1.238308138669713454e+00 -1.281155047555367910e+00 -1.348600136312820608e+00 -1.435966163381860783e+00 -1.537100079694361243e+00
1.127101857479181554e-02 8.478444043423356835e-02 1.613827006078494275e-01 2.415250712986777015e-01 3.261569981176851707e-01 4.173807667004494348e-01 5.185074081781355648e-01 6.335859309957614371e-01 7.661808557030007627e-01 9.180568224895054863e-01 1.088356495335362606e+00 1.273120079489917122e+00 1.465337985825522216e+00 1.655117043038058844e+00 1.830116953669255198e+00 1.976184696730159507e+00 2.078750229949230643e+00 2.124622482081057750e+00 2.104196720478940907e+00 2.013580106193717079e+00 1.855690828142853910e+00 1.640174943362221693e+00 1.382142413307158035e+00 1.100093026375698946e+00 8.133405269420622696e-01 5.395753378252310384e-01 2.926208037822803920e-01 8.083649119061699084e-02 -9.401206987767263268e-02 -2.368375030564404682e-01 -3.581941736523278075e-01 -4.720880746964525310e-01 -5.926976625053322900e-01 -7.307378260356914845e-01 -8.903347872017690623e-01 -1.067108274594300799e+00 -1.248341509307534736e+00 -1.415201680085174996e+00 -1.546381975897525463e+00 -1.622445354410828156e+00 -1.629739347550478668e+00 -1.562995052596769741e+00 -1.426371952903963569e+00 -1.233032314522565231e+00 -1.003235111332546170e+00 -7.617214961942159190e-01 -5.344179701225173496e-01 -3.450884389157054533e-01 -2.120784672289230122e-01 -1.459516272223478628e-01 -1.482394874933281037e-01 -2.116945887951475480e-01 -3.221775400030845726e-01 -4.614615485694201769e-01 -6.105400001434251323e-01 -7.525638091208506353e-01 -8.748728242546375267e-01 -9.696448444360251662e-01 -1.033474947131217236e+00 -1.066195674072196509e+00 -1.069412568442958511e+00 -1.045402124197728710e+00 -9.962832929420545325e-01 -9.239417604269355433e-01 -8.302112244557092735e-01 -7.172364056846899372e-01 -5.878846316096808522e-01 -4.459495511974377324e-01 -2.963871365643380718e-01 -1.450945935148861277e-01 1.275384246655126511e-03 1.359926245873774031e-01 2.528226953715659309e-01 3.466945107494527334e-01 4.140293413086658658e-01 4.528540303416630497e-01 4.626996547804677617e-01 4.443876387086845292e-01 4.002082243745014312e-01 3.340279416783177857e-01
9.339997645589741548e-01 8.089715951606039068e-01 6.979828552297894229e-01 6.055823047720678698e-01 5.321514201729817817e-01 4.755150037547425934e-01 4.328653922143991806e-01 4.025242663745786653e-01 3.850971990569113657e-01 3.834926263221125620e-01 4.020906647059561134e-01 4.452966050694714961e-01 5.158159270336101221e-01 6.131037159302605843e-01 7.324741050153295019e-01 8.647701823270244059e-01 9.968406571967309837e-01 1.112691205845649955e+00 1.195080458149121894e+00 1.227531354468033520e+00 1.196515450865185182e+00 1.093361257708564960e+00 9.158784378923499059e-01 6.690253131040205803e-01 3.645955574384609488e-01 1.990617520984786989e-02 -3.444444426007690074e-01 -7.072120878284013923e-01 -1.049050161746410303e+00 -1.354432842865758380e+00 -1.612830931589327443e+00 -1.818938591173865582e+00 -1.972161085879452269e+00 -2.075511332539024423e+00 -2.134134169842350381e+00 -2.153863322166863714e+00 -2.139808906204833328e+00 -2.095234188951051735e+00 -2.020938861750293469e+00 -1.915199492546116877e+00 -1.774432665494396710e+00 -1.594571640987681782e+00 -1.372950048460747308e+00 -1.110331790754121695e+00 -8.125488287639206497e-01 -4.911702649418712152e-01 -1.629760851945071809e-01 1.517565982981512462e-01 4.319057870913473041e-01 6.581994812199359890e-01 8.155989676657273701e-01 8.950645303890805149e-01 8.944160498652027336e-01 8.186742583963031450e-01 6.797380968659317846e-01 4.953973336902464664e-01 2.876255712550081500e-01 8.023975697841961852e-02 -1.039552557779885172e-01 -2.457058352875754192e-01 -3.313209774990234502e-01 -3.536230240111283285e-01 -3.119343149276773142e-01 -2.114300765962506823e-01 -6.213542891086910880e-02 1.221892575858495172e-01 3.251828725873645021e-01 5.290107282424408863e-01 7.157217409818508180e-01 8.685450936901287777e-01 9.734701329713739693e-01 1.020535452851533575e+00 1.004922335682025381e+00 9.274138633228867779e-01 7.941097701605773773e-01 6.152899555081308147e-01 4.036093192191178014e-01 1.721873473668490695e-01 -6.701853015924599810e-02 -3.040986120106852209e-01
-3.107648839149356745e-01 -2.093741482971213097e-01 -1.074416174302082333e-01 -8.649851953815471117e-03 8.467585727232759818e-02 1.719510723552201692e-01 2.546851921970603172e-01 3.365848419232659317e-01 4.232947311229807719e-01 5.212409342441985949e-01 6.359773808059860922e-01 7.703422877238274014e-01 9.231113308237358650e-01 1.088735036411247359e+00 1.258165012786320425e+00 1.420504766665519725e+00 1.564672768529958624e+00 1.680675623593170354e+00 1.760029332147148295e+00 1.795768178093311684e+00 1.782348103142062712e+00 1.715818576230769166e+00 1.594335559001501368e+00 1.418711148592108229e+00 1.192700652615313217e+00 9.227603810803448603e-01 6.174880905344485305e-01 2.868780856554884462e-01 -5.825590396348245131e-02 -4.066102449069739500e-01 -7.465958273285968616e-01 -1.066531943838644692e+00 -1.355297893603606418e+00 -1.603038522305846536e+00 -1.802131087124839937e+00 -1.947725762912441150e+00 -2.037983296075966955e+00 -2.073886171208906504e+00 -2.058534768013061012e+00 -1.996518984134835195e+00 -1.893294807339758412e+00 -1.754965754942993117e+00 -1.588079439451236530e+00 -1.399794118468458581e+00 -1.197900970668765996e+00 -9.909278052887267041e-01 -7.880753257784611776e-01 -5.988189427147486699e-01 -4.323951100312877771e-01 -2.968012113984935252e-01 -1.977566317128966744e-01 -1.374974923891626455e-01 -1.139640841640492397e-01 -1.205034591661239829e-01 -1.464515641065159135e-01 -1.786182199681364269e-01 -2.033111856698011644e-01 -2.086989433251791870e-01 -1.868454322032605530e-01 -1.350704869219188087e-01 -5.622795666299558459e-02 4.194651392819187530e-02 1.482509755939916685e-01 2.499583125906600090e-01 3.348859163927111471e-01 3.933764139857253150e-01 4.198412267192849767e-01 4.137749241551919033e-01 3.799578034975741869e-01 3.277678840070268329e-01 2.697031881189503322e-01 2.192514996184282972e-01 1.886795853894768227e-01 1.869432532395240432e-01 2.182443030975776410e-01 2.814629914815959810e-01 3.705395434543711786e-01 4.757166662134610924e-01 5.853961454079152915e-01 6.881877589472572554e-01
-7.208216437996994852e-01 -8.095280899783268147e-01 -8.528645746982586040e-01 -8.531370863902513202e-01 -8.147082992140169955e-01 -7.420925609542008416e-01 -6.387515539992709712e-01 -5.066964458123560666e-01 -3.472429521924410012e-01 -1.620852853765531731e-01 4.564100044600950118e-02 2.709971927318554075e-01 5.074460964128429952e-01 7.474079601162560982e-01 9.825868690834388408e-01 1.204016749999873293e+00 1.401904192773231639e+00 1.565375578124199585e+00 1.682878591663563572e+00 1.743280349795385487e+00 1.737492602292832089e+00 1.660200506432404355e+00 1.511043995982488397e+00 1.294888896067626805e+00 1.021207128174119960e+00 7.027182520422038392e-01 3.537772967485353082e-01 -1.082598928698802823e-02 -3.765417865639971162e-01 -7.295242162879588266e-01 -1.056731748553773054e+00 -1.346346633019543493e+00 -1.588269644062741959e+00 -1.774846965022621070e+00 -1.901158742426025450e+00 -1.964764020844637304e+00 -1.964935321788767286e+00 -1.901647497273170062e+00 -1.774995285131097056e+00 -1.585278206534669332e+00 -1.334225058630339023e+00 -1.026670007460270817e+00 -6.720475567865067390e-01 -2.851564442746855055e-01 1.142643640447562614e-01 5.031784745844017914e-01 8.575613578015942595e-01 1.154986613888338676e+00 1.376979065633998189e+00 1.510916652650359682e+00 1.551429354520164505e+00 1.501108483288347006e+00 1.370194144067593767e+00 1.175376312834246928e+00 9.376544648109776947e-01 6.795341158413167326e-01 4.223787921735240869e-01 1.842799911789391454e-01 -2.119730444661786437e-02 -1.852780517280943062e-01 -3.038182718685341066e-01 -3.768377410365411628e-01 -4.078691640995682488e-01 -4.032969831178000453e-01 -3.715143278318727704e-01 -3.218995866472003642e-01 -2.637709906187505893e-01 -2.055781802026220573e-01 -1.543889177766247789e-01 -1.156039186750567049e-01 -9.264510496529519690e-02 -8.661321497584612006e-02 -9.579023659893977360e-02 -1.152090291351852841e-01 -1.367514093874538927e-01 -1.500112630709614925e-01 -1.438777181540606964e-01 -1.087150767791880829e-01 -3.838770738403682325e-02 6.824236865786935391e-02
-7.676566776188502583e-01 -7.478340397782169413e-01 -7.104895472699593872e-01 -6.547525659115766006e-01 -5.823562588719277677e-01 -4.970317036887890727e-01 -4.036817280798719043e-01 -3.072780136143211660e-01 -2.118425174541249123e-01 -1.193653392676268660e-01 -2.909094183846066065e-02 6.282893599829300624e-02 1.625197742399983603e-01 2.767761012972463353e-01 4.106151307213417589e-01 5.648206666837267687e-01 7.341312678063260933e-01 9.067183968114710391e-01 1.065246385780687755e+00 1.189230792720077368e+00 1.257967278418897772e+00 1.253644026266824030e+00 1.163897473066071830e+00 9.836916690082898596e-01 7.163181466869819047e-01 3.734691579264700634e-01 -2.562865330321858343e-02 -4.559925324381829959e-01 -8.894480459982196940e-01 -1.297655904966036555e+00 -1.655062885968929587e+00 -1.941599834117443857e+00 -2.144500967026325533e+00 -2.259055507494108106e+00 -2.288210144175421235e+00 -2.241292407656699126e+00 -2.131884710533554106e+00 -1.975460641778470805e+00 -1.787189792343836459e+00 -1.580359845772798755e+00 -1.365580797253710843e+00 -1.150555242952842727e+00 -9.404375237235066409e-01 -7.383418867560894716e-01 -5.459181606455263402e-01 -3.636611714133969331e-01 -1.913549443434186814e-01 -2.849421343908228182e-02 1.251219546049599507e-01 2.688723317231899723e-01 4.009491032697701240e-01 5.182433904886486475e-01 6.167692862262158515e-01 6.923683953508952271e-01 7.416176037533023235e-01 7.625632869437468653e-01 7.553171197897246003e-01 7.222746653553808738e-01 6.680327776094395764e-01 5.990890652503911840e-01 5.233060013491498408e-01 4.493019559312017575e-01 3.857132625762824119e-01 3.404760101457444676e-01 3.201072811144006769e-01 3.291618036639100131e-01 3.696024404614387526e-01 4.404118750792642700e-01 5.373422099855575951e-01 6.531462954588356240e-01 7.782238333247218920e-01 9.018659059751545914e-01 1.013638509970421042e+00 1.104695187657332323e+00 1.168635598199962100e+00 1.201752043065099418e+00 1.202829384475699426e+00 1.172683577000600774e+00 1.113706012078669483e+00 1.029371776182758769e+00
2.167132579082555466e-01 2.149033839423878933e-01 1.574228833779491299e-01 5.710987975523560550e-02 -6.945022071105129424e-02 -2.029567018137458378e-01 -3.228758795685445215e-01 -4.088989909691048696e-01 -4.428559811673312696e-01 -4.110092632913217026e-01 -3.063780878842233268e-01 -1.301881364957962750e-01 1.075481638486868868e-01 3.892294854815208649e-01 6.922577553702737863e-01 9.922360613428670151e-01 1.266235846443937385e+00 1.495156691989607989e+00 1.665087858965800249e+00 1.767505712971440435e+00 1.799107113739397690e+00 1.761106610432641384e+00 1.658563535011489121e+00 1.499467578715669713e+00 1.293427440245161986e+00 1.050301593944498624e+00 7.790717261240633906e-01 4.870695276727420864e-01 1.803059290020564143e-01 -1.355515810994444292e-01 -4.541093106613507402e-01 -7.673461031608589389e-01 -1.065717902499255576e+00 -1.339083194901069973e+00 -1.578078737437354606e+00 -1.775501121267160087e+00 -1.927015468781041463e+00 -2.030929754487178052e+00 -2.087341113977013496e+00 -2.097070345533682101e+00 -2.060675146523518464e+00 -1.978190734896588809e+00 -1.849210989876979294e+00 -1.673625364228189749e+00 -1.452536652514336390e+00 -1.189080123508862830e+00 -8.894598197220271452e-01 -5.636663226198497245e-01 -2.259532909190131444e-01 1.054187403401560946e-01 4.095635380642792533e-01 6.654045449188790151e-01 8.550264037978860809e-01 9.670273092151008276e-01 9.989434692592716880e-01 9.578222690308173526e-01 8.589036062612432909e-01 7.227822531162407804e-01 5.718361948874199907e-01 4.269443434170297480e-01 3.050864114557947371e-01 2.177758832920996257e-01 1.703116519547250574e-01 1.618272829983807282e-01 1.857700607508942503e-01 2.312344794196999065e-01 2.850091670434267699e-01 3.339585629155508162e-01 3.672944770599820274e-01 3.781075517798050400e-01 3.635457776560126475e-01 3.240347550103010454e-01 2.619727697515608633e-01 1.801932296137503942e-01 8.127614442923045135e-02 -3.246170744150588677e-02 -1.584213968508018933e-01 -2.930026370346637266e-01 -4.312700924020632653e-01 -5.669867394803831395e-01
9.898984527509195885e-01 1.014097838748954761e+00 1.056273166547252895e+00 1.102631896221934360e+00 1.136089976054535100e+00 1.139540390467391306e+00 1.099352514051435303e+00 1.008440066814536351e+00 8.683169466550931803e-01 6.897982390484813653e-01 4.920743110659616670e-01 3.002447796852959483e-01 1.415487858143730238e-01 4.090956062191325460e-02 1.654823513002215071e-02 7.661889239930039230e-02 2.176016221737580580e-01 4.247011553999290312e-01 6.741107364803172741e-01 9.364396386662836580e-01 1.180616577134685485e+00 1.377518953415159952e+00 1.502975865574818659e+00 1.540031392557771772e+00 1.480354304312061720e+00 1.324828939446631715e+00 1.083121232221357699e+00 7.722916831783586122e-01 4.145313099675847490e-01 3.430051777509841859e-02 -3.445999421251557671e-01 -7.015652213412058025e-01 -1.020810387827705279e+00 -1.292049438891103463e+00 -1.510314909091189595e+00 -1.675112469479533406e+00 -1.789423110091402647e+00 -1.858632523236506850e+00 -1.889656279438165942e+00 -1.890128867367121490e+00 -1.867607667822473116e+00 -1.828693724929062681e+00 -1.778274931598036845e+00 -1.719037318325001173e+00 -1.651282408876789454e+00 -1.573308653005874413e+00 -1.482118523122806675e+00 -1.374383216509369232e+00 -1.247385674169153580e+00 -1.099821044345752563e+00 -9.322929104303083747e-01 -7.475582974130577929e-01 -5.503317803997042068e-01 -3.468610875568306495e-01 -1.443283609914402243e-01 4.973293881744542122e-02 2.279929267344465715e-01 3.836303235578031323e-01 5.106344877113234704e-01 6.041990986976828459e-01 6.611237828554868967e-01 6.802208808470276979e-01 6.625237341185434836e-01 6.112559445711179817e-01 5.314899457870980726e-01 4.298369285586204347e-01 3.141577613735622165e-01 1.935927096310274265e-01 7.846425845214187456e-02 -2.005942388214747643e-02 -9.086055727496974987e-02 -1.241573700489541632e-01 -1.130314916222547872e-01 -5.476561088773566205e-02 4.837859232134652382e-02 1.889459820458407602e-01 3.547207502364738141e-01 5.294328011531547196e-01 6.940238292581395463e-01 8.282875449912704413e-01
9.933795873737331084e-01 8.321130266651948215e-01 6.463734876180451394e-01 4.470804792114768111e-01 2.464970584618108307e-01 5.746561874955273541e-02 -1.074886383454941308e-01 -2.372404277220761526e-01 -3.233541781782172664e-01 -3.613760889421546163e-01 -3.517769940920246197e-01 -3.002374807972577053e-01 -2.169846048932516369e-01 -1.153886662037794664e-01 -1.025309371911318004e-02 8.402550154282605044e-02 1.549052032283349256e-01 1.925960307695280260e-01 1.904341909268073840e-01 1.449532782083682025e-01 5.561220030486001970e-02 -7.565354498701130914e-02 -2.449849428435974807e-01 -4.471877581150519587e-01 -6.761625282225808276e-01 -9.250922167203301516e-01 -1.186254130143148622e+00 -1.450372539307565933e+00 -1.705775201915162631e+00 -1.937714544338930978e+00 -2.128069092948921881e+00 -2.255903611106278461e+00 -2.299226657217404046e+00 -2.237874135387804220e+00 -2.057148958372423841e+00 -1.751728503324627262e+00 -1.328832669763098107e+00 -8.096673875457900404e-01 -2.284628866245823620e-01 3.709567494803067134e-01 9.405302084955752262e-01 1.434183713709129560e+00 1.813854084933564481e+00 2.054166048286394819e+00 2.145156765994854720e+00 2.092940660850485024e+00 1.918301896726770206e+00 1.653432930699873848e+00 1.337064640633080614e+00 1.008882288684301853e+00 7.039069459639959447e-01 4.480704170827491950e-01 2.557588728974325987e-01 1.298193197915249453e-01 6.378843311142710915e-02 4.528863261974817866e-02 5.975604141652001572e-02 9.348600427849569627e-02 1.356797776301999214e-01 1.792874799554624587e-01 2.210927123188295429e-01 2.611180711081452777e-01 3.015749057158115809e-01 3.454903793325834194e-01 3.950714173271005492e-01 4.503616906336421200e-01 5.082099495860662453e-01 5.621326296044637516e-01 6.028559056207762890e-01 6.197644451587124292e-01 6.024946392603791612e-01 5.426351313270905141e-01 4.351694618375820389e-01 2.793070905853096142e-01 7.901959831754168384e-02 -1.570824139440422651e-01 -4.162665023292289601e-01 -6.827959654819953927e-01 -9.395572355434348433e-01 -1.170132004960079186e+00
1.676113442294790701e-01 1.049059067144235274e-01 2.883486772188943378e-02 -6.271698951993802396e-02 -1.673224309920162134e-01 -2.783339163095986946e-01 -3.862679838018965861e-01 -4.805919781001349866e-01 -5.516930595154699857e-01 -5.922812902883521913e-01 -5.982243067733851172e-01 -5.688510493031340154e-01 -5.069909455939755061e-01 -4.190709426349209510e-01 -3.147651995385941093e-01 -2.065427513260453818e-01 -1.084749744035449354e-01 -3.499522133951486758e-02 7.834128760263845033e-04 -1.167731615637461647e-02 -7.927732026609203564e-02 -2.046253165385797934e-01 -3.855061539206550147e-01 -6.146705552300193443e-01 -8.798935300578617502e-01 -1.164533489052139048e+00 -1.448903596286419626e+00 -1.712135989854071338e+00 -1.934557780942816940e+00 -2.099720211747522658e+00 -2.195993256250423187e+00 -2.217143187548363148e+00 -2.162268948107116451e+00 -2.034756152847863486e+00 -1.841207705509185555e+00 -1.590458567281288538e+00 -1.292961955303113752e+00 -9.606626580852845043e-01 -6.070473867109440480e-01 -2.470296538984011747e-01 1.038418179857851509e-01 4.306878948723907863e-01 7.209889323724478771e-01 9.657244957772151972e-01 1.160019718829762958e+00 1.302943973370630726e+00 1.396928895236521084e+00 1.447105071713752800e+00 1.460908527293852233e+00 1.447773051751637841e+00 1.418296832212784242e+00 1.382683771450454735e+00 1.348731123076773564e+00 1.320068853930479014e+00 1.295367205049495762e+00 1.268953355743343003e+00 1.232866645175585640e+00 1.179360904078909700e+00 1.103081057157361267e+00 1.002318047916095800e+00 8.790011227487936063e-01 7.381341046797753602e-01 5.868298001528002850e-01 4.334880735843940625e-01 2.870762691446451798e-01 1.566918165045828037e-01 5.079799886358329214e-02 -2.339498804849955357e-02 -6.079546942787038277e-02 -5.923582238805900901e-02 -1.980012992866988716e-02 5.320533334751515603e-02 1.528987125975091177e-01 2.708648678584858471e-01 3.984636789412964730e-01 5.279921305475970827e-01 6.536806684884067797e-01 7.722076969892472942e-01 8.832876574293229144e-01 9.899745424129963167e-01
-5.269333482133979896e-01 -2.875138242043278614e-01 -5.177890945606401785e-02 1.676857071676980393e-01 3.576528328000203594e-01 5.046021122821051641e-01 5.956538961442771063e-01 6.202720536643289151e-01 5.721584000499849720e-01 4.511486651883662158e-01 2.646488734428457668e-01 2.816754885038230682e-02 -2.353347355786225281e-01 -4.970798026183513851e-01 -7.253914043868295858e-01 -8.892414552656825455e-01 -9.622092665334514017e-01 -9.264321969794443445e-01 -7.759000306136422109e-01 -5.185320933217704154e-01 -1.765283006225545348e-01 2.151484053134551377e-01 6.124794193503955153e-01 9.676909706497174302e-01 1.235363969187216915e+00 1.378606602650463975e+00 1.373858013127203348e+00 1.213765757865798101e+00 9.077021000304195120e-01 4.800804994040105966e-01 -3.312220582957162845e-02 -5.886337244659319845e-01 -1.140439426519052279e+00 -1.644107223584830413e+00 -2.060213565121595369e+00 -2.357307945109623049e+00 -2.513911490467963805e+00 -2.519794818655538116e+00 -2.376282085729887861e+00 -2.095843228329686614e+00 -1.700957461849555985e+00 -1.221929827775256161e+00 -6.943939490897845790e-01 -1.563331351121463042e-01 3.551635924496258090e-01 8.069854193008639820e-01 1.172778192562148547e+00 1.435147669565124184e+00 1.586871012209826404e+00 1.631053700372976367e+00 1.580290944638637951e+00 1.454298613777434301e+00 1.276829646745825775e+00 1.072118370404110621e+00 8.612288056951076243e-01 6.594776791555896356e-01 4.751477764361783374e-01 3.098758793108284393e-01 1.605383972120753844e-01 2.199980679390274238e-02 -1.100443558706949571e-01 -2.365896059705522025e-01 -3.539807950725381569e-01 -4.536681582429225035e-01 -5.232458429738160444e-01 -5.487003603716410494e-01 -5.176298711619460313e-01 -4.228614016195595404e-01 -2.658918844717623742e-01 -5.875577158613401463e-02 1.761373038196174523e-01 4.087415592734162662e-01 6.063023418290395261e-01 7.392045492591479139e-01 7.861837639535386169e-01 7.378876883936729136e-01 5.978135694073233308e-01 3.809958830306802158e-01 1.111295898008757832e-01 -1.833740797901309283e-01
-1.802587883304814786e+00 -1.620510425146012290e+00 -1.369666366665335255e+00 -1.054335065577005182e+00 -6.868256357086226505e-01 -2.872002179603601046e-01 1.184887011517259808e-01 5.011991128833765963e-01 8.327678309223373043e-01 1.089898083226661152e+00 1.257319090033589104e+00 1.329840644549243889e+00 1.312670689488386389e+00 1.220171150161353690e+00 1.073440128016321049e+00 8.968574307700615256e-01 7.143597840250824893e-01 5.458626805964511552e-01 4.044806706364565962e-01 2.951414624143377519e-01 2.150377406558833249e-01 1.557041022859159962e-01 1.060474201399917854e-01 5.560129873395656258e-02 -3.137913128765331718e-03 -7.385246537435879999e-02 -1.567546446745707867e-01 -2.496241067882315756e-01 -3.489098512075519687e-01 -4.503861078632316883e-01 -5.493561431821361030e-01 -6.406208819535839094e-01 -7.184381344261582258e-01 -7.769071521624858478e-01 -8.104697324529246405e-01 -8.141290440225337210e-01 -7.837011390915886722e-01 -7.158116224483471735e-01 -6.080877725203804873e-01 -4.596551047469477069e-01 -2.721110703569227796e-01 -5.063266242047893134e-02 1.952957522365759979e-01 4.520247853614556832e-01 7.029192425761391361e-01 9.306024860060521098e-01 1.119817003843453618e+00 1.259842477835503516e+00 1.346371218306743556e+00 1.381770262363094970e+00 1.374193653159697881e+00 1.335412270335942120e+00 1.278182563850110531e+00 1.213674020138873599e+00 1.149679812051995764e+00 1.089830113378158494e+00 1.033671940728487781e+00 9.777428577175503177e-01 9.168491175480928401e-01 8.454193562984184673e-01 7.586648762606668095e-01 6.534661806597837908e-01 5.288801825815176993e-01 3.863546171823779019e-01 2.292962406932808617e-01 6.223792233280266151e-02 -1.102797919805257737e-01 -2.848501883559908521e-01 -4.600083043070847255e-01 -6.361242858759806884e-01 -8.148614448259261511e-01 -9.980840154102040840e-01 -1.186790453664407607e+00 -1.380383893771586212e+00 -1.576425230078459805e+00 -1.770930755082858576e+00 -1.958923560646143258e+00 -2.135214182519934223e+00 -2.295161154250636937e+00 -2.435338570184855111e+00
7.391021504168884260e-01 8.730473064602809474e-01 9.589605318771662334e-01 9.926720959591478488e-01 9.752774382172741952e-01 9.128289378225014072e-01 8.153600974304520133e-01 6.950992442972990792e-01 5.646811991960359878e-01 4.354108255062654753e-01 3.160606785057017420e-01 2.120117394166102787e-01 1.248209958237540967e-01 5.227767172593936196e-02 -1.070135205242236411e-02 -7.052045062670357634e-02 -1.326831425657895858e-01 -1.994438416109015622e-01 -2.680342458236704695e-01 -3.306859668210490044e-01 -3.763801815115605520e-01 -3.939223100188991578e-01 -3.754180200908149301e-01 -3.189611953963790159e-01 -2.298573291136641883e-01 -1.203488959676463910e-01 -8.298193645768489612e-03 8.447820506882972036e-02 1.341174631241959236e-01 1.174245400006486556e-01 1.556716950080407232e-02 -1.813381987571208998e-01 -4.697156592528856645e-01 -8.297733080880705936e-01 -1.225841731949852020e+00 -1.610517928485122985e+00 -1.931888452938969714e+00 -2.141889289455470635e+00 -2.204166130136029800e+00 -2.099428466185669695e+00 -1.828078698791769652e+00 -1.409911570687643501e+00 -8.815289736076210581e-01 -2.917454984039173360e-01 3.044887083710756115e-01 8.530365963838140164e-01 1.308037916424958258e+00 1.638208308899138821e+00 1.830997086770651316e+00 1.893290054630955455e+00 1.848692474614724857e+00 1.731507505518197210e+00 1.579135246751936617e+00 1.424476911698254744e+00 1.289862760071050607e+00 1.184188951097994158e+00 1.103046204335390801e+00 1.032048395946589592e+00 9.518010309004368841e-01 8.434635043671946386e-01 6.931807470566166973e-01 4.947650473751477040e-01 2.506578948407124918e-01 -2.914356373854308166e-02 -3.284545008776099118e-01 -6.269358063014829341e-01 -9.020469142303256804e-01 -1.131195781580336623e+00 -1.294349044434742080e+00 -1.376924708747901738e+00 -1.372625516683746660e+00 -1.284923514029647995e+00 -1.126919354223075098e+00 -9.187759215505267862e-01 -6.840021382101537650e-01 -4.451246605325883676e-01 -2.202682618835576089e-01 -2.135695957559119104e-02 1.463963416192634592e-01 2.836457005613675086e-01
-1.598993244117868640e-01 -3.641202346524609057e-01 -5.482195226865215210e-01 -6.910019345755824549e-01 -7.752288049672237946e-01 -7.900492627192017281e-01 -7.327089758449133461e-01 -6.091776279356669876e-01 -4.337898879331859026e-01 -2.274534009389074518e-01 -1.469236829777783790e-02 1.800454135205682427e-01 3.362013963606139133e-01 4.400228965429741623e-01 4.860226380177729011e-01 4.764404346018498715e-01 4.194269134052108217e-01 3.263926268716652035e-01 2.094956392322651628e-01 7.949038961481857957e-02 -5.569632561144346322e-02 -1.916382502463928883e-01 -3.275480071845039420e-01 -4.657648178337052136e-01 -6.106108687336954111e-01 -7.665347261210183616e-01 -9.362003058020215152e-01 -1.118953672183276238e+00 -1.310092586507738410e+00 -1.501155867773143138e+00 -1.681237177691186746e+00 -1.838585936514992802e+00 -1.962081182909725996e+00 -2.042231780859704138e+00 -2.071580104094317587e+00 -2.044844112962774130e+00 -1.958996186629998082e+00 -1.813346958142606491e+00 -1.609761843854844443e+00 -1.352844425897482106e+00 -1.049849891638004129e+00 -7.105383415973605121e-01 -3.469767087405433714e-01 2.657746691918225213e-02 3.940077377457156249e-01 7.379898378130971270e-01 1.041215777827199984e+00 1.288125967077215162e+00 1.467108403975026398e+00 1.572406982686781252e+00 1.605337005993571431e+00 1.574461928555195067e+00 1.494489230341259356e+00 1.384203413802212346e+00 1.263595871507187995e+00 1.150748932028752947e+00 1.059220832716819993e+00 9.962917973472684707e-01 9.624594481814657820e-01 9.523993004229397430e-01 9.569505897638100889e-01 9.653952310705011808e-01 9.677335700416956898e-01 9.562052804665145400e-01 9.260354476353599429e-01 8.755360068726286693e-01 8.058027160179958015e-01 7.203707963926299085e-01 6.247869518222564089e-01 5.261395111392519475e-01 4.323196447640027529e-01 3.509601490526343959e-01 2.882188014473781590e-01 2.476261258040546309e-01 2.292718737578724464e-01 2.298303034016192514e-01 2.434421422024825588e-01 2.631343495158297574e-01 2.825333959908861714e-01 2.969402542256964761e-01
1.322267577966283802e+00 1.408545256574478044e+00 1.387904863337951822e+00 1.266704883866453857e+00 1.062100488144255062e+00 8.003877149404335922e-01 5.138565766866531881e-01 2.368566413551443373e-01 8.472343987084537172e-04 -1.701240237441506431e-01 -2.630342824301477034e-01 -2.772655776293869723e-01 -2.236040068677777881e-01 -1.213313899974386850e-01 5.948424687993981996e-03 1.343915170729461095e-01 2.433987390810126439e-01 3.180040965064450109e-01 3.499055139958545668e-01 3.374395925084329173e-01 2.846700785987626436e-01 1.994785167127434145e-01 9.123595910177058343e-02 -3.150904556615394952e-02 -1.628489983999585888e-01 -3.001418323265009347e-01 -4.436256301010613745e-01 -5.952230163178269251e-01 -7.568003542310234311e-01 -9.288031977255435390e-01 -1.109385164062015150e+00 -1.294108852380290164e+00 -1.476077147860211047e+00 -1.646296823251910846e+00 -1.794163480234334473e+00 -1.908031531574601924e+00 -1.975751338704749838e+00 -1.985348454179893363e+00 -1.925873907097880755e+00 -1.788399983154961070e+00 -1.567364921663404909e+00 -1.262113169796275969e+00 -8.785562853164515795e-01 -4.304471868856399874e-01 6.016023890475569874e-02 5.639115593054973008e-01 1.046499486760073649e+00 1.472251209986415121e+00 1.808137380344932765e+00 2.027526930638946734e+00 2.113344652215470632e+00 2.060013921782994029e+00 1.874470807747375733e+00 1.575950534107509071e+00 1.194627886213180945e+00 7.687964862930672938e-01 3.407657353756920471e-01 -4.815412143312709087e-02 -3.627016492269883319e-01 -5.779331597493443384e-01 -6.819539311475432131e-01 -6.764700056685005736e-01 -5.754896191399910821e-01 -4.022271391198302126e-01 -1.853144456480280144e-01 4.536426309942036966e-02 2.623529168691098867e-01 4.433042527326103710e-01 5.725456533089672284e-01 6.414307672011186900e-01 6.478933606165419024e-01 5.952645203277469044e-01 4.909161310676962153e-01 3.446247893597237932e-01 1.671594373451554816e-01 -3.102325127255749215e-02 -2.406102633753325892e-01 -4.538154416977244199e-01 -6.640913139193188597e-01 -8.652426542424690448e-01
1.776550238644202251e-01 1.954709330150564139e-01 2.192571213734872959e-01 2.508172935780288992e-01 2.901002252268584103e-01 3.348173158449637143e-01 3.809184676619384868e-01 4.235623516958230139e-01 4.584198509122980880e-01 4.823968290230515876e-01 4.939375007685309904e-01 4.924831567962710821e-01 4.776261804188174365e-01 4.484076348929477707e-01 4.029380005470894477e-01 3.386371447730110451e-01 2.527592785207615211e-01 1.430754234707813932e-01 8.300208794180714139e-03 -1.515925335202446822e-01 -3.352006938859647955e-01 -5.395799255621274160e-01 -7.600784498988247817e-01 -9.902122591607886992e-01 -1.221713937582889598e+00 -1.444961148638020054e+00 -1.649731420688488770e+00 -1.826283366966833688e+00 -1.966537679174345188e+00 -2.064844918548720987e+00 -2.118382658561865917e+00 -2.126775954612023067e+00 -2.091321240880299470e+00 -2.014028966431101075e+00 -1.896855756804639803e+00 -1.741337344941046306e+00 -1.548905437837288179e+00 -1.321494912667467547e+00 -1.062227606807918834e+00 -7.760610869578037363e-01 -4.699442638993815424e-01 -1.528224011101972368e-01 1.647767626386938966e-01 4.712727947064888623e-01 7.548260060208527022e-01 1.004367635573115036e+00 1.210835811138391227e+00 1.368389055534260379e+00 1.475208658929101579e+00 1.533680645095122808e+00 1.549611787675497565e+00 1.530855916614308310e+00 1.485655986994512290e+00 1.421271364490719336e+00 1.343281871057893762e+00 1.255503148561026405e+00 1.160362393864394992e+00 1.059436867541281746e+00 9.537712119323746851e-01 8.441781087675895856e-01 7.314385619713753561e-01 6.167667769262137334e-01 5.021816203298080650e-01 3.908736053537363309e-01 2.870442300022580384e-01 1.953656542625444303e-01 1.201062173218819668e-01 6.414405746119086760e-02 2.845856357707219134e-02 1.199324928274804122e-02 1.194272261171791874e-02 2.416093115729735577e-02 4.366751499582716828e-02 6.494959165342099883e-02 8.244882711026088606e-02 9.092465074078398546e-02 8.603052810641123593e-02 6.477130558289756479e-02 2.574116244071719684e-02 -3.098177406383209251e-02
5.915195358143777726e-01 4.331791390005880760e-01 3.024126405499868997e-01 2.076314488839076933e-01 1.519405176620119979e-01 1.332761694077342352e-01 1.452179370238471934e-01 1.781090675654481426e-01 2.203489471096987951e-01 2.596391618306457261e-01 2.843894298695212042e-01 2.851272097592487675e-01 2.557022390602410322e-01 1.939760792054703031e-01 1.017220561437862519e-01 -1.620913036514347663e-02 -1.531710656838710383e-01 -3.020573172391819994e-01 -4.563147716095140582e-01 -6.105086316341777897e-01 -7.604543796417806423e-01 -9.031541844079817860e-01 -1.036687633516967466e+00 -1.160151739304741803e+00 -1.273442695694505078e+00 -1.376845993001187374e+00 -1.470445781135818919e+00 -1.553348313421593296e+00 -1.623133871120980842e+00 -1.675674662087804023e+00 -1.705597784076949619e+00 -1.707185964701981140e+00 -1.675526774153000886e+00 -1.607380572083953352e+00 -1.501654507930226590e+00 -1.359370014497033763e+00 -1.183161480427294299e+00 -9.768145649144813758e-01 -7.448516978388832754e-01 -4.923382726530350917e-01 -2.248770516974097078e-01 5.141506780247138975e-02 3.299947574599093603e-01 6.040617841883413330e-01 8.668544467996563974e-01 1.111962687356297330e+00 1.333579300012330382e+00 1.526637367940256729e+00 1.686843208881183109e+00 1.810509646348829937e+00 1.894411335901044380e+00 1.935644750864676356e+00 1.931775291267137540e+00 1.881224538014778735e+00 1.783787015156135691e+00 1.641134609771568220e+00 1.457119930271377983e+00 1.237792631454190717e+00 9.911484814818490863e-01 7.268522426712276108e-01 4.559003133960126131e-01 1.902485676055126751e-01 -5.767819062754423604e-02 -2.756855757427302267e-01 -4.526848928943305039e-01 -5.797126572217087270e-01 -6.508699341031655150e-01 -6.640080078998371604e-01 -6.210311590425686701e-01 -5.278918025987376916e-01 -3.941642252257569479e-01 -2.322786630478640146e-01 -5.656698745293880365e-02 1.179298182998084754e-01 2.766033210540768117e-01 4.065065828061481534e-01 4.973850624674457932e-01 5.425571053553317480e-01 5.393979365810147586e-01 4.894615706015840728e-01
6.643742551581084399e-01 6.500087103202277783e-01 6.563986957142186052e-01 6.714582682023814142e-01 6.847527460401032773e-01 6.906479002594173577e-01 6.894158464822249810e-01 6.863678639758979960e-01 6.894941642437130147e-01 7.064916021799144685e-01 7.423763074516392946e-01 7.978367934132462036e-01 8.686957780110509120e-01 9.463105833833903580e-01 1.018595549794867328e+00 1.071629802725973413e+00 1.091555194430116060e+00 1.066533637816915681e+00 9.887695224302086583e-01 8.560544133674973244e-01 6.725674000534438424e-01 4.486186598516455626e-01 1.991922290238980209e-01 -5.869595402439534843e-02 -3.092400934403404800e-01 -5.408542960370794628e-01 -7.481085666254206901e-01 -9.320190854138794556e-01 -1.098543100583428078e+00 -1.255949426437426908e+00 -1.411678730331111797e+00 -1.569648904724128657e+00 -1.728861018583971676e+00 -1.882985393180385048e+00 -2.021093254486969304e+00 -2.129214493429171462e+00 -2.192131731616124402e+00 -2.195646442970491830e+00 -2.128889808982282084e+00 -1.986185849429478845e+00 -1.768662724117306739e+00 -1.484652533372285976e+00 -1.148912343630968502e+00 -7.810470287331839900e-01 -4.031756918516344323e-01 -3.744982299152702088e-02 2.959686194338040921e-01 5.807519641163332302e-01 8.057595267775382597e-01 9.659443876870327239e-01 1.062712794708689179e+00 1.103443135619692539e+00 1.100062949161503933e+00 1.066876465030451415e+00 1.018099952882453918e+00 9.654097438241260321e-01 9.164848803725881288e-01 8.744028417463801661e-01 8.379483029345529133e-01 8.024284151844057744e-01 7.609573082316624104e-01 7.056735806364737851e-01 6.291712873388027871e-01 5.259404898037427500e-01 3.936579313599642971e-01 2.345088359956748192e-01 5.573788201448703211e-02 -1.306651360289317609e-01 -3.091415179044822992e-01 -4.626866688740659539e-01 -5.752845947682470040e-01 -6.343260904095188168e-01 -6.326214115804466021e-01 -5.695927135413204612e-01 -4.516141819778027866e-01 -2.915007167358922846e-01 -1.070355810991922979e-01 8.109115745950236376e-02 2.516385304094511666e-01 3.852980008534470646e-01
-6.756566240273508273e-01 -6.856143283973440417e-01 -7.266854622706427902e-01 -7.829676278066208805e-01 -8.389006591273948654e-01 -8.817596739018354057e-01 -9.032550736482002351e-01 -9.001380646101106997e-01 -8.733386128684293981e-01 -8.262293470140735785e-01 -7.627681160421011519e-01 -6.862015145378025371e-01 -5.991632607028126722e-01 -5.048136133322855823e-01 -4.083189436567233321e-01 -3.176538854297776271e-01 -2.431194286939821758e-01 -1.955400128382608904e-01 -1.839126802475720135e-01 -2.132321769374006803e-01 -2.834188693081477473e-01 -3.891535461134942309e-01 -5.205844518147133559e-01 -6.641540731069210945e-01 -8.038967679131499011e-01 -9.230699182953870929e-01 -1.006508912157202174e+00 -1.043648069870613426e+00 -1.031565806488816017e+00 -9.769119997923300103e-01 -8.958993972690837415e-01 -8.117168835345234257e-01 -7.495582118619418255e-01 -7.308684982446874701e-01 -7.676512762764028386e-01 -8.588845704175508411e-01 -9.895519119829375709e-01 -1.132877811928910905e+00 -1.254881751586336192e+00 -1.320593858454467417e+00 -1.300222131150065463e+00 -1.174416537575201147e+00 -9.377028751655765992e-01 -5.994695911845273617e-01 -1.830787855942534459e-01 2.773075364123042674e-01 7.412313709070038614e-01 1.167690808350126730e+00 1.521128302542470001e+00 1.776798953296538253e+00 1.924332785864790063e+00 1.968593854604424820e+00 1.927635615958431581e+00 1.828368301298661569e+00 1.700850473980914046e+00 1.572689051561343199e+00 1.464815816562446527e+00 1.389092543295382232e+00 1.347871598064732224e+00 1.335427222049176077e+00 1.340544626382367488e+00 1.349748565043894954e+00 1.350342271957001294e+00 1.332713788821801026e+00 1.291496830539583529e+00 1.225502913863456556e+00 1.136656418869408602e+00 1.028575568686291186e+00 9.054523314605873452e-01 7.713272681012517396e-01 6.298610382126295093e-01 4.843242087890670122e-01 3.374758539439196570e-01 1.913209483622465013e-01 4.704432389888815735e-02 -9.487896217658579878e-02 -2.339346609232159646e-01 -3.686581210728364089e-01 -4.962508292890019379e-01 -6.129430050415125564e-01
-4.495835418737998412e-01 -3.991896352785957447e-01 -3.408476028093124222e-01 -2.779228291931825079e-01 -2.138113379911975032e-01 -1.515760435677910301e-01 -9.377924291443902327e-02 -4.237477719729611236e-02 1.347031643228772165e-03 3.678806251092713725e-02 6.392643483270508964e-02 8.294193677102616735e-02 9.369471939844811748e-02 9.527993819018910904e-02 8.575608249509225622e-02 6.235685189735842848e-02 2.216692736300032718e-02 -3.686863225450161263e-02 -1.148689262417668527e-01 -2.094046184121227394e-01 -3.154581998356109640e-01 -4.262911870106408374e-01 -5.347960434980379985e-01 -6.350470915384134329e-01 -7.233731799807381346e-01 -7.987152122409600929e-01 -8.621352457233719679e-01 -9.159635003485147031e-01 -9.627931910502186552e-01 -1.004721558403598447e+00 -1.042977294820068623e+00 -1.077591435434095191e+00 -1.107097038689790480e+00 -1.128154588358066812e+00 -1.135365737948786702e+00 -1.121442364286800109e+00 -1.077964996023370148e+00 -9.967185116188591598e-01 -8.712868550960585212e-01 -6.985428556973715120e-01 -4.795890746697152873e-01 -2.200043868649997902e-01 7.061823181960123763e-02 3.796820624687244905e-01 6.929540598240749860e-01 9.960068062098510477e-01 1.275438711929378410e+00 1.519956662496849908e+00 1.721086266385613683e+00 1.873651847552652683e+00 1.975892728037522250e+00 2.029304946839133095e+00 2.038225464110547946e+00 2.009015974057260845e+00 1.949097159801670642e+00 1.865713956078161262e+00 1.764974167180612952e+00 1.651116290608156012e+00 1.526365214720671659e+00 1.391193194431957325e+00 1.245066269348778398e+00 1.087096362044586595e+00 9.166264154397520958e-01 7.336376463344316257e-01 5.388742944048791061e-01 3.340720714698449667e-01 1.220553542579790873e-01 -9.305227846036095984e-02 -3.058628682342537930e-01 -5.099413370629943820e-01 -6.983822932289248664e-01 -8.644993908692606421e-01 -1.002651157747447730e+00 -1.108943889086183576e+00 -1.181704161334766301e+00 -1.221783661607849236e+00 -1.232596507018520970e+00 -1.219887085540160454e+00 -1.191229063965944857e+00 -1.155189711925954210e+00
-1.406231213469932850e-01 -6.182854827224287808e-02 1.100670889901299472e-02 6.943797445080612807e-02 1.061644448545720210e-01 1.159163510032342886e-01 9.619101886449871186e-02 4.768751923399292686e-02 -2.548646003611478722e-02 -1.160815147105763168e-01 -2.145785744704465092e-01 -3.105529751140896355e-01 -3.942446951734689953e-01 -4.580547455269042278e-01 -4.975577415567884465e-01 -5.118616174684907927e-01 -5.032900349513769189e-01 -4.766013588760931730e-01 -4.379408749685418378e-01 -3.938866540528029314e-01 -3.505461164191850387e-01 -3.129791270772728229e-01 -2.848442412906593835e-01 -2.683753477704355350e-01 -2.646578021757473032e-01 -2.741095914391761812e-01 -2.969756585351721601e-01 -3.336687346033596069e-01 -3.848849366331292265e-01 -4.512593099652134065e-01 -5.328753467214473183e-01 -6.284375810280291574e-01 -7.345627925321850382e-01 -8.452470443134917355e-01 -9.516528933224747133e-01 -1.042436709247660742e+00 -1.104621359869863984e+00 -1.124889835654271808e+00 -1.091211805526335787e+00 -9.944512150213197232e-01 -8.297632383394071276e-01 -5.975871412016896533e-01 -3.040479286247925184e-01 3.926717257567982622e-02 4.160647390168732418e-01 8.067366369265227544e-01 1.190072831995437008e+00 1.545246492983670894e+00 1.853798236167078173e+00 2.101214598074964801e+00 2.278076921832609791e+00 2.380366483774112751e+00 2.409160826102586750e+00 2.369659926435825348e+00 2.269973047323755821e+00 2.119829741232955644e+00 1.929512939369669722e+00 1.709022157608958814e+00 1.467542234697304160e+00 1.213194693653615541e+00 9.530237907849794521e-01 6.932765851071238661e-01 4.396803305133427653e-01 1.978638144080510086e-01 -2.660899509556454573e-02 -2.284900550341649461e-01 -4.033638807378365776e-01 -5.483983121801785376e-01 -6.628564335722646472e-01 -7.483686366477421137e-01 -8.088096301137995825e-01 -8.498326303972290052e-01 -8.782412851737219084e-01 -9.011992415128955436e-01 -9.254555414790438528e-01 -9.565153641169500398e-01 -9.979492454741366592e-01 -1.050787951564549960e+00 -1.113456535286322158e+00 -1.181979805667582761e+00
-5.629100513063268751e-01 -6.567800016515656925e-01 -7.276545928867538260e-01 -7.724126172936928159e-01 -7.909745077566356919e-01 -7.856552033067792928e-01 -7.603515917422595249e-01 -7.197112134460180721e-01 -6.683412245530148121e-01 -6.101394674501454674e-01 -5.478142994696238999e-01 -4.827600784262826572e-01 -4.152114777750089969e-01 -3.447206027496328429e-01 -2.706630219397824777e-01 -1.925175314663681858e-01 -1.100277647209800119e-01 -2.318273348420731711e-02 6.777197810986003434e-02 1.620006387401584924e-01 2.575985203172612703e-01 3.510679088982913698e-01 4.369715110060065077e-01 5.079760521827730857e-01 5.553380993930632226e-01 5.697412939962499534e-01 5.424713381415933178e-01 4.665249135814268922e-01 3.377190231595587067e-01 1.556070022063954228e-01 -7.588792052612294836e-02 -3.481174350760254388e-01 -6.478508015765910288e-01 -9.578018133826163849e-01 -1.257677004357266259e+00 -1.525815758765081132e+00 -1.741231858588787818e+00 -1.885598105444602046e+00 -1.944917512430105022e+00 -1.910536734612249488e+00 -1.779352869206304089e+00 -1.553637585746140859e+00 -1.240637006782495888e+00 -8.524800227854710810e-01 -4.062225757897716116e-01 7.617209856530894607e-02 5.684535437292775883e-01 1.041576377128394348e+00 1.466091275573206509e+00 1.815122551115691207e+00 2.067215850798451715e+00 2.208679437773681364e+00 2.234969383229433060e+00 2.150888958706270060e+00 1.969778708293496550e+00 1.711822394084022925e+00 1.401619708738793602e+00 1.065332557609780517e+00 7.277992825947381395e-01 4.099611658477120835e-01 1.272593689838362463e-01 -1.109223412186788049e-01 -3.006453331042248101e-01 -4.417969124715640516e-01 -5.363442123320213417e-01 -5.866868147130929190e-01 -5.947334227929066408e-01 -5.617315129531736950e-01 -4.887986978700856744e-01 -3.777090081515003250e-01 -2.317796745520361579e-01 -5.636599968702798308e-02 1.409833103429632695e-01 3.508215590664588435e-01 5.625512663798982738e-01 7.652961850028339175e-01 9.488418453797424768e-01 1.104360147662867719e+00 1.224928880431135347e+00 1.305792779570309037e+00
-7.893727740328453368e-01 -6.730711045270812987e-01 -5.376615791137910882e-01 -3.962783544960341575e-01 -2.613891322674922191e-01 -1.435269830172772876e-01 -5.022344497346029057e-02 1.494004688579038745e-02 5.266317527778914542e-02 6.749538422618206468e-02 6.655403292795285253e-02 5.768581024815717939e-02 4.779675512749643335e-02 4.141344345854082454e-02 4.011901010437395054e-02 4.242782439652247745e-02 4.403484821083820944e-02 3.826816686577776128e-02 1.663876382048070160e-02 -3.016585401465298605e-02 -1.109509612920021315e-01 -2.323163664032805165e-01 -3.969150388918030181e-01 -6.021118932898690268e-01 -8.393835113909116075e-01 -1.094870209127155158e+00 -1.350754411804933053e+00 -1.587523577190762314e+00 -1.786561258446954348e+00 -1.932809204593339381e+00 -2.016747299421044026e+00 -2.035665839371084473e+00 -1.993820765994018140e+00 -1.901381309358060046e+00 -1.772471671899823908e+00 -1.622468211663620874e+00 -1.465323771065269787e+00 -1.311284380062510246e+00 -1.165408838387717028e+00 -1.027239712378073211e+00 -8.915564480118910451e-01 -7.499529130456084047e-01 -5.929446137613031409e-01 -4.123695375803563823e-01 -2.036165877521769474e-01 3.267486264109729921e-02 2.897766608560411461e-01 5.553817041303311663e-01 8.133326733420495058e-01 1.046527870259399196e+00 1.240117235921962546e+00 1.384243246582892661e+00 1.475441381096684434e+00 1.516556972884684162e+00 1.515386567718701061e+00 1.482557627382116827e+00 1.429670783852329929e+00 1.367701506894388741e+00 1.305970872160722385e+00 1.251278783860491961e+00 1.207259359746821081e+00 1.173966701385489975e+00 1.148038117815675330e+00 1.123700504979179948e+00 1.094445280662037501e+00 1.054985484267905171e+00 1.002633455235394155e+00 9.377114658730192343e-01 8.630031438877140415e-01 7.825808811902077444e-01 7.006307949360400800e-01 6.207690073425595756e-01 5.459675156954358899e-01 4.786971885839904628e-01 4.209978196103796866e-01 3.742272575953776714e-01 3.384743390744303637e-01 3.120776744626638233e-01 2.912092103012878241e-01 2.701063448467760919e-01
-1.746013325071416267e+00 -1.683061121845633723e+00 -1.595264787566908371e+00 -1.483099924798150671e+00 -1.346896091671259788e+00 -1.186969285310772726e+00 -1.003737977580002605e+00 -7.980230751536725453e-01 -5.715237874928389417e-01 -3.273659074805380653e-01 -7.052426241768468274e-02 1.918502547774622868e-01 4.505026198653140357e-01 6.943687224857980622e-01 9.111752576724609920e-01 1.088283836684757144e+00 1.213776735945607310e+00 1.277699110402672700e+00 1.273349408384674586e+00 1.198453165348047911e+00 1.055858399883270238e+00 8.536812662043010702e-01 6.046964076050673764e-01 3.251273981145964553e-01 3.301325251516101095e-02 -2.535760620566177015e-01 -5.183365571968189256e-01 -7.481593072516081744e-01 -9.340990249999050477e-01 -1.071745806909731646e+00 -1.160948568361132027e+00 -1.205017646924590791e+00 -1.209560136327600288e+00 -1.181242110811326018e+00 -1.126741707004522253e+00 -1.051903046650314089e+00 -9.612710968409106105e-01 -8.578445481781652449e-01 -7.431467227243250262e-01 -6.174985659706111463e-01 -4.804278771471363618e-01 -3.311526545479728800e-01 -1.690604483069687858e-01 5.893267252834716481e-03 1.929189011822979583e-01 3.900783695467273104e-01 5.940487777673942871e-01 7.999054155021455559e-01 1.001088214729136006e+00 1.189684409524639941e+00 1.357068017162046836e+00 1.494773901802632698e+00 1.595467156169432688e+00 1.653759108499170960e+00 1.666800514995968374e+00 1.634623870202355445e+00 1.560350500625130366e+00 1.450099798149276031e+00 1.312714342744133456e+00 1.159010165310291773e+00 1.000477018717080835e+00 8.477129045613825964e-01 7.087778989194892798e-01 5.880127153468344137e-01 4.855044962590164825e-01 3.974479056469343852e-01 3.171225129351290528e-01 2.363139153145349669e-01 1.467492577840707746e-01 4.137685669111564046e-02 -8.457721074091283098e-02 -2.329232960829386023e-01 -4.021543395860114334e-01 -5.875248664219538952e-01 -7.815389368651964874e-01 -9.748929231712045729e-01 -1.157752038677543283e+00 -1.321132931579701131e+00 -1.458139085274120283e+00 -1.564768986231688253e+00
5.869076174508859323e-01 6.033184594546394663e-01 6.012095263885588459e-01 5.812273523158741906e-01 5.439622695399152219e-01 4.900659329480047122e-01 4.204188048493158192e-01 3.363701227855458997e-01 2.400711027209814774e-01 1.347524374654256174e-01 2.485947720416861045e-02 -8.422156696390603603e-02 -1.867427012591024171e-01 -2.775516939135999062e-01 -3.530133329116436625e-01 -4.117694329660532282e-01 -4.550186295521363444e-01 -4.863139924820869542e-01 -5.110855237524839501e-01 -5.358823710854329070e-01 -5.676119910175870809e-01 -6.128139629839273184e-01 -6.769169704764210760e-01 -7.634947706920549582e-01 -8.736315966575280978e-01 -1.005391593427642283e+00 -1.153698580981888711e+00 -1.310641379663751716e+00 -1.466287555989328695e+00 -1.609811865206394410e+00 -1.730820153284045038e+00 -1.820498899509569446e+00 -1.872486608313546963e+00 -1.883218149649058981e+00 -1.851782767568958876e+00 -1.779405978485341544e+00 -1.668765073387055375e+00 -1.523439500852105333e+00 -1.347437811242918171e+00 -1.144986421921635911e+00 -9.205076675044149281e-01 -6.786010250536561594e-01 -4.241143983214455404e-01 -1.622139360735466718e-01 1.015459290498678252e-01 3.610546499316092395e-01 6.097177412642441618e-01 8.407407126093285887e-01 1.047680342066871662e+00 1.225132573843269235e+00 1.369438269491225713e+00 1.479129739134667387e+00 1.554960208209708039e+00 1.599502196883520133e+00 1.616493604821043650e+00 1.610114274108938259e+00 1.584288893819056909e+00 1.542270732054143778e+00 1.486382978931981347e+00 1.418077708787968572e+00 1.338118024805196038e+00 1.246807085522349867e+00 1.144383276167417085e+00 1.031386226754170909e+00 9.090583563931236011e-01 7.795962630127000192e-01 6.462389790299232217e-01 5.131080901752349543e-01 3.848115197086718897e-01 2.659649198135632941e-01 1.607504196299121557e-01 7.258109717434643726e-02 3.892134955669350298e-03 -4.400412181706565146e-02 -7.115608924068940466e-02 -7.919252498915901883e-02 -7.146735450325279737e-02 -5.292538987360783515e-02 -2.957849665807184975e-02 -7.888171040938526252e-03
2.422497549243231019e-01 2.889228212044364086e-01 3.119784841178134815e-01 3.098573663445828297e-01 2.828078032185512569e-01 2.328772647800734785e-01 1.636940122191431757e-01 8.006797708887841702e-02 -1.252694926842348386e-02 -1.085298914849011920e-01 -2.028419311854731955e-01 -2.912755682651681499e-01 -3.708844672647657603e-01 -4.401196834524550572e-01 -4.988231950835952389e-01 -5.480681766763939589e-01 -5.898988128046829260e-01 -6.269358157131622589e-01 -6.620081666541245413e-01 -6.977596773358926141e-01 -7.363356749525231670e-01 -7.791321813840282884e-01 -8.266786790749538483e-01 -8.785977143864280858e-01 -9.337067746522252909e-01 -9.901985922711521448e-01 -1.045873179979214029e+00 -1.098397518056816624e+00 -1.145491680834300974e+00 -1.185013979166409381e+00 -1.214899569506020960e+00 -1.232993682080247622e+00 -1.236808574013651407e+00 -1.223373643632987173e+00 -1.189200687184069016e+00 -1.130492488850384891e+00 -1.043538243137868360e+00 -9.252864221933642108e-01 -7.739772081831934880e-01 -5.897162475566840589e-01 -3.749324414231095526e-01 -1.345558767169272585e-01 1.240875019483150959e-01 3.917949285502261847e-01 6.583289484867872465e-01 9.135559586386757802e-01 1.148604029950408334e+00 1.356815945697510850e+00 1.534253598853770439e+00 1.679593557145276916e+00 1.793529863795591872e+00 1.877841159787378533e+00 1.934463346861195365e+00 1.964774023649694445e+00 1.969266603607481736e+00 1.947561129103180466e+00 1.898671705584553671e+00 1.821432027808322252e+00 1.714971911487304101e+00 1.579266975864326961e+00 1.415667073662916664e+00 1.227328125777559453e+00 1.019403232345747812e+00 7.988455915878327485e-01 5.738013991234260924e-01 3.526883832247202921e-01 1.431811393012461520e-01 -4.862525112494645030e-02 -2.186743289206372065e-01 -3.649994771050948383e-01 -4.874243253848218882e-01 -5.870929463840453000e-01 -6.660025094828527781e-01 -7.266119890325217767e-01 -7.715644201738945940e-01 -8.034310896903605892e-01 -8.245137094344209272e-01 -8.365827255218113434e-01 -8.406949171579429780e-01 -8.370925619022999697e-01
5.174667881157062332e-01 5.524326986619355617e-01 5.774893090091565151e-01 5.917440929672649341e-01 5.942352799649831541e-01 5.838681142260189194e-01 5.594500721665911502e-01 5.197927543061821032e-01 4.639043240813863211e-01 3.912208330792492084e-01 3.018496676116161348e-01 1.967589345694268355e-01 7.786506893122761841e-02 -5.200316942908035645e-02 -1.892635975841633900e-01 -3.298212643116364973e-01 -4.693860927161417340e-01 -6.038057295462331275e-01 -7.293957955493766132e-01 -8.432279929144819164e-01 -9.433234547039168749e-01 -1.028730333343273573e+00 -1.099445775364762179e+00 -1.156196380231367282e+00 -1.200119160458796630e+00 -1.232404412632856605e+00 -1.253980354549387499e+00 -1.265283658353992591e+00 -1.266191260432365961e+00 -1.256097364608664391e+00 -1.234177799600765679e+00 -1.199758929993317791e+00 -1.152714151876367055e+00 -1.093791553492335478e+00 -1.024736039443178814e+00 -9.481234047658855246e-01 -8.668907277433772762e-01 -7.836491727777135097e-01 -6.999024410986846023e-01 -6.154069941995103932e-01 -5.278114134672144964e-01 -4.327316317684455904e-01 -3.242967327417911605e-01 -1.960952117147882756e-01 -4.239541770658868808e-02 1.405736225491206748e-01 3.534911339239418249e-01 5.931852633481742298e-01 8.523981818880737027e-01 1.120169456846155764e+00 1.382797593475451947e+00 1.625264461940878924e+00 1.832901465964250853e+00 1.993038350713687290e+00 2.096380237357786669e+00 2.137895195901217349e+00 2.117109298968204989e+00 2.037803519138898789e+00 1.907220474936656585e+00 1.734974888876153365e+00 1.531861274508246273e+00 1.308773399064473653e+00 1.075853613938122733e+00 8.419299778639033338e-01 6.142296631306575216e-01 3.983114117360427309e-01 1.981564804765162113e-01 1.632972601680413027e-02 -1.458315322455475127e-01 -2.880498164121834681e-01 -4.109437715287440618e-01 -5.158878556508099678e-01 -6.048341341288457906e-01 -6.800859015106308636e-01 -7.439877285896341341e-01 -7.985996681296190225e-01 -8.453909429954801213e-01 -8.850362272666661978e-01 -9.173795975489351662e-01 -9.415420351265788579e-01
4.676208163018579222e-01 4.003104031420303688e-01 3.088797228186913046e-01 2.016297401726976357e-01 8.922645403575683865e-02 -1.666181536829879420e-02 -1.049211283590247568e-01 -1.664386569333899668e-01 -1.951062255084318187e-01 -1.883968519418072751e-01 -1.474636848995174720e-01 -7.690868144087033287e-02 1.562115774086960188e-02 1.201646831976012214e-01 2.251973651820621536e-01 3.186906891335176129e-01 3.890832420068607855e-01 4.263033193415804445e-01 4.224303949670154545e-01 3.721775090817781573e-01 2.731100292894806381e-01 1.257592991088764267e-01 -6.625613398323537684e-02 -2.961955082530471350e-01 -5.541905719208226611e-01 -8.276295770457885448e-01 -1.101883931534038297e+00 -1.361578635376779367e+00 -1.592082836537013657e+00 -1.781112074411021595e+00 -1.919999405666306336e+00 -2.004389172725886681e+00 -2.034171917186461176e+00 -2.012765802475253274e+00 -1.945778133497807705e+00 -1.839609398523903483e+00 -1.700155563023879823e+00 -1.532141533571201419e+00 -1.339000788482087589e+00 -1.123261958348952039e+00 -8.873122508338724401e-01 -6.340664515293760184e-01 -3.675762612959337927e-01 -9.332578387290225985e-02 1.815986013631814555e-01 4.486571310140339830e-01 6.983198443966061042e-01 9.211257176619507270e-01 1.109115385552886135e+00 1.257381007527057726e+00 1.365249778054531848e+00 1.436495435542327836e+00 1.478394774533406286e+00 1.499824132708006630e+00 1.509011639898674373e+00 1.511694318735570697e+00 1.510142073045784850e+00 1.503197035711701712e+00 1.486970568591568176e+00 1.456003388990296354e+00 1.404406629260179340e+00 1.327030801534065052e+00 1.220577992564399583e+00 1.084646773659773578e+00 9.224954701842558169e-01 7.411651992009385959e-01 5.507726343410800363e-01 3.629916749064646120e-01 1.891183138255286555e-01 3.816102102856167716e-02 -8.444371462707397913e-02 -1.774303952052212197e-01 -2.435821423136331765e-01 -2.890468165088980745e-01 -3.224260587211399964e-01 -3.536015202616815678e-01 -3.924204774253460815e-01 -4.473422841468056022e-01 -5.242734884802736639e-01 -6.258045371165582571e-01
-5.905378511892230842e-01 -6.268373501735402531e-01 -6.255993244202884274e-01 -5.875751302509046869e-01 -5.178311555987986647e-01 -4.249035816420401734e-01 -3.191905328720590074e-01 -2.113493268710976980e-01 -1.108352786243752830e-01 -2.510947202610213855e-02 4.084985091503685883e-02 8.434241892027678766e-02 1.044625254936654007e-01 1.015037698698579988e-01 7.640051630742587807e-02 3.053016849537891139e-02 -3.445766098823970641e-02 -1.165135002304469730e-01 -2.132178625724725496e-01 -3.215406553412725743e-01 -4.377435887610625631e-01 -5.575417011008727552e-01 -6.763247805794333489e-01 -7.897468648359656784e-01 -8.944922663752257197e-01 -9.890038781584794547e-01 -1.073783244603279119e+00 -1.151103504359007879e+00 -1.224054547414548555e+00 -1.295141511905435028e+00 -1.365123211286836113e+00 -1.432143588853505678e+00 -1.491756512046930494e+00 -1.537537257650386291e+00 -1.562265692700652631e+00 -1.559208665349575362e+00 -1.523260820783665759e+00 -1.451940215769597309e+00 -1.345729252198441417e+00 -1.208114362939487041e+00 -1.044787711870170055e+00 -8.622784199689242923e-01 -6.663760295159627534e-01 -4.607368762952793184e-01 -2.460622073332491555e-01 -2.045485890513108404e-02 2.191808080192715058e-01 4.752355110382572301e-01 7.473125733562626660e-01 1.030792028322592868e+00 1.316224391078084643e+00 1.589547773294206934e+00 1.833428555245989244e+00 2.029079355564991971e+00 2.158713486397096926e+00 2.208278674413549858e+00 2.169968647024893116e+00 2.044188790411598955e+00 1.840203634542834310e+00 1.575393665605650417e+00 1.273225824751887947e+00 9.602322628725421527e-01 6.627108122735083651e-01 4.039268505827658950e-01 2.017023182343582466e-01 6.710423439617757557e-02 3.805498355531703077e-03 8.155556137911808279e-03 7.009064022453931342e-02 1.746161134882280586e-01 3.038943396540765840e-01 4.395785807264304124e-01 5.649876535143010248e-01 6.666942519794576416e-01 7.354860022684531762e-01 7.663465097245670821e-01 7.577856277139527474e-01 7.110384478513848139e-01 6.291047558831688313e-01 5.160868294118807764e-01
5.219452896052776403e-01 5.641370094347634145e-01 5.912056005641850298e-01 6.021146754586838012e-01 5.964841776725633427e-01 5.746038340945055500e-01 5.374435886817613417e-01 4.866086357002273877e-01 4.242252310664679782e-01 3.527550690035159420e-01 2.747968008573959398e-01 1.929107773787585578e-01 1.094733673848547195e-01 2.657182607737615040e-02 -5.412548479850841365e-02 -1.314873651121111209e-01 -2.050417110551213673e-01 -2.750393411558774148e-01 -3.424226044385276779e-01 -4.086805133953211877e-01 -4.756058583952643692e-01 -5.450194164188932877e-01 -6.184761684950883520e-01 -6.970288633205631301e-01 -7.810423048633622356e-01 -8.700656636990330428e-01 -9.627597966925804940e-01 -1.056885978153798922e+00 -1.149342585913313064e+00 -1.236288735515413295e+00 -1.313345564465080884e+00 -1.375859616888411185e+00 -1.419255668088400979e+00 -1.439418010043529428e+00 -1.433055417932071141e+00 -1.398016562198373558e+00 -1.333462804720952910e+00 -1.239886982056983999e+00 -1.118946461514324087e+00 -9.731589292148319359e-01 -8.055328112748582070e-01 -6.192064599835190863e-01 -4.171531536750844316e-01 -2.019955704998277479e-01 2.402042808151515219e-02 2.589066303502693955e-01 5.006171136631613061e-01 7.465985807536408281e-01 9.932439704343346554e-01 1.235421098324688272e+00 1.466219144827923593e+00 1.677062154470138733e+00 1.858240631697556378e+00 1.999786094589686369e+00 2.092580073207257474e+00 2.129460744339761735e+00 2.106196392085562419e+00 2.022164310141636889e+00 1.880636161996160460e+00 1.688661849159251549e+00 1.456534627295050788e+00 1.196901848938617841e+00 9.236381837278381246e-01 6.506053492080826617e-01 3.904418216018084586e-01 1.535381579228808913e-01 -5.272782580996767526e-02 -2.244102176972389839e-01 -3.610167810477876715e-01 -4.651566225173211500e-01 -5.418470750746370301e-01 -5.976092129229220173e-01 -6.394952343736817202e-01 -6.741707467973193646e-01 -7.071892640945436348e-01 -7.424927988186379446e-01 -7.821599068243554331e-01 -8.263702223187051610e-01 -8.735860401906839767e-01 -9.209128973303052357e-01
-9.557993127067880845e-01 -9.733463330431377791e-01 -9.757067271296854249e-01 -9.632670443411972538e-01 -9.379317275759602168e-01 -9.028368151640415729e-01 -8.618454516168505553e-01 -8.189850574446797538e-01 -7.779440871160501203e-01 -7.416791473693090664e-01 -7.120904579088489506e-01 -6.897888464984635037e-01 -6.739370814499244799e-01 -6.623163967180221157e-01 -6.516205898480800229e-01 -6.379618110974365486e-01 -6.176149058975479722e-01 -5.876997519611558696e-01 -5.467270355570648110e-01 -4.948041821389895789e-01 -4.335353684905786098e-01 -3.656441468091341518e-01 -2.944591721228560499e-01 -2.234362541911718847e-01 -1.558440891545135598e-01 -9.473300886734695170e-02 -4.297347196133712022e-02 -3.435197537092118687e-03 2.100222360412628414e-02 2.755033103356113386e-02 1.380942673576321215e-02 -2.185087546409850146e-02 -7.993194965405156505e-02 -1.594650984984468667e-01 -2.577325713824769049e-01 -3.699525602033811866e-01 -4.890471169753187741e-01 -6.055516067130285451e-01 -7.078798013573605052e-01 -7.831000970574814035e-01 -8.181586983638200472e-01 -8.014405306787276695e-01 -7.243685781157885861e-01 -5.826827726324852463e-01 -3.771672015570186609e-01 -1.137482444906728757e-01 1.969794943386436181e-01 5.406389983091962614e-01 9.002006902081741702e-01 1.257303707846897378e+00 1.593545603041290670e+00 1.891786550086973939e+00 2.137361795609863169e+00 2.319064911633268444e+00 2.429823558479391021e+00 2.466983320635090404e+00 2.432206004933768373e+00 2.330976064774429535e+00 2.171839777422613693e+00 1.965428192801209173e+00 1.723468520454898067e+00 1.457822930600350952e+00 1.179776428004648325e+00 8.995169733339242191e-01 6.258791476965671619e-01 3.662779766109992563e-01 1.267130276245513332e-01 -8.814930642957068130e-02 -2.749413922269820509e-01 -4.315430670950601844e-01 -5.569907056792602340e-01 -6.513276915826248237e-01 -7.154087836966905867e-01 -7.507025550937853620e-01 -7.591201477073070691e-01 -7.429037182037270259e-01 -7.046286361715431434e-01 -6.472282092310586155e-01 -5.740553482096064641e-01 -4.889149196315573653e-01
7.557213896903378636e-01 7.466921776707559077e-01 7.197800468791065720e-01 6.717622914376730758e-01 6.007074992078073050e-01 5.063013509121676581e-01 3.899073715137429952e-01 2.544872260028738231e-01 1.044711107593074423e-01 -5.443734681265479519e-02 -2.155198952604912011e-01 -3.713599750796747756e-01 -5.143475345656087772e-01 -6.372634500205467400e-01 -7.338967518069294815e-01 -7.996716076466936496e-01 -8.321347969120242993e-01 -8.312947887205023312e-01 -7.998397378050627893e-01 -7.432156073072174740e-01 -6.693730998936217036e-01 -5.883020317944633870e-01 -5.111646635884036227e-01 -4.492003593668258965e-01 -4.124310387628886687e-01 -4.084963596956940335e-01 -4.416609690924258036e-01 -5.122463924462304918e-01 -6.165109925497026522e-01 -7.471183801795704404e-01 -8.940692436946183763e-01 -1.046014452241828652e+00 -1.191672271006134931e+00 -1.321092716511301113e+00 -1.426445749412638131e+00 -1.502242875915998477e+00 -1.544959269156398696e+00 -1.552427040860338447e+00 -1.523130352985312630e+00 -1.455644399863537330e+00 -1.348520214453772459e+00 -1.200449711623581273e+00 -1.010755203490986132e+00 -7.800161123109360384e-01 -5.107398541522675250e-01 -2.078795791697249096e-01 1.207165378491114605e-01 4.642896732786943592e-01 8.094930440763457025e-01 1.141224497991447873e+00 1.443904278232118754e+00 1.703081733174979018e+00 1.907082387197510220e+00 2.048300179993037151e+00 2.123846896207919333e+00 2.135409659259765114e+00 2.088403457523238860e+00 1.990747181443381031e+00 1.851605531857677400e+00 1.680474056544691175e+00 1.486687271961868673e+00 1.279239977318068044e+00 1.066714798879903281e+00 8.571411697650990202e-01 6.576849321440959573e-01 4.743119935611163629e-01 3.115123348841635775e-01 1.721361100421994472e-01 5.745179025537389128e-02 -3.282272279027841771e-02 -1.002727637707422348e-01 -1.477955482464031745e-01 -1.793964573952595010e-01 -1.999069959688461462e-01 -2.145164032225552186e-01 -2.280494401790830739e-01 -2.442061805308817501e-01 -2.647875545406576658e-01 -2.892593947374779151e-01 -3.147316699767767623e-01
-9.305755988011675806e-01 -7.930212010933372913e-01 -6.384335919681490834e-01 -4.786126616882739881e-01 -3.247130830500217225e-01 -1.873749839709588361e-01 -7.668381544623896484e-02 -1.485078160820803858e-03 3.168940572578995279e-02 1.992097669892136172e-02 -3.532036983041787065e-02 -1.281679281423461214e-01 -2.492467672414211688e-01 -3.870530975606971680e-01 -5.294470280385487060e-01 -6.647697164986621221e-01 -7.826751561708478189e-01 -8.748680566332674990e-01 -9.359966880533115985e-01 -9.647482059214352867e-01 -9.648580975525260506e-01 -9.453390881047514238e-01 -9.195725650725948830e-01 -9.030851053268476036e-01 -9.104374453204765461e-01 -9.520797918169239260e-01 -1.032148260972750586e+00 -1.147612660776939686e+00 -1.288822248167645679e+00 -1.441127408543435573e+00 -1.586878242322430355e+00 -1.707610579477272239e+00 -1.786023434914195906e+00 -1.807968124352619999e+00 -1.764170898254698638e+00 -1.651707950886797116e+00 -1.474676880003835899e+00 -1.243716392011792182e+00 -9.745385070458424392e-01 -6.854026318193358058e-01 -3.943352607665256970e-01 -1.165357077898050431e-01 1.371473067129073686e-01 3.607874967348218553e-01 5.528810057987195714e-01 7.153214361421292855e-01 8.521855557860170682e-01 9.687706505697797343e-01 1.070856277111180477e+00 1.164004340533777881e+00 1.252625450020291353e+00 1.338896116779027867e+00 1.421982008742674886e+00 1.497656788786929205e+00 1.558928926739089560e+00 1.597482146391759894e+00 1.605489978886315949e+00 1.577181854347595724e+00 1.509962436947203113e+00 1.404723575730787655e+00 1.265873127753972760e+00 1.101126342007073156e+00 9.211831172656994582e-01 7.391228461067403943e-01 5.692722505759876261e-01 4.254593985006498436e-01 3.190542144986239781e-01 2.572221759569794930e-01 2.418875975742057760e-01 2.698999392358800153e-01 3.340398039296741395e-01 4.247815844039426469e-01 5.319807193292328540e-01 6.463353823642252749e-01 7.602729188515822134e-01 8.684713553113839746e-01 9.678037358855350325e-01 1.057041003389640244e+00 1.136294280011692193e+00 1.206224781431556758e+00
9.468895822791099093e-01 9.548818102522009799e-01 9.553374299896317812e-01 9.533201119671038670e-01 9.519555153133537617e-01 9.518407968680402398e-01 9.510791086527965454e-01 9.459150409019507766e-01 9.317604537389954089e-01 9.043666511792057827e-01 8.607843231079079782e-01 7.999134735325197365e-01 7.225608476329319352e-01 6.311274503826314053e-01 5.290742476386707249e-01 4.203076259186195873e-01 3.085413558561811986e-01 1.967535322649777429e-01 8.677049804867294214e-02 -2.097662440967126493e-02 -1.274024482719342821e-01 -2.345204049486575570e-01 -3.449353321748619416e-01 -4.612776665154938449e-01 -5.856073225051859898e-01 -7.189833740832314302e-01 -8.612252078232035535e-01 -1.010797886322287953e+00 -1.164929308238471517e+00 -1.319821559325618843e+00 -1.470943236967448664e+00 -1.613360729546083894e+00 -1.742031362512688419e+00 -1.851999572612504252e+00 -1.938598238817190511e+00 -1.997610451322893832e+00 -2.025396549062354890e+00 -2.019222152902088840e+00 -1.977525749807508504e+00 -1.900168114799921204e+00 -1.788506046224840995e+00 -1.645215578758227437e+00 -1.473947922375708597e+00 -1.278881002491486507e+00 -1.064427132917439067e+00 -8.350923256415490048e-01 -5.955969898358780545e-01 -3.510548621422500681e-01 -1.071236777539673612e-01 1.300069663416534571e-01 3.537783792376159586e-01 5.575608693372788860e-01 7.350183003341793642e-01 8.804726591607590080e-01 9.893885386903755741e-01 1.058897955060011498e+00 1.088393861234027149e+00 1.080003640899669382e+00 1.038820542986027995e+00 9.726441948966281226e-01 8.911759977234404717e-01 8.048507002281514167e-01 7.234767493162932439e-01 6.549481027863035543e-01 6.043579091968325212e-01 5.735848348826912968e-01 5.613789888002030937e-01 5.639139070583282232e-01 5.756330416151668183e-01 5.902883574865352978e-01 6.020519816213636410e-01 6.063761273255560136e-01 6.005632877231515954e-01 5.838895529543062235e-01 5.572486580788192922e-01 5.224220083808247539e-01 4.812174402357577430e-01 4.347183684126205705e-01 3.828012065543333065e-01 3.241158470262791025e-01
3.363496296494505877e-01 3.849603796400830613e-01 4.296706020991928887e-01 4.702699608792441643e-01 5.062277002090286304e-01 5.366695089302082611e-01 5.604347744433726408e-01 5.761282354108629988e-01 5.822056325861691972e-01 5.770890802894986793e-01 5.593578305117321570e-01 5.279961101443877425e-01 4.826546241510491497e-01 4.238487573414674858e-01 3.530084402820810041e-01 2.723572832306210278e-01 1.846218463616284000e-01 9.267064052702043975e-02 -8.252977601964933295e-04 -9.366512310427325960e-02 -1.842830263605097774e-01 -2.718158539370253979e-01 -3.561009672064164855e-01 -4.375940006753483713e-01 -5.171996597632891879e-01 -5.960158969919867600e-01 -6.750178282135378405e-01 -7.547441279908836398e-01 -8.350734315892289761e-01 -9.151345630686158472e-01 -9.933890957183842962e-01 -1.067839315453057436e+00 -1.136302670627761024e+00 -1.196650561491301445e+00 -1.246980491385640155e+00 -1.285655798664735450e+00 -1.311232255820281356e+00 -1.322250121800254252e+00 -1.317000325988082254e+00 -1.293313735684153531e+00 -1.248416018898451441e+00 -1.178943345384569241e+00 -1.081101053334959650e+00 -9.510565352130128103e-01 -7.854697853419483344e-01 -5.821933204331442013e-01 -3.410447570541189632e-01 -6.458071129055052706e-02 2.413284225767941826e-01 5.672994533165161002e-01 9.007031345831855162e-01 1.226463444645730538e+00 1.528282697754835828e+00 1.790116147962853566e+00 1.997657395558146254e+00 2.139643718823827534e+00 2.208838699190574850e+00 2.202631047462757063e+00 2.123177249977321157e+00 1.977117216420916312e+00 1.774868986054723985e+00 1.529566168049429020e+00 1.255782546637872255e+00 9.682030736205885502e-01 6.804103865274515606e-01 4.039624243695890127e-01 1.478201729629307071e-01 -8.184360525511041873e-02 -2.815142659042931816e-01 -4.500101224481857787e-01 -5.880551317468617478e-01 -6.978395431328298093e-01 -7.826176596532595786e-01 -8.463467886440274590e-01 -8.933342813256550663e-01 -9.278831161307709019e-01 -9.539276631766030468e-01 -9.747248556627799987e-01 -9.925969156436705854e-01 -1.008809798213401221e+00
1.845049085520139021e-01 2.524754281601331307e-01 3.304935327250693167e-01 4.208143999941417190e-01 5.242287765021472756e-01 6.385609095865431017e-01 7.577992293908625276e-01 8.725334025256501480e-01 9.712457427226945939e-01 1.042392945113042257e+00 1.076674170402109443e+00 1.068954457210131492e+00 1.019541248786048016e+00 9.344432075931958792e-01 8.244650116730977141e-01 7.032084412342627378e-01 5.843664544522236826e-01 4.787066665608945004e-01 3.915609715297311832e-01 3.214002878402523189e-01 2.595565140886454403e-01 1.914783475275446400e-01 9.929561150450505469e-02 -3.465951157137329985e-02 -2.238593325577807047e-01 -4.737514196387319632e-01 -7.788430142796443079e-01 -1.121542418430610422e+00 -1.472891817761523336e+00 -1.795791042763027034e+00 -2.049986014252562327e+00 -2.198317106685523381e+00 -2.213272448740209342e+00 -2.082783205710410090e+00 -1.813870288670557551e+00 -1.433333032934519302e+00 -9.847922199961198775e-01 -5.223518761147297740e-01 -1.022268017998597400e-01 2.264059362193800162e-01 4.292506484797667943e-01 4.920061313903947298e-01 4.220555744054064751e-01 2.467751867055452963e-01 8.979245282275272882e-03 -2.396729832553974315e-01 -4.464614696774591995e-01 -5.655167332173663963e-01 -5.648262810390827227e-01 -4.313443915206057189e-01 -1.730094999887961948e-01 1.828281596457295433e-01 5.944095833371373372e-01 1.013048937053628196e+00 1.391367287996317703e+00 1.690394900477467877e+00 1.884214723009698167e+00 1.961339144874605367e+00 1.923323182001972720e+00 1.781712298704222208e+00 1.554384874870837763e+00 1.262431948573830454e+00 9.280132466279120695e-01 5.729510221844211770e-01 2.178689038365454189e-01 -1.184272984136473666e-01 -4.197398568371093486e-01 -6.731046243740687052e-01 -8.693620938997480563e-01 -1.003709904076567350e+00 -1.075742575782931532e+00 -1.089428559131580210e+00 -1.052650453120466567e+00 -9.765155374601866001e-01 -8.743038605314321643e-01 -7.603142586751321375e-01 -6.483897288400598535e-01 -5.503275768183947259e-01 -4.742580264926454237e-01 -4.230843362922367401e-01
-3.760646252961006297e-01 -2.478752056393371539e-01 -1.497694962406338481e-01 -8.216351505947146194e-02 -4.186096947873772095e-02 -2.246866658327596050e-02 -1.546584883078788719e-02 -1.164037412179286593e-02 -2.652943125034894385e-03 1.764790783435558549e-02 5.227969882435538201e-02 1.008575093768926678e-01 1.600515995761569443e-01 2.245517488809056217e-01 2.883800636478369150e-01 3.458661073963382182e-01 3.923554266023664416e-01 4.243455532899801375e-01 4.392521848597005785e-01 4.351228301385500208e-01 4.102678347053578256e-01 3.630542971121186180e-01 2.917661313372287846e-01 1.944551201133710716e-01 6.903424681560553500e-02 -8.618441984489058627e-02 -2.716143292040825719e-01 -4.851642582593940767e-01 -7.211592212463850959e-01 -9.699158661192716080e-01 -1.218113542335214960e+00 -1.450218769411290021e+00 -1.650480250956005035e+00 -1.805016984217941767e+00 -1.903676351266842204e+00 -1.941205006655187804e+00 -1.917786023878924384e+00 -1.838800431803772950e+00 -1.713926597554446429e+00 -1.555633701897592980e+00 -1.377188424517705734e+00 -1.190380559225330481e+00 -1.003545270932731936e+00 -8.202130350144930526e-01 -6.389437954343845094e-01 -4.544180447853388705e-01 -2.594011771864810911e-01 -4.736551694790026856e-02 1.852058957851104581e-01 4.372128184225822500e-01 7.024202601047627725e-01 9.701073279852587827e-01 1.226670410158763325e+00 1.457755535964136095e+00 1.650611084529798323e+00 1.795907935068030703e+00 1.888890327404830316e+00 1.929501445136672544e+00 1.921470006128325414e+00 1.870894569445494371e+00 1.784585690806653302e+00 1.668761884246413585e+00 1.528326240687402082e+00 1.366812909287180799e+00 1.186862294019547237e+00 9.910186713032184125e-01 7.825426009691531792e-01 5.661501924119253237e-01 3.483585986136502055e-01 1.373299819406082756e-01 -5.776713388091802431e-02 -2.279581849218270395e-01 -3.658349400286576847e-01 -4.668867947636224369e-01 -5.304314427104269702e-01 -5.597878569208643018e-01 -5.618086489557641006e-01 -5.457151838776703734e-01 -5.215395528753830057e-01 -4.986419789246993028e-01
5.018943609381323334e-01 4.219664898587247026e-01 2.444093076848292967e-01 -1.109191511262821832e-02 -3.188721325595847422e-01 -6.504995238426076742e-01 -9.779602929211727025e-01 -1.276318056984714788e+00 -1.525610292345109587e+00 -1.711885125395777418e+00 -1.827429132697075520e+00 -1.870265154790452966e+00 -1.843240663016039615e+00 -1.752943019831003424e+00 -1.608789886866585972e+00 -1.422375824796662469e+00 -1.207177167536285678e+00 -9.781183959390462590e-01 -7.510782150941717195e-01 -5.418756017713961537e-01 -3.648252464558783825e-01 -2.309229688210032716e-01 -1.460723846429062833e-01 -1.098098934584059161e-01 -1.149174871780119511e-01 -1.484541781894505030e-01 -1.938111805919060238e-01 -2.339169661096334729e-01 -2.547218583171117490e-01 -2.479482570439610345e-01 -2.125920295138991056e-01 -1.547275260947018061e-01 -8.579361074838269541e-02 -1.990666976764422433e-02 2.899943013922497842e-02 4.980971604439519973e-02 3.601254453715229537e-02 -1.316208669214058088e-02 -9.237327461579238064e-02 -1.906240734868023812e-01 -2.925805461416809972e-01 -3.806635376960557093e-01 -4.376628287773563497e-01 -4.492127797769782105e-01 -4.056839738733635237e-01 -3.030027367430273566e-01 -1.424370315332740833e-01 7.027146857289681692e-02 3.259824674277325141e-01 6.128708842729612138e-01 9.168666583616956745e-01 1.221983791283283605e+00 1.510992760970986781e+00 1.766560241280234367e+00 1.972937619777636487e+00 2.117740296464544425e+00 2.193402775979351294e+00 2.197785230851180938e+00 2.134009339790823745e+00 2.009639623329348534e+00 1.835636282927820107e+00 1.625380576433157476e+00 1.393631433400849273e+00 1.155569376901877110e+00 9.255549620676333245e-01 7.156619610196310877e-01 5.339819431134938954e-01 3.835570069909309265e-01 2.620709399693912367e-01 1.627136961180725705e-01 7.598750725288895558e-02 -8.030867478247475169e-03 -9.753247592319440329e-02 -1.975543848202060970e-01 -3.093857492287250266e-01 -4.305855023681067761e-01 -5.553002888471401111e-01 -6.747398032914853072e-01 -7.777378004897030905e-01 -8.516602935443435829e-01
-2.485806613009941546e-01 -2.636529231441696042e-01 -2.939003373980190736e-01 -3.338421494515111387e-01 -3.781659183144671088e-01 -4.222135281168872822e-01 -4.625235814293796599e-01 -4.972715178830977578e-01 -5.264538065111218357e-01 -5.517209033550430908e-01 -5.757135965840785019e-01 -6.012372430252888034e-01 -6.304664678529889876e-01 -6.645105497176018172e-01 -7.033597608478708851e-01 -7.461651121569482514e-01 -7.915956432072002169e-01 -8.380596871192230735e-01 -8.838691004620474745e-01 -9.272789162869530255e-01 -9.666855552081020653e-01 -1.000834606354749301e+00 -1.029157800882762652e+00 -1.051855051642198946e+00 -1.069785725145673494e+00 -1.084139362160834175e+00 -1.096028252483928878e+00 -1.106153744616401147e+00 -1.114660337020755954e+00 -1.121155790298813626e+00 -1.124860514498420727e+00 -1.124695260185188062e+00 -1.119303343464451483e+00 -1.107131837023320076e+00 -1.086471525285660711e+00 -1.055541803907100062e+00 -1.012562248466305270e+00 -9.558306357453043578e-01 -8.836713005399787768e-01 -7.943801625524546939e-01 -6.862237509834973048e-01 -5.576837370491748436e-01 -4.078550979266926113e-01 -2.369522990772371662e-01 -4.676208640417131579e-02 1.592292892959114581e-01 3.760607383718244656e-01 5.978974893777960764e-01 8.187989799131718538e-01 1.033315659760957628e+00 1.236821570896323275e+00 1.425506620058383911e+00 1.596046464210289395e+00 1.745198780955834028e+00 1.869445795286246881e+00 1.964845672097701001e+00 2.027084643561935184e+00 2.051791671427330321e+00 2.035051673757620527e+00 1.974181843915004286e+00 1.868645174732244119e+00 1.720934862810842514e+00 1.537151624349252677e+00 1.327082493265936414e+00 1.103490111117333639e+00 8.807374394744409418e-01 6.729819125483310627e-01 4.923344618807232176e-01 3.474100979715176174e-01 2.425782014150321686e-01 1.780329086159179175e-01 1.504878049058216982e-01 1.543740308575564102e-01 1.831050053281189638e-01 2.302806605905811654e-01 2.904374239342562558e-01 3.592922293755135277e-01 4.335391880138548815e-01 5.102907345308409504e-01 5.864999744836272288e-01
-1.577108864531986954e-01 -1.010191344992009826e-01 -7.980649177060682165e-02 -9.422025749484128077e-02 -1.414351137312039319e-01 -2.160416580887064286e-01 -3.106606716013451397e-01 -4.167465352976847393e-01 -5.255540380911540854e-01 -6.290927533877322952e-01 -7.210384480235295657e-01 -7.973452095596728073e-01 -8.565016695892059273e-01 -8.992668215724017866e-01 -9.281188878304827972e-01 -9.464258617117148331e-01 -9.577302876443447577e-01 -9.651736282365522834e-01 -9.712176481364674929e-01 -9.775252576357738032e-01 -9.849519274546749692e-01 -9.936080274431066117e-01 -1.002902431896511626e+00 -1.011710454165410944e+00 -1.018556114418689651e+00 -1.021957505601187810e+00 -1.020730683568335184e+00 -1.014330355688755958e+00 -1.002983407635696267e+00 -9.877555198312107931e-01 -9.703627470589660797e-01 -9.528597579648592220e-01 -9.371788628280027789e-01 -9.246331861178335165e-01 -9.154264696444059934e-01 -9.082349995791556552e-01 -8.999546094820601860e-01 -8.857613923958075342e-01 -8.594439720724798004e-01 -8.141648656175596299e-01 -7.435475855017803504e-01 -6.428137630212518161e-01 -5.098200696295976941e-01 -3.455063459174160245e-01 -1.537854009009566036e-01 5.911898434651196438e-02 2.856754038615018088e-01 5.179953961786223360e-01 7.484906175343628565e-01 9.702357119527956764e-01 1.177100147104953365e+00 1.363838456633289065e+00 1.526295009068215691e+00 1.661568772955509976e+00 1.768136538073617814e+00 1.845728596888719375e+00 1.894931251595254107e+00 1.916768002632778911e+00 1.912330789303542167e+00 1.882688157359210912e+00 1.829111335889983314e+00 1.753390855198032394e+00 1.658077224123949422e+00 1.546428191837380117e+00 1.422092135365161214e+00 1.288645146512190642e+00 1.149184366752163955e+00 1.006180677542559021e+00 8.616144680997290806e-01 7.172959518829659098e-01 5.751666400907892163e-01 4.373197742089171558e-01 3.058065170675294819e-01 1.822649042326400237e-01 6.753429697116684893e-02 -3.845977961981762033e-02 -1.365999374331822724e-01 -2.282332104090972480e-01 -3.147590481237071414e-01 -3.973506298866966713e-01
9.516427990069030729e-01 7.947108402091347390e-01 6.219993581605657296e-01 4.439765964970613932e-01 2.688188941523839692e-01 1.026130589775234997e-01 -5.032113723545671158e-02 -1.870860131488161493e-01 -3.058540540054562884e-01 -4.056204722164434284e-01 -4.860485780041776671e-01 -5.474589430760685715e-01 -5.910715604029328496e-01 -6.194241843533072611e-01 -6.368001495347932472e-01 -6.491402637164924716e-01 -6.634914980207260449e-01 -6.867006037147358466e-01 -7.238352389788863528e-01 -7.767001054820464878e-01 -8.430031736981744572e-01 -9.164363016057598399e-01 -9.875659284200933863e-01 -1.045354953008186927e+00 -1.078835206159757698e+00 -1.078917047591579470e+00 -1.039836607360996368e+00 -9.604562224287017669e-01 -8.450380678100647414e-01 -7.033433602767238391e-01 -5.500377897718101705e-01 -4.031184440159490401e-01 -2.817943955916168974e-01 -2.039379441441785956e-01 -1.834242881874418585e-01 -2.277560386676116266e-01 -3.364059645400133136e-01 -5.000510732841213501e-01 -7.011474885807934543e-01 -9.158696986060745893e-01 -1.117024879290314576e+00 -1.277595596237024900e+00 -1.374084248715687240e+00 -1.389037593767761036e+00 -1.312658922762734548e+00 -1.143417585997135388e+00 -8.878675925587445894e-01 -5.600121049169953791e-01 -1.801517001358168835e-01 2.271052182198362024e-01 6.352378519454759953e-01 1.018824881101742852e+00 1.356340973242941450e+00 1.632269783984427791e+00 1.838071295611310330e+00 1.971917949369063283e+00 2.037663805090648150e+00 2.043452857780966525e+00 2.000412649862710168e+00 1.921230375116822486e+00 1.818907821644626610e+00 1.705184966236697797e+00 1.589163920352439474e+00 1.476229859911530884e+00 1.367648866239163041e+00 1.261219417082117378e+00 1.152462947371290625e+00 1.036041211275859464e+00 9.070754145193834495e-01 7.619970689878283743e-01 5.990352581411241273e-01 4.185296058215693948e-01 2.231572341306899965e-01 1.788160151827087457e-02 -1.903576500105746139e-01 -3.934645463716366365e-01 -5.832852993890222937e-01 -7.526571751892403572e-01 -8.962838630811602592e-01 -1.011042827498258800e+00
-1.112579383336523398e+00 -1.284777541929421840e+00 -1.409986770896981545e+00 -1.484656583524642137e+00 -1.508656694571442358e+00 -1.484530255606014482e+00 -1.416617375958921343e+00 -1.310195753942525743e+00 -1.171122348058151186e+00 -1.005585942754217754e+00 -8.201132081190610768e-01 -6.213430234361109195e-01 -4.156463021776580780e-01 -2.088247321931394340e-01 -5.922867729541843665e-03 1.885358153644601520e-01 3.702283144593705999e-01 5.345568217221167151e-01 6.765603428072439751e-01 7.911017680880272351e-01 8.733547455489756306e-01 9.193531525873436250e-01 9.263126248510081817e-01 8.925756125959457554e-01 8.174921413591017538e-01 7.014863610314199249e-01 5.464335451022063195e-01 3.564792679991726776e-01 1.386938478315494494e-01 -9.674404554062371320e-02 -3.372133171094305881e-01 -5.696126087587052300e-01 -7.825229274405728352e-01 -9.681286988580214414e-01 -1.123154556764533574e+00 -1.248354214517898741e+00 -1.347105931643119092e+00 -1.423312920978291318e+00 -1.479651326284174839e+00 -1.516538299675122659e+00 -1.532045301700606377e+00 -1.522146225020597710e+00 -1.481533460076722486e+00 -1.404485858028227563e+00 -1.285892682802303399e+00 -1.122452964654431673e+00 -9.138957514725302156e-01 -6.642454952712973926e-01 -3.824149841977742548e-01 -8.198399856235132066e-02 2.202692711578190798e-01 5.066241350411505584e-01 7.611472330048223434e-01 9.720781192392711212e-01 1.133160254473950745e+00 1.243658111189291704e+00 1.307396951972005672e+00 1.331246300940256866e+00 1.323510080007120671e+00 1.292855490151643139e+00 1.247621845387414163e+00 1.195400298468642486e+00 1.142576438043607645e+00 1.093813293784822838e+00 1.051774278019864228e+00 1.017070454513658850e+00 9.887952568243147944e-01 9.653164645635429197e-01 9.451066311659667152e-01 9.271638345288836236e-01 9.107067648449402864e-01 8.944284021211285074e-01 8.757966358094195769e-01 8.506286608243145420e-01 8.134409100091771760e-01 7.585774191291435598e-01 6.816749526466331366e-01 5.810315360219403535e-01 4.584562692242515891e-01 3.195036991346467681e-01
-8.010883480279653579e-01 -7.128280954183396911e-01 -6.011524603642279807e-01 -4.769571227181171325e-01 -3.529731209428644267e-01 -2.426050352315962388e-01 -1.581096084632120369e-01 -1.085451457502530498e-01 -9.801232495384314125e-02 -1.246373776913143605e-01 -1.808538749573050941e-01 -2.546690106732871217e-01 -3.319220978709803149e-01 -3.987220963580019872e-01 -4.438107090753833361e-01 -4.601669416991535644e-01 -4.457083460049583445e-01 -4.029958103793609969e-01 -3.380803850329989757e-01 -2.587973977393788760e-01 -1.730528526637267472e-01 -8.779041321278958920e-02 -8.578751282423439581e-03 6.016011350867619262e-02 1.145017896756624215e-01 1.507365823514765779e-01 1.652767759574541306e-01 1.551825169552949468e-01 1.188338671323380114e-01 5.650593815512861690e-02 -2.935876887953714140e-02 -1.340833055068131885e-01 -2.507592376663803080e-01 -3.704200926854450682e-01 -4.821695567288803441e-01 -5.738358637717224653e-01 -6.329497406869043497e-01 -6.487183476281990213e-01 -6.140950485918270640e-01 -5.277764063918660709e-01 -3.950162296003012496e-01 -2.269832483949045798e-01 -3.852022466348169194e-02 1.551689499326175115e-01 3.416864743998366816e-01 5.137595052517027749e-01 6.698500049116885569e-01 8.134829175455813299e-01 9.513449119862171788e-01 1.091116230411797838e+00 1.239327479853841618e+00 1.399600482644258514e+00 1.571198334918271211e+00 1.747998278826928598e+00 1.918430121151502465e+00 2.066296119452504687e+00 2.172884432165849589e+00 2.219932683547884533e+00 2.192825884112310941e+00 2.083238304546985109e+00 1.890519149188285120e+00 1.621773646992788143e+00 1.290789802218895277e+00 9.164652545443906506e-01 5.207890559532378782e-01 1.267968408015056891e-01 -2.436415334630802620e-01 -5.721900293833923623e-01 -8.462589096869066463e-01 -1.060618895683933305e+00 -1.217707543113437429e+00 -1.326556122692631456e+00 -1.400338290561950361e+00 -1.453420903604084158e+00 -1.498523077088396827e+00 -1.544920762150373772e+00 -1.597835516668226097e+00 -1.658934807614148355e+00 -1.727433964281203327e+00 -1.801348695395377675e+00
-9.592032831144955418e-01 -9.685922188554446643e-01 -9.951899545389768509e-01 -1.033983868036265408e+00 -1.077460487680817813e+00 -1.116629589409274148e+00 -1.142083024789858792e+00 -1.145072655732267020e+00 -1.118491221990335571e+00 -1.057632791893363233e+00 -9.608083307000546691e-01 -8.297087992070368845e-01 -6.694066961155623607e-01 -4.880075911916891829e-01 -2.959276854006961388e-01 -1.048565061995354458e-01 7.324897815553087221e-02 2.271162951208787195e-01 3.469741508445022826e-01 4.251748114555712332e-01 4.567439274141125716e-01 4.397787410166642541e-01 3.755597904281190447e-01 2.683901224980727585e-01 1.249834042527626921e-01 -4.634974211455208937e-02 -2.365594891688068968e-01 -4.365208062152898250e-01 -6.374771557763551089e-01 -8.311775249720434466e-01 -1.010030993560084189e+00 -1.167259041299807398e+00 -1.297121151534411210e+00 -1.395152443938093345e+00 -1.458313922814558738e+00 -1.484974090709331618e+00 -1.474772664134909705e+00 -1.428409888698430219e+00 -1.347378243575224399e+00 -1.233869299207608128e+00 -1.090637477765400210e+00 -9.209542533506797080e-01 -7.285929972188457393e-01 -5.178698034634074965e-01 -2.935944524976742409e-01 -6.101696699944401947e-02 1.743146245270658923e-01 4.067400408721209559e-01 6.306139222383314591e-01 8.405380777019584304e-01 1.031517952256178816e+00 1.199195953262301773e+00 1.340172370611530939e+00 1.452353615511161378e+00 1.535231544676646465e+00 1.589922342368137675e+00 1.619005686385945220e+00 1.626064859714303923e+00 1.615142997915353984e+00 1.590164444295019575e+00 1.554492112975813578e+00 1.510660568108114221e+00 1.460290097408236232e+00 1.404215443632886640e+00 1.342700566295779829e+00 1.275708224151779202e+00 1.203009677954114398e+00 1.124213054451136173e+00 1.038544765128213365e+00 9.445997936471109968e-01 8.401629105584441648e-01 7.223030005582981028e-01 5.877884318930958196e-01 4.336993201151821964e-01 2.580677726318307275e-01 6.042587627649872312e-02 -1.578727983711792349e-01 -3.936121597961825258e-01 -6.417509433699636334e-01 -8.955072539008511745e-01
1.374532980241894298e-01 2.009690947561158791e-01 2.531428142148751115e-01 2.918998025050937306e-01 3.161025092659462410e-01 3.256529433538487006e-01 3.214412465725760559e-01 3.052027408787358342e-01 2.792711014918902168e-01 2.462553947826965905e-01 2.086826762478685704e-01 1.686249077572024579e-01 1.273871118215373355e-01 8.534454425250229126e-02 4.193418230547315412e-02 -4.203972783562269153e-03 -5.494646447542606005e-02 -1.123835727080380875e-01 -1.784527665080469505e-01 -2.546713724166216331e-01 -3.418710360061418263e-01 -4.400446987330304816e-01 -5.482215707430143636e-01 -6.644988154894603261e-01 -7.860954621245105356e-01 -9.095469389802760540e-01 -1.030952045382277360e+00 -1.146247444937226634e+00 -1.251501364134007366e+00 -1.343068482873330138e+00 -1.417665866541506059e+00 -1.472291583014238237e+00 -1.504114803563278979e+00 -1.510388936456092734e+00 -1.488610772120196879e+00 -1.436842733742929701e+00 -1.354241174825355998e+00 -1.241580426998655673e+00 -1.101561021046059574e+00 -9.387708817666453598e-01 -7.592373180346821959e-01 -5.696410948902020932e-01 -3.763763454086643812e-01 -1.846382803115720617e-01 2.308874274604102300e-03 1.835263728563105712e-01 3.603969314911970034e-01 5.361690518373692926e-01 7.150158991475090708e-01 9.007119405268432244e-01 1.095190084316643775e+00 1.297230161047875141e+00 1.501658750882919113e+00 1.699292563461265448e+00 1.877743317862954120e+00 2.022940089525479213e+00 2.121125353352059761e+00 2.160902101723153113e+00 2.134993972225662340e+00 2.041423983084677651e+00 1.883909518614277578e+00 1.671491500258631246e+00 1.417442058193590926e+00 1.137665033084988231e+00 8.488074584911259324e-01 5.663616334213658066e-01 3.030877240370731251e-01 6.799508303818835309e-02 -1.340061353381728493e-01 -3.017634841671731905e-01 -4.370391030092867224e-01 -5.434711204693958297e-01 -6.255258961742945489e-01 -6.876717727855667928e-01 -7.338306622720399686e-01 -7.670753980325424326e-01 -7.895740097602081953e-01 -8.027071834798882310e-01 -8.073245461097284803e-01 -8.040972663729714087e-01
6.994620889048338563e-01 8.169198815866638430e-01 8.838381598313715948e-01 8.971543155996365426e-01 8.587653405127978479e-01 7.746862825970369792e-01 6.537610289854146606e-01 5.061842727978884682e-01 3.422410595612395690e-01 1.712731084356730604e-01 7.670284918603297031e-04 -1.640161671093340323e-01 -3.201850963168532127e-01 -4.669802059849988973e-01 -6.049034326615838619e-01 -7.347476521039851827e-01 -8.565573502972666509e-01 -9.688542326256752713e-01 -1.068247082833485795e+00 -1.149791662375785339e+00 -1.207545748365800975e+00 -1.235705326926360703e+00 -1.229766218532454269e+00 -1.187537853561223766e+00 -1.109923994912373812e+00 -1.001027239572600758e+00 -8.677628286373165745e-01 -7.188744400648698907e-01 -5.638751945043282143e-01 -4.118240745011624848e-01 -2.708507715184343967e-01 -1.478284832453466424e-01 -4.839285472333575144e-02 2.317622534589287159e-02 6.424905821921528259e-02 7.428865623394657891e-02 5.533751821466485754e-02 1.189265053147794786e-02 -4.959491170788455500e-02 -1.216372634996785024e-01 -1.963925905583168985e-01 -2.660083755276332895e-01 -3.224469347998401014e-01 -3.572122394324201422e-01 -3.615229997790582739e-01 -3.270249286347519102e-01 -2.471466682596846209e-01 -1.186331038566981744e-01 5.732644491744553344e-02 2.747935844002367123e-01 5.236412922121108648e-01 7.907776209315564575e-01 1.061701824914199843e+00 1.321694693669151599e+00 1.556981367374038694e+00 1.755373895999483569e+00 1.906725423522925178e+00 2.003460173830097890e+00 2.041047969866230272e+00 2.018374661842085249e+00 1.937873705258975843e+00 1.805131081049796249e+00 1.627844216967118118e+00 1.414777366348859422e+00 1.174453226920762372e+00 9.143760053878412508e-01 6.408507199684458921e-01 3.593560828498403303e-01 7.511156246498899847e-02 -2.064226796867964231e-01 -4.793152599471746100e-01 -7.374401721982173363e-01 -9.748364810270767622e-01 -1.186337622667100300e+00 -1.367951212080495083e+00 -1.517193017594679505e+00 -1.633273867240991217e+00 -1.717205855868449538e+00 -1.771752112880479180e+00 -1.801123387923813102e+00
-3.568643389275736322e-01 -2.657547353311319749e-01 -1.771886297122552412e-01 -9.863045528712703625e-02 -3.427178099110117504e-02 1.552988686706699428e-02 5.415782853932210594e-02 8.806698053896754030e-02 1.255368395979923057e-01 1.751256634125804290e-01 2.438670960875688742e-01 3.356881999975598330e-01 4.504231203559654340e-01 5.836711325355957714e-01 7.275376143188018174e-01 8.720259207228622245e-01 1.006578450953769188e+00 1.121307841346539824e+00 1.207837754381412054e+00 1.259483247543405016e+00 1.271137797551872950e+00 1.239055117910634163e+00 1.160792181193005090e+00 1.035321257457549216e+00 8.634638712991787868e-01 6.482333494518527361e-01 3.953280195159725174e-01 1.135144492804604499e-01 -1.852206961937460650e-01 -4.856939820113220230e-01 -7.701633625642284597e-01 -1.019679358902199517e+00 -1.216420383707961683e+00 -1.346646635192555452e+00 -1.403746103666820177e+00 -1.390223848960443265e+00 -1.318237662500084451e+00 -1.207889790498722915e+00 -1.083917575163084734e+00 -9.712953209803470989e-01 -8.909217082641871510e-01 -8.560460911563665398e-01 -8.699610156758975643e-01 -9.251276665208152394e-01 -1.003775045291758650e+00 -1.080016625383541262e+00 -1.123308414129555066e+00 -1.103156720244294453e+00 -9.943588438130372964e-01 -7.819776507163999080e-01 -4.648923083605718820e-01 -5.737312266142714084e-02 4.119773858827360802e-01 9.037390266977323172e-01 1.372904347222117183e+00 1.775038275296336066e+00 2.072281052480693386e+00 2.238099749314851561e+00 2.260323373622934451e+00 2.141823174924878614e+00 1.899158932559756652e+00 1.559560181048235128e+00 1.156883992600983291e+00 7.271822744530435090e-01 3.045751459909853409e-01 -8.215352847732734776e-02 -4.119557103106268325e-01 -6.725050774015578492e-01 -8.599827952097108819e-01 -9.775697519025725590e-01 -1.033289728429726440e+00 -1.037545769128026985e+00 -1.001079296818539577e+00 -9.335599364170102943e-01 -8.430443769390136843e-01 -7.361506056961328870e-01 -6.185381376108639584e-01 -4.956654549510938201e-01 -3.733465806390439679e-01 -2.580839102154882658e-01
-4.735559876063968887e-01 -5.606650998300836131e-01 -6.468197772615216223e-01 -7.307910313448794382e-01 -8.107140792672876684e-01 -8.840049970245169586e-01 -9.475283850921560891e-01 -9.978926103207608200e-01 -1.031845994663545429e+00 -1.046700696625378457e+00 -1.040741257396941899e+00 -1.013449970485714280e+00 -9.656787112276070673e-01 -8.997840245603955234e-01 -8.195873216956038876e-01 -7.301754669779703111e-01 -6.375131270523742844e-01 -5.478501317948104576e-01 -4.670555124352941401e-01 -3.999737234704254796e-01 -3.499849782174327406e-01 -3.187306141840616225e-01 -3.061488839383305072e-01 -3.105914022233710048e-01 -3.291796422658877508e-01 -3.583382258715084867e-01 -3.944280027251685361e-01 -4.344419689798068029e-01 -4.764667951514146571e-01 -5.199098530913121019e-01 -5.652808308534630344e-01 -6.138233911847452706e-01 -6.669394394994092590e-01 -7.257924240846599373e-01 -7.908873259182925830e-01 -8.618296135303881167e-01 -9.370460371581780246e-01 -1.013496454035968997e+00 -1.086602126667091772e+00 -1.150312396375027468e+00 -1.197429262840016717e+00 -1.220138585284205268e+00 -1.210669165093568367e+00 -1.161951984118408054e+00 -1.068358996150676310e+00 -9.263791970299869449e-01 -7.353700367408959604e-01 -4.981959299188342127e-01 -2.216094228583364578e-01 8.387702258600152061e-02 4.045626625025834366e-01 7.248007411907374520e-01 1.028499452724668028e+00 1.300844368383522687e+00 1.529779063550317675e+00 1.707135957711849894e+00 1.829190710575757439e+00 1.896619095928208765e+00 1.914014202922465602e+00 1.888828087344658124e+00 1.830222950503095358e+00 1.747719100622597610e+00 1.650071294535616850e+00 1.544465988882936180e+00 1.436305294696390344e+00 1.329487723909057451e+00 1.227099623035151854e+00 1.132115315526114330e+00 1.047704797110933228e+00 9.769498377127907585e-01 9.220000013712718046e-01 8.830945146863640183e-01 8.579155700629801373e-01 8.416020666887145119e-01 8.274760940004488585e-01 8.082176739902118268e-01 7.770580862957280344e-01 7.285832970059680225e-01 6.591651121987497364e-01 5.672551838682323710e-01
-1.397200025866028650e+00 -1.336129169998097055e+00 -1.248901234042328445e+00 -1.138047858431692871e+00 -1.006044644430842849e+00 -8.557448720478765258e-01 -6.907771407883824821e-01 -5.158165258267589648e-01 -3.365746305009299499e-01 -1.595944457504676617e-01 8.076230438573936063e-03 1.592630465426787545e-01 2.869863481569318586e-01 3.848626489312306220e-01 4.475023908334585521e-01 4.710663419359769621e-01 4.537872166219729664e-01 3.963666323282484250e-01 3.020973034523716794e-01 1.766144042034667738e-01 2.734359213090755553e-02 -1.372564105189851558e-01 -3.084514973856068987e-01 -4.778890899479301124e-01 -6.380717902766631644e-01 -7.826009146397144844e-01 -9.063466774492112688e-01 -1.005489778992814776e+00 -1.077651080117159044e+00 -1.121849446056769173e+00 -1.138534260665454489e+00 -1.129389928693448120e+00 -1.097153120808199489e+00 -1.045165094092928459e+00 -9.768868865347007935e-01 -8.954541146750051306e-01 -8.032902140011141112e-01 -7.020175625290617782e-01 -5.925052878878512841e-01 -4.752036773539832781e-01 -3.504173475294208862e-01 -2.186833247556948245e-01 -8.078698408172106660e-02 6.221419649550856412e-02 2.091268028391294054e-01 3.587398523248160331e-01 5.099512885384926975e-01 6.619009011338462534e-01 8.141091164258763557e-01 9.665945039210818157e-01 1.119779125812077947e+00 1.274144900222618837e+00 1.429484939480364813e+00 1.583940397395549482e+00 1.733196668717334132e+00 1.870131697796788339e+00 1.985189263830479112e+00 2.067391604023019802e+00 2.105781701734559697e+00 2.090952473825033575e+00 2.016360277189391592e+00 1.879357646492862077e+00 1.681811695039376220e+00 1.430502925618920562e+00 1.136917262926453231e+00 8.165686380390209109e-01 4.875000245044246450e-01 1.682946263056667446e-01 -1.241419777597432272e-01 -3.765866516377416873e-01 -5.807981906129155991e-01 -7.339278611339585812e-01 -8.380521011769314077e-01 -8.991257120978835005e-01 -9.255364804608712248e-01 -9.268198958974001034e-01 -9.124210239071083306e-01 -8.907950612870015883e-01 -8.687490986071452204e-01 -8.510295949529532722e-01
-2.400504069036254462e-01 -5.556738267213297972e-02 1.359370994340176886e-01 3.279945722100135463e-01 5.141924511856165170e-01 6.882727011525107130e-01 8.442210490136241585e-01 9.764529269246633447e-01 1.080194886668813581e+00 1.151996911659611600e+00 1.190147795105171991e+00 1.194817142253831177e+00 1.167791971575362409e+00 1.111867134997929218e+00 1.030299461361090740e+00 9.264308948598406479e-01 8.036278302224403314e-01 6.654743772445531613e-01 5.159058593153040828e-01 3.590597123749348918e-01 1.989224514629526763e-01 3.883261568228803945e-02 -1.188377816653865410e-01 -2.725619025209527480e-01 -4.212347001450795214e-01 -5.635148308432172959e-01 -6.972694697555983367e-01 -8.192844853196166177e-01 -9.252468678838193794e-01 -1.009854726403787817e+00 -1.067010380670083469e+00 -1.090056124615006450e+00 -1.072225196547562875e+00 -1.007560635995753184e+00 -8.922731414569358144e-01 -7.264144948358761678e-01 -5.153353583659999737e-01 -2.703714456238440755e-01 -8.399625778663226752e-03 2.498707084300512138e-01 4.825360473023392882e-01 6.695852327986776542e-01 7.958380547649572812e-01 8.533372853929834800e-01 8.428735655080143996e-01 7.744948312360614429e-01 6.668117583603567766e-01 5.448918933244811802e-01 4.368930066896145603e-01 3.696430889510560758e-01 3.638666261534687640e-01 4.301096160642292054e-01 5.662727355178246436e-01 7.574139008000448925e-01 9.779067141227474336e-01 1.195511128914202859e+00 1.376372163384193659e+00 1.490059036148226213e+00 1.513744737572039645e+00 1.434983680417332375e+00 1.252989359584100626e+00 9.782405487970956548e-01 6.307226653805239058e-01 2.370122120139221689e-01 -1.733632974145936922e-01 -5.717755726727312693e-01 -9.338520084430900203e-01 -1.241897186034412570e+00 -1.485930617816237698e+00 -1.663353767200252520e+00 -1.777595315413294186e+00 -1.836160478395837625e+00 -1.848757922864155301e+00 -1.825810575023958604e+00 -1.777562109088315800e+00 -1.713675174814434543e+00 -1.643023333856337143e+00 -1.573525750924460231e+00 -1.511865420065262144e+00 -1.463202954302783354e+00
-1.143673644574624726e+00 -1.032556496887890196e+00 -9.028379166030781056e-01 -7.565408104009851975e-01 -5.976123520207482498e-01 -4.315309707103043291e-01 -2.645138228543644776e-01 -1.026923984748500523e-01 4.859905938948520104e-02 1.852054573198073373e-01 3.041131115755250081e-01 4.031954732894044713e-01 4.808573535386156395e-01 5.358073469685937784e-01 5.669365441239772041e-01 5.732825069109159788e-01 5.539598912663312724e-01 5.081125838318800714e-01 4.349294772042407997e-01 3.338381681219205199e-01 2.049856007470211572e-01 4.984347572115249703e-02 -1.281586778591728704e-01 -3.232763886795238517e-01 -5.275286330345764219e-01 -7.312587518367565931e-01 -9.240706354410955781e-01 -1.095971428177239693e+00 -1.238483368418298314e+00 -1.345548777864281398e+00 -1.414116936868653918e+00 -1.444277219295774017e+00 -1.438991932101499449e+00 -1.403477564170781955e+00 -1.344308639109018877e+00 -1.268398453680089188e+00 -1.181962613975286569e+00 -1.089678753062854666e+00 -9.940791531466469655e-01 -8.954238574856092647e-01 -7.919037039399752231e-01 -6.802619800885083556e-01 -5.566856766204774098e-01 -4.177059721555043681e-01 -2.610024762164460665e-01 -8.593420772807848496e-02 1.061994664751115119e-01 3.122341278454056068e-01 5.274317595071196241e-01 7.460143710021450714e-01 9.617891242784128991e-01 1.168750868942710186e+00 1.361592965932495902e+00 1.535918629321249229e+00 1.688114170436873618e+00 1.814942075871733396e+00 1.913058316629786759e+00 1.978658221126210037e+00 2.007396077175263471e+00 1.994775897146933374e+00 1.936857508279252515e+00 1.831183321154383981e+00 1.677730945371401106e+00 1.479615515854125984e+00 1.243448634417095189e+00 9.791669781534095840e-01 6.992441023517255161e-01 4.174691585352462431e-01 1.474481775233069114e-01 -9.888726437751585441e-02 -3.124253261281905725e-01 -4.875186283396917841e-01 -6.220311074107996996e-01 -7.169887778618074803e-01 -7.759009115144182012e-01 -8.039360657005258926e-01 -8.070356215738448968e-01 -7.911048678338707951e-01 -7.612296871529821152e-01 -7.211839919636398033e-01
3.439431212939603189e-02 5.358246733501616232e-02 5.303244828386433768e-02 3.735124915170433268e-02 1.192910889771047617e-02 -1.722707026494173232e-02 -4.388059446712187089e-02 -6.217769426128753191e-02 -6.740685070006594004e-02 -5.661298173787391447e-02 -2.875218416232308907e-02 1.558692546386552386e-02 7.463302650803006755e-02 1.458790229122228499e-01 2.261116083281095313e-01 3.112376644288265548e-01 3.962230097986283450e-01 4.752776608840419970e-01 5.425885974447351989e-01 5.931505610502910697e-01 6.234139775922094007e-01 6.313344973141897798e-01 6.158752749705269647e-01 5.762439267144519039e-01 5.114151678673576340e-01 4.201782427596228442e-01 3.014969429019468405e-01 1.551102826374574084e-01 -1.821376327973731057e-02 -2.165311982630682419e-01 -4.367792244097425947e-01 -6.746735093867618493e-01 -9.243216361120570879e-01 -1.178002098427935351e+00 -1.426092543079981123e+00 -1.657685523074589939e+00 -1.861600363120534452e+00 -2.027674003822351523e+00 -2.147763270481800379e+00 -2.216503864281777147e+00 -2.231459031757925704e+00 -2.192910945019828528e+00 -2.103371361985038490e+00 -1.966943217582382220e+00 -1.788693492392108730e+00 -1.574054482388483001e+00 -1.328452932401819053e+00 -1.057213680324646354e+00 -7.657929625038258914e-01 -4.601255946032258848e-01 -1.469618876961076570e-01 1.659376648098881690e-01 4.697513191565057533e-01 7.549218010083963426e-01 1.011440673081104968e+00 1.229305427552695118e+00 1.399136681966165696e+00 1.513008133289088564e+00 1.565505079043119974e+00 1.555043419491530354e+00 1.484922826710818544e+00 1.363893337532582350e+00 1.205790328248183441e+00 1.028139614793426082e+00 8.500003690644499788e-01 6.893248285321903479e-01 5.605868774621317607e-01 4.729680989080454201e-01 4.295110046592073294e-01 4.270820739064632998e-01 4.572191857151821637e-01 5.076895186969433427e-01 5.646474364977246418e-01 6.148849811314961444e-01 6.478681333993552283e-01 6.571320355134477875e-01 6.406544159536471383e-01 6.002011346838411754e-01 5.400110006035743204e-01 4.652545852039443597e-01
6.929005473355716038e-01 7.601258310318919076e-01 8.048503649998857146e-01 8.228725798100796629e-01 8.120747592422677963e-01 7.730752555837715478e-01 7.095235434095642502e-01 6.278252153591624696e-01 5.361664052897969768e-01 4.431390561172675047e-01 3.562253396057887822e-01 2.804571011298033212e-01 2.177486471521994649e-01 1.669158056749506236e-01 1.243085483191669754e-01 8.478991578962055686e-02 4.277364585951912851e-02 -6.850374095190276888e-03 -6.803689511854536798e-02 -1.432717743548091727e-01 -2.335617584448292094e-01 -3.385519715382004358e-01 -4.568432945464305228e-01 -5.863380439288490287e-01 -7.245833803728768396e-01 -8.690434303896809043e-01 -1.017182836605110774e+00 -1.166491331493824557e+00 -1.314235553827532543e+00 -1.457180916217570177e+00 -1.591218249877010438e+00 -1.711176497135473706e+00 -1.810960505295727607e+00 -1.884020202308144265e+00 -1.924156752990044517e+00 -1.926403619091644703e+00 -1.887801563874049959e+00 -1.807786177598777577e+00 -1.688174781797707080e+00 -1.532777001810063267e+00 -1.346888173515401022e+00 -1.136732429553466428e+00 -9.090604210276609365e-01 -6.707443475823037238e-01 -4.283845687395031465e-01 -1.879204666551252678e-01 4.572228270173694931e-02 2.688170099231311783e-01 4.787417661833907045e-01 6.736998138566284711e-01 8.523443228808020855e-01 1.013511614317594622e+00 1.156159886199982445e+00 1.279350618497274494e+00 1.382243436880385090e+00 1.463929568430405670e+00 1.523136081913120110e+00 1.558049570713905041e+00 1.566411826829294585e+00 1.546018282497163332e+00 1.495558427812751612e+00 1.415358179643576797e+00 1.307876254146624451e+00 1.177703386349283843e+00 1.031084338327601380e+00 8.752201514034223528e-01 7.175150780407067996e-01 5.648396484389862637e-01 4.229746030874328988e-01 2.960446298567030454e-01 1.860712629934097029e-01 9.271913108364786271e-02 1.344670951002916587e-02 -5.595396003146717312e-02 -1.204649342849600790e-01 -1.848124345315708128e-01 -2.526527184192905451e-01 -3.260007489200495434e-01 -4.051546642540575505e-01 -4.889036640023218250e-01
1.195265316133496514e+00 9.610325238634882528e-01 7.186153230278210513e-01 4.818068604433791147e-01 2.630973775033617068e-01 7.278150140756255160e-02 -8.170283011972261089e-02 -1.960107911190814012e-01 -2.687268082702594096e-01 -3.008681279108635920e-01 -2.953902744683517545e-01 -2.568014195924251397e-01 -1.910135748490580376e-01 -1.054777616717426092e-01 -9.043488608773530418e-03 8.831592036133108226e-02 1.762827877462001258e-01 2.451658218166126169e-01 2.870723281740252264e-01 2.966311799739767552e-01 2.714730422167688229e-01 2.118827616966220406e-01 1.201665504729040462e-01 -1.749527161631535483e-04 -1.452775584223715000e-01 -3.113390132012409661e-01 -4.947477491540439587e-01 -6.917829965075227294e-01 -8.982022039389725432e-01 -1.108755594530025368e+00 -1.316987703665218445e+00 -1.515163156935174005e+00 -1.694702315717866670e+00 -1.846734616584064570e+00 -1.962986222681794901e+00 -2.036599782544957549e+00 -2.062962512022727513e+00 -2.040331583382804848e+00 -1.970057422180076845e+00 -1.856565460046031291e+00 -1.706812558820516967e+00 -1.529292155080394844e+00 -1.332811308987371213e+00 -1.125225588320354575e+00 -9.123494094140697230e-01 -6.974470165563221302e-01 -4.812454050410490680e-01 -2.626425920274100267e-01 -3.981454182212893628e-02 1.886079474117236532e-01 4.224428263853191035e-01 6.588921690529537800e-01 8.921498195138328757e-01 1.113316536510252419e+00 1.311097788875879466e+00 1.473229534702657384e+00 1.588395370722877953e+00 1.648500678083099302e+00 1.650516101881386533e+00 1.597482777107756435e+00 1.498270302397631815e+00 1.366325352090634659e+00 1.217476747056038366e+00 1.067621839662117988e+00 9.305222198200592265e-01 8.161794125346905071e-01 7.298068385165932259e-01 6.716337852870757352e-01 6.372960148172684969e-01 6.190303894117972217e-01 6.073816438885742963e-01 5.931386799514495323e-01 5.692321242472960785e-01 5.319551087287146540e-01 4.813567608690471067e-01 4.207129835511853044e-01 3.552889198323644360e-01 2.905703810371054185e-01 2.307118377360787842e-01 1.773143103899623707e-01
3.410773291858414380e-01 3.145943825411056105e-01 3.045712674605797754e-01 3.121807962243125512e-01 3.369480106157950461e-01 3.769295776495560357e-01 4.289463275562622746e-01 4.889252528189685365e-01 5.522671588403340603e-01 6.142330425041260256e-01 6.702815664575142440e-01 7.162647123901464408e-01 7.484261930295824650e-01 7.633646008093070146e-01 7.579450161689182952e-01 7.292274056490967160e-01 6.745487175995918960e-01 5.915575201894587298e-01 4.783383123515264623e-01 3.336118830506505928e-01 1.570032519356954759e-01 -5.054074670158969357e-02 -2.862198773861575618e-01 -5.450056325448682237e-01 -8.194068590218853698e-01 -1.099657903025360151e+00 -1.374327646790426849e+00 -1.631171285081403521e+00 -1.858138236830470857e+00 -2.044358177230537255e+00 -2.181037205638015397e+00 -2.262198562323380013e+00 -2.285241008785684258e+00 -2.251182963858751052e+00 -2.164628647055842681e+00 -2.033201988693168261e+00 -1.866574124766398279e+00 -1.675246361500457581e+00 -1.469276214833215244e+00 -1.257291976573888803e+00 -1.045889455678484570e+00 -8.395072215118923875e-01 -6.407234692114937014e-01 -4.507818817434655623e-01 -2.701539710030206876e-01 -9.899666261699888170e-02 6.251893066692282286e-02 2.141396621505327336e-01 3.555134220263294620e-01 4.862307925975714040e-01 6.058681643318554189e-01 7.139500026336346172e-01 8.098950217849789635e-01 8.930446996173617702e-01 9.627322205159344337e-01 1.018372112618248559e+00 1.059574841118875232e+00 1.086124977491313093e+00 1.097967424210777976e+00 1.095202987538312689e+00 1.078138563228490110e+00 1.047451700546298436e+00 1.004429836363979422e+00 9.510698101100109048e-01 8.899967726605757523e-01 8.241896586834370764e-01 7.566120611483345693e-01 6.898821832039053747e-01 6.260471292482743255e-01 5.664930520440284445e-01 5.119592526438228042e-01 4.624773498140476446e-01 4.172930834041785886e-01 3.747468185362155535e-01 3.323138756806598981e-01 2.868527488383827428e-01 2.350722586664559244e-01 1.740655488566225373e-01 1.018033044819753041e-01 1.748548791619577991e-02
-2.402623366170410502e-01 -2.299993645861846125e-01 -2.266319796365579009e-01 -2.294656611460884899e-01 -2.373771435459823553e-01 -2.489871862686127424e-01 -2.628877394721359506e-01 -2.779387294495954119e-01 -2.934887343794709835e-01 -3.095230981202538034e-01 -3.266455660093435798e-01 -3.459637299320668657e-01 -3.688872720733383792e-01 -3.969216512507156569e-01 -4.314297229555386637e-01 -4.734161540085189968e-01 -5.232857031542127446e-01 -5.806011698201439808e-01 -6.439303167684901075e-01 -7.108259913880893288e-01 -7.780369477515853838e-01 -8.419353853751538885e-01 -8.990777736312937085e-01 -9.467630285992255645e-01 -9.834516290885071399e-01 -1.008942242119466481e+00 -1.024283413070292692e+00 -1.031441192233943038e+00 -1.032832598425243997e+00 -1.030794276789558594e+00 -1.027080786208275809e+00 -1.022451758219867557e+00 -1.016439790520440978e+00 -1.007344488694183138e+00 -9.925264781442206807e-01 -9.689464913556896652e-01 -9.338581252418567402e-01 -8.855124872926575241e-01 -8.236287439757117301e-01 -7.495146117220778947e-01 -6.657261389369911742e-01 -5.753855034203527730e-01 -4.812923326091121390e-01 -3.850427941329612191e-01 -2.864002209107210928e-01 -1.830086717501095139e-01 -7.058950752939299744e-02 5.644228695253401817e-02 2.039404446072444754e-01 3.767790380020590857e-01 5.775265885496021490e-01 8.053284510636539162e-01 1.055214359494625276e+00 1.318022324586224592e+00 1.580981208675622085e+00 1.828854393428225755e+00 2.045539674199671420e+00 2.215845359542904625e+00 2.327280302762348985e+00 2.371538827311374664e+00 2.345530352632907878e+00 2.251734621132698067e+00 2.097824224063057574e+00 1.895556690749165663e+00 1.659208902233558103e+00 1.403830714571775218e+00 1.143628939406507783e+00 8.907391651642685426e-01 6.544614109571886829e-01 4.409558617253468982e-01 2.533107711526756400e-01 9.186263520295552543e-02 -4.523764710593567578e-02 -1.613199521327571273e-01 -2.603736917386245131e-01 -3.462546388945375031e-01 -4.220915177230759596e-01 -4.899467293144826874e-01 -5.508522086714485733e-01 -6.050844942560537065e-01
-2.474502681617314626e-01 -3.756347005287244967e-01 -4.841198169433298393e-01 -5.630099803358646904e-01 -6.045811968209122700e-01 -6.042638151211380260e-01 -5.613295091087194821e-01 -4.790030778801156464e-01 -3.640644171306303134e-01 -2.259544103756114530e-01 -7.585483091733917493e-02 7.438479806982627174e-02 2.130133903556672426e-01 3.291368426403211145e-01 4.134651552729136093e-01 4.591248444421448527e-01 4.625391669842490172e-01 4.239816679258695542e-01 3.476352180768044198e-01 2.408873708659524382e-01 1.130780071244842921e-01 -2.617713650303654660e-02 -1.684923934155517222e-01 -3.077663037716424355e-01 -4.405180968001168873e-01 -5.657249671471435981e-01 -6.841917581322478625e-01 -7.977846817329222739e-01 -9.087186471547502586e-01 -1.018871753806558367e+00 -1.129200012281002419e+00 -1.239166453232420695e+00 -1.346342237169430023e+00 -1.446292806841003031e+00 -1.532851137773105554e+00 -1.598867750876795446e+00 -1.637298112313155363e+00 -1.642321139680596565e+00 -1.610304193739429124e+00 -1.540273327801190861e+00 -1.433915521790489978e+00 -1.295157923550122492e+00 -1.129470332906956864e+00 -9.429385090829439653e-01 -7.414990465208739501e-01 -5.301692027785409600e-01 -3.125477066300598739e-01 -9.069322495276484208e-02 1.347628316201145149e-01 3.640009436218307748e-01 5.972259251494491661e-01 8.337367343328784264e-01 1.071117602450744055e+00 1.304581762719774440e+00 1.526792672361345193e+00 1.728197857261005277e+00 1.897823049607788803e+00 2.024538047928200246e+00 2.098545940692708722e+00 2.112861341853969233e+00 2.064512772039917454e+00 1.955311963193969049e+00 1.791991378723222672e+00 1.585672493306947262e+00 1.350745287036474451e+00 1.103200246501671256e+00 8.586642894383649249e-01 6.305583837697786853e-01 4.287526430323441717e-01 2.590060132279357052e-01 1.233198711389224267e-01 2.099518640721555543e-02 -5.011487772480429509e-02 -9.242222132764521536e-02 -1.079761295399714049e-01 -9.848441451569361904e-02 -6.588289988635617767e-02 -1.310485227444510049e-02 5.507096479379722936e-02 1.315731330092577700e-01
3.833723797411041634e-01 3.777834433338705389e-01 3.584756831909761687e-01 3.241447805702136198e-01 2.741059628237279555e-01 2.090290864925775927e-01 1.315981720913821373e-01 4.690252005466360313e-02 -3.769257802463438917e-02 -1.133776057458259490e-01 -1.712397040557822048e-01 -2.039448679019644772e-01 -2.072117162040732485e-01 -1.807234978693065541e-01 -1.282425669327215134e-01 -5.691336026120345087e-02 2.383408819696056918e-02 1.034260804533130990e-01 1.710348466600006001e-01 2.162225320569770293e-01 2.294980430216738143e-01 2.029993907475954318e-01 1.313802889503555005e-01 1.282378238554807148e-02 -1.500818430021382544e-01 -3.500514566052726484e-01 -5.754791371508259923e-01 -8.115303477140347610e-01 -1.041705484961204853e+00 -1.249558679404059180e+00 -1.420434582359329401e+00 -1.542931313198904419e+00 -1.610098848325943743e+00 -1.620298480989555534e+00 -1.577713269271326935e+00 -1.492236825293906000e+00 -1.378688803576427757e+00 -1.255144340417434723e+00 -1.140493868627909579e+00 -1.051608683966539948e+00 -1.000454418878365948e+00 -9.918770056456537310e-01 -1.022394345520710290e+00 -1.080358354165822377e+00 -1.147344235580017857e+00 -1.200519989163780332e+00 -1.215677736771865414e+00 -1.170540831372904433e+00 -1.048024541261168174e+00 -8.388826238994789852e-01 -5.436361786811959584e-01 -1.732002684784387514e-01 2.518243693459857879e-01 7.032328708771916626e-01 1.148439765046889383e+00 1.554190002742117604e+00 1.890446724600254313e+00 2.133833916401895792e+00 2.270253688206949949e+00 2.296279820236031277e+00 2.219267610983752359e+00 2.055966291734180995e+00 1.829950768705165487e+00 1.568281291298968982e+00 1.297872976494204522e+00 1.042374780045560723e+00 8.197565523513413721e-01 6.411029090144421128e-01 5.103632490159069057e-01 4.250548980799300769e-01 3.775844478551147465e-01 3.570798049954707620e-01 3.514396267512905903e-01 3.492899873508996667e-01 3.416037663986934425e-01 3.226495015121002008e-01 2.901289077528618754e-01 2.445075721017692660e-01 1.879113405386757529e-01 1.229938700711521588e-01
3.097414260975682732e-01 3.803064434505779023e-01 4.610498830180546626e-01 5.516965894933402170e-01 6.502494085511936195e-01 7.526743952543739624e-01 8.527471850601128223e-01 9.423056180283050365e-01 1.011956745309487760e+00 1.052255429343166959e+00 1.055220827922622728e+00 1.015760209398317127e+00 9.328288753698156244e-01 8.099668128858259486e-01 6.550437743732558937e-01 4.791244360679186021e-01 2.947554648954168188e-01 1.138715836561804973e-01 -5.420344507558112063e-02 -2.042294283192412907e-01 -3.356792684232960955e-01 -4.524231736358144129e-01 -5.615509995814245148e-01 -6.715779932214199777e-01 -7.904673354027058618e-01 -9.239462942623571928e-01 -1.074245799638930965e+00 -1.239534043000432018e+00 -1.413989171101118325e+00 -1.588458338739279441e+00 -1.751618662557237194e+00 -1.891437972600166662e+00 -1.996828086216674958e+00 -2.059250287593757278e+00 -2.073958026037477698e+00 -2.040584343718583771e+00 -1.962905639894396037e+00 -1.847960445609093227e+00 -1.704697313548355408e+00 -1.542498965702991054e+00 -1.370013260856067561e+00 -1.194322810713559946e+00 -1.020491873955791995e+00 -8.514064254869403436e-01 -6.879972035027016597e-01 -5.295596384969246673e-01 -3.745336000267845966e-01 -2.212683005414602111e-01 -6.870653621026945324e-02 8.317698146249746793e-02 2.334041162723879126e-01 3.803280516650359155e-01 5.219453152626124526e-01 6.559455703903142032e-01 7.796507135454592285e-01 8.897722119478477243e-01 9.824374173516227104e-01 1.053623596988411348e+00 1.100026596754622554e+00 1.119951841479706722e+00 1.114059223923293152e+00 1.085451642886974488e+00 1.039222105931727258e+00 9.816532300417259993e-01 9.193006134134413809e-01 8.581885151949090185e-01 8.033494364734329318e-01 7.584650082887028910e-01 7.255378933736252867e-01 7.046417526421324684e-01 6.937034797631480565e-01 6.884898503603859021e-01 6.829659199797541991e-01 6.700789868855596687e-01 6.427540832374595281e-01 5.950122510212934035e-01 5.229323389506121966e-01 4.253479207876618151e-01 3.040038831610749059e-01 1.633690260578399001e-01
8.840414346565921289e-01 8.452857723345079677e-01 8.057758263114475072e-01 7.662747671021665763e-01 7.267743190589038838e-01 6.866732813662109747e-01 6.448949553671453616e-01 6.000820287607183667e-01 5.507903331278245496e-01 4.957204940530087756e-01 4.339463005808442131e-01 3.650898853974196556e-01 2.893054692621835344e-01 2.070918618591830462e-01 1.190082544689710226e-01 2.534745553777150925e-02 -7.409223494892548667e-02 -1.800699737048822302e-01 -2.937559581740731840e-01 -4.164789079066160693e-01 -5.493806202038028497e-01 -6.931356775788698465e-01 -8.476555082364918281e-01 -1.011770809392426917e+00 -1.182917639346200422e+00 -1.356925045074736103e+00 -1.527903096207772426e+00 -1.688490426445173664e+00 -1.830401792033471420e+00 -1.945278800350821458e+00 -2.025640289147641493e+00 -2.065805661694295026e+00 -2.062530914711212304e+00 -2.015368290527834727e+00 -1.926670053842813424e+00 -1.801233748582216521e+00 -1.645758700174350109e+00 -1.468123712193729391e+00 -1.276625330299592465e+00 -1.079216053944793252e+00 -8.829321699728612804e-01 -6.933896736331316424e-01 -5.144927073190128652e-01 -3.483296961389140134e-01 -1.952563530207239717e-01 -5.415515287205063810e-02 7.710891325651714201e-02 2.011805006518828098e-01 3.206230247598489957e-01 4.374130473592520718e-01 5.525496982416722158e-01 6.658714997506869349e-01 7.760511495140588467e-01 8.807810853428995612e-01 9.771098426834774475e-01 1.061799128601197628e+00 1.131745366198844138e+00 1.184283603134774321e+00 1.217559111297444652e+00 1.230736356247404517e+00 1.224261430700610553e+00 1.199921263792958159e+00 1.160754952988003019e+00 1.110714834306375076e+00 1.054104725905512963e+00 9.949348641159615481e-01 9.363205157485400276e-01 8.801338675382045507e-01 8.268656657329704895e-01 7.758666575330551707e-01 7.256769418730788512e-01 6.744284829098254885e-01 6.201521592453729248e-01 5.610756180399506521e-01 4.957808432960539302e-01 4.233474864840704455e-01 3.434605269822623153e-01 2.564555432257565881e-01 1.632790375652964088e-01 6.533481341070848658e-02
1.060700302145180629e+00 9.613998382610065008e-01 8.403286449920207568e-01 7.094672105803935258e-01 5.806128208657530543e-01 4.636142514737234266e-01 3.650711482450599288e-01 2.877342285130868316e-01 2.304824998525142055e-01 1.888182406550213133e-01 1.557553124746856588e-01 1.231071288617562598e-01 8.291231673495411125e-02 2.879145239846018015e-02 -4.304658544101063605e-02 -1.335278155970779368e-01 -2.410346864394316557e-01 -3.621346665616971827e-01 -4.924587412334616165e-01 -6.274590350322076793e-01 -7.629227567004192023e-01 -8.953174584780019263e-01 -1.021875440669824053e+00 -1.140461444487751663e+00 -1.249178413482375571e+00 -1.345757225589294670e+00 -1.426856629195185855e+00 -1.487759024207916392e+00 -1.522769382741286259e+00 -1.526171125707171727e+00 -1.493815940353744764e+00 -1.424608604096756714e+00 -1.321389282424429101e+00 -1.191037975400229376e+00 -1.043535783339783807e+00 -8.903312208964295760e-01 -7.424395036965368844e-01 -6.086514330509026349e-01 -4.940956867252118134e-01 -3.996398482076291558e-01 -3.219394682671211649e-01 -2.543948085191183872e-01 -1.886892541640761978e-01 -1.164738651594075941e-01 -3.087080851989828026e-02 7.253687031035113697e-02 1.953289514512283609e-01 3.364411479716737929e-01 4.926905413481503238e-01 6.594678935860593949e-01 8.313484380645848049e-01 1.002781215360146971e+00 1.168622354823137810e+00 1.324436710515618953e+00 1.466507304955840363e+00 1.591657157924946331e+00 1.696799521610074191e+00 1.778570164255787178e+00 1.833100301264655174e+00 1.855979405508177749e+00 1.842601501411267106e+00 1.788789488273139439e+00 1.691408233749194245e+00 1.549340141680750849e+00 1.364115977911948940e+00 1.140244527928596652e+00 8.852530458990262030e-01 6.090579299126492874e-01 3.230753044974963295e-01 3.927124446768240351e-02 -2.307359377121180333e-01 -4.764673799520206532e-01 -6.890704750056196870e-01 -8.620125526849583553e-01 -9.915823532093570591e-01 -1.077471562194663335e+00 -1.123130556276280112e+00 -1.135760957544969640e+00 -1.125746328179534350e+00 -1.105598753590980365e+00
4.528154055316665483e-01 5.852019973261592956e-01 7.021851054973177186e-01 7.952278992990655659e-01 8.583020976335830055e-01 8.888818642744061860e-01 8.881557161697127833e-01 8.604382400036109102e-01 8.118846498480654095e-01 7.488882712711927292e-01 6.766143806138311678e-01 5.980013145937697061e-01 5.135281470429379214e-01 4.217912671669379332e-01 3.205776268211154578e-01 2.082502471353653295e-01 8.495039685027941379e-02 -4.674546701137660687e-02 -1.819184607208139959e-01 -3.141277900642711618e-01 -4.367914472306447249e-01 -5.443799653295376961e-01 -6.335869029105194450e-01 -7.038653112219113162e-01 -7.574708581365171556e-01 -7.990926438599254000e-01 -8.351235018648281994e-01 -8.727013213440943940e-01 -9.185387371835711523e-01 -9.777864715235451420e-01 -1.052965935289185140e+00 -1.143467445305430985e+00 -1.245567642587229296e+00 -1.352975405140733889e+00 -1.457728099965637236e+00 -1.551337183864688996e+00 -1.625677117381543413e+00 -1.673907499183207914e+00 -1.691161271175179559e+00 -1.675050444594957888e+00 -1.625840493699963307e+00 -1.546195119899115955e+00 -1.440252925565922215e+00 -1.312344437818342646e+00 -1.165638213742076879e+00 -1.001247267807837682e+00 -8.182496436595748657e-01 -6.145009389465352356e-01 -3.880733226448699336e-01 -1.387031366181225855e-01 1.311883470980421962e-01 4.161610157694720646e-01 7.080107711417122918e-01 9.962268427800773374e-01 1.268424429002709131e+00 1.511051461630178672e+00 1.710191641157324360e+00 1.852985271430024783e+00 1.929412299189973368e+00 1.934202719497164047e+00 1.868137515747557043e+00 1.738265762502980927e+00 1.556957291419829970e+00 1.339955966062512660e+00 1.104242960358601700e+00 8.660882678101237131e-01 6.397690030255416271e-01 4.368592382007158159e-01 2.659189195380742277e-01 1.321389798438553087e-01 3.718113684805925828e-02 -2.088491251297811685e-02 -4.742785567208628039e-02 -5.049205935987427507e-02 -3.969000560423015939e-02 -2.488503909641500214e-02 -1.489451095202468621e-02 -1.647741122597063887e-02 -3.367692025799606109e-02 -6.762332916026893292e-02
-3.838141063251347962e-01 -4.230219098358713459e-01 -4.582728562262092242e-01 -4.887017988355790155e-01 -5.139430159715941970e-01 -5.340139354056216980e-01 -5.491793019176276491e-01 -5.598392263158414872e-01 -5.664540966869833216e-01 -5.694670418853193805e-01 -5.692811296231244933e-01 -5.662948192168836270e-01 -5.609648294772555666e-01 -5.539561697649327821e-01 -5.462721864778332659e-01 -5.393261878322356262e-01 -5.349238586292530684e-01 -5.351133175652638130e-01 -5.419393346335078521e-01 -5.571771719161289216e-01 -5.820777907157960174e-01 -6.172081654067581580e-01 -6.623902366143892273e-01 -7.166669158231326886e-01 -7.783748449304040973e-01 -8.451959610438889436e-01 -9.142247942876597921e-01 -9.820390614689465947e-01 -1.044780644841143413e+00 -1.098258330880544031e+00 -1.138072434518833775e+00 -1.159747921245684044e+00 -1.158926343948268878e+00 -1.131685023454610750e+00 -1.074895972555921952e+00 -9.867303193658507610e-01 -8.671922439081101164e-01 -7.185332552029254360e-01 -5.453966032727368685e-01 -3.545366862047870660e-01 -1.541569664510928084e-01 4.706791096057587331e-02 2.410621161716977878e-01 4.212454863350015288e-01 5.831607039036568185e-01 7.247909160122836258e-01 8.466498816575621644e-01 9.516831476960316838e-01 1.044960149380581793e+00 1.133054628794639473e+00 1.223050493449227671e+00 1.321154419799191793e+00 1.431155231115535331e+00 1.553173793641458023e+00 1.683012165499682355e+00 1.812403254028019495e+00 1.930122119528758340e+00 2.023644516321922104e+00 2.080968901134102822e+00 2.092188438250828231e+00 2.050620995541100111e+00 1.953445572136502273e+00 1.801954715270595475e+00 1.601507541853943950e+00 1.361184684351588903e+00 1.093129583216770451e+00 8.114832255175498110e-01 5.309205982315926553e-01 2.650066686378428349e-01 2.462747655193630453e-02 -1.831736699305320237e-01 -3.556051591979053628e-01 -4.938184894627188348e-01 -6.019486506761241307e-01 -6.858320670053047463e-01 -7.517783939279404359e-01 -8.055561704672796752e-01 -8.517653332974942648e-01 -8.935193513988285430e-01 -9.323852389423621378e-01
-2.157167454286829766e+00 -1.954825740859478689e+00 -1.808743515841840566e+00 -1.713586705767881746e+00 -1.657562585497540653e+00 -1.623948317333286262e+00 -1.592962791279519230e+00 -1.544144073772962367e+00 -1.458990763521280876e+00 -1.323606009621673740e+00 -1.130981123434875446e+00 -8.823094237335975532e-01 -5.869073818219719962e-01 -2.607451279891073725e-01 7.591250351416263531e-02 4.013661601948965152e-01 6.948495231751170564e-01 9.384410452171008110e-01 1.118431424745458758e+00 1.226202468238657417e+00 1.259136165388104356e+00 1.221095811977397361e+00 1.122339714269699362e+00 9.783695888930574736e-01 8.077312167729762127e-01 6.290540457986170120e-01 4.581822304804537005e-01 3.057596146042944607e-01 1.763663985547970492e-01 6.912552020528131558e-02 -2.054774678738604046e-02 -9.830978763073083826e-02 -1.686953777492384010e-01 -2.334806066130254709e-01 -2.914028089544820066e-01 -3.391611347036080359e-01 -3.730674652097724087e-01 -3.910205492314733355e-01 -3.937893089100779620e-01 -3.857821796782922030e-01 -3.745996645611796572e-01 -3.699435239096953154e-01 -3.817189621552226075e-01 -4.177178416733409172e-01 -4.812150138868151461e-01 -5.688318857062406586e-01 -6.695901764275318246e-01 -7.652495877650385969e-01 -8.326985869336319679e-01 -8.475858333318120330e-01 -7.889322264547214969e-01 -6.434729637855969298e-01 -4.086942498630037890e-01 -9.418144115588260312e-02 2.792530930027006808e-01 6.822120376257281293e-01 1.080764145626094352e+00 1.440925790883659907e+00 1.732987556265596973e+00 1.934861103472355737e+00 2.034287947161334209e+00 2.029446887721782389e+00 1.928389697260282754e+00 1.747506961717954832e+00 1.509213151355198956e+00 1.239250982648941068e+00 9.635813780424664632e-01 7.053987498316951488e-01 4.824952537461530966e-01 3.052396948746766703e-01 1.758560452517993200e-01 8.873767937261692329e-02 3.218415146285714956e-02 -9.418788115202914035e-03 -5.276955049407899834e-02 -1.130126763629697439e-01 -2.014166388005445840e-01 -3.236373262399112605e-01 -4.788532267403247111e-01 -6.596775947612338875e-01
9.177899275471602669e-01 9.335332451974663881e-01 9.345127360173689501e-01 9.233555267101345443e-01 9.030371961131622438e-01 8.763257869236471542e-01 8.454034686087557038e-01 8.116832636143977986e-01 7.757288876044006187e-01 7.372664329415347106e-01 6.950636535204892663e-01 6.468773471702921052e-01 5.894920024638089506e-01 5.189818610521244047e-01 4.311244931962779914e-01 3.220221085172945696e-01 1.886777282116117449e-01 2.949333738725293946e-02 -1.553818477023646005e-01 -3.638442961313160251e-01 -5.916942794583822662e-01 -8.326444825580404663e-01 -1.078434260422078461e+00 -1.319210744409518687e+00 -1.544169082519136760e+00 -1.742466389076824385e+00 -1.904284901338342273e+00 -2.021916547720362001e+00 -2.090648475234474724e+00 -2.109254513507409889e+00 -2.080061600165238112e+00 -2.008470713327551227e+00 -1.902076957038919769e+00 -1.769556531474361094e+00 -1.619566751196621635e+00 -1.459913207934671497e+00 -1.297037839145661842e+00 -1.135935115381513594e+00 -9.802870662725121642e-01 -8.327375230590663424e-01 -6.950373520513850600e-01 -5.680817052148386948e-01 -4.518947327930252222e-01 -3.456388805684118548e-01 -2.476675756093983105e-01 -1.557012642214644360e-01 -6.706522789699906340e-02 2.114849933231341753e-02 1.118363926549843096e-01 2.076721395374292733e-01 3.107301380815253866e-01 4.219584646545966877e-01 5.406666865434931468e-01 6.642103128118544975e-01 7.880234034313667868e-01 9.060859895582547008e-01 1.011785039921986762e+00 1.098860770927732267e+00 1.162333966183056289e+00 1.199132584297874171e+00 1.208425431060152322e+00 1.191666649576541115e+00 1.152334296554947457e+00 1.095517034644170939e+00 1.027194021359204346e+00 9.534218045997533419e-01 8.794324953536216682e-01 8.089249835329003213e-01 7.436794622641182961e-01 6.835315479251509174e-01 6.267993506819283800e-01 5.709258957496072817e-01 5.131445055482326545e-01 4.508933914130222598e-01 3.820616268420682360e-01 3.050108679399016753e-01 2.185447284418978453e-01 1.218956242669787804e-01 1.479438726482717494e-02 -1.023316323228103397e-01
-5.348105096472877129e-01 -5.964378020098412003e-01 -6.412736620804529997e-01 -6.672069625498244783e-01 -6.730226590118294494e-01 -6.585009251044785517e-01 -6.244444594674144478e-01 -5.728207830794352917e-01 -5.069001282078218207e-01 -4.312746148079936725e-01 -3.516541275725662552e-01 -2.743550330118187386e-01 -2.055712267907330026e-01 -1.506391746983214985e-01 -1.135454023655509820e-01 -9.675082594162479066e-02 -1.013282527437093239e-01 -1.272103415901406076e-01 -1.733612201187218760e-01 -2.378586669186037450e-01 -3.179087239201521808e-01 -4.099393016645478949e-01 -5.099134097928148535e-01 -6.136937102770220198e-01 -7.174783827064935560e-01 -8.180102054646211096e-01 -9.125529086799115674e-01 -9.986446075353333507e-01 -1.073855966104039883e+00 -1.135676069128192189e+00 -1.181698303747412249e+00 -1.210039009158035972e+00 -1.219828070926847863e+00 -1.211664386442082630e+00 -1.187745692464391434e+00 -1.151694663416489961e+00 -1.107999755148855403e+00 -1.061265692550534157e+00 -1.015374105459761811e+00 -9.728019425510842089e-01 -9.340914486130803551e-01 -8.976492597564604825e-01 -8.597872985482551966e-01 -8.149820074685355520e-01 -7.563555092041932548e-01 -6.763903587522458460e-01 -5.679146207392659074e-01 -4.252078739173179023e-01 -2.451406492740640930e-01 -2.810296368715346077e-02 2.215833641753773842e-01 4.958414989406295104e-01 7.835868588209455865e-01 1.071889092322162895e+00 1.347241552764885109e+00 1.596790078426267190e+00 1.809373151000075453e+00 1.976313048056093535e+00 2.091981843952045228e+00 2.154102606616884685e+00 2.163642904531901667e+00 2.124384510056255948e+00 2.042189695416269490e+00 1.924123714267028440e+00 1.777685440837181607e+00 1.610320998069535881e+00 1.429212999497012859e+00 1.241261078256718164e+00 1.053125764265372188e+00 8.712170102976309893e-01 7.014920923133564079e-01 5.492054086805835400e-01 4.185726684882275506e-01 3.124674178919163436e-01 2.322630261958379128e-01 1.777476926600413398e-01 1.472021971988361211e-01 1.376342673037136144e-01 1.450636400132748471e-01 1.648580535013104975e-01
-5.898984787157069976e-01 -5.375431576062841277e-01 -4.842691168306714200e-01 -4.323573115827630264e-01 -3.839090150588420070e-01 -3.408070579796853572e-01 -3.047047390847063553e-01 -2.769929758967153988e-01 -2.587228804297879714e-01 -2.504956754146021591e-01 -2.523297261196961183e-01 -2.636174635048932346e-01 -2.832197861027110908e-01 -3.096969308998476778e-01 -3.416254166397104663e-01 -3.778455947190167974e-01 -4.175824627658449861e-01 -4.603815899045342053e-01 -5.059220039188067064e-01 -5.538018400875981406e-01 -6.033735925152202695e-01 -6.536574632366649595e-01 -7.033686757268453604e-01 -7.509783597910058006e-01 -7.948248081309351454e-01 -8.332669031598104459e-01 -8.648740996370318790e-01 -8.886677211530996656e-01 -9.043443707060898618e-01 -9.124330208824440458e-01 -9.142725422924555811e-01 -9.118228346320966793e-01 -9.073038520556296893e-01 -9.027152122010980717e-01 -8.993861371893886458e-01 -8.976286746327083454e-01 -8.966170472239305411e-01 -8.944593395650236589e-01 -8.884583508553116626e-01 -8.754769375678461696e-01 -8.523144181299657784e-01 -8.159556292475158568e-01 -7.637053181813664438e-01 -6.931589958551943598e-01 -6.021064277207153204e-01 -4.884750341299798349e-01 -3.503817871951527274e-01 -1.863842082127635524e-01 4.078923583064601732e-03 2.202310202648110338e-01 4.595487375619742854e-01 7.175012929312950538e-01 9.875279655880547791e-01 1.261123880069921599e+00 1.528102364927586221e+00 1.776992802216170286e+00 1.995676192032848517e+00 2.172320359892700559e+00 2.296603218551956704e+00 2.360996984398573861e+00 2.361839317221545720e+00 2.299834679932479808e+00 2.179914286164135184e+00 2.010445457013231962e+00 1.802103428151697218e+00 1.566664678994337478e+00 1.315953010984830307e+00 1.061015763642346288e+00 8.115075117324862530e-01 5.752568299311271449e-01 3.579523073721562199e-01 1.630917316572922660e-01 -7.854036249195447267e-03 -1.549943452469501604e-01 -2.794542451877858880e-01 -3.827325883087362990e-01 -4.662731396559126051e-01 -5.312307079736344750e-01 -5.785175908674135004e-01 -6.090911062372691420e-01
-5.416524912673710557e-02 9.292503537792708504e-03 7.829468021015247026e-02 1.454072111420329494e-01 2.038915921796378983e-01 2.489296987413540385e-01 2.784002833670449206e-01 2.933116087053784238e-01 2.974427947421339202e-01 2.962836233717112133e-01 2.953689576668965255e-01 2.985480597092044497e-01 3.064349943520213726e-01 3.157125281795402638e-01 3.196213785372534200e-01 3.093719428337788346e-01 2.762004818161528097e-01 2.132256091872172798e-01 1.169129312900111795e-01 -1.236184487639670031e-02 -1.703094580738719332e-01 -3.494386078114876670e-01 -5.400327625987466629e-01 -7.313917041877023850e-01 -9.132442801929849807e-01 -1.077002567600526151e+00 -1.216789832657179105e+00 -1.329842116766531745e+00 -1.416447968498411258e+00 -1.479225477416139745e+00 -1.522223551239250794e+00 -1.549844724558531173e+00 -1.566062974101681826e+00 -1.573775794562713104e+00 -1.574421390863623538e+00 -1.567986478032076914e+00 -1.553283057226880093e+00 -1.528481216050292302e+00 -1.491773805875062475e+00 -1.442040008543209462e+00 -1.379303914029194944e+00 -1.304738898780625656e+00 -1.220291150481225939e+00 -1.127926279266513898e+00 -1.028840214116635066e+00 -9.228279090457691680e-01 -8.079890902914124151e-01 -6.810615139330460366e-01 -5.381757788901125883e-01 -3.759579890731019614e-01 -1.925782550520470371e-01 1.117074693679144005e-02 2.312372080112226613e-01 4.600827815596379433e-01 6.870789192041731885e-01 8.995555228400189396e-01 1.084452886282118556e+00 1.230388050714012804e+00 1.329648028958531070e+00 1.379755413372335537e+00 1.384056477832613430e+00 1.351230128947151776e+00 1.294007369043231881e+00 1.227171641850361983e+00 1.165374627498311888e+00 1.121154425906399466e+00 1.103123444304439094e+00 1.114700544477102317e+00 1.153423736027039403e+00 1.211076088360216518e+00 1.274669577339391457e+00 1.328486649019428700e+00 1.356587271270608186e+00 1.345431458629419819e+00 1.286010808985484255e+00 1.174959125264718018e+00 1.014644384569366897e+00 8.123189506237983304e-01 5.787572231865784067e-01 3.266314932358124756e-01
5.412207010040847449e-02 2.574698627661567429e-02 1.229766450315299305e-02 1.302248221933810512e-02 2.616154939136269147e-02 4.941684242446744979e-02 8.040918711580011258e-02 1.170017431464133728e-01 1.578044973949025431e-01 2.022208636367170964e-01 2.503733828548895812e-01 3.027103366247241301e-01 3.595596592945182191e-01 4.208764454778861630e-01 4.861584120201158932e-01 5.546122676756641834e-01 6.250957114459739783e-01 6.958388208917440920e-01 7.638074214774173143e-01 8.241144413826287929e-01 8.698124247748371118e-01 8.923653586836504115e-01 8.826575061389883015e-01 8.323536323686996363e-01 7.350636122078251233e-01 5.872164119924813130e-01 3.885408026666269388e-01 1.422797185539941833e-01 -1.446901880254694295e-01 -4.619658362742374291e-01 -7.960667913174047650e-01 -1.131190810275778391e+00 -1.450592951935312902e+00 -1.738229775542650124e+00 -1.980330798807561132e+00 -2.166772640905357150e+00 -2.291754375154531065e+00 -2.353862578665039784e+00 -2.355357301175046381e+00 -2.301006546992943491e+00 -2.196681234720895493e+00 -2.048488276932297403e+00 -1.862268189552025888e+00 -1.643855835100482388e+00 -1.399876746840948982e+00 -1.138450233761705954e+00 -8.692989393770325091e-01 -6.030133845324940900e-01 -3.497199046375574771e-01 -1.174647174951020390e-01 8.900979992029690868e-02 2.687281682027458651e-01 4.238778042989388983e-01 5.584759949789613875e-01 6.768745623943870360e-01 7.824197393179879167e-01 8.765391137961623391e-01 9.584253292121487355e-01 1.025160668131521291e+00 1.072358393602956594e+00 1.095019533240246590e+00 1.088840705847378354e+00 1.051731048843404626e+00 9.851991075629824568e-01 8.951152605197543188e-01 7.915039322445150960e-01 6.871897110205112957e-01 5.954645966913373334e-01 5.274208554734529653e-01 4.896547938866149807e-01 4.829162465125347303e-01 5.019968820203092319e-01 5.368225188489641475e-01 5.743135438493052192e-01 6.008313212106870527e-01 6.044254363504494298e-01 5.767517274093645341e-01 5.144053847037300953e-01 4.193544822810340578e-01 2.984711429073517164e-01
3.952418577994552540e-01 3.720547200396380760e-01 3.552283305941333347e-01 3.437587946083563994e-01 3.352471819404396758e-01 3.267560106009379517e-01 3.156263033787808370e-01 3.002267998641710012e-01 2.803733289818499119e-01 2.573810952736176327e-01 2.337588577626944775e-01 2.124059339507620714e-01 1.956298418304607545e-01 1.843136526416148113e-01 1.774143374531773620e-01 1.720646035812168906e-01 1.640775672827735343e-01 1.486421378823730155e-01 1.210121966018408851e-01 7.703676653465124646e-02 1.338148845740712647e-02 -7.235925373888515977e-02 -1.816083356242706170e-01 -3.147534464166582557e-01 -4.710576331474183309e-01 -6.484889982841319789e-01 -8.434616941603200191e-01 -1.050622782150879564e+00 -1.262704375986254179e+00 -1.470686579146246231e+00 -1.664261321185050990e+00 -1.832667972478975615e+00 -1.965661493068373789e+00 -2.054532512841818370e+00 -2.092835218433624966e+00 -2.076916097970822772e+00 -2.006148320896534720e+00 -1.882984704241436491e+00 -1.712836382266720969e+00 -1.503771039092226092e+00 -1.265883222866933444e+00 -1.010371560575532568e+00 -7.483866465395165868e-01 -4.898778884503826037e-01 -2.426879795882461444e-01 -1.209399839834588222e-02 1.990862876753656252e-01 3.900293991192789189e-01 5.612180099816558299e-01 7.138116750049452452e-01 8.491586744039908430e-01 9.686120965555106155e-01 1.073400967854285959e+00 1.164668691373028864e+00 1.243400323465042367e+00 1.310375188441024186e+00 1.366074735396648698e+00 1.410613601854724175e+00 1.443633685303940650e+00 1.464240943138554796e+00 1.471034747245250518e+00 1.462082550989333818e+00 1.435052935686473852e+00 1.387497662619945116e+00 1.317285539888948476e+00 1.223082723126619697e+00 1.104920426877814998e+00 9.645339899017564278e-01 8.055743492284621610e-01 6.334340722802215273e-01 4.547207425485130794e-01 2.765036321998088353e-01 1.054578966871596302e-01 -5.311020231347812065e-02 -1.959746621867210215e-01 -3.224243932228101905e-01 -4.343443745841763515e-01 -5.357907938758256217e-01 -6.322472582068032754e-01 -7.295862139692761428e-01
-1.328411288884276120e-01 -1.299166890902548055e-01 -1.214005050003419406e-01 -1.047252261611025942e-01 -7.770289106219438469e-02 -3.880242493694362887e-02 1.246448652995688945e-02 7.518980453704594835e-02 1.466977156746029354e-01 2.224713641019235022e-01 2.964144383122720994e-01 3.614374353200930368e-01 4.101951258410219681e-01 4.359110108053830812e-01 4.330446876278341017e-01 3.979411067566809845e-01 3.291644853550964034e-01 2.276968670399516781e-01 9.680944054548237809e-02 -5.825341720219780889e-02 -2.308165289030517098e-01 -4.132976043820313361e-01 -5.976878369295060001e-01 -7.759737061844780293e-01 -9.405767466193929449e-01 -1.084909269179328506e+00 -1.203980751616434475e+00 -1.295067531828509200e+00 -1.358061321443428726e+00 -1.395418079357968244e+00 -1.411464711707201669e+00 -1.411494132225224796e+00 -1.400700312864515462e+00 -1.383326851177957728e+00 -1.362174221327334456e+00 -1.338470518053780811e+00 -1.311942465546940051e+00 -1.281003588843055763e+00 -1.242925219324420238e+00 -1.194217498280981227e+00 -1.131147777738799709e+00 -1.050292197126030835e+00 -9.491300169775731543e-01 -8.265052767281614310e-01 -6.828177343483090578e-01 -5.198798123745503874e-01 -3.405163435851840670e-01 -1.480581202994966372e-01 5.415024701890110148e-02 2.632315272328160094e-01 4.768539479539780079e-01 6.929976035326137485e-01 9.094079658141198674e-01 1.122950085566657652e+00 1.329075504054393342e+00 1.521636639547934822e+00 1.693158287985897514e+00 1.835535002174358832e+00 1.941003130919817687e+00 2.003043332089331496e+00 2.017265620539900439e+00 1.981966311249004242e+00 1.898455549530113640e+00 1.771029091168194958e+00 1.606758055078971070e+00 1.414879756165029256e+00 1.205923582969695707e+00 9.906568409551474996e-01 7.788392341872791835e-01 5.781413428881623240e-01 3.932242772480332160e-01 2.254344518210228687e-01 7.309760075508971167e-02 -6.760273805452858553e-02 -2.014275052164291313e-01 -3.328513124655791411e-01 -4.651119983580566108e-01 -5.997843945011914757e-01 -7.368416404420325971e-01 -8.750349105409376271e-01
2.688551914323704106e-01 4.024030497735263667e-01 5.125261047224153321e-01 5.931245530193327564e-01 6.404457637643983237e-01 6.537669887479607977e-01 6.355202581740289070e-01 5.907634292406431786e-01 5.262209690185285504e-01 4.491732048429476487e-01 3.664546763190815182e-01 2.838690759372103911e-01 2.057953091959227321e-01 1.350222852065005030e-01 7.251763013944399761e-02 1.732452851103073385e-02 -3.335360581829182464e-02 -8.370592607379451211e-02 -1.383790858350709141e-01 -2.013181796692989356e-01 -2.746779956979929493e-01 -3.581160287569342127e-01 -4.487612402409444923e-01 -5.417793212161712280e-01 -6.313158674827038519e-01 -7.116063209920551191e-01 -7.778942491597494735e-01 -8.269790182681849844e-01 -8.575466578122422634e-01 -8.702506380295684796e-01 -8.676446413645643174e-01 -8.540516693290691741e-01 -8.351250541322862153e-01 -8.172659591790826239e-01 -8.067777397015232221e-01 -8.089320680833240740e-01 -8.272083681958131152e-01 -8.629025664477848467e-01 -9.150969735729149734e-01 -9.810487206990837761e-01 -1.056618437661553722e+00 -1.136664743351890383e+00 -1.215330558097303282e+00 -1.286064953556710799e+00 -1.341695351834802707e+00 -1.374550246542409315e+00 -1.376704416279772136e+00 -1.340354709423466684e+00 -1.258344167613660858e+00 -1.124717148356654262e+00 -9.355142027942709992e-01 -6.896905219939254428e-01 -3.900739946810413694e-01 -4.420026266958498873e-02 3.353167756116021692e-01 7.311892261518717628e-01 1.122684046033012972e+00 1.487563068040863135e+00 1.804388546896843915e+00 2.054788013785533884e+00 2.225285127061408463e+00 2.308510664991799910e+00 2.303767910635284188e+00 2.216820402120142308e+00 2.059116237769813562e+00 1.846336233376651981e+00 1.596491233784422814e+00 1.327780313965169157e+00 1.056541677121738187e+00 7.957286559025186223e-01 5.541267932550659747e-01 3.363867672397892195e-01 1.436974792724360350e-01 -2.520422941985565185e-02 -1.730291134177497914e-01 -3.029982160721481077e-01 -4.183044852294597882e-01 -5.217289773633881911e-01 -6.154919299035950253e-01 -7.012836290396148309e-01
-5.642349385057952027e-01 -6.120803496469315874e-01 -6.182215287839353257e-01 -5.827900935591431297e-01 -5.083963032866803955e-01 -3.995599802166553416e-01 -2.620221385575653428e-01 -1.022270299409126365e-01 7.295418867867498047e-02 2.562711976100951472e-01 4.399924333349479744e-01 6.160762378986593957e-01 7.764950380940551788e-01 9.139417189742832237e-01 1.022540208709788567e+00 1.098404780021806859e+00 1.139883049066929832e+00 1.147239442788958730e+00 1.121987734000945869e+00 1.066091440756320896e+00 9.812432751266502162e-01 8.684626589469136571e-01 7.281620562895075865e-01 5.604870706865656693e-01 3.658629604710754712e-01 1.456218522010190863e-01 -9.753871410416051213e-02 -3.590455483524070401e-01 -6.321377518098524328e-01 -9.077343214630764212e-01 -1.174649926371817754e+00 -1.420331063874330946e+00 -1.632004461429431785e+00 -1.798164350408121281e+00 -1.910003758795135287e+00 -1.962549602076010924e+00 -1.955291728412319907e+00 -1.892253116055238937e+00 -1.781615324184064875e+00 -1.634827487762187115e+00 -1.465288946853508190e+00 -1.286707263788525513e+00 -1.111246351116665698e+00 -9.480003771376760424e-01 -8.019302301257977827e-01 -6.735391700172499441e-01 -5.593459046440821814e-01 -4.528159960858830213e-01 -3.456250531331583331e-01 -2.291650463185433695e-01 -9.605393563497323373e-02 5.827765554257913205e-02 2.343309676619746429e-01 4.281012445277871392e-01 6.314755606857807013e-01 8.336837117227725580e-01 1.023257245224841627e+00 1.189926894880144470e+00 1.325920361579747686e+00 1.426519488380756595e+00 1.489793331224897877e+00 1.516177668311593507e+00 1.507807991583769436e+00 1.467978573967996692e+00 1.400588357344746848e+00 1.309475796049351271e+00 1.197872843409472310e+00 1.067898154206405215e+00 9.205551998955278092e-01 7.561798793505560834e-01 5.753371701843716934e-01 3.799729751207826522e-01 1.743977420051114058e-01 -3.424332388843845387e-02 -2.361829391056607108e-01 -4.199134904371945587e-01 -5.735166955564729996e-01 -6.862448039496436003e-01 -7.498988002431534738e-01 -7.598483108857706503e-01
6.073320446405442580e-02 7.112089520255448355e-03 -4.352002120157991844e-02 -8.909622405454953320e-02 -1.279969522086054357e-01 -1.587579443355199016e-01 -1.798458291214205251e-01 -1.894915746332529460e-01 -1.858148600378393689e-01 -1.672018730160395317e-01 -1.332539419450922968e-01 -8.557930305079818056e-02 -2.857508599265219662e-02 3.043538839156722728e-02 8.196579048871781292e-02 1.158160228539693581e-01 1.228321953642467074e-01 9.657251754985422820e-02 3.428471375049441799e-02 -6.316073056861272461e-02 -1.919765217444873440e-01 -3.468083640295615000e-01 -5.219599769553864288e-01 -7.120872794104192716e-01 -9.123614108499150666e-01 -1.118118423845575027e+00 -1.324158214359958396e+00 -1.524261039706816145e+00 -1.710789501283417557e+00 -1.874658106819624859e+00 -2.005575716376303053e+00 -2.092704129299344462e+00 -2.125703553317372485e+00 -2.096279747417733041e+00 -1.999998692034617109e+00 -1.837984365117350194e+00 -1.617990132141383430e+00 -1.354276896512259798e+00 -1.066051534897655806e+00 -7.747396021485810635e-01 -5.007772741753866441e-01 -2.605396832199602386e-01 -6.434735479484633702e-02 8.434028687625927390e-02 1.884079973925734952e-01 2.559472590935347180e-01 2.986109393706402604e-01 3.299346933033713847e-01 3.635220834109734178e-01 4.112880562118473859e-01 4.818104744080526358e-01 5.790950525549913852e-01 7.023312207226759529e-01 8.464053025785398532e-01 1.003531989385771261e+00 1.164871477324802562e+00 1.321805430262247061e+00 1.466442141405954969e+00 1.591496932474125714e+00 1.689705130854256332e+00 1.753841870461268826e+00 1.777253732659162200e+00 1.754946808325254848e+00 1.684927870735756006e+00 1.569142622067850379e+00 1.413740421132737790e+00 1.228625431953987990e+00 1.026380842509259317e+00 8.208252924958868713e-01 6.257236576804301453e-01 4.533843129502807545e-01 3.136019276350349161e-01 2.128602526836747555e-01 1.538602744304863323e-01 1.351074027272754219e-01 1.509977121832327962e-01 1.922371965708256081e-01 2.467381183070854189e-01 3.010137155344396187e-01 3.419340075661538303e-01
-1.905097047503341079e+00 -1.804628707409241084e+00 -1.636370017940447674e+00 -1.405185992411613238e+00 -1.121564845171506342e+00 -8.009876345176017987e-01 -4.626091453710338142e-01 -1.274849465439218676e-01 1.835764686825491210e-01 4.520214873747959161e-01 6.633492582704455520e-01 8.086077359845484924e-01 8.852519258330651120e-01 8.971594415829723390e-01 8.538032626724193497e-01 7.684513741160474698e-01 6.557862652296696515e-01 5.294741364599612199e-01 3.999810519725476854e-01 2.733778922622468466e-01 1.511798056926524636e-01 3.102423138568656535e-02 -9.192176783786547289e-02 -2.231369064272280822e-01 -3.668711193094540413e-01 -5.244476893352861824e-01 -6.930520401444394407e-01 -8.651730948767559770e-01 -1.028870833533203966e+00 -1.168909276912209139e+00 -1.268557769223868092e+00 -1.311858107979405830e+00 -1.286120298010981600e+00 -1.184460234524977951e+00 -1.007901415414525381e+00 -7.666409846816603091e-01 -4.800218193238277586e-01 -1.749035866079532986e-01 1.175431070300465564e-01 3.658858544551733538e-01 5.425664182761478216e-01 6.272749455992300271e-01 6.092553748317274254e-01 4.885371371461025292e-01 2.762991717900831756e-01 -5.540304627303013589e-03 -3.255824851868796554e-01 -6.455642133477210720e-01 -9.244023922855640896e-01 -1.123280239628491328e+00 -1.211073881814555442e+00 -1.168712643839632470e+00 -9.918367179202944861e-01 -6.910714555712291762e-01 -2.902539950528585377e-01 1.768723623279839785e-01 6.706898347431675678e-01 1.150033430398258893e+00 1.576270104215180101e+00 1.916931173464579974e+00 2.148748464573668304e+00 2.259681193804744748e+00 2.249818050901747135e+00 2.130842913579143350e+00 1.924082891651591742e+00 1.657228747011100678e+00 1.360278453420245670e+00 1.061191997015460853e+00 7.821719740593928716e-01 5.372476341224873275e-01 3.315080114733984784e-01 1.620456668897230224e-01 2.021583331555695459e-02 -1.055583332928171081e-01 -2.270086353234190002e-01 -3.538451593773694892e-01 -4.923639349018835154e-01 -6.447692950735651740e-01 -8.090838604493103547e-01 -9.795422549103343091e-01
-1.545417698270595386e+00 -1.568451961498641412e+00 -1.566854623870757468e+00 -1.540318611419923878e+00 -1.490304146159596943e+00 -1.419741827321115979e+00 -1.332521011559432589e+00 -1.232926054827746531e+00 -1.125309657751584869e+00 -1.014050532894445356e+00 -9.035887701440010744e-01 -7.984466213163771142e-01 -7.030392883096463486e-01 -6.212033404243929580e-01 -5.556367709990815973e-01 -5.074225063880848374e-01 -4.758148157081868446e-01 -4.583058856615967458e-01 -4.509612666401304759e-01 -4.488439045131596417e-01 -4.466067878104134081e-01 -4.391647204932020987e-01 -4.224978721621361899e-01 -3.944498955042655686e-01 -3.553417435978338257e-01 -3.082707368365035228e-01 -2.587989427759253003e-01 -2.142458724721360563e-01 -1.824288285955220912e-01 -1.703091415572036138e-01 -1.826345105689738679e-01 -2.208502057815906194e-01 -2.825122632356363850e-01 -3.613345303215233506e-01 -4.480273930457440712e-01 -5.316931009853690382e-01 -6.016238781231771915e-01 -6.489957670226587094e-01 -6.681489153458921582e-01 -6.571646747589436899e-01 -6.177322065928831929e-01 -5.544574616999892180e-01 -4.738167236924719639e-01 -3.829639436532010222e-01 -2.884650829702407049e-01 -1.950233252658928051e-01 -1.045145661908647577e-01 -1.546271460340339736e-02 7.671953934775768702e-02 1.786993966071141193e-01 2.976229031201474973e-01 4.392512190319666776e-01 6.065082434693375157e-01 7.986352403416250301e-01 1.011130244440361148e+00 1.236129317219822443e+00 1.463097178672317922e+00 1.679695292612577440e+00 1.872718864327763466e+00 2.029257694776664511e+00 2.138123464466385126e+00 2.191360678665774220e+00 2.185440441673900835e+00 2.121839045970188131e+00 2.006644941781928981e+00 1.849450428804950031e+00 1.661729486861437177e+00 1.455180327038335664e+00 1.240339656939862145e+00 1.025733326747535257e+00 8.174844393314357749e-01 6.192644894242174125e-01 4.326207006203101613e-01 2.574664232614313764e-01 9.294964213026506161e-02 -6.161894988692850211e-02 -2.058002687667324360e-01 -3.372589720410558711e-01 -4.515049379146873210e-01 -5.422143977339233256e-01
-8.645274825103556049e-01 -7.780631256462917644e-01 -6.917777415055591517e-01 -6.112792261664093951e-01 -5.418685116470139951e-01 -4.878398092106836503e-01 -4.519150652831078752e-01 -4.348201648579805845e-01 -4.352594481634020629e-01 -4.502993547727179302e-01 -4.760319572651836584e-01 -5.083764476300345336e-01 -5.438037037484213521e-01 -5.798241487091535529e-01 -6.151787717774713782e-01 -6.497688011001382380e-01 -6.844064546401906757e-01 -7.204678195312324007e-01 -7.594566153582469337e-01 -8.025765055077045407e-01 -8.503292646886366768e-01 -9.021981276865048693e-01 -9.565443014274016553e-01 -1.010814978573374212e+00 -1.061931970076931853e+00 -1.106777692758974752e+00 -1.142660587901343394e+00 -1.167534997461551427e+00 -1.180068797269124170e+00 -1.179512141390704816e+00 -1.165595159780643320e+00 -1.138442295704846119e+00 -1.098654348589123142e+00 -1.047319876088481427e+00 -9.860331949028312559e-01 -9.168133889411186344e-01 -8.419067197292904314e-01 -7.636499905049223269e-01 -6.843534074659440858e-01 -6.063407750886626868e-01 -5.319971406512433720e-01 -4.637232426472602254e-01 -4.037213894152696936e-01 -3.536304619509112457e-01 -3.139781127112711290e-01 -2.836742794023345282e-01 -2.595235016523259053e-01 -2.360317563089881499e-01 -2.056089868561933043e-01 -1.592761227105642940e-01 -8.785216634086118193e-02 1.635707133425500989e-02 1.579960102598363392e-01 3.375103684590692876e-01 5.506786320081910047e-01 7.890012410865301362e-01 1.040600889991363021e+00 1.291376235923265448e+00 1.526091249619287993e+00 1.729567052756877388e+00 1.887973344146550714e+00 1.990514614900815271e+00 2.031099422925271902e+00 2.009564575938048492e+00 1.931986263040373242e+00 1.809792153003918935e+00 1.657885720811612673e+00 1.492459490362491925e+00 1.329019526026920639e+00 1.181012427805724796e+00 1.059083212805398189e+00 9.706138207480933255e-01 9.195266697273043466e-01 9.061570095560098625e-01 9.273366365675846934e-01 9.769461882391378138e-01 1.046792338576537418e+00 1.127664880753413978e+00 1.210722555125159472e+00 1.288710729209893602e+00
-1.516261720990298434e+00 -1.525570322414135260e+00 -1.512288769538202793e+00 -1.480102713207907872e+00 -1.433874125838372926e+00 -1.378918570635723650e+00 -1.320309247274215281e+00 -1.262250551893832062e+00 -1.207706745368961831e+00 -1.158237569974837733e+00 -1.114074179555176736e+00 -1.074418310295556234e+00 -1.037765911586767897e+00 -1.002333834996457895e+00 -9.662731788638163621e-01 -9.279789818375915322e-01 -8.863258852066173699e-01 -8.410708593202557148e-01 -7.931907977086465333e-01 -7.451413955828508628e-01 -7.007443977954359582e-01 -6.645865433317574844e-01 -6.410667339784070773e-01 -6.333267807643114811e-01 -6.424490691873099291e-01 -6.671010802757356695e-01 -7.037699608372319782e-01 -7.472535354143660102e-01 -7.912300860713894490e-01 -8.286882995351525505e-01 -8.523317186021498459e-01 -8.550389089967432854e-01 -8.307165401946479122e-01 -7.753762158452697228e-01 -6.884309615057047083e-01 -5.735532691677498462e-01 -4.386990707196413708e-01 -2.952104604186116532e-01 -1.558990642254623193e-01 -3.278571675112140760e-02 6.500227724391716144e-02 1.325759440801392297e-01 1.697398306856877093e-01 1.806178373741152143e-01 1.728584255244289547e-01 1.565950781493588018e-01 1.433193518248452314e-01 1.446459214144179828e-01 1.707048014738233033e-01 2.285074352079674853e-01 3.205808157051772689e-01 4.443674413125024980e-01 5.927701528940561015e-01 7.556968052084754861e-01 9.221518487379979367e-01 1.082118036635735692e+00 1.227681379543631213e+00 1.353258745850729472e+00 1.455277646182160822e+00 1.531724484155396082e+00 1.581976872816401203e+00 1.606922599593306522e+00 1.609004271431809574e+00 1.592028398120030719e+00 1.560374207203456542e+00 1.518064698171159632e+00 1.467950150825501954e+00 1.411503015624070656e+00 1.349184114317562244e+00 1.281279998469184944e+00 1.208778207710976771e+00 1.133680000539025068e+00 1.059093507129085232e+00 9.886787703465192978e-01 9.261350534101093768e-01 8.747224487593829867e-01 8.370613579499276424e-01 8.150243432593099469e-01 8.096666809186794378e-01 8.210291299083671834e-01
-4.083244757776430811e-01 -3.883082627749807614e-01 -3.590469849898063059e-01 -3.208251246815462254e-01 -2.747113983675021354e-01 -2.228804228682312871e-01 -1.688441773530758305e-01 -1.173629864399391154e-01 -7.402550624772798182e-02 -4.455672584992623197e-02 -3.403834813111881324e-02 -4.620366820019605747e-02 -8.298849944356827268e-02 -1.443463328796458500e-01 -2.282976235261782449e-01 -3.310801813000621707e-01 -4.474446674041034355e-01 -5.710553949143369890e-01 -6.950348178847490788e-01 -8.127526946013018394e-01 -9.185787433561053428e-01 -1.008605745438815315e+00 -1.080999609171869880e+00 -1.135936053863255690e+00 -1.175165533309401988e+00 -1.201427902910530365e+00 -1.217793476855617785e+00 -1.227237429820951853e+00 -1.232286489421103637e+00 -1.234843202329839240e+00 -1.236017706756727730e+00 -1.235943243245184231e+00 -1.233732233770300946e+00 -1.227505302568393075e+00 -1.214586181822302047e+00 -1.191814109227625984e+00 -1.155942343406045847e+00 -1.103925496246105808e+00 -1.033256932919268900e+00 -9.421110228044786705e-01 -8.295928576325706238e-01 -6.959288388083181287e-01 -5.426036169949222110e-01 -3.724011332389229878e-01 -1.892819919204097590e-01 2.009239217879838207e-03 1.964229577264024473e-01 3.890481678933551124e-01 5.754077370430674687e-01 7.514857931712488615e-01 9.137064492057751508e-01 1.058999418308794072e+00 1.185129344934086504e+00 1.291189786198301048e+00 1.378093894643904527e+00 1.448651828961997845e+00 1.507087642445168685e+00 1.558040736976355145e+00 1.605364355560737755e+00 1.651071961055001092e+00 1.694787861030999210e+00 1.733607412052482699e+00 1.762419857493018549e+00 1.774446890994995085e+00 1.762064913143843503e+00 1.717831057387917415e+00 1.635726734165066087e+00 1.512404764287053505e+00 1.348168863269996187e+00 1.147446122698680959e+00 9.184511638782327791e-01 6.723252746720900230e-01 4.217931832788552882e-01 1.797904844909075095e-01 -4.189498876927588017e-02 -2.337365147526285769e-01 -3.893149561810748671e-01 -5.057950803728327172e-01 -5.840857355020344643e-01 -6.285011291336486394e-01
-6.832680961075846549e-01 -8.115424967861785133e-01 -9.208243872216220760e-01 -1.005318435614181327e+00 -1.061405483205242195e+00 -1.087769111942429978e+00 -1.085232397925795400e+00 -1.056267969854604916e+00 -1.004357412875846567e+00 -9.333208504108502224e-01 -8.466951155820653385e-01 -7.474372188706245312e-01 -6.380040530358790374e-01 -5.207327619076628222e-01 -3.983874916274182665e-01 -2.747050179080120502e-01 -1.545767479131861244e-01 -4.384403317084730606e-02 5.128571718588729317e-02 1.251783606563376949e-01 1.737242217780125553e-01 1.952052500918754763e-01 1.907402008034242979e-01 1.642957140760621659e-01 1.221092296022200374e-01 7.168752289151579526e-02 2.050082559960240622e-02 -2.539996580283397989e-02 -6.240189156089147315e-02 -8.997501315591872884e-02 -1.106641282315057317e-01 -1.295681265666487336e-01 -1.533602555314154126e-01 -1.890739969548460297e-01 -2.428074059997370748e-01 -3.185758326870551382e-01 -4.174443883875603167e-01 -5.371235319597789104e-01 -6.722279475071302191e-01 -8.149936260297031554e-01 -9.564710630732335961e-01 -1.087850877783591130e+00 -1.201518436043107707e+00 -1.291664297982912046e+00 -1.354351579654856863e+00 -1.387064198349012401e+00 -1.388023430237927958e+00 -1.355511173854248241e+00 -1.287357428534855242e+00 -1.180899308034394579e+00 -1.033272229622668181e+00 -8.420568615827858094e-01 -6.062432872026921604e-01 -3.272858946702830174e-01 -1.006181544255774045e-02 3.364538740132971828e-01 6.990245252026811018e-01 1.060688575745037276e+00 1.402010010070747326e+00 1.703019446972765305e+00 1.945513103731378202e+00 2.115351504512911873e+00 2.204405662372654007e+00 2.211651542060689479e+00 2.143280632832453847e+00 2.011791641776644379e+00 1.834260822797153079e+00 1.630177745204688167e+00 1.419142897432709827e+00 1.218728452370409610e+00 1.042764885853037615e+00 9.001023478756731144e-01 7.940148843174307247e-01 7.224101300459804254e-01 6.788795053057972151e-01 6.545331679569869054e-01 6.403576182956128848e-01 6.296800030275591098e-01 6.199998801262909254e-01 6.139671718186275884e-01
-8.193752049497232681e-01 -8.602723116514625623e-01 -8.996326639931937486e-01 -9.356908998792285992e-01 -9.671709390394268580e-01 -9.935512147390508364e-01 -1.015177784764389246e+00 -1.033183515007418229e+00 -1.049243819317346782e+00 -1.065207307016704963e+00 -1.082752159363245203e+00 -1.103092229523952472e+00 -1.126838123128770519e+00 -1.153970180099947562e+00 -1.183869477827789840e+00 -1.215379304101361191e+00 -1.246897317942254890e+00 -1.276516882957467125e+00 -1.302217184829863372e+00 -1.322094541126788148e+00 -1.334605434021323811e+00 -1.338693025710699924e+00 -1.333736329412557264e+00 -1.319320388826618506e+00 -1.294934596470624699e+00 -1.259697948536605105e+00 -1.212256989400831708e+00 -1.150899637900689054e+00 -1.073869150804136030e+00 -9.798203670784076946e-01 -8.682282440043239680e-01 -7.397134643097021955e-01 -5.962063422761378906e-01 -4.409336046165238665e-01 -2.782203451574397080e-01 -1.132284794916215837e-01 4.842538707156679445e-02 2.011154733771989833e-01 3.396562813009827431e-01 4.598335866190212395e-01 5.588579070982792052e-01 6.356871938614391260e-01 6.911139352723141283e-01 7.275524718992048001e-01 7.485300744518776916e-01 7.580883125814567025e-01 7.602465066567162255e-01 7.586626326384183772e-01 7.566189861755227009e-01 7.571442892679517422e-01 7.631865436991231988e-01 7.776099907938212041e-01 8.029944196940607126e-01 8.412865504070883294e-01 8.934250757891539774e-01 9.590920015470143500e-01 1.036596510326433629e+00 1.122927423345903453e+00 1.213886387986645499e+00 1.304298296794959233e+00 1.388264456890416998e+00 1.459572711253580124e+00 1.512217541372887775e+00 1.541023720326791580e+00 1.542265667794523454e+00 1.514162776881968542e+00 1.457120041744997430e+00 1.373692556504289231e+00 1.268301352264847637e+00 1.146679992191124819e+00 1.015236686329410665e+00 8.803729468969636596e-01 7.478062662269984173e-01 6.220133611938707396e-01 5.058246961865973113e-01 4.002036238165108117e-01 3.042790961925391224e-01 2.155865690029268866e-01 1.304564187260983110e-01 4.458068882411165418e-02
9.635156438120046074e-01 9.186678567326188594e-01 8.636173723717420758e-01 7.954114357435639882e-01 7.127128338763849547e-01 6.164705269256984810e-01 5.101370307933884574e-01 3.991363047834040056e-01 2.898309315503372896e-01 1.884509475448910842e-01 1.000021176717329485e-01 2.764078096749517793e-02 -2.766831927327709564e-02 -6.712641687431442072e-02 -9.404475049482580173e-02 -1.133119249761703196e-01 -1.308782040641975619e-01 -1.529026482672543596e-01 -1.847139243703677103e-01 -2.300095472695095622e-01 -2.902709868016237760e-01 -3.647749064568339139e-01 -4.510276922268953159e-01 -5.457886231311382952e-01 -6.459873601229056961e-01 -7.496970660962423150e-01 -8.565388922549319606e-01 -9.676594867577851256e-01 -1.085134120541076275e+00 -1.210963367244824784e+00 -1.345960461213904003e+00 -1.488730979374263574e+00 -1.635062351084638488e+00 -1.777591758811686740e+00 -1.906118809013981785e+00 -2.008274930135418135e+00 -2.070889919284583769e+00 -2.081641486968816679e+00 -2.031053127802150193e+00 -1.914473272028334838e+00 -1.733481782673832239e+00 -1.496210004804231053e+00 -1.216637078427549978e+00 -9.126410699337315080e-01 -6.035785681665029045e-01 -3.077816695763528343e-01 -4.032663109076666669e-02 1.883265962309634833e-01 3.730267878213582855e-01 5.139441521204789476e-01 6.159717936216723144e-01 6.874584758110504623e-01 7.387947954891187496e-01 7.806425560881583570e-01 8.224553883074018357e-01 8.713174447900647879e-01 9.312552416394045407e-01 1.003129336494960500e+00 1.084822854593488817e+00 1.171698523646329759e+00 1.257245529164300768e+00 1.333798909796322985e+00 1.393387660651826510e+00 1.428714753419099814e+00 1.434036393774672957e+00 1.405971882747587998e+00 1.343960106838656188e+00 1.250462202329187811e+00 1.130772426414831333e+00 9.925775608954628959e-01 8.451659007162333204e-01 6.984910561345479829e-01 5.618682311314766586e-01 4.425486885464918752e-01 3.443053428111723102e-01 2.664612800622431776e-01 2.036501717286942903e-01 1.466816400226492734e-01 8.438367321056559900e-02 6.030997791232286902e-03
7.689240832312803642e-01 8.122047011070898659e-01 8.491299067615148966e-01 8.882298322528815460e-01 9.356792702548456520e-01 9.935672859964860271e-01 1.059072467175024901e+00 1.124747198241409452e+00 1.179790930885576294e+00 1.211927948529880839e+00 1.209654945192745856e+00 1.164418716737390502e+00 1.072541232241782660e+00 9.364376959061604389e-01 7.648161901538381713e-01 5.716428018707214731e-01 3.739563303701054497e-01 1.889710299666435001e-01 3.105288352203057489e-02 -9.072455423840369848e-02 -1.739938997417298239e-01 -2.232248613084703570e-01 -2.486732325018127798e-01 -2.644700372929681964e-01 -2.862540538079255126e-01 -3.287702355330106019e-01 -4.036977878926508168e-01 -5.180505336379856995e-01 -6.730597522741220695e-01 -8.639804783791869003e-01 -1.080622232129227145e+00 -1.308598486663368421e+00 -1.531276127039734591e+00 -1.731798014514156936e+00 -1.894980910041023092e+00 -2.008638011723320904e+00 -2.064470596858329010e+00 -2.058417901613683654e+00 -1.990982985933584581e+00 -1.867330231914995142e+00 -1.697164398642408534e+00 -1.494248462579673919e+00 -1.275143154422966996e+00 -1.057442606218879533e+00 -8.576102858197512946e-01 -6.890190821503964225e-01 -5.603079842848649461e-01 -4.743993250010675178e-01 -4.282827369847094778e-01 -4.133862317643465789e-01 -4.166522570953677396e-01 -4.220348576779610617e-01 -4.125780533760321500e-01 -3.726571211787544358e-01 -2.903472763058901895e-01 -1.593172293498049397e-01 1.978746974958838986e-02 2.390409594106286395e-01 4.841293725952223181e-01 7.363106727535623230e-01 9.752627411394129142e-01 1.182042955897460779e+00 1.341746835124277837e+00 1.445140691797333732e+00 1.489128414756479613e+00 1.476173608934493453e+00 1.413071645756435402e+00 1.309423073718511743e+00 1.176196028421303108e+00 1.024447456212778995e+00 8.642453714425215594e-01 7.038271737073805712e-01 5.489370626495672090e-01 4.024974657288400981e-01 2.647776785950656242e-01 1.339808574990709877e-01 7.193170686485821780e-03 -1.186655402896659856e-01 -2.461077045341290293e-01 -3.767469242575177124e-01
-2.434774200646311559e+00 -2.360435675135952316e+00 -2.266843048262741966e+00 -2.152474857535513486e+00 -2.015623505977898411e+00 -1.855377609506002390e+00 -1.672603939789736538e+00 -1.470578021077455944e+00 -1.254960862199843374e+00 -1.033069780207555688e+00 -8.126653847719115253e-01 -6.005375312866114701e-01 -4.015904800776862182e-01 -2.185446474000829753e-01 -5.252120268692272304e-02 9.594761725190291413e-02 2.258107646705357630e-01 3.347429043824763362e-01 4.189190763614950019e-01 4.734583802738810410e-01 4.932202498172167937e-01 4.738555443894006403e-01 4.129361966457626432e-01 3.109577407072679489e-01 1.722739782316992097e-01 5.448216592205593241e-03 -1.769996622099480610e-01 -3.597763684605197465e-01 -5.267007472886745534e-01 -6.631945190969000814e-01 -7.586011003417899579e-01 -8.077549572727457106e-01 -8.114250328522549793e-01 -7.754545545058789680e-01 -7.090311436787701815e-01 -6.225235757597578079e-01 -5.255568061325945894e-01 -4.257122343650330820e-01 -3.280759709459861173e-01 -2.354609428509724656e-01 -1.490747773538968757e-01 -6.933608591102845276e-02 3.413801799655329094e-03 6.856064527163237277e-02 1.251824801207961635e-01 1.724942235298249360e-01 2.103394550354236447e-01 2.396993459735115017e-01 2.629098576593768555e-01 2.837223661337759384e-01 3.070910191082139584e-01 3.387940287688038787e-01 3.848999317251670105e-01 4.509995176074451106e-01 5.412025321699845959e-01 6.569130479943030565e-01 7.958241860148508318e-01 9.515051118220426707e-01 1.114126637616558613e+00 1.272002684020819396e+00 1.413706386200586973e+00 1.529999216554734032e+00 1.615071653614815084e+00 1.666654502065036736e+00 1.685239021286206285e+00 1.672813705409819773e+00 1.631653427767959075e+00 1.563533270931247943e+00 1.469268604125907984e+00 1.348686653554111770e+00 1.200874880828884717e+00 1.024635417357999456e+00 8.191092547011292746e-01 5.846811834013745379e-01 3.240251086717305107e-01 4.308168313018575363e-02 -2.485004969962005816e-01 -5.376482313466055540e-01 -8.091570705958653908e-01 -1.047700486770105632e+00
-1.589450985850624498e-01 -1.798098013122667871e-01 -2.127421665012115826e-01 -2.514079697347072484e-01 -2.888768366598828408e-01 -3.187362945538479986e-01 -3.362096559252416572e-01 -3.389481382177666480e-01 -3.273157878145896982e-01 -3.041851532326028673e-01 -2.743274153685729133e-01 -2.436478038879446029e-01 -2.183252420712299136e-01 -2.040921792824603176e-01 -2.055686535542521898e-01 -2.257095763693975077e-01 -2.654456498563174116e-01 -3.235202974190460323e-01 -3.966829717363166696e-01 -4.801786905106873449e-01 -5.685082591905050720e-01 -6.562651922262289217e-01 -7.388818673992205710e-01 -8.130702802029330378e-01 -8.769490828323942555e-01 -9.298710946616409734e-01 -9.720522596352775269e-01 -1.004180591929499267e+00 -1.027067370770735844e+00 -1.041508875844679771e+00 -1.048287603999983553e+00 -1.048260547994595449e+00 -1.042521183170955767e+00 -1.032440914684040312e+00 -1.019654398108317261e+00 -1.005886101276406652e+00 -9.927205145357335114e-01 -9.813385886120510326e-01 -9.723394352598265789e-01 -9.655594343100715182e-01 -9.599653915733387111e-01 -9.536196107491263785e-01 -9.436557898130659705e-01 -9.263644682273456388e-01 -8.973150218450317572e-01 -8.517369318982906945e-01 -7.849976768983392139e-01 -6.932007338377293992e-01 -5.737879308635548403e-01 -4.260123344596739026e-01 -2.511284185483021458e-01 -5.230016048444086074e-02 1.657379436780406223e-01 3.971335056308687439e-01 6.353058766246786337e-01 8.733233494161170007e-01 1.104205305581452468e+00 1.321264966482507575e+00 1.518487251489015755e+00 1.690917654435605044e+00 1.834852188354621827e+00 1.947805990528479470e+00 2.028194900269035816e+00 2.074968508045771820e+00 2.087357567699311911e+00 2.064875547068693251e+00 2.007583703907899864e+00 1.916429771091969547e+00 1.793497607030877905e+00 1.642043777270241645e+00 1.466365641846709700e+00 1.271551455533817432e+00 1.063275334481134760e+00 8.475806217702080980e-01 6.306169821970957212e-01 4.182852272473355781e-01 2.158423056134058937e-01 2.751899313480727846e-02 -1.435708123140713721e-01 -2.953277156788975399e-01
-7.227935107265069936e-01 -6.071022925534468317e-01 -4.428810928783598055e-01 -2.507274890113173060e-01 -5.198924310151179645e-02 1.337227012315598540e-01 2.905284545323695289e-01 4.080442839009409961e-01 4.824845774020716238e-01 5.162691061341442289e-01 5.167229329760276713e-01 4.932942034691333855e-01 4.545930682816747281e-01 4.059098956163508243e-01 3.485202283570221771e-01 2.804015407284768391e-01 1.981374637473991007e-01 9.919847080902433056e-02 -1.640433925048967456e-02 -1.450709202493496996e-01 -2.794495280397945036e-01 -4.087126524203962274e-01 -5.194718888930365264e-01 -5.972070403969625962e-01 -6.289529356255399994e-01 -6.063906351425236707e-01 -5.286953751767510257e-01 -4.042177266104873823e-01 -2.500673169947313923e-01 -8.931667166748422093e-02 5.313224978809575477e-02 1.551815378772377629e-01 2.011823388730976381e-01 1.838585612225448196e-01 1.043313162824938134e-01 -2.935165797978245630e-02 -2.043416393887850790e-01 -4.054528111387235567e-01 -6.171905804376290883e-01 -8.255235119125895471e-01 -1.019049491357041815e+00 -1.190097120075496617e+00 -1.335017762459409951e+00 -1.453898667603887862e+00 -1.549220395126111205e+00 -1.623941194277194189e+00 -1.679229016736942581e+00 -1.713084694109196393e+00 -1.719845217757746791e+00 -1.691188396181332099e+00 -1.618076032975948930e+00 -1.492661487694767697e+00 -1.309923803741369408e+00 -1.068809995233582333e+00 -7.727796827933931523e-01 -4.300802381116775597e-01 -5.389816860750148292e-02 3.385238626369412307e-01 7.272264227464286801e-01 1.092026664751146292e+00 1.415269413911090401e+00 1.683866738882369374e+00 1.890069665497651652e+00 2.031000198284171443e+00 2.107030466182156392e+00 2.120317495636463878e+00 2.073889693014370650e+00 1.971502841828973951e+00 1.818192961060684842e+00 1.620929891766527575e+00 1.388807029491821110e+00 1.132996586424252383e+00 8.664233263449612199e-01 6.032018342050075033e-01 3.584644263386864149e-01 1.477339278208123774e-01 -1.397474139873976402e-02 -1.134174954475318381e-01 -1.409542535699049026e-01 -9.252766319918906412e-02
-1.235508240491041132e+00 -1.121498129561923962e+00 -9.862699567572233983e-01 -8.374489948402764616e-01 -6.825700835775991848e-01 -5.284287382326539051e-01 -3.806498732813229924e-01 -2.435850769995319409e-01 -1.203896846047557562e-01 -1.317519059406545637e-02 7.676714139970114426e-02 1.488799840729675139e-01 2.031836689236747040e-01 2.401774320997736023e-01 2.606422772533839582e-01 2.653948223664700512e-01 2.551586879119220885e-01 2.305633533733914831e-01 1.923022164838358861e-01 1.413905206699211381e-01 7.940226491606769410e-02 8.541703398805278180e-03 -6.839282174083650967e-02 -1.482734467022873703e-01 -2.279331279204263594e-01 -3.044811289613307825e-01 -3.755837858613532698e-01 -4.396087462032720050e-01 -4.957034956840565831e-01 -5.437578301647131296e-01 -5.842235129219933709e-01 -6.179616725333831884e-01 -6.460406360246322421e-01 -6.696396064265164316e-01 -6.900684406089223621e-01 -7.088036735240389463e-01 -7.276074388688750227e-01 -7.485377206714290965e-01 -7.738531513520862104e-01 -8.057400636185398923e-01 -8.459011515906205148e-01 -8.950735513241567798e-01 -9.526795681599594667e-01 -1.016610590770230527e+00 -1.083184258385977428e+00 -1.147351732655950585e+00 -1.202963704961925506e+00 -1.243115213995835244e+00 -1.260486207212615506e+00 -1.247778991429328688e+00 -1.198304777826336043e+00 -1.106620738983185692e+00 -9.691929823219963547e-01 -7.849723891573748835e-01 -5.557691079443778381e-01 -2.863590807248420633e-01 1.575695665144346419e-02 3.407145037279496469e-01 6.768377541813402898e-01 1.011188032709418039e+00 1.330156990796131700e+00 1.620099121397321706e+00 1.868150784196562997e+00 2.063228878106160291e+00 2.197110814159428216e+00 2.265449369786074474e+00 2.268246151112688125e+00 2.209751920759494670e+00 2.097552066515506741e+00 1.941301529777808899e+00 1.751360607057509400e+00 1.537733543089549793e+00 1.309457615901631566e+00 1.074366107239647761e+00 8.391139424396188984e-01 6.092578156187402616e-01 3.894076161627819666e-01 1.833607347793759501e-01 -5.569706780392040708e-03 -1.743389060818989755e-01
-6.511879922119332420e-01 -6.350887857729016206e-01 -6.267265015060264899e-01 -6.294410176365780041e-01 -6.451224634547798598e-01 -6.740257358214516437e-01 -7.148862573418706123e-01 -7.653196484352344786e-01 -8.222463553027260508e-01 -8.823238470621320717e-01 -9.421943302938642351e-01 -9.987350276473641042e-01 -1.049269200101303090e+00 -1.091849568041399987e+00 -1.125500372508929647e+00 -1.150381337598931353e+00 -1.167757183579551272e+00 -1.179741522965725098e+00 -1.188846711138688894e+00 -1.197440299347395376e+00 -1.207254410476324757e+00 -1.218964944461609967e+00 -1.232013380283254467e+00 -1.244650907708770404e+00 -1.254227455186931239e+00 -1.257617503648731816e+00 -1.251711607559797823e+00 -1.233812737424005324e+00 -1.201855713424896832e+00 -1.154463849309029122e+00 -1.090899819771417256e+00 -1.011072713013291269e+00 -9.155881355487379691e-01 -8.059128314617646227e-01 -6.844458013568258670e-01 -5.544680844162286348e-01 -4.199068328670495509e-01 -2.848425124266898978e-01 -1.530255660652324046e-01 -2.746882071624291710e-02 8.981552446597695916e-02 1.977677378978089928e-01 2.960585182393895010e-01 3.847529380489276285e-01 4.641360296614341907e-01 5.345133422638179699e-01 5.962577226466403424e-01 6.497602825136651328e-01 6.954271132305425152e-01 7.335972364634714138e-01 7.646863506051632120e-01 7.894567632636332322e-01 8.095966072474523045e-01 8.282964355638715581e-01 8.502665291907457457e-01 8.813323339367875597e-01 9.272220860671310794e-01 9.921666006194796994e-01 1.077610241953468551e+00 1.181583981149078477e+00 1.298749049257359234e+00 1.421056679029162773e+00 1.538671064403430710e+00 1.640979228375524235e+00 1.717684132182041301e+00 1.759855131539461714e+00 1.761107844449935955e+00 1.718470675332756992e+00 1.632984548336420261e+00 1.509684549841168177e+00 1.356864593249146989e+00 1.184967860916676496e+00 1.005201279702834460e+00 8.281976105706083668e-01 6.629875569690225623e-01 5.162388165886302449e-01 3.918467660111921713e-01 2.908259934842741257e-01 2.115395890447232807e-01 1.500704405827703869e-01
-9.593100797461323603e-01 -8.665538138410847635e-01 -7.691369522776767553e-01 -6.740801429135183653e-01 -5.878997035357178547e-01 -5.163398413184746572e-01 -4.640725841407847829e-01 -4.344267747851178196e-01 -4.291162907334641896e-01 -4.479404461522804026e-01 -4.885865600592238511e-01 -5.466171801572511368e-01 -6.157105781253522370e-01 -6.882098133272789298e-01 -7.559732580381849365e-01 -8.113090898885456648e-01 -8.479539164999507772e-01 -8.617972790184488252e-01 -8.512291360549899544e-01 -8.170142471334873591e-01 -7.617748590725376134e-01 -6.892485787436687383e-01 -6.036113194769094914e-01 -5.090172013062836953e-01 -4.094489199446435523e-01 -3.088407390158391386e-01 -2.112403713360044288e-01 -1.209101569419933631e-01 -4.234036720305318913e-02 1.988497242783455674e-02 6.124748264362245981e-02 7.746782024509833720e-02 6.485834721235297917e-02 2.076352577574632277e-02 -5.577334345614341771e-02 -1.633204961555192458e-01 -2.975873241333393815e-01 -4.513911733145277161e-01 -6.151642427211493347e-01 -7.779915824270750013e-01 -9.289024251468130933e-01 -1.058052950716176666e+00 -1.157698844001033400e+00 -1.222642350864287630e+00 -1.250270022439571083e+00 -1.240230129833815198e+00 -1.193883586875175151e+00 -1.113673732352441492e+00 -1.002509255227948648e+00 -8.633673866325771717e-01 -6.990890046393160029e-01 -5.125012182337296274e-01 -3.066013438395982504e-01 -8.479306667183349189e-02 1.490466701872254496e-01 3.907195489184833170e-01 6.359316854218948212e-01 8.804346492517327594e-01 1.119947118667530273e+00 1.349926169776876073e+00 1.565235587095052949e+00 1.760057155904661386e+00 1.927986614847376101e+00 2.062501147537295854e+00 2.157506005502599855e+00 2.207891862260212612e+00 2.209981405240578844e+00 2.161873555366085053e+00 2.063804961476537692e+00 1.918446319523108512e+00 1.731233189102429959e+00 1.510476745178521485e+00 1.267139740721116459e+00 1.014119265092538580e+00 7.650705241110359323e-01 5.329672391436394152e-01 3.286366587924967608e-01 1.597085244087197153e-01 3.008661430940053755e-02 -5.979742567184718333e-02
-1.061522909572594653e+00 -1.049340926508561145e+00 -1.027377615397700783e+00 -9.970715568185479771e-01 -9.618296563627122264e-01 -9.263546325481297750e-01 -8.958344435224225855e-01 -8.750946292472857602e-01 -8.680230972384578303e-01 -8.771970709813839973e-01 -9.037558873295084005e-01 -9.473952022635678816e-01 -1.006487651409344153e+00 -1.078179672427569624e+00 -1.158482642848905897e+00 -1.242454791453981633e+00 -1.324417346106719240e+00 -1.398328955912329752e+00 -1.458266366922895907e+00 -1.498990222563591157e+00 -1.516473291741659679e+00 -1.508326888683641842e+00 -1.474009124348914179e+00 -1.414841509355254212e+00 -1.333791283068371136e+00 -1.235090044235094053e+00 -1.123853626935117589e+00 -1.005595382526061288e+00 -8.857845550383410815e-01 -7.693985819820422511e-01 -6.604631458965263269e-01 -5.616545679809633596e-01 -4.738857483549971383e-01 -3.961714165148532141e-01 -3.257747640215900020e-01 -2.587665845826411237e-01 -1.908214259426113668e-01 -1.181860625237892287e-01 -3.843213859787652370e-02 4.927709233460488697e-02 1.444162878939968808e-01 2.457203166603771360e-01 3.518153695527097002e-01 4.615855678073274015e-01 5.739764055531618725e-01 6.875609760449039598e-01 7.999363722221199957e-01 9.075426494725234994e-01 1.005964912924279808e+00 1.090621942478925410e+00 1.157645138601921309e+00 1.204613380997583194e+00 1.230942072949063437e+00 1.237967242187391737e+00 1.228776280933648879e+00 1.207866253153226044e+00 1.180702084619416503e+00 1.153089842681224830e+00 1.130459827680724949e+00 1.117102557788753225e+00 1.115494625960100405e+00 1.125979281739244886e+00 1.146763622047690667e+00 1.174261871311410577e+00 1.203721019079150967e+00 1.229784821773062919e+00 1.247176187782041978e+00 1.251176941257709396e+00 1.238045343230348205e+00 1.205345959888398655e+00 1.152141861448823912e+00 1.079045384025596022e+00 9.880057514466957791e-01 8.819689324201219760e-01 7.643440065472424383e-01 6.385765004871487571e-01 5.078048557953659392e-01 3.748592084144977687e-01 2.424098290120911270e-01 1.132368415619345453e-01
-6.987630163583584686e-01 -7.215284785740151419e-01 -7.292930769296797067e-01 -7.163493198958515995e-01 -6.782343750580367425e-01 -6.127195166882580812e-01 -5.207553676064091697e-01 -4.071078842409244225e-01 -2.804112248424522891e-01 -1.524916124260961015e-01 -3.693750519310352171e-02 5.285559133407515681e-02 1.056085348401962914e-01 1.138247035747795843e-01 7.475746268429619978e-02 -9.339255683956906168e-03 -1.316680053995965549e-01 -2.819355632040015380e-01 -4.477379498913983125e-01 -6.159942532704055784e-01 -7.744179042223229281e-01 -9.126308668804022917e-01 -1.023021847098018577e+00 -1.101321828258267965e+00 -1.146758826537138232e+00 -1.161866564276900160e+00 -1.151983383601092203e+00 -1.124328803010906874e+00 -1.086922804065967751e+00 -1.047360713003995691e+00 -1.011634204362534817e+00 -9.832955109449271758e-01 -9.630394242607039912e-01 -9.488365320382717849e-01 -9.364431224778562157e-01 -9.205705543516243816e-01 -8.961751519721203874e-01 -8.597077045106177318e-01 -8.100728470030048589e-01 -7.488099556046626804e-01 -6.796964437482381216e-01 -6.078149017229372841e-01 -5.383127432312623251e-01 -4.753647072170824051e-01 -4.215723068793897355e-01 -3.775445720344406397e-01 -3.419708023067067337e-01 -3.117854455325989038e-01 -2.825575058686420338e-01 -2.490468356125671023e-01 -2.059407409563744906e-01 -1.485753135686984361e-01 -7.360748278696835345e-02 2.063942654362729834e-02 1.341988770222181382e-01 2.657546774522869248e-01 4.132612111578716774e-01 5.743846213671716106e-01 7.469649973515390950e-01 9.290140243044543444e-01 1.118458897705554289e+00 1.312607747796008972e+00 1.507419936081080269e+00 1.697014591200139977e+00 1.873573357286941299e+00 2.027749196665686870e+00 2.149532494413013861e+00 2.229222449005358264e+00 2.258328806003169209e+00 2.230354343396241390e+00 2.141329066620387245e+00 1.990296995787048218e+00 1.779812737225541674e+00 1.516274029242486776e+00 1.209742823411265267e+00 8.732153185666958750e-01 5.211902837730230109e-01 1.679065123913276447e-01 -1.743759880639834392e-01 -4.966629709296718209e-01
-1.091997322694481021e+00 -1.042520792998988144e+00 -9.885787450308396451e-01 -9.315946431530968130e-01 -8.728410684630195648e-01 -8.132780852252200487e-01 -7.535202788213549718e-01 -6.940598834207679646e-01 -6.355119849675375798e-01 -5.788542398119891352e-01 -5.254850473241088338e-01 -4.772218542991030210e-01 -4.361232606069995743e-01 -4.043099187991541776e-01 -3.838048574579071559e-01 -3.762961421394688810e-01 -3.828807560498606599e-01 -4.037479880434015067e-01 -4.378905703052332621e-01 -4.829625127862025025e-01 -5.354356915874627365e-01 -5.910050900970187371e-01 -6.452816233442608684e-01 -6.945761861523088720e-01 -7.365213274608103378e-01 -7.703670848513441971e-01 -7.968937200598813497e-01 -8.179552102105134281e-01 -8.358592145697357756e-01 -8.527320381363683310e-01 -8.700675833450352004e-01 -8.884671417066271060e-01 -9.075874558096367339e-01 -9.261766780594320458e-01 -9.422086223414983808e-01 -9.530957182170827213e-01 -9.560076439633937717e-01 -9.483456391966266219e-01 -9.282213658298801295e-01 -8.949186010972324246e-01 -8.490603835892827078e-01 -7.924977043674001909e-01 -7.278785785827046606e-01 -6.580424830182122209e-01 -5.853450944003010248e-01 -5.112831913342534840e-01 -4.363039044218509632e-01 -3.599878682317026457e-01 -2.813580915025771789e-01 -1.992566550580666951e-01 -1.126211837279126882e-01 -2.059614320483045893e-02 7.752478604843146548e-02 1.824265157200905541e-01 2.947694635279277664e-01 4.152107368352891403e-01 5.442013000112766452e-01 6.818250269040827538e-01 8.275946217180797371e-01 9.803616980529717972e-01 1.138218463680869874e+00 1.298433154477055984e+00 1.457283644747146001e+00 1.609907814907115542e+00 1.750293246806968961e+00 1.871485235389409141e+00 1.966209066126476612e+00 2.027801932715758149e+00 2.051295833110962974e+00 2.034332324716570994e+00 1.977654109001459437e+00 1.884956908571796763e+00 1.762260806392930812e+00 1.616919993225388374e+00 1.456660556653728289e+00 1.288867039809778570e+00 1.120219045182970996e+00 9.565543189512525357e-01 8.028760936104069046e-01 6.632911329777834153e-01
8.720753511580685569e-01 8.965202930936908565e-01 9.240011884401867492e-01 9.529971123682831058e-01 9.808897979295394531e-01 1.003874948245360832e+00 1.017401445549155570e+00 1.016991008590353740e+00 9.991869982350632950e-01 9.622717899883641568e-01 9.066736193005840994e-01 8.349475251826079525e-01 7.513145189023499038e-01 6.609833757987017000e-01 5.690842656541988953e-01 4.795482265829412172e-01 3.940194293369061462e-01 3.111247880734474003e-01 2.264997117193446874e-01 1.335123448063049445e-01 2.477131355759654846e-02 -1.061830613869564621e-01 -2.632833157570420024e-01 -4.468961384844122864e-01 -6.534006868497594933e-01 -8.753681922476790334e-01 -1.102300990580668216e+00 -1.321758702111825112e+00 -1.520850562420065444e+00 -1.687804932153491366e+00 -1.813517351469125627e+00 -1.892608531851661224e+00 -1.923981695503433675e+00 -1.910565263966746308e+00 -1.858516006432536338e+00 -1.776114477115376733e+00 -1.672543658516671528e+00 -1.556810571714283942e+00 -1.436855274788706671e+00 -1.318924206028901480e+00 -1.207194740873314354e+00 -1.103770235155347557e+00 -1.008844275066531182e+00 -9.212449988229034492e-01 -8.390937331510692765e-01 -7.604345820427796943e-01 -6.836758095446787697e-01 -6.077560742671537231e-01 -5.320371295456968186e-01 -4.561698344426282636e-01 -3.799909153709917220e-01 -3.036806595874373405e-01 -2.278917156129061372e-01 -1.537637797255183569e-01 -8.257685290624192098e-02 -1.502315130266748157e-02 4.957532967143642166e-02 1.137856425671216892e-01 1.818949092293616898e-01 2.591702795829409767e-01 3.505941567249846180e-01 4.596235147411490418e-01 5.870665806811409260e-01 7.304246956956050862e-01 8.837166079608559377e-01 1.037730864265391295e+00 1.180888802100420909e+00 1.300640992266090423e+00 1.385365421125820840e+00 1.426350100332183679e+00 1.419430992233294164e+00 1.365925036089643330e+00 1.272562839126067491e+00 1.150470683094080293e+00 1.013433873878958114e+00 8.756990189508705447e-01 7.496482898787775184e-01 6.438991610074137339e-01 5.620868585805678386e-01 5.027584044999967583e-01
-8.153416830060720155e-01 -9.441982158040789219e-01 -1.064488285147599633e+00 -1.166351022758929989e+00 -1.240838140046647720e+00 -1.280732957767394931e+00 -1.281271826275624637e+00 -1.240498478957441808e+00 -1.159452649500852583e+00 -1.042044096959736876e+00 -8.947975961202977446e-01 -7.264136696586394049e-01 -5.470401189526021835e-01 -3.674137881136793071e-01 -1.979257176109938121e-01 -4.772981393666900218e-02 7.594901756811625604e-02 1.684248600287716890e-01 2.278352470152546494e-01 2.551653479602419838e-01 2.539537359716465548e-01 2.297249913318571146e-01 1.890452499125018226e-01 1.384982584893536817e-01 8.372892899931369537e-02 2.873971255951836279e-02 -2.435484981843908520e-02 -7.531548021241153690e-02 -1.253471141884514306e-01 -1.766192168725483624e-01 -2.316287767152473698e-01 -2.926506250971352974e-01 -3.611423825587899428e-01 -4.373384025828855881e-01 -5.199849501435386268e-01 -6.063782836342620497e-01 -6.926723968240247054e-01 -7.744946284840469319e-01 -8.476489599523296947e-01 -9.087711769249439131e-01 -9.558360848922649033e-01 -9.883135995442065003e-01 -1.007031040070787808e+00 -1.013718520022718339e+00 -1.010298326621329901e+00 -9.981605722162631977e-01 -9.775948256311732809e-01 -9.473367778223250601e-01 -9.046464586684372922e-01 -8.457888430752976694e-01 -7.668342384882146368e-01 -6.647237689881133615e-01 -5.382562261448223806e-01 -3.886378039321286559e-01 -2.197075848484863203e-01 -3.732346458226280111e-02 1.517102331334014009e-01 3.409746860006559466e-01 5.257203373362511201e-01 7.038111103571209615e-01 8.759312047631855336e-01 1.045023556451410762e+00 1.214951760846902706e+00 1.388642051938771882e+00 1.566174820924215672e+00 1.743324458469067251e+00 1.911027291172049392e+00 2.056044724892083675e+00 2.162786384342879398e+00 2.215953766452204654e+00 2.203472120928655187e+00 2.119008289851172844e+00 1.963676721644960432e+00 1.746396774433607746e+00 1.482924975972623738e+00 1.193668304189683838e+00 9.007273139537309570e-01 6.247947695352139563e-01 3.824942521314114163e-01 1.847881806173069241e-01
-5.141821220324676034e-01 -6.092581658552895796e-01 -7.165824193288224953e-01 -8.375851629848358737e-01 -9.719559856764410366e-01 -1.117138026084349534e+00 -1.268163497865280265e+00 -1.418060967626839641e+00 -1.558660865339189128e+00 -1.681590733482170030e+00 -1.779157833202542616e+00 -1.845021338358108887e+00 -1.874553398067286158e+00 -1.864989557498252459e+00 -1.815476187005994557e+00 -1.727198501197811265e+00 -1.603602212502634794e+00 -1.450564211322174835e+00 -1.276423457519250126e+00 -1.091600852282738954e+00 -9.077817067214014601e-01 -7.367240601660449695e-01 -5.888711351350534029e-01 -4.719957952764349263e-01 -3.902852301583499828e-01 -3.438610561370773477e-01 -3.289558930434440809e-01 -3.386383122898497522e-01 -3.638992989619825869e-01 -3.949414212314701911e-01 -4.224123773876605203e-01 -4.383696558947075550e-01 -4.369705130964787188e-01 -4.148102869817809624e-01 -3.709956814452843865e-01 -3.069779753852590609e-01 -2.262274791571566301e-01 -1.336353046470985795e-01 -3.480654218669344824e-02 6.473376907120546864e-02 1.601397313880666140e-01 2.477108052973470420e-01 3.249991020875737102e-01 3.907164767899527491e-01 4.446274877699983863e-01 4.874504429791856053e-01 5.207919312188419303e-01 5.470401508142853642e-01 5.691157901387248197e-01 5.899875965059586669e-01 6.121767802060326114e-01 6.372854594087808966e-01 6.657170209823584095e-01 6.967195076955570165e-01 7.287104358409899341e-01 7.598127127449953999e-01 7.886850108281876492e-01 8.152638814249755228e-01 8.412816448833797534e-01 8.702599612941844809e-01 9.068921549884255695e-01 9.556696320527157118e-01 1.019392313418837626e+00 1.097919981014258806e+00 1.187638538968615265e+00 1.281960293903494863e+00 1.372448153782580560e+00 1.450274107260336898e+00 1.507476315091758057e+00 1.537793536039891773e+00 1.536833445469220516e+00 1.502151940194812907e+00 1.433265407103695210e+00 1.331823967645811457e+00 1.201781932965420907e+00 1.049423828579665319e+00 8.830471629793726906e-01 7.122011054692003462e-01 5.465934264335201576e-01 3.951122778035065508e-01
-8.187408882619523487e-01 -7.998414787979439833e-01 -7.940266727567382166e-01 -8.000046663972221195e-01 -8.142671498324751678e-01 -8.316830623588162830e-01 -8.465410434851694532e-01 -8.537137276131303576e-01 -8.496686811275286910e-01 -8.330071991969062450e-01 -8.044379319692543939e-01 -7.662988896997467991e-01 -7.219059754966737907e-01 -6.749453413273636126e-01 -6.291046371141578719e-01 -5.879033748816101523e-01 -5.546042394224004468e-01 -5.320890887381592993e-01 -5.225964812426715511e-01 -5.274295229797834050e-01 -5.467122660438040738e-01 -5.793343672198595362e-01 -6.230373394191718317e-01 -6.746383167659072422e-01 -7.302232621368105470e-01 -7.853168044132918801e-01 -8.350323202759143415e-01 -8.743183630921181893e-01 -8.983206120796544125e-01 -9.029358437833666651e-01 -8.853934257506050898e-01 -8.447347669709698303e-01 -7.820875885525315763e-01 -7.006099147755173728e-01 -6.051646334841830344e-01 -5.017983242649666220e-01 -3.970837696108259207e-01 -2.974270248565215047e-01 -2.085268138037496277e-01 -1.349320866811493380e-01 -7.984723657780704031e-02 -4.517129609443316929e-02 -3.168575327440540518e-02 -3.932757454785744400e-02 -6.736005519744081571e-02 -1.143620546372138141e-01 -1.780733024700558442e-01 -2.550886813561478172e-01 -3.405704473321151671e-01 -4.280768234548250062e-01 -5.096498477423593298e-01 -5.762246366413438237e-01 -6.182847557212329814e-01 -6.267714823763919085e-01 -5.941155232550358045e-01 -5.152428681194031190e-01 -3.883078675622798626e-01 -2.151330045295435367e-01 -1.209280515214893829e-03 2.447056029296371116e-01 5.113427385692380644e-01 7.858979963229353327e-01 1.055118581332802785e+00 1.306488641634475645e+00 1.529329102416987274e+00 1.715742976626416949e+00 1.861174166106653427e+00 1.964546298902027699e+00 2.027877243659746753e+00 2.055481628908715663e+00 2.052946040223986746e+00 2.026196319460415118e+00 1.980797375187073106e+00 1.921612504022427448e+00 1.852743005063630877e+00 1.777648702062754271e+00 1.699255620056078664e+00 1.619935416639097570e+00 1.541420804881190154e+00 1.464679623079441662e+00
-1.195389633469221835e-01 -2.310053758184971162e-01 -3.320368110782540017e-01 -4.144464348894962846e-01 -4.718249313651437515e-01 -5.002454555789362933e-01 -4.983789360585163530e-01 -4.671542843237260212e-01 -4.092080236405101212e-01 -3.285081633060970008e-01 -2.303262163650170169e-01 -1.213464830321753091e-01 -9.687306119223703521e-03 9.555965015234052506e-02 1.852062543634382108e-01 2.510906338134096805e-01 2.870388819186953100e-01 2.892748847264523526e-01 2.563463186473936006e-01 1.887221578830968749e-01 8.835937172745558787e-02 -4.144293332586208856e-02 -1.959382052107430661e-01 -3.689971459164787526e-01 -5.533214018263512557e-01 -7.411140206516773077e-01 -9.248756133188946738e-01 -1.098037320918180404e+00 -1.255220445833119314e+00 -1.392109252050013790e+00 -1.505074631004787111e+00 -1.590874965890686665e+00 -1.646593304526412727e+00 -1.669756598899269306e+00 -1.658568339197550534e+00 -1.612084513903702998e+00 -1.530381931898616488e+00 -1.414715315335560497e+00 -1.267912723563744182e+00 -1.094814789797112109e+00 -9.027508839075385483e-01 -7.017177091966593228e-01 -5.041127155353964939e-01 -3.237525499593748579e-01 -1.743253789906578088e-01 -6.747504046668463540e-02 -1.084975047501083971e-02 -6.552182679908671176e-03 -5.028654456397908118e-02 -1.314979765808650947e-01 -2.344026747273614819e-01 -3.399503578869602638e-01 -4.281860169395536597e-01 -4.807862149769420168e-01 -4.834838355642707142e-01 -4.278594700088215186e-01 -3.123642126276476305e-01 -1.423580342352311900e-01 7.091946196991939788e-02 3.122562239837706199e-01 5.648563578319234502e-01 8.127723117666990627e-01 1.042826912821149365e+00 1.245711849401075710e+00 1.416238606571711856e+00 1.552831141108486968e+00 1.656659234100646527e+00 1.730666617950015640e+00 1.778640361292852967e+00 1.804511581927694230e+00 1.811786148584990652e+00 1.803142967275158437e+00 1.780104825136601399e+00 1.742864611373101669e+00 1.690285194222848730e+00 1.620180562613580788e+00 1.529783873814845929e+00 1.416413064132924227e+00 1.278259659223399236e+00 1.114942666978460117e+00
-1.107597431699050561e-01 5.692433586428204823e-02 2.470506673567642308e-01 4.462471819293193365e-01 6.386497981245244926e-01 8.075795564200023424e-01 9.375624728313308731e-01 1.016204718917905758e+00 1.035698480054772608e+00 9.936687590640719270e-01 8.932391646221329307e-01 7.423933660029029546e-01 5.528566254048604689e-01 3.386114760944250457e-01 1.142326259796221932e-01 -1.067494490539572238e-01 -3.133468541955966580e-01 -4.981181035265572210e-01 -6.575683787010184744e-01 -7.918586034039992727e-01 -9.037379321387083442e-01 -9.972414006702768896e-01 -1.076282443806434008e+00 -1.143607290378215735e+00 -1.200204116856423253e+00 -1.245169819934972999e+00 -1.275981198809489570e+00 -1.288960740769755420e+00 -1.279806831278154089e+00 -1.244110582298310952e+00 -1.178036438470383196e+00 -1.078916671877290012e+00 -9.459658847768985801e-01 -7.808937252027168263e-01 -5.883323045260760997e-01 -3.760172846559673432e-01 -1.545222278636051161e-01 6.338715500989439144e-02 2.636992693072292004e-01 4.323599689106656374e-01 5.566027219151461480e-01 6.262226760246484281e-01 6.346955796971367469e-01 5.799715227112385296e-01 4.648340384081822152e-01 2.966963519169417696e-01 8.688834686788288186e-02 -1.505406511937622260e-01 -4.002411965049084142e-01 -6.470460316033610493e-01 -8.772314447938510673e-01 -1.079325956609708870e+00 -1.244492857499062799e+00 -1.366443318859575040e+00 -1.440899096608610153e+00 -1.464922389416265291e+00 -1.436261481544621077e+00 -1.352901275323366459e+00 -1.213088840032839233e+00 -1.015800220686063682e+00 -7.617102888875182387e-01 -4.545749884831745136e-01 -1.025076700183506356e-01 2.811997553748158407e-01 6.780062455078945671e-01 1.065200915002911364e+00 1.418029501939056081e+00 1.712522999642522192e+00 1.928640368572720476e+00 2.052911224390158829e+00 2.080219847770890418e+00 2.014377696756018299e+00 1.867369992251599387e+00 1.657460697613239997e+00 1.406574424067369877e+00 1.137384649791591151e+00 8.705616899220960381e-01 6.226026004334225261e-01 4.043616487325462638e-01 2.204746172250083847e-01
9.295189435231494546e-01 8.739044062161777093e-01 7.978476310530656646e-01 7.078428736805491006e-01 6.129143790012595572e-01 5.231158224329598427e-01 4.477183366117136187e-01 3.935571803172659422e-01 3.638593594443754187e-01 3.580128505247778814e-01 3.721558195578713035e-01 4.004965333439086117e-01 4.367926026588236921e-01 4.756938150052528735e-01 5.133142023984644808e-01 5.470192715071170442e-01 5.745806775938061550e-01 5.930066342962186932e-01 5.977188028126427799e-01 5.823312349229627927e-01 5.393348439526908233e-01 4.613200536364643334e-01 3.425794852003490321e-01 1.804794655635771350e-01 -2.362826635785604534e-02 -2.642152749697381786e-01 -5.319564325609300592e-01 -8.147116005093771873e-01 -1.098659555388789677e+00 -1.369572295041231014e+00 -1.614135814319056950e+00 -1.821084706380476925e+00 -1.982187602103927082e+00 -2.092982671019758545e+00 -2.153077187729685260e+00 -2.165764262648851801e+00 -2.137175513244041092e+00 -2.074817819493466331e+00 -1.986019622099360449e+00 -1.876603758637431341e+00 -1.750176217305867699e+00 -1.608181840847846988e+00 -1.450684022639146642e+00 -1.277486030326246746e+00 -1.089199304236499799e+00 -8.879369297440646847e-01 -6.774971975794202850e-01 -4.631235554662670451e-01 -2.511356806378455264e-01 -4.850612745085818023e-02 1.375933829923738916e-01 3.002498083209786395e-01 4.335266356602979765e-01 5.333092905025058617e-01 5.982256470333200404e-01 6.302245539285351583e-01 6.346932504208376846e-01 6.199050527324952986e-01 5.959632901261304738e-01 5.733678267483957036e-01 5.616011364847516285e-01 5.678939689989809247e-01 5.963359184136419744e-01 6.475258547491690164e-01 7.185700944521022926e-01 8.035252388317423167e-01 8.941695192109343493e-01 9.809492168218655328e-01 1.054167186055679606e+00 1.105168609816748804e+00 1.127434524853940134e+00 1.117404737759766453e+00 1.074773131996878073e+00 1.002268195592531441e+00 9.049369503926055769e-01 7.892941186050155267e-01 6.624787341289040121e-01 5.316994231123249870e-01 4.037084793756139933e-01 2.844402853635125128e-01
-6.868611514621056902e-01 -5.753360835149561314e-01 -4.793415948320767228e-01 -4.054884974861906466e-01 -3.576383612936772649e-01 -3.366868649133112901e-01 -3.406981967278779888e-01 -3.654238715812779814e-01 -4.049857276556014796e-01 -4.526929796362594294e-01 -5.017423894314131383e-01 -5.458763446465657587e-01 -5.798421852339211702e-01 -5.998113065899212115e-01 -6.036237121704481901e-01 -5.911277765951202801e-01 -5.644161426361933298e-01 -5.278515962265047934e-01 -4.877599130633427649e-01 -4.517443389482319605e-01 -4.275651088951448187e-01 -4.219168265535503393e-01 -4.393879176770977835e-01 -4.817897169085383346e-01 -5.480803025421974173e-01 -6.347592963059969229e-01 -7.364536662763597752e-01 -8.465307655962707178e-01 -9.576625309371277206e-01 -1.062239924764617038e+00 -1.152966533236100322e+00 -1.223494821367941743e+00 -1.269255388708535603e+00 -1.288032690015946446e+00 -1.280335220818796138e+00 -1.249088812236982760e+00 -1.198865849116374394e+00 -1.134872421558336342e+00 -1.061910021516172087e+00 -9.837591558005596148e-01 -9.029526843523761892e-01 -8.209682231661333818e-01 -7.386072867931380292e-01 -6.563382294818285168e-01 -5.744060751899432438e-01 -4.928041362463652653e-01 -4.111419245447995863e-01 -3.285854630884190164e-01 -2.440398704243269545e-01 -1.565568550578054496e-01 -6.578861956941867151e-02 2.765074999052580945e-02 1.223593167123297742e-01 2.166013208651632327e-01 3.091389804953606490e-01 3.999862675449967764e-01 4.907000263988386957e-01 5.841167443658698000e-01 6.836142355290795170e-01 7.922691938449362148e-01 9.121436766991801726e-01 1.044003762182413864e+00 1.187118896016497116e+00 1.339252720598123725e+00 1.496427527537191660e+00 1.652842498617664857e+00 1.800909044119429758e+00 1.931816234050493852e+00 2.036355645145428106e+00 2.105876772525821838e+00 2.133053580830014173e+00 2.112265186555448260e+00 2.039759684869203227e+00 1.913792662202898009e+00 1.735050937734818000e+00 1.507157623203743801e+00 1.237085396662998438e+00 9.351203566366232955e-01 6.142989245974885826e-01 2.893374068595785387e-01
1.452360445512654585e-01 1.130521477309575223e-01 1.058544678531363609e-01 1.270142814987685331e-01 1.766962273475575218e-01 2.519207601145261877e-01 3.472134589085316136e-01 4.553835596815499209e-01 5.682114849772941234e-01 6.770388329913860082e-01 7.731871657680913223e-01 8.484653105426492870e-01 8.957140855401253265e-01 9.094336952070363189e-01 8.862179553528981568e-01 8.250609339507309903e-01 7.271507183796914742e-01 5.953980685160560338e-01 4.336725965647205694e-01 2.461471284018507122e-01 3.686327525643185582e-02 -1.903394877685389563e-01 -4.314578561900246911e-01 -6.817927307411013604e-01 -9.353682394519925447e-01 -1.184858981080791240e+00 -1.421815226682648481e+00 -1.637315022557585431e+00 -1.822690768842137654e+00 -1.970199697120804894e+00 -2.073449598975776631e+00 -2.127708170858079839e+00 -2.130291920709438180e+00 -2.081137030402238519e+00 -1.983487567529370610e+00 -1.844183768228367049e+00 -1.673418422976310271e+00 -1.483656268072868656e+00 -1.287856608081080045e+00 -1.097616396434400121e+00 -9.217132954515546706e-01 -7.654130113984295436e-01 -6.306638213743216426e-01 -5.167632142190528022e-01 -4.211946034601073419e-01 -3.403530446801503184e-01 -2.700299737550790891e-01 -2.059102279605244945e-01 -1.440952115766565289e-01 -8.174585301543392524e-02 -1.758664703463977755e-02 4.791214641107524597e-02 1.129634941448672963e-01 1.752861962424383246e-01 2.332102236189903255e-01 2.865087431468766321e-01 3.366723970448134429e-01 3.866640261449302840e-01 4.401870977915462446e-01 5.008410453747786928e-01 5.714223787933370158e-01 6.535295931296771776e-01 7.473337580907504218e-01 8.515122669002652689e-01 9.630978697691082724e-01 1.077420449486304665e+00 1.188150049995505331e+00 1.287629685860453455e+00 1.367497375157279649e+00 1.419700863690100068e+00 1.437617264396562788e+00 1.417019461580162787e+00 1.356729902103968488e+00 1.258710353488455391e+00 1.127570674233251191e+00 9.697184137532065540e-01 7.923538702321627492e-01 6.026395669755398865e-01 4.072206515030525331e-01 2.120606484347596910e-01
1.919425052289836786e-01 2.505411455881343397e-01 2.926783865100143767e-01 3.157402999209077410e-01 3.199428630688055386e-01 3.083059375184189488e-01 2.858956789569692125e-01 2.585628430639381192e-01 2.315639500270755269e-01 2.084219605708111933e-01 1.902806211050887542e-01 1.757134225059958921e-01 1.610155758567357043e-01 1.407148970571034940e-01 1.084379085964909811e-01 5.796147331984894541e-02 -1.552074181831862749e-02 -1.141912791381812370e-01 -2.366614073276067653e-01 -3.776294427743839277e-01 -5.283438019347417303e-01 -6.777761578823701116e-01 -8.143551355067387698e-01 -9.278125803880683531e-01 -1.010864564048683745e+00 -1.060290276088333927e+00 -1.077346927072424743e+00 -1.067413496089310243e+00 -1.039015759683835194e+00 -1.002447665500738605e+00 -9.681971641066668965e-01 -9.454338966694119106e-01 -9.407876991135251110e-01 -9.575822966019524873e-01 -9.955843546395803934e-01 -1.051247596575446641e+00 -1.118442993577157152e+00 -1.189460142064763248e+00 -1.256167783530102389e+00 -1.311111350719993851e+00 -1.348433678403899716e+00 -1.364468461653438158e+00 -1.357916213543286954e+00 -1.329567907935157223e+00 -1.281587614451987989e+00 -1.216628650003128698e+00 -1.136910604856982143e+00 -1.043661327201278244e+00 -9.370209831518776511e-01 -8.164389426465795685e-01 -6.813573032476417657e-01 -5.319670110466505619e-01 -3.696890302165682929e-01 -1.972862220818503987e-01 -1.872150530068465712e-02 1.612321183703063210e-01 3.374106276098289281e-01 5.048005395745295276e-01 6.591315466605923712e-01 7.975753025656818762e-01 9.193336803813315639e-01 1.025983114742812674e+00 1.121160498386373217e+00 1.209622567944074412e+00 1.295877426409925315e+00 1.382764881708688831e+00 1.470499591637667081e+00 1.556430706423305610e+00 1.635563552548583877e+00 1.701571752856629871e+00 1.747980849221778987e+00 1.769182130272911380e+00 1.761215214535661211e+00 1.722193994739981360e+00 1.652460779994999740e+00 1.554409880457218396e+00 1.432109637145272174e+00 1.290715513982839457e+00 1.135770731734728312e+00 9.726238597923136942e-01
4.608512661370278707e-01 4.919540757668393605e-01 5.386887393061795537e-01 5.941907217110694583e-01 6.485255014052169198e-01 6.900644370241723058e-01 7.072927882682115142e-01 6.905758147913030331e-01 6.336573648628962552e-01 5.345376917366264635e-01 3.957309258341544789e-01 2.239356847200963119e-01 2.931874793139083168e-02 -1.756448216064312728e-01 -3.775414256427575554e-01 -5.636391511938785293e-01 -7.235191438902270900e-01 -8.503542901456516701e-01 -9.415260056235477126e-01 -9.984866303723611836e-01 -1.025739336851131389e+00 -1.029403495397863466e+00 -1.015705323923041137e+00 -9.896897205091219618e-01 -9.545100396575336710e-01 -9.111380579806991342e-01 -8.585900247834129528e-01 -7.944628942619103018e-01 -7.159431348094572600e-01 -6.209418619485655988e-01 -5.094954865368747088e-01 -3.848508749456764910e-01 -2.540059315784471416e-01 -1.273240985703913974e-01 -1.719760402403552185e-02 6.400536711317926508e-02 1.060804129148184977e-01 1.027209334462149543e-01 5.242637120508848725e-02 -4.149204788255555360e-02 -1.715390584863347445e-01 -3.270607565418631735e-01 -4.954101999346073315e-01 -6.632184976280698363e-01 -8.177433579998989455e-01 -9.483778345894678941e-01 -1.047960627941748379e+00 -1.113691083517989844e+00 -1.147286098035179780e+00 -1.154220077928589161e+00 -1.142268677338891703e+00 -1.119633882105647293e+00 -1.093013879581784753e+00 -1.066195498660951202e+00 -1.039134305671091552e+00 -1.007762596558376744e+00 -9.644216843064886691e-01 -8.989379202987687334e-01 -8.002019851618469293e-01 -6.581066936877412177e-01 -4.655454111929189787e-01 -2.201392967153777691e-01 7.451956864994387086e-02 4.086121338225727206e-01 7.666681524259508773e-01 1.128976150552277069e+00 1.473547687807457818e+00 1.778419339637505425e+00 2.023956252770196418e+00 2.194990965169809627e+00 2.282500560242377130e+00 2.284580814286271799e+00 2.206561913571330802e+00 2.060118545262427769e+00 1.861483695390707682e+00 1.629121138572169114e+00 1.381303516627830907e+00 1.134129324710714704e+00 9.003140610868378690e-01 6.887101612583428345e-01
-7.044367435851266457e-01 -6.520451206914933406e-01 -5.982221300549929177e-01 -5.383834549085850796e-01 -4.666068046258227131e-01 -3.769663036704055115e-01 -2.652101902906773834e-01 -1.302326966465213454e-01 2.517227402510976292e-02 1.944702317986346796e-01 3.684037454147178758e-01 5.364862820320493997e-01 6.885298924699101430e-01 8.158703490737246877e-01 9.120598528950610850e-01 9.731864225065726126e-01 9.978595473414585415e-01 9.869640389196109309e-01 9.430661555662663842e-01 8.697165923535518095e-01 7.706067163180730928e-01 6.488727981116919619e-01 5.068482755683660912e-01 3.462283256733862946e-01 1.687262313144081705e-01 -2.315590324784968373e-02 -2.255044474237566654e-01 -4.327537824439887659e-01 -6.379092124154187582e-01 -8.333449086981946641e-01 -1.011747226659577947e+00 -1.167131945441467034e+00 -1.295620000604163602e+00 -1.395790925243247438e+00 -1.468611128807926880e+00 -1.516935171008112038e+00 -1.544707619579222646e+00 -1.556184162699041806e+00 -1.555136650616832705e+00 -1.544284402381936205e+00 -1.525018085887615227e+00 -1.497421236534990152e+00 -1.460614671558318589e+00 -1.413255360969309260e+00 -1.354107909213169147e+00 -1.282479595694384633e+00 -1.198590632926645583e+00 -1.103552606809993897e+00 -9.992629487551821788e-01 -8.879822023009147358e-01 -7.718791140104105386e-01 -6.524845657155318168e-01 -5.303274874642340819e-01 -4.048382044263157398e-01 -2.745802329623052151e-01 -1.379628119687852927e-01 6.001892064938207580e-03 1.569243369979291813e-01 3.126820342052916701e-01 4.695010587681241465e-01 6.225420124147612588e-01 7.667345414526099967e-01 8.978082202164201497e-01 1.013018341200319528e+00 1.111507055790495579e+00 1.194248050042701070e+00 1.263523348244606659e+00 1.322114730445013153e+00 1.372406680043168015e+00 1.415612750055938340e+00 1.451257793816305153e+00 1.476928776798388299e+00 1.488290189836163568e+00 1.479486661012234139e+00 1.443836884077383642e+00 1.374918439925971958e+00 1.267890822405342677e+00 1.120802297147120985e+00 9.356071273664791077e-01 7.185668232321879012e-01
-3.113695383802243533e-01 -2.419409717191020603e-01 -1.450621352183587842e-01 -2.129291365643447981e-02 1.262825904524120524e-01 2.921630392415339728e-01 4.688790823060139390e-01 6.477791130771606287e-01 8.199419422972118454e-01 9.771143550786279830e-01 1.112399837596969032e+00 1.220651979909400442e+00 1.298580548189926853e+00 1.344631681212923979e+00 1.358774233769982853e+00 1.342243893144650979e+00 1.297225952327924370e+00 1.226496498072131125e+00 1.133054715334846918e+00 1.019788762228986290e+00 8.892764834451217792e-01 7.437853698466286856e-01 5.854618651396557016e-01 4.166399827060778271e-01 2.400764054870260233e-01 5.906055684269191641e-02 -1.226226125779435738e-01 -3.009324555403856127e-01 -4.718566478274326959e-01 -6.317384725538082169e-01 -7.775432763673034708e-01 -9.070802369825410327e-01 -1.019105408790239808e+00 -1.113392974494359366e+00 -1.190658900426951661e+00 -1.252378796839775710e+00 -1.300597047120243266e+00 -1.337617863566183285e+00 -1.365761959157617778e+00 -1.387106302880502184e+00 -1.403290125723696713e+00 -1.415340835747693760e+00 -1.423590875263652578e+00 -1.427615024159339052e+00 -1.426292346155280333e+00 -1.417987815231871451e+00 -1.400814099049907613e+00 -1.372977665283548365e+00 -1.333098452475258711e+00 -1.280446135201481095e+00 -1.215065919913514536e+00 -1.137753607673830381e+00 -1.049933248153678944e+00 -9.534817746498438495e-01 -8.504934213838082346e-01 -7.429953754253321163e-01 -6.326321001098770269e-01 -5.203097286101738828e-01 -4.059205915028300526e-01 -2.882608908448368035e-01 -1.652085460204719136e-01 -3.423628535263834038e-02 1.068557165174376933e-01 2.591123700402885865e-01 4.217432107439439970e-01 5.916983933567185883e-01 7.636522185481415814e-01 9.303438531835733771e-01 1.083285736688769374e+00 1.213710837661771791e+00 1.313607771484570419e+00 1.376767349155099351e+00 1.399627999254736244e+00 1.381827208044580146e+00 1.326352646607267927e+00 1.239253872397241052e+00 1.128932123406913401e+00 1.005144438588704947e+00 8.778023724713845954e-01 7.557763721729103823e-01
-4.370377069885016397e-01 -5.643882403208269061e-01 -6.878213134812858343e-01 -7.953489231199846188e-01 -8.743017496187409643e-01 -9.133343393961784740e-01 -9.045489311291056156e-01 -8.451541470985676208e-01 -7.382506938639074034e-01 -5.925262769932062579e-01 -4.212320874182667318e-01 -2.405399230063891003e-01 -6.776425455628300176e-02 8.050316268401791486e-02 1.901021962248662378e-01 2.507716215047583463e-01 2.573113286784431408e-01 2.101650759278972658e-01 1.153994267967773102e-01 -1.600487467566376332e-02 -1.694480032153198312e-01 -3.283574193610532821e-01 -4.760126397258716557e-01 -5.972866575771265119e-01 -6.802264410952919560e-01 -7.172185209354864366e-01 -7.057826442239428788e-01 -6.487532093737335970e-01 -5.539443921641096225e-01 -4.332133813356575658e-01 -3.009980773970648560e-01 -1.724864888718212197e-01 -6.174416149915911561e-02 1.980179407290243859e-02 6.437998027989023930e-02 6.794915652043774512e-02 2.972104051997445998e-02 -4.874317648788219215e-02 -1.644234254365656012e-01 -3.133342709073835275e-01 -4.906398062508551816e-01 -6.903225602684310847e-01 -9.048554991900956690e-01 -1.124687991664441222e+00 -1.338064778594033610e+00 -1.530948236886870761e+00 -1.687404254101317003e+00 -1.790694910083613589e+00 -1.825024122707097352e+00 -1.777943374974759738e+00 -1.642936395535395944e+00 -1.421646918760981482e+00 -1.124711986691560250e+00 -7.711765506658327940e-01 -3.862223583084564704e-01 2.198471373610587799e-03 3.671250166948971660e-01 6.861409271691385481e-01 9.440158390823940593e-01 1.134119448718813095e+00 1.258674750344821458e+00 1.327771553115686398e+00 1.357149297111819530e+00 1.365260545201303355e+00 1.369856078929683196e+00 1.384835861217473374e+00 1.417968373163928986e+00 1.469936287220071192e+00 1.534969434339798156e+00 1.602664622371308356e+00 1.660401577669226914e+00 1.695932571527098087e+00 1.699598404210101110e+00 1.665973190534204562e+00 1.594768119583979571e+00 1.491014691388331981e+00 1.364342345667414191e+00 1.227466300417548561e+00 1.093875934151538054e+00 9.753416915439260260e-01
4.790905136096944017e-01 5.097702306755116375e-01 5.337255903495202736e-01 5.571809170361899932e-01 5.850089049720610390e-01 6.201359667545709442e-01 6.631217771500269587e-01 7.120215227580701800e-01 7.625705141706081713e-01 8.086507607157592536e-01 8.430955211672800376e-01 8.588455555475751346e-01 8.498933619600386180e-01 8.120872713324340797e-01 7.434230056815367416e-01 6.440450563605236711e-01 5.160665033428942783e-01 3.632289459544723598e-01 1.906812653178273642e-01 4.655213556889989911e-03 -1.879919438275087784e-01 -3.803654390631390769e-01 -5.660437733131004068e-01 -7.394430440581171160e-01 -8.958880055738268622e-01 -1.031496629320933112e+00 -1.143077855483904726e+00 -1.228216896555004212e+00 -1.285770048712619129e+00 -1.316408726770689874e+00 -1.323043162118667793e+00 -1.310952331113695690e+00 -1.287367848106898638e+00 -1.260617100963505877e+00 -1.238999192181162501e+00 -1.229689404734316316e+00 -1.237697468771041809e+00 -1.265190782819703763e+00 -1.311044021928959413e+00 -1.370744565878321941e+00 -1.436755386500513154e+00 -1.499221410978790692e+00 -1.546987990895001053e+00 -1.569002879047470822e+00 -1.555704903528731808e+00 -1.500312242221676806e+00 -1.399846440727588126e+00 -1.255541869766052754e+00 -1.072807832232784753e+00 -8.606426730875672559e-01 -6.306379966234157974e-01 -3.958320829110625327e-01 -1.693561811607293410e-01 3.696008960078189104e-02 2.138269155620155237e-01 3.556366930422906192e-01 4.611830047251041509e-01 5.336836312597641463e-01 5.802159548932865896e-01 6.104358456120172471e-01 6.349601712213984728e-01 6.637339490285877330e-01 7.045762148077333586e-01 7.622996449030078336e-01 8.383079452305740586e-01 9.305480887778065924e-01 1.033878082309665158e+00 1.140851353417952296e+00 1.242707589453497352e+00 1.330541744929915948e+00 1.396603208737916324e+00 1.435239274781433982e+00 1.443383971529604848e+00 1.420556607663808757e+00 1.368356848802715353e+00 1.289903803659343762e+00 1.189426307143566230e+00 1.072063146024471170e+00 9.438568709972126047e-01 8.116627744475468642e-01
4.129661365418004770e-01 3.375630070655472048e-01 2.462607174542763011e-01 1.548070098411329087e-01 7.973168557929012634e-02 3.615396998671027012e-02 3.579363272324918160e-02 8.526448814255233044e-02 1.848337117994880430e-01 3.280060369369062201e-01 5.019110912673564462e-01 6.885414993386115290e-01 8.667620512425979751e-01 1.014813848349711112e+00 1.112929699577609233e+00 1.145800776736130899e+00 1.104391091447819884e+00 9.870181174966030646e-01 7.993100008589321126e-01 5.531931870683228780e-01 2.651061278211561678e-01 -4.613873746529521813e-02 -3.614107071347978373e-01 -6.629625354499987244e-01 -9.356182141310587230e-01 -1.167518237032374229e+00 -1.350362202102630915e+00 -1.479471238425293267e+00 -1.553569783567323892e+00 -1.574413163641840807e+00 -1.546379198340294359e+00 -1.476167435557959484e+00 -1.372515335596298458e+00 -1.245832377214724618e+00 -1.107667152941600452e+00 -9.698863971550860663e-01 -8.436190315811900042e-01 -7.381594213939428606e-01 -6.600537153960147618e-01 -6.126584411174548217e-01 -5.960262281232518999e-01 -6.073042240144140846e-01 -6.413140795987857246e-01 -6.914517143198906091e-01 -7.505090156317163474e-01 -8.114844143418167288e-01 -8.681995625308753795e-01 -9.155554334972945130e-01 -9.495521409541102242e-01 -9.670279679021982489e-01 -9.655594622549845685e-01 -9.434403643149950058e-01 -8.999644392590259168e-01 -8.358159595345974191e-01 -7.532831181411355770e-01 -6.561419338115647149e-01 -5.490674104796273713e-01 -4.366415508703127557e-01 -3.222853039666662145e-01 -2.074705511036260830e-01 -9.128936577880522596e-02 2.928491568053387395e-02 1.586192545821550892e-01 3.012922528204614037e-01 4.608352519117247525e-01 6.386482604291369158e-01 8.332603626512742334e-01 1.040018813631679917e+00 1.251273389937638258e+00 1.456835462103987622e+00 1.644661318585527221e+00 1.801829071909266000e+00 1.915635455055183511e+00 1.975035775730515475e+00 1.972277873533149206e+00 1.904363410367367226e+00 1.773979653331225093e+00 1.589428052026275129e+00 1.363536077890538545e+00 1.111815026221416813e+00
-1.727647151233383527e+00 -1.763958793332357278e+00 -1.775981440750860951e+00 -1.758204964635313949e+00 -1.707156838644775076e+00 -1.621752377803059808e+00 -1.503177601330156321e+00 -1.354477816255719613e+00 -1.180013615419690076e+00 -9.850549644694659435e-01 -7.756267798193301477e-01 -5.585478442334202986e-01 -3.414220595364465538e-01 -1.325341902252280268e-01 5.950801916913497913e-02 2.262997244641196948e-01 3.602264431263927924e-01 4.550273825919440296e-01 5.062686713915831582e-01 5.118115446134038349e-01 4.722269515992741917e-01 3.911338465128156305e-01 2.752623778840843083e-01 1.341786489431293639e-01 -2.050470373331748572e-02 -1.763192638386462674e-01 -3.214109480758222115e-01 -4.459708805694867495e-01 -5.434257697582183244e-01 -6.111209796181241716e-01 -6.503775502489907989e-01 -6.659729442901921592e-01 -6.650508833186894453e-01 -6.556815142083823877e-01 -6.452599924126807274e-01 -6.390142144177979322e-01 -6.389402336274979666e-01 -6.434151364319968813e-01 -6.475788409116423061e-01 -6.445506912915572872e-01 -6.271452448088616904e-01 -5.897398770959998426e-01 -5.298131688807485862e-01 -4.488198141259564511e-01 -3.522538589210028603e-01 -2.489527773132045874e-01 -1.498500307747394900e-01 -6.640076359190241750e-02 -8.980974035856981522e-03 1.482909147354313784e-02 1.731761305879305672e-03 -4.618544835393660619e-02 -1.210873902651408013e-01 -2.100022862978464522e-01 -2.964691176426638153e-01 -3.629876008216168515e-01 -3.938125309045528155e-01 -3.773593414433270010e-01 -3.077349165977628087e-01 -1.852632539787530119e-01 -1.592693205379301993e-02 1.899634309258181053e-01 4.195095798938003884e-01 6.589872858925285293e-01 8.954655916222006296e-01 1.117978661861776413e+00 1.318283900559228616e+00 1.491098713787134988e+00 1.633977668645442360e+00 1.746846204884242804e+00 1.831336554970530273e+00 1.889931086452191655e+00 1.925073902521994507e+00 1.938440405618935714e+00 1.930503677378396121e+00 1.900637508256491914e+00 1.847756910798752594e+00 1.771231147490867297e+00 1.671719235832567430e+00 1.551690381881687619e+00
5.717776185569656278e-01 5.976568117890885823e-01 6.110259500136441257e-01 6.099195653197447831e-01 5.926791720445281353e-01 5.583551870425762509e-01 5.071069315228404761e-01 4.405522962062788372e-01 3.620207245812784302e-01 2.766762137939762223e-01 1.913075393172988248e-01 1.136299839246775606e-01 5.109324410690904011e-02 9.445781550263682158e-03 -8.725028131966511627e-03 -4.915763685194591247e-03 1.510004936824921665e-02 4.197231262877828412e-02 6.409430704753592278e-02 6.939205900883345379e-02 4.707045766259927017e-02 -1.082906244138749988e-02 -1.083236368364308005e-01 -2.448896425554920875e-01 -4.154899205844757581e-01 -6.111800109324970753e-01 -8.202757363856629791e-01 -1.029839435752395227e+00 -1.227134126100909883e+00 -1.400898870033139731e+00 -1.542182951180194994e+00 -1.644790130683799090e+00 -1.705367764275617315e+00 -1.723487455165484405e+00 -1.701630689789511708e+00 -1.645087782887060035e+00 -1.561578905586905597e+00 -1.460615535954395527e+00 -1.352484508840449129e+00 -1.247186191312245507e+00 -1.153306051561246770e+00 -1.077181963926484132e+00 -1.022299943784242160e+00 -9.889074466757999948e-01 -9.738219892628047214e-01 -9.705525405766288749e-01 -9.699492377505251062e-01 -9.612166766043402921e-01 -9.335147777051714391e-01 -8.776171911479615506e-01 -7.874731794037497234e-01 -6.611363037986244251e-01 -5.011173510117320484e-01 -3.139557511693043534e-01 -1.093205316729428528e-01 1.012123541683838807e-01 3.057138327664966071e-01 4.934327173510731912e-01 6.562278117148415690e-01 7.896504830525469254e-01 8.934195573183357775e-01 9.710831906862383844e-01 1.029118998296008058e+00 1.075600089698141248e+00 1.118658858774594034e+00 1.165229835890019272e+00 1.220042525102375430e+00 1.284902211413411655e+00 1.358395462144879051e+00 1.435887669029189739e+00 1.509981991555311431e+00 1.571445737965941447e+00 1.610576741542868229e+00 1.618665892011469154e+00 1.589504724465427676e+00 1.520439378950107834e+00 1.412849302492657833e+00 1.272023483191403459e+00 1.106464548106627532e+00 9.268804819923965876e-01
-5.038393786096290183e-01 -5.632992834927256220e-01 -6.188074241586044577e-01 -6.745668863784476388e-01 -7.336948647673168233e-01 -7.971079847214000980e-01 -8.628665429825569388e-01 -9.260201213025707201e-01 -9.792207798346210801e-01 -1.013982937258176564e+00 -1.022613960619016327e+00 -1.000136665325823904e+00 -9.458727119407401851e-01 -8.641328456405171776e-01 -7.637364904325489867e-01 -6.566139233077764592e-01 -5.558069923483790475e-01 -4.733839942337391138e-01 -4.187017230546023483e-01 -3.972511226205959756e-01 -4.100816149747674721e-01 -4.538613798422596601e-01 -5.214532588511131550e-01 -6.029344590915126645e-01 -6.870549942040428126e-01 -7.627901557856282544e-01 -8.208590307171068634e-01 -8.548894541525854374e-01 -8.619837158239929131e-01 -8.425733812128111122e-01 -7.996643432657549733e-01 -7.376473900331264044e-01 -6.609789196195628991e-01 -5.732564668741884084e-01 -4.767486257179072706e-01 -3.728091491102284438e-01 -2.626614683903297220e-01 -1.484819348981372689e-01 -3.420160237773894885e-02 7.424805249674769347e-02 1.693081253091553440e-01 2.426206243650486927e-01 2.860798859101834624e-01 2.929464522499843349e-01 2.587886332985943616e-01 1.823483156707528252e-01 6.609140944382367600e-02 -8.345833097126872935e-02 -2.558312375961637186e-01 -4.372073840125691446e-01 -6.115663583218106103e-01 -7.621902945142920993e-01 -8.734217837374503857e-01 -9.323842851719972291e-01 -9.304474728516318738e-01 -8.642063302398116376e-01 -7.356909899254653329e-01 -5.518780916880979825e-01 -3.235165673048854829e-01 -6.366402060218999404e-02 2.138439431252280032e-01 4.955945084942256496e-01 7.694073031298271914e-01 1.024788261698925451e+00 1.253292871196665770e+00 1.448829886952393453e+00 1.608046912749773405e+00 1.730545841607715296e+00 1.818824288093910280e+00 1.877723149327233276e+00 1.913498051514424203e+00 1.932696905871170490e+00 1.941090850202667806e+00 1.942996190346104157e+00 1.941061959090037758e+00 1.936523336002263562e+00 1.929732644711671607e+00 1.920837105409292977e+00 1.910407336112203813e+00 1.899878280530168384e+00
5.200485825732272804e-01 5.152393493974920524e-01 5.416450720040844047e-01 5.952595143418168977e-01 6.649720855414912313e-01 7.342924537958780418e-01 7.847663789506266196e-01 7.999471373071349589e-01 7.692419188496610882e-01 6.905864044312355343e-01 5.713308706662324488e-01 4.271728001943005948e-01 2.794679633784951656e-01 1.514947387119235378e-01 6.433218248662857242e-02 3.339652326622098710e-02 6.582397013323573742e-02 1.591646558532032463e-01 3.015366729436070869e-01 4.729251888654050218e-01 6.478520010587930367e-01 7.985558040707710914e-01 8.986864139833560250e-01 9.266369278920270069e-01 8.682431576759126468e-01 7.183754188997641954e-01 4.814663138167456502e-01 1.711327821788291570e-01 -1.911027644609582798e-01 -5.776870013983746999e-01 -9.577879604254848633e-01 -1.300462774483431616e+00 -1.578256847942621999e+00 -1.770659947863544303e+00 -1.866670622566366955e+00 -1.865964485596288913e+00 -1.778556855669243708e+00 -1.623052701915489227e+00 -1.423904044517327883e+00 -1.208261206551351830e+00 -1.002760782725389710e+00 -8.305960965583685240e-01 -7.090432164020977757e-01 -6.475191667655464389e-01 -6.467302642829257930e-01 -6.991224533814793807e-01 -7.905757336188620199e-01 -9.031413193555926089e-01 -1.018355402261264420e+00 -1.120057919693594917e+00 -1.196396535743418754e+00 -1.240450193292020886e+00 -1.249659638067896594e+00 -1.224562862549489095e+00 -1.167279973326960096e+00 -1.080369705464465202e+00 -9.662232223583636648e-01 -8.271980398406896251e-01 -6.660523926834664987e-01 -4.864181435482085036e-01 -2.929471833372808143e-01 -9.104602697584680826e-02 1.137806574167520290e-01 3.166361090915376097e-01 5.137553557764695800e-01 7.026320601665059229e-01 8.817871206464112932e-01 1.050232711128855634e+00 1.206899286818420070e+00 1.349997896866818481e+00 1.476459726701173869e+00 1.581470316689856936e+00 1.658142930578474505e+00 1.697640420840987430e+00 1.689813513973930315e+00 1.624487490762775987e+00 1.493068410073324026e+00 1.290567797815424633e+00 1.017378555329368384e+00 6.805298416785342530e-01
1.343685851417529831e-01 2.067450881639767701e-01 2.643980613184179207e-01 3.071362460290951724e-01 3.346975370016389562e-01 3.468491449004392768e-01 3.436638658839118454e-01 3.257931999232730469e-01 2.947670477931517707e-01 2.529838848607449675e-01 2.037462243872134871e-01 1.508234325089795880e-01 9.778993802119027856e-02 4.744836221038187252e-02 1.414416461418529841e-03 -3.975861037382104335e-02 -7.611359125822592109e-02 -1.076519849888838976e-01 -1.340565463251802147e-01 -1.547386300815650761e-01 -1.697046921461774216e-01 -1.803512139619577459e-01 -1.900511395411239590e-01 -2.040283559607692365e-01 -2.285772669465955531e-01 -2.699199803173031875e-01 -3.330260447973175109e-01 -4.208607702722702570e-01 -5.340461176383465292e-01 -6.708881952846943442e-01 -8.273620005613978590e-01 -9.973276157651717044e-01 -1.172655106520434254e+00 -1.343772172123391062e+00 -1.500644725164972160e+00 -1.633996743915551608e+00 -1.736594781931753539e+00 -1.804015984984601140e+00 -1.834775172953962308e+00 -1.829680005647080998e+00 -1.790928850168729491e+00 -1.721154547468472629e+00 -1.623004874726204250e+00 -1.499300292625599162e+00 -1.353389747774975671e+00 -1.189518099048195054e+00 -1.012798608909489362e+00 -8.288536581831269512e-01 -6.431973566101076845e-01 -4.608234095062712643e-01 -2.860577323047482912e-01 -1.227317600887339599e-01 2.552346573571891153e-02 1.553638610424802058e-01 2.641041985779281065e-01 3.503486625924765452e-01 4.144789038806908632e-01 4.588402406757157159e-01 4.875372606480928295e-01 5.058486278297332772e-01 5.197373757920193960e-01 5.355076848883095764e-01 5.598362518484669703e-01 5.997080841009370111e-01 6.621333795485934148e-01 7.532860298333912130e-01 8.771940446579367112e-01 1.034129124585716930e+00 1.219170907476374577e+00 1.421582117029376979e+00 1.625132266501249090e+00 1.809682690040205655e+00 1.953582741388411925e+00 2.036626226965303044e+00 2.042659358887950471e+00 1.961645597392261964e+00 1.790659413936805722e+00 1.534017137004737075e+00 1.202615750500898084e+00 8.127799489098121999e-01
3.885559827806834288e-01 2.771923753907808430e-01 1.164197659348297220e-01 -8.118585793614520318e-02 -2.989636077499814304e-01 -5.177053316286865936e-01 -7.178194043302951188e-01 -8.816229945952984703e-01 -9.952472111455809012e-01 -1.049889106063168320e+00 -1.042351135796561579e+00 -9.747084613257378516e-01 -8.534139237720582694e-01 -6.884524434627428136e-01 -4.922843518935504092e-01 -2.792410081999002203e-01 -6.471493708273677592e-02 1.356874639366931479e-01 3.074155348809928245e-01 4.383232132047937823e-01 5.200574286511602251e-01 5.487758584130328909e-01 5.252962754517532806e-01 4.546193187562952986e-01 3.450203230965976919e-01 2.071055982322915490e-01 5.276899007187412644e-02 -1.058411995792877813e-01 -2.574948765025993902e-01 -3.929305916401729659e-01 -5.058448993720158215e-01 -5.933641886282512434e-01 -6.560608576154897120e-01 -6.974305288410823644e-01 -7.232487180992822617e-01 -7.406213045549029372e-01 -7.571529326648317459e-01 -7.798985295105170801e-01 -8.143688488707576667e-01 -8.635744718940951969e-01 -9.273919623057199635e-01 -1.002415040930644041e+00 -1.082282376029529702e+00 -1.158531475613040485e+00 -1.221684649120734933e+00 -1.262559762483749237e+00 -1.273388621521396979e+00 -1.248891917287372921e+00 -1.187011501747442965e+00 -1.089332201194856076e+00 -9.609252811226658419e-01 -8.099890923758000794e-01 -6.470750178578996703e-01 -4.840636453793344951e-01 -3.327123666244266031e-01 -2.029898282359846873e-01 -1.011482180519739094e-01 -2.818793813051418545e-02 2.083576202401014529e-02 5.624112340690212708e-02 9.179517303016479501e-02 1.420311000195802753e-01 2.194143073288685186e-01 3.322483748427574324e-01 4.835319747634085341e-01 6.709366938904013367e-01 8.874280645526864131e-01 1.122457630791244609e+00 1.363260111712259359e+00 1.596236589706803821e+00 1.808344932866606580e+00 1.988287095622938372e+00 2.127286485723481668e+00 2.219366049612168545e+00 2.261133573502296823e+00 2.251170524543045115e+00 2.189431054314247671e+00 2.076692028945383406e+00 1.914586976931224926e+00 1.706058861836567297e+00
5.702965718241590487e-01 6.154801272485816988e-01 6.351972765684262834e-01 6.292436054338442775e-01 5.995581018402613704e-01 5.502742023376269165e-01 4.874190771781345410e-01 4.181790569654830758e-01 3.499072086979394536e-01 2.891891875320108940e-01 2.411285036382337654e-01 2.090143316944148844e-01 1.944190581334187817e-01 1.974358241260177615e-01 2.169941766256021642e-01 2.511179024712743013e-01 2.970311498311501985e-01 3.512686737646344981e-01 4.098383961788140128e-01 4.684032267215411105e-01 5.225095050195528446e-01 5.677808945080300429e-01 5.999515430136935779e-01 6.148521753142661694e-01 6.083398116903493413e-01 5.763257694731774849e-01 5.150530110202472533e-01 4.215601287158777799e-01 2.942928370654657177e-01 1.336552340771306191e-01 -5.761429277788803621e-02 -2.743376101739425921e-01 -5.091271384800930555e-01 -7.528653682296461147e-01 -9.954058149844074999e-01 -1.226383629029405675e+00 -1.436150255884612870e+00 -1.616616407617649243e+00 -1.761927297403414583e+00 -1.868815549742804505e+00 -1.936576566802119093e+00 -1.966767980889580381e+00 -1.962734238112411989e+00 -1.929004659148221057e+00 -1.870756749099924621e+00 -1.793282741289003335e+00 -1.701396723823701329e+00 -1.598906007631164972e+00 -1.488228387771659778e+00 -1.370214029538792344e+00 -1.244373368263635538e+00 -1.109420768250459322e+00 -9.639825326189545018e-01 -8.073280198484362735e-01 -6.399220659534713418e-01 -4.636888986151221914e-01 -2.820026847095507549e-01 -9.944644148708496612e-02 7.875534851894386290e-02 2.473580308135772954e-01 4.018325729337671182e-01 5.390063109473447467e-01 6.575144508762119644e-01 7.578597428674386238e-01 8.421557820264869987e-01 9.135694632978442753e-01 9.756550638765894012e-01 1.031697619554337919e+00 1.084124221654312992e+00 1.134128472357140982e+00 1.181460330975284467e+00 1.224446378088713816e+00 1.260211989944445499e+00 1.285138810713631230e+00 1.295497890680771036e+00 1.288169307221102233e+00 1.261229098616569733e+00 1.214393618252562534e+00 1.149099048331384099e+00 1.068256106919322379e+00
3.172313496919450526e-01 2.924160023684693743e-01 2.691616448018230301e-01 2.441993797830960544e-01 2.138920579031840241e-01 1.746275782178391411e-01 1.232630224147602122e-01 5.761871748808664040e-02 -2.278724710870565218e-02 -1.160691024714667341e-01 -2.175912567176239432e-01 -3.202732087633618496e-01 -4.158138857243846020e-01 -4.964287037857219032e-01 -5.566842233809004004e-01 -5.946826824174802351e-01 -6.122631900710516772e-01 -6.141711432476983923e-01 -6.065641531255979713e-01 -5.953774793136049626e-01 -5.851757950861360413e-01 -5.786491870018765082e-01 -5.766571678125650413e-01 -5.788172306205016104e-01 -5.840884691416861063e-01 -5.913814399431875923e-01 -5.999752238205842136e-01 -6.097884836935555386e-01 -6.214595801913885831e-01 -6.362521030497694241e-01 -6.556665440749231966e-01 -6.808581109340918758e-01 -7.118787034812206205e-01 -7.469416293513849725e-01 -7.820813319818312737e-01 -8.113179326819907056e-01 -8.276007162843543874e-01 -8.243174610664314450e-01 -7.970749713203381104e-01 -7.452639590629771549e-01 -6.728518868746455883e-01 -5.881821730321044051e-01 -5.027296523724359423e-01 -4.291826342537951589e-01 -3.792384127526560178e-01 -3.616461662996903748e-01 -3.808008142654077943e-01 -4.359603969685356684e-01 -5.212300034939515436e-01 -6.261991599867610114e-01 -7.372379765474357249e-01 -8.393404719701353933e-01 -9.182768152920287585e-01 -9.626822982969934772e-01 -9.655615615397526996e-01 -9.248926762260202272e-01 -8.429882773800068119e-01 -7.251756914476965576e-01 -5.779004020974194411e-01 -4.070765820841865112e-01 -2.172184318198252806e-01 -1.138752428529060147e-02 2.081572814951954675e-01 4.390721711714630215e-01 6.781794622801035066e-01 9.211728477516221147e-01 1.162625927491622191e+00 1.396345546798908765e+00 1.615612428105061227e+00 1.813464884242809605e+00 1.983089919507112997e+00 2.118544627514662881e+00 2.215688117276124913e+00 2.273176354043822123e+00 2.293146973865257898e+00 2.281079516306737887e+00 2.244931448803777485e+00 2.193604717395074566e+00 2.135281211876694396e+00 2.076129137419937987e+00
1.357773030087023325e-01 2.623295836871329667e-02 -7.425851839811468957e-02 -1.543505450295484804e-01 -2.044756810927733370e-01 -2.186027161068405944e-01 -1.955519657355802576e-01 -1.395048022386410624e-01 -5.918213188056230950e-02 3.430105788521241317e-02 1.301149206205860220e-01 2.202176147746291446e-01 3.008484807335661815e-01 3.726294713634349387e-01 4.394698181251785463e-01 5.065585566119503724e-01 5.779315216207060457e-01 6.544356447681807243e-01 7.321824060248308674e-01 8.020519613009230442e-01 8.500589646553701195e-01 8.587638032071049921e-01 8.095438701715127472e-01 6.857235463656613517e-01 4.756679796988502740e-01 1.761025765233785179e-01 -2.055828532721454827e-01 -6.504061301534403983e-01 -1.128751169535832766e+00 -1.603357895653511722e+00 -2.033829971030645556e+00 -2.381786115264113324e+00 -2.615654027128720749e+00 -2.714682191974969960e+00 -2.670941516946645056e+00 -2.489906593765306209e+00 -2.189267383237636366e+00 -1.796531317980638809e+00 -1.345472175282701022e+00 -8.721547315245784526e-01 -4.106583369594752342e-01 1.049670215666513584e-02 3.708451942747902907e-01 6.591951512254146106e-01 8.730522556658472100e-01 1.016895868929854618e+00 1.099636291747984940e+00 1.132046859517049198e+00 1.124510020760491003e+00 1.085733583387255896e+00 1.022118689652610435e+00 9.378777869143414270e-01 8.353473545848103532e-01 7.154860736092649720e-01 5.786646371362127450e-01 4.256805256342803268e-01 2.589981689067544779e-01 8.379865499432936904e-02 -9.154504752494965758e-02 -2.561180210975975147e-01 -3.980531982257696777e-01 -5.066054572829791214e-01 -5.738307048509370123e-01 -5.952025492268241402e-01 -5.694041986397141430e-01 -4.973877160571881229e-01 -3.815348580496337738e-01 -2.256651111920978670e-01 -3.573727101342839135e-02 1.792686449493998968e-01 4.069309203799952868e-01 6.316925262896407878e-01 8.364797238804505541e-01 1.004500826257918922e+00 1.121361941070023294e+00 1.176406559105360516e+00 1.163458217805916517e+00 1.081376322536579559e+00 9.342324526539270702e-01 7.312884934979753115e-01
6.974460361967237398e-01 5.816344219771593105e-01 4.860729186737592356e-01 4.169259081630594665e-01 3.757542980422552414e-01 3.602367003474675200e-01 3.651708008620031531e-01 3.835224158503103276e-01 4.075930798843831471e-01 4.297584096821560617e-01 4.431371458677417219e-01 4.419435520597781997e-01 4.217683755292830905e-01 3.797814457983989533e-01 3.149175633401434804e-01 2.280090908323509635e-01 1.218529345936283231e-01 1.043566176311702762e-03 -1.285976175835845670e-01 -2.606856336181169187e-01 -3.891295043361069350e-01 -5.088693970117343923e-01 -6.164340978745556088e-01 -7.101844682763258643e-01 -7.904397582850367643e-01 -8.593717302063885732e-01 -9.207377805173704299e-01 -9.793269637282808748e-01 -1.039986846438207158e+00 -1.106480980480176513e+00 -1.180288953191406920e+00 -1.259758674366568298e+00 -1.340251167009708588e+00 -1.415083325095499500e+00 -1.477022304642386263e+00 -1.519978464469173174e+00 -1.540035148141832178e+00 -1.535833494408620492e+00 -1.508195215177312809e+00 -1.459248379457251277e+00 -1.391552405867708453e+00 -1.307591372448972056e+00 -1.209325810992557759e+00 -1.098221354174365505e+00 -9.754474593012141259e-01 -8.421322792694820869e-01 -6.998907971039025622e-01 -5.512832159354162931e-01 -4.002667868332290269e-01 -2.524223838462295588e-01 -1.147508273735730194e-01 5.020205211696383320e-03 9.955492743085167517e-02 1.632001960149758735e-01 1.934307080511885324e-01 1.917776705279884975e-01 1.640604146793404050e-01 1.198362391579829850e-01 7.098210065997093143e-02 2.982748736600367503e-02 7.457934176978006299e-03 1.254268473419371983e-02 5.093690455723480504e-02 1.259301233394481134e-01 2.385639354010075930e-01 3.878431482358808413e-01 5.705293993237777750e-01 7.807702083317866748e-01 1.009985069100847399e+00 1.247279576413832025e+00 1.480310483739520455e+00 1.696310528324924238e+00 1.882904450174530675e+00 2.028662714984009963e+00 2.123528200369781072e+00 2.159191110908892597e+00 2.129949899212435049e+00 2.033737112079192055e+00 1.872996051539898010e+00 1.655136449537214727e+00
2.525029517956864367e-01 3.741515034342307033e-01 5.039424236559700843e-01 6.307518296074020592e-01 7.435513874180569305e-01 8.331237320116765543e-01 8.933323064235194622e-01 9.218160866695812583e-01 9.198023717326189175e-01 8.914430383782478984e-01 8.427722529971585219e-01 7.804927050126309052e-01 7.108403173026557331e-01 6.386111957724553978e-01 5.664060737426105385e-01 4.943156579828830721e-01 4.200603685193213255e-01 3.396371473998579527e-01 2.485299735139532840e-01 1.430121603376882100e-01 2.140469967321217276e-02 -1.151346393201514162e-01 -2.624677662047694149e-01 -4.140760519460383593e-01 -5.620793139448241327e-01 -6.986132733192881306e-01 -8.169616325567230497e-01 -9.123342207729983055e-01 -9.823066786649748972e-01 -1.026729062017884830e+00 -1.047409205842955604e+00 -1.047645770181294456e+00 -1.031719350701791216e+00 -1.004405409647351366e+00 -9.706097787647477437e-01 -9.350429016860720699e-01 -9.021273550314654610e-01 -8.759687416190831133e-01 -8.603710379473744618e-01 -8.587473920131584171e-01 -8.739462729259089846e-01 -9.077931985692169192e-01 -9.605560353940439944e-01 -1.030407559716927324e+00 -1.113137131478127761e+00 -1.202161336508670741e+00 -1.288969129165543182e+00 -1.363969572287510701e+00 -1.417609820204356996e+00 -1.441643464901947391e+00 -1.430232575992829602e+00 -1.380799160376954271e+00 -1.294318950319963468e+00 -1.175014546626611311e+00 -1.029458352686469125e+00 -8.653856265375726720e-01 -6.904418119451779523e-01 -5.111595299130478054e-01 -3.323810972733705627e-01 -1.571360561697635050e-01 1.319545547422193606e-02 1.785193417106533953e-01 3.396131530049296687e-01 4.976639883958521304e-01 6.537041628011296401e-01 8.080915490306540550e-01 9.600313575171762759e-01 1.107366607589116425e+00 1.246771521724273635e+00 1.374281145807133342e+00 1.485974469442232326e+00 1.578654202829215647e+00 1.650191815350523505e+00 1.699546671623019423e+00 1.726547750736434850e+00 1.731546780659397378e+00 1.715260769108572170e+00 1.678757973164302975e+00 1.623514924770039780e+00 1.551536987056666206e+00
-8.022901455964834283e-02 -9.238344672972667593e-02 -1.261989338957423268e-01 -1.840735711169127764e-01 -2.658450632626044308e-01 -3.688453069577394827e-01 -4.883138732232626400e-01 -6.180348060250748787e-01 -7.510242884042815925e-01 -8.802778683827983119e-01 -9.994472605813348176e-01 -1.103569982626976254e+00 -1.189611350712726390e+00 -1.256709405524784939e+00 -1.306003432614966542e+00 -1.339891610704535330e+00 -1.361165310815204421e+00 -1.372070103494102300e+00 -1.373717106352961181e+00 -1.365899326284552462e+00 -1.347298335455555884e+00 -1.316062344481920166e+00 -1.270439569080984876e+00 -1.209325074542884515e+00 -1.132705391546157347e+00 -1.041783329540651559e+00 -9.388670582550648902e-01 -8.270497848147850828e-01 -7.097545560642555262e-01 -5.902408231140962025e-01 -4.712024518221937797e-01 -3.544663801575648199e-01 -2.409470963259322807e-01 -1.308389226826165985e-01 -2.399797411684715179e-02 7.939603190365412955e-02 1.781830227189836191e-01 2.697023934887015084e-01 3.496738370147831620e-01 4.125508062021159272e-01 4.523950608731038270e-01 4.639591674422248735e-01 4.437903853404104315e-01 3.909611718628476784e-01 3.074723845079497253e-01 1.981757908936931378e-01 7.040050466900767134e-02 -6.666358274256634076e-02 -2.028139444556922855e-01 -3.277112964588735355e-01 -4.319649558038383685e-01 -5.079556156962059532e-01 -5.504677926814793842e-01 -5.569081069735981604e-01 -5.270573471785059416e-01 -4.625832747024956060e-01 -3.663844918082672653e-01 -2.420480426369849836e-01 -9.353797313967975036e-02 7.490171374359860801e-02 2.585949757405514582e-01 4.522555221899052236e-01 6.499592056844583077e-01 8.453612042727077780e-01 1.032087424637302631e+00 1.204373357972704506e+00 1.357636025925408996e+00 1.488780690952886898e+00 1.596477415040502335e+00 1.680966285267169846e+00 1.743867497572314962e+00 1.787863913629080814e+00 1.816252694421006009e+00 1.832595348097732391e+00 1.840323483698594220e+00 1.842388269581667792e+00 1.841039033991148210e+00 1.837882144391793204e+00 1.833981468182285246e+00 1.830138346639336167e+00
5.323457191925019122e-02 2.997698833990115191e-02 3.741749502065959410e-02 7.936508863752936294e-02 1.536194051561689533e-01 2.531687819736981315e-01 3.680901289716294600e-01 4.878617560204756565e-01 6.032766236038130669e-01 7.074666995411095227e-01 7.962529987708126811e-01 8.673262029854089672e-01 9.191086689890999306e-01 9.495593238226235355e-01 9.554053775977374707e-01 9.320236209657697390e-01 8.740404660760778821e-01 7.764057169664869695e-01 6.355809379764004730e-01 4.508091904564244801e-01 2.249262135334121893e-01 -3.498891610901443822e-02 -3.175713749838099953e-01 -6.076383442690700409e-01 -8.875688892463390323e-01 -1.139217590533487590e+00 -1.346295715553734507e+00 -1.496895492668502969e+00 -1.585422337734162523e+00 -1.613588029687455405e+00 -1.590120505743918278e+00 -1.529244572537283187e+00 -1.448202554416815779e+00 -1.364484485893170396e+00 -1.293287867952024994e+00 -1.245641566729446481e+00 -1.227600024719891936e+00 -1.239940430114522041e+00 -1.278457220658680615e+00 -1.334406337414684396e+00 -1.395190063178537443e+00 -1.445381441794855393e+00 -1.468365185865966982e+00 -1.448597904291219374e+00 -1.374022791521565479e+00 -1.238325288720041550e+00 -1.042196967305209609e+00 -7.934509530622382290e-01 -5.059748924006358672e-01 -1.978215170528285216e-01 1.109385020841965053e-01 4.002693291029532641e-01 6.517934303488597259e-01 8.501149733921198326e-01 9.839695338574564465e-01 1.047078593215579945e+00 1.038738840842537536e+00 9.640715364413323663e-01 8.336322050897617686e-01 6.624884679973075396e-01 4.689446221052661623e-01 2.729096192608904681e-01 9.435470081533584019e-02 -4.822029023464215886e-02 -1.392932585059506179e-01 -1.676249544762243027e-01 -1.272249062028041611e-01 -1.802401895593040704e-02 1.540737988261221825e-01 3.777241602005347310e-01 6.369167099285111266e-01 9.122045675107152141e-01 1.181973896211899300e+00 1.423793548191989222e+00 1.615961042354539856e+00 1.739226825772597795e+00 1.778530000407231748e+00 1.724634881138918496e+00 1.575313248697208790e+00 1.335713399416318392e+00
4.421937093851966566e-02 7.962635090799678739e-02 1.194154244073435817e-01 1.645409474178354814e-01 2.162787560490094796e-01 2.761518046975545704e-01 3.456472099645784835e-01 4.257621798584928507e-01 5.164718405398782686e-01 6.163420617356865083e-01 7.222861962024144100e-01 8.296282982382207072e-01 9.322425699556875500e-01 1.022954218034488827e+00 1.094038951841995067e+00 1.137792988255307280e+00 1.147242577783339046e+00 1.116765262105842371e+00 1.042694626163597649e+00 9.237431615717927036e-01 7.612510195457004025e-01 5.591532110194430416e-01 3.237042106683337139e-01 6.292145913146433844e-02 -2.141709595278729894e-01 -4.982903720565247663e-01 -7.804702399620716546e-01 -1.052273308966439336e+00 -1.305771337631949303e+00 -1.533399778889984466e+00 -1.727964457409470356e+00 -1.882915780009712270e+00 -1.993000570985381303e+00 -2.055086963174836967e+00 -2.068810813103627577e+00 -2.036894793295048078e+00 -1.964891448156081522e+00 -1.860492212420314484e+00 -1.732479390034082467e+00 -1.589585664363111217e+00 -1.439656524800394521e+00 -1.289051415566525138e+00 -1.142409817162792329e+00 -1.002564791462742910e+00 -8.706927602580637471e-01 -7.464145808184523556e-01 -6.281081370431124133e-01 -5.133669721517316598e-01 -3.996131829243008693e-01 -2.849216998468781514e-01 -1.685998215755575569e-01 -5.165642395428630268e-02 6.322518154817335923e-02 1.719573782116447791e-01 2.696387830531929986e-01 3.512846140663660743e-01 4.124776850303807918e-01 4.501361697283374763e-01 4.630654315683978561e-01 4.524705777115998195e-01 4.221727992738805724e-01 3.786465161367114085e-01 3.306343805419557080e-01 2.883495228192317628e-01 2.624118452155603798e-01 2.624383956823971853e-01 2.956842527351755678e-01 3.657571882301560162e-01 4.718777139195600157e-01 6.086690954069419179e-01 7.667057556078880065e-01 9.335417575059666850e-01 1.095016689648673047e+00 1.236794078671914043e+00 1.345648575862782304e+00 1.410680381194892252e+00 1.424369821927187418e+00 1.383373861048997622e+00 1.288919251829685475e+00 1.146731816339178645e+00
9.462372079198960728e-01 7.056887479831639443e-01 4.969393319010960708e-01 3.362233413314386632e-01 2.327726860104682438e-01 1.887660289122606305e-01 2.003582102144230992e-01 2.591016746997286124e-01 3.535993713733455168e-01 4.708640422115182300e-01 5.973653984856402976e-01 7.197407983624596328e-01 8.255059429056369469e-01 9.037374174385539582e-01 9.459045493372630897e-01 9.467013400594943562e-01 9.046927304891080324e-01 8.225715554548549413e-01 7.065899072692396476e-01 5.654290566678991103e-01 4.083767920949997743e-01 2.434644843619400978e-01 7.597452045871458393e-02 -9.221858951451657183e-02 -2.622786459951907401e-01 -4.372194650799922644e-01 -6.204204881649010295e-01 -8.142585578307737215e-01 -1.019200714817783293e+00 -1.233304836613725364e+00 -1.452008247664985374e+00 -1.668004737177079866e+00 -1.871308136616763207e+00 -2.049643637246345129e+00 -2.189538846442602882e+00 -2.278021791883693137e+00 -2.304699093250637709e+00 -2.263802398587565712e+00 -2.155310084912826607e+00 -1.985286548310186472e+00 -1.765099138305861182e+00 -1.509942190754767433e+00 -1.236883546080328466e+00 -9.629171136848624357e-01 -7.029230150857120885e-01 -4.680116340284330989e-01 -2.643609304956526795e-01 -9.282591819582815262e-02 5.034950678046276606e-02 1.719472094681421814e-01 2.795955757519450469e-01 3.797250929777638562e-01 4.758646974276096175e-01 5.680697163592463017e-01 6.529190160256390651e-01 7.243916979351742169e-01 7.750483110364557726e-01 7.973799672539917394e-01 7.853382979403525921e-01 7.358380292571087278e-01 6.500898701104652622e-01 5.344106540454162113e-01 4.002272549464181983e-01 2.629188619151022199e-01 1.398237285472128666e-01 4.752511067897920854e-02 -7.441327019785678272e-04 3.148928403775628874e-03 6.139005685001786006e-02 1.704901910727867620e-01 3.222142934229309530e-01 5.046327797178858932e-01 7.032966833447421573e-01 9.021896059930228917e-01 1.084833376339177757e+00 1.235594360323605034e+00 1.341151907707404778e+00 1.391663276920051651e+00 1.381605437470857956e+00 1.309953807476087473e+00
1.212563291855546233e+00 1.157885221896584271e+00 1.060475552169845681e+00 9.270700561334213052e-01 7.688500998726722768e-01 6.000946303951304461e-01 4.360675226509138636e-01 2.905507368904118315e-01 1.735731319963594033e-01 8.977015687388988086e-02 3.802226609061348100e-02 1.221589267044531461e-02 2.942687586157597540e-03 -5.560263714728253112e-04 -8.464630280291781869e-03 -2.913853463882764075e-02 -6.827840749769310824e-02 -1.287759188783940134e-01 -2.108454042019805852e-01 -3.123946909416032702e-01 -4.296110411567091170e-01 -5.576753393232065648e-01 -6.915251532635140475e-01 -8.264847740359536621e-01 -9.586834895142654078e-01 -1.085101619125487638e+00 -1.203316790046620177e+00 -1.310996854688359026e+00 -1.405637442128460979e+00 -1.484477199011532411e+00 -1.544907413807947716e+00 -1.585066251695314232e+00 -1.604523452646513526e+00 -1.604649870101774844e+00 -1.588583778086851028e+00 -1.560734130499277672e+00 -1.525860251249745669e+00 -1.488030821280046823e+00 -1.449683962011580007e+00 -1.411040077873881415e+00 -1.369938015445184565e+00 -1.322201979745373457e+00 -1.262314651967527013e+00 -1.184259543105111501e+00 -1.082404070329338719e+00 -9.522258904987230821e-01 -7.910805400016298616e-01 -5.989130174605766799e-01 -3.787408321940252676e-01 -1.370550803248327121e-01 1.163947394809275865e-01 3.693997584517071942e-01 6.086023385333538815e-01 8.211272701252079198e-01 9.961274817917979973e-01 1.125976771560881495e+00 1.207049160312709368e+00 1.239994065821530711e+00 1.229473680920843082e+00 1.183609878516379998e+00 1.112893722816864051e+00 1.028773633675069021e+00 9.421906972756364240e-01 8.622802194857315250e-01 7.956866371186969156e-01 7.465471955756139977e-01 7.170062609646961072e-01 7.079814120228357099e-01 7.198388884921005371e-01 7.525023656718294873e-01 8.051724257546801766e-01 8.756871110538833047e-01 9.598525289074441025e-01 1.051097615133287366e+00 1.140663880601060498e+00 1.218248298499189808e+00 1.273022085663109149e+00 1.294756064570919740e+00 1.274851959638237053e+00 1.207287549911396862e+00
9.998821943329829764e-01 9.795432414555965694e-01 9.211754592746813630e-01 8.406939631616667796e-01 7.540884176418982676e-01 6.750432222898666845e-01 6.129465052386365853e-01 5.721077225438210290e-01 5.517472352497646559e-01 5.466888261970522800e-01 5.487099667449661933e-01 5.482736063349138433e-01 5.362613010497893073e-01 5.056499459630348081e-01 4.529474155038049621e-01 3.787015638129088702e-01 2.875562296387147443e-01 1.871335006688904234e-01 8.642057964974539375e-02 -6.249670991190687391e-03 -8.513788966593897889e-02 -1.485537858021781232e-01 -1.993844042352592438e-01 -2.449819493754706312e-01 -2.963320742746517467e-01 -3.663252841521549286e-01 -4.677680911054471480e-01 -6.109682503620409433e-01 -8.012346827240236502e-01 -1.036946795285228706e+00 -1.308427156411005488e+00 -1.598298355582221442e+00 -1.883373792983563444e+00 -2.137603889054050743e+00 -2.335704848760423946e+00 -2.456534059688972871e+00 -2.485753876170721188e+00 -2.417198772180990218e+00 -2.253543406513297764e+00 -2.005832435652295409e+00 -1.692568577378060768e+00 -1.338002200988715806e+00 -9.696116486817709657e-01 -6.151336396687927532e-01 -2.991716238120231686e-01 -4.056782249619990399e-02 1.493749425339178927e-01 2.671185387083711560e-01 3.161450337737378158e-01 3.055819916525842062e-01 2.489068530526640510e-01 1.628142640272851882e-01 6.587480484464972030e-02 -2.309237706010520280e-02 -8.735649375387705140e-02 -1.147054803404123635e-01 -9.964753935948213182e-02 -4.419740329605891666e-02 4.294081560374853751e-02 1.488145406858902287e-01 2.594198349730822972e-01 3.627533984618483975e-01 4.510394887690954979e-01 5.214470880034992595e-01 5.755748869195183026e-01 6.182231282759852453e-01 6.560521562698661269e-01 6.962021253107729679e-01 7.452480195990591749e-01 8.080373916959230352e-01 8.865369678598317149e-01 9.789879070620204349e-01 1.079392616683585659e+00 1.178428417280092955e+00 1.265138331646043168e+00 1.329447883170362443e+00 1.364431799942291246e+00 1.367740825829897533e+00 1.341549102378318814e+00 1.291414226039770297e+00
8.106149167860755567e-01 7.858921962094210789e-01 7.445922652260363872e-01 6.885104665410554103e-01 6.199186047736211513e-01 5.416531904285554200e-01 4.571049883113709189e-01 3.701150659954348110e-01 2.847521786604253480e-01 2.048008900169835111e-01 1.332055079941755760e-01 7.158792871007740866e-02 1.998469177717784873e-02 -2.291433230170694668e-02 -5.930033410133763588e-02 -9.149538409926306903e-02 -1.212956388996511703e-01 -1.495717513464744075e-01 -1.763001933358299134e-01 -2.008706922315703358e-01 -2.227234318713489369e-01 -2.418733230367035303e-01 -2.593789348274740947e-01 -2.776104324119804123e-01 -3.002398149833682695e-01 -3.321700289089214997e-01 -3.791872214714032685e-01 -4.474630609096262313e-01 -5.426161267127544985e-01 -6.686328391664081439e-01 -8.264857267112609707e-01 -1.013159451606818973e+00 -1.221153967483188829e+00 -1.438783128840227077e+00 -1.651318503029134854e+00 -1.842581272068505305e+00 -1.996831165794800356e+00 -2.100584627531956627e+00 -2.144233893440190997e+00 -2.123172778451953402e+00 -2.038453798052222155e+00 -1.896715062644589445e+00 -1.709324051500136443e+00 -1.490885138068463345e+00 -1.257244402821306339e+00 -1.023497230276242620e+00 -8.022707264793939030e-01 -6.024055884075575351e-01 -4.283094989731534019e-01 -2.798907098178589625e-01 -1.530894318629046902e-01 -4.102969043489902712e-02 6.440269868525456964e-02 1.707817100602141147e-01 2.834420881462877961e-01 4.044358784936544216e-01 5.322520643015262731e-01 6.623614129870104561e-01 7.884201008205160566e-01 9.036667915286483721e-01 1.002250096080949060e+00 1.080049317037410805e+00 1.135026489864710220e+00 1.167117596060200491e+00 1.178001191495342770e+00 1.170738827831839135e+00 1.149608311071153466e+00 1.119969939198270703e+00 1.088061138392115934e+00 1.060622535370433273e+00 1.044121841058506250e+00 1.043882134491844083e+00 1.062966895897201391e+00 1.101325424294365751e+00 1.155233615871283259e+00 1.217257466438243174e+00 1.276909510632502132e+00 1.321770508189267668e+00 1.339241366741725114e+00 1.318413542441717157e+00
1.492234883923853062e+00 1.540046825724017632e+00 1.584767072591821258e+00 1.620449774292592515e+00 1.640919670421660426e+00 1.640252553859394613e+00 1.613357803369240839e+00 1.556418074202628121e+00 1.467427349941768044e+00 1.346630686921207909e+00 1.197109256453142034e+00 1.024973969689546793e+00 8.392078123727929606e-01 6.508154204847004243e-01 4.713412707813464664e-01 3.110055228790404303e-01 1.770052284363697326e-01 7.236795487812409944e-02 -4.269190215068320755e-03 -5.811131729656527495e-02 -9.714942167232556991e-02 -1.308923492897382801e-01 -1.690549164677555283e-01 -2.206761872308306283e-01 -2.932433443251830085e-01 -3.920010848196844311e-01 -5.193328457458405989e-01 -6.742951084099781944e-01 -8.525538239122961715e-01 -1.046522339101880528e+00 -1.246020260421376813e+00 -1.439218621706779722e+00 -1.613789350568932024e+00 -1.757834620173375217e+00 -1.860657423348001549e+00 -1.913320530836601696e+00 -1.909139536673083226e+00 -1.844265694808801870e+00 -1.718453001443667194e+00 -1.535813501876464260e+00 -1.305263071842674760e+00 -1.040324965550724734e+00 -7.580919119561035924e-01 -4.774771609006275841e-01 -2.171953676366506214e-01 6.227921156281130376e-03 1.798693260991986453e-01 2.953383168087149180e-01 3.492726246786341249e-01 3.433641421829678464e-01 2.842625210794832991e-01 1.829575881303952822e-01 5.361293962407928659e-02 -8.819567828193819459e-02 -2.276513229228677437e-01 -3.527213643836458745e-01 -4.553823332677082170e-01 -5.319403847792228968e-01 -5.823540866071261757e-01 -6.089777451157446508e-01 -6.153862776531290324e-01 -6.052836406333195196e-01 -5.818093885771684626e-01 -5.469397133934964517e-01 -5.009161449688850354e-01 -4.419863788037619035e-01 -3.665527378358687249e-01 -2.701304683534294093e-01 -1.489035405374010690e-01 -1.268227828815323257e-03 1.710754004558917296e-01 3.629368838978362377e-01 5.664399661035112166e-01 7.724511020928364058e-01 9.720068495491949179e-01 1.157590514759723854e+00 1.323878827730398999e+00 1.468238663142608980e+00 1.590894881657254345e+00 1.694616781802241512e+00
-1.504928217591611772e-01 -2.107347530017315840e-01 -2.378969575893431221e-01 -2.243567003758900058e-01 -1.660918023759520301e-01 -6.260071281643378449e-02 8.329908426277032873e-02 2.655705370713996594e-01 4.751439610220408727e-01 7.001952700552322995e-01 9.270609573777438550e-01 1.141418228259152512e+00 1.329874397742691228e+00 1.481230061974741163e+00 1.587018712555863020e+00 1.641738599230469609e+00 1.642315393115238997e+00 1.587456267543514210e+00 1.477048264108682618e+00 1.312112645495816299e+00 1.094989605092243190e+00 8.299249383256359636e-01 5.239583896249074835e-01 1.876599851753272263e-01 -1.642346397552802428e-01 -5.133333785189156950e-01 -8.385050677210081904e-01 -1.118123494784638572e+00 -1.332374398828291007e+00 -1.465863757123291977e+00 -1.509485021754528589e+00 -1.461672762427077554e+00 -1.328934770138445076e+00 -1.125672321210904325e+00 -8.735144727960768574e-01 -5.995569672710590048e-01 -3.339729492301599101e-01 -1.062609955786647797e-01 5.886998061682153366e-02 1.455954085793882136e-01 1.497896234073046451e-01 8.025504742667380342e-02 -4.220524306023864386e-02 -1.877681141440985801e-01 -3.220581969019191693e-01 -4.114470525882152896e-01 -4.284869109704554924e-01 -3.565259940160345753e-01 -1.931324017868963627e-01 4.882101810658908553e-02 3.427088708058820266e-01 6.518534085272190692e-01 9.349331834942383734e-01 1.152173157788887181e+00 1.271077786301153312e+00 1.270624856137294145e+00 1.143854678009650350e+00 8.984808898982497016e-01 5.556428070217080961e-01 1.468947449547017281e-01 -2.902362467753958897e-01 -7.176580119186919404e-01 -1.101718387462788495e+00 -1.416988352825870212e+00 -1.647995511593455031e+00 -1.788497944832727393e+00 -1.839339155229002154e+00 -1.805794831712036919e+00 -1.695480461124603488e+00 -1.517179612616724960e+00 -1.280542328174921085e+00 -9.957796502886959722e-01 -6.732235653507371298e-01 -3.228085151792003393e-01 4.621800960835555777e-02 4.246959090266211323e-01 8.023151241555956936e-01 1.165970719623883767e+00 1.498851423985207987e+00 1.780903288100780024e+00
6.091016272118761066e-01 7.220279353492401464e-01 8.223511762520174795e-01 9.044202038168770441e-01 9.623676787364590091e-01 9.905156863728371563e-01 9.840817204836022070e-01 9.398723725063519163e-01 8.568165531696825266e-01 7.363156290162796713e-01 5.824639568624401242e-01 4.022531640297016819e-01 2.055255794868594832e-01 4.734233540027058679e-03 -1.857805662178457218e-01 -3.510155876574920231e-01 -4.769458405001896217e-01 -5.525410528730910764e-01 -5.716738866687184339e-01 -5.345972295728057544e-01 -4.486697445619001190e-01 -3.279572166696433921e-01 -1.915915184290644946e-01 -6.123353499551134616e-02 4.200978115361805182e-02 1.005102817394290110e-01 1.021747606234744421e-01 4.157380369001676540e-02 -8.003527809220466194e-02 -2.553690255052795677e-01 -4.722199587846628854e-01 -7.148276961751873770e-01 -9.653841949445766124e-01 -1.205834402717442355e+00 -1.419761413971788011e+00 -1.594170222894799593e+00 -1.720687478887525046e+00 -1.795847423023983147e+00 -1.820517717756430232e+00 -1.798719385668692716e+00 -1.736378149687331618e+00 -1.640345309818294961e+00 -1.518080232618624015e+00 -1.377560077100818958e+00 -1.227273842023716588e+00 -1.075765727097542923e+00 -9.308160355976939915e-01 -7.984804374201497357e-01 -6.822996540996149051e-01 -5.830345178240337045e-01 -4.989173398129927439e-01 -4.264433580264903600e-01 -3.611797734983260844e-01 -2.986087978564981871e-01 -2.348568557953785163e-01 -1.673475279628285073e-01 -9.534534425432054927e-02 -2.027459126710801085e-02 5.453382829171736501e-02 1.246328522322948246e-01 1.857794708959720487e-01 2.354700170575988738e-01 2.739788885098093929e-01 3.047241047660759206e-01 3.337671851938867618e-01 3.685864452786636325e-01 4.167185849342949777e-01 4.845948688119200432e-01 5.768054866643633760e-01 6.958358379839030272e-01 8.420822274193574541e-01 1.013917373251998155e+00 1.207733403923429094e+00 1.417886851737737874e+00 1.636671570167158363e+00 1.854539049618417090e+00 2.060454148258647145e+00 2.242608359246423433e+00 2.389117900612965695e+00 2.488833349433150932e+00
1.073913772332545813e+00 1.055874386106748553e+00 1.009216343301074570e+00 9.335162424728624675e-01 8.307146620724455977e-01 7.050151451215059817e-01 5.625362345272562070e-01 4.107858467740593822e-01 2.580534273848478777e-01 1.126974461094234770e-01 -1.752587590677582435e-02 -1.262257680239876334e-01 -2.090437918574899745e-01 -2.642260999673499700e-01 -2.929548874948487147e-01 -2.992744864910740210e-01 -2.896387923670037390e-01 -2.719953926037949610e-01 -2.548414430097420968e-01 -2.462032285287402700e-01 -2.529995080490547443e-01 -2.806868166891649530e-01 -3.331385988630484185e-01 -4.125044351129957820e-01 -5.189334244684352671e-01 -6.501630499523561868e-01 -8.011989008648535693e-01 -9.644265553714475026e-01 -1.130138495000834853e+00 -1.287615456436365102e+00 -1.426375523928011146e+00 -1.537306242285426450e+00 -1.613539361578315567e+00 -1.650845671515319690e+00 -1.647749985276298235e+00 -1.605441324349099474e+00 -1.527541529921301100e+00 -1.419761964369447238e+00 -1.289336592496779232e+00 -1.144289146798532775e+00 -9.926167678582812348e-01 -8.414895270310553954e-01 -6.966428196922411775e-01 -5.621613459504493093e-01 -4.405410142758817704e-01 -3.330051711678249093e-01 -2.398877772235160077e-01 -1.609726086192963534e-01 -9.578918071510311716e-02 -4.383294661856522445e-02 -4.709107541749206829e-03 2.175483237973811074e-02 3.548000500160461423e-02 3.628688259930513971e-02 2.420870003983030191e-02 -8.268908691177616387e-05 -3.481344495297473973e-02 -7.667872194184403856e-02 -1.206803517340413190e-01 -1.601902425582911182e-01 -1.874006134680729629e-01 -1.941789157325627402e-01 -1.730596935095975730e-01 -1.182955111244139157e-01 -2.663077472344908478e-02 1.024223661792398737e-01 2.667351050455334383e-01 4.619618591946433872e-01 6.819851912502007396e-01 9.191892036753995798e-01 1.164654668286486228e+00 1.408478913165158275e+00 1.640361266251140648e+00 1.850654268216382903e+00 2.031510151550923293e+00 2.177924093632708669e+00 2.288268701444887476e+00 2.364173226156959018e+00 2.409895396560488567e+00 2.431313238270600863e+00
-4.330540527170742560e-02 -1.584529185111034078e-01 -2.984548303233582889e-01 -4.549413526568079069e-01 -6.166675323378216778e-01 -7.712625012210908571e-01 -9.073955041728021254e-01 -1.016850583740014136e+00 -1.095628698105720167e+00 -1.143929577053734103e+00 -1.164923412993744023e+00 -1.162876253653680747e+00 -1.141359355988480484e+00 -1.102061377113307872e+00 -1.044728293528460750e+00 -9.678433856686003978e-01 -8.699596461048820784e-01 -7.510654810883049537e-01 -6.136376252369520889e-01 -4.631362280014291177e-01 -3.077893987307711021e-01 -1.578799076263923684e-01 -2.464300915819953378e-02 8.095848355819611208e-02 1.494083996232038192e-01 1.735744567309059627e-01 1.493959265803091740e-01 7.630093794005500529e-02 -4.263660087717770220e-02 -2.009808864207827672e-01 -3.894806544824016559e-01 -5.969888928738614764e-01 -8.114106033989925137e-01 -1.020616990468694585e+00 -1.213069446554224884e+00 -1.378232404735066474e+00 -1.506700878459600768e+00 -1.590337959580892857e+00 -1.622513883642263233e+00 -1.598339361160915351e+00 -1.515119919316482155e+00 -1.372718675258156384e+00 -1.174027966192958683e+00 -9.252568879084188680e-01 -6.358993858914265829e-01 -3.182651971816404801e-01 1.339117567979412893e-02 3.441214823818519730e-01 6.595739890567730024e-01 9.469395708515854215e-01 1.195515931671632615e+00 1.396812121141056018e+00 1.544558942114498290e+00 1.634851806598531576e+00 1.666474714988955830e+00 1.641410566366793278e+00 1.565078173152081531e+00 1.446188891216487082e+00 1.295965806365425355e+00 1.126958985733320429e+00 9.517606610843537540e-01 7.818752846846547255e-01 6.270724571731223218e-01 4.950629633250998585e-01 3.916521402962265253e-01 3.209184013218793763e-01 2.855253929176415628e-01 2.870062091266272764e-01 3.259542338843836595e-01 4.020095907329876428e-01 5.135535790362577568e-01 6.571047541453073348e-01 8.265452142582623285e-01 1.012638263037982878e+00 1.202995458901008785e+00 1.382969845087858918e+00 1.537172645923056358e+00 1.651301220112250112e+00 1.713793195527640867e+00 1.716997000363297055e+00
4.898829825107002267e-01 5.167915543703142101e-01 5.351013832318549657e-01 5.381328247691625766e-01 5.202614850183581163e-01 4.775922189629815406e-01 4.085332552023460129e-01 3.140158453199947131e-01 1.974447436738840100e-01 6.414541935892527358e-02 -7.943758124756376826e-02 -2.266729473392046224e-01 -3.716789676114511387e-01 -5.099428816147296706e-01 -6.385782615947851459e-01 -7.563607156386583652e-01 -8.634981812785209598e-01 -9.612382544368465176e-01 -1.051363351069353635e+00 -1.135546548291507918e+00 -1.214698458213791854e+00 -1.288528770768144982e+00 -1.355392783113343214e+00 -1.412582679398156627e+00 -1.457010698514255909e+00 -1.485777454180271073e+00 -1.496602115492084772e+00 -1.487793819757262659e+00 -1.457904714656329759e+00 -1.405426884150546174e+00 -1.328773072804927846e+00 -1.226777823123837097e+00 -1.099672485918597120e+00 -9.501678875764265619e-01 -7.841936786049855668e-01 -6.110158045635748492e-01 -4.425140741385282239e-01 -2.917547805785925541e-01 -1.711691235183764592e-01 -9.075733716407494156e-02 -5.664815199249297051e-02 -7.019116200799727090e-02 -1.276224453193832709e-01 -2.203282366145977722e-01 -3.356090721636327268e-01 -4.578692817764808409e-01 -5.703704641421494248e-01 -6.572697200996228117e-01 -7.057665174752375536e-01 -7.078802615536581300e-01 -6.614813653075135580e-01 -5.703000416543372308e-01 -4.429268293970817227e-01 -2.909960637038634390e-01 -1.271047793073158405e-01 3.710164077591675963e-02 1.925203275299689765e-01 3.334636917824854718e-01 4.578413152045240353e-01 5.667840314182824857e-01 6.637356893057190232e-01 7.532481254906868706e-01 8.398047292156556320e-01 9.268753903156847773e-01 1.016405913198304756e+00 1.108828665229396826e+00 1.203288882429776274e+00 1.298023461111419863e+00 1.390615051079475251e+00 1.478172486192994572e+00 1.557572209209933334e+00 1.625915558907762959e+00 1.681137325148744477e+00 1.722696444943961236e+00 1.751952668845801808e+00 1.771919349022503365e+00 1.786409124964760009e+00 1.798714902820860440e+00 1.810302640969984722e+00 1.819965191340946031e+00
