# Supplementary material for: Laminar organization of cellular microcircuits modulating human interictal epileptiform discharges
Source: Nat Neurosci. 2026 Apr 30;29(6):1462–75. doi: 10.1038/s41593-026-02258-4 (PMC13246451; doi:10.1038/s41593-026-02258-4)
Supplement: Supplementary file 16 — Statistical Source Data. [file 41593_2026_2258_MOESM16_ESM.zip]

Archive with 32 entries (30 files):
- ED7/
- __MACOSX/._ED7
- ED7/neuron_means_raster_0.txt
- __MACOSX/ED7/._neuron_means_raster_0.txt
- ED7/neuron_means_raster_1.txt
- __MACOSX/ED7/._neuron_means_raster_1.txt
- ED7/neuron_means_raster_3.txt
- __MACOSX/ED7/._neuron_means_raster_3.txt
- ED7/neuron_means_raster_2.txt
- __MACOSX/ED7/._neuron_means_raster_2.txt
- ED7/neuron_means_raster_5.txt
- __MACOSX/ED7/._neuron_means_raster_5.txt
- ED7/neuron_means_raster_4.txt
- __MACOSX/ED7/._neuron_means_raster_4.txt
- ED7/neuron_sems_raster_4.txt
- __MACOSX/ED7/._neuron_sems_raster_4.txt
- ED7/neuron_sems_raster_5.txt
- __MACOSX/ED7/._neuron_sems_raster_5.txt
- ED7/neuron_sems_raster_2.txt
- __MACOSX/ED7/._neuron_sems_raster_2.txt
- ED7/neuron_sems_raster_3.txt
- __MACOSX/ED7/._neuron_sems_raster_3.txt
- ED7/neuron_sems_raster_1.txt
- __MACOSX/ED7/._neuron_sems_raster_1.txt
- ED7/neuron_sems_raster_0.txt
- __MACOSX/ED7/._neuron_sems_raster_0.txt
- ED7/.ipynb_checkpoints/
- __MACOSX/ED7/._.ipynb_checkpoints
- ED7/.ipynb_checkpoints/neuron_means_raster_5-checkpoint.txt
- __MACOSX/ED7/.ipynb_checkpoints/._neuron_means_raster_5-checkpoint.txt
- ED7/.ipynb_checkpoints/neuron_sems_raster_5-checkpoint.txt
- __MACOSX/ED7/.ipynb_checkpoints/._neuron_sems_raster_5-checkpoint.txt
