# Supplementary material for: Laminar organization of cellular microcircuits modulating human interictal epileptiform discharges
Source: Nat Neurosci. 2026 Apr 30;29(6):1462–75. doi: 10.1038/s41593-026-02258-4 (PMC13246451; doi:10.1038/s41593-026-02258-4)
Supplement: Supplementary file 16 — Statistical Source Data. [file 41593_2026_2258_MOESM16_ESM.zip › ED7/neuron_means_raster_0.txt]

3.252580703162319953e+00 3.283378488827832786e+00 3.274134125417458296e+00 3.227230717003021443e+00 3.147071472608071740e+00 3.039261809780998469e+00 2.909707001690345685e+00 2.763681533858187489e+00 2.605375110021126428e+00 2.437906700780216429e+00 2.263872093918150696e+00 2.086123491670333507e+00 1.908431419030725440e+00 1.735867964297009625e+00 1.574570559905703826e+00 1.431049773381151580e+00 1.311100000528673037e+00 1.218644985159496485e+00 1.154806305077360484e+00 1.117465240988395170e+00 1.101371632080728746e+00 1.099106050885424457e+00 1.102535216876254109e+00 1.104805964036775112e+00 1.102627034795747196e+00 1.098220337234034893e+00 1.100815538333416166e+00 1.127605072749594761e+00 1.203371184506379921e+00 1.358912930288778576e+00 1.628225876818439666e+00 2.044207092203519593e+00 2.633739394324280614e+00 3.412373941625610030e+00 4.379745334254352862e+00 5.516784057238432126e+00 6.785385685857084681e+00 8.130403539494146514e+00 9.484242738845811260e+00 1.077293693507084704e+01 1.192312863571760317e+01 1.286902173491651347e+01 1.355862849327732533e+01 1.395861438211770356e+01 1.405717046776740453e+01 1.386448456063804002e+01 1.341067305774122964e+01 1.274167585066666675e+01 1.191360681280606748e+01 1.098662371243351465e+01 1.001916122495997641e+01 9.063084633323954975e+00 8.160299295411332920e+00 7.341199694009381105e+00 6.624387488116976641e+00 6.017985347778451732e+00 5.521424961885737837e+00 5.127548585090064392e+00 4.824551280229329109e+00 4.597474115045534937e+00 4.429135226953693660e+00 4.301388703228131050e+00 4.196268377845985498e+00 4.097205511141852163e+00 3.990531400203659373e+00 3.866342586617703247e+00 3.719138491222837573e+00 3.547758013242138464e+00 3.354608978067339375e+00 3.144717730024638058e+00 2.924933695447306636e+00 2.702983801004490871e+00 2.487070520192673939e+00 2.285545947629284758e+00 2.106604288541494618e+00 1.957828869387949311e+00 1.845607877148470743e+00 1.774354125023437811e+00 1.745886544486899616e+00 1.759092237994513308e+00
2.004866260127120103e+00 2.022346233268522031e+00 2.064526399701158255e+00 2.134622026619231949e+00 2.234587231335472435e+00 2.363515090259694418e+00 2.516413013048290015e+00 2.684258468945874387e+00 2.855245329648052888e+00 3.016787488429765851e+00 3.157598582858535785e+00 3.269165095002884325e+00 3.346366378811920672e+00 3.387180766198353954e+00 3.391902671157797311e+00 3.362309544547564144e+00 3.301170785980916289e+00 3.211993744093338599e+00 3.098939956079906910e+00 2.966431976100288193e+00 2.818701123565398703e+00 2.659046804379318285e+00 2.489471874793705020e+00 2.310950309095999966e+00 2.124600616086783855e+00 1.933530089409483788e+00 1.744551953255584431e+00 1.569213739601921898e+00 1.423589503661672362e+00 1.326688361219409806e+00 1.297842958164590721e+00 1.353837725620312238e+00 1.506167922590576191e+00 1.759082663116677825e+00 2.108379362758328046e+00 2.541133255174233607e+00 3.036301227744452991e+00 3.566264105088750469e+00 4.099132783888485676e+00 4.601849477292976331e+00 5.043450571542884120e+00 5.398124005674504566e+00 5.647480261853806915e+00 5.781703644388321628e+00 5.799454013317988377e+00 5.706753807799578304e+00 5.515325468583180957e+00 5.240680929394462950e+00 4.900228501599912967e+00 4.511605577372027831e+00 4.091305125380624297e+00 3.653728759216554156e+00 3.210829547311721210e+00 2.772342485062332162e+00 2.346650088491114339e+00 1.941638746551147543e+00 1.565376505979410249e+00 1.225989578488641429e+00 9.309394376016864037e-01 6.859365508268713274e-01 4.939065314637077209e-01 3.545908711544474845e-01 2.648151214880259396e-01 2.193887456137525171e-01 2.121936590594125371e-01 2.373133575520973149e-01 2.897125358696131525e-01 3.656168399461932617e-01 4.623501390663032340e-01 5.777358956794457212e-01 7.092856311584498918e-01 8.532360336988248362e-01 1.003857124119819977e+00 1.153259750860092359e+00 1.291875716856697887e+00 1.409481557342723512e+00 1.496567438651165594e+00 1.545617345041602420e+00 1.552062044801562513e+00 1.514817580809933339e+00
