# Supplementary material for: Laminar organization of cellular microcircuits modulating human interictal epileptiform discharges
Source: Nat Neurosci. 2026 Apr 30;29(6):1462–75. doi: 10.1038/s41593-026-02258-4 (PMC13246451; doi:10.1038/s41593-026-02258-4)
Supplement: Supplementary file 16 — Statistical Source Data. [file 41593_2026_2258_MOESM16_ESM.zip › ED7/neuron_means_raster_1.txt]

4.730147717043160505e+00 4.398204504064962883e+00 4.097761924340278306e+00 3.837410523140647900e+00 3.619038178733918532e+00 3.438941879187149553e+00 3.289759328559204388e+00 3.162479110225821621e+00 3.048167083742379990e+00 2.939188730186483411e+00 2.830006054080418387e+00 2.717538449880113394e+00 2.601219027886037871e+00 2.482653462325436600e+00 2.364889857166041942e+00 2.251580079057776018e+00 2.146209593770136870e+00 2.051649659540077053e+00 1.970325248937494944e+00 1.904817651015786595e+00 1.858532303114966311e+00 1.836306852485895424e+00 1.844590574239687308e+00 1.891442997335501364e+00 1.986318752197820281e+00 2.140230563368255456e+00 2.366185635002391319e+00 2.679720147741797120e+00 3.098996445343076722e+00 3.643824868647032478e+00 4.333283106595364309e+00 5.181827463900128272e+00 6.194486453030791928e+00 7.362005054027949136e+00 8.657452975603696643e+00 1.003493952484774709e+01 1.143121715941891736e+01 1.277029661579797271e+01 1.397033151989003841e+01 1.495198104902837599e+01 1.564693767584413209e+01 1.600550429131142849e+01 1.600219540496097181e+01 1.563869307459911795e+01 1.494368317980280203e+01 1.396961924199142224e+01 1.278672105432942452e+01 1.147484376573108911e+01 1.011444402639055440e+01 8.777996535689505109e+00 7.523309516843191602e+00 6.389782635476593420e+00 5.398106777703042702e+00 4.552833776161048895e+00 3.846708991556863300e+00 3.265469318371314156e+00 2.792027774227980874e+00 2.409476862753949788e+00 2.102759589565037501e+00 1.859437764124822978e+00 1.669919576859769883e+00 1.527301903806268291e+00 1.426942581610654903e+00 1.365799171053467598e+00 1.341793943238046349e+00 1.353153432025095748e+00 1.398006101646065202e+00 1.474156110864040192e+00 1.579178728252986108e+00 1.710587539987151962e+00 1.865858567382223887e+00 2.042554540522263817e+00 2.238197510038712590e+00 2.450264987915483417e+00 2.676124827492786906e+00 2.913076645619327554e+00 3.158257384530388290e+00 3.408602267865406876e+00 3.660708873092319848e+00 3.910658195280526161e+00
5.930257966341037523e+00 5.816693975213240719e+00 5.670415039868404783e+00 5.501512288105018911e+00 5.320920847422531352e+00 5.139247498681895010e+00 4.965734789858772480e+00 4.807500290646476770e+00 4.668998809332023825e+00 4.551958432092087392e+00 4.455645260408527264e+00 4.377538261624966509e+00 4.314183686214417612e+00 4.262196338123025896e+00 4.219210500151315379e+00 4.184700039472376787e+00 4.160378572789426244e+00 4.150108359025836968e+00 4.159153466748941597e+00 4.192918784066231197e+00 4.255401977038976824e+00 4.347674135219669722e+00 4.467099541808089214e+00 4.607193001132571020e+00 4.758541029362462815e+00 4.910289920838093458e+00 5.052110818622693955e+00 5.176179776433410318e+00 5.278850443734794062e+00 5.361701208558100618e+00 5.431587851524044552e+00 5.499504149417886012e+00 5.578211100626757180e+00 5.679146112721047857e+00 5.809072151179332621e+00 5.967547889659701177e+00 6.145804783838343610e+00 6.327359924040695915e+00 6.490367509830874404e+00 6.611012628171845762e+00 6.667433456454061158e+00 6.643401745444611706e+00 6.531115054513922047e+00 6.332716750420874341e+00 6.060299315368050443e+00 5.734297138305983310e+00 5.380549401261836451e+00 5.026529443036274358e+00 4.697329002135669285e+00 4.412325387730247961e+00 4.182889439092653205e+00 4.011592624733980372e+00 3.892909532578160192e+00 3.815228041880783572e+00 3.763737966990331696e+00 3.723492239447706798e+00 3.682298543610825980e+00 3.632539389501959981e+00 3.571870886671598466e+00 3.502449762739189065e+00 3.429224862104871985e+00 3.357904583431777112e+00 3.293131749851747614e+00 3.237464835392138696e+00 3.191238696900158711e+00 3.153207382429777272e+00 3.121437116090511665e+00 3.094372638369700113e+00 3.071536168319043636e+00 3.053922052757538808e+00 3.043981142805316953e+00 3.045132372221235784e+00 3.061018567929102652e+00 3.094570146192423543e+00 3.147179916526109622e+00 3.218205384856334117e+00 3.304866033481479004e+00 3.402465770821107238e+00 3.504875915852018853e+00 3.605075438882817895e+00
