# Supplementary material for: Laminar organization of cellular microcircuits modulating human interictal epileptiform discharges
Source: Nat Neurosci. 2026 Apr 30;29(6):1462–75. doi: 10.1038/s41593-026-02258-4 (PMC13246451; doi:10.1038/s41593-026-02258-4)
Supplement: Supplementary file 16 — Statistical Source Data. [file 41593_2026_2258_MOESM16_ESM.zip › ED7/neuron_means_raster_3.txt]

9.865301563165321141e+00 9.711074206543960585e+00 9.499792201999257557e+00 9.236311525186641447e+00 8.927857483659774829e+00 8.583096393152763071e+00 8.211684441531010847e+00 7.824234328829187568e+00 7.432287246469719832e+00 7.047604190623882658e+00 6.681087164805716405e+00 6.341466066882812669e+00 6.034265293598636504e+00 5.761518250645922379e+00 5.522347086217862078e+00 5.314008021591538622e+00 5.133149926175921252e+00 4.976564573063989805e+00 4.841625037895431305e+00 4.726463863169081847e+00 4.629761978233581488e+00 4.550597143729524063e+00 4.488296356703499690e+00 4.442402391772251491e+00 4.413039281331515795e+00 4.401730518097303424e+00 4.412767044673995720e+00 4.455246876792952726e+00 4.545050002404036782e+00 4.706246475771263427e+00 4.971050089310824482e+00 5.377130945051560751e+00 5.962194741602263370e+00 6.755977059245759087e+00 7.771242830024583270e+00 8.996050321683926043e+00 1.038954100171961770e+01 1.188281176454900034e+01 1.338495578174953415e+01 1.479295478143317943e+01 1.600326503664765454e+01 1.692340119965134804e+01 1.748214182937480388e+01 1.763743614913228441e+01 1.738165400756106038e+01 1.674313463662823054e+01 1.578316781919119549e+01 1.458830338436018259e+01 1.325880397313484416e+01 1.189543488743935740e+01 1.058750061808579979e+01 9.404275381829593883e+00 8.391097079576500306e+00 7.569873880650286324e+00 6.942383153920031802e+00 6.495098630585795618e+00 6.204205603529569402e+00 6.040180086191797137e+00 5.971691720134929326e+00 5.968695087251617792e+00 6.004584928958643708e+00 6.057446650855092152e+00 6.110126965000798549e+00 6.149939192073231808e+00 6.168176932326632667e+00 6.159802251149346652e+00 6.123517920321056351e+00 6.061707054423070673e+00 5.980084458156065708e+00 5.886745892533932434e+00 5.790771310447841103e+00 5.700620918156237948e+00 5.623147179922653116e+00 5.563038827990390622e+00 5.522810024026839848e+00 5.502928233608063380e+00 5.501993102002920466e+00 5.516893419929369102e+00 5.543147841497947148e+00 5.575640718591823308e+00
5.196803769629637415e+00 5.093674676401097834e+00 4.970222177385426043e+00 4.842834725351583103e+00 4.728110307406128143e+00 4.641697404310948016e+00 4.597159736029622579e+00 4.605194168916994180e+00 4.672900700118349349e+00 4.803490782465499542e+00 4.996375430567235654e+00 5.247568992955750744e+00 5.550448537938908800e+00 5.896780948605036876e+00 6.277660634211774671e+00 6.684388596734306631e+00 7.108911868028139125e+00 7.543585383742362538e+00 7.980260708020703753e+00 8.409093734524342167e+00 8.817683363699416077e+00 9.191198944511119961e+00 9.513688348767416869e+00 9.770394904333594255e+00 9.950400274251185451e+00 1.004865285327456093e+01 1.006716002367305407e+01 1.001530805693475834e+01 9.909732538312745476e+00 9.774250342684823067e+00 9.639358577735819722e+00 9.541166626873556211e+00 9.518742566102556424e+00 9.609637047649819408e+00 9.843981603918129153e+00 1.023855684289419798e+01 1.079211524921077903e+01 1.148341175575914086e+01 1.227251206833123831e+01 1.310468909738869137e+01 1.391621384814469664e+01 1.464090253045046808e+01 1.521659078724124647e+01 1.559114360936525578e+01 1.572783465807962777e+01 1.560939174142329477e+01 1.524020085597610574e+01 1.464573480596088828e+01 1.386890525430224663e+01 1.296387190211885709e+01 1.198842941995072486e+01 1.099658197064861298e+01 1.003278273868036408e+01 9.128754707208235786e+00 8.303027228155290373e+00 7.562434955020400196e+00 6.904948250813773392e+00 6.323071703612145100e+00 5.807135029674848958e+00 5.348048400446586470e+00 4.939306564389905674e+00 4.578203987300955902e+00 4.265876828292448408e+00 4.006514723579340576e+00 3.805505176108851195e+00 3.667398216973885905e+00 3.593884848252854702e+00 3.582385114726330588e+00 3.625432527701361263e+00 3.711260189341861970e+00 3.825042163950575613e+00 3.950531186598353450e+00 4.071910539484379754e+00 4.175078021989425459e+00 4.248750249515025779e+00 4.285055233794254903e+00 4.279827561357042676e+00 4.232612702456277631e+00 4.146505361040983217e+00 4.027593833636045950e+00
