# Supplementary material for: Laminar organization of cellular microcircuits modulating human interictal epileptiform discharges
Source: Nat Neurosci. 2026 Apr 30;29(6):1462–75. doi: 10.1038/s41593-026-02258-4 (PMC13246451; doi:10.1038/s41593-026-02258-4)
Supplement: Supplementary file 16 — Statistical Source Data. [file 41593_2026_2258_MOESM16_ESM.zip › ED7/neuron_means_raster_2.txt]

1.724001112738872266e+01 1.666875297435661096e+01 1.609570822183823680e+01 1.554214199043485856e+01 1.502306384213316193e+01 1.454463246558585965e+01 1.410310321895876484e+01 1.368565929920539581e+01 1.327312089914797433e+01 1.284379383176363909e+01 1.237772191837863112e+01 1.186035282372717603e+01 1.128484651388725446e+01 1.065286749590152127e+01 9.973961847725286489e+00 9.263999519196580934e+00 8.542994400752251138e+00 7.832792202593580555e+00 7.154746073166022846e+00 6.527548903043538964e+00 5.965640674901679041e+00 5.479565971055857077e+00 5.078438901250188486e+00 4.775605678854380365e+00 4.596806760665390179e+00 4.590890135962518492e+00 4.840774717269844984e+00 5.472388249532976090e+00 6.657873295988268048e+00 8.608951295577464080e+00 1.155731685107710227e+01 1.571962845226554784e+01 2.125167972760291590e+01 2.819842729103655543e+01 3.645278868648973969e+01 4.573443759868467140e+01 5.559756314774273989e+01 6.546863362530177710e+01 7.470770881408516573e+01 8.268193404688346959e+01 8.883821912573985458e+01 9.276494949466042783e+01 9.423550043582353908e+01 9.323061881555557306e+01 8.993744736437956533e+01 8.472468640435977250e+01 7.809522754086869156e+01 7.062126562010195130e+01 6.287151089590176412e+01 5.534339430034989959e+01 4.841289845263749925e+01 4.231050744153098719e+01 3.712518224286045410e+01 3.283052885942279175e+01 2.932279406675782596e+01 2.646047490507297795e+01 2.409637036066196814e+01 2.209862429414020113e+01 2.036035930975927499e+01 1.880156964435315103e+01 1.736637768330327702e+01 1.601888714495719768e+01 1.473949401662780900e+01 1.352131796314411183e+01 1.236797148445396743e+01 1.129030342305165924e+01 1.030355046110623896e+01 9.424142432934196734e+00 8.667027538856377333e+00 8.043437708359585159e+00 7.559194327216465226e+00 7.213959121268785246e+00 7.000491779312079110e+00 6.904857076529420823e+00 6.906853268264597112e+00 6.981755509319277131e+00 7.102429857157565252e+00 7.242148504033937506e+00 7.377307285115096924e+00 7.489398921039899903e+00
9.664314052492487761e+00 9.510667765167214682e+00 9.414893853070605445e+00 9.398495095972629443e+00 9.478072089091376995e+00 9.663950347649546302e+00 9.959283616641966930e+00 1.035992419277419430e+01 1.085495639888761588e+01 1.142755861889431301e+01 1.205601753886700145e+01 1.271449624102568343e+01 1.337393617994226069e+01 1.400302869902592739e+01 1.457020066290320415e+01 1.504618156621949510e+01 1.540743134044922691e+01 1.563930819821304219e+01 1.573815754020943558e+01 1.571214486906647956e+01 1.558040160607896141e+01 1.537148901765330677e+01 1.512135319431143188e+01 1.487196109339254768e+01 1.467033076733935637e+01 1.456840976898339690e+01 1.462384454327262162e+01 1.490154557793404244e+01 1.547521529797212914e+01 1.642737096548181341e+01 1.784593068999421916e+01 1.981518265039142435e+01 2.240090622511315033e+01 2.563096795856056787e+01 2.947610209582605734e+01 3.383636220420582674e+01 3.853758620662380707e+01 4.334069388116982680e+01 4.796276617223899308e+01 5.210597908252935184e+01 5.548957934338683629e+01 5.788005129849111796e+01 5.911618686557873303e+01 5.912646220308274536e+01 5.793701774466412502e+01 5.566869004976156532e+01 5.252274981020094913e+01 4.875581195799685474e+01 4.464774778464855132e+01 4.046761570433618971e+01 3.644405022267599747e+01 3.274533247533034341e+01 2.947134058565983139e+01 2.665748725474488623e+01 2.428688152898302022e+01 2.230694504134307721e+01 2.064603042233305175e+01 1.922770576640607842e+01 1.798101671524480238e+01 1.684699838799035732e+01 1.578176293272214714e+01 1.475715882566855974e+01 1.375964970270281107e+01 1.278775147093627140e+01 1.184893299056973959e+01 1.095614156013621177e+01 1.012460721521216733e+01 9.368874813531773427e+00 8.700549951981708219e+00 8.126758623327582143e+00 7.649182523542792822e+00 7.263668554341427885e+00 6.960791242157142733e+00 6.727172944033933177e+00 6.547504141076564643e+00 6.406748204939600733e+00 6.292181459089016826e+00 6.194523123676644261e+00 6.108202328193002018e+00 6.030655782401932896e+00
