# Supplementary material for: Laminar organization of cellular microcircuits modulating human interictal epileptiform discharges
Source: Nat Neurosci. 2026 Apr 30;29(6):1462–75. doi: 10.1038/s41593-026-02258-4 (PMC13246451; doi:10.1038/s41593-026-02258-4)
Supplement: Supplementary file 16 — Statistical Source Data. [file 41593_2026_2258_MOESM16_ESM.zip › ED7/neuron_means_raster_5.txt]

5.451863197133984817e-01 5.520744325509827632e-01 5.667230471026747374e-01 5.842537376004883765e-01 6.001878293005593612e-01 6.108038520246363845e-01 6.133071302841074379e-01 6.058665204524883441e-01 5.876530666035656436e-01 5.589001305391008145e-01 5.209624071867895445e-01 4.762804962483871973e-01 4.281924228896301088e-01 3.805295321766367089e-01 3.372247258793107383e-01 3.018552878706062814e-01 2.773128605267661806e-01 2.656527246173747692e-01 2.680971167011919620e-01 2.852331122509668693e-01 3.171839559678694687e-01 3.639452960281500116e-01 4.258548322116765261e-01 5.041801016921354517e-01 6.018110591409476795e-01 7.243251861250870061e-01 8.812893849408361957e-01 1.087672294676663709e+00 1.364929732230476311e+00 1.740829755960128900e+00 2.247614625793287413e+00 2.917591001652385163e+00 3.776449911996537789e+00 4.835470795890322471e+00 6.084461897470428760e+00 7.487321170785171454e+00 8.981863567725433484e+00 1.048431684175417011e+01 1.189769336945114375e+01 1.312263024162791325e+01 1.406861537197498713e+01 1.466423112335411716e+01 1.486510643699153533e+01 1.465883111164520969e+01 1.406628501623111660e+01 1.313907806120434607e+01 1.195317630653997476e+01 1.059937444777987814e+01 9.172144820254237274e+00 7.758589891173582664e+00 6.429558692337784542e+00 5.234286641219665803e+00 4.199190772578432096e+00 3.330564757448457591e+00 2.619670052370778102e+00 2.048883140074701625e+00 1.597369271631198684e+00 1.245232594856751973e+00 9.756764090282951107e-01 7.756044972257433168e-01 6.352128386891202627e-01 5.471962876135341158e-01 5.061459916550388183e-01 5.078362206221357367e-01 5.488856117471703211e-01 6.261933280269038615e-01 7.361296523212483844e-01 8.738416555717858358e-01 1.032779449283453221e+00 1.204727129111644368e+00 1.380354301362037850e+00 1.550223656621352308e+00 1.705880945780027247e+00 1.840954143549784039e+00 1.951836048288340786e+00 2.038014852846128377e+00 2.102071391688228097e+00 2.149175366447135804e+00 2.186281342654527560e+00 2.220967112385227260e+00
8.779789460888990371e-01 8.353346736381664916e-01 7.841294115081519633e-01 7.245847988549344310e-01 6.575196495415099873e-01 5.844282576084807168e-01 5.076611923639176016e-01 4.305048916754280475e-01 3.570373815654057648e-01 2.918323583443577784e-01 2.393849319935336950e-01 2.035780739313308718e-01 1.872612196768743131e-01 1.920270788515657800e-01 2.183558512303984123e-01 2.658866313776379053e-01 3.337934359955369024e-01 4.211425252361110649e-01 5.270642577367427029e-01 6.507392299868934860e-01 7.913451922165332109e-01 9.479270321486398254e-01 1.119530550146061287e+00 1.305588626924080620e+00 1.506452250063582188e+00 1.724077467254892859e+00 1.962447752735919870e+00 2.227618558085410871e+00 2.527273405106228221e+00 2.869470272472852912e+00 3.260735537993656230e+00 3.703682379927087265e+00 4.194373840665073239e+00 4.720203814917777407e+00 5.259005212860910383e+00 5.779913966722947549e+00 6.246235318348785093e+00 6.619769336266703164e+00 6.865814285865296185e+00 6.957728069194342169e+00 6.880378472662346923e+00 6.632162957194338126e+00 6.225477519587186315e+00 5.685827380968588862e+00 5.049623040070382096e+00 4.360575688178585096e+00 3.665036341963537225e+00 3.006771142068014324e+00 2.422212673967693242e+00 1.937101616033622076e+00 1.565169784331577718e+00 1.308946890854494782e+00 1.162034227381443241e+00 1.112059140174204153e+00 1.143357875907907495e+00 1.238893751590522507e+00 1.381338805647975621e+00 1.553484015581892752e+00 1.738361752771721669e+00 1.919574333568729863e+00 2.081806001308118326e+00 2.211628650250553996e+00 2.298484891076625125e+00 2.335469518264299715e+00 2.319808814537127173e+00 2.253040367061669436e+00 2.140782679177818615e+00 1.992226310427339220e+00 1.819242343399391837e+00 1.635196133078332448e+00 1.453546130411533355e+00 1.286258760844571247e+00 1.142517143349241149e+00 1.027891150026420952e+00 9.441658106172184928e-01 8.898741251671027364e-01 8.611998949584653840e-01 8.529935346968161580e-01 8.598137215347365636e-01 8.766165377460387598e-01
