# Supplementary material for: Laminar organization of cellular microcircuits modulating human interictal epileptiform discharges
Source: Nat Neurosci. 2026 Apr 30;29(6):1462–75. doi: 10.1038/s41593-026-02258-4 (PMC13246451; doi:10.1038/s41593-026-02258-4)
Supplement: Supplementary file 16 — Statistical Source Data. [file 41593_2026_2258_MOESM16_ESM.zip › ED7/neuron_means_raster_4.txt]

2.864164816596516783e+00 2.781425058292575692e+00 2.692987061946928051e+00 2.598064150722967813e+00 2.495347162006684272e+00 2.383427456914894105e+00 2.261300552179289713e+00 2.128876840438081341e+00 1.987417196486293225e+00 1.839728400869093949e+00 1.689981208796003997e+00 1.543274622470000246e+00 1.404883204123650975e+00 1.279512646005058096e+00 1.170651241923530872e+00 1.080148143016139706e+00 1.008185701435905024e+00 9.535045472689637203e-01 9.139808663940710565e-01 8.873806733937384950e-01 8.722801833406367278e-01 8.689097662824252222e-01 8.798161785597226059e-01 9.102399047765883378e-01 9.681161985974592321e-01 1.063836525470363004e+00 1.209870702512458651e+00 1.420469714407383899e+00 1.711532181116671270e+00 2.100526158291889267e+00 2.606132522088854042e+00 3.247045868368438004e+00 4.039634238906570474e+00 4.994137546270361661e+00 6.109962613688841415e+00 7.371047828257014878e+00 8.742487527763676880e+00 1.016996892408687714e+01 1.158248650924075918e+01 1.289847018364656428e+01 1.403425733586503732e+01 1.491369042376200582e+01 1.547718988961690378e+01 1.568906586356201238e+01 1.554217048102505494e+01 1.505926303590473125e+01 1.429092953395807442e+01 1.330995109487573025e+01 1.220280524741523109e+01 1.105915423685409316e+01 9.961157461002654756e+00 8.974102190591821682e+00 8.140181531447673535e+00 7.476286063489756550e+00 6.975871231859819943e+00 6.614151741617884994e+00 6.355104481389114213e+00 6.158825426597827501e+00 5.987873477572127179e+00 5.811828488720407471e+00 5.609847253581175863e+00 5.371427468780326286e+00 5.095745491151459916e+00 4.789964695826749441e+00 4.466849331947373436e+00 4.141983762474598763e+00 3.831034547611018581e+00 3.547444982768531041e+00 3.300855309017289851e+00 3.096601605527452783e+00 2.935939022521197650e+00 2.816938396290532332e+00 2.735497461975911371e+00 2.686282655289221388e+00 2.663378702598730552e+00 2.660850982763913297e+00 2.673230164804989428e+00 2.695996665331049869e+00 2.725990299479889689e+00 2.761465560560337984e+00
3.041390763299989697e+00 3.105461956730113382e+00 3.158749357716074346e+00 3.197734284499147872e+00 3.220646877551832432e+00 3.227293493860767359e+00 3.218802139002391538e+00 3.197078876364270794e+00 3.164305197635074229e+00 3.122364246971788493e+00 3.072499458449163168e+00 3.015266164879044641e+00 2.950897312767075231e+00 2.879889746187899391e+00 2.803702258786780366e+00 2.725159816932477330e+00 2.648317178226555768e+00 2.577863275655670083e+00 2.518109873513282526e+00 2.472050068690625935e+00 2.440585949894167772e+00 2.422249073767630545e+00 2.413376435419138932e+00 2.408792386944848207e+00 2.402810272684359205e+00 2.390612068526044354e+00 2.369722043954697543e+00 2.341487612708808896e+00 2.311998197574357761e+00 2.292300342892036991e+00 2.297566232381005769e+00 2.345136027126569545e+00 2.451718383905379106e+00 2.630149329306396666e+00 2.886329195555798144e+00 3.216978450552256508e+00 3.608806890777347398e+00 4.039380430140037781e+00 4.479640945562703536e+00 4.897499582677957264e+00 5.261937133815871803e+00 5.546660785789057968e+00 5.732858397708438858e+00 5.810804489656459459e+00 5.780341236365057256e+00 5.650302418885750910e+00 5.437127520076527887e+00 5.162591894889473565e+00 4.850972300664656345e+00 4.525925986675415125e+00 4.207702453009492416e+00 3.911249842082978212e+00 3.645579950345177789e+00 3.414269071124831356e+00 3.216695690334582913e+00 3.049586300258187777e+00 2.908271987863234376e+00 2.787628950848778597e+00 2.682596830910020103e+00 2.588616176522772871e+00 2.501879796994205041e+00 2.419630501431078162e+00 2.340202528046379182e+00 2.262992563227421261e+00 2.188265856393557307e+00 2.116882953546998181e+00 2.050043136491862317e+00 1.989100710827348184e+00 1.935455551735607127e+00 1.890384746735968680e+00 1.854902543178987395e+00 1.829579589291941977e+00 1.814492499558054250e+00 1.809294731164097225e+00 1.813480619791471238e+00 1.826721804947787131e+00 1.849179707173301601e+00 1.881559933226131021e+00 1.924979542797734311e+00 1.980557992337923734e+00
