# Supplementary material for: Laminar organization of cellular microcircuits modulating human interictal epileptiform discharges
Source: Nat Neurosci. 2026 Apr 30;29(6):1462–75. doi: 10.1038/s41593-026-02258-4 (PMC13246451; doi:10.1038/s41593-026-02258-4)
Supplement: Supplementary file 16 — Statistical Source Data. [file 41593_2026_2258_MOESM16_ESM.zip › ED7/neuron_sems_raster_4.txt]

5.022676597212685223e-01 4.899770057370603227e-01 4.798722231886143330e-01 4.734966182971139803e-01 4.713390696000337998e-01 4.722921514444702318e-01 4.738595021608550950e-01 4.729834608463807100e-01 4.670022742676132599e-01 4.543251571762056962e-01 4.347545602698728584e-01 4.095367330467913902e-01 3.812333050154851355e-01 3.533845780575691764e-01 3.298412168142141887e-01 3.136621519104574873e-01 3.058917311317000398e-01 3.050849073130689759e-01 3.080743358998727643e-01 3.114069160534987390e-01 3.124770349386319368e-01 3.100869825008760738e-01 3.046696800777630720e-01 2.984983916210802724e-01 2.958888222265769752e-01 3.029849632073178811e-01 3.261640895952361285e-01 3.691958066420509277e-01 4.314934110879647955e-01 5.089003155524338684e-01 5.954950792863483722e-01 6.849955972906697221e-01 7.717643341673485757e-01 8.517275002791537819e-01 9.231591850892487683e-01 9.870356993928640632e-01 1.046586774785606355e+00 1.105902049013594235e+00 1.167940930163454238e+00 1.232800715089945820e+00 1.297120764604695387e+00 1.354814078509564812e+00 1.398636894520307150e+00 1.421863433448883329e+00 1.419628872402056929e+00 1.389809197650047734e+00 1.333461719087566610e+00 1.254878872203312845e+00 1.161312715678969987e+00 1.062370840571533082e+00 9.690281883568405696e-01 8.920248650548483482e-01 8.394755413836272329e-01 8.142752123049220581e-01 8.131098451087750423e-01 8.282949404996616805e-01 8.511418240864059293e-01 8.745216038863484753e-01 8.937909778372742364e-01 9.065675075577127595e-01 9.120099491659281465e-01 9.100638118491543027e-01 9.009664437873697862e-01 8.851166340209338790e-01 8.632400253987826400e-01 8.366513486643412101e-01 8.074033051914986103e-01 7.781768023357695796e-01 7.518298752501488824e-01 7.306564758367607437e-01 7.156014502995379223e-01 7.058102471423203239e-01 6.988653542726630530e-01 6.916276425027949593e-01 6.812739283423800973e-01 6.661076098033105186e-01 6.459171368005329761e-01 6.219058356852236180e-01 5.963057679946610623e-01 5.717701420228030740e-01
5.197798248425649081e-01 5.160740822432503538e-01 5.107240179642452693e-01 5.071534345950026168e-01 5.088893337969070396e-01 5.182156193606263228e-01 5.351061193400931115e-01 5.571425757876776741e-01 5.804124304063879025e-01 6.007597601146145161e-01 6.147722007666697186e-01 6.202960253416738290e-01 6.165580837943938075e-01 6.040554578676132769e-01 5.843322107355083395e-01 5.597072577971597962e-01 5.330287435955057829e-01 5.074654081866770694e-01 4.863153028879956263e-01 4.726503205986735678e-01 4.686630565878636134e-01 4.748417240114236049e-01 4.895492365826668579e-01 5.094119315505409862e-01 5.302897662294496772e-01 5.482256216243052149e-01 5.600496812119046819e-01 5.636987623615251630e-01 5.584279344064914108e-01 5.451219858436796573e-01 5.267392228315159741e-01 5.087523258940904736e-01 4.990401262932727677e-01 5.062242812771607925e-01 5.361169897882822610e-01 5.885394394165881504e-01 6.575268327331900142e-01 7.341167603553340193e-01 8.089565489899751549e-01 8.737408692019476009e-01 9.219281986845292431e-01 9.491641026399212366e-01 9.534997012675495709e-01 9.354156408062686001e-01 8.976489003212905216e-01 8.448441018133797664e-01 7.830714164111937103e-01 7.191951516767736141e-01 6.600431109778054362e-01 6.113635748048842355e-01 5.766922443931286058e-01 5.565700942253717365e-01 5.486786919527861794e-01 5.489053456788476337e-01 5.527191727530070819e-01 5.562284074488013097e-01 5.567525116047783440e-01 5.530026763754802843e-01 5.449726782307779960e-01 5.335776799316190866e-01 5.201566609374096428e-01 5.059630385320958990e-01 4.918243024991008627e-01 4.780698402045046036e-01 4.646965216673445975e-01 4.516601099270091124e-01 4.391485895502910131e-01 4.277525958586838040e-01 4.184829095002104427e-01 4.126172658280324312e-01 4.113575984177993972e-01 4.154073722316063977e-01 4.246656149516513379e-01 4.382323471390793812e-01 4.546965556786822238e-01 4.725243934293419934e-01 4.903473631089490525e-01 5.071035349348025356e-01 5.221381984122782649e-01 5.353573185361644171e-01
