# Supplementary material for: Laminar organization of cellular microcircuits modulating human interictal epileptiform discharges
Source: Nat Neurosci. 2026 Apr 30;29(6):1462–75. doi: 10.1038/s41593-026-02258-4 (PMC13246451; doi:10.1038/s41593-026-02258-4)
Supplement: Supplementary file 16 — Statistical Source Data. [file 41593_2026_2258_MOESM16_ESM.zip › ED7/neuron_sems_raster_5.txt]

2.892944455603711496e-01 3.170542970684702699e-01 3.472171291705475338e-01 3.759606126298927209e-01 3.998583518121567870e-01 4.161488062570079527e-01 4.229481418953935923e-01 4.193811192745499627e-01 4.056268442518918271e-01 3.828783418952235174e-01 3.531638559730468363e-01 3.190034478458803058e-01 2.829537562768681958e-01 2.472115543060028620e-01 2.135571979099924189e-01 1.837814702549320778e-01 1.604386537133893897e-01 1.470891815284914861e-01 1.466394843503138756e-01 1.584949982300266347e-01 1.787158818937906457e-01 2.030670405883946983e-01 2.290706231941595228e-01 2.564122995697987739e-01 2.866674082657872935e-01 3.224576011072142756e-01 3.659719018622193953e-01 4.173871526408757249e-01 4.741014301201386671e-01 5.312075393007757995e-01 5.828233815504192394e-01 6.237284139683089146e-01 6.509168793577931877e-01 6.648623358094750690e-01 6.701687743065379843e-01 6.751010398511649857e-01 6.892792020390785535e-01 7.196184508948078040e-01 7.667524390583473348e-01 8.248356366915884363e-01 8.846338684087821091e-01 9.372094852363495043e-01 9.763505768959270803e-01 9.995101158147725595e-01 1.007537251896667208e+00 1.003499647252552807e+00 9.909984020837224739e-01 9.725907922361031188e-01 9.489255509497555030e-01 9.188943855941902328e-01 8.805162405435246198e-01 8.320122338514371885e-01 7.726457488322474587e-01 7.032049090089419474e-01 6.261801924442015332e-01 5.456990243190210643e-01 4.672176955772961437e-01 3.969184693568485467e-01 3.406437795944307068e-01 3.021694100824990903e-01 2.813736464896723355e-01 2.742419656795582750e-01 2.755425586256198822e-01 2.817879066483378603e-01 2.924172374134718089e-01 3.093133850895434800e-01 3.352142771071364158e-01 3.716488602476879510e-01 4.174795557631260645e-01 4.689307440426047635e-01 5.207110432205240835e-01 5.673763208598540109e-01 6.044116758577081638e-01 6.289215612892845586e-01 6.399452202605296902e-01 6.384734036203891794e-01 6.272418818376525040e-01 6.103317543986294114e-01 5.925892503854593985e-01 5.788647249394339722e-01
4.726445858705414227e-01 4.519545647622481566e-01 4.338302009524858116e-01 4.146728397050069570e-01 3.909560996758068563e-01 3.605235016459851227e-01 3.230891221059357110e-01 2.800594452122569522e-01 2.340341032687897060e-01 1.883188234294363161e-01 1.468324307233038750e-01 1.149062405603311771e-01 1.002788248697947249e-01 1.083097111941168228e-01 1.341893797027746693e-01 1.696067044403425095e-01 2.093079067041908325e-01 2.505376857876180363e-01 2.920583911425945201e-01 3.339535655637980716e-01 3.775976656896249395e-01 4.253019280698467908e-01 4.794345769154726433e-01 5.412569643918601070e-01 6.099934814261179783e-01 6.826259910801366626e-01 7.544322904257094731e-01 8.199826219078754086e-01 8.743008513461461018e-01 9.140621967998110442e-01 9.387618236960802998e-01 9.517279924469431718e-01 9.605240594707771251e-01 9.758627532705259622e-01 1.008201702493748630e+00 1.062878210625528785e+00 1.136974371031842068e+00 1.220351208724938852e+00 1.299536835656546652e+00 1.361530362849936004e+00 1.396102882206185836e+00 1.396768162550523495e+00 1.361011175154521080e+00 1.290108837953546805e+00 1.188694866265690431e+00 1.064052458303740512e+00 9.251678271460419545e-01 7.817789699993942243e-01 6.437926830984029847e-01 5.215436371987990372e-01 4.270329833058548186e-01 3.740426473814748576e-01 3.710962350683280064e-01 4.112347326529701697e-01 4.777177453521272432e-01 5.564644781283971664e-01 6.387660576627487430e-01 7.191606565587330691e-01 7.935284057339178077e-01 8.581048031020722666e-01 9.091970740286151598e-01 9.433861676807275831e-01 9.579879031488822694e-01 9.515567749973513623e-01 9.241870814352636243e-01 8.775349219041086446e-01 8.146471713560593519e-01 7.397028425597796941e-01 6.578141318391669268e-01 5.748969685305734822e-01 4.975271666968389406e-01 4.325672183518484148e-01 3.860781908447313282e-01 3.611473302536826191e-01 3.558223449701501950e-01 3.637655515754210644e-01 3.774934370934702743e-01 3.911099934685460799e-01 4.012453399035003643e-01 4.069345411933858458e-01
