# Supplementary material for: Laminar organization of cellular microcircuits modulating human interictal epileptiform discharges
Source: Nat Neurosci. 2026 Apr 30;29(6):1462–75. doi: 10.1038/s41593-026-02258-4 (PMC13246451; doi:10.1038/s41593-026-02258-4)
Supplement: Supplementary file 16 — Statistical Source Data. [file 41593_2026_2258_MOESM16_ESM.zip › ED7/neuron_sems_raster_2.txt]

2.382146586898588492e+00 2.282128834116650129e+00 2.198512616642652517e+00 2.145279840316786313e+00 2.133520243738590949e+00 2.168035500189283482e+00 2.244603391182356855e+00 2.349772517676407713e+00 2.463585673399476761e+00 2.563883958149726361e+00 2.630447280783472674e+00 2.648054046809937390e+00 2.608273791727559132e+00 2.510126832822745069e+00 2.359828383826706677e+00 2.169744813142070683e+00 1.956718295599215507e+00 1.739799542549402167e+00 1.537399900196484648e+00 1.363997708036004175e+00 1.227033501060392107e+00 1.125345748498423504e+00 1.050733971283256407e+00 9.920717189576785389e-01 9.394900161019639206e-01 8.871284787779359915e-01 8.347011902014586093e-01 7.895366148093031500e-01 7.694436395520461991e-01 8.022426304711531841e-01 9.136133502690096941e-01 1.110052313117682266e+00 1.378061784948965141e+00 1.695040727931435010e+00 2.036481462348833205e+00 2.379002501973045636e+00 2.702316047298738422e+00 2.990833361003023327e+00 3.234337266297468538e+00 3.427550946443304269e+00 3.568819408081687516e+00 3.658535803711169709e+00 3.697739996688570230e+00 3.687331289686691882e+00 3.628064189667387307e+00 3.521340303113250858e+00 3.370580735392532556e+00 3.182570836300917971e+00 2.968058348330443241e+00 2.741138765015294965e+00 2.517491761529357497e+00 2.312054163290925946e+00 2.136814255499273063e+00 1.999211300672848912e+00 1.901315832701807151e+00 1.839800656197625672e+00 1.806873047251168041e+00 1.792120275918687611e+00 1.784785571674495364e+00 1.775730036127316502e+00 1.758549489659685827e+00 1.729808397651926732e+00 1.688692499185688201e+00 1.636414757838418943e+00 1.575712545486668947e+00 1.510462197775791937e+00 1.445430069489073599e+00 1.385869426234320523e+00 1.336761744929851448e+00 1.301824415038270066e+00 1.282717424990162502e+00 1.279066695533074727e+00 1.289314103882446716e+00 1.311749617278128666e+00 1.344880567269616911e+00 1.386949711074877634e+00 1.435148055868824546e+00 1.485150395832633530e+00 1.531420297934347863e+00 1.568157877323739013e+00
1.662308774329741112e+00 1.686491474918881517e+00 1.701622236911258135e+00 1.708453610063868977e+00 1.710978625338364978e+00 1.715766343026226437e+00 1.730311852444206266e+00 1.761188171439416417e+00 1.813039118620778378e+00 1.888860862663748863e+00 1.990793415145222900e+00 2.119973864238838157e+00 2.275037548109582808e+00 2.450166327684353718e+00 2.634161481155146145e+00 2.811332185336816725e+00 2.963893126478577056e+00 3.074979727983977007e+00 3.131647808536274447e+00 3.127430312747655261e+00 3.064239031311104533e+00 2.953207169397608745e+00 2.813984285458112300e+00 2.671720443573917692e+00 2.551302885589903813e+00 2.469760538733364097e+00 2.430515174613480323e+00 2.423699463185989611e+00 2.432872270329810238e+00 2.443616462259526223e+00 2.449666648085684795e+00 2.455219472202094799e+00 2.473805195905844467e+00 2.524133484916516235e+00 2.623555767283260565e+00 2.781530941474424257e+00 2.996293314864695301e+00 3.255864586857224907e+00 3.541465098478342011e+00 3.830846798120056462e+00 4.100696351849223653e+00 4.328663336567555753e+00 4.495257802600507446e+00 4.585624689919399977e+00 4.591075713627953192e+00 4.510045151995413448e+00 4.348480634337079209e+00 4.119449868905367573e+00 3.841884531369184064e+00 3.538382450643051680e+00 3.232378073070750979e+00 2.945164984702583144e+00 2.693334502974620293e+00 2.487060624597383640e+00 2.329403333010139576e+00 2.216704899982322452e+00 2.140182326584771921e+00 2.088434867704490827e+00 2.050201726848928985e+00 2.016478094669549304e+00 1.981576882266575801e+00 1.943139370283977208e+00 1.901387495811972084e+00 1.857976208435720977e+00 1.814860671189783448e+00 1.773499180879053005e+00 1.734549304745077292e+00 1.698033008210182881e+00 1.663628601595366296e+00 1.630986784432079340e+00 1.599961512340447811e+00 1.570736089353609755e+00 1.543775935255588427e+00 1.519512184380796604e+00 1.497848232337299912e+00 1.477758517111856573e+00 1.457354338815042283e+00 1.434490244336516396e+00 1.407790078337508133e+00 1.377577247401666982e+00
