# Supplementary material for: Laminar organization of cellular microcircuits modulating human interictal epileptiform discharges
Source: Nat Neurosci. 2026 Apr 30;29(6):1462–75. doi: 10.1038/s41593-026-02258-4 (PMC13246451; doi:10.1038/s41593-026-02258-4)
Supplement: Supplementary file 16 — Statistical Source Data. [file 41593_2026_2258_MOESM16_ESM.zip › ED7/neuron_sems_raster_3.txt]

1.587102309036964254e+00 1.570629558975093154e+00 1.537502614646488297e+00 1.489869877923681862e+00 1.432211219245433265e+00 1.370679926714969632e+00 1.311832942311549566e+00 1.261041369160976755e+00 1.221107846198457914e+00 1.191758684110607147e+00 1.170383001248388677e+00 1.153558676799070648e+00 1.138541830706665703e+00 1.124038618316888893e+00 1.110032375789546721e+00 1.096969105903532915e+00 1.084868317250616832e+00 1.072874554195327734e+00 1.059495422858172553e+00 1.043345821940696139e+00 1.023943759090210071e+00 1.002146553413881147e+00 9.799428708657961229e-01 9.595434126808340958e-01 9.422484663531517368e-01 9.276810152851614477e-01 9.139461170084151043e-01 8.987222623311775793e-01 8.807620245000441495e-01 8.612672855468338495e-01 8.447013411339269195e-01 8.387481482843300862e-01 8.527799569357588094e-01 8.947018352770561567e-01 9.673682562207818192e-01 1.067110725050055109e+00 1.185125510915278291e+00 1.310006638303851334e+00 1.429788832539621302e+00 1.533244830051445184e+00 1.610770935318169395e+00 1.655123544560415105e+00 1.662132476746160492e+00 1.631326077957750087e+00 1.566416568335959880e+00 1.475448403781623341e+00 1.370377794437854124e+00 1.265828921909520233e+00 1.176581916313186316e+00 1.113846564761870273e+00 1.081617469319475555e+00 1.075704557482610735e+00 1.086679982403008227e+00 1.104606932830866306e+00 1.122669981488423341e+00 1.138701256377334436e+00 1.154974325903241450e+00 1.176470831521287286e+00 1.208038506619146135e+00 1.251567155764689465e+00 1.304780236587999243e+00 1.362282957921026494e+00 1.417900199511624715e+00 1.466717410175617964e+00 1.505809967551195783e+00 1.533776636882471678e+00 1.549752099469394739e+00 1.552789229366406287e+00 1.542108760502957088e+00 1.518071847106313932e+00 1.483183504213722692e+00 1.442485865065486372e+00 1.402912704183047365e+00 1.371585066379181983e+00 1.353571820453276064e+00 1.350021759823473833e+00 1.357726564860122886e+00 1.370469479212389485e+00 1.381458916744004339e+00 1.385619415062506965e+00
7.966938618547643181e-01 7.803121336887322013e-01 7.630347021133164764e-01 7.494807293512187885e-01 7.450511569550144486e-01 7.540567936676670913e-01 7.778368208902589620e-01 8.141639214527486290e-01 8.584736237653106672e-01 9.060652345298194632e-01 9.540166007368947598e-01 1.002145976502269109e+00 1.052900294109777590e+00 1.110220046256811477e+00 1.177688067478264822e+00 1.256634927461343976e+00 1.345084926625406574e+00 1.438011232839834452e+00 1.528645991124239822e+00 1.610186506909205617e+00 1.677295502657952575e+00 1.727108353217866599e+00 1.759612135675445721e+00 1.777318700197993540e+00 1.784202163016224585e+00 1.784036414737573129e+00 1.778658221743836920e+00 1.766916190191193614e+00 1.744882832135908002e+00 1.707254808023379589e+00 1.649334056658750214e+00 1.568927746528820943e+00 1.467955263152466383e+00 1.353857634386932851e+00 1.240881417914069029e+00 1.150321181767602452e+00 1.106730656410545466e+00 1.127167782752613645e+00 1.209953063382681382e+00 1.336279125405148926e+00 1.481964058715413923e+00 1.626156982563858877e+00 1.753718651767178338e+00 1.854630422926587752e+00 1.922884704555896773e+00 1.955659641871361654e+00 1.952890591395272102e+00 1.917105973770150795e+00 1.853353886658013261e+00 1.769025617147671481e+00 1.673431546764715172e+00 1.576949369141665835e+00 1.489661704326140867e+00 1.419443335149507712e+00 1.370103348497926588e+00 1.340541729620146505e+00 1.325647477921682693e+00 1.318523991404934703e+00 1.312782425360319749e+00 1.303983945863863125e+00 1.290046355012602453e+00 1.270969695383974640e+00 1.248155650324247468e+00 1.223593181095113280e+00 1.199089614569170958e+00 1.175783750952545725e+00 1.154143424111096383e+00 1.134375863556725816e+00 1.116908267481858008e+00 1.102578962709961807e+00 1.092322270982465815e+00 1.086559126834261590e+00 1.084756656841437739e+00 1.085460192154344305e+00 1.086793691000139228e+00 1.086994920184313651e+00 1.084694375402271760e+00 1.078806527483972877e+00 1.068217644704982483e+00 1.051504243321389254e+00
