# Supplementary material for: Laminar organization of cellular microcircuits modulating human interictal epileptiform discharges
Source: Nat Neurosci. 2026 Apr 30;29(6):1462–75. doi: 10.1038/s41593-026-02258-4 (PMC13246451; doi:10.1038/s41593-026-02258-4)
Supplement: Supplementary file 16 — Statistical Source Data. [file 41593_2026_2258_MOESM16_ESM.zip › ED7/neuron_sems_raster_1.txt]

1.215966406162128921e+00 1.176432554476184222e+00 1.141358450563003446e+00 1.111257213904675023e+00 1.085896216453634766e+00 1.063831071358831259e+00 1.042292376496450457e+00 1.017775662429657446e+00 9.872399920870557066e-01 9.493885786332674215e-01 9.054223684896820501e-01 8.588606762340306178e-01 8.143644888145148419e-01 7.758870364494990790e-01 7.449412271683758524e-01 7.199682960238052987e-01 6.972239527999835040e-01 6.725634551639424474e-01 6.430490727222994973e-01 6.077895284202636805e-01 5.680445709975684432e-01 5.269952129221507908e-01 4.895203380933853543e-01 4.619186461624403273e-01 4.508316708763958625e-01 4.607196189156047561e-01 4.912018694455508871e-01 5.371192302107857808e-01 5.914067372991409499e-01 6.480762132312797297e-01 7.038053254869205411e-01 7.582243461590735256e-01 8.133145421735538116e-01 8.722198049850056201e-01 9.378946366218495756e-01 1.011964065835990523e+00 1.094055837548496779e+00 1.181653401467613662e+00 1.270387636268542453e+00 1.354687385427020940e+00 1.428667072774891134e+00 1.487015374574328197e+00 1.525653844520199254e+00 1.542054576590072168e+00 1.535281488537349581e+00 1.505932103787619658e+00 1.456073598906931110e+00 1.389128415630167090e+00 1.309566168197918490e+00 1.222358983994481063e+00 1.132332159671698424e+00 1.043647762713369120e+00 9.595465596597554381e-01 8.822262616929660295e-01 8.126681395630054316e-01 7.503854766435806845e-01 6.934594876723588763e-01 6.391357004986913948e-01 5.849110233714786000e-01 5.296079090899257213e-01 4.740007766357887675e-01 4.208187819759615644e-01 3.742484888572217283e-01 3.389479447040608107e-01 3.185502138927084337e-01 3.140207839985756921e-01 3.231536681304905123e-01 3.418883292608418389e-01 3.662257355026096173e-01 3.933196605144011482e-01 4.217210729717940088e-01 4.511518054384165421e-01 4.820276739022857360e-01 5.148548361304647880e-01 5.496766783108790744e-01 5.858256538107727840e-01 6.220993748701469928e-01 6.572151537395907184e-01 6.903255059124691062e-01 7.213863965222664376e-01
1.157321696104363529e+00 1.176830859654584893e+00 1.191507183060233288e+00 1.197860570722720341e+00 1.193859863513776043e+00 1.179482234279802366e+00 1.157020718842980411e+00 1.130920391206187592e+00 1.106840216956998413e+00 1.089843022143984319e+00 1.082266764338831955e+00 1.082440579986057028e+00 1.085113078228449046e+00 1.083299987799348552e+00 1.070442308408745991e+00 1.042084375154161302e+00 9.969398282185720772e-01 9.375811053965807940e-01 8.708974905365135522e-01 8.080474238678718724e-01 7.629336571894346219e-01 7.477640194427407350e-01 7.666814649071848065e-01 8.130185117371936387e-01 8.734408684051127025e-01 9.341802075309678655e-01 9.845800942503356579e-01 1.017951640630500698e+00 1.031253412937358283e+00 1.024568170156283209e+00 1.000732933261433866e+00 9.652103534172635779e-01 9.260031600161846566e-01 8.931302917323834523e-01 8.769668553400934430e-01 8.852345595925513733e-01 9.199577987799462120e-01 9.766799936261089110e-01 1.046461384480472656e+00 1.118746846496416092e+00 1.183465588477596198e+00 1.232146981030033839e+00 1.258514740570241930e+00 1.258841764275040465e+00 1.232210542786835061e+00 1.180717940755476425e+00 1.109627011114445061e+00 1.027291886525933728e+00 9.445373779811129245e-01 8.729620620208472515e-01 8.218318402216765461e-01 7.945436124344764650e-01 7.872875080784578206e-01 7.914897384726511387e-01 7.980626731857473066e-01 8.003734105225176476e-01 7.951088347460251171e-01 7.818253756283066735e-01 7.620381552028748784e-01 7.383621514993182755e-01 7.138751444877081687e-01 6.917058377310338901e-01 6.746897215815782500e-01 6.648626129115290384e-01 6.628124316803400973e-01 6.672206077539707403e-01 6.750082512613843067e-01 6.821310139830840669e-01 6.847202386367402527e-01 6.801491385078222152e-01 6.677992537681362029e-01 6.493931557951754252e-01 6.287701744551311700e-01 6.109548891150691219e-01 6.005016095762388817e-01 5.996676828119242852e-01 6.075031406172962667e-01 6.205641229394444069e-01 6.347440919494655720e-01 6.470381755390678391e-01
