# Supplementary material for: Laminar organization of cellular microcircuits modulating human interictal epileptiform discharges
Source: Nat Neurosci. 2026 Apr 30;29(6):1462–75. doi: 10.1038/s41593-026-02258-4 (PMC13246451; doi:10.1038/s41593-026-02258-4)
Supplement: Supplementary file 16 — Statistical Source Data. [file 41593_2026_2258_MOESM16_ESM.zip › ED7/neuron_sems_raster_0.txt]

1.367809027639055097e+00 1.386909558170492440e+00 1.376054091069326857e+00 1.338640422129050878e+00 1.280960952976694989e+00 1.210837533350954009e+00 1.135994974704521043e+00 1.062470695627726780e+00 9.935115980612442277e-01 9.293563705456218127e-01 8.679828212163269718e-01 8.064652079907942417e-01 7.423566971124150315e-01 6.748594221926530468e-01 6.058321572993098370e-01 5.408260043590037425e-01 4.897097076808590299e-01 4.648421645817247816e-01 4.742222967971820857e-01 5.142249517923984659e-01 5.718214263682934728e-01 6.325173968926864898e-01 6.848278802047396141e-01 7.210627710090069531e-01 7.368988007182893929e-01 7.309920420680485753e-01 7.047836650279437620e-01 6.626394910899502388e-01 6.124113701309991109e-01 5.668015133822955631e-01 5.443388711030494598e-01 5.656886567752003048e-01 6.423738741723973300e-01 7.700594892921570622e-01 9.351800782020067704e-01 1.122705313185284659e+00 1.318444680910166644e+00 1.509171422054168765e+00 1.682891641991121512e+00 1.829529005006543141e+00 1.941831780219936743e+00 2.016141974921700886e+00 2.052844574097084429e+00 2.056267724249348561e+00 2.033740412591786395e+00 1.993822005648752782e+00 1.944042859419520264e+00 1.889054932753490679e+00 1.829989302453588262e+00 1.765306729928052931e+00 1.692636535202337145e+00 1.610679880343794501e+00 1.520660171739103506e+00 1.427085395907960796e+00 1.337791996394482208e+00 1.262847412572219774e+00 1.211922304321124466e+00 1.190496290488548103e+00 1.196995927153490236e+00 1.223273344400437557e+00 1.258051616413419005e+00 1.290776276687051194e+00 1.313694305741018642e+00 1.322216578375347229e+00 1.314383179769537113e+00 1.290247211439765618e+00 1.251473968961228644e+00 1.201164376060470662e+00 1.143554561920812285e+00 1.083405508954433660e+00 1.025172771188813226e+00 9.722119964572613071e-01 9.264220012621914302e-01 8.884071373877651112e-01 8.580009325360120620e-01 8.348144063044528052e-01 8.186045777148106550e-01 8.093110419064710737e-01 8.067508741461719701e-01 8.100967193046726411e-01
6.179023205827566256e-01 6.431871196763681020e-01 6.831556055546423867e-01 7.357470891362311027e-01 7.983133116111061911e-01 8.684447952138748539e-01 9.438699795162900363e-01 1.021745240871158034e+00 1.097990079817032338e+00 1.167187577487552197e+00 1.223172668465047019e+00 1.260100804054482326e+00 1.273639547428070173e+00 1.262031785800851846e+00 1.226733486497055159e+00 1.172509921890926066e+00 1.106798470288769876e+00 1.038258991050135860e+00 9.746275829550945513e-01 9.203963195523976459e-01 8.755235680551938238e-01 8.360442496177572513e-01 7.963744808583760326e-01 7.519449467559073952e-01 7.009631091390615687e-01 6.449182851164294572e-01 5.879075082132624308e-01 5.350952299790794342e-01 4.908443583095599139e-01 4.576927758283174663e-01 4.375695007867449471e-01 4.350522696042611326e-01 4.592574545354723425e-01 5.199275496655683115e-01 6.200659577579670234e-01 7.538036671237802189e-01 9.100798481116399996e-01 1.076306765452237135e+00 1.240147281460208584e+00 1.390359384146919064e+00 1.517367716903096575e+00 1.613754994915309826e+00 1.674713025919949194e+00 1.698368026527397046e+00 1.685869425906477925e+00 1.641143945774611979e+00 1.570245542336431432e+00 1.480355277845881279e+00 1.378598016350326416e+00 1.270951668208498031e+00 1.161526866812922609e+00 1.052397056657071950e+00 9.440032372793573101e-01 8.359604237341385913e-01 7.279713983389499710e-01 6.205507372049533510e-01 5.153648801938680579e-01 4.150494268556468858e-01 3.226937228102058075e-01 2.412554805645286127e-01 1.732923346675177834e-01 1.218390767422521115e-01 9.312480878969860154e-02 9.463825030636499602e-02 1.206790514873596759e-01 1.590765152030977903e-01 2.031051427579073088e-01 2.493418612006098323e-01 2.956931648460024986e-01 3.412744623247904174e-01 3.867468932707274210e-01 4.342390030394352451e-01 4.864386004770960836e-01 5.450005247209858128e-01 6.090570369333565548e-01 6.747590363878043229e-01 7.359766213374332455e-01 7.856791546547472471e-01 8.173607790076424795e-01 8.261480659908191360e-01
