# Supplementary material for: Laminar organization of cellular microcircuits modulating human interictal epileptiform discharges
Source: Nat Neurosci. 2026 Apr 30;29(6):1462–75. doi: 10.1038/s41593-026-02258-4 (PMC13246451; doi:10.1038/s41593-026-02258-4)
Supplement: Supplementary file 17 — Statistical Source Data. [file 41593_2026_2258_MOESM17_ESM.zip]

Archive with 8 entries (7 files):
- ED8/
- __MACOSX/._ED8
- ED8/panelf.csv
- __MACOSX/ED8/._panelf.csv
- ED8/panele.csv
- __MACOSX/ED8/._panele.csv
- ED8/paneld.csv
- __MACOSX/ED8/._paneld.csv
