# Supplementary material for: Laminar organization of cellular microcircuits modulating human interictal epileptiform discharges
Source: Nat Neurosci. 2026 Apr 30;29(6):1462–75. doi: 10.1038/s41593-026-02258-4 (PMC13246451; doi:10.1038/s41593-026-02258-4)
Supplement: Supplementary file 17 — Statistical Source Data. [file 41593_2026_2258_MOESM17_ESM.zip › ED8/panelf.csv]

	Unnamed: 0	interictal_time	RS_spikes	FS_spikes	Lateact_spikes	ratio	aftergoing_sw	antecedent_def
0	0	209.101953125	0	2	8	0.0	1.526893475871968	1.203281661798518
1	1	209.59609375	0	1	4	0.0	-1.0825996338491142	0.1214728184526685
2	2	231.074609375	0	0	3	0.0	-0.1153312133819071	-0.4844079646874525
3	3	231.508203125	0	0	5	0.0	-0.5521022787681366	2.6184321436914177
4	4	289.85390625	0	2	13	0.0	-0.237671162725069	0.6931717528976503
5	5	290.18203125	0	5	9	0.0	0.4207835443109246	0.5240910799896127
6	6	294.773828125	4	10	12	0.3333333333333333	1.7559734811945191	0.2069515530345967
7	7	295.070703125	0	15	17	0.0	-0.1817009520743901	2.0886825669572957
8	8	313.371484375	1	2	19	0.0526315789473684	0.7744159965605417	0.6322429386537456
9	9	328.644921875	0	3	20	0.0	2.064572910184074	0.315556326864861
10	10	328.81875	0	1	10	0.0	-0.6532545514207637	1.2510387361089577
11	11	350.687890625	0	3	26	0.0	1.8365349725920876	0.7789297968719596
12	12	365.21328125	0	9	18	0.0	-0.158285885880219	0.7410976998237329
13	13	366.004296875	0	7	5	0.0	2.236642085337768	0.1118902048124617
14	14	366.428125	0	5	11	0.0	-2.248808290674555	2.7475154887178004
15	15	432.195703125	0	8	8	0.0	2.585518514165257	0.5885331151249953
16	16	432.516015625	0	1	20	0.0	-0.2062118906120293	2.14626194205164
17	17	434.410546875	0	11	9	0.0	0.1092818888010077	1.8207434151193969
18	18	434.74453125	2	13	26	0.0769230769230769	1.068220969011586	0.4600632439183333
19	19	445.047265625	0	2	30	0.0	-0.7900168974960268	1.6106136754716651
20	20	451.65859375	1	22	7	0.1428571428571428	2.332849347362442	0.1806328683070504
21	21	452.05703125	0	9	15	0.0	0.6660379463639701	2.62233679196615
22	22	453.824609375	0	23	16	0.0	1.1418250504310432	0.6297331226113924
23	23	456.89296875	0	4	23	0.0	0.9332271246359276	1.4477289389149666
24	24	484.93203125	0	3	12	0.0	2.212041987301816	1.657675306588399
25	25	485.262109375	0	19	12	0.0	-0.7124895997420381	0.3129217295581939
26	26	486.957421875	0	3	6	0.0	2.3731392277093244	0.0452516792182653
27	27	487.211328125	0	8	14	0.0	1.6890328320572403	2.830778205989139
28	28	489.293359375	0	1	12	0.0	-0.2584042577964918	1.6606051143743992
29	29	504.57265625	0	21	12	0.0	1.764042054083215	0.5255447251726403
30	30	505.08828125	2	17	17	0.1176470588235294	0.9003836625800998	1.836751280891106
31	31	509.726953125	1	24	22	0.0454545454545454	2.2666720245834564	0.925360620230974
32	32	510.06484375	0	19	13	0.0	-1.0482063068226917	3.094863542628585
33	33	527.812890625	1	17	10	0.1	0.5071950349560744	1.6806817055147647
34	34	530.86953125	2	14	10	0.2	-0.457077306848678	2.198132626432073
35	35	546.0453125	1	16	7	0.1428571428571428	0.0921994645410936	-0.6272911447650572
36	36	578.512109375	0	8	10	0.0	1.708762427089112	-0.0768954677758762
37	37	578.94765625	0	8	11	0.0	-0.4623298045560008	0.2059911125537122
38	38	581.633203125	1	11	26	0.0384615384615384	2.350303793265597	0.4668206773489722
39	39	600.766015625	3	10	12	0.25	0.8373847214820929	0.511665856938667
40	40	601.191796875	0	4	7	0.0	0.1955662554020483	1.4901404322050014
41	41	601.191796875	0	4	7	0.0	0.1955662554020483	1.4901404322050014
42	42	601.711328125	0	9	32	0.0	-1.060182258132352	1.680478656400161
43	43	626.047265625	0	11	27	0.0	2.005332855868216	-0.3608487066522217
44	44	626.67421875	1	19	21	0.0476190476190476	-1.1298359892001522	-0.2869486932204504
45	45	637.9984375	0	0	3	0.0	-1.0211804270838956	0.6480158502409566
46	46	650.680078125	1	8	11	0.0909090909090909	-0.5626699844086895	1.4420476973059837
47	47	655.95546875	1	13	18	0.0555555555555555	1.450357938657463	0.1945904683621034
48	48	705.246484375	1	7	13	0.0769230769230769	2.294737415432307	0.2441006903516564
49	49	707.367578125	0	3	3	0.0	1.6241482377734822	-0.0942530915171651
50	50	707.771875	0	2	13	0.0	-0.6490608573196798	3.059476750593259
51	51	735.39296875	3	1	7	0.4285714285714285	0.8393270141634849	0.9969835796410372
52	52	745.69375	0	6	3	0.0	0.2773663701144827	-0.486247277871592
53	53	746.070703125	6	10	11	0.5454545454545454	2.271621572940818	1.34585804805931
54	54	767.156640625	0	5	11	0.0	3.975846760224206	-0.1557002862087267
55	55	767.519921875	0	8	14	0.0	-1.3312200574341029	4.587869135922972
56	56	769.48671875	1	2	21	0.0476190476190476	0.4742957020721511	1.548952341405592
57	57	778.426171875	0	0	6	0.0	1.4444557140105987	0.5531739692196895
58	58	778.777734375	0	2	2	0.0	-0.3462915870435942	2.5724208286299604
59	59	787.867578125	15	13	17	0.8823529411764706	4.332004800069432	-0.3246108222326913
60	60	788.084375	15	15	14	1.0714285714285714	-1.551864677883119	2.3354101886614966
61	61	793.7640625	11	6	7	1.5714285714285714	-0.4725769379505475	0.7074585637654429
62	62	819.29140625	0	6	14	0.0	1.9902032307313169	0.5606318673945332
63	63	828.09609375	8	4	15	0.5333333333333333	2.286598712682904	-0.2711478004581009
64	64	844.000390625	3	1	4	0.75	1.713363575884106	0.2255129379683985
65	65	846.996484375	7	4	8	0.875	1.4509089107966378	0.5346465133944222
66	66	884.53359375	8	7	9	0.8888888888888888	2.299624619452042	2.95869676836497
67	67	884.816796875	6	8	9	0.6666666666666666	-2.7326907207640088	1.821059232402653
68	68	899.797265625	4	8	13	0.3076923076923077	1.0279690493585785	0.6215656800054591
69	69	919.519921875	9	8	4	2.25	1.740134433725035	-0.8939516933641303
70	70	919.90859375	7	6	13	0.5384615384615384	1.1737172860941725	2.977003490789348
71	71	952.094140625	3	1	14	0.2142857142857142	-1.1415682707482842	1.5174292436322188
72	72	976.461328125	3	7	25	0.12	1.864519233366409	-0.0286214716566245
73	73	976.758203125	5	5	7	0.7142857142857143	-2.6322787293884726	1.8976961797020608
74	74	977.09609375	4	4	7	0.5714285714285714	-0.9623431458170536	-1.4460207797560902
75	75	988.396875	8	12	8	1.0	2.2682587876196405	0.3040988820117188
76	76	988.742578125	1	4	8	0.125	-1.46293772637665	3.3675555567370417
77	77	1005.465234375	1	3	5	0.2	2.156788710999771	0.8274631082279752
78	78	1013.644921875	1	6	23	0.0434782608695652	-0.0386695599376741	1.439269249854484
79	79	1018.04140625	7	2	4	1.75	1.8555546237539036	-0.2018552952753168
80	80	1064.914453125	1	1	7	0.1428571428571428	-0.2264727499074343	0.459402976192307
81	81	1086.25625	1	5	6	0.1666666666666666	2.511219837573402	-0.0517204504054823
82	82	1086.6078125	0	2	5	0.0	-0.9678603948128152	3.45774405247274
83	83	1095.55703125	0	4	23	0.0	-0.3593602917205501	0.2239348275255234
84	84	1104.3734375	0	4	17	0.0	2.603717998236572	0.0610328202924581
85	85	1105.2328125	0	3	3	0.0	0.6626266200062018	1.0449282128425774
86	86	1117.6	4	3	10	0.4	2.648780592498108	1.008543018624597
87	87	1147.72109375	4	6	30	0.1333333333333333	2.9542708592556326	0.1651180849132211
88	88	1147.9828125	3	6	18	0.1666666666666666	-2.082792966042108	2.60864783632456
89	89	1164.910546875	1	4	24	0.0416666666666666	0.4644422132753131	0.2704131010585395
90	90	1165.41640625	2	6	14	0.1428571428571428	1.2574317322369148	1.676829668325627
91	91	1165.781640625	0	1	11	0.0	-1.194428018244307	2.449331558050296
92	92	1166.56484375	1	8	4	0.25	-0.2622699645878944	-0.3793622308281265
93	93	1167.051171875	1	1	8	0.125	2.448797452418601	1.1503864834377966
94	94	1188.69375	0	0	19	0.0	2.2641674613398703	1.0858685864823958
95	95	1189.058984375	0	4	4	0.0	-1.5207538987252562	3.663371467817416
96	96	1203.699609375	0	0	13	0.0	1.8214659885497295	0.8999485981786609
97	97	1204.644921875	0	4	11	0.0	0.2766880884371215	0.6175804181134348
98	98	1208.277734375	0	1	5	0.0	0.3975772867748369	0.5335831243126193
99	99	1216.51796875	2	2	19	0.1052631578947368	0.7676924882761021	0.5235198999768426
100	100	1221.76796875	1	2	9	0.1111111111111111	0.891395204896523	0.3287007877692347
101	0	129.4984375	0	0	0		-0.5999143193654107	2.848914943260563
102	1	129.70546875	0	0	0		-1.9959185256142764	-1.7909869095668192
103	2	129.70546875	0	0	0		-1.6785388444716158	-1.8060137951440032
104	3	129.98671875	0	0	0		-1.1633825728635847	1.088165614902143
105	4	130.334375	0	1	0		-3.5550413407624286	-0.3113524531455954
106	5	130.558984375	0	0	0		-2.527192028810097	1.1100447880866111
107	6	132.871484375	0	0	0		1.0804043782850676	2.0436187776871946
108	7	133.4046875	0	0	0		-1.5119620132095806	2.286289517900026
109	8	133.40859375	0	0	0		-1.4229477972927302	2.13011391309554
110	9	139.34609375	0	0	0		-0.954119193492722	-0.2140373755459954
111	10	139.762109375	0	0	0		-2.03217726049405	0.7350539996449506
112	11	147.4125	0	0	0		-2.2888188462022043	0.896595543255132
113	12	147.980859375	1	0	0	inf	1.2819519362208067	0.502843152446196
114	13	148.36953125	0	0	0		2.1295962106752437	0.3166121421518694
115	14	149.242578125	0	0	0		-0.963595245540278	-1.2395424641654575
116	15	149.86171875	1	2	0	inf	-2.3956324845052266	1.9676555994466567
117	16	150.74453125	0	0	0		-0.1706175784774528	-0.3335342535466527
118	17	150.926171875	0	1	0		-0.5922944868936713	2.047507938925812
119	18	153.332421875	0	0	0		-1.641503462250441	0.9302394212859544
120	19	166.269921875	1	2	0	inf	-2.666926880383829	0.6561207002066292
121	20	169.750390625	0	0	0		-0.7902005907787618	2.406661896994268
122	21	170.301171875	0	0	0		0.7560334885092722	-0.2464714208384117
123	22	171.898828125	0	0	0		-0.0333741835011712	0.4508150833154155
124	23	172.242578125	0	0	0		-1.1227362786239246	1.9822656816358315
125	24	172.7484375	0	0	0		-4.922675946464344	3.088141530946087
126	25	173.23671875	0	1	0		-2.6477980084903807	-0.7454308358415885
127	26	173.703515625	0	0	0		-4.532864686683247	1.567900946390653
128	27	174.43203125	0	0	0		-3.158099697497715	2.286352465707654
129	28	186.75234375	1	0	0	inf	-1.082433377275213	1.759036276877458
130	29	187.496484375	1	0	0	inf	-1.5140101721191082	2.164683451643022
131	30	187.969140625	0	0	0		0.7679645788012347	1.1113295361077102
132	31	197.3265625	1	0	1	1.0	-1.0768833768951631	1.0129756472397131
133	32	197.590234375	0	0	1	0.0	-1.974125058319559	1.2323508717688894
134	33	206.484765625	0	1	0		0.5081940337357463	0.7525164136694741
135	34	206.644921875	0	1	0		-2.6326571745713885	3.5964705658577785
136	35	206.891015625	2	3	0	inf	-2.614362673167428	-0.8460831949060054
137	36	207.094140625	1	3	3	0.3333333333333333	2.136387743133896	2.2525853721554303
138	37	208.7796875	2	1	0	inf	0.2279210471827962	2.8607222270176
139	38	209.48671875	0	0	0		-1.3110443021954856	-0.638734062576362
140	39	210.2328125	3	0	0	inf	1.1281122215953592	1.9179523027909804
141	40	210.734765625	0	1	0		-1.7608576301363776	2.5870414757643765
142	41	223.81875	0	2	0		0.2788467916092696	0.7411671654994574
143	42	224.379296875	0	0	0		-0.3619504552209823	3.707622988143223
144	43	226.121484375	0	0	0		-2.091511920196975	2.701132291907719
145	44	237.84609375	3	2	0	inf	-2.07198721620767	0.2744437743635012
146	45	238.2484375	1	1	0	inf	0.2265880985790533	0.3020464206632323
147	46	238.8578125	3	1	0	inf	-2.3036495065004825	0.542880469686734
148	47	239.334375	4	2	0	inf	-2.585160380115296	-1.2138391732183764
149	48	239.789453125	1	3	0	inf	-3.3546201423924966	2.440755873137523
150	49	240.375390625	4	2	0	inf	-0.2945514821849874	0.3566671876720093
151	50	240.988671875	1	0	1	1.0	0.6355142682387952	1.437970501768774
152	51	241.351953125	1	2	0	inf	-1.9616250407875373	2.203668179748471
153	52	241.840234375	0	0	0		-0.7961090770740291	1.914394503474409
154	53	263.3265625	2	2	0	inf	-1.1688063121681602	1.5585831515616624
155	54	264.15859375	0	0	0		-0.8819295422010079	3.1596323179321355
156	55	264.65078125	2	1	0	inf	-2.187292540727233	0.2165765710240139
157	56	265.613671875	3	0	0	inf	-2.3204247341794413	1.4232595545536433
158	57	265.875390625	3	2	0	inf	-1.6117327786304008	-0.1738825938901533
159	58	266.3109375	0	0	0		-1.852663234568125	1.0992109124662512
160	59	269.766015625	3	2	0	inf	-2.6510326817951904	2.904778687896969
161	60	270.2953125	2	0	0	inf	-2.0587891087895573	2.10158957217402
162	61	271.0453125	0	1	0		-1.99280777627466	2.219092076768156
163	62	284.39296875	0	0	0		1.5299673552399913	-0.3951090586378573
164	63	294.57265625	1	0	0	inf	-2.0841744327193226	0.5789074092240942
165	64	294.81875	0	6	0		-2.1720826411694745	1.4100164341106385
166	65	294.81875	0	6	0		-2.1720826411694745	1.4100164341106385
167	66	307.984765625	0	0	0		0.6013429130542725	1.2721918425408436
168	67	309.03359375	0	0	0		0.8497857951836071	0.4842476825090246
169	68	318.68984375	1	0	0	inf	0.3351456648973749	1.7221819116116146
170	69	319.803125	2	0	0	inf	0.9904836928078392	0.9464491786667332
171	70	319.803125	2	0	0	inf	0.9904836928078392	0.9464491786667332
172	71	320.00625	4	0	0	inf	-2.4728523001717044	2.074629527290488
173	72	320.40078125	3	1	0	inf	-2.74113550405066	-0.2473519508833218
174	73	320.725	0	0	0		0.9072235781410848	-0.8493269074055559
175	74	334.10390625	0	0	0		-2.677053521287932	1.184062494356657
176	75	339.68984375	3	0	1	3.0	0.8992191289105931	0.8232880292401229
177	76	340.146875	2	0	0	inf	-1.8802492862197693	3.080429591479022
178	77	340.146875	2	0	0	inf	-1.8802492862197693	3.080429591479022
179	78	340.687890625	1	0	0	inf	-3.284965573680635	0.8282328831440927
180	79	340.687890625	1	0	0	inf	-0.537451717040702	3.588816145278058
181	80	341.7328125	4	0	0	inf	-1.4498824813211828	0.5982031546423742
182	81	342.39296875	4	4	0	inf	-0.5390521938189969	0.6699443342120329
183	82	343.07265625	9	4	0	inf	-1.2773108752097535	1.673543275964693
184	83	343.547265625	5	2	0	inf	-1.5227774924019577	1.56351912748557
185	84	344.0296875	0	0	0		-1.6784365832518389	0.3684524970690439
186	85	360.4359375	3	0	0	inf	0.1688027756967862	2.079129487569357
187	86	360.4359375	3	0	0	inf	0.1688027756967862	2.079129487569357
188	87	360.691796875	4	1	0	inf	-2.450199988299654	0.9462074351992236
189	88	361.250390625	3	0	0	inf	1.6755423596296417	-0.6111653224290827
190	89	361.250390625	3	0	0	inf	-1.393625003294115	0.4524674930811081
191	90	361.54921875	1	3	0	inf	-1.9602818434798224	-1.0321498287119049
192	91	362.93203125	3	0	0	inf	-1.0101743920267048	2.961791082775425
193	92	363.4046875	0	0	0		-1.3282935827772326	1.2638430181800653
194	93	364.71328125	4	1	0	inf	-2.4348056271517717	1.9387991274803176
195	94	366.146875	1	0	0	inf	0.8469591733214656	1.734789048519948
196	95	383.1546875	4	1	0	inf	-0.8270233900312269	1.365468873339312
197	96	393.094140625	1	0	0	inf	-0.6272783710895432	1.976684736536377
198	97	402.3734375	2	0	0	inf	-3.9941133221819056	0.6382867775283948
199	98	402.40859375	4	0	0	inf	-3.550713894728422	1.0474283590281928
200	99	402.91640625	3	0	0	inf	-2.8781410078690253	-0.8003915040170392
201	100	402.91640625	3	0	0	inf	-2.8781410078690253	-0.8003915040170392
202	101	403.25625	3	1	0	inf	-3.323387816743105	-1.4525791297708632
203	102	403.672265625	0	0	0		-1.8952371513260704	0.3585417773220704
204	103	413.19765625	3	0	0	inf	-1.5993086022866678	0.7414656888080284
205	104	413.492578125	4	0	0	inf	0.6420406616518903	2.62398592929658
206	105	413.834375	0	0	1	0.0	-1.268804293991063	0.1508139292565305
207	106	424.891015625	3	0	1	3.0	0.899907486169829	0.5099173955955445
208	107	425.433984375	0	1	0		-0.5153722249326439	1.926508490896772
209	108	425.6546875	1	2	0	inf	-0.5508325777122375	0.311882891632964
210	109	430.678125	6	0	1	6.0	-2.290557008553354	1.7280725508764634
211	110	431.50234375	5	0	0	inf	-0.3846928424353003	0.7003763615823837
212	111	432.109765625	4	0	0	inf	-0.9628524555911804	2.944180131282052
213	112	432.367578125	6	0	0	inf	1.715985344405672	-0.7248379309034476
214	113	432.94375	8	0	0	inf	-1.9906106473929583	-1.5444580096571836
215	114	433.398828125	0	0	0		-2.3797515387241925	0.9838112146916848
216	115	435.3578125	0	3	0		-0.8703582724045758	2.246604606981625
217	116	436.428125	0	0	0		-2.341514821374126	0.7114910188887611
218	117	462.45546875	5	0	0	inf	2.031434959964001	0.8749932970422317
219	118	462.45546875	5	0	0	inf	2.031434959964001	0.8749932970422317
220	119	462.965234375	3	0	0	inf	2.11643411248429	2.1186310289357464
221	120	463.043359375	1	0	0	inf	2.11643411248429	2.1186310289357464
222	121	463.81484375	8	1	0	inf	-2.9135432464021966	2.2553777994456725
223	122	464.10390625	0	0	0		-1.1231458911185757	2.116137631426339
224	123	464.348046875	4	1	0	inf	-1.1231458911185757	2.116137631426339
225	124	464.73671875	4	0	0	inf	-2.467536992349872	1.613563174753415
226	125	465.28359375	4	0	0	inf	-1.182489413631809	1.5603278700812104
227	126	465.678125	0	0	0		-1.156150263377042	-0.0261833940186677
228	127	477.512109375	5	0	1	5.0	-2.060362333249058	-0.2558091350317165
229	128	478.168359375	4	0	0	inf	-0.335229859507224	-0.8133811115218622
230	129	478.371484375	5	6	0	inf	2.3865849221921587	2.1594760021326205
231	130	478.371484375	5	6	0	inf	2.3865849221921587	2.1594760021326205
232	131	479.191796875	5	0	0	inf	-0.4278695823040019	2.143484061321653
233	132	479.793359375	6	0	1	6.0	-0.1223946947846059	1.2356667717059118
234	133	480.191796875	5	0	0	inf	0.9780545984490424	2.1017431907109385
235	134	480.734765625	4	1	0	inf	-1.3568728153975829	2.505153182789523
236	135	481.0609375	0	0	0		-0.5212497557658219	-1.1408611201515202
237	136	506.844140625	0	1	0		-2.170813613419941	0.4284089646317403
238	137	514.269921875	1	0	0	inf	-0.3775886568501391	0.0241953034190891
239	138	514.269921875	1	0	0	inf	-0.3775886568501391	0.0241953034190891
240	139	515.23671875	0	0	0		-3.763046442828748	1.884259817812309
241	140	515.23671875	0	0	0		-2.2119068509140987	1.3494008764651604
242	141	515.9359375	8	0	0	inf	-0.2649501121545784	1.9079990457461
243	142	516.1703125	3	0	0	inf	-2.862512678037562	-1.874088018119572
244	143	516.422265625	0	0	0		-1.5030454101568411	-0.6186377650039466
245	144	517.11953125	5	0	1	5.0	-3.519320213411932	2.5577755918696545
246	145	517.312890625	0	0	0		-3.6945975802913686	1.8221090987947008
247	146	518.04921875	3	1	0	inf	-0.6429392953516284	1.764359146677977
248	147	518.31484375	6	1	0	inf	-1.1466067244137443	0.3341706726972617
249	148	518.61171875	0	0	1	0.0	-1.2775258166488297	-1.4892355091989498
250	149	520.797265625	2	0	0	inf	-1.1835108939010688	1.840820846950358
251	150	521.43203125	4	0	0	inf	0.3029220124810434	1.203651335690464
252	151	539.71328125	0	0	0		-2.1062590192677217	0.708980997410056
253	152	539.71328125	0	0	0		-2.1062590192677217	0.708980997410056
254	153	540.453515625	0	0	0		-2.166965621236704	3.275501572635665
255	154	540.453515625	0	0	0		-2.166965621236704	3.275501572635665
256	155	555.45546875	5	0	0	inf	-2.089647397240016	2.195430087089062
257	156	556.0765625	10	2	0	inf	-1.2653111873190597	2.024176018900827
258	157	556.0765625	10	2	0	inf	-1.2653111873190597	2.024176018900827
259	158	556.3890625	4	0	0	inf	-1.9475730481431803	-0.9969263414617624
260	159	556.613671875	2	0	0	inf	-0.0742388166047117	1.6867617192639837
261	160	557.074609375	0	0	0		-1.309822473975079	2.22105187636575
262	161	559.87734375	6	2	0	inf	1.942044161609845	1.7058166577817413
263	162	559.87734375	6	2	0	inf	1.942044161609845	1.7058166577817413
264	163	560.258203125	0	0	0		-2.070596360269768	2.561192080558288
265	164	588.031640625	0	0	0		-2.803329391466379	0.4515563370968733
266	165	588.031640625	0	0	0		-2.803329391466379	0.4515563370968733
267	166	588.6703125	4	1	0	inf	-4.353309226759819	2.964614126115876
268	167	589.266015625	6	0	0	inf	0.0367955717130843	-0.5916792858046369
269	168	589.69765625	4	0	0	inf	0.4085011309139875	2.1072473169616472
270	169	590.2953125	4	3	0	inf	-0.8059303858138722	2.976676739354549
271	170	591.043359375	5	0	0	inf	1.1036166610456035	-0.1034604666873099
272	171	591.441796875	8	1	1	8.0	-0.6749318136823743	3.23970138271495
273	172	591.9984375	3	0	0	inf	-1.3516616648610724	1.1448028042527645
274	173	592.25234375	0	2	0		-3.276355326962829	-0.8424913060618797
275	174	605.773828125	2	0	0	inf	0.7608860664672711	3.1582485940805465
276	175	605.773828125	2	0	0	inf	0.7608860664672711	3.1582485940805465
277	176	607.066796875	0	4	0		2.0087624663584767	1.872613962933949
278	177	607.066796875	0	4	0		2.0087624663584767	1.872613962933949
279	178	607.629296875	7	1	0	inf	-3.080633889244999	-0.0855567495171885
280	179	608.00625	3	1	0	inf	-1.5146630492949362	-1.2224795590570907
281	180	608.566796875	11	2	0	inf	-2.7162469934986717	1.0870705884858236
282	181	609.094140625	0	2	0		-1.0347656121148248	1.5668734519372851
283	182	610.54140625	6	0	0	inf	-0.5160766459464854	1.889300598882041
284	183	610.834375	0	0	0		-1.5665616072939212	-0.9474148804773288
285	0	127.81484375	106	68	9	11.77777777777778	-0.3345208832405718	0.4332170874982258
286	1	130.88125	61	20	8	7.625	-0.4202348725887352	0.6042331427385721
287	2	134.871484375	80	20	8	10.0	-0.7926924877260714	1.0964023741583422
288	3	138.64296875	91	17	7	13.0	-0.4081256052303215	0.3628750259231835
289	4	140.88125	80	33	10	8.0	-0.8100611869571078	0.7258575180738684
290	5	143.89296875	56	18	6	9.333333333333334	-0.9883760380234544	0.3915472719275228
291	6	148.070703125	53	18	7	7.571428571428571	-0.6621587302263536	0.5933456433103126
292	7	151.83828125	51	18	15	3.4	-1.02423677175086	0.4747919355630663
293	8	155.5765625	52	22	7	7.428571428571429	-0.85447065030583	0.6126217045768367
294	9	159.18203125	77	25	8	9.625	-0.8558982827565758	0.4280995570902701
295	10	163.01015625	40	24	6	6.666666666666667	-0.7852390621342032	0.3186501781136484
296	11	166.094140625	68	21	5	13.6	-0.6083526698705379	0.1246430210957101
297	12	169.273828125	80	27	5	16.0	-0.8881720293132986	0.8295209211767444
298	13	171.83046875	89	18	9	9.88888888888889	-1.1910442638557308	0.0311268420037614
299	14	174.402734375	50	29	6	8.333333333333334	-0.9745286376982448	0.7348998306932192
300	15	177.707421875	40	17	3	13.333333333333334	-0.8520556207468117	-0.1220338539514397
301	16	178.531640625	56	15	2	28.0	-1.0837524796043294	0.6921739946913584
302	17	180.3734375	89	27	5	17.8	0.7134297251129059	0.3792747514845184
303	18	183.519921875	49	13	9	5.444444444444445	-0.9912647642423256	0.498822543156015
304	19	186.72890625	40	27	3	13.333333333333334	-0.6354084461649017	0.4637162936814749
305	20	189.316796875	44	14	6	7.333333333333333	-1.0659556396792271	0.5307834524905782
306	21	192.26796875	53	48	10	5.3	-0.8987942180063921	0.8043474019950011
307	22	199.27578125	38	26	5	7.6	-0.8567539561932455	0.6500951021419704
308	23	202.590234375	64	21	9	7.111111111111111	-1.0649029240642058	0.7537897575539827
309	24	213.8421875	45	21	17	2.647058823529412	-1.0220291893415443	0.7457697384696115
310	25	220.53359375	71	29	14	5.071428571428571	-0.7834412412395623	0.9649382035689076
311	26	223.687890625	57	23	15	3.8	-0.6233834496892252	0.1001015149128629
312	27	226.0375	75	28	7	10.714285714285714	-0.8493574828204739	0.6888768648596405
313	28	232.266015625	53	27	6	8.833333333333334	-0.6256958462174644	0.847758340770264
314	29	234.96328125	62	24	17	3.647058823529412	-0.7151576851213995	0.4021573436909118
315	30	237.5140625	54	30	13	4.153846153846154	-1.1395748866678728	0.4792695966031088
316	31	241.351953125	39	38	11	3.5454545454545454	-1.0245121105910155	0.4526736314370151
317	32	246.69765625	91	36	19	4.789473684210527	-0.5848969995497567	0.7460661038221189
318	33	250.35	42	32	12	3.5	-0.8201028802089556	0.2189651853551684
319	34	255.219140625	44	38	12	3.6666666666666665	-0.6711481811609352	0.4425017296916493
320	35	257.957421875	83	24	17	4.882352941176471	-0.7220071191114104	0.5599801163359251
321	36	260.949609375	80	32	10	8.0	-0.6675049918104491	0.5168044016423813
322	37	263.678125	56	34	8	7.0	-0.7626862205754357	0.2864554223035236
323	38	266.187890625	37	21	12	3.083333333333333	-0.7915821771752624	0.5044919983638773
324	39	270.258203125	48	32	14	3.4285714285714284	-0.7540064882392703	0.4594422176849709
325	40	274.652734375	49	31	13	3.769230769230769	-0.7964357412437177	0.5318580168142246
326	41	277.94375	70	25	17	4.117647058823529	-0.6901782246651454	0.3544748988142375
327	42	281.06484375	61	22	11	5.545454545454546	-1.2818408691918255	0.698863348509641
328	43	285.301171875	61	24	13	4.6923076923076925	-0.5766641262899733	0.3546988884915179
329	44	288.68203125	88	39	9	9.77777777777778	-1.0819788482067985	0.1974952599546062
330	45	292.726953125	102	38	13	7.846153846153846	-0.7201108648245133	0.4987820185078373
331	46	296.004296875	55	37	9	6.111111111111111	-1.0657068939021317	0.732102663833501
332	47	299.42421875	55	28	9	6.111111111111111	-0.9604439701607264	0.6852789890184461
333	48	308.039453125	103	32	11	9.363636363636363	-0.6377387111669804	0.2917344736145884
334	49	314.812890625	47	38	12	3.9166666666666665	-0.8532654221215666	0.0053256937557694
335	50	318.3734375	89	39	11	8.090909090909092	-0.8052791486985889	0.4172312059513591
336	51	322.027734375	62	20	12	5.166666666666667	-0.6295227759895572	0.3754702810589669
337	52	324.73671875	66	25	14	4.714285714285714	-1.080115928960437	0.8409174417693787
338	53	330.56875	92	48	12	7.666666666666667	-0.5357441657519618	0.3975413286823138
339	54	331.699609375	50	39	9	5.555555555555555	-0.7473573275577601	0.2284840339508728
340	55	334.844140625	64	16	12	5.333333333333333	-0.5518507804109123	0.3766100980280151
341	56	337.490625	60	45	12	5.0	-0.478408417753749	0.2467432715084194
342	57	344.988671875	75	26	16	4.6875	-0.9890249323775934	0.9236831276929054
343	58	348.652734375	66	19	16	4.125	-0.7920809269295243	0.3995462709299455
344	59	351.078515625	61	28	19	3.210526315789474	-0.7539222860436935	0.5682318256696077
345	60	354.125390625	61	7	17	3.588235294117647	-0.9072459604517876	0.4625592329511079
346	61	357.281640625	81	18	28	2.892857142857143	-0.603624152902793	0.3767894472529648
347	62	361.19375	73	20	16	4.5625	-0.9486180861468742	0.2910317104541062
348	63	364.18203125	67	33	19	3.526315789473684	-0.8854907387632531	0.292532687670142
349	64	368.053125	71	14	21	3.380952380952381	-0.9809427430186696	0.3963090551963785
350	65	371.04140625	87	37	17	5.117647058823529	-0.6828940399124553	0.6229358405764372
351	66	374.180078125	55	6	9	6.111111111111111	-1.0485585629209777	0.4737062258042135
352	67	375.027734375	68	5	18	3.7777777777777777	-0.9762991613008516	0.6325631427013733
353	68	378.45546875	51	15	7	7.285714285714286	-0.9081018703472566	0.6816186388011712
354	69	381.19375	55	32	12	4.583333333333333	-0.9514235921553308	0.7286451515078303
355	70	384.7484375	38	13	17	2.235294117647059	-0.8353935763654947	0.7154906638627664
356	71	385.777734375	74	23	14	5.285714285714286	-0.7828263185624101	0.5438715183384547
357	72	388.3421875	61	17	14	4.357142857142857	-0.8390949111316492	0.3761341238736497
358	73	392.293359375	67	31	17	3.941176470588236	-0.7873061855697652	0.4309139545983061
359	74	395.56484375	32	19	14	2.2857142857142856	-0.9089353631390388	0.3695634025056395
360	75	397.914453125	71	24	14	5.071428571428571	-0.5082827153931517	0.6304499326523548
361	76	401.000390625	54	28	11	4.909090909090909	-0.8809152538358651	0.7792896996690998
362	77	404.365625	38	20	3	12.666666666666666	-0.7116322910599386	0.8478599067797585
363	78	408.41640625	69	27	17	4.0588235294117645	-1.017911751212217	0.370449598324771
364	79	413.656640625	91	24	18	5.055555555555555	-0.6666457310134143	0.6634988020581739
365	80	417.074609375	111	10	21	5.285714285714286	-0.4735524216500377	0.4420707571186655
366	81	420.625390625	63	22	14	4.5	-0.6641832559101439	0.882265713597969
367	82	432.558984375	115	9	10	11.5	-0.6252925805724387	0.5066274477663484
368	83	435.371484375	94	29	14	6.714285714285714	-0.4329463965183157	0.2676747488915402
369	84	438.836328125	65	24	7	9.285714285714286	-0.774960883469415	0.4505791028990792
370	85	441.113671875	58	23	11	5.2727272727272725	-0.6482762076320239	0.5595501668468699
371	86	445.305078125	62	18	13	4.769230769230769	-0.4979886020967032	0.49295195657295
372	87	447.801171875	73	18	12	6.083333333333333	-0.5649154602767039	0.6984067944150327
373	88	450.7796875	84	24	12	7.0	-0.3054067940472698	0.2925516823983719
374	89	453.35390625	84	5	10	8.4	-0.2039143539260818	0.5016365666845435
375	90	455.23671875	55	8	13	4.230769230769231	-0.647832819889944	0.6682990690459141
376	91	458.379296875	52	0	6	8.666666666666666	-0.4402200138701918	0.5237781941027349
377	92	462.062890625	81	25	5	16.2	-0.49790351632433	0.6202139705093309
378	93	465.961328125	66	16	13	5.076923076923077	-0.6826229277995541	0.1928966859088929
379	94	469.269921875	51	15	14	3.642857142857143	-0.816721338786558	0.5351150671004792
380	95	472.246484375	39	19	7	5.571428571428571	-0.8769612180786528	0.3668522817109329
381	96	474.81875	88	14	13	6.769230769230769	-0.652277917370766	0.4600956976905114
382	97	477.637109375	93	21	4	23.25	-0.8032882781392179	0.793149356658341
383	98	480.746484375	60	10	18	3.333333333333333	-0.9424902474712084	0.6788729088955099
384	99	484.22109375	72	17	5	14.4	-0.7101897004042477	0.2922846063055865
385	100	488.2796875	77	19	8	9.625	-0.710590605648538	0.5905909764995547
386	101	491.48671875	56	19	6	9.333333333333334	-0.3957139284293882	0.5853380831689388
387	102	494.54921875	91	5	6	15.166666666666666	-0.2753256780287823	0.4766007524072271
388	103	495.37734375	59	15	8	7.375	-0.9231799974077614	0.7554337939705844
389	104	498.785546875	36	9	6	6.0	-0.5845880072464189	0.3996902187071606
390	105	503.320703125	45	10	9	5.0	-0.9380892232995972	1.14367293538127
391	106	507.250390625	92	20	11	8.363636363636363	-0.7060454997836825	0.6477757754500284
392	107	511.433984375	42	1	13	3.230769230769231	-0.6404383709906851	0.776285955532878
393	108	514.6234375	67	21	4	16.75	-0.8188075471308421	0.69665207502801
394	109	517.531640625	102	12	5	20.4	-0.1195272471174175	0.4072339199064639
395	110	521.348046875	71	28	17	4.176470588235294	-0.6559515652855794	0.4563852145832507
396	111	527.94375	67	14	10	6.7	-0.4321566701945921	0.2797377389499164
397	112	530.9203125	53	19	7	7.571428571428571	-0.9763710623584696	0.6081975188703759
398	113	534.32265625	66	16	14	4.714285714285714	-0.5242879099147929	0.4381442569925501
399	114	538.328515625	76	25	25	3.04	-0.5272229365407047	0.5465184246491397
400	115	541.4125	85	21	16	5.3125	-0.6473513686000055	0.5608922616878887
401	116	547.12734375	55	21	11	5.0	-0.991803098255064	0.6922226579082245
402	117	549.7484375	80	15	15	5.333333333333333	-0.5292236285115368	0.5728669183682419
403	118	553.199609375	99	21	28	3.5357142857142856	-1.0486712652873758	0.7306892631942701
404	119	556.865625	54	19	21	2.571428571428572	-0.8091274963658811	0.2188199159776556
405	120	560.566796875	60	19	23	2.608695652173913	-0.8368426515360613	0.7307399238465057
406	121	563.258203125	89	11	40	2.225	-0.554306496424222	0.6584877080817308
407	122	566.40078125	63	15	20	3.15	-0.5785513147503806	0.3291967942823547
408	123	570.086328125	86	18	19	4.526315789473684	-0.7406121021919573	0.4554387620002164
409	124	573.90078125	73	29	20	3.65	-0.5402210345961864	0.3811072754107564
410	125	577.191796875	139	16	26	5.346153846153846	-0.2317164189120563	0.7164200679795694
411	126	579.176171875	67	22	19	3.526315789473684	-0.7180570353352648	0.4856070965609345
412	127	582.68984375	65	15	22	2.9545454545454546	-0.6492193096635925	0.3163001173965319
413	128	583.521875	109	13	17	6.411764705882353	-0.9861596793612516	0.7920139210421291
414	129	586.29921875	52	20	18	2.888888888888889	-0.9363005839484704	0.6593844325093882
415	130	590.086328125	55	14	17	3.235294117647059	-0.5066182891520002	0.436276697831456
416	131	594.000390625	86	16	26	3.3076923076923075	-0.628313157432429	0.8046152698923195
417	132	596.781640625	132	23	26	5.076923076923077	-0.4580581119421798	-0.0390730703972561
418	133	600.535546875	81	13	15	5.4	-0.6612763727267621	0.8735323716849013
419	134	603.484765625	82	24	21	3.9047619047619047	-0.5948277368786352	0.4554564937905616
420	135	606.90859375	96	16	28	3.4285714285714284	-0.6367391823014046	0.5486558659454908
421	136	610.402734375	55	15	17	3.235294117647059	-0.6510928866450815	0.489894696438711
422	137	611.31875	98	13	13	7.538461538461538	-1.0913451557937333	0.6944779528971748
423	138	613.42421875	73	31	12	6.083333333333333	-0.781332385154844	0.562962753122751
424	139	616.4671875	58	20	29	2.0	-0.8516736126999452	0.7941056223264821
425	140	619.332421875	142	18	24	5.916666666666667	-0.2676732276450619	0.4576360058314617
426	141	622.83828125	111	1	23	4.826086956521739	-0.2604648596442542	0.5538798075394971
427	142	626.234765625	99	30	16	6.1875	-0.5815267785454885	0.4932644900837573
428	143	633.262109375	58	14	20	2.9	-0.8008626334473321	0.453183449636415
429	144	637.23671875	82	14	13	6.307692307692308	-0.9586859349500768	0.399512671454238
430	145	640.945703125	37	11	13	2.8461538461538463	-0.6863306769318165	0.5483438333935502
431	146	644.480859375	37	7	17	2.176470588235294	-0.5329183844565095	0.3325721807047254
432	147	647.141015625	126	16	18	7.0	-0.7062523621050725	0.6277882177905648
433	148	650.678125	83	14	18	4.611111111111111	-0.578440765024249	0.7406940196346499
434	149	651.555078125	89	12	21	4.238095238095238	-0.520244285033586	0.5008065959966901
435	150	653.74453125	44	1	15	2.933333333333333	-0.7108830529550331	0.1777816037075333
436	151	656.891015625	61	11	11	5.545454545454546	-0.7686768049967193	0.5890924158976671
437	152	661.453515625	57	14	15	3.8	-0.7967774215785492	0.3849648819631276
438	153	664.115625	57	15	19	3.0	-0.4747429347213467	0.0836630661912958
439	154	666.3421875	71	13	19	3.736842105263158	-0.0348726522318081	0.5271309844950443
440	155	669.039453125	79	11	23	3.4347826086956523	-0.8941036781050133	0.4865315685567047
441	156	676.18984375	44	11	17	2.588235294117647	-0.8341931072857635	0.4505657189160439
442	157	679.570703125	40	7	15	2.6666666666666665	-0.5878800576667141	0.4249286808676723
443	158	682.199609375	74	4	12	6.166666666666667	-0.3478798633032446	0.516423293103927
444	159	685.469140625	43	12	5	8.6	-0.7331224214901655	0.5653419837897442
445	160	688.230859375	52	7	15	3.466666666666667	-0.5218622916013405	0.5611797561686201
446	161	692.83046875	75	9	17	4.411764705882353	-0.6113883846070381	0.5592634897741415
447	162	696.365625	67	9	15	4.466666666666667	-0.6470334777138845	0.5207171598960108
448	163	700.73671875	77	17	12	6.416666666666667	-0.5484077809168365	0.6878945266986691
449	164	703.896875	97	12	21	4.619047619047619	-0.2204797852025121	0.1109818760612942
450	165	707.0140625	30	8	15	2.0	-1.059722501154595	0.415916363866832
451	166	710.836328125	36	10	12	3.0	-0.8446903845478356	0.616701780333587
452	167	716.27578125	41	7	11	3.727272727272727	-0.6234209961849532	0.3658811964311726
453	168	719.988671875	31	11	11	2.8181818181818183	-0.939417433231722	0.1628242438550744
454	169	723.63125	54	11	18	3.0	-0.6485315673471571	0.6517167259932274
455	170	1108.74453125	221	28	18	12.27777777777778	-0.743135774205337	0.4218365725614689
456	0	253.539453125	0	2	37	0.0	1.2234289209031093	-0.2860055920494963
457	1	254.012109375	2	0	29	0.0689655172413793	1.3213042925235623	0.9864733019018912
458	2	254.771875	0	1	29	0.0	0.4803197497075532	-0.969123494460857
459	3	255.726953125	0	0	25	0.0	0.7102087690695986	0.2521042655267954
460	4	257.04140625	0	3	29	0.0	0.203130111684617	0.4017468598628568
461	5	257.93984375	1	1	18	0.0555555555555555	1.3508105897346356	0.2397456235618484
462	6	261.35390625	0	4	31	0.0	0.7521329614465849	0.2923731358247864
463	7	262.242578125	1	2	21	0.0476190476190476	-0.052134366344339	0.236655973048465
464	8	309.6078125	0	33	36	0.0	1.7929550201457487	-0.7110367618472445
465	9	312.38515625	0	25	30	0.0	0.2019897605200302	0.5098195990934216
466	10	312.90078125	1	21	37	0.027027027027027	0.5004674303267085	-0.300742223101757
467	11	340.94765625	1	21	41	0.024390243902439	0.3806125650479796	0.1639174326702818
468	12	341.64296875	0	35	31	0.0	2.0018621232599703	-1.3047151730038786
469	13	342.191796875	0	22	26	0.0	1.9498325724452317	-1.255532728158251
470	14	343.211328125	0	23	37	0.0	0.9065155271963854	0.1492694272399841
471	15	343.824609375	0	23	35	0.0	-0.2480773779160209	0.274002064071385
472	16	344.178125	1	19	36	0.0277777777777777	0.9080666280134396	0.486241917281993
473	17	500.262109375	6	22	52	0.1153846153846153	2.5531271632622263	-0.2327590658939883
474	18	500.896875	6	20	46	0.1304347826086956	-0.7481341459654282	-1.0589392841887115
475	19	501.51015625	6	21	48	0.125	0.945699113129766	0.3570315474612022
476	20	501.94765625	5	32	27	0.1851851851851851	0.4089414092756477	0.2752722507192916
477	21	502.44765625	5	17	44	0.1136363636363636	0.9843762052143216	-0.4377533904332847
478	22	503.0765625	2	24	44	0.0454545454545454	1.0422805750569335	-0.7698102995969579
479	23	504.928125	6	20	53	0.1132075471698113	1.6719117058986597	0.2498850522837768
480	24	506.83046875	4	29	48	0.0833333333333333	-0.1344278955249144	-0.2776423416325373
481	25	507.394921875	4	26	62	0.064516129032258	1.0391583732731735	0.3941403382270623
482	26	508.058984375	7	17	54	0.1296296296296296	-0.2908728962632977	-0.9424315143089264
483	27	509.207421875	4	20	43	0.0930232558139534	-0.4297396461306575	-0.1576221408212588
484	28	509.68984375	7	17	48	0.1458333333333333	0.4894948964959924	0.1649810461517523
485	29	608.1703125	3	20	43	0.0697674418604651	0.4249933399598243	-0.4657188776371172
486	30	608.660546875	5	15	67	0.0746268656716417	1.7084384998805169	-0.4874717413729895
487	31	609.254296875	6	10	81	0.074074074074074	0.652535365620094	-0.4989994863037124
488	32	610.668359375	6	23	31	0.1935483870967742	1.2957756115001853	-0.8795024681944612
489	33	611.226953125	8	21	38	0.2105263157894736	1.0762487321080585	0.0498856302014057
490	34	611.8578125	8	18	29	0.2758620689655172	0.2197332674155904	-0.8318487073567365
491	35	612.33828125	3	18	32	0.09375	0.8762627487102612	0.0612692620606112
492	36	612.959375	5	22	34	0.1470588235294117	0.1084656419360796	-0.3856814824627741
493	37	613.490625	4	20	43	0.0930232558139534	0.4486706237077626	-0.6447296814021295
494	38	614.29140625	2	18	50	0.04	0.94685523592973	0.815966231324411
495	39	615.203515625	3	20	43	0.0697674418604651	2.240654530447597	-0.6518577505143585
496	40	616.30703125	7	20	66	0.106060606060606	0.2283242705813065	-0.4564662981300971
497	41	617.1546875	10	19	31	0.3225806451612903	0.7773602583961622	0.0430605487577042
498	42	618.789453125	5	21	59	0.0847457627118644	1.971695514860737	-0.3365804865587491
499	43	619.355859375	2	13	57	0.0350877192982456	0.978770520468772	-0.811613969614477
500	44	619.97109375	5	14	57	0.087719298245614	1.0025906197801238	-0.2682091894010782
501	45	628.3421875	7	18	32	0.21875	0.3282956884316619	-0.5307180561401501
502	46	629.225	10	18	29	0.3448275862068966	-0.1023576626686114	0.1887972666613751
503	47	646.707421875	4	24	34	0.1176470588235294	-0.5034799979041683	-0.0350360485270626
504	48	647.793359375	9	10	45	0.2	0.0963298595794589	1.0730776059992988
505	49	648.641015625	6	17	28	0.2142857142857142	0.3164465712231281	-0.1397704665017038
506	50	649.5765625	9	13	31	0.2903225806451613	2.338282965299675	-0.499203925895484
507	51	691.605859375	4	14	27	0.1481481481481481	1.2405241134167448	-0.5281469978906413
508	52	692.109765625	3	19	38	0.0789473684210526	0.9896710129149224	-0.3503987748448457
509	53	692.67421875	7	7	38	0.1842105263157894	-0.087841017680752	-0.4627341227671302
510	54	754.719140625	4	18	19	0.2105263157894736	-0.327929284487285	-0.2894201598053038
511	55	755.1859375	5	18	25	0.2	2.445646354343163	-0.2380502563633873
512	56	756.334375	4	14	20	0.2	1.571575032399413	-0.8410803413311951
513	57	756.8734375	3	10	46	0.0652173913043478	0.3284152896884262	-0.6433388926017302
514	58	807.469140625	3	16	35	0.0857142857142857	1.2927200838043111	-0.6042634619740326
515	59	808.01796875	2	15	27	0.074074074074074	1.2428131644527465	-1.5452245594546692
516	60	808.53359375	1	14	38	0.0263157894736842	2.430073691949672	-1.9292100322887569
517	61	810.43203125	3	11	33	0.0909090909090909	3.131140222402906	-0.0216609704690497
518	62	811.053125	1	13	26	0.0384615384615384	-0.3897390212027933	-0.5711290958286358
519	63	811.9359375	0	14	41	0.0	0.7043740152769095	0.7494957638382247
520	64	812.766015625	3	14	32	0.09375	2.2897691329675065	0.4655324891402961
521	65	813.26796875	3	7	21	0.1428571428571428	1.3710428467104818	-0.4205741211987454
522	66	814.03359375	3	15	14	0.2142857142857142	0.35021038153169	-0.6261408874556191
523	67	814.6546875	3	15	23	0.1304347826086956	1.6437083882767325	-0.5910623810782081
524	68	818.566796875	1	11	29	0.0344827586206896	2.84887933843012	-0.8720944126710313
525	69	852.191796875	5	15	43	0.1162790697674418	-1.6268022976925702	-0.0336461798629469
526	70	853.79140625	2	10	31	0.064516129032258	0.2607983243149797	0.4582070983147013
527	0	253.539453125	0	2	49	0.0	1.2234289209031093	-0.2860055920494963
528	1	254.012109375	1	5	44	0.0227272727272727	1.3213042925235623	0.9864733019018912
529	2	254.771875	0	5	45	0.0	0.4803197497075532	-0.969123494460857
530	3	255.726953125	1	1	48	0.0208333333333333	0.7102087690695986	0.2521042655267954
531	4	257.04140625	0	3	47	0.0	0.203130111684617	0.4017468598628568
532	5	257.93984375	0	3	49	0.0	1.3508105897346356	0.2397456235618484
533	6	261.35390625	0	3	42	0.0	0.7521329614465849	0.2923731358247864
534	7	262.242578125	1	2	41	0.024390243902439	-0.052134366344339	0.236655973048465
535	8	309.6078125	4	3	66	0.0606060606060606	1.7929550201457487	-0.7110367618472445
536	9	312.38515625	6	4	57	0.1052631578947368	0.2019897605200302	0.5098195990934216
537	10	312.90078125	1	4	50	0.02	0.5004674303267085	-0.300742223101757
538	11	340.94765625	1	2	64	0.015625	0.3806125650479796	0.1639174326702818
539	12	341.64296875	5	2	60	0.0833333333333333	2.0018621232599703	-1.3047151730038786
540	13	342.191796875	2	4	58	0.0344827586206896	1.9498325724452317	-1.255532728158251
541	14	343.211328125	2	6	66	0.0303030303030303	0.9065155271963854	0.1492694272399841
542	15	343.824609375	8	7	38	0.2105263157894736	-0.2480773779160209	0.274002064071385
543	16	344.178125	2	5	66	0.0303030303030303	0.9080666280134396	0.486241917281993
544	17	500.262109375	0	11	72	0.0	2.5531271632622263	-0.2327590658939883
545	18	500.896875	0	19	77	0.0	-0.7481341459654282	-1.0589392841887115
546	19	501.51015625	2	17	65	0.0307692307692307	0.945699113129766	0.3570315474612022
547	20	501.94765625	0	10	45	0.0	0.4089414092756477	0.2752722507192916
548	21	502.44765625	0	16	57	0.0	0.9843762052143216	-0.4377533904332847
549	22	503.0765625	0	12	58	0.0	1.0422805750569335	-0.7698102995969579
550	23	504.928125	0	19	65	0.0	1.6719117058986597	0.2498850522837768
551	24	506.83046875	1	16	57	0.0175438596491228	-0.1344278955249144	-0.2776423416325373
552	25	507.394921875	0	12	82	0.0	1.0391583732731735	0.3941403382270623
553	26	508.058984375	2	13	64	0.03125	-0.2908728962632977	-0.9424315143089264
554	27	509.207421875	2	13	71	0.028169014084507	-0.4297396461306575	-0.1576221408212588
555	28	509.68984375	0	11	78	0.0	0.4894948964959924	0.1649810461517523
556	29	608.1703125	3	12	85	0.0352941176470588	0.4249933399598243	-0.4657188776371172
557	30	608.660546875	2	9	99	0.0202020202020202	1.7084384998805169	-0.4874717413729895
558	31	609.254296875	3	11	84	0.0357142857142857	0.652535365620094	-0.4989994863037124
559	32	610.668359375	3	7	80	0.0375	1.2957756115001853	-0.8795024681944612
560	33	611.226953125	4	8	106	0.0377358490566037	1.0762487321080585	0.0498856302014057
561	34	611.8578125	3	11	79	0.0379746835443038	0.2197332674155904	-0.8318487073567365
562	35	612.33828125	3	9	83	0.036144578313253	0.8762627487102612	0.0612692620606112
563	36	612.959375	2	11	81	0.0246913580246913	0.1084656419360796	-0.3856814824627741
564	37	613.490625	11	9	83	0.1325301204819277	0.4486706237077626	-0.6447296814021295
565	38	614.29140625	3	13	90	0.0333333333333333	0.94685523592973	0.815966231324411
566	39	615.203515625	4	10	103	0.0388349514563106	2.240654530447597	-0.6518577505143585
567	40	616.30703125	4	6	110	0.0363636363636363	0.2283242705813065	-0.4564662981300971
568	41	617.1546875	3	9	94	0.0319148936170212	0.7773602583961622	0.0430605487577042
569	42	618.789453125	2	10	99	0.0202020202020202	1.971695514860737	-0.3365804865587491
570	43	619.355859375	3	5	117	0.0256410256410256	0.978770520468772	-0.811613969614477
571	44	619.97109375	4	7	115	0.0347826086956521	1.0025906197801238	-0.2682091894010782
572	45	628.3421875	3	12	91	0.0329670329670329	0.3282956884316619	-0.5307180561401501
573	46	629.225	3	8	100	0.03	-0.1023576626686114	0.1887972666613751
574	47	646.707421875	5	12	117	0.0427350427350427	-0.5034799979041683	-0.0350360485270626
575	48	647.793359375	3	5	124	0.0241935483870967	0.0963298595794589	1.0730776059992988
576	49	648.641015625	3	9	112	0.0267857142857142	0.3164465712231281	-0.1397704665017038
577	50	649.5765625	2	8	104	0.0192307692307692	2.338282965299675	-0.499203925895484
578	51	691.605859375	2	15	75	0.0266666666666666	1.2405241134167448	-0.5281469978906413
579	52	692.109765625	2	10	105	0.019047619047619	0.9896710129149224	-0.3503987748448457
580	53	692.67421875	4	13	98	0.0408163265306122	-0.087841017680752	-0.4627341227671302
581	54	754.719140625	8	19	69	0.1159420289855072	-0.327929284487285	-0.2894201598053038
582	55	755.1859375	17	16	86	0.1976744186046511	2.445646354343163	-0.2380502563633873
583	56	756.334375	9	17	73	0.1232876712328767	1.571575032399413	-0.8410803413311951
584	57	756.8734375	12	12	98	0.1224489795918367	0.3284152896884262	-0.6433388926017302
585	58	807.469140625	7	6	85	0.0823529411764705	1.2927200838043111	-0.6042634619740326
586	59	808.01796875	8	8	80	0.1	1.2428131644527465	-1.5452245594546692
587	60	808.53359375	5	5	82	0.0609756097560975	2.430073691949672	-1.9292100322887569
588	61	810.43203125	3	7	95	0.031578947368421	3.131140222402906	-0.0216609704690497
589	62	811.053125	5	14	86	0.0581395348837209	-0.3897390212027933	-0.5711290958286358
590	63	811.9359375	6	15	58	0.1034482758620689	0.7043740152769095	0.7494957638382247
591	64	812.766015625	0	7	90	0.0	2.2897691329675065	0.4655324891402961
592	65	813.26796875	4	3	84	0.0476190476190476	1.3710428467104818	-0.4205741211987454
593	66	814.03359375	4	0	108	0.037037037037037	0.35021038153169	-0.6261408874556191
594	67	814.6546875	6	1	90	0.0666666666666666	1.6437083882767325	-0.5910623810782081
595	68	818.566796875	4	19	92	0.0434782608695652	2.84887933843012	-0.8720944126710313
596	69	852.191796875	7	1	100	0.07	-1.6268022976925702	-0.0336461798629469
597	70	853.79140625	1	7	111	0.009009009009009	0.2607983243149797	0.4582070983147013
598	0	381.521875	5	30	2	2.5	0.0055868681282883	-0.2899451390011202
599	1	382.021875	3	25	2	1.5	0.6570931261727208	-0.293169356352973
600	2	383.31484375	4	28	5	0.8	0.8840805211724017	-0.6106248315616413
601	3	403.271875	4	20	3	1.3333333333333333	-0.4438242296331571	0.1113856452783244
602	4	411.988671875	6	12	4	1.5	0.9115428769264612	0.2713404598072211
603	5	412.67421875	3	38	2	1.5	0.1822610597073488	-1.6191985917497758
604	6	423.2796875	8	30	5	1.6	0.1220645250139583	-0.6403076329821755
605	7	428.615625	9	18	5	1.8	-0.0476804439881921	-0.6267252802251781
606	8	438.1625	10	21	6	1.6666666666666667	-0.284189723117603	-0.1841837050832117
607	9	440.019921875	6	14	2	3.0	0.7274116286279426	-0.0492219845609096
608	10	440.695703125	5	20	5	1.0	0.3005760726293807	-1.4928451855856066
609	11	468.226953125	7	23	3	2.333333333333333	-0.8701479679701126	0.059278734470331
610	12	468.72890625	8	19	1	8.0	-0.0059010749939166	-0.052465376383709
611	13	477.40859375	14	41	5	2.8	-0.6001028919140158	0.2747915544154599
612	14	480.38125	3	15	2	1.5	0.5215854196833118	0.5636139567507573
613	15	481.039453125	6	28	2	3.0	-0.027408174986792	-1.0705819487685515
614	16	485.824609375	7	34	5	1.4	-0.3108166999029986	-0.7031597587011411
615	17	489.719140625	7	30	3	2.333333333333333	-0.8111366426192556	0.6299126519910344
616	18	504.293359375	1	26	7	0.1428571428571428	0.1388099097187349	-0.1135835152697551
617	19	509.465234375	12	47	1	12.0	-0.0375835726501596	-0.2078788404627002
618	20	512.81484375	7	17	5	1.4	0.3817323057591725	-1.3545001991505532
619	21	513.490625	8	21	3	2.6666666666666665	-0.0625061288003681	-0.2225269524599498
620	22	520.281640625	4	45	2	2.0	-0.3617883848788062	-0.1811080306228371
621	23	528.969140625	4	29	5	0.8	-0.8689391436508064	0.4158550450529911
622	24	530.146875	6	34	5	1.2	-0.249903438654115	0.236963594725458
623	25	533.25625	6	31	4	1.5	0.0672159028841672	0.108283177732354
624	26	533.79921875	9	29	7	1.2857142857142858	-0.4857497935961885	0.2742062828604806
625	27	534.4203125	4	33	4	1.0	-0.0403839882555465	-0.0435304012101962
626	28	546.891015625	10	31	4	2.5	-0.2031734620596728	0.0040644696962429
627	29	550.539453125	8	19	5	1.6	-0.1955386265957541	0.734264503399407
628	30	551.523828125	9	35	1	9.0	-0.3711089726155827	-0.7915880687588881
629	31	560.012109375	6	27	3	2.0	0.2553537336100692	-0.1151982576497492
630	32	560.867578125	9	26	6	1.5	0.1058851665810986	-0.8090286323681873
631	33	562.156640625	9	47	3	3.0	0.3447724040316145	0.0803012416998735
632	34	578.45546875	10	43	4	2.5	-0.592361019595311	0.9036615932168692
633	35	584.734765625	16	63	4	4.0	-0.3418320049651059	-0.6286542708904383
634	36	591.10390625	20	33	5	4.0	-0.5251973267359955	0.1947259702543873
635	37	602.81875	18	60	3	6.0	-0.907072280311793	0.0380855022356213
636	38	606.55703125	15	25	3	5.0	-0.095150736431903	-0.097714918066227
637	39	607.50234375	15	42	4	3.75	-0.2252143673159701	-0.9186395971005388
638	40	611.8734375	10	43	7	1.4285714285714286	-0.3120771484195893	0.1083431890391444
639	41	612.465234375	14	30	8	1.75	-0.352621874501065	0.5889363010482193
640	42	613.078515625	13	39	10	1.3	-0.4578374914279836	0.4923167131100304
641	43	616.414453125	8	38	8	1.0	-0.243121489423027	-0.1353810506357298
642	44	616.96328125	9	36	4	2.25	-0.4700656547771961	0.2974013358746039
643	45	621.209375	10	24	5	2.0	0.1324556636719937	0.0966214684741172
644	46	621.781640625	19	55	1	19.0	-0.2594168224892484	0.4254311408948082
645	47	625.78359375	18	44	4	4.5	-0.6154292153956584	-0.6060222822492681
646	48	629.29140625	13	30	5	2.6	-0.5256128011316672	-0.0424662018930578
647	49	634.209375	8	42	5	1.6	-0.6533237071689322	0.1365334552986181
648	50	643.918359375	19	19	5	3.8	0.007727774608311	-0.3830566443735058
649	51	648.23671875	7	19	3	2.333333333333333	0.2395637646732414	0.0377531046988399
650	52	653.81875	12	46	4	3.0	-1.008022833553314	0.4460728188215602
651	53	657.812890625	12	38	7	1.7142857142857142	-0.8236296402085499	0.5787400110057339
652	54	658.812890625	7	33	5	1.4	0.9956510718773388	0.893378947744493
653	55	659.33046875	10	47	6	1.6666666666666667	0.1910810444505418	-1.2540965330228917
654	56	665.902734375	15	53	5	3.0	-0.2252232787696784	-0.0651963658209567
655	57	672.051171875	21	44	11	1.9090909090909087	0.1592989342226793	0.0594112193615402
656	58	676.234765625	13	33	7	1.8571428571428568	-0.5039508551311898	-0.1208169441856326
657	59	677.484765625	10	63	6	1.6666666666666667	0.1006570282787774	-0.0557581968819097
658	60	680.641015625	20	58	9	2.2222222222222223	-0.5584293536000634	-0.4158511093502544
659	61	687.14296875	14	34	4	3.5	-0.869118272724209	0.3618723133950657
660	62	687.703515625	21	51	9	2.333333333333333	-0.4673509161244606	0.3050380291824301
661	63	691.336328125	24	35	5	4.8	-0.4562032614835138	0.3582905237126421
662	64	691.805078125	25	29	6	4.166666666666667	-0.8261649051135909	0.208375272535235
663	65	695.844140625	11	20	9	1.2222222222222223	-0.5529688603333311	0.2648481819240545
664	66	697.910546875	16	26	7	2.2857142857142856	-0.1859213839301526	0.3842515969259986
665	67	710.844140625	14	22	6	2.333333333333333	-1.2214208228181755	0.8373832725776886
666	68	714.2484375	12	27	3	4.0	0.0668282209044224	-0.6511895480955555
667	69	714.750390625	25	59	6	4.166666666666667	-0.7933712783164901	-0.222574680297336
668	70	715.726953125	12	65	6	2.0	-0.5500164761760137	-0.0216279122682264
669	71	717.355859375	8	14	6	1.3333333333333333	1.2586449755324671	-0.6296981101417044
670	72	717.99453125	24	40	4	6.0	0.5352953593431445	-1.2040227104936372
671	73	718.961328125	20	30	8	2.5	1.362241463714812	-0.9842514117206466
672	74	728.72890625	10	42	4	2.5	-0.7312385606059368	-0.0003870641242229
673	75	732.812890625	6	10	3	2.0	0.8196405085368583	0.4796952148851777
674	76	733.86171875	17	63	11	1.5454545454545454	0.3778261276800287	-1.4441639994699818
675	77	741.22890625	18	39	7	2.571428571428572	-0.48208752019953	0.6851237338120153
676	78	742.211328125	20	61	14	1.4285714285714286	-0.6520146223511264	-0.6832901253929473
677	79	744.37734375	11	47	9	1.2222222222222223	-0.2031425851711787	-0.5729620753967358
678	80	758.000390625	11	49	6	1.8333333333333333	-0.6502580261914119	0.6844030350965802
679	81	765.324609375	10	38	5	2.0	0.1571085713350753	-0.218356555206526
680	82	765.863671875	22	43	7	3.142857142857143	-0.4824960117224315	-0.202226044435422
681	83	781.146875	10	45	14	0.7142857142857143	-0.1660221188985775	0.8867477236088065
682	84	790.475	21	73	7	3.0	-0.6583443405185793	0.2534788331657107
683	85	793.574609375	12	33	9	1.3333333333333333	-0.1273239532817817	-0.6970424254292604
684	86	794.558984375	15	17	3	5.0	0.3264504120418554	-0.8677995804312677
685	87	796.475	22	39	8	2.75	-0.1109610267153688	-1.4930251712201243
686	88	797.19375	32	42	12	2.6666666666666665	-0.0035540828761112	0.3912401081098984
687	89	797.65078125	20	31	8	2.5	-0.2192395328818879	-1.5569753764303895
688	90	798.117578125	26	71	9	2.888888888888889	-0.4470740013322243	-0.6135140640417112
689	91	799.13515625	19	49	12	1.5833333333333333	-0.1357422577678326	0.1793951247112519
690	92	802.99453125	25	27	7	3.571428571428572	-0.1330176488233362	-1.521938786735356
691	93	803.41640625	27	48	9	3.0	0.2848917823356822	-0.871089461957014
692	94	806.4671875	11	27	8	1.375	0.3409467957359772	0.0767330849893773
693	95	807.082421875	11	30	4	2.75	0.6395250485011038	-1.169197153973425
694	96	807.98671875	19	36	13	1.4615384615384617	0.6313992320305204	-0.8392094880428763
695	97	808.793359375	7	46	4	1.75	0.8258259962135744	-0.8398701470079117
696	98	809.332421875	18	49	9	2.0	0.516452144495368	-1.0890627593447386
697	99	827.824609375	14	65	5	2.8	-0.2474998431723335	-0.3751610182105762
698	100	835.25625	16	58	2	8.0	0.1766948989899025	1.5266961652523696
699	101	839.1859375	27	41	4	6.75	-0.804644141873067	0.231509645641066
700	102	846.4203125	24	43	13	1.8461538461538465	-0.6892388028809331	-0.3871317040769698
701	103	855.3890625	9	58	7	1.2857142857142858	0.0135380529221748	0.1964354267441021
702	104	855.906640625	11	83	9	1.2222222222222223	-0.3233808580649726	-0.1648400659492936
703	105	857.496484375	11	38	1	11.0	0.8666483347684064	0.1157025709446513
704	106	875.553125	13	31	18	0.7222222222222222	-0.9601376375084584	0.066808850956074
705	107	877.73671875	5	41	7	0.7142857142857143	-0.5309789827821144	-0.2005348320304191
706	108	878.79921875	21	34	4	5.25	-0.082929022161195	-0.4153273083138313
707	109	881.19765625	5	48	2	2.5	-0.6969088736121818	0.0835686192957257
708	110	883.29921875	7	39	4	1.75	-2.353368881738556	0.0307139337845634
709	111	883.844140625	6	39	4	1.5	-0.5660093164229454	-1.0484296821737549
710	112	888.3265625	11	61	5	2.2	-1.0109000754424744	0.8998867242850397
711	113	895.500390625	36	54	7	5.142857142857143	0.2892817007741422	0.2108751249435916
712	114	898.99453125	15	47	2	7.5	-0.3113981634254379	0.5984846396890845
713	115	901.945703125	25	66	6	4.166666666666667	-1.443552323631902	0.1485912591724961
714	116	902.430078125	19	47	4	4.75	0.6025544366008739	-0.2402155960054768
715	117	905.4828125	27	51	5	5.4	-0.4630154581738166	-0.1187811249825146
716	118	910.289453125	24	102	11	2.1818181818181817	-0.5542822430109545	-0.0838728764903519
717	119	911.83046875	18	69	6	3.0	-0.2987229298409024	-0.1294430839854485
718	120	915.207421875	7	52	6	1.1666666666666667	-0.2991410544770654	-0.0668835002780113
719	121	917.10390625	18	49	5	3.6	-0.8096037324356486	0.0307416819889913
720	122	918.062890625	31	53	7	4.428571428571429	0.6672893888617167	0.4745763791609866
721	123	918.996484375	10	40	2	5.0	-1.0548871230119834	0.0714123151305387
722	124	919.496484375	10	61	3	3.333333333333333	-0.1987906327786434	-1.368952113663107
723	125	921.7953125	18	44	8	2.25	0.0588050188691231	-1.082151326280825
724	126	922.26796875	19	44	8	2.375	-0.106528961472327	-0.3045877885996617
725	127	923.117578125	19	64	7	2.7142857142857144	0.487798828018567	-0.2932917407206187
726	128	923.601953125	7	69	7	1.0	-0.1972475894283583	-0.6517415695187659
727	129	924.094140625	9	55	6	1.5	0.1399787296580575	-0.0155363273409338
728	130	924.646875	21	53	6	3.5	-0.6348461869077094	-0.3930228591225945
729	131	925.7015625	25	76	6	4.166666666666667	0.1669175710693055	-0.8560395391290099
730	132	926.17421875	39	118	8	4.875	-0.3080696166601692	-0.5735833441512738
731	133	929.726953125	12	47	6	2.0	-0.2754762404458549	-0.4999986706123765
732	134	932.957421875	22	52	10	2.2	0.1728207462980942	-0.184887998899364
733	135	934.308984375	22	44	5	4.4	-0.4287605327161078	-0.902577280080289
734	136	940.709375	27	50	8	3.375	-0.1351721440982141	-0.998711330199461
735	137	942.859765625	27	59	7	3.857142857142857	-0.5394718206692408	-0.6368522967810769
736	138	946.500390625	9	20	2	4.5	0.5931410348528743	-1.1991065490150663
737	139	947.459375	10	39	14	0.7142857142857143	0.9704930956033432	-1.681194654123457
738	140	948.121484375	21	53	4	5.25	0.8625021950991212	-0.6198200053404787
739	141	948.711328125	14	64	6	2.333333333333333	1.6373101702358488	-0.960453943754794
740	142	950.301171875	17	90	7	2.4285714285714284	-0.753502601867252	0.3168065527507432
741	143	951.66640625	14	35	9	1.5555555555555556	0.7552461936333514	-1.1054465479087738
742	144	957.805078125	18	48	10	1.8	0.8731913278279068	-0.7385261401463044
743	145	964.558984375	12	38	7	1.7142857142857142	-0.9267659878295536	0.5386864143641779
744	146	969.65859375	38	46	5	7.6	0.0773187636584519	0.9566482583401263
745	147	970.074609375	15	42	11	1.3636363636363635	0.277252616087204	-0.3704696860332863
746	148	970.66640625	17	42	12	1.4166666666666667	0.3513972427286067	-1.0543389366879583
747	149	971.21328125	19	43	6	3.1666666666666665	-0.5014763060458409	0.2113670408665323
748	150	972.516015625	21	71	12	1.75	0.5725438415456	-1.3616095115252969
749	151	974.46328125	26	57	8	3.25	-0.707633764912047	-0.7310419013855044
750	152	979.090234375	24	61	10	2.4	-0.5912653568794437	-0.7144088200451094
751	153	981.55703125	12	60	8	1.5	0.929014848037907	-1.819273263221698
752	154	982.121484375	17	42	6	2.833333333333333	0.4855873561963141	0.067501644565565
753	155	982.625390625	31	41	9	3.4444444444444446	0.556951441728242	-0.4710705717995316
754	156	985.691796875	15	32	5	3.0	-0.0906326966109088	0.2341415647314501
755	157	990.996484375	13	54	7	1.8571428571428568	0.7910181713929385	-0.7490601623905678
756	158	994.521875	25	31	6	4.166666666666667	-0.0604948437017334	-0.2693482039350106
757	159	995.33828125	19	67	12	1.5833333333333333	0.7302398838654369	-2.356177669360367
758	160	995.9125	26	84	7	3.7142857142857135	-0.064962039633882	-0.5829590962440824
759	161	998.926171875	16	48	7	2.2857142857142856	-0.0017966941593949	0.8054380747305808
760	162	1002.97109375	15	23	10	1.5	-0.4608966636165849	-0.4650807600013834
761	163	1005.785546875	31	76	10	3.1	-0.9922341296634865	-0.7526555916229845
762	164	1006.7640625	13	42	8	1.625	1.2464376757076936	-0.5310072373810812
763	165	1014.652734375	23	46	9	2.555555555555556	0.4881724916146523	-0.8974457048525339
764	166	1016.277734375	25	42	16	1.5625	0.9108131253995017	0.2338534800837355
765	167	1019.926171875	17	72	8	2.125	-0.3358052409153056	0.5831387428950482
766	168	1021.082421875	15	42	5	3.0	0.9453779722971296	0.5631503017375199
767	169	1021.637109375	22	37	18	1.2222222222222223	0.2561541523172141	-0.9213014587012284
768	170	1024.769921875	18	60	13	1.3846153846153846	0.3335636297024898	-0.4661020957166266
769	171	1028.105859375	38	34	12	3.1666666666666665	0.3977239821389929	-0.0436628098923927
770	172	1028.9046875	14	54	4	3.5	-0.3608047894158966	-0.8437441450228753
771	173	1040.2015625	22	76	10	2.2	0.2266675888050025	-0.3139397838184556
772	174	1040.715234375	15	56	7	2.142857142857143	-0.184429199622951	-0.6186432555329692
773	175	1042.207421875	17	88	3	5.666666666666667	-0.6470050570611058	0.3853441624360274
774	176	1043.383203125	29	41	7	4.142857142857143	-0.6286937972697433	0.4160762447283374
775	177	1044.867578125	21	68	8	2.625	0.0328305995533669	-0.5955783793781704
776	178	1045.379296875	19	62	9	2.111111111111111	-0.2383870587650352	-0.1587758999407407
777	179	1049.303125	31	54	5	6.2	-0.2702394551916747	-0.0097328763777192
778	180	1049.777734375	14	51	6	2.333333333333333	-0.1480217723760653	0.3370349156368565
779	181	1050.828515625	22	49	3	7.333333333333333	0.6285308367261673	-0.4303411475371811
780	182	1052.21328125	24	50	4	6.0	0.5038182501178894	0.0562512401581508
781	183	1052.703515625	14	57	6	2.333333333333333	-0.1693016178935735	-0.4893263379748417
782	184	1053.81484375	19	38	13	1.4615384615384617	1.1859223822104883	-1.0366860532158415
783	185	1054.332421875	25	56	2	12.5	-0.3205534112063805	-0.8373522910668867
784	186	1055.3421875	18	59	3	6.0	-0.5163580161059262	0.299518858970267
785	187	1056.793359375	17	55	6	2.833333333333333	0.560583955012057	0.6401947077902045
786	188	1065.969140625	15	46	6	2.5	0.0201504414288714	0.2871980057152163
787	189	1066.5140625	14	48	5	2.8	1.063850032648642	-0.0645979512745678
788	190	1067.047265625	23	66	6	3.8333333333333335	-0.0342482257655961	0.4966962855968152
789	191	1067.531640625	24	97	4	6.0	0.1951416601184759	-1.0147136654440383
790	192	1069.980859375	28	85	9	3.111111111111111	-0.2877233246410112	0.1529292042175604
791	193	1070.47109375	25	64	7	3.571428571428572	-0.0457251619527366	-0.3901844402445196
792	194	1072.7875	24	92	5	4.8	0.1296440983165679	0.2861698369188573
793	195	1073.2640625	26	45	6	4.333333333333333	0.46121807546366	0.247969439534058
794	196	1073.7328125	14	52	7	2.0	-0.0365461472326221	-0.1432556823633074
795	197	1074.2484375	37	65	11	3.363636363636364	0.2818867344347809	-0.9296411359968214
796	198	1074.7171875	24	56	6	4.0	-0.0870372129095164	0.0166513261396653
797	199	1078.19765625	18	66	10	1.8	-0.7257629313476799	0.4328195143978396
798	200	1078.719140625	21	80	11	1.9090909090909087	1.0466792027552092	-1.2207850915166858
799	201	1079.266015625	26	54	9	2.888888888888889	-0.194217093334023	-0.7174028206470399
800	202	1080.547265625	33	64	15	2.2	1.0422786652422389	-2.2967293734828056
801	203	1084.79140625	19	75	10	1.9	-0.4330460916085161	1.0196209851491171
802	204	1095.547265625	20	50	8	2.5	0.7133238051459135	0.2126391417327963
803	205	1096.125390625	33	56	11	3.0	-0.1670079036437178	-0.154759065751402
804	206	1097.164453125	19	72	12	1.5833333333333333	-0.3346282945692117	0.0277452730133677
805	207	1098.2484375	20	61	15	1.3333333333333333	0.4505102221254481	0.7424171345947461
806	208	1098.7875	19	73	11	1.7272727272727273	1.429227397346548	-2.323748802686268
807	209	1100.430078125	23	56	3	7.666666666666667	0.5244674621097193	0.4675001383446238
808	210	1101.973046875	10	54	4	2.5	-0.4219369656205466	0.1878177642042061
809	211	1102.480859375	15	51	5	3.0	0.5620395531395127	-0.4158893474354234
810	212	1104.2484375	12	42	7	1.7142857142857142	0.1550210481022232	-0.1407704415623004
811	213	1104.7640625	27	49	7	3.857142857142857	0.0653755381153279	-0.3061925474200453
812	214	1106.180078125	38	52	8	4.75	-0.33322818710841	-0.6440629672583323
813	215	1107.0375	16	46	5	3.2	0.962522664351903	0.2657327099886586
814	216	1108.06484375	27	52	8	3.375	1.104044205251132	0.3571828926581632
815	217	1108.496484375	18	67	11	1.6363636363636365	0.5278592439532227	-2.4950317349772337
816	218	1116.148828125	15	45	6	2.5	0.3858959430915311	1.1621094829107712
817	219	1116.66640625	26	77	7	3.7142857142857135	0.0604808748035157	-0.970153093360794
818	220	1117.21328125	31	87	10	3.1	0.2324360997510178	-0.3463410279349962
819	221	1118.9984375	25	68	9	2.7777777777777777	-0.0565591279052886	-0.3178982327331943
820	222	1125.16640625	20	61	10	2.0	0.1421371297910651	0.1852780915921209
821	223	1126.16640625	22	65	12	1.8333333333333333	0.792769625893872	-0.5735820958812067
822	224	1129.09609375	37	55	6	6.166666666666667	0.6005183122062835	-0.9417702059029353
823	225	1131.449609375	30	96	8	3.75	-0.6001474391862067	1.4930664170594
824	226	1133.5765625	29	49	8	3.625	-0.4384486348354331	-0.0161464855403903
825	227	1134.566796875	45	90	16	2.8125	0.2705615347405476	-0.6978362578809849
826	228	1135.035546875	16	30	3	5.333333333333333	-0.2307989237286899	-1.1449177194431015
827	229	1135.54140625	32	52	6	5.333333333333333	0.1962684024948403	-0.395518643711355
828	230	1136.008203125	26	80	7	3.7142857142857135	0.6570737319136388	-1.613488867341489
829	231	1142.043359375	27	39	7	3.857142857142857	0.2172270124122193	-0.2308416956276178
830	232	1144.15859375	21	45	4	5.25	0.6163923966705642	0.1339472631042718
831	233	1147.06875	16	54	7	2.2857142857142856	-0.3296157138070267	0.4614669347904969
832	234	1147.601953125	31	66	9	3.4444444444444446	-0.0845749677626836	-0.2003821431503112
833	235	1149.254296875	23	62	8	2.875	0.2209509241597115	-0.8951590031706577
834	236	1150.4203125	12	38	6	2.0	0.8390005614647272	-0.0837569916137818
835	237	1153.851953125	37	95	6	6.166666666666667	0.2533441959528106	-0.9356915425207124
836	238	1155.5453125	17	54	9	1.8888888888888888	0.4332693943372669	-1.2031935890722107
837	239	1156.586328125	17	65	7	2.4285714285714284	-0.0232278006680391	0.1004738528722386
838	240	1158.88515625	10	9	12	0.8333333333333334	0.6794994871125711	-0.3731688206856805
839	241	1159.918359375	19	28	4	4.75	0.5485904999207972	-1.1545470968965117
840	242	1161.070703125	17	52	9	1.8888888888888888	1.119066427949603	0.1301267440399997
841	243	1161.615625	21	37	7	3.0	-0.7384434157092095	-0.7444278158420239
842	244	1164.965234375	15	63	8	1.875	-0.7101629364504523	1.0843751387897365
843	245	1167.74453125	19	53	9	2.111111111111111	0.9434360559360896	0.1522030808754417
844	246	1169.74453125	12	62	7	1.7142857142857142	1.0637253979829724	-0.46220987465458
845	247	1170.988671875	16	59	6	2.6666666666666665	-0.047653732822314	-0.6866635288277398
846	248	1172.79921875	18	37	6	3.0	-0.0996524841410636	0.4359781554599481
847	249	1175.1625	16	50	7	2.2857142857142856	1.0840901965956342	-1.67438095346714
848	250	1175.762109375	37	68	8	4.625	-0.2412249829009413	-0.4575495394225204
849	251	1178.55703125	16	40	4	4.0	0.0817738796995683	-0.6702331915504176
850	252	1179.678125	32	30	10	3.2	0.0905253207263777	-0.8280575295986229
851	253	1181.93984375	22	38	9	2.4444444444444446	0.3160984190213895	-1.6042425032837435
852	254	1190.871484375	15	65	5	3.0	0.5957461850940431	-0.0414106602568841
853	255	1196.590234375	28	45	12	2.333333333333333	-0.0756131570289901	0.2037035955276236
854	256	1196.957421875	24	59	6	4.0	0.2074343839254086	0.0404833576255043
855	257	1199.172265625	13	44	9	1.4444444444444444	0.7383270261214999	-1.5456067578726524
856	258	1201.36953125	21	46	10	2.1	-0.5414071194419646	1.108893778503123
857	259	1203.035546875	12	24	4	3.0	1.0432087310729226	-0.1139190658728638
858	260	1203.508203125	19	36	10	1.9	0.0307360050860811	-0.9394505386509058
859	261	1209.473046875	16	47	7	2.2857142857142856	1.2230978296533932	-0.5481662400194063
860	262	1210.476953125	17	38	11	1.5454545454545454	1.0277215945646971	-1.5338784549282507
861	263	1212.303125	30	52	9	3.333333333333333	0.8578963336028133	-0.9817001792896064
862	264	1217.629296875	13	31	9	1.4444444444444444	-0.5868959401334941	0.0811744029234049
863	265	1218.644921875	17	40	6	2.833333333333333	0.8779032603781015	-0.9108258667806712
864	266	1219.297265625	16	36	5	3.2	0.6293247082960304	-1.6797837924574304
865	267	1224.646875	18	69	4	4.5	-0.3107288734500912	-1.0898856436671234
866	268	1225.2796875	16	62	8	2.0	-0.130250610649418	-0.1127507284265734
867	269	1225.996484375	36	33	9	4.0	0.5491805875027275	0.1918877869211195
868	270	1228.414453125	17	48	6	2.833333333333333	0.2292176986201276	-1.2057938414949787
869	271	1230.340234375	15	50	14	1.0714285714285714	0.0171779244069863	-1.05302759865302
870	272	1231.2640625	13	45	4	3.25	1.0618221565490258	0.0326332407279827
871	273	1232.148828125	12	41	3	4.0	1.2873294170645877	-0.736862027740345
872	274	1233.414453125	10	47	6	1.6666666666666667	0.0693456586893233	-0.2113179747588468
873	275	1237.38125	21	78	5	4.2	0.6448010451190396	-1.406230912200811
874	276	1237.94765625	37	87	8	4.625	-0.3624700140210344	-0.276051728417214
875	277	1240.29140625	18	46	9	2.0	0.3046174531224674	-0.4426484442546229
876	278	1241.328515625	36	54	11	3.272727272727273	0.3214104076000428	0.3268495347527392
877	279	1241.766015625	13	45	4	3.25	-0.3981601886390087	-2.100940930475345
878	280	1242.781640625	10	55	2	5.0	0.2146674891298001	-0.5692611786814291
879	281	1243.348046875	7	44	2	3.5	1.0128119620347675	-0.9494521548852785
880	282	1243.9125	21	59	4	5.25	-1.417911319219126	0.954890579966188
881	283	1245.54140625	30	49	6	5.0	0.5435127941736252	-1.4009440572907204
882	284	1246.80703125	34	110	3	11.333333333333334	0.3175655562198737	-1.9473141986968905
883	285	1247.45546875	18	59	4	4.5	0.1727266071582161	-0.2612803780993021
884	286	1249.06484375	13	83	4	3.25	0.7413968393276562	-2.0973843931339715
885	287	1252.4828125	9	11	3	3.0	1.2407706958277596	-0.8526585127395575
886	288	1253.348046875	14	36	13	1.0769230769230769	0.4572832043656785	-0.3763436791572586
887	289	1257.516015625	15	57	3	5.0	0.820024445058845	-0.3805727068534402
888	290	1260.926171875	26	56	4	6.5	-0.3385385457471777	-0.6966237546692887
889	291	1261.715234375	26	43	12	2.1666666666666665	0.9283056459972656	-1.405896161279082
890	292	1262.605859375	14	58	7	2.0	-0.2942121952838627	-1.1606559595775885
891	293	1266.332421875	28	37	7	4.0	0.0083422168688469	-0.7649005531099735
892	294	1277.5296875	14	30	6	2.333333333333333	0.2099494328187655	0.0457977922519166
893	295	1279.332421875	12	42	5	2.4	0.3654566228906299	-0.5281619215129449
894	296	1279.883203125	19	61	7	2.7142857142857144	0.2338806301716591	-1.090501975032119
895	297	1281.406640625	22	63	9	2.4444444444444446	0.0708280090786645	-0.3565750329080613
896	298	1282.48671875	32	42	7	4.571428571428571	0.6663661742477802	-0.4881265761428097
897	299	1284.41640625	17	44	4	4.25	0.6363652373179335	-0.8500903604163844
898	300	1289.9203125	16	52	7	2.2857142857142856	1.4209574478995448	-1.0356588144148526
899	301	1290.53359375	22	54	6	3.6666666666666665	0.1440078647666733	-0.982118361027411
900	302	1294.047265625	30	54	10	3.0	-0.0836080812955347	-0.3859498124786693
901	303	1294.465234375	23	42	4	5.75	0.9921845355194848	-0.6509637342652336
902	304	1294.94375	18	75	9	2.0	0.9942640907313768	-1.115273327793412
903	305	1299.4984375	20	50	6	3.333333333333333	0.5348358992103754	-0.0960101031739731
904	306	1299.980859375	21	39	2	10.5	0.6172775120717998	-1.875054408506993
905	307	1300.4203125	24	52	8	3.0	0.1389953191357873	-0.2501967830602186
906	308	1339.76015625	28	58	10	2.8	-0.1612687557901607	0.1657968537651043
907	0	381.521875	8	8	0	inf	0.0055868681282883	-0.2899451390011202
908	1	382.021875	9	7	2	4.5	0.6570931261727208	-0.293169356352973
909	2	383.31484375	10	1	0	inf	0.8840805211724017	-0.6106248315616413
910	3	403.271875	14	15	2	7.0	-0.4438242296331571	0.1113856452783244
911	4	411.988671875	13	4	0	inf	0.9115428769264612	0.2713404598072211
912	5	412.67421875	28	19	3	9.333333333333334	0.1822610597073488	-1.6191985917497758
913	6	423.2796875	23	26	0	inf	0.1220645250139583	-0.6403076329821755
914	7	428.615625	9	11	7	1.2857142857142858	-0.0476804439881921	-0.6267252802251781
915	8	438.1625	14	35	2	7.0	-0.284189723117603	-0.1841837050832117
916	9	440.019921875	20	7	0	inf	0.7274116286279426	-0.0492219845609096
917	10	440.695703125	16	5	0	inf	0.3005760726293807	-1.4928451855856066
918	11	468.226953125	19	30	0	inf	-0.8701479679701126	0.059278734470331
919	12	468.72890625	7	12	2	3.5	-0.0059010749939166	-0.052465376383709
920	13	477.40859375	12	27	1	12.0	-0.6001028919140158	0.2747915544154599
921	14	480.38125	9	6	3	3.0	0.5215854196833118	0.5636139567507573
922	15	481.039453125	17	21	1	17.0	-0.027408174986792	-1.0705819487685515
923	16	485.824609375	13	18	0	inf	-0.3108166999029986	-0.7031597587011411
924	17	489.719140625	14	3	1	14.0	-0.8111366426192556	0.6299126519910344
925	18	504.293359375	29	24	4	7.25	0.1388099097187349	-0.1135835152697551
926	19	509.465234375	5	26	3	1.6666666666666667	-0.0375835726501596	-0.2078788404627002
927	20	512.81484375	8	5	4	2.0	0.3817323057591725	-1.3545001991505532
928	21	513.490625	23	24	4	5.75	-0.0625061288003681	-0.2225269524599498
929	22	520.281640625	20	34	1	20.0	-0.3617883848788062	-0.1811080306228371
930	23	528.969140625	18	31	2	9.0	-0.8689391436508064	0.4158550450529911
931	24	530.146875	16	19	7	2.2857142857142856	-0.249903438654115	0.236963594725458
932	25	533.25625	15	27	0	inf	0.0672159028841672	0.108283177732354
933	26	533.79921875	24	17	2	12.0	-0.4857497935961885	0.2742062828604806
934	27	534.4203125	10	25	6	1.6666666666666667	-0.0403839882555465	-0.0435304012101962
935	28	546.891015625	11	23	1	11.0	-0.2031734620596728	0.0040644696962429
936	29	550.539453125	11	6	2	5.5	-0.1955386265957541	0.734264503399407
937	30	551.523828125	22	48	7	3.142857142857143	-0.3711089726155827	-0.7915880687588881
938	31	560.012109375	6	2	8	0.75	0.2553537336100692	-0.1151982576497492
939	32	560.867578125	5	3	6	0.8333333333333334	0.1058851665810986	-0.8090286323681873
940	33	562.156640625	13	19	4	3.25	0.3447724040316145	0.0803012416998735
941	34	578.45546875	8	23	5	1.6	-0.592361019595311	0.9036615932168692
942	35	584.734765625	9	30	6	1.5	-0.3418320049651059	-0.6286542708904383
943	36	591.10390625	14	14	13	1.0769230769230769	-0.5251973267359955	0.1947259702543873
944	37	602.81875	10	27	7	1.4285714285714286	-0.907072280311793	0.0380855022356213
945	38	606.55703125	8	8	2	4.0	-0.095150736431903	-0.097714918066227
946	39	607.50234375	14	24	6	2.333333333333333	-0.2252143673159701	-0.9186395971005388
947	40	611.8734375	7	24	4	1.75	-0.3120771484195893	0.1083431890391444
948	41	612.465234375	6	16	9	0.6666666666666666	-0.352621874501065	0.5889363010482193
949	42	613.078515625	11	26	3	3.6666666666666665	-0.4578374914279836	0.4923167131100304
950	43	616.414453125	6	26	5	1.2	-0.243121489423027	-0.1353810506357298
951	44	616.96328125	6	15	3	2.0	-0.4700656547771961	0.2974013358746039
952	45	621.209375	6	14	6	1.0	0.1324556636719937	0.0966214684741172
953	46	621.781640625	13	23	3	4.333333333333333	-0.2594168224892484	0.4254311408948082
954	47	625.78359375	14	19	4	3.5	-0.6154292153956584	-0.6060222822492681
955	48	629.29140625	10	34	12	0.8333333333333334	-0.5256128011316672	-0.0424662018930578
956	49	634.209375	6	26	1	6.0	-0.6533237071689322	0.1365334552986181
957	50	643.918359375	11	6	15	0.7333333333333333	0.007727774608311	-0.3830566443735058
958	51	648.23671875	2	10	3	0.6666666666666666	0.2395637646732414	0.0377531046988399
959	52	653.81875	9	32	11	0.8181818181818182	-1.008022833553314	0.4460728188215602
960	53	657.812890625	6	24	7	0.8571428571428571	-0.8236296402085499	0.5787400110057339
961	54	658.812890625	6	12	0	inf	0.9956510718773388	0.893378947744493
962	55	659.33046875	17	26	5	3.4	0.1910810444505418	-1.2540965330228917
963	56	665.902734375	11	33	17	0.6470588235294118	-0.2252232787696784	-0.0651963658209567
964	57	672.051171875	15	20	4	3.75	0.1592989342226793	0.0594112193615402
965	58	676.234765625	4	14	6	0.6666666666666666	-0.5039508551311898	-0.1208169441856326
966	59	677.484765625	4	40	16	0.25	0.1006570282787774	-0.0557581968819097
967	60	680.641015625	19	11	2	9.5	-0.5584293536000634	-0.4158511093502544
968	61	687.14296875	18	24	10	1.8	-0.869118272724209	0.3618723133950657
969	62	687.703515625	16	42	5	3.2	-0.4673509161244606	0.3050380291824301
970	63	691.336328125	12	23	4	3.0	-0.4562032614835138	0.3582905237126421
971	64	691.805078125	16	9	3	5.333333333333333	-0.8261649051135909	0.208375272535235
972	65	695.844140625	11	10	5	2.2	-0.5529688603333311	0.2648481819240545
973	66	697.910546875	18	45	6	3.0	-0.1859213839301526	0.3842515969259986
974	67	710.844140625	22	11	6	3.6666666666666665	-1.2214208228181755	0.8373832725776886
975	68	714.2484375	14	13	2	7.0	0.0668282209044224	-0.6511895480955555
976	69	714.750390625	20	38	12	1.6666666666666667	-0.7933712783164901	-0.222574680297336
977	70	715.726953125	9	34	4	2.25	-0.5500164761760137	-0.0216279122682264
978	71	717.355859375	6	4	5	1.2	1.2586449755324671	-0.6296981101417044
979	72	717.99453125	7	7	8	0.875	0.5352953593431445	-1.2040227104936372
980	73	718.961328125	18	11	3	6.0	1.362241463714812	-0.9842514117206466
981	74	728.72890625	2	21	4	0.5	-0.7312385606059368	-0.0003870641242229
982	75	732.812890625	5	3	2	2.5	0.8196405085368583	0.4796952148851777
983	76	733.86171875	11	19	6	1.8333333333333333	0.3778261276800287	-1.4441639994699818
984	77	741.22890625	9	17	5	1.8	-0.48208752019953	0.6851237338120153
985	78	742.211328125	10	47	4	2.5	-0.6520146223511264	-0.6832901253929473
986	79	744.37734375	13	25	3	4.333333333333333	-0.2031425851711787	-0.5729620753967358
987	80	758.000390625	4	50	8	0.5	-0.6502580261914119	0.6844030350965802
988	81	765.324609375	8	20	3	2.6666666666666665	0.1571085713350753	-0.218356555206526
989	82	765.863671875	15	20	3	5.0	-0.4824960117224315	-0.202226044435422
990	83	781.146875	13	12	2	6.5	-0.1660221188985775	0.8867477236088065
991	84	790.475	11	33	5	2.2	-0.6583443405185793	0.2534788331657107
992	85	793.574609375	7	15	1	7.0	-0.1273239532817817	-0.6970424254292604
993	86	794.558984375	10	3	4	2.5	0.3264504120418554	-0.8677995804312677
994	87	796.475	17	5	5	3.4	-0.1109610267153688	-1.4930251712201243
995	88	797.19375	27	14	4	6.75	-0.0035540828761112	0.3912401081098984
996	89	797.65078125	19	14	1	19.0	-0.2192395328818879	-1.5569753764303895
997	90	798.117578125	15	9	5	3.0	-0.4470740013322243	-0.6135140640417112
998	91	799.13515625	22	16	3	7.333333333333333	-0.1357422577678326	0.1793951247112519
999	92	802.99453125	17	13	4	4.25	-0.1330176488233362	-1.521938786735356
1000	93	803.41640625	11	8	4	2.75	0.2848917823356822	-0.871089461957014
1001	94	806.4671875	10	20	2	5.0	0.3409467957359772	0.0767330849893773
1002	95	807.082421875	4	2	4	1.0	0.6395250485011038	-1.169197153973425
1003	96	807.98671875	19	6	5	3.8	0.6313992320305204	-0.8392094880428763
1004	97	808.793359375	6	17	0	inf	0.8258259962135744	-0.8398701470079117
1005	98	809.332421875	10	6	1	10.0	0.516452144495368	-1.0890627593447386
1006	99	827.824609375	4	14	2	2.0	-0.2474998431723335	-0.3751610182105762
1007	100	835.25625	6	14	6	1.0	0.1766948989899025	1.5266961652523696
1008	101	839.1859375	12	4	0	inf	-0.804644141873067	0.231509645641066
1009	102	846.4203125	17	21	4	4.25	-0.6892388028809331	-0.3871317040769698
1010	103	855.3890625	16	26	2	8.0	0.0135380529221748	0.1964354267441021
1011	104	855.906640625	6	29	3	2.0	-0.3233808580649726	-0.1648400659492936
1012	105	857.496484375	4	1	1	4.0	0.8666483347684064	0.1157025709446513
1013	106	875.553125	26	10	3	8.666666666666666	-0.9601376375084584	0.066808850956074
1014	107	877.73671875	12	21	4	3.0	-0.5309789827821144	-0.2005348320304191
1015	108	878.79921875	20	11	2	10.0	-0.082929022161195	-0.4153273083138313
1016	109	881.19765625	4	11	6	0.6666666666666666	-0.6969088736121818	0.0835686192957257
1017	110	883.29921875	6	17	1	6.0	-2.353368881738556	0.0307139337845634
1018	111	883.844140625	5	6	0	inf	-0.5660093164229454	-1.0484296821737549
1019	112	888.3265625	19	24	2	9.5	-1.0109000754424744	0.8998867242850397
1020	113	895.500390625	10	4	3	3.333333333333333	0.2892817007741422	0.2108751249435916
1021	114	898.99453125	14	26	4	3.5	-0.3113981634254379	0.5984846396890845
1022	115	901.945703125	32	43	9	3.555555555555556	-1.443552323631902	0.1485912591724961
1023	116	902.430078125	13	7	3	4.333333333333333	0.6025544366008739	-0.2402155960054768
1024	117	905.4828125	16	23	2	8.0	-0.4630154581738166	-0.1187811249825146
1025	118	910.289453125	8	21	4	2.0	-0.5542822430109545	-0.0838728764903519
1026	119	911.83046875	31	19	2	15.5	-0.2987229298409024	-0.1294430839854485
1027	120	915.207421875	8	24	6	1.3333333333333333	-0.2991410544770654	-0.0668835002780113
1028	121	917.10390625	21	21	1	21.0	-0.8096037324356486	0.0307416819889913
1029	122	918.062890625	18	13	0	inf	0.6672893888617167	0.4745763791609866
1030	123	918.996484375	18	25	3	6.0	-1.0548871230119834	0.0714123151305387
1031	124	919.496484375	8	28	2	4.0	-0.1987906327786434	-1.368952113663107
1032	125	921.7953125	30	24	7	4.285714285714286	0.0588050188691231	-1.082151326280825
1033	126	922.26796875	17	14	4	4.25	-0.106528961472327	-0.3045877885996617
1034	127	923.117578125	21	21	1	21.0	0.487798828018567	-0.2932917407206187
1035	128	923.601953125	11	25	3	3.6666666666666665	-0.1972475894283583	-0.6517415695187659
1036	129	924.094140625	7	19	4	1.75	0.1399787296580575	-0.0155363273409338
1037	130	924.646875	14	16	9	1.5555555555555556	-0.6348461869077094	-0.3930228591225945
1038	131	925.7015625	14	21	9	1.5555555555555556	0.1669175710693055	-0.8560395391290099
1039	132	926.17421875	15	21	6	2.5	-0.3080696166601692	-0.5735833441512738
1040	133	929.726953125	13	20	10	1.3	-0.2754762404458549	-0.4999986706123765
1041	134	932.957421875	17	3	8	2.125	0.1728207462980942	-0.184887998899364
1042	135	934.308984375	27	17	12	2.25	-0.4287605327161078	-0.902577280080289
1043	136	940.709375	34	19	5	6.8	-0.1351721440982141	-0.998711330199461
1044	137	942.859765625	27	28	3	9.0	-0.5394718206692408	-0.6368522967810769
1045	138	946.500390625	1	3	0	inf	0.5931410348528743	-1.1991065490150663
1046	139	947.459375	14	15	6	2.333333333333333	0.9704930956033432	-1.681194654123457
1047	140	948.121484375	5	5	2	2.5	0.8625021950991212	-0.6198200053404787
1048	141	948.711328125	11	23	1	11.0	1.6373101702358488	-0.960453943754794
1049	142	950.301171875	11	26	21	0.5238095238095238	-0.753502601867252	0.3168065527507432
1050	143	951.66640625	11	22	10	1.1	0.7552461936333514	-1.1054465479087738
1051	144	957.805078125	19	19	2	9.5	0.8731913278279068	-0.7385261401463044
1052	145	964.558984375	22	23	6	3.6666666666666665	-0.9267659878295536	0.5386864143641779
1053	146	969.65859375	32	8	5	6.4	0.0773187636584519	0.9566482583401263
1054	147	970.074609375	10	13	3	3.333333333333333	0.277252616087204	-0.3704696860332863
1055	148	970.66640625	6	14	2	3.0	0.3513972427286067	-1.0543389366879583
1056	149	971.21328125	23	20	2	11.5	-0.5014763060458409	0.2113670408665323
1057	150	972.516015625	14	14	3	4.666666666666667	0.5725438415456	-1.3616095115252969
1058	151	974.46328125	20	18	2	10.0	-0.707633764912047	-0.7310419013855044
1059	152	979.090234375	28	40	6	4.666666666666667	-0.5912653568794437	-0.7144088200451094
1060	153	981.55703125	3	13	2	1.5	0.929014848037907	-1.819273263221698
1061	154	982.121484375	17	13	3	5.666666666666667	0.4855873561963141	0.067501644565565
1062	155	982.625390625	36	21	5	7.2	0.556951441728242	-0.4710705717995316
1063	156	985.691796875	4	32	1	4.0	-0.0906326966109088	0.2341415647314501
1064	157	990.996484375	6	25	3	2.0	0.7910181713929385	-0.7490601623905678
1065	158	994.521875	27	1	1	27.0	-0.0604948437017334	-0.2693482039350106
1066	159	995.33828125	15	35	7	2.142857142857143	0.7302398838654369	-2.356177669360367
1067	160	995.9125	26	35	5	5.2	-0.064962039633882	-0.5829590962440824
1068	161	998.926171875	10	29	3	3.333333333333333	-0.0017966941593949	0.8054380747305808
1069	162	1002.97109375	12	2	9	1.3333333333333333	-0.4608966636165849	-0.4650807600013834
1070	163	1005.785546875	43	24	5	8.6	-0.9922341296634865	-0.7526555916229845
1071	164	1006.7640625	8	13	5	1.6	1.2464376757076936	-0.5310072373810812
1072	165	1014.652734375	31	32	11	2.8181818181818183	0.4881724916146523	-0.8974457048525339
1073	166	1016.277734375	24	12	0	inf	0.9108131253995017	0.2338534800837355
1074	167	1019.926171875	11	29	8	1.375	-0.3358052409153056	0.5831387428950482
1075	168	1021.082421875	7	5	1	7.0	0.9453779722971296	0.5631503017375199
1076	169	1021.637109375	21	10	2	10.5	0.2561541523172141	-0.9213014587012284
1077	170	1024.769921875	15	14	6	2.5	0.3335636297024898	-0.4661020957166266
1078	171	1028.105859375	20	7	2	10.0	0.3977239821389929	-0.0436628098923927
1079	172	1028.9046875	4	29	7	0.5714285714285714	-0.3608047894158966	-0.8437441450228753
1080	173	1040.2015625	12	30	11	1.0909090909090908	0.2266675888050025	-0.3139397838184556
1081	174	1040.715234375	17	17	7	2.4285714285714284	-0.184429199622951	-0.6186432555329692
1082	175	1042.207421875	27	47	4	6.75	-0.6470050570611058	0.3853441624360274
1083	176	1043.383203125	20	7	4	5.0	-0.6286937972697433	0.4160762447283374
1084	177	1044.867578125	13	39	10	1.3	0.0328305995533669	-0.5955783793781704
1085	178	1045.379296875	19	11	1	19.0	-0.2383870587650352	-0.1587758999407407
1086	179	1049.303125	19	27	5	3.8	-0.2702394551916747	-0.0097328763777192
1087	180	1049.777734375	9	26	2	4.5	-0.1480217723760653	0.3370349156368565
1088	181	1050.828515625	15	9	4	3.75	0.6285308367261673	-0.4303411475371811
1089	182	1052.21328125	19	14	1	19.0	0.5038182501178894	0.0562512401581508
1090	183	1052.703515625	16	17	2	8.0	-0.1693016178935735	-0.4893263379748417
1091	184	1053.81484375	20	17	3	6.666666666666667	1.1859223822104883	-1.0366860532158415
1092	185	1054.332421875	25	30	6	4.166666666666667	-0.3205534112063805	-0.8373522910668867
1093	186	1055.3421875	9	25	1	9.0	-0.5163580161059262	0.299518858970267
1094	187	1056.793359375	6	21	7	0.8571428571428571	0.560583955012057	0.6401947077902045
1095	188	1065.969140625	3	29	9	0.3333333333333333	0.0201504414288714	0.2871980057152163
1096	189	1066.5140625	6	6	3	2.0	1.063850032648642	-0.0645979512745678
1097	190	1067.047265625	35	19	1	35.0	-0.0342482257655961	0.4966962855968152
1098	191	1067.531640625	24	42	7	3.4285714285714284	0.1951416601184759	-1.0147136654440383
1099	192	1069.980859375	20	25	4	5.0	-0.2877233246410112	0.1529292042175604
1100	193	1070.47109375	19	7	2	9.5	-0.0457251619527366	-0.3901844402445196
1101	194	1072.7875	25	18	4	6.25	0.1296440983165679	0.2861698369188573
1102	195	1073.2640625	29	6	1	29.0	0.46121807546366	0.247969439534058
1103	196	1073.7328125	12	32	1	12.0	-0.0365461472326221	-0.1432556823633074
1104	197	1074.2484375	27	22	9	3.0	0.2818867344347809	-0.9296411359968214
1105	198	1074.7171875	23	16	5	4.6	-0.0870372129095164	0.0166513261396653
1106	199	1078.19765625	5	32	3	1.6666666666666667	-0.7257629313476799	0.4328195143978396
1107	200	1078.719140625	11	32	6	1.8333333333333333	1.0466792027552092	-1.2207850915166858
1108	201	1079.266015625	30	16	3	10.0	-0.194217093334023	-0.7174028206470399
1109	202	1080.547265625	26	18	5	5.2	1.0422786652422389	-2.2967293734828056
1110	203	1084.79140625	7	15	5	1.4	-0.4330460916085161	1.0196209851491171
1111	204	1095.547265625	6	8	2	3.0	0.7133238051459135	0.2126391417327963
1112	205	1096.125390625	22	16	3	7.333333333333333	-0.1670079036437178	-0.154759065751402
1113	206	1097.164453125	13	18	8	1.625	-0.3346282945692117	0.0277452730133677
1114	207	1098.2484375	12	11	3	4.0	0.4505102221254481	0.7424171345947461
1115	208	1098.7875	12	31	5	2.4	1.429227397346548	-2.323748802686268
1116	209	1100.430078125	12	7	1	12.0	0.5244674621097193	0.4675001383446238
1117	210	1101.973046875	8	13	4	2.0	-0.4219369656205466	0.1878177642042061
1118	211	1102.480859375	16	7	3	5.333333333333333	0.5620395531395127	-0.4158893474354234
1119	212	1104.2484375	8	42	8	1.0	0.1550210481022232	-0.1407704415623004
1120	213	1104.7640625	24	40	13	1.8461538461538465	0.0653755381153279	-0.3061925474200453
1121	214	1106.180078125	31	21	4	7.75	-0.33322818710841	-0.6440629672583323
1122	215	1107.0375	29	27	6	4.833333333333333	0.962522664351903	0.2657327099886586
1123	216	1108.06484375	30	19	2	15.0	1.104044205251132	0.3571828926581632
1124	217	1108.496484375	15	27	1	15.0	0.5278592439532227	-2.4950317349772337
1125	218	1116.148828125	6	17	1	6.0	0.3858959430915311	1.1621094829107712
1126	219	1116.66640625	9	22	5	1.8	0.0604808748035157	-0.970153093360794
1127	220	1117.21328125	27	30	4	6.75	0.2324360997510178	-0.3463410279349962
1128	221	1118.9984375	27	33	5	5.4	-0.0565591279052886	-0.3178982327331943
1129	222	1125.16640625	8	9	2	4.0	0.1421371297910651	0.1852780915921209
1130	223	1126.16640625	20	23	9	2.2222222222222223	0.792769625893872	-0.5735820958812067
1131	224	1129.09609375	32	25	6	5.333333333333333	0.6005183122062835	-0.9417702059029353
1132	225	1131.449609375	16	29	3	5.333333333333333	-0.6001474391862067	1.4930664170594
1133	226	1133.5765625	29	15	3	9.666666666666666	-0.4384486348354331	-0.0161464855403903
1134	227	1134.566796875	51	23	8	6.375	0.2705615347405476	-0.6978362578809849
1135	228	1135.035546875	7	6	2	3.5	-0.2307989237286899	-1.1449177194431015
1136	229	1135.54140625	40	12	3	13.333333333333334	0.1962684024948403	-0.395518643711355
1137	230	1136.008203125	29	46	6	4.833333333333333	0.6570737319136388	-1.613488867341489
1138	231	1142.043359375	25	9	1	25.0	0.2172270124122193	-0.2308416956276178
1139	232	1144.15859375	10	7	3	3.333333333333333	0.6163923966705642	0.1339472631042718
1140	233	1147.06875	14	48	3	4.666666666666667	-0.3296157138070267	0.4614669347904969
1141	234	1147.601953125	33	36	6	5.5	-0.0845749677626836	-0.2003821431503112
1142	235	1149.254296875	20	27	3	6.666666666666667	0.2209509241597115	-0.8951590031706577
1143	236	1150.4203125	6	1	1	6.0	0.8390005614647272	-0.0837569916137818
1144	237	1153.851953125	12	32	7	1.7142857142857142	0.2533441959528106	-0.9356915425207124
1145	238	1155.5453125	12	25	7	1.7142857142857142	0.4332693943372669	-1.2031935890722107
1146	239	1156.586328125	16	28	10	1.6	-0.0232278006680391	0.1004738528722386
1147	240	1158.88515625	3	3	0	inf	0.6794994871125711	-0.3731688206856805
1148	241	1159.918359375	19	25	3	6.333333333333333	0.5485904999207972	-1.1545470968965117
1149	242	1161.070703125	5	16	3	1.6666666666666667	1.119066427949603	0.1301267440399997
1150	243	1161.615625	33	14	3	11.0	-0.7384434157092095	-0.7444278158420239
1151	244	1164.965234375	25	25	4	6.25	-0.7101629364504523	1.0843751387897365
1152	245	1167.74453125	9	11	5	1.8	0.9434360559360896	0.1522030808754417
1153	246	1169.74453125	13	12	1	13.0	1.0637253979829724	-0.46220987465458
1154	247	1170.988671875	13	24	2	6.5	-0.047653732822314	-0.6866635288277398
1155	248	1172.79921875	41	30	1	41.0	-0.0996524841410636	0.4359781554599481
1156	249	1175.1625	21	31	0	inf	1.0840901965956342	-1.67438095346714
1157	250	1175.762109375	24	29	9	2.6666666666666665	-0.2412249829009413	-0.4575495394225204
1158	251	1178.55703125	16	19	4	4.0	0.0817738796995683	-0.6702331915504176
1159	252	1179.678125	40	14	7	5.714285714285714	0.0905253207263777	-0.8280575295986229
1160	253	1181.93984375	18	15	0	inf	0.3160984190213895	-1.6042425032837435
1161	254	1190.871484375	11	25	3	3.6666666666666665	0.5957461850940431	-0.0414106602568841
1162	255	1196.590234375	33	5	1	33.0	-0.0756131570289901	0.2037035955276236
1163	256	1196.957421875	13	16	0	inf	0.2074343839254086	0.0404833576255043
1164	257	1199.172265625	9	18	4	2.25	0.7383270261214999	-1.5456067578726524
1165	258	1201.36953125	29	14	1	29.0	-0.5414071194419646	1.108893778503123
1166	259	1203.035546875	14	15	0	inf	1.0432087310729226	-0.1139190658728638
1167	260	1203.508203125	12	12	4	3.0	0.0307360050860811	-0.9394505386509058
1168	261	1209.473046875	7	11	1	7.0	1.2230978296533932	-0.5481662400194063
1169	262	1210.476953125	5	18	1	5.0	1.0277215945646971	-1.5338784549282507
1170	263	1212.303125	19	22	1	19.0	0.8578963336028133	-0.9817001792896064
1171	264	1217.629296875	35	3	2	17.5	-0.5868959401334941	0.0811744029234049
1172	265	1218.644921875	7	14	2	3.5	0.8779032603781015	-0.9108258667806712
1173	266	1219.297265625	28	12	1	28.0	0.6293247082960304	-1.6797837924574304
1174	267	1224.646875	21	26	3	7.0	-0.3107288734500912	-1.0898856436671234
1175	268	1225.2796875	12	39	4	3.0	-0.130250610649418	-0.1127507284265734
1176	269	1225.996484375	63	15	1	63.0	0.5491805875027275	0.1918877869211195
1177	270	1228.414453125	14	11	0	inf	0.2292176986201276	-1.2057938414949787
1178	271	1230.340234375	37	16	6	6.166666666666667	0.0171779244069863	-1.05302759865302
1179	272	1231.2640625	14	15	0	inf	1.0618221565490258	0.0326332407279827
1180	273	1232.148828125	3	20	2	1.5	1.2873294170645877	-0.736862027740345
1181	274	1233.414453125	27	16	1	27.0	0.0693456586893233	-0.2113179747588468
1182	275	1237.38125	29	18	5	5.8	0.6448010451190396	-1.406230912200811
1183	276	1237.94765625	77	39	11	7.0	-0.3624700140210344	-0.276051728417214
1184	277	1240.29140625	19	12	3	6.333333333333333	0.3046174531224674	-0.4426484442546229
1185	278	1241.328515625	47	15	1	47.0	0.3214104076000428	0.3268495347527392
1186	279	1241.766015625	34	14	5	6.8	-0.3981601886390087	-2.100940930475345
1187	280	1242.781640625	12	24	4	3.0	0.2146674891298001	-0.5692611786814291
1188	281	1243.348046875	4	5	2	2.0	1.0128119620347675	-0.9494521548852785
1189	282	1243.9125	58	30	1	58.0	-1.417911319219126	0.954890579966188
1190	283	1245.54140625	49	9	3	16.333333333333332	0.5435127941736252	-1.4009440572907204
1191	284	1246.80703125	45	38	6	7.5	0.3175655562198737	-1.9473141986968905
1192	285	1247.45546875	11	16	4	2.75	0.1727266071582161	-0.2612803780993021
1193	286	1249.06484375	36	22	3	12.0	0.7413968393276562	-2.0973843931339715
1194	287	1252.4828125	4	5	0	inf	1.2407706958277596	-0.8526585127395575
1195	288	1253.348046875	31	8	7	4.428571428571429	0.4572832043656785	-0.3763436791572586
1196	289	1257.516015625	6	22	0	inf	0.820024445058845	-0.3805727068534402
1197	290	1260.926171875	53	7	1	53.0	-0.3385385457471777	-0.6966237546692887
1198	291	1261.715234375	47	12	2	23.5	0.9283056459972656	-1.405896161279082
1199	292	1262.605859375	45	22	4	11.25	-0.2942121952838627	-1.1606559595775885
1200	293	1266.332421875	57	19	3	19.0	0.0083422168688469	-0.7649005531099735
1201	294	1277.5296875	35	18	2	17.5	0.2099494328187655	0.0457977922519166
1202	295	1279.332421875	9	19	0	inf	0.3654566228906299	-0.5281619215129449
1203	296	1279.883203125	26	14	0	inf	0.2338806301716591	-1.090501975032119
1204	297	1281.406640625	42	21	4	10.5	0.0708280090786645	-0.3565750329080613
1205	298	1282.48671875	47	7	0	inf	0.6663661742477802	-0.4881265761428097
1206	299	1284.41640625	55	10	1	55.0	0.6363652373179335	-0.8500903604163844
1207	300	1289.9203125	12	17	3	4.0	1.4209574478995448	-1.0356588144148526
1208	301	1290.53359375	30	16	2	15.0	0.1440078647666733	-0.982118361027411
1209	302	1294.047265625	49	12	0	inf	-0.0836080812955347	-0.3859498124786693
1210	303	1294.465234375	51	14	1	51.0	0.9921845355194848	-0.6509637342652336
1211	304	1294.94375	58	15	4	14.5	0.9942640907313768	-1.115273327793412
1212	305	1299.4984375	31	14	1	31.0	0.5348358992103754	-0.0960101031739731
1213	306	1299.980859375	52	9	1	52.0	0.6172775120717998	-1.875054408506993
1214	307	1300.4203125	15	17	1	15.0	0.1389953191357873	-0.2501967830602186
1215	308	1339.76015625	48	13	1	48.0	-0.1612687557901607	0.1657968537651043
1216	0	248.62734375	3	9	1	3.0	0.2074481472137066	0.4704466424042924
1217	1	252.40859375	7	13	2	3.5	0.583233708146913	-0.7094805977672487
1218	2	253.2328125	5	16	6	0.8333333333333334	-0.0550536091680753	0.0516297542422597
1219	3	254.5140625	8	16	5	1.6	0.405900620833539	-0.4491031686849649
1220	4	256.1703125	11	22	2	5.5	-0.5284844716447815	0.1489892493641343
1221	5	260.6078125	11	13	7	1.5714285714285714	-0.2861764371164264	-1.1065296491107623
1222	6	261.848046875	7	16	2	3.5	0.0928116771562936	-1.8115743566560687
1223	7	267.94765625	7	9	5	1.4	0.150729943572784	0.1709267654793372
1224	8	282.3890625	23	13	2	11.5	1.370629055622805	1.3206650211689894
1225	9	283.5453125	7	9	0	inf	0.8950576153096218	-0.2131609344912843
1226	10	285.484765625	11	12	2	5.5	-0.0865475880812882	-0.0553713061577357
1227	11	289.16640625	7	9	3	2.333333333333333	0.584381757299757	-0.7012526628391952
1228	12	291.594140625	9	11	8	1.125	0.8517151605576339	-1.8052841084078404
1229	13	293.08828125	6	8	0	inf	0.4560546862883222	-1.1828574845221045
1230	14	300.648828125	16	8	1	16.0	-0.8800912048572241	-0.3153017243648924
1231	15	302.418359375	11	5	2	5.5	-0.0324078860051582	-0.9858185025878652
1232	16	303.7015625	10	6	2	5.0	-0.2846995807606621	-0.5786097695403885
1233	17	305.234765625	11	16	2	5.5	0.5481359636669293	0.1738525254614154
1234	18	305.63515625	9	7	1	9.0	-0.0263741571250331	0.7050299592411147
1235	19	307.01796875	7	9	2	3.5	-0.4057398656792061	-0.2732359370757436
1236	20	314.0609375	11	11	1	11.0	0.3175902010993029	1.1143677201729445
1237	21	314.742578125	10	9	3	3.333333333333333	0.5411368444022263	-1.08840413077393
1238	22	319.551171875	19	12	3	6.333333333333333	-0.1750719643153213	-1.1571322603066492
1239	23	322.4671875	5	13	4	1.25	-0.0569270539711769	1.393282169533359
1240	24	325.750390625	16	6	1	16.0	0.6838225031799402	0.4225558561063335
1241	25	337.023828125	27	16	5	5.4	1.4294719730149323	0.7413424145566131
1242	26	345.69375	18	19	5	3.6	0.2850596563390645	0.8448907287442071
1243	27	356.08046875	7	8	4	1.75	0.8741067768132409	0.7251373810226428
1244	28	367.508203125	33	23	4	8.25	-0.8622851483893366	-0.7230260816821894
1245	29	395.0765625	25	21	5	5.0	-1.0482337740086367	0.1206408695993712
1246	30	406.50625	12	27	7	1.7142857142857142	0.6881575754420861	0.3905160069331435
1247	31	415.30703125	18	7	7	2.571428571428572	0.6060426625647471	-0.583056431123762
1248	32	425.26015625	11	18	6	1.8333333333333333	-0.1624864507366235	-0.6983854421092563
1249	33	439.45546875	9	14	8	1.125	0.2304628176855611	0.3973815441711733
1250	34	444.10390625	20	32	8	2.5	0.1784875330539517	0.2782498932612967
1251	35	495.785546875	26	47	10	2.6	-0.2166341684634319	0.1468094997702136
1252	36	503.81484375	23	23	7	3.2857142857142856	-0.9826324960327184	0.6805570751442719
1253	37	509.359765625	22	37	5	4.4	0.3534456635417488	-0.4960413776675146
1254	38	510.402734375	15	18	3	5.0	-0.2356014129201502	0.0980157235846483
1255	39	520.062890625	14	42	7	2.0	0.0477739765095533	-0.5837802524636846
1256	40	526.0375	27	37	9	3.0	-0.5843000713262515	0.096782806350784
1257	41	527.803125	31	35	3	10.333333333333334	-0.06928666365119	1.4743188385295507
1258	42	544.808984375	16	23	2	8.0	-0.340986785123094	1.0409185230298312
1259	43	552.129296875	14	24	9	1.5555555555555556	1.176848801468912	0.6486574393089057
1260	44	567.178125	24	46	8	3.0	0.4709055739418015	-2.3624979755754274
1261	45	577.23671875	18	16	10	1.8	-0.5895629225661904	1.0516454966619828
1262	46	585.76796875	20	64	2	10.0	0.8493767930418148	-0.9455815289857314
1263	47	594.633203125	17	27	6	2.833333333333333	0.0614835453756118	-1.5444382384387687
1264	48	616.734765625	15	38	3	5.0	0.1679773288252845	1.085131703014821
1265	49	617.61953125	30	41	4	7.5	-1.7731172098567105	1.3929318134195758
1266	50	621.89296875	13	10	5	2.6	-0.1113480320466909	-0.3006376006201536
1267	51	622.660546875	16	19	3	5.333333333333333	0.1436860423613689	-1.2035798274756755
1268	52	631.709375	23	28	5	4.6	-0.0472843922109865	0.1109352388470621
1269	53	641.695703125	19	49	8	2.375	-1.129817110487688	-0.5345875473616855
1270	54	643.87734375	22	54	6	3.6666666666666665	0.8103407969830809	-0.3896293217918592
1271	55	652.57265625	16	51	6	2.6666666666666665	0.3339037410993943	-0.6988053031578969
1272	56	659.1078125	10	27	2	5.0	0.432926318041345	0.7848420893775788
1273	57	660.43203125	15	70	3	5.0	0.1670613291422015	-0.4920643478067452
1274	58	672.730859375	20	69	4	5.0	0.3093788861914337	-0.9758595627055452
1275	59	685.605859375	17	36	3	5.666666666666667	-0.3896728703880284	-0.8666125399945003
1276	60	689.848046875	18	30	2	9.0	-1.140510396455514	-0.6566396903787468
1277	61	692.793359375	13	38	6	2.1666666666666665	-0.2141012712541525	-0.234513852607388
1278	62	705.12734375	17	53	6	2.833333333333333	-0.4035669744962565	0.4628988223586461
1279	63	706.54921875	10	22	5	2.0	-0.3881220247690909	-0.5219509047474222
1280	64	709.594140625	13	41	5	2.6	0.5068343752202503	0.0777525583266226
1281	65	716.308984375	12	37	4	3.0	-0.719086186328064	0.3557016815004519
1282	66	732.5453125	13	21	7	1.8571428571428568	-0.3838882312788498	0.4440807247577077
1283	67	734.97109375	5	12	5	1.0	0.953685991356296	-0.1713917223650716
1284	68	738.293359375	14	31	1	14.0	-0.3634480386820493	-0.5984175150270714
1285	69	739.930078125	26	43	3	8.666666666666666	0.0606467231553583	0.2424153418150113
1286	70	740.3734375	18	30	9	2.0	0.7230646796245854	-1.291584711077931
1287	71	741.172265625	13	38	6	2.1666666666666665	0.5513724075096517	-1.8435258005046304
1288	72	745.867578125	9	31	9	1.0	0.4096043556800893	-1.5634512518630457
1289	73	747.090234375	10	15	4	2.5	0.856269537004712	-0.9786529480815348
1290	74	765.9203125	24	31	8	3.0	0.7315598530863342	-0.5971640341504493
1291	75	777.152734375	27	30	5	5.4	0.2314952454697435	-0.3882183766339971
1292	76	779.0140625	26	49	10	2.6	-0.2563779005615566	-0.3769806122623491
1293	77	786.81484375	26	38	8	3.25	0.5874131343153813	0.2547660830969437
1294	78	793.992578125	36	17	10	3.6	-1.0782429949141137	-1.4161568616451885
1295	79	806.449609375	23	25	7	3.2857142857142856	-0.4526780537902267	0.6850259677538424
1296	80	814.762109375	31	56	10	3.1	-0.4491522477054305	0.378758469639405
1297	81	829.1078125	21	38	13	1.6153846153846154	0.8568874733143061	-0.2911060566224585
1298	82	830.7875	27	37	6	4.5	0.8774011193836716	0.1275782707547945
1299	83	839.88515625	16	43	8	2.0	-0.1985748373533374	-0.6475986956560678
1300	84	841.2953125	44	53	7	6.285714285714286	0.0891510711583187	0.6600569239529257
1301	85	841.730859375	20	31	11	1.818181818181818	0.0908357395595577	-1.1947244292037718
1302	86	846.25234375	26	57	15	1.7333333333333334	-0.0345259885587025	-0.9173285983330742
1303	87	877.2875	32	17	6	5.333333333333333	0.8574463134387259	0.1735551031571619
1304	88	882.609765625	43	71	11	3.909090909090909	-0.2800949192390805	-1.309644646653673
1305	89	884.3265625	42	61	9	4.666666666666667	-0.0812827542316687	-0.0616642255609042
1306	90	886.344140625	48	60	8	6.0	-0.7927514428867319	-0.1127251035179464
1307	91	887.836328125	33	30	7	4.714285714285714	1.3455120676640324	-0.6193011255546312
1308	92	890.543359375	59	46	14	4.214285714285714	0.1876152264725394	-1.661893658491515
1309	93	892.519921875	35	69	13	2.6923076923076925	1.5832064610089742	0.1936598985059126
1310	94	894.47890625	53	24	10	5.3	-0.8244953458154285	1.1808939448673066
1311	95	896.0453125	48	48	8	6.0	0.1419170361437092	1.9524527512707277
1312	96	896.4046875	41	39	11	3.727272727272727	0.4823981890007784	0.2728552247512946
1313	97	898.10390625	14	15	6	2.333333333333333	1.1825295441999364	-0.2327770383369541
1314	98	901.60390625	38	68	15	2.533333333333333	0.6064797520832953	-1.035883251811965
1315	99	902.91640625	66	39	9	7.333333333333333	-0.2203738596925001	-0.1001580852093207
1316	100	904.64296875	60	17	10	6.0	-0.5918958935281572	-0.0630142768506405
1317	101	907.0453125	32	26	5	6.4	0.8994359008249759	-0.9329014350704452
1318	102	907.527734375	66	50	7	9.428571428571429	-0.5369159041127458	0.0620936316070178
1319	103	929.06484375	66	57	12	5.5	-0.0891879593373117	-0.4291205386421229
1320	104	935.959375	40	38	11	3.636363636363636	0.0045516985110382	-1.3624710854037487
1321	105	941.62734375	51	41	9	5.666666666666667	0.5180834613045212	-0.4208886142905649
1322	106	943.043359375	37	20	4	9.25	1.1398280751892866	-0.6425421192042037
1323	107	943.928125	37	37	9	4.111111111111111	-0.1712379865328171	-1.4480308886338271
1324	108	945.578515625	44	75	9	4.888888888888889	0.4556600675793245	-1.4099147333502269
1325	109	959.3734375	45	46	8	5.625	0.7243033380308467	-0.9220387006135776
1326	110	959.930078125	55	34	8	6.875	-0.1967063091599168	-0.2214826781097736
1327	111	972.750390625	45	56	9	5.0	0.1975671003620198	0.8155367063719687
1328	112	983.74453125	49	50	10	4.9	-0.3119180408776392	-0.5435516583022963
1329	113	987.926171875	27	28	6	4.5	0.9774068158905096	0.3031140689749596
1330	114	1001.262109375	32	27	11	2.909090909090909	0.3118337410842941	0.6235300120951676
1331	115	1006.594140625	63	59	13	4.846153846153846	0.6092644041688253	-0.6731299838810177
1332	116	1010.887109375	28	8	7	4.0	0.3844025533594123	-0.4322418473695594
1333	117	1013.644921875	63	54	8	7.875	0.5663340040264436	-0.4884590873514626
1334	118	1033.691796875	44	21	9	4.888888888888889	0.6051324720013161	0.7326188369590402
1335	119	1034.637109375	59	70	18	3.2777777777777777	-0.0935208608596893	-2.341645100328763
1336	120	1036.05703125	52	39	7	7.428571428571429	-1.2334182901249209	0.8713532408856145
1337	121	1041.492578125	48	73	12	4.0	-0.3461724600814581	-1.2860282804068437
1338	122	1048.19375	57	51	12	4.75	0.27973536051406	-0.3079709980328723
1339	123	1059.117578125	58	38	14	4.142857142857143	0.0400683278112251	-0.8875069285489027
1340	124	1065.334375	47	41	6	7.833333333333333	-0.280728357460802	-0.0473594956237637
1341	125	1068.2875	57	36	14	4.071428571428571	0.4507386013700412	-0.2389757042619883
1342	126	1070.03359375	82	50	12	6.833333333333333	-2.5267358892256677	2.0605577102482098
1343	127	1078.609765625	46	49	11	4.181818181818182	0.3662112397301902	-1.7212149606746276
1344	128	1084.957421875	74	22	8	9.25	-0.2769031661197239	-0.1340473676104101
1345	129	1086.87734375	50	38	6	8.333333333333334	1.007851111159462	0.5871119972261861
1346	130	1089.426171875	25	39	4	6.25	0.7404202300935333	0.2003371570245725
1347	131	1092.195703125	42	35	12	3.5	0.5946157956506075	-1.4651457697183523
1348	132	1092.9125	75	27	5	15.0	-1.0874387570841324	-0.0166201765833509
1349	133	1093.277734375	36	18	5	7.2	1.097105454532099	-0.5069216496224265
1350	134	1111.64296875	51	63	8	6.375	-0.6220081036928223	0.6132073988245814
1351	135	1117.851953125	45	59	11	4.090909090909091	-0.9210955732515222	-0.1243167402682142
1352	136	1119.793359375	56	33	7	8.0	-0.8306413312678214	0.0318474193098869
1353	137	1125.56484375	41	41	9	4.555555555555555	0.2176557729692366	-0.2042480666720265
1354	138	1128.31484375	62	59	18	3.4444444444444446	0.3802760360727959	0.7530825104205284
1355	139	1135.50234375	59	38	11	5.363636363636363	-0.9304017032328996	-0.9649336506757548
1356	140	1142.734765625	76	60	11	6.909090909090909	-0.5655882996160012	0.8079470674160448
1357	141	1147.53359375	62	52	11	5.636363636363637	-0.005542354661672	-1.593801283901617
1358	142	1149.551171875	75	17	17	4.411764705882353	-0.1770167209528097	0.9880258586464212
1359	143	1154.4984375	57	33	12	4.75	-0.0719276200883036	-1.7417368107768978
1360	144	1165.074609375	33	48	13	2.5384615384615383	0.1238498474224049	-0.9132421947539284
1361	145	1167.199609375	67	46	22	3.0454545454545454	-0.6458800121007184	-0.3484969965194121
1362	146	1171.13515625	61	29	6	10.166666666666666	0.1605853922488473	-1.186035524835548
1363	147	1184.83828125	90	64	11	8.181818181818182	0.4052458838114781	-1.4677333872762173
1364	148	1185.305078125	22	12	6	3.6666666666666665	0.3208974980531273	-0.5063586653943136
1365	149	1186.226953125	52	18	9	5.777777777777778	0.1303904906206673	-1.09390778127403
1366	150	1187.021875	40	4	2	20.0	-0.2196505427449701	-0.8682756138668629
1367	151	1187.9125	59	21	6	9.833333333333334	-1.5206884776550382	-1.4348659592396915
1368	152	1191.07265625	109	42	15	7.266666666666667	0.2219436403681685	-0.7419357677054116
1369	153	1192.605859375	36	96	12	3.0	0.0109037495387604	0.8031743231915489
1370	154	1193.246484375	65	40	5	13.0	-0.2198674528635751	-2.1681902853963657
1371	155	1194.617578125	41	65	9	4.555555555555555	1.7841087238072602	-2.429806152817234
1372	156	1195.490625	65	65	11	5.909090909090909	-1.5682305498174514	1.6519722699680532
1373	157	1196.473046875	12	5	8	1.5	0.2119239477489294	-1.2797733868544447
1374	158	1197.05703125	92	15	10	9.2	-1.8677720112205376	1.1110190465870924
1375	159	1197.88515625	26	23	6	4.333333333333333	0.2681433335578891	-1.655774626129404
1376	160	1199.3578125	34	22	8	4.25	1.54157279290698	-1.5975835561763032
1377	161	1200.88125	65	31	5	13.0	0.5124078959667411	-2.6022754108061763
1378	162	1202.13125	50	50	7	7.142857142857143	-0.6076270328540775	1.5479031063606037
1379	163	1210.93203125	83	54	12	6.916666666666667	1.6434341780696684	-0.0575365529470255
1380	164	1211.742578125	96	30	10	9.6	0.8186318393082884	0.4145025447681599
1381	165	1213.957421875	52	18	7	7.428571428571429	-0.2310728790585307	-0.850013024849502
1382	166	1215.7171875	31	35	12	2.583333333333333	0.778658004484281	0.3280590632878131
1383	167	1217.17421875	27	15	9	3.0	1.6665346748186864	-0.3952868887059723
1384	168	1231.32265625	57	21	11	5.181818181818182	1.4315490553098646	0.0540735052562062
1385	169	1239.328515625	62	11	9	6.888888888888889	0.071487715654555	-0.88862296853785
1386	170	1240.656640625	30	43	11	2.727272727272727	0.9956603693143788	-1.7612222238993895
1387	171	1242.027734375	24	20	5	4.8	0.0281881130575839	-1.466105326529288
1388	172	1254.902734375	37	62	8	4.625	-0.27541388852816	-0.5553988451090488
1389	173	1263.47109375	30	50	9	3.333333333333333	-0.2489914059721025	-0.484769048281907
1390	174	1273.883203125	75	52	21	3.571428571428572	-0.0840745141909017	0.2662344006104822
1391	175	1289.266015625	52	51	12	4.333333333333333	0.8402743291996966	1.148146419428867
1392	176	1290.0453125	21	15	8	2.625	1.6790632793839677	-1.3771113284022798
1393	177	1309.24453125	59	22	13	4.538461538461538	-0.0467742180206578	0.1069794558694861
1394	178	1315.70546875	54	52	10	5.4	-0.1549697596243905	-0.6200987008459058
1395	179	1326.719140625	66	35	11	6.0	0.7385868650366427	-1.0564729515850482
1396	180	1331.711328125	31	28	8	3.875	0.2796315637268474	-1.5772421625549324
1397	181	1334.6546875	26	31	8	3.25	1.2927780488108276	0.0619259106665884
1398	182	1335.500390625	17	5	2	8.5	0.1799247764713757	-1.275952281809853
1399	183	1346.1703125	43	73	10	4.3	0.6889312651822966	-0.9920438784135396
1400	184	1349.27578125	52	74	12	4.333333333333333	-0.3787946087258292	1.3550182676057807
1401	185	1355.17421875	98	11	11	8.909090909090908	-0.3127651458403258	0.5639396787323047
1402	186	1358.5453125	46	30	5	9.2	1.796996218105413	-0.0853717598885937
1403	187	1359.035546875	33	31	12	2.75	-0.0339062878773065	-1.291094851660434
1404	188	1362.445703125	49	74	10	4.9	-0.2060355133422195	-0.5679429974147936
1405	189	1380.59609375	21	28	5	4.2	0.2879477502492366	-1.142410800846749
1406	190	1398.63515625	29	84	7	4.142857142857143	-0.1774310538679281	0.5903074624367917
1407	191	1402.89296875	50	30	17	2.9411764705882355	1.4241265213762315	-0.4127675305905431
1408	192	1405.6	42	27	7	6.0	-0.3003403852573513	-0.5517619408092094
1409	193	1416.8734375	13	41	12	1.0833333333333333	-1.1295044525307387	1.474343370126311
1410	194	1418.5609375	31	3	6	5.166666666666667	0.7749617454433096	-0.188148784437608
1411	195	1423.953515625	28	9	10	2.8	0.6313491077544695	-0.9829180908775904
1412	196	1437.883203125	56	29	11	5.090909090909091	-0.1246458650295008	-0.7342161752470157
1413	197	1446.896875	47	23	8	5.875	-1.063780538879285	-2.4126914630902383
1414	198	1447.664453125	27	32	8	3.375	0.7713450210484624	-0.0252358308595915
1415	199	1460.777734375	59	43	20	2.95	0.2426556002695297	-1.4140796136771685
1416	200	1464.113671875	46	33	18	2.555555555555556	0.4405039595800622	0.4767376675460081
1417	201	1486.840234375	70	36	12	5.833333333333333	-0.3980685035424284	-1.8650532853214967
1418	202	1497.26796875	19	4	6	3.1666666666666665	0.150276103074237	0.3679206090150184
1419	203	1498.53359375	44	25	14	3.142857142857143	-0.4537190907307118	-0.8441752097323204
1420	204	1509.15859375	36	30	4	9.0	0.7581087393852162	-0.447352193883875
1421	205	1511.86171875	30	7	12	2.5	0.900473668703084	-1.439230068765305
1422	206	1522.80703125	47	4	8	5.875	0.7153764016145672	0.4538440934463812
1423	207	1527.20546875	77	12	6	12.833333333333334	0.4737758228453422	-1.6493301878594135
1424	208	1529.531640625	25	49	11	2.272727272727273	0.4772443150528942	-0.5772833081779856
1425	209	1530.47109375	14	21	2	7.0	0.4979872141691797	-0.6162916091162409
1426	210	1531.004296875	27	47	13	2.076923076923077	0.9838862864916312	-0.9676632143673198
1427	211	1535.902734375	33	23	6	5.5	0.2024781195004804	-1.4017549732506454
1428	212	1538.668359375	36	37	4	9.0	0.5741548791126284	-0.1702247028675926
1429	213	1539.8734375	20	62	7	2.857142857142857	0.1999616961930742	-0.4032384415854625
1430	214	1540.398828125	11	19	5	2.2	0.4925300134661082	-1.421631876476053
1431	215	1540.97890625	62	38	11	5.636363636363637	0.6749032393461255	-1.0385552321191251
1432	216	1541.832421875	36	62	12	3.0	0.7369678405022863	-1.293818933663692
1433	217	1542.340234375	45	61	5	9.0	1.248657446905169	-2.3035681358417883
1434	218	1543.72890625	39	35	6	6.5	0.2664379560514036	-1.0737598234845374
1435	219	1544.88125	14	26	4	3.5	0.1474889250322246	-0.3675909039265256
1436	220	1549.195703125	19	41	8	2.375	0.3227472800623003	-0.0824301607458695
1437	221	1551.6703125	52	24	8	6.5	0.6910772458248754	-0.1641455994782563
1438	222	1554.1625	49	17	11	4.454545454545454	0.91461313176866	-0.5704794539867502
1439	223	1560.976953125	32	55	7	4.571428571428571	1.0883807332381887	0.0747320046600651
1440	224	1567.3421875	26	25	16	1.625	1.0665229083636545	-0.076085213016385
1441	225	1568.676171875	68	24	9	7.555555555555555	0.2744296572587897	-0.6457514864881969
1442	226	1569.840234375	55	30	10	5.5	1.0194485639581756	-0.3632498587893741
1443	227	1570.225	50	45	15	3.333333333333333	0.3519594153178071	0.6846440778213533
1444	228	1579.521875	59	30	9	6.555555555555555	0.2805901636751028	-0.9604611042361618
1445	229	1579.97109375	72	52	4	18.0	0.0597306111490583	-0.2052891424755785
1446	230	1582.250390625	51	36	8	6.375	0.92776772267806	-0.775411574925872
1447	231	1600.615625	22	14	5	4.4	0.9537284005665132	-1.7510918147701924
1448	232	1602.387109375	24	70	7	3.4285714285714284	0.8146062104036127	-1.0051103010973217
1449	233	1605.074609375	15	6	1	15.0	1.025212933550304	-0.942590089444154
1450	234	1606.953515625	44	24	7	6.285714285714286	0.9181070222643694	-0.0689921620248536
1451	235	571.9046875	16	52	12	1.3333333333333333	0.1215852821328342	0.9865090901121316
1452	236	635.476953125	21	51	4	5.25	-0.1856729404296857	0.024331367398893
1453	237	915.172265625	35	49	5	7.0	0.5509141378639252	0.2863535208434636
1454	238	912.9125	40	39	6	6.666666666666667	-0.7449823853227314	1.7206120988542726
1455	239	956.88125	60	34	13	4.615384615384615	0.4000653359430376	0.3170929963623409
1456	240	963.31484375	41	18	9	4.555555555555555	-0.8914137235854203	0.3868501654738898
1457	241	968.00625	48	22	5	9.6	0.7116960882512893	0.5723208893844631
1458	242	968.633203125	45	38	7	6.428571428571429	-0.4654310232502298	1.8352633104871632
1459	243	1012.60390625	56	41	11	5.090909090909091	0.0004531387207954	0.3322249774788889
1460	244	1016.070703125	77	42	16	4.8125	0.6332669549967871	0.0315782100942629
1461	245	1038.441796875	85	44	8	10.625	0.0738391633898369	-0.00189809162265
1462	246	1039.3421875	85	53	11	7.727272727272727	-0.5419489141628503	0.59548242168735
1463	247	1045.293359375	62	44	12	5.166666666666667	0.8447952830780046	-0.0028624499870391
1464	248	1043.51015625	49	98	13	3.769230769230769	-1.2797193739267307	1.5927316620340497
1465	249	1054.125390625	57	20	12	4.75	0.853609714977505	0.2389189258867824
1466	250	1258.902734375	30	58	15	2.0	0.0666706630620701	-0.3388129114386057
1467	251	1282.461328125	41	65	13	3.1538461538461537	1.249091129461765	0.5327349114450534
1468	252	1288.5140625	14	8	6	2.333333333333333	-0.7187911900790286	0.1005663162004781
1469	253	1306.28359375	40	98	15	2.6666666666666665	-0.014844915574207	-0.2529999215651057
1470	254	1305.85	87	88	5	17.4	-0.3751360813790363	-0.0139454373736295
1471	255	1309.24453125	59	22	13	4.538461538461538	-0.0467742180206578	0.1069794558694861
1472	256	1313.46328125	40	71	9	4.444444444444445	-0.5224537663366507	0.2884116174460496
1473	257	1336.773828125	88	48	8	11.0	-0.0494191026765473	-0.6246395805537328
1474	0	248.62734375	0	5	0		0.2074481472137066	0.4704466424042924
1475	1	252.40859375	2	3	2	1.0	0.583233708146913	-0.7094805977672487
1476	2	253.2328125	0	5	0		-0.0550536091680753	0.0516297542422597
1477	3	254.5140625	1	4	2	0.5	0.405900620833539	-0.4491031686849649
1478	4	256.1703125	0	2	0		-0.5284844716447815	0.1489892493641343
1479	5	260.6078125	1	3	0	inf	-0.2861764371164264	-1.1065296491107623
1480	6	261.848046875	4	3	3	1.3333333333333333	0.0928116771562936	-1.8115743566560687
1481	7	267.94765625	2	5	1	2.0	0.150729943572784	0.1709267654793372
1482	8	282.3890625	0	7	4	0.0	1.370629055622805	1.3206650211689894
1483	9	283.5453125	0	6	2	0.0	0.8950576153096218	-0.2131609344912843
1484	10	285.484765625	0	10	0		-0.0865475880812882	-0.0553713061577357
1485	11	289.16640625	1	6	0	inf	0.584381757299757	-0.7012526628391952
1486	12	291.594140625	3	11	2	1.5	0.8517151605576339	-1.8052841084078404
1487	13	293.08828125	3	13	5	0.6	0.4560546862883222	-1.1828574845221045
1488	14	300.648828125	0	6	4	0.0	-0.8800912048572241	-0.3153017243648924
1489	15	302.418359375	0	4	0		-0.0324078860051582	-0.9858185025878652
1490	16	303.7015625	2	9	2	1.0	-0.2846995807606621	-0.5786097695403885
1491	17	305.234765625	1	14	3	0.3333333333333333	0.5481359636669293	0.1738525254614154
1492	18	305.63515625	2	16	0	inf	-0.0263741571250331	0.7050299592411147
1493	19	307.01796875	2	18	8	0.25	-0.4057398656792061	-0.2732359370757436
1494	20	314.0609375	1	5	0	inf	0.3175902010993029	1.1143677201729445
1495	21	314.742578125	4	11	7	0.5714285714285714	0.5411368444022263	-1.08840413077393
1496	22	319.551171875	1	10	1	1.0	-0.1750719643153213	-1.1571322603066492
1497	23	322.4671875	2	9	0	inf	-0.0569270539711769	1.393282169533359
1498	24	325.750390625	0	17	0		0.6838225031799402	0.4225558561063335
1499	25	337.023828125	4	11	4	1.0	1.4294719730149323	0.7413424145566131
1500	26	345.69375	1	12	0	inf	0.2850596563390645	0.8448907287442071
1501	27	356.08046875	1	16	0	inf	0.8741067768132409	0.7251373810226428
1502	28	367.508203125	6	23	0	inf	-0.8622851483893366	-0.7230260816821894
1503	29	395.0765625	6	23	1	6.0	-1.0482337740086367	0.1206408695993712
1504	30	406.50625	6	11	14	0.4285714285714285	0.6881575754420861	0.3905160069331435
1505	31	415.30703125	3	6	2	1.5	0.6060426625647471	-0.583056431123762
1506	32	425.26015625	4	9	1	4.0	-0.1624864507366235	-0.6983854421092563
1507	33	439.45546875	8	5	2	4.0	0.2304628176855611	0.3973815441711733
1508	34	444.10390625	2	21	0	inf	0.1784875330539517	0.2782498932612967
1509	35	495.785546875	9	68	0	inf	-0.2166341684634319	0.1468094997702136
1510	36	503.81484375	5	6	14	0.3571428571428571	-0.9826324960327184	0.6805570751442719
1511	37	509.359765625	5	9	6	0.8333333333333334	0.3534456635417488	-0.4960413776675146
1512	38	510.402734375	5	10	1	5.0	-0.2356014129201502	0.0980157235846483
1513	39	520.062890625	3	27	1	3.0	0.0477739765095533	-0.5837802524636846
1514	40	526.0375	2	37	1	2.0	-0.5843000713262515	0.096782806350784
1515	41	527.803125	6	27	1	6.0	-0.06928666365119	1.4743188385295507
1516	42	544.808984375	1	15	2	0.5	-0.340986785123094	1.0409185230298312
1517	43	552.129296875	3	18	2	1.5	1.176848801468912	0.6486574393089057
1518	44	567.178125	1	12	3	0.3333333333333333	0.4709055739418015	-2.3624979755754274
1519	45	577.23671875	4	3	0	inf	-0.5895629225661904	1.0516454966619828
1520	46	585.76796875	2	20	1	2.0	0.8493767930418148	-0.9455815289857314
1521	47	594.633203125	6	19	0	inf	0.0614835453756118	-1.5444382384387687
1522	48	616.734765625	3	10	1	3.0	0.1679773288252845	1.085131703014821
1523	49	617.61953125	0	12	0		-1.7731172098567105	1.3929318134195758
1524	50	621.89296875	3	12	3	1.0	-0.1113480320466909	-0.3006376006201536
1525	51	622.660546875	1	5	3	0.3333333333333333	0.1436860423613689	-1.2035798274756755
1526	52	631.709375	5	16	6	0.8333333333333334	-0.0472843922109865	0.1109352388470621
1527	53	641.695703125	3	23	0	inf	-1.129817110487688	-0.5345875473616855
1528	54	643.87734375	2	20	0	inf	0.8103407969830809	-0.3896293217918592
1529	55	652.57265625	6	29	6	1.0	0.3339037410993943	-0.6988053031578969
1530	56	659.1078125	4	18	1	4.0	0.432926318041345	0.7848420893775788
1531	57	660.43203125	4	48	5	0.8	0.1670613291422015	-0.4920643478067452
1532	58	672.730859375	11	50	7	1.5714285714285714	0.3093788861914337	-0.9758595627055452
1533	59	685.605859375	6	28	2	3.0	-0.3896728703880284	-0.8666125399945003
1534	60	689.848046875	8	19	4	2.0	-1.140510396455514	-0.6566396903787468
1535	61	692.793359375	2	28	3	0.6666666666666666	-0.2141012712541525	-0.234513852607388
1536	62	705.12734375	2	34	3	0.6666666666666666	-0.4035669744962565	0.4628988223586461
1537	63	706.54921875	16	21	5	3.2	-0.3881220247690909	-0.5219509047474222
1538	64	709.594140625	6	28	3	2.0	0.5068343752202503	0.0777525583266226
1539	65	716.308984375	6	18	0	inf	-0.719086186328064	0.3557016815004519
1540	66	732.5453125	5	35	10	0.5	-0.3838882312788498	0.4440807247577077
1541	67	734.97109375	2	23	4	0.5	0.953685991356296	-0.1713917223650716
1542	68	738.293359375	4	17	4	1.0	-0.3634480386820493	-0.5984175150270714
1543	69	739.930078125	7	28	2	3.5	0.0606467231553583	0.2424153418150113
1544	70	740.3734375	6	18	4	1.5	0.7230646796245854	-1.291584711077931
1545	71	741.172265625	0	24	3	0.0	0.5513724075096517	-1.8435258005046304
1546	72	745.867578125	4	23	2	2.0	0.4096043556800893	-1.5634512518630457
1547	73	747.090234375	1	12	2	0.5	0.856269537004712	-0.9786529480815348
1548	74	765.9203125	4	39	2	2.0	0.7315598530863342	-0.5971640341504493
1549	75	777.152734375	10	34	5	2.0	0.2314952454697435	-0.3882183766339971
1550	76	779.0140625	7	12	2	3.5	-0.2563779005615566	-0.3769806122623491
1551	77	786.81484375	3	18	1	3.0	0.5874131343153813	0.2547660830969437
1552	78	793.992578125	5	13	5	1.0	-1.0782429949141137	-1.4161568616451885
1553	79	806.449609375	2	41	2	1.0	-0.4526780537902267	0.6850259677538424
1554	80	814.762109375	5	56	5	1.0	-0.4491522477054305	0.378758469639405
1555	81	829.1078125	1	22	3	0.3333333333333333	0.8568874733143061	-0.2911060566224585
1556	82	830.7875	4	28	1	4.0	0.8774011193836716	0.1275782707547945
1557	83	839.88515625	5	49	2	2.5	-0.1985748373533374	-0.6475986956560678
1558	84	841.2953125	1	36	2	0.5	0.0891510711583187	0.6600569239529257
1559	85	841.730859375	3	40	4	0.75	0.0908357395595577	-1.1947244292037718
1560	86	846.25234375	4	60	0	inf	-0.0345259885587025	-0.9173285983330742
1561	87	877.2875	5	7	0	inf	0.8574463134387259	0.1735551031571619
1562	88	882.609765625	5	41	6	0.8333333333333334	-0.2800949192390805	-1.309644646653673
1563	89	884.3265625	2	47	7	0.2857142857142857	-0.0812827542316687	-0.0616642255609042
1564	90	886.344140625	5	26	1	5.0	-0.7927514428867319	-0.1127251035179464
1565	91	887.836328125	6	25	2	3.0	1.3455120676640324	-0.6193011255546312
1566	92	890.543359375	19	32	3	6.333333333333333	0.1876152264725394	-1.661893658491515
1567	93	892.519921875	1	36	5	0.2	1.5832064610089742	0.1936598985059126
1568	94	894.47890625	5	22	2	2.5	-0.8244953458154285	1.1808939448673066
1569	95	896.0453125	11	31	3	3.6666666666666665	0.1419170361437092	1.9524527512707277
1570	96	896.4046875	5	21	0	inf	0.4823981890007784	0.2728552247512946
1571	97	898.10390625	1	13	1	1.0	1.1825295441999364	-0.2327770383369541
1572	98	901.60390625	2	17	12	0.1666666666666666	0.6064797520832953	-1.035883251811965
1573	99	902.91640625	9	11	6	1.5	-0.2203738596925001	-0.1001580852093207
1574	100	904.64296875	13	12	5	2.6	-0.5918958935281572	-0.0630142768506405
1575	101	907.0453125	3	23	4	0.75	0.8994359008249759	-0.9329014350704452
1576	102	907.527734375	4	21	3	1.3333333333333333	-0.5369159041127458	0.0620936316070178
1577	103	929.06484375	10	35	5	2.0	-0.0891879593373117	-0.4291205386421229
1578	104	935.959375	1	18	1	1.0	0.0045516985110382	-1.3624710854037487
1579	105	941.62734375	4	16	6	0.6666666666666666	0.5180834613045212	-0.4208886142905649
1580	106	943.043359375	8	18	2	4.0	1.1398280751892866	-0.6425421192042037
1581	107	943.928125	3	25	4	0.75	-0.1712379865328171	-1.4480308886338271
1582	108	945.578515625	11	50	2	5.5	0.4556600675793245	-1.4099147333502269
1583	109	959.3734375	8	20	3	2.6666666666666665	0.7243033380308467	-0.9220387006135776
1584	110	959.930078125	9	27	5	1.8	-0.1967063091599168	-0.2214826781097736
1585	111	972.750390625	5	59	5	1.0	0.1975671003620198	0.8155367063719687
1586	112	983.74453125	6	31	2	3.0	-0.3119180408776392	-0.5435516583022963
1587	113	987.926171875	3	15	6	0.5	0.9774068158905096	0.3031140689749596
1588	114	1001.262109375	3	25	12	0.25	0.3118337410842941	0.6235300120951676
1589	115	1006.594140625	12	23	3	4.0	0.6092644041688253	-0.6731299838810177
1590	116	1010.887109375	3	7	0	inf	0.3844025533594123	-0.4322418473695594
1591	117	1013.644921875	7	29	1	7.0	0.5663340040264436	-0.4884590873514626
1592	118	1033.691796875	7	17	0	inf	0.6051324720013161	0.7326188369590402
1593	119	1034.637109375	16	40	2	8.0	-0.0935208608596893	-2.341645100328763
1594	120	1036.05703125	5	9	4	1.25	-1.2334182901249209	0.8713532408856145
1595	121	1041.492578125	5	30	2	2.5	-0.3461724600814581	-1.2860282804068437
1596	122	1048.19375	4	39	6	0.6666666666666666	0.27973536051406	-0.3079709980328723
1597	123	1059.117578125	16	64	5	3.2	0.0400683278112251	-0.8875069285489027
1598	124	1065.334375	9	17	7	1.2857142857142858	-0.280728357460802	-0.0473594956237637
1599	125	1068.2875	10	26	6	1.6666666666666667	0.4507386013700412	-0.2389757042619883
1600	126	1070.03359375	16	25	4	4.0	-2.5267358892256677	2.0605577102482098
1601	127	1078.609765625	6	25	1	6.0	0.3662112397301902	-1.7212149606746276
1602	128	1084.957421875	11	22	6	1.8333333333333333	-0.2769031661197239	-0.1340473676104101
1603	129	1086.87734375	4	10	2	2.0	1.007851111159462	0.5871119972261861
1604	130	1089.426171875	4	23	3	1.3333333333333333	0.7404202300935333	0.2003371570245725
1605	131	1092.195703125	5	33	1	5.0	0.5946157956506075	-1.4651457697183523
1606	132	1092.9125	15	20	1	15.0	-1.0874387570841324	-0.0166201765833509
1607	133	1093.277734375	5	12	0	inf	1.097105454532099	-0.5069216496224265
1608	134	1111.64296875	7	58	5	1.4	-0.6220081036928223	0.6132073988245814
1609	135	1117.851953125	6	32	1	6.0	-0.9210955732515222	-0.1243167402682142
1610	136	1119.793359375	4	29	5	0.8	-0.8306413312678214	0.0318474193098869
1611	137	1125.56484375	1	47	3	0.3333333333333333	0.2176557729692366	-0.2042480666720265
1612	138	1128.31484375	6	25	3	2.0	0.3802760360727959	0.7530825104205284
1613	139	1135.50234375	19	24	3	6.333333333333333	-0.9304017032328996	-0.9649336506757548
1614	140	1142.734765625	9	37	0	inf	-0.5655882996160012	0.8079470674160448
1615	141	1147.53359375	17	24	4	4.25	-0.005542354661672	-1.593801283901617
1616	142	1149.551171875	11	8	9	1.2222222222222223	-0.1770167209528097	0.9880258586464212
1617	143	1154.4984375	5	26	2	2.5	-0.0719276200883036	-1.7417368107768978
1618	144	1165.074609375	4	41	0	inf	0.1238498474224049	-0.9132421947539284
1619	145	1167.199609375	15	19	1	15.0	-0.6458800121007184	-0.3484969965194121
1620	146	1171.13515625	8	21	1	8.0	0.1605853922488473	-1.186035524835548
1621	147	1184.83828125	10	25	2	5.0	0.4052458838114781	-1.4677333872762173
1622	148	1185.305078125	0	13	2	0.0	0.3208974980531273	-0.5063586653943136
1623	149	1186.226953125	6	7	3	2.0	0.1303904906206673	-1.09390778127403
1624	150	1187.021875	4	7	0	inf	-0.2196505427449701	-0.8682756138668629
1625	151	1187.9125	8	24	0	inf	-1.5206884776550382	-1.4348659592396915
1626	152	1191.07265625	17	19	4	4.25	0.2219436403681685	-0.7419357677054116
1627	153	1192.605859375	7	48	3	2.333333333333333	0.0109037495387604	0.8031743231915489
1628	154	1193.246484375	9	16	1	9.0	-0.2198674528635751	-2.1681902853963657
1629	155	1194.617578125	3	23	2	1.5	1.7841087238072602	-2.429806152817234
1630	156	1195.490625	22	20	2	11.0	-1.5682305498174514	1.6519722699680532
1631	157	1196.473046875	1	13	1	1.0	0.2119239477489294	-1.2797733868544447
1632	158	1197.05703125	14	4	2	7.0	-1.8677720112205376	1.1110190465870924
1633	159	1197.88515625	1	16	2	0.5	0.2681433335578891	-1.655774626129404
1634	160	1199.3578125	0	10	2	0.0	1.54157279290698	-1.5975835561763032
1635	161	1200.88125	3	11	3	1.0	0.5124078959667411	-2.6022754108061763
1636	162	1202.13125	11	40	0	inf	-0.6076270328540775	1.5479031063606037
1637	163	1210.93203125	6	16	1	6.0	1.6434341780696684	-0.0575365529470255
1638	164	1211.742578125	14	17	3	4.666666666666667	0.8186318393082884	0.4145025447681599
1639	165	1213.957421875	7	19	3	2.333333333333333	-0.2310728790585307	-0.850013024849502
1640	166	1215.7171875	5	29	6	0.8333333333333334	0.778658004484281	0.3280590632878131
1641	167	1217.17421875	0	8	2	0.0	1.6665346748186864	-0.3952868887059723
1642	168	1231.32265625	4	20	5	0.8	1.4315490553098646	0.0540735052562062
1643	169	1239.328515625	13	14	1	13.0	0.071487715654555	-0.88862296853785
1644	170	1240.656640625	6	25	1	6.0	0.9956603693143788	-1.7612222238993895
1645	171	1242.027734375	8	15	1	8.0	0.0281881130575839	-1.466105326529288
1646	172	1254.902734375	7	36	2	3.5	-0.27541388852816	-0.5553988451090488
1647	173	1263.47109375	5	35	2	2.5	-0.2489914059721025	-0.484769048281907
1648	174	1273.883203125	5	22	7	0.7142857142857143	-0.0840745141909017	0.2662344006104822
1649	175	1289.266015625	5	10	1	5.0	0.8402743291996966	1.148146419428867
1650	176	1290.0453125	3	9	1	3.0	1.6790632793839677	-1.3771113284022798
1651	177	1309.24453125	11	17	4	2.75	-0.0467742180206578	0.1069794558694861
1652	178	1315.70546875	12	30	7	1.7142857142857142	-0.1549697596243905	-0.6200987008459058
1653	179	1326.719140625	20	31	2	10.0	0.7385868650366427	-1.0564729515850482
1654	180	1331.711328125	2	20	3	0.6666666666666666	0.2796315637268474	-1.5772421625549324
1655	181	1334.6546875	4	5	0	inf	1.2927780488108276	0.0619259106665884
1656	182	1335.500390625	1	7	6	0.1666666666666666	0.1799247764713757	-1.275952281809853
1657	183	1346.1703125	3	42	1	3.0	0.6889312651822966	-0.9920438784135396
1658	184	1349.27578125	8	38	1	8.0	-0.3787946087258292	1.3550182676057807
1659	185	1355.17421875	27	12	5	5.4	-0.3127651458403258	0.5639396787323047
1660	186	1358.5453125	9	20	2	4.5	1.796996218105413	-0.0853717598885937
1661	187	1359.035546875	3	26	0	inf	-0.0339062878773065	-1.291094851660434
1662	188	1362.445703125	5	19	1	5.0	-0.2060355133422195	-0.5679429974147936
1663	189	1380.59609375	5	25	5	1.0	0.2879477502492366	-1.142410800846749
1664	190	1398.63515625	6	38	2	3.0	-0.1774310538679281	0.5903074624367917
1665	191	1402.89296875	8	19	3	2.6666666666666665	1.4241265213762315	-0.4127675305905431
1666	192	1405.6	15	20	2	7.5	-0.3003403852573513	-0.5517619408092094
1667	193	1416.8734375	5	27	2	2.5	-1.1295044525307387	1.474343370126311
1668	194	1418.5609375	9	5	1	9.0	0.7749617454433096	-0.188148784437608
1669	195	1423.953515625	5	12	0	inf	0.6313491077544695	-0.9829180908775904
1670	196	1437.883203125	12	20	2	6.0	-0.1246458650295008	-0.7342161752470157
1671	197	1446.896875	8	13	4	2.0	-1.063780538879285	-2.4126914630902383
1672	198	1447.664453125	7	15	3	2.333333333333333	0.7713450210484624	-0.0252358308595915
1673	199	1460.777734375	11	20	4	2.75	0.2426556002695297	-1.4140796136771685
1674	200	1464.113671875	6	15	2	3.0	0.4405039595800622	0.4767376675460081
1675	201	1486.840234375	13	29	6	2.1666666666666665	-0.3980685035424284	-1.8650532853214967
1676	202	1497.26796875	10	7	3	3.333333333333333	0.150276103074237	0.3679206090150184
1677	203	1498.53359375	12	29	1	12.0	-0.4537190907307118	-0.8441752097323204
1678	204	1509.15859375	6	7	3	2.0	0.7581087393852162	-0.447352193883875
1679	205	1511.86171875	2	9	1	2.0	0.900473668703084	-1.439230068765305
1680	206	1522.80703125	14	0	0	inf	0.7153764016145672	0.4538440934463812
1681	207	1527.20546875	17	9	1	17.0	0.4737758228453422	-1.6493301878594135
1682	208	1529.531640625	7	27	2	3.5	0.4772443150528942	-0.5772833081779856
1683	209	1530.47109375	5	18	0	inf	0.4979872141691797	-0.6162916091162409
1684	210	1531.004296875	3	26	0	inf	0.9838862864916312	-0.9676632143673198
1685	211	1535.902734375	12	28	3	4.0	0.2024781195004804	-1.4017549732506454
1686	212	1538.668359375	7	15	2	3.5	0.5741548791126284	-0.1702247028675926
1687	213	1539.8734375	7	63	7	1.0	0.1999616961930742	-0.4032384415854625
1688	214	1540.398828125	6	36	1	6.0	0.4925300134661082	-1.421631876476053
1689	215	1540.97890625	7	20	1	7.0	0.6749032393461255	-1.0385552321191251
1690	216	1541.832421875	5	46	5	1.0	0.7369678405022863	-1.293818933663692
1691	217	1542.340234375	13	23	3	4.333333333333333	1.248657446905169	-2.3035681358417883
1692	218	1543.72890625	9	18	1	9.0	0.2664379560514036	-1.0737598234845374
1693	219	1544.88125	7	30	4	1.75	0.1474889250322246	-0.3675909039265256
1694	220	1549.195703125	2	9	5	0.4	0.3227472800623003	-0.0824301607458695
1695	221	1551.6703125	12	18	3	4.0	0.6910772458248754	-0.1641455994782563
1696	222	1554.1625	13	36	3	4.333333333333333	0.91461313176866	-0.5704794539867502
1697	223	1560.976953125	17	23	6	2.833333333333333	1.0883807332381887	0.0747320046600651
1698	224	1567.3421875	3	29	1	3.0	1.0665229083636545	-0.076085213016385
1699	225	1568.676171875	25	14	6	4.166666666666667	0.2744296572587897	-0.6457514864881969
1700	226	1569.840234375	14	36	1	14.0	1.0194485639581756	-0.3632498587893741
1701	227	1570.225	8	16	5	1.6	0.3519594153178071	0.6846440778213533
1702	228	1579.521875	12	25	1	12.0	0.2805901636751028	-0.9604611042361618
1703	229	1579.97109375	12	25	5	2.4	0.0597306111490583	-0.2052891424755785
1704	230	1582.250390625	9	25	7	1.2857142857142858	0.92776772267806	-0.775411574925872
1705	231	1600.615625	12	21	0	inf	0.9537284005665132	-1.7510918147701924
1706	232	1602.387109375	9	57	2	4.5	0.8146062104036127	-1.0051103010973217
1707	233	1605.074609375	2	23	1	2.0	1.025212933550304	-0.942590089444154
1708	234	1606.953515625	5	16	0	inf	0.9181070222643694	-0.0689921620248536
1709	235	571.9046875	7	23	1	7.0	0.1215852821328342	0.9865090901121316
1710	236	635.476953125	6	16	0	inf	-0.1856729404296857	0.024331367398893
1711	237	915.172265625	4	51	1	4.0	0.5509141378639252	0.2863535208434636
1712	238	912.9125	2	16	4	0.5	-0.7449823853227314	1.7206120988542726
1713	239	956.88125	4	29	1	4.0	0.4000653359430376	0.3170929963623409
1714	240	963.31484375	4	10	1	4.0	-0.8914137235854203	0.3868501654738898
1715	241	968.00625	5	15	0	inf	0.7116960882512893	0.5723208893844631
1716	242	968.633203125	7	31	5	1.4	-0.4654310232502298	1.8352633104871632
1717	243	1012.60390625	7	42	5	1.4	0.0004531387207954	0.3322249774788889
1718	244	1016.070703125	11	29	3	3.6666666666666665	0.6332669549967871	0.0315782100942629
1719	245	1038.441796875	13	26	0	inf	0.0738391633898369	-0.00189809162265
1720	246	1039.3421875	15	31	8	1.875	-0.5419489141628503	0.59548242168735
1721	247	1045.293359375	11	10	5	2.2	0.8447952830780046	-0.0028624499870391
1722	248	1043.51015625	9	34	9	1.0	-1.2797193739267307	1.5927316620340497
1723	249	1054.125390625	8	18	4	2.0	0.853609714977505	0.2389189258867824
1724	250	1258.902734375	4	52	3	1.3333333333333333	0.0666706630620701	-0.3388129114386057
1725	251	1282.461328125	0	24	6	0.0	1.249091129461765	0.5327349114450534
1726	252	1288.5140625	7	3	0	inf	-0.7187911900790286	0.1005663162004781
1727	253	1306.28359375	9	57	8	1.125	-0.014844915574207	-0.2529999215651057
1728	254	1305.85	18	35	1	18.0	-0.3751360813790363	-0.0139454373736295
1729	255	1309.24453125	11	17	4	2.75	-0.0467742180206578	0.1069794558694861
1730	256	1313.46328125	12	31	1	12.0	-0.5224537663366507	0.2884116174460496
1731	257	1336.773828125	12	30	4	3.0	-0.0494191026765473	-0.6246395805537328
