# Supplementary material for: Laminar organization of cellular microcircuits modulating human interictal epileptiform discharges
Source: Nat Neurosci. 2026 Apr 30;29(6):1462–75. doi: 10.1038/s41593-026-02258-4 (PMC13246451; doi:10.1038/s41593-026-02258-4)
Supplement: Supplementary file 17 — Statistical Source Data. [file 41593_2026_2258_MOESM17_ESM.zip › ED8/paneld.csv]

	k_mean	deriv_val_z
0	1.0	1.5916536895724522
1	2.0	-1.1891181960213044
2	2.0	-1.9976181081708624
3	3.0	-2.797185015794713
4	3.0	-2.1855870345711157
5	3.0	0.2095180725793249
6	2.0	0.1545125090606094
7	2.0	-1.148852545513826
8	1.0	-1.2159391864878657
9	2.0	0.6312828923382334
10	2.0	-0.969648413264572
11	3.0	0.249853128545334
12	3.0	-3.768083116832001
13	3.0	-1.0941845792233875
14	3.0	-0.7962669229118171
15	2.0	2.497819003730859
16	3.0	-2.243375567260072
17	3.0	-1.1300841882028625
18	3.0	0.5866367458787541
19	3.0	-1.163851059954044
20	3.0	-1.6341155176446025
21	2.0	-1.1052809867818114
22	3.0	-0.9087137766606844
23	2.0	-0.6858946648749503
24	3.0	-0.0197418419224086
25	1.0	-0.3371415314456326
26	3.0	-3.417622564858613
27	1.0	0.9979973092515536
28	1.0	2.603492232085164
29	2.0	-1.2188377491835656
30	3.0	0.1254548338735832
31	3.0	1.2021368865629511
32	3.0	-0.3931107998288867
33	2.0	-2.9863991609897087
34	2.0	7.68614106504292
35	3.0	-0.0245782231383549
36	2.0	5.473409820459333
37	1.0	11.37986301414829
38	1.0	19.38992866264396
39	1.0	17.557844097173184
40	2.0	-2.0211902728788638
41	3.0	-0.6593478529506426
42	1.0	8.50817133855104
43	1.0	6.346807161954608
44	1.0	3.794421297872787
45	1.0	12.122956417094906
46	1.0	7.238141876718785
47	1.0	12.604425766042304
48	1.0	12.113362795958585
49	1.0	3.680507835692471
50	3.0	-0.0539165055491682
51	1.0	8.011499404489278
52	1.0	8.357651714366343
53	1.0	2.7573782887072578
54	1.0	9.169650758329997
55	1.0	5.068550734913582
56	3.0	3.259067644209505
57	1.0	0.3283318787166752
58	1.0	2.0295223862584137
59	1.0	0.9422550674421782
60	1.0	4.13262374412391
61	1.0	4.871160818505326
62	2.0	-0.4218682852254918
63	1.0	3.4686806541044874
64	1.0	8.686981450817674
65	1.0	-0.4137917765036483
66	1.0	-1.0384013309399842
67	1.0	3.960212204696855
68	3.0	-1.7944204792625904
69	3.0	0.7358065173565564
70	3.0	2.735518923550306
71	3.0	1.3658872361805172
72	1.0	2.370519509366775
73	1.0	2.094506528662277
74	1.0	4.603341189836386
75	3.0	-1.7586131635218196
76	1.0	10.961614407345865
77	1.0	2.7558721345214536
78	1.0	4.188232104441663
79	2.0	1.0232683407496412
80	2.0	0.0291644745996363
81	1.0	3.575420534058932
82	1.0	8.746961439849427
83	1.0	4.984550468487676
84	1.0	1.268230466875467
85	1.0	13.031407508627682
86	1.0	10.711363805967029
87	1.0	1.8456261724062384
88	1.0	34.86657390389625
89	1.0	12.065457469713962
90	3.0	-0.6676760115245434
91	1.0	0.8066560620296629
92	1.0	15.45862993074294
93	1.0	8.981554106123255
94	1.0	7.646912547291654
95	1.0	7.5437647497366385
96	1.0	8.479755318886234
97	1.0	9.91230794062854
98	1.0	6.468972750449468
99	1.0	3.0981751728917013
100	1.0	4.726154739827973
101	1.0	2.083284200755747
102	2.0	-0.4641067714914098
103	1.0	22.32319407586828
104	1.0	7.204587679814731
105	1.0	4.685538551590176
106	1.0	0.0667466681813207
107	1.0	0.1311055542296802
108	1.0	10.269987486761192
109	1.0	-1.2292089522278096
110	1.0	19.442696272528487
111	1.0	3.2308777897709504
112	1.0	6.121048183046779
113	1.0	8.068649933629588
114	1.0	5.34917713448952
115	1.0	1.3967289316661051
116	1.0	2.145499177369348
117	1.0	5.159286106642085
118	1.0	17.86043593173684
119	1.0	15.9787922105966
120	1.0	3.46752401696026
121	1.0	4.289894771860382
122	3.0	1.6315245921576944
123	1.0	4.258945067287849
124	3.0	0.2444614131523441
125	1.0	3.2336818348122742
126	1.0	4.721838987195836
127	2.0	-0.4816233287896959
128	1.0	-0.9293876506222448
129	1.0	2.6092515226734543
130	3.0	2.682203633453038
131	1.0	2.347556319839534
132	1.0	19.608844129400037
133	1.0	3.817054838221158
134	1.0	-0.2651111966301543
135	1.0	4.72134259249581
136	1.0	53.92980563463235
137	1.0	19.587258705990163
138	2.0	1.8617420747748876
139	1.0	-0.1623549766347035
140	2.0	-2.237440057758767
141	2.0	-1.3743504638985842
142	1.0	5.253548912992969
143	1.0	2.809613457043675
144	1.0	0.736472162324597
145	3.0	0.6538075913199931
146	1.0	5.33109836326855
147	1.0	9.754345144667544
148	3.0	1.889107882053761
149	1.0	4.0567821949763
150	1.0	6.866370046516944
151	2.0	0.7292531380894135
152	2.0	6.156408672572679
153	3.0	-0.6404177755594616
154	2.0	-0.7556907014098266
155	1.0	7.866075022617935
156	1.0	5.366925790631105
157	1.0	-0.8757652589674212
158	1.0	0.9913851726985714
159	1.0	3.558937794727744
160	1.0	11.56372521779726
161	1.0	15.153606910064443
162	2.0	8.052235338562276
163	1.0	36.25247780203834
164	1.0	11.111995080761158
165	1.0	5.767607302271942
166	1.0	58.04618214396577
167	1.0	6.246545729389496
168	1.0	-0.1379506956014342
169	1.0	10.25862217867169
170	1.0	16.416214574422344
171	1.0	5.723951009350053
172	2.0	0.8713132701297305
173	1.0	3.356185462741995
174	1.0	1.4819353761444458
175	1.0	4.666151354507062
176	3.0	1.4837555532882796
177	3.0	-0.0694400779379446
178	3.0	-2.2887760847705416
179	2.0	-0.6137447741156249
180	3.0	-1.6355573545099398
181	1.0	-0.8021889579709136
182	2.0	0.0739616862658111
183	3.0	-0.3875956398122116
184	2.0	2.2262795904014343
185	3.0	-1.2650310112235994
186	3.0	-1.3475572174374262
187	3.0	-0.8336216033472132
188	1.0	-0.5048187938494683
189	3.0	1.8352716538904927
190	2.0	0.9100744555227164
191	1.0	0.8035980600580104
192	3.0	-1.3685149494449464
193	3.0	1.3616380484112485
194	3.0	-2.228608640313261
195	3.0	1.1077341208751894
196	3.0	-2.720144453376897
197	2.0	-3.2146196481572016
198	3.0	-0.2790659965757832
199	3.0	-1.2315359298558963
200	3.0	-1.0026581376270272
201	3.0	-0.3017925480835819
202	3.0	1.1639074178969202
203	3.0	-0.9175044390504162
204	3.0	-0.8510895153144027
205	3.0	-0.1555299910845241
206	3.0	-0.5292058778554956
207	1.0	0.4034236456463079
208	3.0	-1.1411767423493884
209	3.0	-0.9565641522646836
210	3.0	-1.7916394525240784
211	3.0	-0.1891489565412096
212	2.0	1.233403013557964
213	3.0	-0.0419074540493997
214	2.0	0.4787862712504423
215	2.0	0.9352947614658944
216	3.0	-1.5508814274014362
217	3.0	0.1385356860739388
218	3.0	0.1926734465533629
219	3.0	-2.202009202634126
220	3.0	0.8434433362923055
221	3.0	-1.248209676216842
222	2.0	2.2601241666996925
223	3.0	-0.4416670938406179
224	3.0	-0.1867228564335915
225	3.0	0.9617926084292894
226	3.0	-3.32084023550602
227	3.0	-1.7236924632013002
228	3.0	-0.8860134402337647
229	3.0	-0.2298470231387115
230	3.0	-1.0514512736115054
231	3.0	0.5796441818809557
232	3.0	-1.8631144271299036
233	3.0	-1.987777220544021
234	3.0	-1.6996714396353396
235	3.0	1.4626555646250767
236	3.0	0.866129526550091
237	2.0	0.1456316096809348
238	3.0	0.6079240695060235
239	1.0	-2.0155499290001817
240	3.0	-1.7131627988492009
241	3.0	-0.5147409089293167
242	3.0	0.7328384347844473
243	3.0	0.2630393839413282
244	3.0	1.2810756620930142
245	3.0	0.8729188972064853
246	3.0	-2.197738299710191
247	3.0	0.3996372451797554
248	3.0	-0.3574314816385206
249	1.0	-0.2647356176884067
250	3.0	-0.0430775761266696
251	3.0	-1.3293149949084335
252	3.0	0.1823251742593999
253	3.0	-1.150131470663734
254	3.0	-2.0289642529204808
255	3.0	2.0967506402327296
256	3.0	0.4947312195781046
257	3.0	-1.4648825918946056
258	1.0	0.7658706300169502
259	1.0	0.9879483499459774
260	2.0	7.860291574478441
261	3.0	0.1990712302615053
262	3.0	-2.274489733853111
263	3.0	-1.9580893066045808
264	3.0	-0.9381887921274644
265	3.0	2.0793140214307
266	3.0	2.1202499456910737
267	3.0	-1.998455659695404
268	3.0	-0.9548108419666388
269	3.0	-0.5881345489152559
270	3.0	-0.5435858022373251
271	3.0	-0.502420191812794
272	3.0	-0.3405267033936927
273	3.0	-1.1543062032575198
274	2.0	1.0079628983929718
275	2.0	-1.1244054001813086
276	2.0	0.4035333332813516
277	3.0	-0.0682689879283543
278	3.0	-2.1208275177769216
279	3.0	-0.8963342751270033
280	3.0	-0.783694566358033
281	3.0	2.3302541659454765
282	3.0	-0.509376045771537
283	3.0	0.4510784780819759
284	3.0	2.027758416337005
285	1.0	1.3572124159743646
286	2.0	-0.0928305973702915
287	1.0	5.904846497922811
288	2.0	0.5047378746996918
289	1.0	2.528482421329933
290	1.0	5.763782090319204
291	3.0	3.338174491554702
292	2.0	0.873634551440865
293	3.0	2.635776042430164
294	2.0	-1.6575476697863891
295	1.0	2.6353679344830887
296	1.0	6.555369329049162
297	1.0	5.5742312093183735
298	2.0	3.1306001785341966
299	1.0	5.037510695737339
300	3.0	2.6256466977753017
301	3.0	-0.5247314623690753
302	2.0	-2.017007417805148
303	2.0	-1.3357756700671954
304	2.0	3.563115258584719
305	2.0	1.2510394044554565
306	1.0	4.767098759077196
307	2.0	0.7111209882370203
308	2.0	-0.9367559667547032
309	2.0	-1.3082733482660778
310	2.0	0.1372388354965822
311	2.0	0.021769361638208
312	2.0	-1.0033609965446453
313	1.0	4.742438664933568
314	2.0	-0.6106510688533232
315	1.0	5.53877466638881
316	1.0	5.983596563784205
317	3.0	-0.1246974250005033
318	1.0	3.3029725802133427
319	1.0	2.5519571569886104
320	2.0	0.8741362847812352
321	1.0	1.56724898757496
322	1.0	6.270226622884652
323	3.0	1.2503968908642638
324	1.0	3.71708803073009
325	2.0	-0.3117430679618182
326	1.0	1.8802881152726247
327	3.0	-1.7432919383601715
328	1.0	5.800542277169021
329	2.0	-0.5273596375920193
330	1.0	7.834276961031395
331	2.0	-0.5634519587576724
332	2.0	-2.16381535326022
333	2.0	-0.9151418780245516
334	2.0	-1.3986830837506254
335	1.0	5.131846504153734
336	2.0	0.7303094780311412
337	1.0	4.6106100950293945
338	1.0	6.010290089330473
339	1.0	5.121394895989525
340	2.0	-1.420174284418391
341	3.0	-0.6566422999814444
342	2.0	1.986765755985284
343	2.0	-0.1096778781671998
344	2.0	-2.246737998521199
345	1.0	5.364637568729081
346	1.0	6.4121559272866815
347	1.0	3.83253806735881
348	2.0	0.2259991150646298
349	2.0	-1.3512240455278626
350	2.0	0.1434382500821734
351	2.0	-0.9505030268765948
352	2.0	-1.5525957689817869
353	2.0	-1.2865587382027392
354	2.0	-1.0928340579705378
355	2.0	-1.2474134596559614
356	1.0	3.7007795128257865
357	2.0	0.6874702632039966
358	2.0	4.083151964886159
359	2.0	-0.5396117870336474
360	3.0	2.853068692381339
361	1.0	3.0727798753165687
362	2.0	0.713231377817934
363	2.0	1.0505579573461277
364	1.0	1.0252994938914282
365	2.0	0.4336870671840814
366	2.0	-0.187078983720863
367	1.0	0.2271351100693143
368	2.0	-0.2177815268890694
369	2.0	1.63058812733307
370	2.0	-1.8245713572055864
371	1.0	2.944680886939112
372	3.0	-0.6878390954184924
373	3.0	2.8402163778623755
374	3.0	0.6764020427821225
375	3.0	-0.2767156621414027
376	1.0	-0.1965750475893589
377	2.0	-0.9891554491674106
378	2.0	-0.5961692706698823
379	1.0	4.940176076649076
380	3.0	1.570085376898431
381	3.0	-2.114698857784889
382	3.0	-0.9541104242863372
383	1.0	0.6985407835366448
384	2.0	-1.3071002564060403
385	2.0	-0.7511597850296382
386	2.0	-1.72100420677551
387	1.0	5.8301275719142
388	1.0	4.5138506662341324
389	2.0	-1.6394010981819944
390	2.0	-0.111449140700038
391	1.0	4.042272973029015
392	1.0	3.2215622158779427
393	1.0	1.150973136531897
394	2.0	0.254250343343035
395	1.0	6.2815738181566045
396	1.0	3.346276200089539
397	2.0	1.2588132326640384
398	3.0	0.6826417781579474
399	1.0	7.873928022580421
400	1.0	6.259663279342751
401	2.0	-2.9031599963060017
402	1.0	5.581999129723944
403	2.0	0.4904446020681844
404	1.0	3.102556439139936
405	1.0	7.796454362343706
406	2.0	-2.61792474358933
407	2.0	0.3214087772387933
408	1.0	7.781524579673926
409	3.0	-2.951239662535853
410	1.0	6.784874081402039
411	1.0	6.189363215899484
412	1.0	6.197745560526114
413	2.0	-2.3646225817801474
414	1.0	10.50752862062794
415	1.0	5.880751650037819
416	1.0	0.8078033977591665
417	2.0	0.7501289232586373
418	2.0	0.2087895104308744
419	2.0	-0.789785183162481
420	2.0	-0.7614892914825538
421	2.0	-1.226041145919163
422	2.0	0.6271534186411682
423	3.0	-0.9996744098208178
424	2.0	-0.3740472965850779
425	3.0	-2.9083358760175546
426	2.0	-0.1587552145439691
427	2.0	0.361302279551553
428	2.0	0.6618027269821575
429	3.0	-0.7142525088486629
430	1.0	5.281403161669266
431	1.0	4.844486993231964
432	2.0	-0.3602874948815666
433	2.0	-1.0266165068424808
434	1.0	8.133214704971737
435	2.0	0.8867641457428307
436	3.0	1.163376803119695
437	2.0	1.9947913632971563
438	2.0	-2.23341093658387
439	1.0	5.797753570490389
440	1.0	2.592094241709725
441	3.0	0.7196934833080327
442	1.0	4.039883287920826
443	1.0	4.6483067203064445
444	2.0	-1.01660640915995
445	1.0	2.320582982022773
446	2.0	-2.9068341379353098
447	2.0	-0.5379543106953878
448	2.0	1.6329576656437597
449	1.0	6.941678103833891
450	3.0	2.863295545934723
451	1.0	9.258469197454492
452	2.0	-0.1480156755362221
453	2.0	-0.527503371774496
454	1.0	7.257143580219376
455	2.0	0.4364977554787244
456	2.0	-0.5108429656823669
457	2.0	0.4292050209678308
458	2.0	1.1348004274998638
459	2.0	2.68389215865158
460	2.0	0.4440326526308883
461	2.0	2.136620294291164
462	3.0	-0.1416716276287259
463	1.0	-1.926708143189456
464	1.0	8.042348146445535
465	2.0	-0.090225361082496
466	1.0	-0.19128793739921
467	1.0	2.547454760896563
468	2.0	2.247057397739441
469	2.0	0.8392511571954635
470	2.0	1.6919243996188045
471	1.0	1.4153682136340089
472	1.0	5.722080363414843
473	1.0	3.354220437877617
474	3.0	3.238719489963572
475	3.0	-0.0391409338898857
476	3.0	1.3228615110766262
477	1.0	16.114460810239784
478	1.0	2.257919313903035
479	1.0	9.576175801178806
480	3.0	1.0122128312207124
481	3.0	6.722769484764302
482	1.0	15.89664818675923
483	1.0	4.555587915667626
484	2.0	1.340474485953001
485	1.0	11.797275044639294
486	2.0	-2.5630852453123376
487	2.0	1.564283671630869
488	2.0	-1.5941404072998062
489	3.0	2.5777708071679752
490	2.0	2.45242092878886
491	2.0	1.207769173468415
492	2.0	-1.1161736663892847
493	2.0	0.6956613685119677
494	3.0	2.4062055996706038
495	1.0	7.317732589142874
496	1.0	14.874890952929476
497	2.0	2.743670350675012
498	1.0	3.76975791582439
499	1.0	9.381785908685274
500	2.0	2.3049118681891163
501	2.0	0.534486192053046
502	1.0	3.710663452939613
503	1.0	8.042744276755094
504	1.0	2.867696899946794
505	3.0	2.4119672668493437
506	1.0	1.2473326172664694
507	2.0	-0.6118506624063456
508	2.0	0.5628765537514281
509	2.0	3.025364905627138
510	2.0	2.691456015406951
511	2.0	-0.3006041258450558
512	1.0	0.2327341436970311
513	2.0	-0.5881113832197388
514	2.0	2.7594298133449358
515	2.0	10.14422855634182
516	2.0	2.3782053597241166
517	2.0	5.409064524579103
518	1.0	2.727371665204557
519	1.0	8.43344057915251
520	1.0	5.435740979313503
521	2.0	1.5945485630843448
522	1.0	14.539278613278478
523	1.0	21.446337183754785
524	1.0	16.05193854322739
525	1.0	23.595032843016146
526	1.0	9.147355356386315
527	1.0	9.434631240440256
528	2.0	1.775959637709192
529	1.0	24.94226831087237
530	1.0	12.837112929693395
531	1.0	6.5335480514792
532	1.0	4.228446167080887
533	1.0	15.811530448173464
534	1.0	4.485387815294416
535	2.0	-0.3063564993467323
536	2.0	-1.0638304627183115
537	2.0	-0.941061818965466
538	2.0	3.0650556655281367
539	1.0	2.31232305314208
540	1.0	10.56185726301047
541	1.0	4.2161754784979735
542	1.0	11.125664674584456
543	1.0	16.224223260080215
544	2.0	0.1007272121771403
545	3.0	3.06037933833807
546	1.0	1.7480213280709695
547	3.0	1.6540880714934991
548	1.0	11.059125323874708
549	1.0	3.391694051232592
550	3.0	1.666812006878285
551	2.0	-0.3728839578189789
552	3.0	2.781119505808579
553	3.0	1.1687324921784377
554	1.0	2.092873738203185
555	2.0	1.0553002811530514
556	2.0	1.9255433349179196
557	2.0	-1.782582016126494
558	2.0	-0.7289603382696258
559	2.0	-1.1171344249976844
560	2.0	-1.0895024384494882
561	2.0	-0.4744776099726691
562	1.0	13.7418604522579
563	1.0	14.274943799127058
564	2.0	2.662391582656764
565	1.0	6.026997795844384
566	1.0	0.1888766241168918
567	1.0	4.168828526568687
568	2.0	-0.1336370400347529
569	1.0	23.12709758346032
570	1.0	17.585247396777905
571	3.0	-0.5092091558038969
572	2.0	2.985666187673731
573	1.0	9.849878008186602
574	2.0	0.6543251882163018
575	2.0	1.5888985606076909
576	2.0	1.6491768333072108
577	2.0	-0.6706603332912928
578	2.0	-0.3768477413020957
579	1.0	4.014246491883084
580	1.0	1.3487041537297575
581	1.0	4.423022051828985
582	1.0	1.010662857132068
583	2.0	-1.3052020139929748
584	2.0	0.2871203080941446
585	2.0	2.838075903028398
586	3.0	-0.6562813875113679
587	2.0	-0.2965483429193809
588	2.0	0.7254307013368757
589	2.0	-0.9272634696989802
590	2.0	0.255875901505743
591	2.0	-0.1189478476313752
592	2.0	0.5540954159986642
593	1.0	2.6517643121701377
594	1.0	2.370680052931457
595	1.0	0.0188950646740491
596	1.0	1.9477777792640152
597	2.0	0.3592032826770209
598	2.0	0.9443363702657872
599	2.0	-1.043095155338322
600	2.0	0.5980914553159219
601	2.0	-0.7005721544859658
602	3.0	1.818004190860496
603	1.0	16.874916595581755
604	2.0	3.23016828075771
605	2.0	-0.105736584430317
606	2.0	-1.994986409350929
607	2.0	0.1815335196891717
608	2.0	-0.675750793980568
609	2.0	0.346183829940906
610	2.0	1.0479753163160082
611	2.0	-0.6087688983885466
612	2.0	1.0623677771632272
613	2.0	-1.91029391934149
614	2.0	-1.7062593884088546
615	3.0	0.5907684978737102
616	3.0	1.854660524372721
617	2.0	2.525243648942504
618	1.0	0.7675966865392782
619	2.0	0.6834800060496405
620	2.0	0.1951344251664375
621	2.0	1.1666403015161193
622	1.0	9.159144859313384
623	1.0	2.4823264010728083
624	2.0	0.1556040116050244
625	1.0	1.6638241227338957
626	2.0	0.2283458999658832
627	2.0	-1.4002303828538307
628	2.0	-0.1615760177022467
629	2.0	0.0074764993890887
630	1.0	8.575007731427288
631	2.0	2.3708335392257243
632	3.0	-0.5691458838713691
633	2.0	-1.0344447530414045
634	3.0	0.0879695158251188
635	1.0	0.9336506394810538
636	3.0	1.7775684490860928
637	3.0	1.8689277417666907
638	3.0	-0.967030166138861
639	1.0	0.6311340358331626
640	1.0	0.0363013394114653
641	1.0	0.6115655559254176
642	2.0	0.4466226769740798
643	2.0	0.0699669512035887
644	1.0	0.2029876670297592
645	2.0	1.423387524231755
646	2.0	0.1221101003443316
647	3.0	0.4578876640653133
648	2.0	1.3959571335789749
649	2.0	7.6019688507173475
650	2.0	1.266083952015816
651	2.0	1.3796001125713515
652	2.0	4.03999453479345
653	2.0	-2.834721662970892
654	2.0	0.6669063962339244
655	1.0	-0.2975672203225436
656	3.0	-3.528981296801569
657	2.0	3.5457273580047195
658	2.0	1.6359819229277583
659	1.0	2.9702906788524843
660	1.0	7.24872991342999
661	2.0	0.7261066591472455
662	1.0	11.896829681020536
663	1.0	10.319504058214491
664	1.0	-0.042890067040318
665	2.0	0.0930357963536497
666	2.0	-3.7926726411644136
667	2.0	-0.4343414711047955
668	2.0	1.9881279180947784
669	2.0	0.3740212826153502
670	2.0	2.0353530527146435
671	3.0	0.4320419683228855
672	2.0	-1.3640140561877374
673	2.0	1.1164736584653507
674	2.0	-0.370068014847065
675	1.0	1.5973436091949804
676	2.0	0.2615416007305176
677	3.0	1.1132375566541204
678	2.0	-0.6234405052473411
679	1.0	13.036117462180323
680	1.0	4.866316174404576
681	2.0	-0.7250275070442397
682	2.0	-0.6736168450853249
683	2.0	-0.1437704545887947
684	2.0	0.1349365721643349
685	2.0	2.415726364493799
686	2.0	0.2852671261772132
687	3.0	1.104759198038854
688	1.0	2.8474203273294245
689	1.0	9.250915911061425
690	2.0	-2.916502578822945
691	2.0	-2.530822379421689
692	2.0	-0.2606283797011099
693	2.0	-0.3388565660783786
694	1.0	1.4073208539640358
695	1.0	2.1721550488103696
696	1.0	1.0713997025407689
697	3.0	-0.57374093319876
698	1.0	-0.3477463598849453
699	2.0	0.773594765239966
700	1.0	7.353267452373492
701	1.0	11.85975140774456
702	1.0	5.5810306351014205
703	2.0	-0.6934641236789013
704	2.0	-0.441580971983057
