# Supplementary material for: Laminar organization of cellular microcircuits modulating human interictal epileptiform discharges
Source: Nat Neurosci. 2026 Apr 30;29(6):1462–75. doi: 10.1038/s41593-026-02258-4 (PMC13246451; doi:10.1038/s41593-026-02258-4)
Supplement: Supplementary file 18 — Statistical Source Data. [file 41593_2026_2258_MOESM18_ESM.zip]

Archive with 4 entries (3 files):
- ED9/
- __MACOSX/._ED9
- ED9/panela.csv
- __MACOSX/ED9/._panela.csv
