# Supplementary material for: Laminar organization of cellular microcircuits modulating human interictal epileptiform discharges
Source: Nat Neurosci. 2026 Apr 30;29(6):1462–75. doi: 10.1038/s41593-026-02258-4 (PMC13246451; doi:10.1038/s41593-026-02258-4)
Supplement: Supplementary file 18 — Statistical Source Data. [file 41593_2026_2258_MOESM18_ESM.zip › ED9/panela.csv]

	sfc	r	k_mean_id	cell_type
0	0.0324712671250706	0.1414452117608337	Early act.	RS
1	0.0	0.1848965558857728	Supp.	RS
2	0.0	0.0847605076888271	Supp.	FS
3	0.0	0.1316456014197937	Late act.	FS
4	0.0015533389539762	0.1146504478565846	Late act.	FS
5	0.0016936549443078	0.1849180052166398	Late act.	Other
6	0.0019791554615755	0.0645713438802519	Supp.	Other
7	0.0279010105689133	0.0491246294485422	Supp.	FS
8	0.0342467332903096	0.1589746260085993	Early act.	Other
9	0.0	0.131845225218702	Supp.	FS
10	0.0032777504799762	0.0930198469084363	Supp.	RS
11	0.0	0.036923559624677	Late act.	FS
12	0.0175762415414528	0.2025958272762871	Late act.	RS
13	0.001491118467258	0.1266400296649254	Late act.	Other
14	0.0024064664934857	0.1816939833903798	Late act.	Other
15	0.0136921642764699	0.052619857938364	Supp.	Other
16	0.0016554587992589	0.2751474821078007	Late act.	FS
17	0.0	0.1231010858066813	Late act.	RS
18	0.0055629858613428	0.0420079250311529	Late act.	Other
19	0.0	0.2599486184025837	Late act.	FS
20	0.0029032331609066	0.1889460321018414	Late act.	RS
21	0.0	0.1907421350390915	Supp.	FS
22	0.0079708923078544	0.0602044903553846	Late act.	RS
23	0.0	-0.0502916028601487	Supp.	RS
24	0.0057641874488871	0.1297790273853928	Late act.	FS
25	0.0089694531495811	0.2238157428500436	Early act.	RS
26	0.0015322979604877	0.1723591531146799	Late act.	RS
27	0.0	0.0849552205217455	Early act.	RS
28	0.0	0.2449987479649711	Early act.	FS
29	0.0035030969875337	0.0571288678223716	Supp.	Other
30	0.0	0.1099639670526205	Late act.	RS
31	0.0	0.1769705204357647	Late act.	FS
32	0.0248940529189962	0.1717683458882921	Late act.	FS
33	0.0188265551692569	0.2474793277712554	Supp.	RS
34	0.0	0.3998743084643686	Supp.	FS
35	0.0024882460126247	0.0505332129081296	Late act.	Other
36	0.008561136774009	0.1298293580256237	Supp.	FS
37	0.0	0.224834064178043	Early act.	FS
38	0.0048811460241938	0.2048117108173018	Early act.	FS
39	0.0131790942653232	0.326267488022242	Early act.	FS
40	0.0	0.0918144373623283	Supp.	FS
41	0.0	0.1374402772707104	Late act.	FS
42	0.0176410262177113	0.2662957135773643	Early act.	Other
43	0.0148095838284905	0.3023801279185059	Early act.	RS
44	0.0011084132354506	0.3182173263854466	Early act.	Other
45	0.0441410195782259	0.4413767088252614	Early act.	RS
46	0.0649241576766863	0.3552615826297284	Early act.	RS
47	0.0307109715060035	0.2949613830840079	Early act.	RS
48	0.0350722030582093	0.3345261382672143	Early act.	RS
49	0.0054787334606313	0.0013440238396599	Early act.	Other
50	0.0069106751605691	0.2876784561795052	Late act.	RS
51	0.009194346712431	0.2371167278263184	Early act.	Other
52	0.0088842862565137	0.3223216704419456	Early act.	Other
53	0.0	0.2327961188483486	Early act.	Other
54	0.076468330978018	0.3356058471591694	Early act.	RS
55	0.0315886774542401	0.2927947776108762	Early act.	RS
56	0.0	0.0915109389948226	Late act.	Other
57	0.0020107630635652	0.0442594106111827	Early act.	FS
58	0.0077581381122554	0.0745591296132452	Early act.	RS
59	0.0061483070277761	0.1323356304096648	Early act.	RS
60	0.0020914148690398	0.0922414014117138	Early act.	RS
61	0.0	0.2187500340422185	Early act.	RS
62	0.0046899914081335	0.1813070731509455	Supp.	RS
63	0.0057706597286337	0.0368104846471958	Early act.	RS
64	0.0040940748167291	0.1987775766984205	Early act.	Other
65	0.0186002958284805	0.0693461052918084	Early act.	RS
66	0.0083243887052944	0.1026436289766097	Early act.	Other
67	0.0029188756856512	0.1115686782479398	Early act.	RS
68	0.0059895499046149	-0.04006647574573	Late act.	Other
69	0.0030106546392035	0.126775740858542	Late act.	FS
70	0.0130211800216576	0.1145502424888963	Late act.	RS
71	0.0	0.0548125872838668	Late act.	RS
72	0.0233483915431458	0.146753296303716	Early act.	RS
73	0.0	0.3577656568853803	Early act.	RS
74	0.0252099923659362	0.1747474152250661	Early act.	RS
75	0.006962801396066	0.0666744634274431	Late act.	RS
76	0.0090953609388987	0.3694364489262992	Early act.	Other
77	0.0030279478166854	0.1746381763209986	Early act.	RS
78	0.0093932217640819	0.2025288669756089	Early act.	RS
79	0.008129983325886	0.0032237665676079	Supp.	RS
80	0.010946184882514	0.0353697744157872	Supp.	RS
81	0.0411016797553129	0.0597533092807609	Early act.	FS
82	0.0084600112748058	0.5137648111121214	Early act.	Other
83	0.0083011820119197	0.3460913845983207	Early act.	RS
84	0.0	0.1706226090111825	Early act.	FS
85	0.0078212875914744	0.5045998186156655	Early act.	RS
86	0.0057197900752436	0.3565053485107569	Early act.	RS
87	0.0016922569453753	0.0018056094359818	Early act.	RS
88	0.0749192780895995	0.8006998888512109	Early act.	RS
89	0.0212789639365627	0.2608599974830382	Early act.	RS
90	0.0041186910526163	0.116482878728155	Late act.	RS
91	0.0020473815494831	0.0071377747109187	Early act.	Other
92	0.0691210742485112	0.5347801330675976	Early act.	RS
93	0.0127469819492643	0.4803392551551008	Early act.	Other
94	0.0206932910676851	0.2074129567640816	Early act.	RS
95	0.0017876098680611	0.2488861419209825	Early act.	Other
96	0.0073454486469892	0.2974194344901937	Early act.	RS
97	0.0143376651319853	0.343154169272237	Early act.	RS
98	0.0148849302069616	0.3491559196209153	Early act.	RS
99	0.0	0.2741756446544216	Early act.	FS
100	0.0021077885522793	0.1370571177487817	Early act.	Other
101	0.0020892738857534	0.1022632378819043	Early act.	Other
102	0.0067074947074836	0.1397709544068972	Supp.	Other
103	0.0157918266169221	0.7054362252504565	Early act.	FS
104	0.020556294465063	0.2343243322417993	Early act.	RS
105	0.0132737831636068	0.2528462546653617	Early act.	RS
106	0.0175717718270118	0.0873869072352989	Early act.	RS
107	0.0067730025141828	0.169783597215466	Early act.	RS
108	0.0016903982734447	0.3161439996489344	Early act.	RS
109	0.001503467496765	0.1513878745794362	Early act.	RS
110	0.0607200448071022	0.2405968548725585	Early act.	RS
111	0.0	0.1098912428429683	Early act.	Other
112	0.0081402177899867	0.3599696423337782	Early act.	RS
113	0.0098050813154828	0.3262963014183966	Early act.	RS
114	0.0050520326221455	0.2592999329323521	Early act.	RS
115	0.0032797433363252	0.1118267805383104	Early act.	Other
116	0.0233611195691492	0.1485254513969045	Early act.	RS
117	0.0101537301367216	0.3020086111484435	Early act.	RS
118	0.0308543266132228	0.3641682732575609	Early act.	RS
119	0.0138653113590553	0.4838866647737522	Early act.	RS
120	0.0062561935718328	0.4352796423744046	Early act.	RS
121	0.0086522274993303	0.0764519327437449	Early act.	Other
122	0.0014894179166353	0.2439111525022744	Late act.	RS
123	0.0089067563885672	0.1369089509794839	Early act.	RS
124	0.003835490745683	0.0914043329203507	Late act.	Other
125	0.0121411754606071	0.2384930777231311	Early act.	RS
126	0.0042679147861193	0.0713071114563392	Early act.	Other
127	0.0034743134731368	0.1228161508849602	Supp.	FS
128	0.0	0.1656951582992176	Early act.	Other
129	0.0	0.2417564788435602	Early act.	Other
130	0.0036963791891075	0.2098134107621037	Late act.	Other
131	0.0030159068763571	0.1831026266414491	Early act.	Other
132	0.0194157263465235	0.4428956841754482	Early act.	Other
133	0.009174776185171	0.061339917654292	Early act.	FS
134	0.0	0.1127068268845526	Early act.	Other
135	0.0180607303644191	0.360686044078854	Early act.	Other
136	0.0274191432829872	0.8080503126963391	Early act.	Other
137	0.0331280281146139	0.4366277686818886	Early act.	Other
138	0.0	0.0767855731120288	Supp.	FS
139	0.0	0.0848336177716772	Early act.	FS
140	0.0	0.22071295004308	Supp.	FS
141	0.0048772045303112	0.1014216985551914	Supp.	FS
142	0.0076772691811131	0.2000114100157362	Early act.	Other
143	0.001466588749582	0.1031942988281992	Early act.	Other
144	0.0034482312065235	0.0863413031258979	Early act.	Other
145	0.0038355599125096	0.0431711772524241	Late act.	Other
146	0.0112341193139419	0.1528208505026068	Early act.	FS
147	0.0041181508657774	0.1249739511016756	Early act.	Other
148	0.0051609201637984	0.1684852345830206	Late act.	Other
149	0.0082340250231667	0.1936857307010676	Early act.	Other
150	0.0211925823500473	0.1924420578131903	Early act.	Other
151	0.0124113104520346	0.1775901307200358	Supp.	FS
152	0.0229742348049963	0.1008340015494941	Supp.	Other
153	0.0	0.0873174250783815	Late act.	RS
154	0.0	0.3071870324244849	Supp.	FS
155	0.0113750585402598	0.1558253108334671	Early act.	RS
156	0.0146396411569187	0.0484230281214041	Early act.	Other
157	0.009184193070537	0.1459682016462401	Early act.	Other
158	0.0145436829822274	0.0202057195311713	Early act.	FS
159	0.0093233844392625	0.263577605692931	Early act.	RS
160	0.0180899949851543	0.3817014614249169	Early act.	RS
161	0.0289719177843929	0.5476738767857487	Early act.	RS
162	0.0270079326648895	0.2739888445326402	Supp.	RS
163	0.0559733526446236	0.7616127290636128	Early act.	RS
164	0.0039272290556958	0.2256598334307394	Early act.	RS
165	0.0035080207242558	0.2689480063143808	Early act.	RS
166	0.0842773681115686	0.7668870371907616	Early act.	Other
167	0.0	0.1330010550507702	Early act.	Other
168	0.0014811599505731	0.0485274729106031	Early act.	RS
169	0.0730544854954341	0.3568028567529483	Early act.	Other
170	0.004300462408426	0.4203709883590002	Early act.	Other
171	0.0479177108933312	0.4493947746161149	Early act.	Other
172	0.0021185915687773	0.2768511551040651	Supp.	Other
173	0.0108177640614527	0.2458640457252959	Early act.	RS
174	0.0169995250918916	0.2240826083072996	Early act.	RS
175	0.0153109304794235	0.2616143219655192	Early act.	RS
176	0.008463000942188	0.0506423613904633	Late act.	RS
177	0.0263206126351859	0.1127605611702721	Late act.	RS
178	0.0127287451046201	0.3372322848062238	Late act.	RS
179	0.0185553238941272	0.0256626525277339	Supp.	RS
180	0.0413915176374443	0.3456741725229274	Late act.	RS
181	0.0151458658747891	0.0258919864425412	Early act.	RS
182	0.0187020306324688	0.3065250773474069	Supp.	RS
183	0.0167794397169826	0.2638371553325148	Late act.	RS
184	0.0229454020083124	0.2767041886302011	Supp.	RS
185	0.0110315900616462	0.2211371859046719	Late act.	RS
186	0.0141417191556128	0.2088452383034064	Late act.	RS
187	0.009924627970583	0.0571034832206631	Late act.	Other
188	0.0148291571153879	0.2102719191507531	Early act.	RS
189	0.0305938598590513	0.0474018694326361	Late act.	RS
190	0.0242465805012428	0.0103365573896395	Supp.	RS
191	0.0225595516128476	0.0688801488860153	Early act.	RS
192	0.0	0.1893392929561538	Late act.	RS
193	0.0	0.1691696500262173	Late act.	RS
194	0.0571289052146907	0.1979018519839133	Late act.	RS
195	0.0	0.0066895992193477	Late act.	RS
196	0.0	0.165256859904042	Late act.	RS
197	0.0	-0.0966316184088305	Supp.	RS
198	0.0012166562950331	0.0936246442538561	Late act.	RS
199	0.0014252681470915	0.1208775510427318	Late act.	RS
200	0.0030408853607656	0.1294228795218991	Late act.	RS
201	0.0	0.0968152454391889	Late act.	RS
202	0.0018082739107616	0.0863516466903938	Late act.	RS
203	0.0053569121011288	-0.0050060115278358	Late act.	RS
204	0.0050212839494318	0.005976880427041	Late act.	RS
205	0.0107991818722951	0.2239769782326711	Late act.	RS
206	0.0058847205849104	0.0135052157436607	Late act.	RS
207	0.014694621874762	0.2559308087160187	Early act.	RS
208	0.017721053517492	0.259239294323364	Late act.	RS
209	0.0177577024176816	0.1428746449341629	Late act.	Other
210	0.0	0.1157249524183448	Late act.	RS
211	0.0213915650732168	0.1588223520193358	Late act.	RS
212	0.0205239124152084	0.152238635883578	Supp.	RS
213	0.0122960383174657	0.1672776686389799	Late act.	RS
214	0.0074982579470642	0.2722203686343996	Supp.	RS
215	0.0	0.2517011451640965	Supp.	RS
216	0.0459045193931636	0.2667827366500273	Late act.	Other
217	0.0314316342445823	0.413737658019451	Late act.	RS
218	0.0089927793009982	0.1829691718842367	Late act.	RS
219	0.0270107509963248	0.2486937217551131	Late act.	RS
220	0.0389638473484121	0.134739295792713	Late act.	RS
221	0.0	0.1522009428207556	Late act.	Other
222	0.0073567361542761	0.1643000285419529	Supp.	RS
223	0.0015749226812053	0.2287234930286251	Late act.	RS
224	0.0068209261325098	0.2122810899914713	Late act.	RS
225	0.0	0.0713097382697799	Late act.	Other
226	0.0142720465272623	0.1859077276614377	Late act.	RS
227	0.001009608657405	0.0312245158287382	Late act.	RS
228	0.0	0.2303381499388351	Late act.	RS
229	0.0	0.1396395500746629	Late act.	RS
230	0.0016871422698894	0.1453428686839147	Late act.	RS
231	0.014092005347442	-0.0542977995270306	Late act.	RS
232	0.0046563256140411	0.071925792626131	Late act.	RS
233	0.0	0.1123918464165448	Late act.	RS
234	0.0	0.1135051498482583	Late act.	RS
235	0.0016740233064261	0.1534445947289651	Late act.	RS
236	0.0	-0.0067298621452254	Late act.	RS
237	0.0	0.0673076637030259	Supp.	RS
238	0.0010060594278749	0.046601211079089	Late act.	RS
239	0.0	0.0733677983505921	Early act.	RS
240	0.0013276785263157	0.2381690463007664	Late act.	RS
241	0.0019655283136427	0.1152604105735774	Late act.	RS
242	0.0	0.0174818060401008	Late act.	RS
243	0.0020723299881757	0.1952922603651209	Late act.	RS
244	0.0	0.096810010872367	Late act.	RS
245	0.0	0.4039076106772754	Late act.	RS
246	0.0033571931362542	0.139809833507438	Late act.	RS
247	0.0	0.0860390454289952	Late act.	RS
248	0.0030256017827365	0.0755638474381748	Late act.	RS
249	0.0296736750105136	0.1287516968675782	Early act.	RS
250	0.0	0.0557238288049081	Late act.	RS
251	0.0	0.1121021055397966	Late act.	RS
252	0.0	0.1501425461587636	Late act.	RS
253	0.0	0.0766284425749838	Late act.	Other
254	0.0019315876265122	0.1607276925705057	Late act.	RS
255	0.0060662360109831	0.1525806062878776	Late act.	RS
256	0.0	0.1874702184400337	Late act.	RS
257	0.0	0.0780273717484381	Late act.	RS
258	0.0	0.1553875967007577	Early act.	RS
259	0.0014687117231634	0.3641530665658493	Early act.	RS
260	0.0	0.6585126456775326	Supp.	RS
261	0.0273484016613773	0.1014002485086301	Late act.	RS
262	0.0	0.2439305537748254	Late act.	RS
263	0.0	0.1136774966944617	Late act.	RS
264	0.0022934991799268	0.0916796893019479	Late act.	RS
265	0.0	0.0735352336640771	Late act.	RS
266	0.0	-0.0038259141307641	Late act.	RS
267	0.0030522865798445	0.1607861543006431	Late act.	RS
268	0.0	0.1425885823967982	Late act.	RS
269	0.0	0.0155362463420257	Late act.	RS
270	0.0	0.0686406372754568	Late act.	RS
271	0.0028214968291841	0.1195687481854186	Late act.	RS
272	0.002412937035563	0.2216514730874519	Late act.	RS
273	0.0060701173168237	0.0494943508425597	Late act.	RS
274	0.0355230131703364	0.0549054981119911	Supp.	RS
275	0.0	0.098315490925222	Supp.	RS
276	0.001447242276019	0.2105043750610635	Supp.	RS
277	0.0276631025281505	0.0746373490606548	Late act.	RS
278	0.0064232605214033	0.162054290681809	Late act.	RS
279	0.0	0.4850059497240308	Late act.	Other
280	0.0091456287819089	0.1821808017252284	Late act.	RS
281	0.0	0.0423772217564676	Late act.	Other
282	0.0	0.3468117431743075	Late act.	RS
283	0.0063866400296608	0.3186555174506472	Late act.	RS
284	0.0103586452833264	0.0600498300266597	Late act.	RS
285	0.0081791110198081	0.023549438843482	Early act.	Other
286	0.0	0.0371728352076527	Supp.	Other
287	0.1017970543327283	0.5743708387265074	Early act.	RS
288	0.0	0.1393355729548085	Supp.	Other
289	0.0107319530527452	0.123280045679742	Early act.	RS
290	0.02961503820708	0.2385838402295942	Early act.	RS
291	0.0183120956219398	0.0184526296843541	Late act.	RS
292	0.0334646502148971	0.0732721514790942	Supp.	FS
293	0.0063437488260607	0.061459719185596	Late act.	RS
294	0.0417781725616225	0.3357256947479859	Supp.	RS
295	0.0055796161899717	0.279824317175275	Early act.	Other
296	0.0576322480169343	0.3078642528737998	Early act.	RS
297	0.0275323652219374	0.3758841546120782	Early act.	RS
298	0.0216684798233346	0.0382226122873256	Supp.	RS
299	0.020111580435356	0.1520542177116295	Early act.	RS
300	0.0098972948552747	0.0387119017556501	Late act.	RS
301	0.0041427239335843	0.005838977500934	Late act.	RS
302	0.0476095797581584	0.3286630443350225	Supp.	RS
303	0.0408778131624973	0.3008997671140189	Supp.	RS
304	0.0342094985961452	0.2107233463544308	Supp.	RS
305	0.0246467527546362	0.1804518256341555	Supp.	RS
306	0.1132063563761592	0.5989810010315322	Early act.	RS
307	0.0122066921238995	0.1041539951218758	Supp.	FS
308	0.0	0.1299776095993455	Supp.	FS
309	0.0214849584082744	0.5034456482055063	Supp.	RS
310	0.0403479001397033	0.4095915140552056	Supp.	RS
311	0.0419266876199394	0.3558096168633943	Supp.	RS
312	0.0	0.0834874832899712	Supp.	RS
313	0.0760814144992288	0.295306216594056	Early act.	RS
314	0.0286135372209828	0.3283810614208099	Supp.	RS
315	0.0805530381912261	0.5898235762018438	Early act.	RS
316	0.2430598647464847	0.6581213575286067	Early act.	RS
317	0.0	0.1356667206402003	Late act.	FS
318	0.0853971458299832	0.4119943152243303	Early act.	RS
319	0.0147925369581055	0.2331270285710376	Early act.	RS
320	0.0019405789888478	0.061419060166446	Supp.	RS
321	0.0	0.191121226214015	Early act.	RS
322	0.0013011991968999	0.1530073570295761	Early act.	RS
323	0.0182390037594002	0.079271510931407	Late act.	RS
324	0.1331130098260095	0.009193875445841	Early act.	Other
325	0.0	0.0245808877323357	Supp.	FS
326	0.0041567003293553	0.186939195021595	Early act.	FS
327	0.010541212956192	0.1736471493976826	Late act.	RS
328	0.0547015654987776	0.4312886188323393	Early act.	RS
329	0.0212349998626533	0.1346008752713463	Supp.	RS
330	0.0677803989003936	0.3751343290155092	Early act.	RS
331	0.0300545202588024	0.0953599189502015	Supp.	RS
332	0.0255784729969117	0.1959045072203319	Supp.	RS
333	0.0022602990744271	0.2060355732874089	Supp.	RS
334	0.0282329703597171	0.2728574866443295	Supp.	RS
335	0.1637359684434478	0.6347951500764265	Early act.	RS
336	0.0179969001951236	0.1793764567167393	Supp.	RS
337	0.1522056345853397	0.7443235945444092	Early act.	RS
338	0.1364627988373719	0.6388439747138108	Early act.	RS
339	0.0849966973582267	0.4694590671847957	Early act.	RS
340	0.0230422199748277	0.2471113308128401	Supp.	RS
341	0.0229648470956696	0.3814709909136161	Late act.	RS
342	0.0108055703748939	0.1564105508523747	Supp.	RS
343	0.0271402087392613	0.1971779426800989	Supp.	RS
344	0.0075420439450263	0.1098159148467575	Supp.	RS
345	0.0611547418318858	0.4314738400551066	Early act.	RS
346	0.0861358133299164	0.5428076600036047	Early act.	RS
347	0.0737289440232972	0.5081562883223654	Early act.	RS
348	0.0086133052725934	0.1431163359658931	Supp.	RS
349	0.0270596422953959	0.3074398422445455	Supp.	RS
350	0.0	0.1556667651155758	Supp.	RS
351	0.0047829872493559	0.1211898347721136	Supp.	RS
352	0.0285440930545247	0.24272838515751	Supp.	RS
353	0.0223441498680543	0.3019794253551973	Supp.	RS
354	0.0074623363923729	0.1667664903454229	Supp.	RS
355	0.0223449142036963	0.4397510416559361	Supp.	RS
356	0.0958688768762482	0.4696666008505121	Early act.	RS
357	0.0155636804122645	0.1362966084286328	Supp.	RS
358	0.0637386655217531	0.2817422644144128	Supp.	RS
359	0.0406185064852713	0.2766857260429758	Supp.	RS
360	0.0539060483277857	0.5278511958501089	Late act.	Other
361	0.0909069456430818	0.3189653817218832	Early act.	RS
362	0.0	0.1265026912259154	Supp.	Other
363	0.0531493744167408	0.1098857814005986	Supp.	Other
364	0.0	0.0829626009435055	Early act.	Other
365	0.0	0.0459124092227076	Supp.	Other
366	0.0232835488119227	0.0781730108514121	Supp.	Other
367	0.0	0.1223362517559135	Early act.	FS
368	0.012389057162859	0.0702418897242471	Supp.	Other
369	0.0026066581746006	0.1380784796114716	Supp.	Other
370	0.0	0.1454036588602762	Supp.	Other
371	0.0384477894292437	0.2687430580828563	Early act.	FS
372	0.0044578120634535	0.0730311482446712	Late act.	FS
373	0.0	0.0854668277829173	Late act.	FS
374	0.0	0.1610467387225472	Late act.	Other
375	0.0044019147335042	0.0754699581749524	Late act.	Other
376	0.0119418907631203	0.0783927901578278	Early act.	Other
377	0.0	0.051913179435733	Supp.	Other
378	0.0022549190628095	0.0840585627129541	Supp.	Other
379	0.0180149272615792	0.0850566208071016	Early act.	Other
380	0.0568938283104732	0.4020146880870788	Late act.	RS
381	0.0066067731235934	0.0965466364705392	Late act.	Other
382	0.0	0.2041405989688823	Late act.	Other
383	0.0114713492248694	0.0524289359003884	Early act.	RS
384	0.0	0.2350027345718437	Supp.	FS
385	0.0020747625199902	0.0724990890652188	Supp.	FS
386	0.0085666139297683	0.2220627322285063	Supp.	FS
387	0.0427761101093265	0.3984138220404673	Early act.	RS
388	0.0161138944260902	0.2174795299487376	Early act.	RS
389	0.0066579491789748	0.1624215701976076	Supp.	RS
390	0.0017298365050609	0.1874490753291194	Supp.	FS
391	0.0066943895169773	0.2328690386907489	Early act.	RS
392	0.0126848602320476	0.2140490699071186	Early act.	RS
393	0.0	0.1264495000486592	Early act.	RS
394	0.0029138761659827	0.0955382619668377	Supp.	FS
395	0.0702063224915543	0.6367752648748674	Early act.	RS
396	0.0230862115254177	0.1285102045088945	Early act.	RS
397	0.0	0.0495943246539325	Supp.	RS
398	0.003020996604985	0.042682849451004	Late act.	RS
399	0.0461400023518842	0.2905565337840997	Early act.	RS
400	0.1144743518975311	0.7166654533732795	Early act.	RS
401	0.0035591242768352	0.1241439949526881	Supp.	FS
402	0.0022927840258327	0.1848966629203303	Early act.	Other
403	0.0050214001425117	0.1876375435220814	Supp.	FS
404	0.0	0.16764219649154	Early act.	RS
405	0.0950659317233318	0.5883587908278005	Early act.	RS
406	0.0	0.1806003573884075	Supp.	FS
407	0.0011630011341967	0.1362905564924985	Supp.	Other
408	0.1433073911276756	0.7312441795028646	Early act.	RS
409	0.0	0.1380678676865108	Late act.	FS
410	0.0670920406654628	0.3779794977115298	Early act.	RS
411	0.0409107157895485	0.3356732841641311	Early act.	RS
412	0.0984393643012656	0.6427211816020083	Early act.	RS
413	0.002022189067166	0.1705611615790686	Supp.	RS
414	0.0938245951362851	0.6265475221714418	Early act.	RS
415	0.0825078581670653	0.542949375955766	Early act.	RS
416	0.0	0.0577881996005147	Early act.	Other
417	0.0	0.049360209497145	Supp.	Other
418	0.0	0.1930905482951939	Supp.	RS
419	0.0	0.2591043637907354	Supp.	FS
420	0.0	0.1688010803056427	Supp.	FS
421	0.0128783157576491	0.21881793185598	Supp.	Other
422	0.0160785394521844	0.104495742346203	Supp.	FS
423	0.0033301441896945	0.0871503014270737	Late act.	FS
424	0.0032662395037515	0.1950204774069546	Supp.	Other
425	0.0051413757971704	0.1041494730290452	Late act.	Other
426	0.0	0.2072239818379332	Supp.	FS
427	0.0	0.1221229319248084	Supp.	Other
428	0.0130457609734225	0.049535556366703	Supp.	Other
429	0.0	0.0524435471593652	Late act.	Other
430	0.0659826522394603	0.5663984844829859	Early act.	RS
431	0.0220561180977744	0.4685941983796642	Early act.	RS
432	0.0207760285072443	0.215317781393066	Supp.	RS
433	0.0	-0.0261779014841044	Supp.	RS
434	0.0833229976502907	0.547006056279545	Early act.	RS
435	0.0167214712645908	0.2380111507267416	Supp.	RS
436	0.0	0.1072800008584305	Late act.	FS
437	0.014561933578221	0.2556551632442131	Supp.	RS
438	0.0	0.0684674289686311	Supp.	Other
439	0.0	0.1195055797610083	Early act.	RS
440	0.0	0.1816175616415596	Early act.	RS
441	0.0096659914642825	0.1100955964770208	Late act.	Other
442	0.0118882290262223	0.3279131464913848	Early act.	RS
443	0.011424784412559	0.4656990568073513	Early act.	RS
444	0.0064314998472726	0.1314689866909806	Supp.	RS
445	0.0	0.2699451376654345	Early act.	RS
446	0.026689520219899	0.287706871437016	Supp.	FS
447	0.0	0.018093471353343	Supp.	Other
448	0.0035471002083324	0.0557013613841624	Supp.	FS
449	0.0364730077918926	0.507013161816436	Early act.	RS
450	0.0	0.0884682356313367	Late act.	Other
451	0.0650685523996768	0.5495769989251377	Early act.	RS
452	0.008461415927893	0.0938168605171279	Supp.	Other
453	0.0129405388339096	0.076031597870825	Supp.	Other
454	0.0216351250765545	0.2868575617970401	Early act.	Other
455	0.0016462154228651	0.2584224928990029	Supp.	RS
456	0.0145090426600715	0.0592680565288018	Supp.	Other
457	0.0071993717730211	0.1180321315053656	Supp.	FS
458	0.0033487385472644	0.1033102254096693	Supp.	Other
459	0.0	0.1573349815066947	Supp.	FS
460	0.0036473007791892	0.1365697541330009	Supp.	Other
461	0.0061376948003719	0.2095848101584574	Supp.	FS
462	0.0019165441091718	0.0659354883752612	Late act.	Other
463	0.0070912448602582	0.1616521175881238	Early act.	FS
464	0.0526181694979369	0.4694756564917005	Early act.	RS
465	0.0074442257894676	0.0337740244330105	Supp.	FS
466	0.0363953570552036	0.2683121675967588	Early act.	RS
467	0.0029634318830912	0.1546056309029234	Early act.	FS
468	0.0036495206822806	0.0712701343681847	Supp.	FS
469	0.0032751272302924	0.1906587427836672	Supp.	FS
470	0.0081554551584356	0.1532566334306444	Supp.	FS
471	0.0027248317105227	0.1308806418913949	Early act.	RS
472	0.0309781242032978	0.1632566074223242	Early act.	RS
473	0.0	0.0277791810541731	Early act.	FS
474	0.0344723786725061	0.3054498013236152	Late act.	RS
475	0.008964720806344	0.1643151490667098	Late act.	FS
476	0.0017350643572692	0.0419898101579342	Late act.	RS
477	0.0247006982195416	0.4634990130839921	Early act.	RS
478	0.0029002632701986	0.0857788508964765	Early act.	RS
479	0.0263886091481555	0.1913854647168741	Early act.	RS
480	0.0154019349798823	0.13103819635222	Late act.	RS
481	0.0286390641589574	0.2035078631997552	Late act.	RS
482	0.0566594394506323	0.435451346031993	Early act.	RS
483	0.0022109655999865	0.1822507341669072	Early act.	RS
484	0.0	0.1230764542536789	Supp.	RS
485	0.0010349605629836	0.5525338669524607	Early act.	RS
486	0.0049520262611756	0.1996264844190817	Supp.	RS
487	0.0087736022978486	0.1686415799617389	Supp.	FS
488	0.0	0.2109519388168688	Supp.	FS
489	0.0086727201297152	0.1287294424929573	Late act.	RS
490	0.0100381684243625	0.0891400298419009	Supp.	RS
491	0.0	0.1690954391349287	Supp.	FS
492	0.0074248623004924	0.2751511115134148	Supp.	RS
493	0.0107016252397378	0.2976334812917494	Supp.	RS
494	0.0079949560720881	0.1265581852091132	Late act.	RS
495	0.0058865923153763	0.2034741939554407	Early act.	RS
496	0.0172066822824897	0.2960516155918098	Early act.	RS
497	0.011866490248933	0.1409175422677277	Supp.	Other
498	0.0087425249832828	0.0190121006766709	Early act.	RS
499	0.0140379888716886	0.1709636155642034	Early act.	RS
500	0.0021124637997114	0.1197801599658273	Supp.	RS
501	0.0076692941998413	0.1893246329194882	Supp.	RS
502	0.0019790314334187	-0.0023710701475336	Early act.	RS
503	0.0075546342593338	0.15328530168038	Early act.	RS
504	0.0035367765131532	0.0547894662420721	Early act.	RS
505	0.0	0.0852372979047305	Late act.	RS
506	0.0	0.0643876688525547	Early act.	RS
507	0.00210886585337	0.2335245458595883	Supp.	RS
508	0.0069693645462215	0.0930842802725924	Supp.	RS
509	0.0139000817713803	0.0524430093703109	Supp.	RS
510	0.0098392300089757	0.0538139750478759	Supp.	RS
511	0.0035681680206664	0.1865697843831132	Supp.	RS
512	0.0015667389028388	0.1043412869419431	Early act.	RS
513	0.0053286805710141	0.2030041406536265	Supp.	RS
514	0.0019757019621736	0.1622581433913653	Supp.	RS
515	0.01249703143619	0.2751466613915211	Supp.	RS
516	0.0066194804209213	0.0517542569739519	Supp.	RS
517	0.0083516010686266	0.2158813841635969	Supp.	RS
518	0.0	0.1828719394559132	Early act.	RS
519	0.0041107699389757	0.339486306120918	Early act.	RS
520	0.0061558770492653	0.1631390351872956	Early act.	RS
521	0.0023822875975464	0.1078525720745137	Supp.	RS
522	0.0118805627134267	0.4099947723052272	Early act.	RS
523	0.027770877101765	0.5343871019424002	Early act.	RS
524	0.0167666451002093	0.4741382749322873	Early act.	Other
525	0.0685877219944756	0.6849843972774139	Early act.	RS
526	0.0196365680092292	0.3744205575398127	Early act.	RS
527	0.0	0.4805207078871357	Early act.	RS
528	0.0	0.0717651714254276	Supp.	RS
529	0.0999329106195033	0.6287506531951219	Early act.	RS
530	0.066390347689762	0.4966126368073856	Early act.	RS
531	0.0	0.2619006559163299	Early act.	RS
532	0.002013613971844	0.1509657892121695	Early act.	RS
533	0.0313641048622194	0.4449308635898343	Early act.	RS
534	0.0	0.1753965208713939	Early act.	RS
535	0.0	0.1907263694170944	Supp.	RS
536	0.0058820631063225	0.1996029970383762	Supp.	RS
537	0.0022856761410868	0.2128228940573984	Supp.	RS
538	0.0010427615193662	0.0334004813176804	Supp.	RS
539	0.0019029395369683	0.1855276797983282	Early act.	RS
540	0.0114775199345116	0.4325246147444818	Early act.	RS
541	0.0052417924943234	0.2587851280843559	Early act.	RS
542	0.0211029552859953	0.4074661423927076	Early act.	RS
543	0.0150680984125005	0.475149030334675	Early act.	RS
544	0.0042836383619414	0.0394973518238572	Supp.	FS
545	0.0171264558327148	0.3273501496541811	Late act.	RS
546	0.0484206442313631	0.2739831548013448	Early act.	RS
547	0.0763677101292103	0.3789311347018901	Late act.	RS
548	0.0401999439592738	0.4998906654358676	Early act.	RS
549	0.0812597158892903	0.4313937014077038	Early act.	RS
550	0.0	0.2431543677970765	Late act.	Other
551	0.0040958992707473	0.2125846248966343	Supp.	Other
552	0.0175749409861172	0.3253314645551847	Late act.	RS
553	0.0037390871564139	0.0569952085056292	Late act.	RS
554	0.0	0.2586587814460082	Early act.	RS
555	0.0037640144041233	0.0476304231840853	Supp.	RS
556	0.0043136345753873	0.1888536473210919	Supp.	RS
557	0.0113256087454632	0.2446013253978008	Supp.	RS
558	0.0111897771478039	0.2529476232229549	Supp.	RS
559	0.0	0.1561796448186003	Supp.	RS
560	0.0	0.0470229697351657	Supp.	RS
561	0.0019095436900465	0.2055627237377545	Supp.	RS
562	0.0135289022462659	0.4757490948513926	Early act.	RS
563	0.0613992844737891	0.5148311840326791	Early act.	RS
564	0.0	0.1510085728795647	Supp.	RS
565	0.0250696102536927	0.4496273997113643	Early act.	RS
566	0.0	0.014040306676889	Early act.	FS
567	0.0	0.0866901120086481	Early act.	RS
568	0.0	0.148775794462066	Supp.	RS
569	0.100227825412121	0.5908830559460657	Early act.	RS
570	0.0516837240459107	0.4874473376199499	Early act.	RS
571	0.0065185801159978	0.1617911816531717	Late act.	RS
572	0.017157651562829	0.0175498900298193	Supp.	RS
573	0.018602557057582	0.3771360280775236	Early act.	RS
574	0.0045792768070207	0.1643867841037359	Supp.	RS
575	0.0	0.0897157295335367	Supp.	RS
576	0.0022201544165915	0.132634624968601	Supp.	RS
577	0.0128952462962337	0.1441313347915148	Supp.	RS
578	0.0075682258052277	0.1567654405462764	Supp.	RS
579	0.0231886311889852	0.2105228766155602	Early act.	RS
580	0.012369106990294	0.0362471576093589	Early act.	FS
581	0.0787816968304881	0.416715159530079	Early act.	RS
582	0.0629313931053335	0.2811995446586938	Early act.	RS
583	0.0037984399045192	0.1072177642924508	Supp.	Other
584	0.0125331166584156	0.1169125465736498	Supp.	Other
585	0.0067053440508772	0.0228761633824999	Supp.	FS
586	0.0030889664650787	0.0969534266045729	Late act.	FS
587	0.0132429890952537	0.1403706852248001	Supp.	Other
588	0.0024749541001641	0.0641906471564267	Supp.	FS
589	0.0023756948707871	0.1007434004401292	Supp.	Other
590	0.0	0.0926381906732364	Supp.	FS
591	0.0078016254335124	0.1050002259829867	Supp.	Other
592	0.0	0.0344741687509687	Supp.	Other
593	0.0	0.156641930987822	Early act.	FS
594	0.0082209001689662	0.0970742190084361	Early act.	Other
595	0.0	0.0353584020066478	Early act.	FS
596	0.0	0.1284418959849388	Early act.	FS
597	0.0	0.1073475770275279	Supp.	Other
598	0.0026389293872957	0.0438988692505297	Supp.	FS
599	0.0	0.0610846973359462	Supp.	FS
600	0.0035892755395203	0.1012699084777785	Supp.	Other
601	0.0028544093054524	0.0882285794550567	Supp.	FS
602	0.0043955318897163	0.0099980278868834	Late act.	Other
603	0.070767456489239	0.4595985041445942	Early act.	RS
604	0.0	0.0863124406344792	Supp.	FS
605	0.0035986701021334	0.1056385941287074	Supp.	FS
606	0.003023943918746	0.0678566379137248	Supp.	RS
607	0.0	-0.0479171673244362	Supp.	FS
608	0.0	0.0811714897746854	Supp.	FS
609	0.0018392614046028	0.1073770435369043	Supp.	FS
610	0.002385155822903	0.0356307476334089	Supp.	Other
611	0.0024689420659127	0.0032135049230477	Supp.	FS
612	0.0017555472630122	0.1167922558028204	Supp.	Other
613	0.0013074250303779	0.0726104867006767	Supp.	Other
614	0.0024340380071211	0.141420889610585	Supp.	FS
615	0.0	0.0779153741190255	Late act.	FS
616	0.0	0.0557255564007619	Late act.	Other
617	0.0	-0.0288219395377112	Supp.	Other
618	0.0097021794126217	0.0917643523052833	Early act.	FS
619	0.0031592970258819	0.2442546666614691	Supp.	RS
620	0.001683369590395	0.0054652585851355	Supp.	FS
621	0.0069001180643873	0.1364444058466367	Supp.	FS
622	0.0395577895454358	0.4398434899078756	Early act.	RS
623	0.0	0.0431357112408861	Early act.	FS
624	0.0037286807154389	0.1255622482104814	Supp.	FS
625	0.0	0.0738513056710979	Early act.	FS
626	0.0040068938137572	0.0725463506656809	Supp.	Other
627	0.0048019319972868	0.1570147221080992	Supp.	FS
628	0.0	0.1552614148400855	Supp.	FS
629	0.0017991169762817	0.0359761550637057	Supp.	Other
630	0.0110140467485847	0.2486404289145403	Early act.	FS
631	0.0	0.0602639506242976	Supp.	FS
632	0.0	0.0836886299526757	Late act.	FS
633	0.0	0.1230365243021151	Supp.	Other
634	0.0	0.1902519185742064	Late act.	FS
635	0.0	0.1108204205617342	Early act.	FS
636	0.0091509338545967	0.1413344674181141	Late act.	FS
637	0.0	0.1021161458744019	Late act.	FS
638	0.0	0.1877003447487801	Late act.	FS
639	0.0051663827532021	0.0389501218549312	Early act.	FS
640	0.0	0.1852201493461815	Early act.	FS
641	0.0022381163872297	-0.0057182016346247	Early act.	FS
642	0.0033016185003105	0.0760011836749882	Supp.	FS
643	0.0	0.0703301685386339	Supp.	Other
644	0.0	0.186966641328494	Early act.	FS
645	0.0162761376575764	0.0992526379766609	Supp.	RS
646	0.0	0.2230089339651887	Supp.	FS
647	0.0	0.0495091836260347	Late act.	FS
648	0.0	0.1497738875404128	Supp.	FS
649	0.0091688987819698	0.3928908857837097	Supp.	RS
650	0.002646413588621	0.0835446872820117	Supp.	FS
651	0.0	0.0825933268507944	Supp.	FS
652	0.0050543532734302	0.2712051170727853	Supp.	RS
653	0.0	0.2389852103054088	Supp.	RS
654	0.0143452365094534	0.1795708422146834	Supp.	FS
655	0.0	0.0911887227861168	Early act.	FS
656	0.0171986540807298	0.2308240579661144	Late act.	Other
657	0.0061674999578874	0.0209699319180222	Supp.	FS
658	0.0052024748300758	0.1646783740675065	Supp.	RS
659	0.0	0.1208247738446075	Early act.	FS
660	0.0	0.3895069496565683	Early act.	RS
661	0.001856426277258	0.1440232502067797	Supp.	FS
662	0.0414925603493907	0.4145625899712703	Early act.	RS
663	0.0352326653152599	0.3678878783525943	Early act.	RS
664	0.0	0.2289710615960636	Early act.	Other
665	0.0	0.1062098048268305	Supp.	FS
666	0.0075897588468678	0.154271626038195	Supp.	RS
667	0.0	0.1344158786829259	Supp.	FS
668	0.0	-0.0143073751690485	Supp.	FS
669	0.0016573683660291	0.0705886751399733	Supp.	Other
670	0.0	0.0569668832652358	Supp.	Other
671	0.0130534975255194	0.0784524345730338	Late act.	Other
672	0.0	0.1604631037651756	Supp.	FS
673	0.0011983988274479	0.0508468739138886	Supp.	Other
674	0.0032226150720233	0.0977557560341297	Supp.	FS
675	0.0094007893322765	0.1186709073122336	Early act.	FS
676	0.007577257644359	0.0602443501974185	Supp.	RS
677	0.0040470049741689	0.2660926073376283	Late act.	FS
678	0.0	0.1532584624931136	Supp.	RS
679	0.0498698241154532	0.6097424686863718	Early act.	RS
680	0.0	0.3316931041787698	Early act.	RS
681	0.0	0.1243462058482857	Supp.	Other
682	0.0	0.1196422993375733	Supp.	Other
683	0.0084063759794066	0.2125934380467813	Supp.	Other
684	0.0	0.0989674839753454	Supp.	Other
685	0.0	0.2287206508381699	Supp.	RS
686	0.0039483256035753	0.065972408378898	Supp.	FS
687	0.0151642961856748	0.463088740304945	Late act.	RS
688	0.0013682529476732	0.0942290984238347	Early act.	RS
689	0.0683998049808299	0.3739507182290312	Early act.	RS
690	0.0081535117502818	0.2850285995358789	Supp.	RS
691	0.0	0.1461728619342649	Supp.	Other
692	0.0065421058186721	0.0656372981249115	Supp.	FS
693	0.0030894783070779	0.0820258769790777	Supp.	Other
694	0.0	0.227274318423884	Early act.	FS
695	0.0	0.1847720341474876	Early act.	Other
696	0.0020521076911482	0.0999925050579106	Early act.	Other
697	0.0	0.2841548568744888	Late act.	Other
698	0.0	-0.0235190580836284	Early act.	FS
699	0.0	0.1403388220698497	Supp.	Other
700	0.036975065389028	0.4735749271209742	Early act.	FS
701	0.0199012997219874	0.4810204268374993	Early act.	FS
702	0.0	0.1654601827841554	Early act.	FS
703	0.0	0.1121336240700208	Supp.	Other
704	0.0015887794542863	0.1005475863362465	Supp.	FS
