# Supplementary material for: Laminar organization of cellular microcircuits modulating human interictal epileptiform discharges
Source: Nat Neurosci. 2026 Apr 30;29(6):1462–75. doi: 10.1038/s41593-026-02258-4 (PMC13246451; doi:10.1038/s41593-026-02258-4)
Supplement: Supplementary file 19 — Statistical Source Data. [file 41593_2026_2258_MOESM19_ESM.zip]

Archive with 6 entries (5 files):
- ED10/
- __MACOSX/._ED10
- ED10/iso_ieds.txt
- __MACOSX/ED10/._iso_ieds.txt
- ED10/series_ieds.txt
- __MACOSX/ED10/._series_ieds.txt
