# Supplementary material for: Laminar organization of cellular microcircuits modulating human interictal epileptiform discharges
Source: Nat Neurosci. 2026 Apr 30;29(6):1462–75. doi: 10.1038/s41593-026-02258-4 (PMC13246451; doi:10.1038/s41593-026-02258-4)
Supplement: Supplementary file 19 — Statistical Source Data. [file 41593_2026_2258_MOESM19_ESM.zip › ED10/iso_ieds.txt]

8.056113188419107729e+00 1.078102228716708666e+01 9.889403950489743522e+00 7.615724992671255578e+00 7.494625545276072387e+00 7.084240883851064652e+00 5.733458344379054772e+00 6.003162366534133376e+00 4.103863939133435501e+00 3.640641124296989162e+00 4.155730316915906108e+00 2.048757751792815274e+00 2.656056899920844483e-02 -1.317645656864230019e-01 -1.357787862995953665e+00 -2.230343385107245169e+00 -2.298612201911601538e+00 -2.987650803238397490e+00 -1.466147269398115460e+00 -2.331264042482895427e+00 -4.388299180359727103e+00 -4.033906364945527123e+00 -4.287204579000542637e+00 -5.811630763298261115e+00 -7.674104085475639714e+00 -9.310496249143868752e+00 -7.040804920765216579e+00 -4.314224079117032318e+00 -5.064193035657867270e+00 -5.555258115909294858e+00 -4.660300056358536835e+00 -4.433976147361877729e+00 -5.165276881426315470e+00 -4.007102367915686969e+00 -1.694194378287225078e+00 2.023839328887602207e+00 2.262745324795504942e+00 4.918249959871841548e-01 1.924320164374219377e+00 3.421719136342654899e+00 4.244219212144780151e+00 6.101090583801405565e+00 7.534806385963507047e+00 9.284922839750647583e+00 1.090031123210550845e+01 9.036546908518305443e+00 6.883472968849716267e+00 8.241911864400409016e+00 6.908977983385932831e+00 3.229109986455681813e+00 -1.244949512299733524e-01 -2.420294803051281640e+00 -2.370033422801372858e+00 -5.764971033009795853e+00 -1.238193187652876048e+01 -1.571660967083009908e+01 -1.616962120139156056e+01 -1.688284796969801960e+01 -1.856121130657297869e+01 -2.188875176978558557e+01 -2.282030050051206871e+01 -2.326104203107152557e+01 -2.731899298932209419e+01 -2.904441845245748866e+01 -2.769953857816359033e+01 -2.914367004929771454e+01 -3.062721670430324750e+01 -2.948473003350121147e+01 -2.914477015074071886e+01 -2.805835406938901144e+01 -2.666685115037487108e+01 -2.721920180702427317e+01 -2.710636393348552886e+01 -2.688615663268993927e+01 -2.796552667705752171e+01 -2.672108411074751899e+01 -2.628618103175644904e+01 -2.591806304006369288e+01 -2.293937081955322199e+01 -2.356011575926011048e+01 -2.529153803144634693e+01 -2.429061406509556775e+01 -2.474887555940877704e+01 -2.579004838737871452e+01 -2.498246661976768834e+01 -2.568964979085857436e+01 -2.566413877895925566e+01 -2.566405741867481538e+01 -2.686170038739725996e+01 -2.756928849318884645e+01 -2.654061756549335982e+01 -2.657144701156284228e+01 -2.788419756142053885e+01 -2.868493590620391132e+01 -2.900099100212656111e+01 -2.789456792698355159e+01 -2.899349599513051956e+01 -3.252113209921882486e+01 -3.511928925496140863e+01 -3.779476833373293232e+01 -4.043496574775523555e+01 -4.159197240965986708e+01 -4.165381088433026235e+01 -3.934782422517159262e+01 -3.811986999995317404e+01 -4.167933779260120275e+01 -4.396691489117232265e+01 -4.369627716477810253e+01 -4.553845002400696984e+01 -4.574506819832575388e+01 -4.586682089891268532e+01 -4.579187334415664878e+01 -4.436486860755614003e+01 -4.493327062092999569e+01 -4.735064788895321186e+01 -4.706922318851088960e+01 -4.719296629804940579e+01 -4.898667507806909782e+01 -5.006079426022111534e+01 -5.044813512878340589e+01 -4.697265975800025473e+01 -4.512345646252524034e+01 -4.692503190582286265e+01 -4.802433107337935070e+01 -4.773549291015455509e+01 -4.731827498480849670e+01 -4.621359394265044784e+01 -4.607655769807513479e+01 -4.508782181612905049e+01 -4.148395139508755136e+01 -4.077893645834359404e+01 -4.194315642202487737e+01 -4.062708769755404603e+01 -3.830331346039470475e+01 -3.751798641916688126e+01 -3.614464894593976396e+01 -3.688357220508382284e+01 -3.604600454405479582e+01 -3.470970768898757797e+01 -3.590406776682144852e+01 -3.643358283345379078e+01 -3.410057470295385684e+01 -3.321694867116971039e+01 -3.402917037319540583e+01 -3.384578753524368722e+01 -3.233925306719774539e+01 -2.883945160959061482e+01 -2.697799608396472237e+01 -2.773891351319235454e+01 -2.623972629260977740e+01 -2.452762897048359036e+01 -2.514091654807822351e+01 -2.373944712597991469e+01 -2.314989670339050676e+01 -2.101084646326325966e+01 -1.881391159816562819e+01 -1.988700724218093896e+01 -1.980249928691831940e+01 -1.750443036350200288e+01 -1.694651763886816198e+01 -1.507356419959147331e+01 -1.194557433116020739e+01 -9.534223197778526782e+00 -4.573660394259342787e+00 -3.079740612859358517e+00 -4.902474094420941064e+00 -3.633786800951751328e+00 4.645494193369886782e-01 3.917279615470834919e+00 5.445190572807746321e+00 4.282928887221549630e+00 4.184578826489524062e+00 5.837500744184461965e+00 5.794854281636082405e+00 7.659700521795754113e+00 1.336671084806508247e+01 1.552207680196255701e+01 1.436048248717111697e+01 1.338230182619302866e+01 1.273183983203682956e+01 1.594243459463841717e+01 1.822578137751567340e+01 1.787434583713770309e+01 1.729266978364830010e+01 1.701423012998655437e+01 1.489780836766063921e+01 1.249202659078756739e+01 1.033857585449087502e+01 1.064249753026835599e+01 1.255044895791248116e+01 1.086811932701868777e+01 1.056155821505119086e+01 1.216114104884053759e+01 1.163791842052015291e+01 9.295468593526937440e+00 7.369335547805989428e+00 5.575048230242966696e+00 6.280532292802984529e+00 8.463087173608347058e+00 9.083718599482518030e+00 1.032594914140546472e+01 1.003228662024562112e+01 7.974481816366922438e+00 7.384685386330855472e+00 8.213633286204144568e+00 1.054858026829552742e+01 1.370017092600715714e+01 1.410871816838052695e+01 1.283432070203582853e+01 1.292557402898401442e+01 1.188723249830853668e+01 1.002320683298305148e+01 7.962502540492440772e+00 6.810732342408231332e+00 9.778709289421124495e+00 1.360847129105592757e+01 1.309737036304623814e+01 1.165477297003486257e+01 1.067931870959995244e+01 7.493783256203896848e+00 5.395153800564677304e+00 4.078809845872060080e+00 4.931611412710843467e+00 8.109139964789783050e+00 7.347363499750852789e+00 4.853692123946933279e+00 3.064015948280735646e+00 1.992266211093620676e+00 1.153617321509164406e-01 -1.693734483123228385e+00 -1.729436364119118830e+00 -5.102888940230315695e-01 -9.296683626285550117e-01 -4.093668015829852180e+00 -5.918443618912180071e+00 -5.922443913457232867e+00 -6.524173031827182001e+00 -6.707458817363538550e+00 -5.626524512150147039e+00 -3.025705283138320656e+00 -2.356384170254334498e-02 5.795705940838413728e-01 -2.542369247959514467e-01 1.527942203743162808e-01 9.057349225002309101e-01 -4.037681435020119558e-01 -1.296766815683542129e+00 -5.737916900039640167e-01 3.484284647470963225e+00 7.430591213867303146e+00 7.029322609701687874e+00 6.070823177094201384e+00 7.580256439983527272e+00 8.500161619494109644e+00 8.886853816837867015e+00 9.201315640592657275e+00 1.148964153031723789e+01 1.618737409327409082e+01 1.625105229033444587e+01 1.396651125448388520e+01 1.392269398211641374e+01 1.328852456914611757e+01 1.173723348082149265e+01 1.035206455507073109e+01 9.157116015167881429e+00 1.092411117341409899e+01 1.198602084446656235e+01 8.971925945253657275e+00 6.839811824060023859e+00 6.748221540679172570e+00 5.408268213898485222e+00 4.167055840063828676e+00 3.982796603161623317e+00 4.864799779637060340e+00 6.012169438007815891e+00 4.892132659870720879e+00 2.196755396048265307e+00 2.708239564464515414e+00 4.185659888296673792e+00 2.385024516808553763e+00 4.772837770613824748e-01 -1.001618742193196354e+00 -4.410979920126828491e-02 2.103309803468828232e+00 1.143724392733250994e+00 1.024850042185994209e-01 4.665692601025177577e-01 1.303503423339771594e-01 2.913273442255315815e-01 8.144084692037718565e-01 1.230155658899437565e+00 4.363021733627045151e+00 5.838072524542757158e+00 5.086483806681003195e+00 5.963442272241405995e+00 6.815162636069813651e+00 6.303328948541330412e+00 6.090759845332128108e+00 6.320108202821380416e+00 8.658220630413884678e+00 1.055571472836096802e+01 8.977575814186430136e+00 7.819766249065211561e+00 9.850502128326894535e+00 1.124870937137713156e+01 1.068816502095936194e+01 1.107890190256008189e+01 1.277877967877958021e+01 1.604555486306735901e+01 1.711829425153003115e+01 1.660396606150162313e+01 1.799347704908240075e+01 1.974897437138561429e+01 2.047566981623005589e+01 2.106024034730177164e+01 2.057315071126364359e+01 2.266123859038773247e+01 2.564788746105542572e+01 2.394674515608102539e+01 2.154830077857927506e+01 2.248128533221702696e+01 2.346743965641642404e+01 2.246155753819384415e+01 2.225471177758873864e+01 2.257998243716194864e+01 2.439294600431259141e+01 2.462249898963633754e+01 2.256600993637129093e+01 2.275365656523239721e+01 2.429035835662608278e+01 2.330797351700122988e+01 2.230527888341492115e+01 2.069399517820364309e+01 2.145798972727073206e+01 2.389130072941529193e+01 2.295792238154820808e+01 2.291666853364383982e+01 2.353144367197219822e+01 2.213768876815155195e+01 2.041417322540271684e+01 1.984586325211703084e+01 1.928448279019033151e+01 2.027329886889598143e+01 2.049229987258525654e+01 1.713026050054316229e+01 1.501610301232608435e+01 1.486516783733034153e+01 1.398079638665165092e+01 1.245107298396045792e+01 1.021686457567104256e+01 9.753167867890606857e+00 9.954895190104796399e+00 7.210156609656044324e+00 4.569337497866456488e+00 4.595673495429105415e+00 5.199476834179068696e+00 5.054090370845181646e+00 4.973126911716400755e+00 6.172401862700070296e+00 1.024028577994703859e+01 1.308427401465167783e+01 1.248224534185550105e+01 1.283425962276022858e+01 1.446186835437671192e+01 1.406392635848366091e+01 1.400697800497856882e+01 1.440075131672599618e+01 1.508499471376348922e+01 1.700021022517355007e+01 1.554896179201734441e+01 1.282323878731292588e+01 1.259433083935947550e+01 1.091717734384887173e+01 8.951851039405703148e+00 7.563111972376074910e+00 4.312078117641567232e+00 4.001947895007114120e+00 4.348809552432826742e+00 9.288521579563073782e-01 -1.859070362630755868e+00 -3.160691662746887509e+00 -5.451317122581425423e+00 -8.534773238214830471e+00 -1.250168792867833290e+01 -1.484356397514802950e+01 -1.503566114672116960e+01 -1.897533668691845676e+01 -2.424520583965997389e+01 -2.622276759140829228e+01 -2.774616946834576936e+01 -3.013286755025069041e+01 -3.150906390027087767e+01 -3.354748949475236941e+01 -3.206513285032826133e+01 -2.902462033329083368e+01 -2.926558266316595081e+01 -2.965611375805935879e+01 -2.747902595102431889e+01 -2.632133341860855680e+01 -2.478408079676720632e+01 -2.239441979572952235e+01 -2.100785808981600411e+01 -1.819521450542787377e+01 -1.687463764678596689e+01 -1.803854520904207703e+01 -1.808946856701055594e+01 -1.792819122969005008e+01 -1.894567060363616662e+01 -1.982073613104057230e+01 -2.069001459731481773e+01 -1.853281540379479608e+01 -1.701963332144206476e+01 -1.896587473402873059e+01 -2.097683370756296384e+01 -1.983220895007017148e+01 -1.889888444417515245e+01 -2.060251925114235760e+01 -2.098152664912007026e+01 -1.785237856120508937e+01 -1.374740742086084921e+01 -1.367230669895169370e+01 -1.576903532709429712e+01 -1.522221041224397808e+01 -1.430733669645631778e+01 -1.470486801713947322e+01 -1.573320250733311632e+01 -1.757414472479584333e+01 -1.658296346688208445e+01 -1.379023454555861150e+01 -1.434616289581129678e+01 -1.632779712837486841e+01 -1.660676836373133014e+01 -1.765258875913992398e+01 -2.005029724275006586e+01 -2.137740162027348489e+01 -2.162117437859021152e+01 -1.922053177396089652e+01 -1.913196589051513996e+01 -2.296468164666055145e+01 -2.517106901390533125e+01 -2.563108114823063488e+01 -2.720533892673419984e+01 -2.904340094390951066e+01 -3.170227100748408233e+01 -3.189334490662959709e+01 -3.102249927615978820e+01 -3.356091509923424354e+01 -3.580040887887551548e+01 -3.653374256476926973e+01 -3.933904156298269328e+01 -4.296957278154223303e+01 -4.450609955612841873e+01 -4.528490404876551878e+01 -4.395845777163078338e+01 -4.595275319648705192e+01 -5.127774104590227466e+01 -5.394822970577635601e+01 -5.382089537318142192e+01 -5.472820042407366969e+01 -5.485967422212862488e+01 -5.547102474433852137e+01 -5.537945009617184411e+01 -5.407423660063250992e+01 -5.531846542841108771e+01 -5.753888251779171981e+01 -5.806084414695561691e+01 -5.965120975455230479e+01 -6.211387518104037753e+01 -6.264719133279171359e+01 -6.230005902230954717e+01 -6.089454108243018737e+01 -6.072903277620964246e+01 -6.273696922639518903e+01 -6.316865562516555599e+01 -6.155528658936978559e+01 -6.176786587580910748e+01 -6.284034931385130562e+01 -6.348161355668030836e+01 -6.243207332642958818e+01 -6.006524397541839022e+01 -6.103600655153313426e+01 -6.229741238369764034e+01 -5.916811643404551546e+01 -5.583262913108323744e+01 -5.441307814716130764e+01 -5.254319371045798448e+01 -5.089915905216132330e+01 -4.757972006055208425e+01 -4.639575277771101725e+01 -4.840937984992255139e+01 -4.757974234666081514e+01 -4.481127122589843736e+01 -4.296548221726111194e+01 -4.098594822470765564e+01 -3.898725166105991491e+01 -3.522550061078125339e+01 -3.054014872448957973e+01 -2.943488591461779436e+01 -2.905452646456868493e+01 -2.702855088597921451e+01 -2.595398936927651690e+01 -2.459964711824230577e+01 -2.302047452326277011e+01 -2.196639086175705913e+01 -1.934518103268533196e+01 -1.687220817974711196e+01 -1.459160543274766120e+01 -1.077647386367849691e+01 -4.900298582977978157e+00 8.311603750207930963e-01 7.614851114554071820e+00 1.448442790230970445e+01 2.205433983696561739e+01 3.060482245267451162e+01 3.367400067525685614e+01 3.520903191448223879e+01 4.043292349636567451e+01 4.488623500425715207e+01 4.773883442335342409e+01 5.254343692164081858e+01 5.724073922264399528e+01 6.235285119775558371e+01 6.515390095584687913e+01 6.401241799330207982e+01 6.332404082240148568e+01 6.674160228480252499e+01 7.361253837717120518e+01 8.103018753389748952e+01 8.610575999029693151e+01 8.981891533426401963e+01 9.316665375878007183e+01 9.439677365870969084e+01 9.314573878313407818e+01 9.275840145135718728e+01 9.387824751379135080e+01 9.493714032129412317e+01 9.530334473343307877e+01 9.230602510937688976e+01 8.844693726087245977e+01 8.362548677831208011e+01 7.536267636211339038e+01 6.785432478804699485e+01 6.163744730207602629e+01 5.613155830222120812e+01 5.027210872975888378e+01 4.432558361982989936e+01 3.924761934126735952e+01 3.578171041195547275e+01 3.013695948370395428e+01 2.327507044592768892e+01 1.987068674230336995e+01 1.839202444926489477e+01 1.485709222121162476e+01 1.184410783850405835e+01 7.959909535420665705e+00 6.499215419661395821e+00 6.093749111327378287e+00 1.936359956425633522e+00 -1.592959175224263557e+00 -7.489942227483692427e-01 -2.175034731588394443e-01 -2.369241369814829135e+00 -4.091481115401286672e+00 -4.978182374449579228e+00 -2.913055238786215639e+00 -1.232191793936136870e+00 -1.678844642238826790e+00 -5.853590563770201260e-01 2.488450501841257267e+00 4.298983233269908055e+00 5.221357087973151678e+00 5.692569587812676524e+00 7.222106003869507518e+00 8.886780299568354025e+00 8.119521669964127497e+00 7.484293551081958817e+00 9.175472738060765465e+00 1.152793708833817732e+01 1.157257362028982151e+01 1.167739040678771367e+01 1.322280931374207569e+01 1.603179967233013059e+01 1.663665093006589402e+01 1.551155185711042250e+01 1.617768937934295437e+01 1.863444286513597348e+01 1.940959560755212721e+01 2.139321255755299589e+01 2.234196756283381902e+01 2.467515522231975211e+01 2.791196937699546154e+01 2.712099514986249105e+01 2.825935277991071004e+01 3.171338973143565809e+01 3.296475831178294413e+01 3.212291669688521267e+01 3.321191415936031888e+01 3.482919602993062824e+01 3.791340462479521989e+01 3.923773759334738997e+01 3.888642668971692729e+01 4.021643146717434547e+01 4.110636705542410851e+01 4.139191615179512951e+01 4.199751134473574865e+01 4.147637210662309570e+01 4.181317923975169748e+01 4.392997722139264738e+01 4.272799733082903373e+01 4.130502095822861719e+01 4.297698310040446756e+01 4.249003718557752052e+01 4.038340374613695616e+01 3.903720902832202455e+01 3.818202768013217963e+01 3.934664127972222758e+01 3.891085068307896933e+01 3.574677344664493006e+01 3.365514169410355549e+01 3.263410459388421003e+01 3.071752449666293572e+01 2.936378485256289395e+01 2.836236272306705430e+01 2.875503565759874292e+01 3.092341225746931599e+01 3.052241925342099194e+01 2.914771755665863040e+01 3.002409277563359069e+01 3.116549588856308617e+01 3.138270842266665639e+01 3.112231921812600888e+01 3.065557574821552222e+01 3.322230775889379828e+01 3.540305916209556614e+01 3.439194597869411041e+01 3.429702859419023753e+01 3.548030489272994004e+01 3.452031309814886129e+01 3.331366327336257172e+01 3.145163540970100513e+01 3.097751915070992368e+01 3.216880050290274795e+01 3.009411088913202192e+01 2.780215558032652012e+01 2.731841006761242951e+01 2.593566214531382030e+01 2.461964671243087466e+01 2.503455138496569887e+01 2.552624056325452528e+01 2.782488574017537886e+01 2.974069243987528210e+01 2.776566555003072878e+01 2.592500730449995672e+01 2.697785239857305228e+01 2.651165214646557899e+01 2.561727158859673281e+01 2.519902591317462281e+01 2.413463422340217335e+01 2.517798618806577338e+01 2.467595009983303456e+01 2.380286805425090435e+01 2.488945716883444348e+01 2.555744969868384331e+01 2.594868733923349424e+01 2.685508522208746740e+01 2.551451681968777763e+01 2.553432060367902423e+01 2.598373898672507920e+01 2.464835711124978701e+01 2.437922163936865516e+01 2.446110502387947605e+01 2.294481748809427302e+01 2.089839115500425848e+01 2.003012982572992584e+01 1.996788905060064678e+01 2.236647126214255366e+01 2.247546209148861962e+01 2.115206349517531947e+01 2.066448492024223427e+01 1.885274171855951764e+01 1.692009687691585995e+01 1.661916861717359239e+01 1.636380217169795870e+01 1.666390794228191297e+01 1.764775640581000715e+01 1.631525788065923521e+01 1.351066336831195969e+01 1.224172732114398876e+01 1.052658782063895693e+01 8.163329140064840672e+00 6.934339646230140985e+00 4.693949328693042489e+00 4.885878844559077727e+00 3.355112308408940702e+00 -8.058599384342626237e-01 -2.792432813222962995e+00 -3.884058698276182220e+00 -4.549909389074966448e+00 -5.194507056500701658e+00 -6.847424105372835967e+00 -6.329259194078392881e+00 -5.014911018383040542e+00 -6.810724499645743890e+00 -8.424013513930079355e+00 -6.945451061552761374e+00 -6.948905307430650602e+00 -9.253248417462208053e+00 -1.079110537297140127e+01 -9.869302178656555569e+00 -6.850193951841482054e+00 -7.514976461063887392e+00 -8.817361425190997082e+00 -7.401932824639962938e+00 -5.736268714274843639e+00 -6.448749284045143249e+00 -6.396954631674587333e+00 -6.202436179700641539e+00 -4.215917250120432946e+00 -2.383135747019452300e+00 -3.286307932213202054e+00 -3.726385993001271046e+00 -2.332025535010360251e+00 -2.105997752119650901e+00 -4.426173531753849311e+00 -4.116482695006318693e+00 -3.303022312279946693e+00 -2.468298324323074500e+00 -2.297207222810064398e+00 -3.303855507771372491e+00 -3.330580216443872477e+00 -3.401571754907120493e+00 -4.902054086596117521e+00 -5.660560258451403648e+00 -5.996515329610883960e+00 -5.147416460092368418e+00 -3.048871299225127895e+00 -3.728813848448788715e+00 -5.500262411876851942e+00 -5.004413843914010229e+00 -4.269900548909237870e+00 -4.213820157740354233e+00 -3.672690618437020049e+00 -3.799209046083711350e+00 -1.746354110165616147e+00 -1.052230678270394071e+00 -3.335552310533250520e+00 -3.786093364160887820e+00 -2.900797353838958426e+00 -4.542902221631904602e+00 -6.474984316320762545e+00 -7.744847395849729033e+00 -8.457128446640931330e+00 -7.261215415016761376e+00 -8.471737398321465662e+00 -1.224294770629791707e+01 -1.302293163394614695e+01 -1.241015718836555592e+01 -1.116139991017569422e+01 -1.114058246663586793e+01 -1.147040259971497278e+01 -8.140037867885567380e+00 -6.383773170422175625e+00 -9.196932466774326187e+00 -1.046659113697357668e+01 -8.763777454767168962e+00 -9.600097941338688656e+00 -1.092938449633165554e+01 -1.165735292001670054e+01 -1.043157297873089639e+01 -7.924089703159035381e+00 -9.156401156429465615e+00 -1.160503166135344699e+01 -1.165980756125113871e+01 -1.242138660465096578e+01 -1.272515836762738850e+01 -1.143096323934120484e+01 -1.075373903939214770e+01 -7.793584231823834862e+00 -6.046539893441686075e+00 -8.344890037845454245e+00 -8.674177777279004076e+00 -8.155875083696912498e+00 -9.479485785396912334e+00 -1.059369267532975023e+01 -9.745705967344685305e+00 -8.230864624203388047e+00 -6.115478363078724833e+00 -7.785158635812761574e+00 -1.125816454851446480e+01 -1.206510760469022792e+01 -1.194616483242356608e+01 -1.264101410874533293e+01 -1.331408887668076879e+01 -1.450092205196249040e+01 -1.358059490573222128e+01 -1.301343952246534208e+01 -1.531675089874685725e+01 -1.684907809270331924e+01 -1.566337190768880205e+01 -1.555093928236059320e+01 -1.602689499004022977e+01 -1.635566499395847373e+01 -1.567198581014545411e+01 -1.445789427343780176e+01 -1.585709715720708779e+01 -1.910368283097890796e+01 -1.947326718179238014e+01 -1.768806248708476048e+01 -1.754542887886196567e+01 -1.702549297056850719e+01 -1.616186374596353303e+01 -1.262767328946626222e+01 -9.858309539558886669e+00 -1.169127636039578455e+01 -1.306775186693450230e+01 -1.301860402422924246e+01 -1.271240127571557998e+01 -1.245187108970288392e+01 -1.277359414133288773e+01 -1.336395800796413802e+01 -1.126185208908200686e+01 -1.035395160572782203e+01 -1.129673247891547838e+01 -1.040361694453179275e+01 -9.530822279093813520e+00 -9.234723386862372152e+00 -7.766098153814963823e+00 -7.908301653491026428e+00 -5.657015593916461249e+00 -2.639774081975671649e+00 -4.267013898873925015e+00 -4.737764781718748708e+00 -2.751464256860836954e+00 -1.631185891547819011e+00 -1.865017542241493409e+00 -2.203242664423174624e+00 -3.544104122631962728e+00 -2.845497540181968432e+00 -3.351635019360987844e+00 -4.809750194293422432e+00 -4.326254054862440412e+00 -4.281906317332344614e+00 -5.285851194769249695e+00 -5.338204224801417652e+00 -6.812834452153486708e+00 -6.880717690607532688e+00 -5.347374086586961894e+00 -6.586737034030341498e+00 -8.827851705356495771e+00 -8.395954688090261797e+00 -8.115124434808130616e+00 -8.523174732576730861e+00 -9.033291254697020989e+00 -9.031063263321676970e+00 -6.856936042146413612e+00 -6.924447979187647206e+00 -8.590675707928895122e+00 -8.002109411412474671e+00 -7.511390413007472233e+00 -8.696187001090294189e+00 -7.285600124791082877e+00 -6.583707373194376267e+00 -7.004449661241204161e+00 -6.888610264372953651e+00 -9.631293522591422018e+00 -1.184038358919548095e+01 -1.075042366498035662e+01 -1.094741979199363158e+01 -1.166931093592134339e+01 -1.084129474164219076e+01 -1.040883746181879488e+01 -8.781680724155529916e+00 -8.919612156519765023e+00 -1.140742421715459365e+01 -1.232253583691897525e+01 -1.207621897086863605e+01 -1.234610671282098870e+01 -1.238157184068891326e+01 -1.184442337815401025e+01 -9.593842508788117840e+00 -6.883187083574774157e+00 -7.865075385056007562e+00 -8.720679271267110622e+00 -5.483444515895093296e+00 -3.429807599169767407e+00 -4.181561065174756564e+00 -4.268494566329561479e+00 -3.601201757336316867e+00 -1.330435183473483551e+00 4.944315852905936115e-01 -8.572762739412542743e-01 -2.257374498550514599e-02 2.072162358696070683e+00 1.649619117421525116e+00 8.241445373623439152e-02 -2.243514650300269864e+00 -2.998274833559815722e+00 -1.908668856084380083e+00 -3.775133800428940756e+00 -6.386429483782730898e+00 -7.356164520150653807e+00 -9.730050364669917684e+00 -1.220899291536111875e+01 -1.336373296382355669e+01 -1.476001993606090501e+01 -1.289433580818804259e+01 -1.232732230310839050e+01 -1.594741798166988467e+01 -1.665938725240555840e+01 -1.439438502142918708e+01 -1.398093234360616677e+01 -1.394116334747385544e+01 -1.340195652800301929e+01 -1.172421181764157794e+01 -7.512594007072055824e+00 -5.456137583904965282e+00 -5.924913816642146891e+00 -5.581056262805685009e+00 -5.442523385627122678e+00 -5.842863367602063818e+00 -3.653226196183541497e+00 -1.655943403804994274e+00 1.798389675535753407e-01 1.829471322334836225e+00 7.181037352563591769e-01 7.203624213710716484e-01 2.494610583262953707e+00 1.778904229459528308e+00 1.099563468896907481e-01 -5.030828068844854783e-01 3.045232237237947559e-01 2.574107834472102674e+00 2.355474029212428988e+00 1.615585915906465386e+00 3.662717891637443657e+00 5.633367423248693662e+00 5.835318828783600864e+00 5.846581584350063920e+00 5.618305527852268888e+00 6.186138633309812285e+00 6.161761810491860558e+00 3.677309526479991320e+00 2.069194474933190531e+00 3.560025951197206773e+00 4.295522618060495290e+00 4.812757191638938892e+00 6.710645120226260474e+00 9.571180637610233077e+00 1.290110462575984585e+01 1.139187960388761667e+01 8.959995639656360922e+00 9.459292996716540003e+00 1.030735013401731415e+01 8.615031835914782832e+00 7.016136060684480924e+00 6.814993536427448539e+00 8.664123380628611315e+00 9.845368081286441253e+00 6.810521642504723694e+00 4.111664285301210420e+00 2.602103143978303113e+00 -4.867331439930910886e-01 -4.256287359291875738e+00 -6.948118676975511221e+00 -7.955126433559151167e+00 -7.597587032354542025e+00 -9.988756044646024179e+00 -1.270781638718019657e+01 -1.329366229025933777e+01 -1.317315001675377673e+01 -1.442831577698862411e+01 -1.541046935677821317e+01 -1.644976484417824381e+01 -1.640338994840746878e+01 -1.654255616680907792e+01 -2.013132516478651368e+01 -2.335912939034652780e+01 -2.380989332312162077e+01 -2.489644549427540454e+01 -2.656478498525859422e+01 -2.665944919957872727e+01 -2.620353734073145446e+01 -2.474416476726743497e+01 -2.598971763493713283e+01 -2.955409134691687356e+01 -3.045061125297703342e+01 -3.057154420256998506e+01 -3.154185872724797335e+01 -3.244966883550800674e+01 -3.418616421943904271e+01 -3.355588539353396982e+01 -3.111098669611287448e+01 -3.245797202289365657e+01 -3.449404084710473484e+01 -3.333924283059086235e+01 -3.160054901012033213e+01 -3.035280856233897140e+01 -2.858478691655281168e+01 -2.758473558320768504e+01 -2.532518912591999793e+01 -2.455679760578524551e+01 -2.756013975823736928e+01 -2.809756909722379348e+01 -2.674004714467031363e+01 -2.730052895998159457e+01 -2.757803383105413175e+01 -2.753415017447866475e+01 -2.581717276377262138e+01 -2.321834469390432432e+01 -2.439555864116803008e+01 -2.670840276595717100e+01 -2.639587735792785139e+01 -2.610378348803472193e+01 -2.755652687537125445e+01 -2.749381725171413748e+01 -2.714274901142789531e+01 -2.515506648626676167e+01 -2.357956495504191352e+01 -2.473837255869364071e+01 -2.260749512932563476e+01 -1.933283643479372671e+01 -1.798420323312899782e+01 -1.594774741924631201e+01 -1.479096924168607963e+01
5.311200393686949894e+01 5.817385965040561047e+01 6.161938228259450767e+01 6.201920005215403364e+01 6.291882538047948970e+01 6.619278364565434458e+01 6.839529193834600562e+01 6.730975454041229966e+01 6.376184690370109820e+01 6.054797869588038850e+01 6.108114426432686628e+01 6.222917189666553384e+01 6.090878804940199132e+01 6.062700996937570608e+01 5.941878225226023602e+01 5.542051103989397376e+01 5.265845262955106421e+01 5.204772085598027331e+01 5.507568635259792700e+01 5.949706970982594356e+01 5.883546456376645750e+01 5.540184053437013034e+01 5.332111563391263331e+01 5.174712193620814560e+01 4.990849451494531763e+01 4.681970981808336774e+01 4.314936450376489319e+01 4.195787069049659124e+01 4.024108716756057191e+01 3.630491341434093044e+01 3.329697662567609484e+01 3.075672839780916945e+01 2.762454060822820878e+01 2.550494559217331059e+01 2.301811699937267619e+01 2.219769075223780774e+01 2.208485601358387740e+01 1.902319638544004832e+01 1.596272318080305475e+01 1.544609412083512900e+01 1.466153213234431441e+01 1.341057261260752753e+01 1.199358631039421752e+01 1.019385998187480169e+01 1.005698259666518979e+01 1.061771509340951702e+01 1.014866148908753374e+01 1.093117094342102646e+01 1.325484324801513480e+01 1.205437524293100182e+01 8.909863215543694537e+00 7.175321137774192337e+00 6.706552984867700573e+00 6.161345200318613990e+00 2.857660508092124907e+00 -1.850955072920069444e+00 -4.022756704980321452e+00 -5.177553518930308130e+00 -6.856454720507597855e+00 -7.778314908108433734e+00 -8.339436826990674234e+00 -7.259472665538249103e+00 -5.965916115963247002e+00 -7.377399265542633700e+00 -7.610206135305210395e+00 -7.491701599927410804e+00 -8.383904880334537069e+00 -9.246845679079685354e+00 -1.120803179642966363e+01 -1.102585864876083832e+01 -8.151767614043144761e+00 -8.579163162377987817e+00 -1.081783473581939248e+01 -1.113044756863644125e+01 -1.075508985686617969e+01 -9.448496850222301902e+00 -8.768222005928825169e+00 -9.135403550874253042e+00 -6.169043391387170949e+00 -3.325334315771441229e+00 -4.097259581303214659e+00 -3.602382917999720213e+00 -1.558547729089108325e+00 -2.707407037485716650e+00 -4.832118060266073378e+00 -6.110027366038107921e+00 -6.106884743503743884e+00 -3.751378329663090927e+00 -4.012697712732930633e+00 -6.345525345904865056e+00 -5.222128482429694962e+00 -2.681781238193897909e+00 -1.842415737720363378e+00 -2.539123119822989327e+00 -4.014214210442429653e+00 -2.547613910253744063e+00 -1.183331405699895589e+00 -2.071494471498290135e+00 -3.279402049675405717e+00 -4.198113566243023342e+00 -5.748737771837644672e+00 -6.681579031207032671e+00 -7.978819826454026654e+00 -8.926796044074816194e+00 -7.605748393728314127e+00 -8.582252807268384132e+00 -1.180020215847437903e+01 -1.308853664747584666e+01 -1.317970959730448044e+01 -1.235348316926356382e+01 -9.132648361334048559e+00 -6.355236703117816077e+00 -2.017153634879171431e+00 2.378129278394879531e+00 3.364485059739924289e+00 4.671995300849662414e+00 6.306143261769654451e+00 6.456270531808867119e+00 6.863901056455990357e+00 6.871508220264430200e+00 7.010725910125154670e+00 7.446596910458510798e+00 5.925231706117164876e+00 3.211626310261577633e+00 1.039999100091273609e+00 -1.220944505545674463e+00 -4.232621302510220396e+00 -6.652903310373785573e+00 -9.565200738346423037e+00 -9.714065274439244391e+00 -9.202715074698014419e+00 -1.234949641083102634e+01 -1.447580783274039362e+01 -1.340099360579125509e+01 -1.292189508788337626e+01 -1.552677776345520400e+01 -1.730129360355791590e+01 -1.837131764796897215e+01 -1.817126873946804722e+01 -1.900762665174790911e+01 -2.127437936631578808e+01 -2.267452403844283637e+01 -2.379398265082362585e+01 -2.666765747294900990e+01 -2.885717187305101916e+01 -3.025953397366770048e+01 -2.979845702791665119e+01 -2.811449601570057411e+01 -3.025768631018702948e+01 -3.233611089601533450e+01 -3.014587708383663767e+01 -2.738194227276263248e+01 -2.516599697929971313e+01 -2.397373372754017851e+01 -2.393127600045720271e+01 -2.197305923798759864e+01 -2.236286991023939663e+01 -2.465707195991501166e+01 -2.518676217002363060e+01 -2.518306373380078966e+01 -2.599593063938154813e+01 -2.585404459586656145e+01 -2.547348156199107905e+01 -2.259680624514450642e+01 -1.941740424511786856e+01 -2.090637672588433560e+01 -2.246025306161561730e+01 -2.155350506956444434e+01 -2.090946966801000428e+01 -2.078254496641776328e+01 -2.031598862177277809e+01 -1.969055793465725657e+01 -1.665556477480367903e+01 -1.469073351859745280e+01 -1.590998658974352864e+01 -1.465061119621696406e+01 -1.202865120610937844e+01 -1.019771503621676345e+01 -8.705191655409565854e+00 -7.379159660311398916e+00 -7.046384065921883710e+00 -6.104218724069759183e+00 -6.984071723670083998e+00 -9.663200694876930896e+00 -9.938080839329987981e+00 -9.570406489164374975e+00 -9.518374479122707399e+00 -8.837113728582616901e+00 -9.119351362925481652e+00 -8.147720548183045253e+00 -7.531875920404369928e+00 -9.804960655203897701e+00 -8.401550637922420961e+00 -5.182987253359078395e+00 -4.307894381088843261e+00 -3.201865459021484117e+00 -2.746703037746339948e+00 -1.211618264710563331e+00 1.063118566563808098e+00 -7.112467618297272365e-01 -2.954769332925200054e+00 -2.445683787479448146e+00 -2.232265886212837280e+00 -3.543518473527924595e+00 -3.590127323812012161e+00 -3.587690438871182774e+00 -1.584992570050360872e+00 8.955116149472523712e-02 -9.206827789195365375e-01 -8.435987244394234086e-01 1.563503419837498215e-02 -4.932566931282156286e-01 -3.359490033940016329e-01 1.890797327902338232e-01 1.146419541315883750e+00 2.189575626631687921e+00 8.992824108012595907e-01 1.094699420266740608e+00 4.654057223787359199e+00 7.773104130514399301e+00 1.041632394763895419e+01 1.255968957185448254e+01 1.372374156002361367e+01 1.758529621915834795e+01 2.176584980487835708e+01 2.054633725953801360e+01 1.925421661444067922e+01 1.964511090655494385e+01 1.875397537777008594e+01 1.890221668058732973e+01 1.912674578979453344e+01 1.996019579870363714e+01 2.213789758204578462e+01 2.185385401262287886e+01 1.883942069594730384e+01 1.800600507565204467e+01 1.662217464057058791e+01 1.352741973573032830e+01 1.361910685321136327e+01 1.507104347275735101e+01 1.801085870528298116e+01 2.068860184576218586e+01 2.227035031894190098e+01 2.466706698976669543e+01 2.696475185293779830e+01 2.819532273039121506e+01 3.068723061612728387e+01 3.343353604300759230e+01 3.672168278892651472e+01 4.072672045487716019e+01 4.046887053403592205e+01 3.805083925153319058e+01 3.815680898022583278e+01 3.964027475700014236e+01 4.004647057956533018e+01 4.069588438930793473e+01 4.018035360642251419e+01 3.945837763924549790e+01 3.891926619289459666e+01 3.545052380389912372e+01 3.242126515280894949e+01 3.193166836399240083e+01 3.226200637620090106e+01 3.318943383445787987e+01 3.354973190281358342e+01 3.304661768423260071e+01 3.448407347014695290e+01 3.259379776927775652e+01 2.848504932343180940e+01 2.797858666622914114e+01 2.830358602130131018e+01 2.628376016769014001e+01 2.349383438525586243e+01 1.876780366938206157e+01 1.527737721216142930e+01 1.350316674753965707e+01 9.085513885791744570e+00 6.401322120825007289e+00 6.704032780286590665e+00 4.267483149880285431e+00 3.331871770039815384e-01 -2.959946685523374921e+00 -5.850662597841600920e+00 -5.243531381476426390e+00 -6.353226969452787642e+00 -1.008015312228552141e+01 -1.242500628124223638e+01 -1.349526384156847136e+01 -1.421018309737833185e+01 -1.371110673010546321e+01 -1.250239891671177794e+01 -1.006491257082784152e+01 -7.816162548654753905e+00 -8.212714336139267601e+00 -7.925724579386817403e+00 -5.918299094282271078e+00 -4.462501789838594135e+00 -4.282438320150816935e+00 -3.954374077263672849e+00 -2.773165567436275403e+00 4.392830086705707959e-01 7.557933411903540177e-01 -1.704563086550230366e+00 -1.722769200688129887e+00 -3.588688801985362997e-01 -4.687648279255667849e-01 2.972037758656749240e-01 1.935651409560223968e-01 1.978719986374101181e-01 2.967262043530741966e+00 3.301670440595356304e+00 3.081841882303724134e+00 5.844903247879785546e+00 7.956129816030001578e+00 7.929816864246951091e+00 8.494886699570464828e+00 9.631769309346536190e+00 1.300795084937442958e+01 1.372495698226592964e+01 1.172957442568633546e+01 1.180811147450113729e+01 1.170317472967784056e+01 1.016839362514739342e+01 1.028682129315388494e+01 1.015880387258210327e+01 1.069185252867640479e+01 1.281030618093157791e+01 1.258034179185105117e+01 1.123098557068571957e+01 1.203110371928542044e+01 1.232280318258871965e+01 1.089305092305803235e+01 9.575736372484184855e+00 8.661646772996281385e+00 1.009765217326362219e+01 1.007824297831269433e+01 6.415511020635310757e+00 4.886726999687036610e+00 6.045403689585081786e+00 4.468956224824316870e+00 3.739358916839222058e+00 3.335279695889364682e+00 3.114692235977261969e+00 3.683170130879624971e+00 1.854929317635696240e+00 -8.850528773572734487e-01 -7.634017653900819766e-01 -8.980220703739592025e-01 -2.258463766511347171e+00 -2.390009700921562619e+00 -2.606369848093292418e+00 -8.684858360904392782e-01 -1.037459869815289482e+00 -3.949915714940042122e+00 -5.258282526549139746e+00 -5.244945844005471258e+00 -7.122930184764621586e+00 -8.391265566978256984e+00 -8.645382563833198475e+00 -8.398924677849574749e+00 -6.500839279890808342e+00 -6.604302918836218339e+00 -8.416045326946468563e+00 -8.902375551838833445e+00 -9.599277361931910946e+00 -1.017059885174264267e+01 -1.020737137956886897e+01 -1.075824123947661271e+01 -8.427277701122468656e+00 -6.657617156939523717e+00 -8.011488337129213377e+00 -8.330551890089212819e+00 -6.664692373814178339e+00 -6.714666150427518687e+00 -6.984626570409461443e+00 -7.539129156153644651e+00 -7.508880162386904367e+00 -4.386604287874930286e+00 -4.496427660957273531e+00 -6.098930501595416942e+00 -5.461137977332136906e+00 -5.708203798483646452e+00 -7.684808110829076000e+00 -8.633331853679498735e+00 -1.036758116109149874e+01 -9.519518561217793717e+00 -8.366071313063430992e+00 -9.835417811170547253e+00 -1.193863518679103031e+01 -1.298269766203884323e+01 -1.467328170413609989e+01 -1.651129867008343055e+01 -1.779033173173348814e+01 -1.891373877468229381e+01 -1.735190630399947409e+01 -1.800474926896449190e+01 -2.048916468563441029e+01 -1.945844780562316245e+01 -1.707806857831828751e+01 -1.764089617651841735e+01 -1.834246868432534683e+01 -1.901690219453356079e+01 -1.909307573727528151e+01 -1.869646754668528743e+01 -2.045158205660804640e+01 -2.181023960119411242e+01 -2.000747535109485398e+01 -1.868597115399498776e+01 -1.893390976780187174e+01 -1.902095307050521811e+01 -1.856582465014404804e+01 -1.657676712908185834e+01 -1.661188475135694631e+01 -1.755534077100922730e+01 -1.702003976736404312e+01 -1.628082656756791025e+01 -1.636208189313899197e+01 -1.690226147723762651e+01 -1.771949620837946782e+01 -1.781124225115624071e+01 -1.791837493150925553e+01 -1.938611088080838485e+01 -2.039826672784644757e+01 -2.060815173212182216e+01 -2.155759062405793358e+01 -2.341135218823322361e+01 -2.605290737087270259e+01 -2.722387195359023337e+01 -2.546191793196487652e+01 -2.518159357065548676e+01 -2.706662466384551280e+01 -2.714713532049262312e+01 -2.608672764300618852e+01 -2.685978508415768218e+01 -2.490469331419882693e+01 -2.189247231498015722e+01 -1.931775939773662643e+01 -1.698485861380530793e+01 -1.713027731021808009e+01 -1.777810445089316715e+01 -1.581234388323712103e+01 -1.316534341867976821e+01 -1.075037838744240482e+01 -9.071055994081351770e+00 -8.452894714448085267e+00 -6.595171645465979005e+00 -5.721146850545112628e+00 -5.951284419425853400e+00 -5.854288651608889893e+00 -6.118561887312747416e+00 -8.994227825199081039e+00 -1.190610268776748804e+01 -1.374010211766716694e+01 -1.340809207153087534e+01 -1.069960607683785803e+01 -9.289257948694901401e+00 -9.446008528467771725e+00 -8.587852879877123868e+00 -7.945236256427858024e+00 -8.082374384410499601e+00 -6.917517945826201498e+00 -5.303024908807794979e+00 -2.085117386943127649e+00 -1.500518702973910878e+00 -2.761255549511718588e+00 -2.902049919770099073e+00 -2.749112717299896591e+00 -2.732717828174126229e+00 -2.700173567637710104e+00 -2.017020917383637535e+00 -1.605455814584827445e+00 -5.923428160861705649e-01 -2.116177520916598276e+00 -4.854768902030104805e+00 -5.144985481423171692e+00 -6.437088706888036249e+00 -8.476720927225501967e+00 -1.049531624688353659e+01 -1.176152135287587619e+01 -9.983087128368998364e+00 -9.072879436365914430e+00 -1.117269554061309478e+01 -1.235027647440009524e+01 -1.180984958532531337e+01 -1.159635115445932207e+01 -9.894971882839671551e+00 -8.198969091721638236e+00 -6.771471424725316268e+00 -4.137746223479906504e+00 -3.547515397613977051e+00 -3.290387230424065113e+00 -6.607390668309208737e-01 1.067882383868920870e+00 2.006096237071592903e+00 4.316882150133420026e+00 7.345248427803568347e+00 1.207399562406450499e+01 1.521234143387982662e+01 1.583601641397688553e+01 1.800393059311869237e+01 2.109365473778506228e+01 2.311851770286702390e+01 2.436508604133578615e+01 2.555395736383959715e+01 2.804087995867504546e+01 3.252382997457713998e+01 3.489266757892250581e+01 3.562490391529288303e+01 3.895529876271833558e+01 4.255673433356858482e+01 4.542281495963639060e+01 4.875281443373085466e+01 5.167352213904464264e+01 5.719674027730539478e+01 6.224879418319721935e+01 6.531561623636734737e+01 6.959864274279158280e+01 7.451673226771406178e+01 7.657734404439420928e+01 7.897111044252197587e+01 8.245350539886179320e+01 8.538941452236745988e+01 8.807826428418653109e+01 8.686081454479118236e+01 8.312018906622360248e+01 8.171344616076756040e+01 8.045092284616357858e+01 7.590495625000393431e+01 7.164972525076368015e+01 6.656938056415999938e+01 6.214319891317128963e+01 5.950650124929346418e+01 5.483116052062781876e+01 4.909332937730615498e+01 4.674615275859829211e+01 4.469009607368061410e+01 4.202973944277528773e+01 3.841227840028604135e+01 3.542299977582860748e+01 3.556330917913101075e+01 3.282673367104678874e+01 2.777554902697229977e+01 2.545674609528933630e+01 2.380050158155366447e+01 2.069624767170851598e+01 1.827508704664779415e+01 1.502918758430637958e+01 1.365712443697123391e+01 1.250750181919702619e+01 9.348893876260557789e+00 6.251589781980151805e+00 6.187335236528305416e+00 5.299693520183467399e+00 4.418890184650076769e+00 5.015137400045533767e+00 4.971197170388875541e+00 6.042478543074419228e+00 4.811726855545083836e+00 2.475638580885941575e+00 3.915843655962582659e+00 5.338704423810629152e+00 4.340060153825336720e+00 2.967655613982460583e+00 2.421734590393147091e+00 3.707127949858673777e+00 4.857435735206227179e+00 2.385517521559245235e+00 -6.333864000782656323e-01 -7.873031996366169905e-01 -6.285981020411268716e-01 -1.048585692540705994e+00 -1.560148375298451295e+00 -2.550870572596358077e+00 -9.517042080334561227e-01 -2.094030889885140301e+00 -4.833277621878854902e+00 -3.690060591028167636e+00 -3.755255711131798346e+00 -7.015927765958857698e+00 -9.831970105071404120e+00 -1.180945770501434922e+01 -1.238504156987661631e+01 -1.190085715193773730e+01 -1.336306328454264758e+01 -1.483324075395542607e+01 -1.313779374984516046e+01 -1.256821333142826447e+01 -1.358990351431507904e+01 -1.501175725913315162e+01 -1.498157862397511053e+01 -1.306957414521037997e+01 -1.340615227070691695e+01 -1.606008608895897893e+01 -1.750489884375281591e+01 -1.735251163342292458e+01 -1.773288721516036404e+01 -1.569873257065805028e+01 -1.508079160061956969e+01 -1.426333492412040016e+01 -1.137434935668080982e+01 -1.143362502439811301e+01 -1.192939828216335840e+01 -9.569690820826096456e+00 -7.138936527843560143e+00 -7.127207116176972335e+00 -5.991553531544624001e+00 -5.814261380429550208e+00 -3.568887870352885017e+00 -2.297900649552860219e+00 -5.236180000619653718e+00 -7.430721959216705308e+00 -6.512337159291752720e+00 -5.526062371081704505e+00 -6.215151140489756365e+00 -7.998190028121174855e+00 -8.550222025819365967e+00 -6.996358564349200115e+00 -8.506322691395517666e+00 -1.174062651711400918e+01 -1.236410414313430906e+01 -1.245414321957412618e+01 -1.382561509657314680e+01 -1.416393349487238851e+01 -1.426116755663094260e+01 -1.262969764493221092e+01 -1.091981718063691709e+01 -1.004125256034839531e+01 -9.960934597225856280e+00 -8.805448875335079251e+00 -7.897039459119623572e+00 -6.808031126166566693e+00 -7.179141264971989678e+00 -8.451682425142292843e+00 -7.860376263185870016e+00 -9.087486345370111351e+00 -1.049183942223569765e+01 -9.018914946829321266e+00 -7.620846782741684144e+00 -7.535282361795573536e+00 -7.456948202006670634e+00 -7.400286054932601054e+00 -6.514433111882526717e+00 -7.266410257733564748e+00 -1.056593219517836424e+01 -1.279201698685569077e+01 -1.292539591683419253e+01 -1.420136955965753245e+01 -1.623846209635855331e+01 -1.739957874165432017e+01 -1.763081142716109895e+01 -1.577131296887131207e+01 -1.571053511626512744e+01 -1.661821711061702445e+01 -1.559155756732052467e+01 -1.553293173214916933e+01 -1.666300034865396640e+01 -1.739345484242971551e+01 -1.867130597032127781e+01 -1.791423203002590725e+01 -1.704555001855542784e+01 -1.829896882170559991e+01 -1.808484992089005772e+01 -1.511645038177691447e+01 -1.365154681331806508e+01 -1.236190679933887893e+01 -9.301763059132502676e+00 -7.885273898028025918e+00 -6.442151291991777384e+00 -7.598497765887422872e+00 -1.077275903121543976e+01 -1.311931787428730978e+01 -1.453516768165708761e+01 -1.685777718340517239e+01 -1.724043232057841735e+01 -1.775168826536765465e+01 -1.714609661549546615e+01 -1.618718381823019570e+01 -1.751168362110336574e+01 -1.803593077649532006e+01 -1.736498513209343386e+01 -1.857887703790167677e+01 -1.907376610594886301e+01 -1.831974707202522268e+01 -1.793446777580008700e+01 -1.690758177377406213e+01 -1.901740531124949385e+01 -2.307827344840830008e+01 -2.490571677093033998e+01 -2.692876837730891282e+01 -2.900891123322048060e+01 -2.988345497966901121e+01 -3.056620988314667642e+01 -2.948981685976890077e+01 -2.877813631447560283e+01 -3.150398856660353530e+01 -3.420773635874029139e+01 -3.440431648723255620e+01 -3.561583002787157426e+01 -3.683082402052055926e+01 -3.786330795792476778e+01 -3.848489921930653423e+01 -3.655847212102956689e+01 -3.569010480185722400e+01 -3.717596176809953334e+01 -3.849456658294315048e+01 -3.693363697951538427e+01 -3.587524327207843555e+01 -3.582857976278472734e+01 -3.537949450124398254e+01 -3.173875334236338830e+01 -2.829703119682919166e+01 -2.915407614865758390e+01 -3.045714137765107665e+01 -2.973312736165562953e+01 -2.953105290162844909e+01 -2.982943287617295525e+01 -3.029697962608664952e+01 -3.142297278541153815e+01 -3.078744774697490172e+01 -3.148860548902071343e+01 -3.328937693407476672e+01 -3.159151323654469223e+01 -2.945244800749316738e+01 -3.042830058688242900e+01 -2.988935061420523809e+01 -2.933914315860489452e+01 -2.739903118782220304e+01 -2.436568128184991622e+01 -2.396781850143475623e+01 -2.482592637939969293e+01 -2.391379825118815816e+01 -2.292502234706579856e+01 -2.218357343707757678e+01 -2.150516081152163039e+01 -2.199918682656826974e+01 -2.035717314546463186e+01 -1.785020298727098265e+01 -1.658582494502618943e+01 -1.354731731976655951e+01 -8.644858498464424557e+00 -4.646243901209840210e+00 -1.264171637622925504e+00 1.204480755355071375e+00 3.760630588289483267e+00 6.872079883485209706e+00 6.162739585381414642e+00 4.207504460518952882e+00 3.092087739411434555e+00 2.118590657482011697e+00 1.348832923376738879e+00 4.479564225895854013e-01 6.792534246368678863e-01 1.435403822954048003e+00 9.450950292274197251e-01 -1.091070027892949712e+00 -1.463252454824393256e+00 2.349729822114973443e-01 -6.749583478537033443e-01 -9.184534008579495756e-01 -7.921684811798238024e-02 1.513259275965551098e-01 6.231831243969204737e-01 -1.097385723615851294e+00 -3.194180550409265962e+00 -2.738629149111641237e+00 -3.425287093267268546e+00 -4.955467249814916819e+00 -5.720910782405923989e+00 -7.055245552968751888e+00 -6.076069811833567869e+00 -4.423981185839707564e+00 -5.686558549860248668e+00 -6.583599408819543086e+00 -6.478652512688898746e+00 -8.566046644224924123e+00 -9.439625053556406797e+00 -1.047460087018413688e+01 -1.004449500692153130e+01 -6.437793685551369549e+00 -5.084386809062451995e+00 -5.627949202383873306e+00 -4.759255986081607936e+00 -3.996134179062964975e+00 -4.062949085471911914e+00 -2.558705467790533206e+00 -2.494264305711751728e+00 -7.748404004143096824e-01 1.789874870981140731e+00 1.158179177586767139e+00 1.436086368911220879e+00 4.746869500582617363e+00 6.737182222963128631e+00 8.016313799607740265e+00 1.011920361150261094e+01 1.267656927403152345e+01 1.684299797683157252e+01 1.860942267603439149e+01 1.787553368226874184e+01 1.951467069057283510e+01 2.218553180540242309e+01 2.386294244175767787e+01 2.533873047405263179e+01 2.461163937876298036e+01 2.487240460230609784e+01 2.565105206139314831e+01 2.400366569815859208e+01 2.345922943010549844e+01 2.562615919613628535e+01 2.741633782734569280e+01 2.907735793766445198e+01 3.074526748325077463e+01 3.169506003956913887e+01 3.344664313303851344e+01 3.206598654835701723e+01 3.054155831585737602e+01 3.145999751850568416e+01 3.175537936173117615e+01 3.086495483398222461e+01 2.878222987640958763e+01 2.636852423031283266e+01 2.652990652539397587e+01 2.588705402411326872e+01 2.276564886364109341e+01 2.064751188816986627e+01 2.067983840528872719e+01 1.987531808088131058e+01 1.756475366289672024e+01 1.663642295948093164e+01 1.715210208470229247e+01 2.137275181956728431e+01 2.417748191676846048e+01 2.436679872512467071e+01 2.640482308369680808e+01 2.805007402608488931e+01 2.813452043564053184e+01 2.780228393260672348e+01 2.646706558816796573e+01 2.557822571677617063e+01 2.406551775122902015e+01 1.906665860162990001e+01 1.431275013806296670e+01 1.189947385108006017e+01 7.412570421456455172e+00 2.057512092410466842e+00 -1.540814490878632315e+00 -4.881272340283648425e+00 -5.091668194204564735e+00 -6.378702559601759248e+00 -1.012060344916415389e+01 -1.099184854691020696e+01 -1.007120330362969440e+01 -9.185778821534572813e+00 -6.150896700385031224e+00 -1.841476520397628658e+00 2.384213846617619037e+00 5.218655578904321857e+00 4.612042314356536110e+00 3.724096250124126595e+00 5.128858758216288116e+00 5.493547749788728396e+00 4.664726527764963215e+00 4.125408528091920601e+00 3.590479140076232145e+00 3.904982053233186701e+00 1.686421847500181759e+00 -3.282889300249854703e+00 -5.657159522138753616e+00 -6.401304256991166675e+00 -9.912156043124264571e+00 -1.392438968386497500e+01 -1.761976718662203822e+01 -1.966852018063133301e+01 -2.031748326265975635e+01 -2.389154787505036026e+01 -2.734331969017664576e+01 -2.681747152024680148e+01 -2.528783542665839335e+01 -2.488313407103089858e+01 -2.319156421880083485e+01 -1.969735733999855398e+01 -1.464582057565990603e+01 -1.056864376016511287e+01 -8.634800728555136473e+00 -5.672383158141730775e+00 -2.818176733745684004e+00 -1.468738983283222499e+00 -5.957250604355676105e-01 -8.039447605701474098e-01 4.053958663600507051e-01 2.501871952507976005e+00 9.187825842614769645e-01 -1.344512428155339556e+00 -2.349516695436993097e-01 6.925694238252133594e-01 3.525990846376656634e-02 1.603693407385077541e-01 7.333107100583610150e-01 3.457659300580402384e+00 7.361833117974411422e+00 9.207372019589335821e+00 1.085446839585725876e+01 1.428814502085599969e+01 1.630345144225398712e+01 1.818783448482631826e+01 2.010137097620610547e+01 2.126516694083556658e+01 2.318790441628965837e+01 2.280003824117374833e+01 2.007399143512681050e+01 1.783878530603508139e+01 1.528445890720907840e+01 1.173516297112159457e+01 8.343336444453441914e+00 4.369376651625793251e+00 1.776346644329450664e+00 -4.106748224716126883e-01 -4.695120882521497840e+00 -7.022991527384127686e+00 -5.116674920131682569e+00 -5.633197956820613861e+00 -7.060367834381493068e+00 -7.680086653622177906e+00 -7.147225188318876654e+00 -3.639230795820813658e+00 -2.593815063441825330e+00 -2.923372870089987252e+00 -1.218037624786986850e+00 5.621610336302833577e-01 3.846872616993288196e-01 7.818204317521730840e-01 2.196005280847643348e+00 4.767123242486099421e+00 7.083142195397936547e+00 6.690608713334006197e+00 4.555233019813547557e+00 2.945817284469290698e+00 2.763124023756886594e-01 -1.986313387082659476e+00 -3.436040330299464429e+00 -4.104474471294259352e+00 -3.418702726394561964e+00 -5.561543177115353842e+00 -8.526386401514521651e+00 -9.051696071246961850e+00 -1.008373088207702750e+01 -1.245056273646833311e+01 -1.312192708194845103e+01 -1.383448320979226587e+01 -1.180060327877892057e+01 -1.023937558411681614e+01 -1.217189390124071302e+01 -1.356489204990444186e+01 -1.319529584800933009e+01 -1.316797711557733130e+01 -1.375107660133636500e+01 -1.254833071357480456e+01 -9.776611279871886495e+00 -5.412626529130171171e+00 -3.551787782080630063e+00 -5.348437052853519447e+00 -5.192182284219866162e+00 -2.655745955577547779e+00 -1.128092057810144100e+00 4.114527647115297504e-01 1.506291377427424028e+00 3.862476629324997912e+00 5.789806221569073763e+00 4.772105323717974024e+00 3.969592892686487406e+00 5.891740390638056546e+00 6.947243055466507222e+00 6.581167818674829917e+00 7.432655851824470972e+00 9.875252313466049259e+00 1.464207677837420896e+01 1.714879265188413271e+01 1.602412852530382281e+01 1.620024048849455767e+01 1.787208192476280644e+01 1.717111720869884905e+01 1.637668954534919052e+01 1.609632433067917034e+01 1.672943801569504174e+01 1.659554167037717676e+01 1.435217219639785391e+01 1.299596473805004315e+01 1.286340541986916541e+01 1.211991530247355975e+01 1.071220731193318088e+01 9.954660358325895686e+00 1.013673144277415261e+01 1.118964873832281626e+01 1.075632065621394950e+01 6.672640435915659474e+00 4.949335480056191727e+00 6.505223491663809199e+00 6.916053426378404367e+00 7.188372275547997070e+00 6.944097942614556374e+00 7.592513193782388647e+00 1.001952643589281067e+01 9.643091229977992285e+00 7.436375899744314566e+00 7.337809248190505507e+00 7.662717622791033634e+00 7.041696129385853986e+00 5.911790271270798591e+00 4.558610901229167567e+00 5.244109600086413359e+00 4.888323597897373141e+00 2.776305053784054344e+00 2.522702826217703809e+00 4.205004594473543023e+00 4.145806588900436296e+00 4.071847152355200450e+00 5.589493199897131781e+00 8.978436175640508665e+00 1.294147123183833514e+01 1.342499393925244711e+01 1.277282135485146952e+01 1.475136595844417187e+01 1.731264606786916005e+01 1.901109774414068809e+01 2.292888805952442510e+01
4.511144680450795619e+01 4.487302751901756892e+01 4.322422569470745657e+01 4.021432958269978286e+01 3.865312930469107755e+01 3.655707868916631043e+01 3.166292789421785159e+01 2.607012355792889124e+01 2.035084806700966809e+01 1.698654663896630268e+01 1.441800541536470348e+01 1.036179331041290475e+01 6.049823065083389295e+00 3.010707366526023332e+00 -1.233139268983364456e+00 -5.511637638658590355e+00 -7.333483907919049472e+00 -7.908254150661565340e+00 -6.665229607847122928e+00 -7.170342680252535850e+00 -9.259773320163130705e+00 -8.572945206804625684e+00 -7.811544853874262451e+00 -1.000577654892800439e+01 -1.088768851959326334e+01 -1.083689605887069085e+01 -1.026705157958333103e+01 -9.968390640385125678e+00 -1.139016766686775028e+01 -1.244118159417007519e+01 -1.135051251945835915e+01 -1.192075097866979227e+01 -1.232280029346829586e+01 -1.173353465421076081e+01 -1.112171394438385263e+01 -9.250988065115540948e+00 -9.205770610154525357e+00 -1.278505641449820018e+01 -1.503152465858810949e+01 -1.570276411849310172e+01 -1.856351655104220910e+01 -1.994380617080058471e+01 -2.020538351285332013e+01 -1.844005644252924725e+01 -1.627177671545858573e+01 -1.738489939927367089e+01 -1.846972011418977999e+01 -1.737393133499530862e+01 -1.702114610677639917e+01 -1.698954093830156253e+01 -1.673790269845845557e+01 -1.518238793690035671e+01 -1.211416124850908460e+01 -1.159519425843272344e+01 -1.301656502682378402e+01 -1.388697476147377863e+01 -1.266825279190963371e+01 -1.226576250091075870e+01 -1.233944695291732252e+01 -1.176854561498647911e+01 -1.032367987396009390e+01 -8.665768083086987872e+00 -9.080714766151723794e+00 -1.024703041327508757e+01 -9.454296904251135558e+00 -8.975006323967743782e+00 -9.522457984175169088e+00 -9.383010374781683538e+00 -9.924604184829965092e+00 -8.944920167389698307e+00 -9.058167685091122578e+00 -1.080304361554954085e+01 -1.117614685990199419e+01 -1.062451901871050097e+01 -1.198765474596570257e+01 -1.322869902269608211e+01 -1.360944235365274224e+01 -1.232478043636672815e+01 -9.914832842537469659e+00 -1.096478760689640097e+01 -1.294145719806329886e+01 -1.348444359227475786e+01 -1.390388290198973564e+01 -1.444165766643580007e+01 -1.463155930795449322e+01 -1.564353214585863938e+01 -1.410056922109150079e+01 -1.336025629134426040e+01 -1.611854561302700617e+01 -1.755549845980039336e+01 -1.670737855015138607e+01 -1.715029070803984013e+01 -1.761258501989187408e+01 -1.837209270637738001e+01 -1.700170029856734288e+01 -1.484398417378545965e+01 -1.577625137875221384e+01 -1.596547276968178508e+01 -1.424119756202939513e+01 -1.260168820809809809e+01 -1.095968907630414435e+01 -9.607041265380514616e+00 -8.524174868661752669e+00 -5.826830683863128968e+00 -4.338111460880440973e+00 -6.421303623286999773e+00 -7.509668237163231730e+00 -7.169133396834872052e+00 -7.219537519448083529e+00 -6.679317233721184799e+00 -5.843092906036025269e+00 -4.741591910581093749e+00 -2.138605787481115073e+00 -1.913766985262786102e+00 -3.411917690385609880e+00 -1.800565032055860826e+00 6.308598858419457445e-01 1.528277541803989115e+00 2.916439491279112062e+00 4.579406721248843404e+00 6.900736781286137322e+00 9.931148628123350974e+00 1.091182809096068951e+01 1.158251649751539603e+01 1.433824965625871961e+01 1.662873181348417262e+01 1.884637885026111093e+01 1.911803863804459169e+01 1.912565729334735920e+01 2.116266042471001896e+01 2.183301734551911011e+01 2.148599508324235430e+01 2.274441692120929659e+01 2.417859708734059154e+01 2.337011147615470463e+01 2.385880325389185330e+01 2.500582685539020389e+01 2.642169285852149585e+01 2.827302400038680474e+01 2.685531719771487502e+01 2.495374941635916599e+01 2.572934108680425425e+01 2.558181380860685650e+01 2.416577729724993162e+01 2.289951300849364912e+01 2.254936679971556046e+01 2.499637346331027388e+01 2.386119011329004636e+01 2.084930615043763069e+01 2.014425746671710016e+01 1.977630572329326242e+01 1.845744647689615192e+01 1.613485879767103626e+01 1.491314162862148862e+01 1.566143924359108475e+01 1.575487684931832000e+01 1.206687339269293702e+01 8.758126619439773108e+00 7.647262069970482301e+00 6.169389801434590481e+00 3.711995730327040111e+00 2.158991648238168803e+00 1.385538279431221653e+00 1.311428810867581785e+00 -6.618539309617016420e-02 -2.331037786490151031e+00 -2.861264784044965204e+00 -2.319937827954289933e+00 -2.562352886726555923e+00 -3.682862848377244536e+00 -4.172993282079512589e+00 -1.737290018919886769e+00 -2.157432142925080620e-01 -1.432137697070458016e+00 -2.204975107602840989e+00 -1.649406583012643646e+00 -1.943092665178805856e+00 -1.992877431510479580e+00 -1.008649918102666243e+00 1.702154514771885840e-01 2.456155287157133493e+00 2.877623507938279701e+00 1.745039605852122921e+00 2.359637234661447369e+00 4.291593904342894561e+00 4.407918206684074747e+00 4.647080106683715961e+00 5.281280944802318800e+00 6.809247828503737665e+00 8.957567370987643329e+00 7.495216157253604905e+00 5.195795922198497507e+00 5.818053957104559970e+00 5.925535286006326174e+00 4.416737208033072015e+00 3.703945803169006901e+00 3.312398187340840572e+00 4.386763598910515149e+00 4.810288932355836877e+00 2.966083985039407622e+00 1.474671456981586637e+00 1.708124533950416746e+00 1.260128732854695510e+00 1.336508795614721468e+00 1.188160760517723791e+00 1.131558341733739148e+00 2.168455222582856390e+00 2.727556462961682263e-02 -1.273450893214228552e+00 8.638029003059563005e-01 2.274847430551704353e+00 2.402809748417276126e+00 2.882305907858756733e+00 4.526269263028662948e+00 9.299648030408649291e+00 1.255565433979844236e+01 1.217856048652312850e+01 1.402698356938417490e+01 1.758482669880809723e+01 2.099395239570045035e+01 2.479482263639186712e+01 2.807978990201120695e+01 3.124365084715155660e+01 3.417346852394098988e+01 3.364788914458693370e+01 3.214795481603697880e+01 3.370668612580770684e+01 3.580681046869664641e+01 3.567574083970178123e+01 3.472389143091448460e+01 3.348759361821060310e+01 3.490705729526416690e+01 3.695655836324246479e+01 3.762186900968118408e+01 3.874536803830516618e+01 3.912196503832377203e+01 3.775535216969073105e+01 3.739213159705924738e+01 3.814329248751440105e+01 3.909946013075436611e+01 4.047524338857022030e+01 3.840422689131188605e+01 3.509383883943566218e+01 3.392253362234847458e+01 3.347275515311895333e+01 3.228691038744354103e+01 3.159348520947450112e+01 3.195258159467968540e+01 3.339070076278606081e+01 3.344307297214705699e+01 3.063483512836357647e+01 2.921268220530338056e+01 3.061462462936223261e+01 3.022661033830982547e+01 2.904872805013906856e+01 2.739952882227273534e+01 2.556660617701372118e+01 2.488896475123068086e+01 2.320666370061235284e+01 2.183853570723399429e+01 2.220265246789944413e+01 2.203658637727839675e+01 1.966125271023311427e+01 1.779273156565492187e+01 1.734018842427887463e+01 1.944121201461719295e+01 2.084920777634889433e+01 1.998586401779001775e+01 2.113903448157045162e+01 2.223020795006085493e+01 1.929624706849136118e+01 1.545929056520244416e+01 1.298536562235049097e+01 1.210307466648398744e+01 1.338331230064375532e+01 1.304218722292466381e+01 1.235798523986671782e+01 1.364646097072314213e+01 1.473399999878988353e+01 1.504526469467374561e+01 1.644354874333339467e+01 1.807366525313994288e+01 2.147641524147730863e+01 2.400740865759698295e+01 2.331986679958378872e+01 2.233494071229279854e+01 2.405356229948455749e+01 2.522560441702681544e+01 2.470253312830423909e+01 2.390518313369365799e+01 2.451695605230420938e+01 2.676295776122466208e+01 2.736529559203347617e+01 2.631675677923142231e+01 2.757341711978090615e+01 2.963533204739166749e+01 2.941857062555564184e+01 3.083210208494374172e+01 3.300850707260027406e+01 3.621757521043571870e+01 3.960046757438049525e+01 3.923975965994932125e+01 3.785994203201658337e+01 3.904831336770169514e+01 3.988981665839255442e+01 3.954714968997681268e+01 3.919187829137833035e+01 3.872796762061027209e+01 3.886817290201946662e+01 3.688740648802112787e+01 3.262212845477188949e+01 3.026648352846306622e+01 2.932588291935451608e+01 2.713784371416981855e+01 2.476435451155583323e+01 2.270198994579537199e+01 2.251975540289958388e+01 2.291674360209055905e+01 2.137638569585368487e+01 1.975408094897688116e+01 1.970980294151158674e+01 1.909936815191910853e+01 1.847205198667016290e+01 1.810469870284844873e+01 1.805373312883754622e+01 1.981580362975323339e+01 2.037888822013557899e+01 1.847617265295406597e+01 1.730150177152938795e+01 1.776743156266820378e+01 1.705434008675025837e+01 1.626453643448401465e+01 1.589584379889371668e+01 1.660164671535083158e+01 1.854138423518335799e+01 1.858361889971830294e+01 1.820928891468393829e+01 1.953038854760974274e+01 1.961972707046295028e+01 1.805497627283024897e+01 1.839081254281028421e+01 1.808375278124946561e+01 1.894222957901919457e+01 1.974033772260363762e+01 1.810510087654409972e+01 1.767845370670805139e+01 1.747506626694758225e+01 1.574439912240424810e+01 1.404433794054742535e+01 1.224175210107324219e+01 1.096706840479813216e+01 1.039553440557416231e+01 7.319421955611525199e+00 3.415145824284005371e+00 1.263921547983986482e+00 -8.430894972764609863e-01 -3.495427880867484571e+00 -4.763933276295043484e+00 -5.027978264054526747e+00 -3.846451240113164527e+00 -3.974616735410519741e+00 -7.037543858050846701e+00 -8.814765287815992778e+00 -9.822152438025920418e+00 -1.208979903434689795e+01 -1.413563997189700672e+01 -1.516112951047787050e+01 -1.428760558686655635e+01 -1.298039730764726407e+01 -1.418119859568261987e+01 -1.639483067882323652e+01 -1.565003673483749047e+01 -1.471357525093550755e+01 -1.638057413115229366e+01 -1.690589664832493710e+01 -1.712155141871282282e+01 -1.508984783693208342e+01 -1.356326425212885667e+01 -1.549304414733862423e+01 -1.646572567093928541e+01 -1.669399955353365783e+01 -1.880997349195305901e+01 -2.078352734396092671e+01 -2.078916980965667705e+01 -2.034804092914385265e+01 -1.967471849908702453e+01 -2.046538056811569462e+01 -2.180468178312052885e+01 -2.159253878915973246e+01 -2.118564134210834027e+01 -2.081993895027780539e+01 -1.957769354034147824e+01 -1.859449711477172329e+01 -1.738565135655973037e+01 -1.683766498722058813e+01 -1.680204840714657522e+01 -1.690372844902082505e+01 -1.587424728610950275e+01 -1.560488570754477955e+01 -1.587984390439893723e+01 -1.651151562757239688e+01 -1.673916033802482062e+01 -1.528579050456024468e+01 -1.667582013287690756e+01 -2.046893435586225962e+01 -2.191184719725594121e+01 -2.257567527708703992e+01 -2.442585717737169304e+01 -2.648048784490527652e+01 -2.844238332830629545e+01 -2.805121677961090043e+01 -2.743310660250910615e+01 -2.922014048652016172e+01 -3.083965655869164735e+01 -3.072773959158686097e+01 -3.058513256507026412e+01 -2.974161529654460168e+01 -2.970285216090193003e+01 -3.063678802290228376e+01 -3.030464254039813810e+01 -3.217033421202283705e+01 -3.554757597138760872e+01 -3.635369535453533274e+01 -3.631512767462884739e+01 -3.809067342931103184e+01 -3.888150436504901108e+01 -3.872253952987768599e+01 -3.806256854047154548e+01 -3.750588390802463579e+01 -4.034233806984967430e+01 -4.270504960375017589e+01 -4.244313908837866478e+01 -4.343083809301558063e+01 -4.539446689288750747e+01 -4.708237868132631121e+01 -4.705102489484963257e+01 -4.534073299375947386e+01 -4.641609285563133369e+01 -4.863712673949776644e+01 -4.832125537493562462e+01 -4.703974502298145666e+01 -4.654301158816332418e+01 -4.627020403912599988e+01 -4.655250040591029403e+01 -4.637758913697915375e+01 -4.540522372814821495e+01 -4.657016457528354891e+01 -4.777472339528474521e+01 -4.629181672240016354e+01 -4.543906315213385483e+01 -4.504099329343178226e+01 -4.424276966669835787e+01 -4.262145410736938089e+01 -3.935805388852028130e+01 -3.786503981793535445e+01 -3.803432559345525732e+01 -3.757395101875490440e+01 -3.660627668201509977e+01 -3.697171843978672712e+01 -3.795670501772595173e+01 -3.915139207416820710e+01 -3.923579212039104647e+01 -3.791064067243641489e+01 -3.898240211618758622e+01 -4.076252305299725975e+01 -4.114009520489257454e+01 -4.109891751977354346e+01 -4.127501231571294227e+01 -4.235286960684371138e+01 -4.326617746745907311e+01 -4.168587458156000025e+01 -4.186970271630993068e+01 -4.289664519558998990e+01 -4.223108178879181906e+01 -4.086956454986725618e+01 -4.082819038862913175e+01 -4.113920616848223233e+01 -4.150693322176051225e+01 -4.075508793471357905e+01 -3.820927058334473969e+01 -3.752444056996503008e+01 -3.770598028318748618e+01 -3.508135386638664954e+01 -3.202930561397204201e+01 -3.004700307821851624e+01 -2.820341138869718378e+01 -2.547259124739580471e+01 -2.099667334957304021e+01 -1.881312714981967815e+01 -1.863229796285952133e+01 -1.624023788868152707e+01 -1.219112674545418074e+01 -8.500900772663843696e+00 -4.555051269041311635e+00 -1.456207729926710659e+00 3.029226027346759498e+00 1.053974118652596381e+01 1.584402609781247051e+01 1.953341772352145256e+01 2.640626396364547190e+01 3.408186208033522746e+01 4.199323097764363411e+01 5.084250027365360580e+01 5.798770451361053091e+01 6.439613330923883439e+01 7.015413158229202395e+01 7.421583088588798205e+01 8.026484181245943716e+01 9.069317510225640433e+01 1.029714431175244016e+02 1.153902894942629302e+02 1.290607927971275046e+02 1.469725376487994311e+02 1.660930211955077880e+02 1.769844103867794729e+02 1.835478401946253655e+02 1.901315925562528264e+02 1.927667337576189936e+02 1.901789142414535831e+02 1.854239643002088940e+02 1.791166961020348083e+02 1.729868433366089846e+02 1.660704867723812015e+02 1.564918948116798276e+02 1.479148830269118378e+02 1.406671986244384982e+02 1.314485383615502769e+02 1.224626194119892517e+02 1.143158009092749552e+02 1.057750897985662277e+02 9.858801770521509411e+01 8.900231880236287907e+01 7.674523895111096294e+01 6.517529004879349941e+01 5.292404727782454898e+01 4.177164913443728267e+01 3.197212389066968186e+01 2.349272112642084309e+01 1.832067102524664293e+01 1.303408068353739857e+01 6.187012001167683017e+00 1.256087274710073198e-01 -4.086611567415745938e+00 -8.429280090723565877e+00 -1.349607628226180012e+01 -1.766637315333279901e+01 -2.095932646806314636e+01 -2.141749198310805014e+01 -2.274550002053981856e+01 -2.638694776992725011e+01 -2.869277600834371711e+01 -3.019027578524920585e+01 -3.241112714513371174e+01 -3.369745110497549234e+01 -3.374269523203740562e+01 -3.129916055612872938e+01 -2.913157699212781537e+01 -3.073308984077474548e+01 -3.215024277398053698e+01 -3.149550768467852890e+01 -3.124407796504298318e+01 -3.176636116516266028e+01 -3.132515605844697859e+01 -2.934351170604905690e+01 -2.646336200837047414e+01 -2.562658430328160009e+01 -2.659446936985479226e+01 -2.526145590158114018e+01 -2.197645763761363824e+01 -2.003220820542550840e+01 -1.904050684492295886e+01 -1.789049916607164548e+01 -1.448421534870331584e+01 -1.167088607265459110e+01 -1.221276174509532453e+01 -1.184336727653516874e+01 -9.495856145422568062e+00 -6.962356710217593836e+00 -6.015288700802244648e+00 -5.646679226334541113e+00 -4.724633303229384573e+00 -1.629098343188283282e+00 7.199718894072139053e-01 7.024627807250333200e-02 4.706272647455512770e-01 1.544275387407280320e+00 1.685578871144425506e+00 2.504734896824743373e+00 3.009363924645386934e+00 4.825998268647494704e+00 6.995413634535933234e+00 6.207268243452304546e+00 5.035159472646084211e+00 5.610420693010897075e+00 6.220762036909325055e+00 6.474785768637195460e+00 7.132620996372974531e+00 7.305337596638395325e+00 8.854299623553970378e+00 1.056161207449131112e+01 1.026348677075757188e+01 1.076069791139978271e+01 1.334483252207666837e+01 1.411915307172953504e+01 1.484376180830160230e+01 1.602656626758654212e+01 1.653356613177977863e+01 1.703962403867124920e+01 1.503796395826989141e+01 1.216809402889019331e+01 1.150757555519136055e+01 1.038439125205206004e+01 8.820384061443352408e+00 7.372809768824604149e+00 5.857613620321617809e+00 7.100683469824415006e+00 8.502653504290773157e+00 7.225559761517153845e+00 7.139580085608486115e+00 8.210157193777572360e+00 7.964968113396576399e+00 7.487254489894782594e+00 7.751218614946871810e+00 9.272406957963893248e+00 1.096846532289070808e+01 1.016425725695637894e+01 8.477714245075786081e+00 7.316782329144682961e+00 6.088699006205529507e+00 4.774046123639597461e+00 3.788500177736218610e+00 2.731139898610677630e+00 3.638340988474837001e+00 4.677624437159880522e+00 2.565150130411903540e+00 9.149318960918533250e-01 1.634441399213946156e+00 1.045818292056772680e+00 -3.197028425048282774e-01 -2.492970765932422950e+00 -4.612170424250185974e+00 -5.225845981946228846e+00 -7.997518604654701768e+00 -1.143027062491370138e+01 -1.240251467293002996e+01 -1.403968214052400043e+01 -1.701487304440761505e+01 -1.944488018217712622e+01 -2.072251842679077427e+01 -1.914790215134308582e+01 -1.761178685819137257e+01 -1.858074651986628467e+01 -1.956124108550060470e+01 -1.858355409472532216e+01 -1.855287921848809063e+01 -1.934529552477425796e+01 -2.076015296321024906e+01 -2.139563991427908363e+01 -2.080328578163215525e+01 -2.275224267397068090e+01 -2.584328706993703051e+01 -2.589028358582424616e+01 -2.476168147491689098e+01 -2.538289680118989367e+01 -2.579547780740580976e+01 -2.617320366592220537e+01 -2.472621576325620651e+01 -2.332147799277379718e+01 -2.470293581632859414e+01 -2.544414918327810327e+01 -2.367071859282201274e+01 -2.311880309859486005e+01 -2.302752933204534358e+01 -2.282502553161300085e+01 -2.260739741936827940e+01 -2.090203802753429940e+01 -2.144862943751444817e+01 -2.236374611634757770e+01 -2.101922291827856881e+01 -1.949997407224629953e+01 -1.939876145544047148e+01 -1.891839921157779258e+01 -1.845309594546448295e+01 -1.770240091243622160e+01 -1.693088973638771577e+01 -1.915901923661764883e+01 -2.131814619921436460e+01 -2.189506994066375256e+01 -2.385371691153252272e+01 -2.597822730833962979e+01 -2.811827529384403235e+01 -2.934247041723720173e+01 -2.795311182605817990e+01 -2.824143892168828174e+01 -3.055956766691827298e+01 -3.138379904279907251e+01 -2.993863106779103589e+01 -2.953049939312315431e+01 -2.978343134314861729e+01 -2.986374035847506292e+01 -2.845949138678338031e+01 -2.675106543492012889e+01 -2.900246855915872501e+01 -3.166891486190032268e+01 -3.161594923453080952e+01 -3.065299145672348047e+01 -2.885156008963146235e+01 -2.846049964534538290e+01 -2.904306159310241497e+01 -2.739718465643133527e+01 -2.710683802203732284e+01 -2.807486767726202359e+01 -2.727495065129561524e+01 -2.585633916569311452e+01 -2.666493390881397829e+01 -2.791448467337817263e+01 -2.855910220139517008e+01 -2.839083864926433165e+01 -2.714549707477182139e+01 -2.747923627289793913e+01 -2.775959312063727680e+01 -2.650264439635516922e+01 -2.510503858786123743e+01 -2.365324879695602434e+01 -2.218454823473377147e+01 -2.139951540397499130e+01 -1.904921286477379994e+01 -1.787711435698967222e+01 -1.933563549525894842e+01 -1.912932865550100203e+01 -1.697436716334208739e+01 -1.695330213699252297e+01 -1.653524947860227812e+01 -1.567291917580169880e+01 -1.359440449609361679e+01 -1.149188177037589753e+01 -1.217659691384854170e+01 -1.394858343186294825e+01 -1.394084227245439678e+01 -1.385011075742571229e+01 -1.470981635873640414e+01 -1.427906879023547759e+01 -1.331290739652298072e+01 -1.119976940240821150e+01 -1.024011452345096274e+01 -1.138278392697053398e+01 -1.204391588048195416e+01 -1.193590883926821888e+01 -1.276581396774923327e+01 -1.444255224718298614e+01 -1.641026915898529026e+01 -1.623719622808756924e+01 -1.436593090898858271e+01 -1.458516447146518225e+01 -1.568927348707357261e+01 -1.512865995991861112e+01 -1.378991781388123350e+01 -1.323123052548754686e+01 -1.253095138468727221e+01 -1.172420976447891938e+01 -9.148213318057187848e+00 -7.666009484061578227e+00 -9.787957613324863360e+00 -1.069163403566825288e+01 -9.712583269833205080e+00 -1.002720974165077550e+01 -1.005803920335380575e+01 -9.441024277271264253e+00 -8.032661941130953664e+00 -6.914466458919488190e+00 -8.917662996134088971e+00 -1.189698704350051273e+01 -1.211922167662113914e+01 -1.182614985614107361e+01 -1.395833391610386620e+01 -1.553404457466590749e+01 -1.643491173887883861e+01 -1.499286779953366278e+01 -1.516396324261127937e+01 -1.831116169661557791e+01 -2.110707668082675781e+01 -2.206109369865189507e+01 -2.246777138816370822e+01 -2.280375777541654259e+01 -2.273004288621888946e+01 -2.148528859716480000e+01 -1.983185672050666071e+01 -2.041072372932686818e+01 -2.215263301880901636e+01 -2.221577500259058979e+01 -2.239742844645824960e+01 -2.288489883590804652e+01 -2.167231496360513887e+01 -2.033141921232139637e+01 -1.725669747984888858e+01 -1.398895451073189022e+01 -1.341008052125446781e+01 -1.283989706917956397e+01 -1.056722416600446124e+01 -9.602879450963380137e+00 -9.192184561517882102e+00 -9.164123428196322863e+00 -7.366765134405114601e+00 -2.875572709574512498e+00 -7.406748333503726522e-01 4.053382302346284494e-01 3.880864070966548951e+00 8.213159043483019062e+00 1.102996382164851852e+01 1.308591818336842749e+01 1.469066380953174722e+01 1.811805983112406793e+01 2.219195852979731498e+01 2.379217951620472959e+01 2.480557204714265751e+01 2.609558530133503496e+01 2.566426296405325047e+01 2.396906254812303771e+01 2.306933602507912440e+01 2.263499732870849357e+01 2.318966938680836876e+01 2.247903362284205286e+01 2.053309966893159100e+01 2.077382934115002655e+01 2.261269199363815119e+01 2.340327721317131093e+01 2.484274136083503493e+01 2.694846080244594333e+01 2.922464944311238710e+01 3.081312954499075829e+01 2.953982199377175277e+01 2.828058637280608778e+01 2.821558008734136891e+01 2.715708027928663171e+01 2.542866056226258564e+01 2.390410593253371374e+01 2.182484162388583115e+01 2.167884568389338185e+01 2.079054439767142171e+01 1.817377788607880262e+01 1.791742206073130106e+01 1.842144925691158264e+01 1.775796292887986283e+01 1.716277721561623437e+01 1.676114739240883367e+01 1.924155251032261305e+01 2.313183068271145615e+01 2.246022066028057651e+01 2.110240653514117426e+01 2.138892693215611374e+01 2.167529879871193188e+01 2.055646469283984956e+01 1.978044698866215967e+01 1.967580003562170177e+01 1.996653262526045225e+01 1.895085405952761093e+01 1.660801512734090224e+01 1.496031203558590050e+01 1.491517852001212319e+01 1.416582683319783342e+01 1.356308193768151860e+01 1.281914376667183753e+01 1.242362954732299407e+01 1.256961655075286011e+01 9.986667483809918977e+00 7.389103995649934475e+00 6.551871714134629876e+00 5.092918833726354677e+00 3.303912648364244919e+00 2.819522172726377729e+00 2.562754502009561008e+00 3.913026150614746346e+00 3.818363483125165381e+00 9.419011195714189766e-01 -1.071897445523649406e+00 -9.815289092317676101e-01 -2.071406061031541679e+00 -3.255258929680674207e+00 -4.035810246072594865e+00 -3.401922428680588695e+00 -2.567334925031398818e+00 -5.048709305878926301e+00 -8.762177405474483649e+00 -1.067456788792024902e+01 -1.195742089714436496e+01 -1.461597746997613179e+01 -1.760501358909676384e+01 -1.986235092509484801e+01 -1.959555362881738816e+01 -1.949258481837516399e+01 -2.130776869060340317e+01 -2.195636419760614899e+01 -2.061004732141245910e+01 -2.103061463276833010e+01 -2.096419700671038555e+01 -2.025344997153455040e+01 -1.899872306296624913e+01 -1.617275563062124277e+01 -1.633255896020768461e+01 -1.717408905888906290e+01 -1.610742880815742595e+01 -1.508624388091828195e+01 -1.491553528017046304e+01 -1.478697179684149354e+01 -1.469718576872378790e+01 -1.290037017595949287e+01 -1.140566755558475798e+01 -1.273039704998141453e+01 -1.254454113471560461e+01 -1.059114202652948400e+01 -1.006903412893511174e+01 -9.532590155143950028e+00 -8.391617783699466315e+00 -6.156045022593978899e+00 -3.423349694071899041e+00 -3.788815383853421537e+00 -4.566071347250767687e+00 -2.880028919669474607e+00 -1.382255089803236636e+00 -1.238693287812171695e+00 -9.559250625365282028e-01 -5.049996863818216886e-01 1.047575120480887634e+00 2.725981201334488624e+00 2.184173934403083717e+00 1.648292573419515072e+00 2.790171038127110315e+00 4.314708251724572285e+00 5.696206587477904648e+00 6.529999661169273217e+00 8.379606239565775994e+00 1.150771290911045242e+01 1.223821255098339655e+01 1.103956685084579625e+01 1.152613234575999712e+01 1.212412824449189586e+01 1.040726901756948486e+01 9.128451635585609125e+00 7.654958297043480187e+00 5.836444659218574138e+00 4.441015444981371019e+00 2.097764495734672163e+00 1.928977548276149756e+00 3.814563241227017176e+00 4.976983118553683916e+00 5.034813365314595224e+00 6.443065323827373625e+00 9.288638939959577456e+00 1.116410621066742159e+01 1.007697924679594337e+01 6.877076690276829218e+00 5.652337802544409762e+00 4.205391111477220001e+00 9.653874866440662617e-01 -1.563616154653459489e+00 -3.745888527978869842e+00 -2.532297848985721078e+00 -7.628757060081403640e-01 -2.436288584551407510e+00 -3.897006748704578083e+00 -3.869373811862850676e+00 -4.797279161438547490e+00 -6.901574859270633411e+00 -8.924501763917024988e+00 -9.794574554298609570e+00 -7.594326840076405460e+00 -5.911116486672501225e+00 -5.835965725091925016e+00 -3.437971937332880312e+00 -4.489542911539095571e-01 -2.115162242312161878e-01 9.197411771576716744e-01 1.064509771829203366e+00 1.003357984958855198e+00 2.578442771275585965e+00 1.614216990736125901e+00 -1.319043502472040830e+00 -2.215544514861162995e+00 -2.919486107953935594e+00 -4.386035427476632442e+00 -5.568138881647557881e+00 -7.312182048046521388e+00 -6.745918359186749313e+00 -6.694809305905011776e+00 -9.667349144911090875e+00 -1.159862940694621081e+01 -1.131092125518510905e+01 -1.032063580600004471e+01 -1.014488634688753876e+01 -9.370474750690398480e+00 -8.590999973572364112e+00 -7.003754895774165767e+00 -7.651228702727728148e+00 -1.054021650839866808e+01 -1.060364290067462179e+01 -1.082089202833100039e+01 -1.194900656516315252e+01 -1.315728709060069157e+01 -1.451907947943201194e+01 -1.337319662681967891e+01 -1.302522260886660810e+01 -1.391782823247433321e+01 -1.419219358364975569e+01 -1.470294014538294469e+01 -1.582209845390091552e+01 -1.581510677173379520e+01 -1.612841443071569003e+01 -1.689205197837354433e+01 -1.635962401917369036e+01 -1.818902015182684551e+01 -2.066548215635331331e+01 -1.970945206928097804e+01 -1.868382329541109499e+01 -1.946839307906335037e+01 -1.970696543291948188e+01 -2.044399895717944915e+01 -1.931912820184765067e+01 -1.714509517749664980e+01 -1.691172444175343159e+01 -1.578141052253058518e+01 -1.355112040251165340e+01 -1.187633150878852106e+01 -1.055360619616824636e+01 -9.234975778229438603e+00
-1.191830265714487425e+01 -1.117333027104284682e+01 -1.281866810879809293e+01 -1.615599238606997545e+01 -1.677370503476248942e+01 -1.728460888371916226e+01 -1.909324132217287229e+01 -2.007420315911820197e+01 -2.114901773481876646e+01 -2.104436779390740142e+01 -2.107790654558371202e+01 -2.288481994250240703e+01 -2.441633904169506408e+01 -2.485362330196052483e+01 -2.562511965973947170e+01 -2.676148306857212589e+01 -2.613960411446885601e+01 -2.616125756314379203e+01 -2.524058890324679183e+01 -2.536067041501162578e+01 -2.717614256329476419e+01 -2.789913968972373581e+01 -2.800607935653196989e+01 -2.942046344386246659e+01 -3.023992920578143995e+01 -3.069339399592382733e+01 -2.920386932911036482e+01 -2.715542244388825566e+01 -2.753215448225840944e+01 -2.781993704348105467e+01 -2.522402243034290592e+01 -2.266603652936641211e+01 -2.142524266482516282e+01 -1.938005585939992415e+01 -1.692701866699236390e+01 -1.401236556736567174e+01 -1.344885000799826358e+01 -1.462385059995999903e+01 -1.231626865261528003e+01 -8.585336410458689116e+00 -6.464749825601451505e+00 -4.514002855073788290e+00 -3.277770385892543104e+00 -8.629838283861632764e-01 2.366610762606412344e+00 2.522575862644682587e+00 1.250138546231986947e+00 1.693356998461799989e+00 1.396709611227748615e+00 -5.363478814767334846e-02 -1.948572631633262109e+00 -4.078064703476563579e+00 -3.926075721716179689e+00 -4.512595683369620581e+00 -8.157703808263219614e+00 -1.028339304035060486e+01 -1.112101277034780722e+01 -1.342243953876690554e+01 -1.509566065286051817e+01 -1.537205148051683956e+01 -1.504952163507888230e+01 -1.269431295983824448e+01 -1.421756867723503959e+01 -1.895156994686452379e+01 -2.068409609520361769e+01 -2.091491013448630198e+01 -2.242070415711769726e+01 -2.435074971144542033e+01 -2.519820731158069194e+01 -2.351208775966542319e+01 -2.343014529166000415e+01 -2.582557787330670251e+01 -2.646505830744693100e+01 -2.622458563994443281e+01 -2.704130542512712054e+01 -2.820338393722105153e+01 -2.930427439629772834e+01 -2.993034460436645361e+01 -2.909549614239725557e+01 -3.023591657658827714e+01 -3.219600634683463625e+01 -3.244874904091008005e+01 -3.354157736513088395e+01 -3.561989480167086697e+01 -3.703988453850788432e+01 -3.738811130628631929e+01 -3.610797078533165205e+01 -3.536896526965576015e+01 -3.811498536767884104e+01 -3.996294199839933015e+01 -3.921519302298966636e+01 -4.016276036607589361e+01 -4.233734144776450847e+01 -4.303428665063234604e+01 -4.200758650539957273e+01 -3.985050576327074623e+01 -4.097490154649319294e+01 -4.444520866681952498e+01 -4.558052884597616838e+01 -4.673628640563585890e+01 -4.895102873002130650e+01 -5.095378572979986842e+01 -5.280992638390194571e+01 -5.221168699684168502e+01 -5.141600663804004512e+01 -5.462723611936650059e+01 -5.733446391413134080e+01 -5.796876200994225314e+01 -5.939654144300754268e+01 -6.124496895645655314e+01 -6.263084774785786379e+01 -6.325799686215962936e+01 -6.134920489384045794e+01 -6.178422659480052204e+01 -6.488102959228324096e+01 -6.526117247537285948e+01 -6.496104982738825129e+01 -6.531586940713819445e+01 -6.555237755060956317e+01 -6.573500689188536228e+01 -6.482590448538076089e+01 -6.495581897063090082e+01 -6.810142695547435210e+01 -7.033700278116489812e+01 -7.026383468182575598e+01 -7.161721404008100933e+01 -7.345746539560813915e+01 -7.443544408785375310e+01 -7.430645161602839721e+01 -7.261567377750132835e+01 -7.320319014053322348e+01 -7.619268183956961593e+01 -7.556141245967316422e+01 -7.473470669541839584e+01 -7.611926910275687419e+01 -7.785588182238868171e+01 -7.968532610843944042e+01 -7.853707921877526132e+01 -7.674190645409872502e+01 -7.773716582328437141e+01 -7.775204752683754350e+01 -7.572462815829334204e+01 -7.534569172996836528e+01 -7.528617461686954471e+01 -7.468781540542306630e+01 -7.449455353706726157e+01 -7.299492972639077948e+01 -7.238804503902041176e+01 -7.404608945191540670e+01 -7.405772979955847291e+01 -7.309304840995693553e+01 -7.398711380076967714e+01 -7.519153339886106835e+01 -7.585199022231009280e+01 -7.408511774026089824e+01 -7.159819972230047824e+01 -7.324609331494467312e+01 -7.509908817169841200e+01 -7.481556801898578613e+01 -7.433370066476109628e+01 -7.483182778939683999e+01 -7.582809894734549516e+01 -7.640280998953203095e+01 -7.562045578340926966e+01 -7.648233608074689016e+01 -8.023206563871406161e+01 -8.201238152235698919e+01 -8.119903436880656500e+01 -8.203851692859409184e+01 -8.219810133082233961e+01 -8.093262806090370987e+01 -7.939063084501758283e+01 -7.785407213485052580e+01 -7.964225333752800395e+01 -8.172258872383072514e+01 -8.145958545973346077e+01 -8.226302750543355558e+01 -8.306819183425987774e+01 -8.200661355601958746e+01 -8.021848836007548300e+01 -7.602001067463029926e+01 -7.339909086768169288e+01 -7.401742817663948415e+01 -7.203611807924151833e+01 -6.844244283562747455e+01 -6.685517543717475064e+01 -6.486235371223686741e+01 -6.353972518629336008e+01 -6.207709017752672764e+01 -5.880905193007503584e+01 -5.674748709487754184e+01 -5.561484492169622484e+01 -5.202761896148868459e+01 -4.812009323636901570e+01 -4.424131705106665180e+01 -4.046737102613506920e+01 -3.716094348829656724e+01 -3.256378922053134062e+01 -2.927795952986914330e+01 -2.906668741150287616e+01 -2.854555571223528432e+01 -2.690828980579417262e+01 -2.714487167930094458e+01 -2.762458835787568034e+01 -2.770559304585238181e+01 -2.603800496955028621e+01 -2.347808447879138072e+01 -2.461356262041957166e+01 -2.697065948919213341e+01 -2.634341695622878987e+01 -2.508774572386597868e+01 -2.468844250694519360e+01 -2.481973475219492897e+01 -2.595293438998161761e+01 -2.447712137906178143e+01 -2.290958774228962724e+01 -2.412268979304588257e+01 -2.510220337484199860e+01 -2.385597186779553169e+01 -2.273874634516452886e+01 -2.270944960260032985e+01 -2.296716879442713832e+01 -2.282227243032767916e+01 -2.011942191667210977e+01 -1.806951155520036423e+01 -1.650784384345576328e+01 -1.347024310183064699e+01 -1.197193816674742095e+01 -1.211139852035645958e+01 -1.040138537086287407e+01 -8.654599758927739472e+00 -5.325946024035045134e+00 -2.496413363888442927e+00 -2.250730603161473109e+00 -1.170441415498154170e+00 7.350860087808414045e-01 -1.169551608075072302e+00 -2.366150040364237928e+00 -2.394277712291634330e+00 -2.488897152333611640e+00 -1.029213332094825573e+00 -2.463828634644703364e+00 -4.172317602132078029e+00 -3.019938914756193249e+00 -1.959711452637856288e+00 -3.504763872292231408e+00 -4.556321184839026373e+00 -4.696055148048391636e+00 -3.077192823765558582e+00 -2.572361948022077627e+00 -5.312114616308728721e+00 -7.647483329454500378e+00 -8.364607681924692173e+00 -9.715539718797975510e+00 -1.059327587215327959e+01 -1.082943811631184339e+01 -1.133687528155584978e+01 -9.062692016239211057e+00 -8.522671430126079528e+00 -9.898065029515539237e+00 -8.529462949656743120e+00 -7.522803128470752831e+00 -8.419540905528206665e+00 -8.219967479746081551e+00 -7.683416967386894392e+00 -6.659379643782291858e+00 -4.806833948098078402e+00 -5.276523579007073472e+00 -5.860450179415974681e+00 -4.355645298761240625e+00 -3.675653421762333117e+00 -3.394574952066438556e+00 -2.698353684646475514e+00 -1.000326327633149104e+00 1.819886866898623667e+00 1.584096450597137773e+00 2.607401096848261865e-02 8.037486173853456428e-01 1.800027020123018850e+00 1.790073897638761125e+00 2.558887835093442753e+00 3.119534098855077264e+00 4.579631994092982161e+00 7.926002184022116204e+00 8.359925605080364974e+00 8.655965624467636843e+00 1.073170810388319829e+01 1.209293525468256014e+01 1.418939432078819962e+01 1.637866585928946250e+01 1.830888431988572762e+01 2.097399263363669775e+01 2.193638145184969801e+01 2.041387316196141555e+01 2.046804490372314689e+01 2.228547655561450824e+01 2.334453754789948832e+01 2.473709824793605705e+01 2.506637473691375462e+01 2.516238144934774112e+01 2.615156501061293781e+01 2.344815732977923517e+01 2.032348110830952947e+01 2.038567957329688340e+01 2.123138885300759426e+01 2.180412988657960938e+01 2.272487018779121826e+01 2.254273557154553487e+01 2.289581735940909724e+01 2.284337719850443449e+01 1.973505080427113256e+01 1.923724619039350614e+01 1.979735661605461416e+01 1.844151547481770237e+01 1.708816729203105567e+01 1.633056553001916100e+01 1.711114830067652548e+01 1.780571960487446148e+01 1.523313286509997155e+01 1.288165268230858906e+01 1.237227694876659712e+01 1.068163834315760141e+01 9.359202451303744397e+00 8.257522086496480895e+00 8.026006777906147249e+00 1.010643037560191537e+01 1.052154648869964682e+01 7.417112873496929382e+00 5.193737208392042781e+00 5.628109635843175695e+00 4.474156015507988471e+00 3.675044083350467616e+00 3.853692333247554558e+00 4.259107757653693760e+00 6.308067444977555560e+00 6.069492157663910703e+00 5.191203568183431649e+00 6.136819797916679420e+00 6.819298524726037591e+00 7.180553070193381515e+00 7.664256341584458454e+00 8.122706705554072926e+00 1.064533423548816948e+01 1.255534967956744019e+01 1.249465341521385042e+01 1.264298772516814928e+01 1.370394386021512467e+01 1.378828258765651249e+01 1.391968975104781414e+01 1.430517890411632820e+01 1.524430752824865998e+01 1.861740887913874332e+01 1.919084628938157167e+01 1.726930655834656392e+01 1.764123269408259986e+01 1.747093160226392428e+01 1.634181696925047689e+01 1.631616495801003097e+01 1.584628601536642911e+01 1.668091997138580851e+01 1.674285202853216603e+01 1.428791305933875222e+01 1.299954361270868120e+01 1.236815080266055844e+01 1.116157045133787484e+01 1.017091544878764431e+01 8.855446995976549829e+00 7.324340093927715678e+00 7.692210404460025686e+00 6.123255714058094767e+00 3.145422866089634617e+00 1.955196008508093941e+00 1.058980800582714599e+00 -1.208436131499720512e+00 -2.250989463326928064e+00 -2.311175687987786720e+00 -1.246204602750455193e+00 -1.112144624408771820e+00 -3.811934392498891544e+00 -5.791821487940210567e+00 -5.958083684938068281e+00 -7.884486991946253021e+00 -9.875696675260002166e+00 -1.054094462200827031e+01 -1.030283386613055896e+01 -8.766190429317171962e+00 -9.206368063071016294e+00 -1.151805521368900109e+01 -1.198790249155395671e+01 -1.181593185895512299e+01 -1.278592930043403264e+01 -1.320776301679513409e+01 -1.348219412656459859e+01 -1.155106975716248741e+01 -9.934096792538555931e+00 -1.195487861169841359e+01 -1.199847910026193176e+01 -1.000393799441356535e+01 -1.027629940674213138e+01 -1.097062934685185454e+01 -1.134126124463546859e+01 -1.180346609532083590e+01 -1.084008591497089036e+01 -1.124221631374403962e+01 -1.428937436614960532e+01 -1.625248416369244353e+01 -1.655639505686175994e+01 -1.716376992788006817e+01 -1.754287387161252454e+01 -1.827832228512718871e+01 -1.822236406329811231e+01 -1.810822007942797285e+01 -1.972122386495129831e+01 -2.055927512368604937e+01 -1.999560606154730635e+01 -2.151373929880142910e+01 -2.256986827184688238e+01 -2.259242434253604870e+01 -2.378849312565435525e+01 -2.350774317434871108e+01 -2.393865694520558307e+01 -2.623955403560439947e+01 -2.729555008152029316e+01 -2.834874311895379861e+01 -2.966425038063718844e+01 -3.019598013314510965e+01 -3.108129180296703353e+01 -3.117009645973336518e+01 -3.015312373207074970e+01 -3.168612365777639184e+01 -3.410179290325694978e+01 -3.381283707746915468e+01 -3.512381098511129096e+01 -3.785601082245587889e+01 -3.971937517708968812e+01 -4.086394095068848742e+01 -4.066843940961843629e+01 -4.183470113629176979e+01 -4.564898699798460058e+01 -4.757064587543600709e+01 -4.811766971237221213e+01 -4.979308250369954436e+01 -5.092715307314007589e+01 -5.316355476365074395e+01 -5.383714351609407345e+01 -5.261160291746805484e+01 -5.335338816417226582e+01 -5.561748625822357894e+01 -5.520474570515856527e+01 -5.300033700685857951e+01 -5.137525830001945337e+01 -5.055552658492670304e+01 -4.925863701136186990e+01 -4.624945526508469129e+01 -4.593007007164482758e+01 -4.777062396724326732e+01 -4.789800000163410232e+01 -4.686315993399639979e+01 -4.710792641161355476e+01 -4.754313983369809904e+01 -4.845198290709696209e+01 -4.866011764247013360e+01 -4.727307861072197426e+01 -4.985060020764979072e+01 -5.313582034213504102e+01 -5.343799228974167193e+01 -5.337645623649832771e+01 -5.465726719829689273e+01 -5.519644879645958468e+01 -5.576226425407807596e+01 -5.479187910156285568e+01 -5.352299689593505150e+01 -5.435164874959261994e+01 -5.420504261657214329e+01 -5.222204789442772466e+01 -5.132337530848506191e+01 -5.060176724824789574e+01 -4.996615956383076451e+01 -4.876802051173329744e+01 -4.558510307071205148e+01 -4.424803552592062061e+01 -4.474220558322866736e+01 -4.301411841163646699e+01 -4.143951754774470686e+01 -4.054214591560006653e+01 -3.959110272049489510e+01 -3.910223268857193801e+01 -3.676330093910814867e+01 -3.528054946849273676e+01 -3.714744397050882441e+01 -3.804694395653866223e+01 -3.630105028053624494e+01 -3.487859188025286983e+01 -3.352047750246296687e+01 -3.195027928670585027e+01 -2.982229451532360542e+01 -2.690494558276341053e+01 -2.579213972431413993e+01 -2.525129039598527925e+01 -2.356928211111518578e+01 -2.236323165461320883e+01 -2.129773212637433133e+01 -1.817978016810128850e+01 -1.361766021213211530e+01 -8.558758363217725318e+00 -3.239814761040645141e+00 -4.462465575681687224e-01 3.768963418272299748e+00 9.636204970195636932e+00 1.448957945616358245e+01 1.912902699451598920e+01 2.356077034698864736e+01 2.839642263605193762e+01 3.566364277242715275e+01 4.051132857783466079e+01 4.267538053957885325e+01 4.627759058588259933e+01 5.112555512089576837e+01 5.533447540813821064e+01 5.938935788018448392e+01 6.185708917830497455e+01 6.533718435697680604e+01 7.197234838801730916e+01 7.794776759514643061e+01 8.262711349291471663e+01 8.775428162997097559e+01 9.234552408874232299e+01 9.765250985265927852e+01 1.039242708473895362e+02 1.072358396168628758e+02 1.086466215810643803e+02 1.063816143403480510e+02 1.023285569572982610e+02 1.014900896963150672e+02 1.012989245711370216e+02 1.004846715961772077e+02 1.012405404283563684e+02 1.010555521734507920e+02 1.015867399626855843e+02 1.029383508240237433e+02 1.009732270593879662e+02 9.814094974336128985e+01 9.739395652580834906e+01 9.456251422418061736e+01 9.129595852215888385e+01 8.854612704166939352e+01 8.704022866314711848e+01 8.777354809337296615e+01 8.552002555519796090e+01 8.002871572208267992e+01 7.694478296336889400e+01 7.643103438498496871e+01 7.439866388545743803e+01 7.212217657779032720e+01 6.775414867634920313e+01 6.435343830816806587e+01 6.292070395005316641e+01 5.898777022598222430e+01 5.612445407041772683e+01 5.692081110622427786e+01 5.790311474711018747e+01 5.661321997567809206e+01 5.469588855264277072e+01 5.285212216949975073e+01 5.268304725973469260e+01 5.169636940356117094e+01 5.066428791889475747e+01 5.335414846709569048e+01 5.537275650855961828e+01 5.259410216255837867e+01 4.918179141225235185e+01 4.626487417426840665e+01 4.495694887644556559e+01 4.573697461234408479e+01 4.467818047279200755e+01 4.330034830837364979e+01 4.377123018273876198e+01 4.215065236117548153e+01 3.878095006407421153e+01 3.641520595711905628e+01 3.335725074629478115e+01 3.189121517396098326e+01 3.000041113377159263e+01 2.617628456000901238e+01 2.441667788685822771e+01 2.552493467398742055e+01 2.531396412437754861e+01 2.422095714228687413e+01 2.202047135744425788e+01 1.976165608037918986e+01 1.907428541888983631e+01 1.639472846175497978e+01 1.380879813087064889e+01 1.455123315706187803e+01 1.648953268014988538e+01 1.662192907319795765e+01 1.604391568769385756e+01 1.528040884398463106e+01 1.630315727545977822e+01 1.555737768156085998e+01 1.203638645664365114e+01 1.002574446490153370e+01 1.011988228750456642e+01 8.810888952027315923e+00 6.801300152279295297e+00 5.791513029526004885e+00 4.891431764111300318e+00 4.258593605375718738e+00 1.803733786578583409e+00 -1.334240522867677470e+00 -1.369981983170433848e+00 -1.542402006080827448e+00 -2.959844129600424090e+00 -2.752776162891955813e+00 -3.667418198461344314e+00 -3.906587262630016877e+00 -4.630383187150129309e+00 -7.550332548314382386e+00 -1.057553354851943084e+01 -1.215739593995949086e+01 -1.338694920675876432e+01 -1.467948062005950938e+01 -1.618218420754914888e+01 -1.767852421783473815e+01 -1.703775473897270487e+01 -1.726508803982520490e+01 -1.875237749843835289e+01 -1.874252205205818811e+01 -1.913626768338284734e+01 -1.983846254621277794e+01 -1.848725136569770200e+01 -1.723731372670086159e+01 -1.467124596546711501e+01 -1.315138926643612827e+01 -1.554944487781645357e+01 -1.752841804345884213e+01 -1.866546670069181957e+01 -2.121693619643806628e+01 -2.321804342590628778e+01 -2.441373190212683397e+01 -2.436197256192569327e+01 -2.228303933856023278e+01 -2.240545601135643139e+01 -2.499384888058551724e+01 -2.542497324100457945e+01 -2.592996611820680997e+01 -2.853465683168981215e+01 -3.028541902622686521e+01 -3.178995741762731697e+01 -3.104713933225399813e+01 -3.005169484521341872e+01 -3.138036255117224727e+01 -3.280612693129544510e+01 -3.269468835882410929e+01 -3.378091046186357005e+01 -3.556514323719142112e+01 -3.546548979914796718e+01 -3.525702242973927270e+01 -3.300843130020263771e+01 -3.226129302805902910e+01 -3.393682960746384936e+01 -3.435555803617633330e+01 -3.391207161317661445e+01 -3.347141973717949526e+01 -3.312988182561132788e+01 -3.417515331635315334e+01 -3.463552547326491293e+01 -3.435604702095113083e+01 -3.607199139157125245e+01 -3.818096821319496570e+01 -3.766421299970415504e+01 -3.771109058624632127e+01 -3.934606081271734723e+01 -4.070876573725824699e+01 -4.151992750817781541e+01 -4.068938148395640297e+01 -4.272134648332109919e+01 -4.658362959907918111e+01 -4.759058258863098700e+01 -4.632266884587026112e+01 -4.667203105845373301e+01 -4.714687540294573864e+01 -4.834061098831889325e+01 -4.855270522689107793e+01 -4.808122431798100394e+01 -5.106276188389981030e+01 -5.455307164877385873e+01 -5.528620171281259132e+01 -5.479587323676162924e+01 -5.494395051757759063e+01 -5.507974069574533615e+01 -5.459720742678695871e+01 -5.244007017934888637e+01 -5.280257059421303012e+01 -5.574785505120298978e+01 -5.781543378743796069e+01 -5.872831816551837392e+01 -6.048858434600909817e+01 -6.135090589424717678e+01 -6.157523776389587056e+01 -6.108094462125658453e+01 -5.796476765156620559e+01 -5.803279952444000855e+01 -5.995138032883581758e+01 -5.983253731557581290e+01 -6.121844172480773949e+01 -6.291063958519391264e+01 -6.343050251039073828e+01 -6.359384916015340394e+01 -6.121545778380424707e+01 -5.971028622880797343e+01 -6.071034965112374948e+01 -5.998261738726426984e+01 -5.780152425584694953e+01 -5.830305307405941306e+01 -5.872819620580798272e+01 -5.895820499836546702e+01 -5.923449015850253829e+01 -5.721824106795955345e+01 -5.837874922695796442e+01 -6.121071826337437471e+01 -6.144191944362096791e+01 -6.126460238604341413e+01 -6.182695261547440424e+01 -6.197555532668283718e+01 -6.139009244244037689e+01 -5.845902160930520353e+01 -5.718015732268337104e+01 -5.859621653805863417e+01 -5.821246971642438695e+01 -5.608776106826675090e+01 -5.575548065874143333e+01 -5.576824588172798514e+01 -5.578206428258737759e+01 -5.435892240321667401e+01 -5.109762622560343459e+01 -5.134865582881380419e+01 -5.374450601208023670e+01 -5.266353742854929720e+01 -5.103177605928225802e+01 -5.097635454317107673e+01 -5.126327213161432184e+01 -5.214106610077623571e+01 -5.144891615721952860e+01 -5.195306532112811482e+01 -5.484597340259367115e+01 -5.557781155231598547e+01 -5.332403379546619249e+01 -5.252204114021282066e+01 -5.176472970946768726e+01 -4.993074947934118057e+01 -4.808286222758022888e+01 -4.526883434103520187e+01 -4.410882179506381817e+01 -4.493815965539812396e+01 -4.344634413715003518e+01 -4.163989967703361117e+01 -4.057535571392693186e+01 -3.892548956863922882e+01 -3.808925828934437874e+01 -3.668923542383073766e+01 -3.549696661399854491e+01 -3.782812591866871088e+01 -3.925290203312415116e+01 -3.664069394051730200e+01 -3.476004903825900527e+01 -3.346934855720024871e+01 -3.297185504909599274e+01 -3.184384576547934742e+01 -2.886974143084489342e+01 -2.880987609437571351e+01 -3.084853356601680119e+01 -3.036640239356929527e+01 -2.863884188332567149e+01 -2.860620166590717872e+01 -2.810425736982773159e+01 -2.862368971274956664e+01 -2.955211161839926248e+01 -2.890110281019335758e+01 -3.084565313408869613e+01 -3.292234256313138019e+01 -3.243771372406264675e+01 -3.378347114273173446e+01 -3.593418887816762464e+01 -3.697680189508238868e+01 -3.657968501565510167e+01 -3.409159942652608777e+01 -3.212341367804331327e+01 -3.241894143891618540e+01 -3.114824985968562743e+01 -2.885313140882981031e+01 -2.932472634699970371e+01 -2.836020105173792061e+01 -2.769387877327145375e+01 -2.653690082903092318e+01 -2.476818721228316988e+01 -2.534816443906194650e+01 -2.581901378304295847e+01 -2.503085888514113577e+01 -2.392993918865663971e+01 -2.167712644868653626e+01 -1.996461597348208628e+01 -1.925237444232977779e+01 -1.647622438654512678e+01 -1.537835793827770381e+01 -1.664087900054983393e+01 -1.603223732161744408e+01 -1.495928602055268364e+01 -1.557263000442258694e+01 -1.484038276807195089e+01 -1.319387408047270505e+01 -1.042463585474583887e+01 -6.807247982032589739e+00 -5.849028779683380641e+00 -6.273402045321580189e+00 -5.685147109111008845e+00 -5.402990753701128135e+00 -6.699578496255853999e+00 -7.899052686993784711e+00 -8.022966567406218275e+00 -6.726274984581803729e+00 -6.183789878903147574e+00 -7.729396140311656893e+00 -7.685886601812215169e+00 -5.843236178806039405e+00 -4.692512471678280228e+00 -3.189027307418939028e+00 -2.409946756273044777e+00 4.491910906936532610e-01 3.484232289792771997e+00 1.656574028739203008e+00 2.284111184615259527e-01 1.065113804892439120e+00 3.298776346864733533e+00 5.948701538205504846e+00 7.932531727188385950e+00 1.069227561700053464e+01 1.642386327163502457e+01 2.102251548748736454e+01 2.258421982237553394e+01 2.595023395366528263e+01 3.034462200177974722e+01 3.335696375406823222e+01 3.567093065359519244e+01 3.649893127365263723e+01 3.715889064228682770e+01 3.901525367636339325e+01 3.901066513875095154e+01 3.907780521282700903e+01 4.205975237286980217e+01 4.294004734210747642e+01 4.096552301338363122e+01 4.088103372773205280e+01 4.237503081070793343e+01 4.600338421968903901e+01 4.777422389794097057e+01 4.503889929824111960e+01 4.363771740174086489e+01 4.425898454604042342e+01 4.290000147786661699e+01 4.093461799295502601e+01 3.917344674234351487e+01 4.038696562734166662e+01 4.348499764215532792e+01 4.455660780654883979e+01 4.351166233813535200e+01 4.302342465476533562e+01 4.325145937983381828e+01 4.289168292815274697e+01 4.397393343267766852e+01 4.453170101883127074e+01 4.420669647065663099e+01 4.091051969431577362e+01 3.543548898752661813e+01 3.288287189944787059e+01 3.318053669973038922e+01 3.388036231268856824e+01 3.368065001356819010e+01 3.321192072092675573e+01 3.317596823808917605e+01 3.223048990199141883e+01 2.793905494268464906e+01 2.310413075979110431e+01 2.217385841488898990e+01 2.228985441546389978e+01 2.181205322079179609e+01 2.305329721536594079e+01 2.371045002762467746e+01 2.550187811196218490e+01 2.650384253916316268e+01 2.322219158269516726e+01 2.010374493413003449e+01 1.980152947851840395e+01 1.900190745716989937e+01 1.797268642292856455e+01 1.735758415407828181e+01 1.717603863572549372e+01 1.753800385974137654e+01 1.482483949374801036e+01 1.107887796369618627e+01 1.042351412763285978e+01 1.052084332040648817e+01 1.039063931077827085e+01 1.051269541818747122e+01 1.011981495044661195e+01 1.058583682160762329e+01 1.040824548283886131e+01 7.618387488172156274e+00 6.648400967488330870e+00 9.188103600288087591e+00 1.114075283532237748e+01 1.263645725906634176e+01 1.248494363687966313e+01 1.063334594141691625e+01 9.801773639424386175e+00 7.874180662442737066e+00 4.898407167114720018e+00 4.116298439066728321e+00 3.306833857962252932e+00 1.970338898540729078e+00 2.614534037843467829e+00 3.410195881889476421e+00 6.063453703059244582e+00 8.658564627455859863e+00 7.572524616147714660e+00 7.040098826364231677e+00 8.009987647665598232e+00 6.266520705188362683e+00 4.924961670510534795e+00 4.615656905176347635e+00 3.744067758441783411e+00 5.325985786226058671e+00 4.972068249835341014e+00 1.377428147812610026e+00 4.661490019543197971e-01 2.194389918731515454e+00 2.640363568441319586e+00 2.463238586114215867e+00 1.595705494937343261e+00 2.450106856306413228e+00 6.437224524162205697e+00 7.670964325547748430e+00 7.137497371280727698e+00 8.758259127215678674e+00 1.030162025442431961e+01 1.099265058461373279e+01 1.168152332267251126e+01 1.129940943901858219e+01 1.247385001183365638e+01 1.266758050450333251e+01 9.684013990471878941e+00 8.596980133138170999e+00 9.376943692167552413e+00 8.299718267296475105e+00 7.126459279916781853e+00 5.848790238029121902e+00 5.429276170383416478e+00 7.152741703487578206e+00 7.114209106500198665e+00 6.530955485450471443e+00 8.253279230494252161e+00 9.624453862423521855e+00 9.413167768625818610e+00 8.481100267636968226e+00 6.871272089712692654e+00 6.790938933637869823e+00 6.481039441663550171e+00 3.151601379955776938e+00 9.005444518252703201e-01 8.633316165821314225e-01 -3.140895793317157736e-01 9.026148420753438151e-01 2.247019515208724005e+00 3.916636342303330132e+00 5.625014176804133292e+00 3.638999089566109735e+00 1.236418704716645056e+00 8.558746338805431897e-01 5.592856591418478018e-01 -1.463383214790018316e+00 -2.859414316286365221e+00 -3.116126024884168455e+00 -2.344316603111165076e+00 -2.501124376832384755e+00 -4.594195081820042326e+00 -4.853108121680449472e+00 -3.172792261532655811e+00 -2.953298286018862129e+00 -2.143747355583981662e+00 4.880794778230708453e-02 3.222583890302928467e+00 6.767310263017021654e+00 7.034283583842566578e+00 5.233632210146275554e+00 5.357910022107293280e+00 5.857429155060239090e+00 5.317077178688104588e+00 5.120378278993274357e+00 4.533916727037883732e+00 5.212642693918932757e+00 5.876236938084395511e+00 4.156092294887251626e+00 3.976391202085089560e+00 5.534711975721627653e+00 4.619535971593009549e+00 3.254195827163559596e+00 2.250061483037531840e+00 1.585595338379870878e+00 2.626573229580186464e+00 2.842209695973724859e+00 2.257042783792265528e+00 2.895518604882640012e+00 3.103823526440769864e+00 1.118647498486664782e+00 -2.018204683908221553e-01 -5.812095449780627643e-01 4.000790330185337029e-01 1.860746161625552064e+00 2.590383551628542835e-01 -1.153561557071426602e+00 -1.189193632200598594e-01 -2.734459738670149132e-01 6.073102439280748666e-01 2.919222392133456800e+00
-1.035936226451805808e+01 -8.902302266535077280e+00 -8.786540916515974686e+00 -1.111185400719049277e+01 -1.066486854126781125e+01 -8.521609167399857299e+00 -8.360852338555273988e+00 -8.271550896036670153e+00 -7.885400401126084091e+00 -6.269730516480829685e+00 -4.638439756854262797e+00 -6.588457614013766950e+00 -8.769624418388156428e+00 -8.530982317025408435e+00 -8.648913779056348616e+00 -9.670191531464944035e+00 -1.058759187367976118e+01 -1.181827020156108254e+01 -1.139053295254400133e+01 -1.316408719515778891e+01 -1.729676290995438492e+01 -1.855907586294080147e+01 -1.854758768846118144e+01 -1.889602206534546269e+01 -1.868299722308158906e+01 -1.915749291121602838e+01 -1.806058228543551181e+01 -1.509740333791611810e+01 -1.600271606115291689e+01 -1.822281768729931528e+01 -1.705498525549063160e+01 -1.653755779332712095e+01 -1.737905854221591539e+01 -1.752471029567751160e+01 -1.709337252281571295e+01 -1.416122412576329914e+01 -1.114340125823473393e+01 -1.029345765841571314e+01 -8.893306578809887952e+00 -7.643062346265969254e+00 -7.293625489105122206e+00 -6.608742855286718232e+00 -5.924215104458129488e+00 -4.648807261742144981e+00 -3.327291540728679387e+00 -5.159320858458301018e+00 -7.591703955914101520e+00 -6.963764306413821714e+00 -6.754015332055065990e+00 -9.078735810406083573e+00 -1.094837093395769401e+01 -1.195157284747157433e+01 -1.109614913036576844e+01 -1.010178199844415303e+01 -1.026869900231759836e+01 -1.020313590421133298e+01 -9.801375227956734548e+00 -1.057861414983213244e+01 -1.134334248573538062e+01 -1.084091498374053231e+01 -8.462669122636670593e+00 -4.802979414021673499e+00 -3.801441111501958847e+00 -5.104298664756695025e+00 -4.046983187372847013e+00 -1.970916275678854745e+00 -7.521745763298274268e-01 7.899852922189202209e-01 1.883927326802372404e+00 4.815693181229402597e+00 6.228623024990646684e+00 4.484228623472134245e+00 3.913879394557047142e+00 4.759766989295447281e+00 4.754897585436327567e+00 5.001442435129645148e+00 5.468652086780802613e+00 7.425089108565585683e+00 1.118866801515213538e+01 1.164699862167109679e+01 9.349048677254668149e+00 8.835139282988524911e+00 8.445621167244805605e+00 6.318998262131116483e+00 4.768511455716168079e+00 3.759750476864115232e+00 4.526824174482791285e+00 3.872341821358022518e+00 9.290148605701803453e-02 -2.243841382253903394e+00 -2.815066617741035060e+00 -5.253136852729609174e+00 -8.273434163890533100e+00 -1.019319081050411491e+01 -1.083226786048259882e+01 -9.006926366306462484e+00 -9.580201339695213036e+00 -1.155210172314967920e+01 -1.156623542607058930e+01 -1.245651015188470012e+01 -1.371275295046556053e+01 -1.423307632402689293e+01 -1.495092576466857714e+01 -1.297705906156054567e+01 -1.110759381774771448e+01 -1.226824486782743229e+01 -1.323089190005204685e+01 -1.191673794795067032e+01 -1.175907029294612549e+01 -1.258620751547224081e+01 -1.425003300267846740e+01 -1.568195154991547291e+01 -1.472005563282438523e+01 -1.517052309839063184e+01 -1.706046076583370663e+01 -1.626784714159463974e+01 -1.426647807563033155e+01 -1.414984419980075003e+01 -1.318698383997780965e+01 -1.324287383282309172e+01 -1.248946623349745622e+01 -8.868357126879304886e+00 -8.218618147764425785e+00 -9.293795875691696295e+00 -8.237776453071719018e+00 -7.105319571468188933e+00 -6.388948867274468313e+00 -5.753733575633209973e+00 -5.075265471586051014e+00 -4.360645278850861395e+00 -5.483209009988100568e+00 -8.395388044472811728e+00 -9.359734197209428785e+00 -9.626093557118267086e+00 -1.047271990123013374e+01 -1.045116383440402963e+01 -1.002713326954398276e+01 -8.112121906467599786e+00 -6.535270868344327688e+00 -7.610274586054462276e+00 -8.876106140841407921e+00 -7.904906628309410266e+00 -8.099840490443385832e+00 -9.670856526621355087e+00 -9.768849546750725921e+00 -8.449127728149548489e+00 -4.750572077281268513e+00 -4.245215924981302180e+00 -7.148956057230998695e+00 -8.270967527958118737e+00 -8.062774573120080390e+00 -8.901473774125719274e+00 -1.023899818727686117e+01 -1.167801170683730305e+01 -1.172534920495970390e+01 -1.015382840792045727e+01 -1.145272280924748820e+01 -1.265793851227914679e+01 -1.144667834825460773e+01 -1.160548185141298383e+01 -1.248704413692309778e+01 -1.305676689649726008e+01 -1.373273220818226470e+01 -1.232654963063937537e+01 -1.253763497425290296e+01 -1.572220170404798623e+01 -1.599504016883740398e+01 -1.482137109090750116e+01 -1.529285371710185082e+01 -1.530870737306730156e+01 -1.587146126117950296e+01 -1.615245492287494145e+01 -1.463957158886724486e+01 -1.443239651032509130e+01 -1.466927983670817781e+01 -1.455224181964639207e+01 -1.532096555263088611e+01 -1.699886844749000758e+01 -1.845868608830788915e+01 -1.974683886486632645e+01 -1.952001216405984607e+01 -1.995005232391348926e+01 -2.259166999409991305e+01 -2.355439394834589351e+01 -2.311660654631071310e+01 -2.419841800550780775e+01 -2.447980928867084671e+01 -2.503277863623037192e+01 -2.453458254764094448e+01 -2.297476752478999984e+01 -2.360670675417787479e+01 -2.457404866772582253e+01 -2.227695876840332900e+01 -2.000387856955258670e+01 -1.835329681652638456e+01 -1.573480779433504928e+01 -1.371658151104468182e+01 -1.101882513949788311e+01 -9.511013333120008184e+00 -1.096236652214150276e+01 -1.104599091680579903e+01 -9.302570122663427199e+00 -9.503789317563269279e+00 -8.354363129010529576e+00 -7.241979662752522806e+00 -6.349059895550503541e+00 -3.357910163019908190e+00 -3.180472950415142108e+00 -4.515920783675936967e+00 -3.562150796121544616e+00 -2.403223555161931202e+00 -2.051824085892796745e+00 -1.048328367813736284e+00 -5.107358741287985199e-02 1.163661594040568792e+00 1.230522828725605589e+00 -2.097516402390634305e+00 -4.705113875841598237e+00 -3.619950733468998649e+00 -3.205502758646911587e+00 -3.655373104800739625e+00 -2.697831023569183806e+00 -1.563896651332130350e-01 3.227655575634003959e+00 4.024966829564768922e+00 2.568345393501544116e+00 2.809545598110027687e+00 3.695033509704610530e+00 3.703013690773849120e+00 3.680521802529631792e+00 2.295125001416936872e+00 3.217128039209824042e+00 5.603330366940702412e+00 4.783495147806075209e+00 5.070800211356854881e+00 7.702375701642232286e+00 8.862484913618180471e+00 1.007243760142164746e+01 1.090954166525798463e+01 1.113112953024843854e+01 1.255008785596178811e+01 1.200865856029727397e+01 9.037051317711474852e+00 8.589760282792008539e+00 9.192649577085102663e+00 7.934976962506760323e+00 8.095247388649179143e+00 7.838501064682397157e+00 8.863074484293360200e+00 1.027430021088422052e+01 8.919871618928661761e+00 7.827739564301184672e+00 9.057394149225018509e+00 8.520754450846242278e+00 6.929913279297717388e+00 5.678628254666074682e+00 5.865174671747026558e+00 9.358048021377330272e+00 1.070202712672560530e+01 1.055849596358694065e+01 1.244987891854201933e+01 1.328766807640803549e+01 1.189506496955948656e+01 1.171184252506642487e+01 1.218750598815317687e+01 1.404134271211724361e+01 1.724371077399852936e+01 1.772223201467639342e+01 1.834184189655536201e+01 2.056490918641149079e+01 2.108451368297389550e+01 2.132055169880042556e+01 2.259983077203436963e+01 2.392797420654224538e+01 2.642792946975307089e+01 2.823867764966806959e+01 2.772417286339614861e+01 2.770974964708188537e+01 2.840061328647689010e+01 2.819134056124197940e+01 2.812053607017265477e+01 2.832142510357538256e+01 3.037696855462559853e+01 3.207342591059535408e+01 2.971030849410583485e+01 2.674985685368330479e+01 2.560952123082711651e+01 2.385063732488789512e+01 2.156030343994444465e+01 1.944837248344390801e+01 1.769161169516133825e+01 1.729291090720179724e+01 1.540836443353446583e+01 1.155864339665895990e+01 1.049692500952671637e+01 1.092730509590259835e+01 9.499297888357471464e+00 8.760647656152800167e+00 7.422144650679424416e+00 6.638787465513188657e+00 7.379120517763603893e+00 5.184507940962490125e+00 3.050742452891240575e+00 3.443621404372435357e+00 2.785759135529220831e+00 8.312951894493894045e-01 5.229108407998516173e-01 -9.207521477872893101e-02 9.363665615588124824e-01 8.821613915161251596e-01 -1.635182045264480077e+00 -2.101017044206010098e+00 -8.753542102413122139e-01 -1.359686992167069564e+00 -1.926770720767822853e+00 -2.709536715319649680e+00 -2.283097942963753013e+00 -5.128924871706816990e-01 -1.404174070805636498e+00 -3.491998712875274968e+00 -2.540411602485295628e+00 -2.379611529928757907e+00 -3.637058194415999868e+00 -4.179358345053015178e+00 -5.563155121422853178e+00 -4.764855628129808451e+00 -3.279757417023823063e+00 -3.921372759115953954e+00 -3.149951412978636789e+00 -1.085931135379532897e+00 -7.023128583731059749e-01 6.727372405742114703e-01 8.725939040080712417e-01 4.878462943412562036e-01 2.615898404966461310e+00 2.087271478241211398e+00 -4.053080927651757648e-01 -2.088120850413434371e-01 3.934800493000336630e-01 3.943315604964159338e-01 3.356317647875329158e+00 6.587286057435417952e+00 1.086494321039546307e+01 1.388021566958495612e+01 1.310129436690890792e+01 1.244992793833200118e+01 1.307209640064414913e+01 1.161282927141823507e+01 1.016063703374741323e+01 1.004776487358935455e+01 1.030734348811646939e+01 1.160884834559353607e+01 1.029687426059191147e+01 8.035308497350102996e+00 7.734936395251617469e+00 8.685083616041278987e+00 9.093297124611265048e+00 9.988740047482837170e+00 9.665605843135486097e+00 1.074931670882536139e+01 1.263921386461331764e+01 1.069979430884575677e+01 8.546053632618695772e+00 8.178949929134063268e+00 6.190313099062692892e+00 3.696709657995354448e+00 2.190290379113658314e+00 1.929554968987640784e+00 4.181176923449870131e+00 4.653225743796848057e+00 4.196757149403895326e+00 5.761888985771533633e+00 7.533123583852547434e+00 7.530638379377554870e+00 6.755704754965941916e+00 5.772200123351937329e+00 6.184580542838601147e+00 6.636289602275276422e+00 4.981113557121819468e+00 4.530645579778348697e+00 5.898289925259057043e+00 5.841074415974119027e+00 5.065925211710108123e+00 4.900818771929511541e+00 5.082120731856334395e+00 6.213358730330095447e+00 5.405915659204038271e+00 2.653071040521836732e+00 1.473457072044146221e+00 8.935199594901754860e-01 -6.534552192215764554e-01 -1.623040537195046928e+00 -2.292837882261697047e+00 -6.438450214172362074e-01 2.715572526110234808e+00 3.226965989950847380e+00 3.265782699050022941e+00 4.990089174195071919e+00 4.269005946764022674e+00 3.990673914923992704e+00 3.870111489456884879e+00 2.381714220238175805e+00 3.465278795054756777e+00 2.487632513730547945e+00 -1.104569770992693822e+00 -3.294122639708711553e+00 -5.124200848637229022e+00 -8.009302209941996153e+00 -9.743186178098842021e+00 -1.026844922470094446e+01 -8.994155938920876281e+00 -6.498991837480859068e+00 -6.802101723972185709e+00 -7.065940209788906579e+00 -5.334835365026550313e+00 -5.541894844559408284e+00 -7.012238602780286101e+00 -8.286933952081536603e+00 -9.472012417666585193e+00 -9.299974747839453215e+00 -1.155748420156283984e+01 -1.558850803065591961e+01 -1.624610604522679580e+01 -1.589933799181568652e+01 -1.679553804105961845e+01 -1.657548570593532133e+01 -1.598999966284965346e+01 -1.484151597939185052e+01 -1.372378344910553949e+01 -1.489779240855932763e+01 -1.641529629212309871e+01 -1.578514636759092227e+01 -1.570262448479668471e+01 -1.673542270763016049e+01 -1.683714981565182356e+01 -1.687354977536597644e+01 -1.412434991601791268e+01 -1.285238308878144764e+01 -1.395281829235435467e+01 -1.471139974369066650e+01 -1.539406606226605767e+01 -1.648068842861398053e+01 -1.620821229458479351e+01 -1.601081839935594431e+01 -1.574309480733786692e+01 -1.411034768063136369e+01 -1.532460750340058908e+01 -1.702253629642504507e+01 -1.688373943449026982e+01 -1.703957219850703098e+01 -1.746996003128127839e+01 -1.670702007038731196e+01 -1.608291688236811723e+01 -1.359927294698155187e+01 -1.209555794615344837e+01 -1.299628218319978856e+01 -1.274066425967942884e+01 -1.181482649583201194e+01 -1.158847927926430543e+01 -1.108956832488001965e+01 -1.145629349395325214e+01 -1.161982089211748281e+01 -1.062664059356240998e+01 -1.130575533227668394e+01 -1.196221624877587963e+01 -1.049551596933727104e+01 -1.001583706354627346e+01 -1.072727665387501972e+01 -1.044069588533332649e+01 -1.030793320304714200e+01 -8.463518066076522572e+00 -8.338942195069952490e+00 -1.120572530336795580e+01 -1.177095466583907779e+01 -1.066892633100047050e+01 -1.136152250914142670e+01 -1.303943018544422472e+01 -1.453373076513667783e+01 -1.526209567535493328e+01 -1.472568187185037303e+01 -1.541095057599988394e+01 -1.716961462102471359e+01 -1.548186755942327686e+01 -1.343769940360355442e+01 -1.278003893245942635e+01 -1.211179558082751839e+01 -1.212572793995132514e+01 -1.105693469024461173e+01 -1.049055267102968259e+01 -1.190542761253329473e+01 -1.272488764079085755e+01 -1.248862165417162018e+01 -1.310381963006067174e+01 -1.358565208722139594e+01 -1.393383583753412225e+01 -1.420782282089129289e+01 -1.171479729514510026e+01 -1.173208901552064454e+01 -1.428912486029903839e+01 -1.544717210227531190e+01 -1.693654510534833690e+01 -1.967484954050463131e+01 -2.055018026756636473e+01 -2.051969690715393213e+01 -1.839342395938736630e+01 -1.477199666777224785e+01 -1.413892995272040487e+01 -1.290142966531802138e+01 -9.080175207455251751e+00 -5.280329743743189752e+00 -1.303326039284333104e+00 4.417618709466964333e+00 1.250247603542629982e+01 2.362162563594215214e+01 3.366884564768981392e+01 4.104179088833352296e+01 4.885661797847863852e+01 5.591867935287563540e+01 6.261471663397738752e+01 6.972441891685880933e+01 7.223053706378939864e+01 7.434461486611201053e+01 8.021707665690773581e+01 8.576863726286700285e+01 9.094434116566674220e+01 9.418543148890074690e+01 9.296073420349574690e+01 9.316680092549859182e+01 9.694019897519619633e+01 1.004950906166356788e+02 1.006798969469145533e+02 9.600266356078751073e+01 8.773913247719514175e+01 8.207942601244414504e+01 7.942265183903970183e+01 7.518464373195381256e+01 7.075723771076928870e+01 6.707257763015502405e+01 6.704660324743028355e+01 6.877936939410460582e+01 6.736172640187949412e+01 6.433391743484772007e+01 6.322645474523315556e+01 6.121326612154113889e+01 5.793184127994129540e+01 5.439951650514574766e+01 5.239090986066954514e+01 5.329533726945574301e+01 5.161423169054280180e+01 4.535451515157060953e+01 4.006348910432573973e+01 3.603077199556655330e+01 3.069340301031929030e+01 2.640533108592192590e+01 2.252607302209830209e+01 2.044793577532657736e+01 1.847081462414852382e+01 1.302410668336105815e+01 7.204664372575569686e+00 3.828317261127009985e+00 3.972840262038264680e-01 -3.003393437609886973e+00 -4.695865232844892212e+00 -5.349857553080356709e+00 -3.585722106046816293e+00 -4.011362034395438592e+00 -7.859799439243938757e+00 -1.118072287791323483e+01 -1.239490849062929634e+01 -1.407135181670633095e+01 -1.523313143183667684e+01 -1.760559450447907892e+01 -2.047135173203542990e+01 -2.224827562125191704e+01 -2.605902179545035224e+01 -2.874486296647124206e+01 -2.835530341585297620e+01 -2.869323503550753074e+01 -2.908555752673892769e+01 -2.752617098661189843e+01 -2.652208287975554413e+01 -2.523135010128862987e+01 -2.577549767398179981e+01 -2.815594352221702579e+01 -2.891784188870267513e+01 -2.812947512451281185e+01 -2.898277224213606829e+01 -2.940136569310000780e+01 -2.872679711692122240e+01 -2.624845763075436977e+01 -2.197459194472411426e+01 -2.087607461686557642e+01 -2.159324578389979621e+01 -2.024060813956866411e+01 -1.947017316405890597e+01 -2.103575269154206850e+01 -2.194931819020286667e+01 -2.218078133553557052e+01 -2.074967165738443242e+01 -2.099067273737993489e+01 -2.290570524793453444e+01 -2.245094490002392718e+01 -2.076304980991852034e+01 -2.014234177540124548e+01 -1.908566880300942259e+01 -1.822306264195264447e+01 -1.630110742405872415e+01 -1.368139434112171493e+01 -1.412299766020091241e+01 -1.701370098948186893e+01 -1.734751107928497404e+01 -1.664587040602657453e+01 -1.642381843143911979e+01 -1.592834706162359204e+01 -1.668465573576457572e+01 -1.561285507733170164e+01 -1.440317070704905866e+01 -1.563826072560532765e+01 -1.602542354868387164e+01 -1.409224158001410565e+01 -1.261765588960015094e+01 -1.093504662379119452e+01 -8.404732171013796105e+00 -5.438669777793095683e+00 -1.233952623781977787e+00 1.278913696505210584e+00 -4.232325641799407623e-01 -1.403236941624206535e+00 -1.171167154078710526e+00 -1.801773644296233767e+00 -1.808421735625379334e+00 -1.484861065012790693e+00 1.814431110565695837e+00 6.288213974975885634e+00 9.080163823081310426e+00 1.201037638790464435e+01 1.445971806139652749e+01 1.419775483011672712e+01 1.320273342531609018e+01 1.213515108414956067e+01 1.247400128211570625e+01 1.464001326986949714e+01 1.452204260273459369e+01 1.258868121479247648e+01 1.276370849935010376e+01 1.327696976632220505e+01 1.329437807045670539e+01 1.519404649863795953e+01 1.578487494071711339e+01 1.746974521518184886e+01 1.950973735803437492e+01 1.827923756744182882e+01 1.766226128354047376e+01 1.927989194519617300e+01 1.908084996092765806e+01 1.783968907654008973e+01 1.748751598092285064e+01 1.637447871078966344e+01 1.753248920367273911e+01 1.765850438608548956e+01 1.499016940009826548e+01 1.410443141386573451e+01 1.368957655146295416e+01 1.277964788746385061e+01 1.330383647114187617e+01 1.288106634508800497e+01 1.394567633591349143e+01 1.453022094871367109e+01 1.095941457957326648e+01 7.821526089531623427e+00 5.804294375188186805e+00 3.447051549252144298e+00 1.050784981754953495e+00 -1.230267328174124986e+00 -1.877254896833410402e+00 2.233866005000696708e-01 1.187038587515175658e+00 -7.363965615428319511e-02 -7.694530899265427104e-01 -1.838214413027988714e+00 -4.927292401666657717e+00 -6.241300811628665457e+00 -5.948864399239298884e+00 -4.081095029711905298e+00 -1.487769386614417488e+00 -1.991000204673552654e+00 -3.097696105845261449e+00 -3.483445819914600783e+00 -3.909548823361762349e+00 -4.306844472686001346e+00 -5.922005967693264594e+00 -8.539533477098931513e+00 -9.333320884393666361e+00 -1.033096298591669182e+01 -1.304290425665236874e+01 -1.539072203740175482e+01 -1.685440248576546907e+01 -1.907264607394766287e+01 -2.013420657747850839e+01 -2.126655807444418755e+01 -2.166545794732327224e+01 -2.036692390875773029e+01 -2.110441175458783292e+01 -2.225387867225752814e+01 -2.073597914524479435e+01 -1.923844960676755633e+01 -1.880667696935998734e+01 -1.865437669065117632e+01 -1.846727440352315952e+01 -1.623823837783444901e+01 -1.458265957539206248e+01 -1.525482943667881841e+01 -1.444233402050952542e+01 -1.348438193828911302e+01 -1.395366564579738089e+01 -1.382015029360591818e+01 -1.388470268022415866e+01 -1.285780596556351441e+01 -1.081438456956997740e+01 -1.138346628272560856e+01 -1.302234149660043272e+01 -1.280384286186930076e+01 -1.340968029035169273e+01 -1.518565512508895310e+01 -1.495346438061270078e+01 -1.442812487844135383e+01 -1.245136540007821857e+01 -1.118035280812753030e+01 -1.341389325462757220e+01 -1.474032519390248375e+01 -1.386649553913937538e+01 -1.368706099825614331e+01 -1.264455437562846463e+01 -1.194073331527829041e+01 -1.097704658839144365e+01 -9.290118223506166117e+00 -9.977016644937632961e+00 -1.053449687182311756e+01 -8.326526900981965795e+00 -6.482430345600126209e+00 -6.873303256869761846e+00 -7.578908603446132375e+00 -7.673326282618354810e+00 -5.017797949003604430e+00 -2.669019879831209252e+00 -3.620392726824426255e+00 -4.833670414054629383e+00 -5.756943624705755269e+00 -8.259144508087231884e+00 -9.530001799912843907e+00 -9.388830232636319550e+00 -9.398745719050657144e+00 -8.278489546477533878e+00 -8.402749174674299937e+00 -8.650665869706744004e+00 -6.517831389284268973e+00 -5.715688188086461174e+00 -8.080268221377927773e+00 -9.187150041142983170e+00 -9.172502933250001433e+00 -8.036199545313087000e+00 -8.000571887087648548e+00 -1.065163150834126604e+01 -1.161189166403519835e+01 -1.115853170274387907e+01 -1.144134938092608422e+01 -1.182101273542012265e+01 -1.125373604439265129e+01 -8.089561538975369004e+00 -4.023531326252533624e+00 -3.133487679340919208e+00 -4.304295031732030985e+00 -3.549213641844850553e+00 -2.485523631122855903e+00 -2.734476459900270662e+00 -2.882200974512464597e+00 -2.590115359238664094e+00 -4.787014981773273781e-01 2.737925407915227982e+00 3.896698386178529816e+00 5.060293094181220752e+00 7.530400829442325694e+00 8.602278712960348628e+00 8.633489688361944303e+00 8.113916603156175356e+00 6.929099848533513573e+00 7.043648500018746539e+00 5.716899424264612506e+00 3.395705116004527291e+00 3.010174234970964147e+00 4.552714515135306783e+00 4.421357874024863577e+00 5.100792054049477109e+00 6.358756893068233218e+00 9.114055484287565179e+00 1.297733284043710533e+01 1.448873827130316094e+01 1.618561962642889895e+01 1.891791883674099495e+01 2.144391807005570527e+01 2.437376888018858878e+01 2.775720971317719332e+01 3.028129038380715343e+01 3.367044934321117466e+01 3.352261222788246187e+01 2.996974169791383602e+01 3.050790607659561005e+01 3.294980873811645239e+01 3.354444429119700999e+01 3.299010325848494318e+01 3.152793169362029957e+01 3.185476458173131675e+01 3.355407913753540328e+01 3.136802939817112801e+01 2.920884583276907165e+01 3.097196557856449317e+01 3.199740872923521806e+01 3.215327463264677021e+01 3.312112045208868949e+01 3.451657419412985917e+01 3.715602547592882132e+01 3.735442751531611094e+01 3.490368287592097829e+01 3.324354759112862467e+01 3.210022389265904508e+01 3.103457707149369682e+01 3.114852694807997935e+01 3.013245762786151616e+01 2.918517319252915954e+01 2.964983523249803099e+01 2.792529308562994927e+01 2.601122607673737619e+01 2.599627067423737969e+01 2.570978501671897121e+01 2.446587730207458478e+01 2.406040097573907488e+01 2.317151365173955924e+01 2.507438426016526378e+01 2.642593765778831383e+01 2.500881791079081395e+01 2.603122447546661178e+01 2.821221232352775488e+01 2.866075991196706596e+01 2.836279387739437041e+01 2.754941127220322272e+01 2.849686254582652722e+01 3.206935902240127234e+01 3.318531180642160905e+01 2.982560084238335207e+01 2.645156190092004422e+01 2.317625741205945289e+01 1.863670184209017577e+01 1.607926234315670655e+01 1.427595265846395911e+01 1.499502515959257565e+01 1.600217481298614430e+01 1.439796667165412991e+01 1.275099112957541081e+01 1.109388666126832312e+01 6.879313298345028471e+00 4.119477491762640220e+00 3.841037187538558939e+00 5.137324391121762979e+00 7.273729017390742513e+00 6.069524608062707216e+00 3.729863871431241762e+00 2.702127260872663417e+00 6.478538374525003585e-01 -2.010895573871349207e+00 -3.219313435574091109e+00 -3.486250691455748285e+00 -9.703445218076007794e-01 3.809436078010076110e-01 -2.280722379624602336e+00 -4.210797566763672783e+00 -5.047263830282370911e+00 -8.147183706823883043e+00 -1.012299956320109651e+01 -1.164540235172765215e+01 -1.277446555780086079e+01 -1.148443466447668015e+01 -1.252752368325048415e+01 -1.565480518063419701e+01 -1.610255771833229943e+01 -1.618057763313428410e+01 -1.793040413294476920e+01 -1.841460745726095993e+01 -1.933645930543950797e+01 -1.873214599227386046e+01 -1.788373098865689670e+01 -1.924830732318464044e+01 -1.968143796898626618e+01 -1.779952337781542582e+01 -1.711294165553973912e+01 -1.707027170205489242e+01 -1.552946958569006775e+01 -1.189175819768381182e+01 -6.822596811587824384e+00 -5.861916037436760263e+00 -8.193694952060734948e+00 -8.901619214156285764e+00 -7.585683637675198376e+00 -7.695557896991458868e+00 -9.276699514044301154e+00 -1.095458415023738752e+01 -1.109319289294452560e+01 -1.008774079196852824e+01 -1.071211399970862210e+01 -1.106175821484512589e+01 -9.176804800183663957e+00 -8.154483642520316877e+00 -7.480242655518776651e+00 -7.547584979414252437e+00 -6.995656179513635387e+00 -4.566072647056357958e+00 -5.373238119401828605e+00 -7.471193187625804200e+00 -7.227192214411996218e+00 -6.024422738914123165e+00 -5.990994353140163931e+00 -7.049192067496733216e+00 -9.155244358516082315e+00 -9.153191236424030208e+00 -8.255952835856714245e+00 -1.027224411648214897e+01 -1.171082181419179591e+01 -1.021068365386246057e+01 -1.008169153076635816e+01 -1.093720010151865907e+01 -1.149274740690891328e+01 -1.288340662077468757e+01 -1.188691070375766756e+01 -1.214451009531708081e+01 -1.458233988106575829e+01 -1.498208372514718967e+01 -1.439300855692107106e+01 -1.467611022632381257e+01 -1.401075491947741902e+01 -1.286405795783981176e+01 -1.125361083541544893e+01 -8.654903111218374079e+00 -8.499754394788158862e+00 -9.841549309676484114e+00 -8.233660878485872914e+00 -7.452544113287398631e+00 -8.474448123077326755e+00 -9.051695648736389543e+00 -1.003347675348251045e+01 -8.471635654631009871e+00 -8.664249141585811387e+00 -1.132530346170209157e+01 -1.171936677719090625e+01 -1.158445453053528418e+01 -1.253245773665813800e+01 -1.339739479990694271e+01 -1.473801721463563297e+01 -1.533195491546766753e+01 -1.395554762846596475e+01 -1.501400315302714361e+01 -1.678300199518298896e+01 -1.548923284247757870e+01 -1.464479568230745699e+01 -1.522347665786721294e+01 -1.502683736978095830e+01 -1.518450424248765529e+01 -1.420565459349864668e+01 -1.448175806737173765e+01 -1.647741574684983235e+01 -1.611133148392930892e+01 -1.665165268280374988e+01 -1.883827587387990121e+01 -1.953792352287265288e+01 -2.066238328653828304e+01 -2.008534690182581883e+01 -1.644866056624351458e+01 -1.600027493457686134e+01 -1.620571758609844082e+01 -1.357415421435877967e+01 -1.291280623885734791e+01 -1.403038489790240995e+01 -1.531275955868217409e+01 -1.711426436664024209e+01 -1.711550587227107911e+01 -1.832122843801550616e+01 -2.231249913793086392e+01 -2.373253266024868324e+01 -2.174055569914192887e+01 -2.108072592441050830e+01 -2.042817931841931056e+01 -1.926047528104084705e+01 -1.672084973054330703e+01 -1.310954827342403028e+01 -1.282731153493227083e+01 -1.372953287204001427e+01 -1.296651223087867066e+01 -1.288840807469877170e+01 -1.417042193477817058e+01 -1.510405317699347982e+01 -1.558699440647517065e+01 -1.485673813254485331e+01 -1.542341505127023105e+01 -1.833733307466908968e+01 -1.895076020757768021e+01 -1.759350143464025251e+01 -1.723229710897519951e+01 -1.593782100150526126e+01 -1.456102272724426605e+01 -1.396500910511930904e+01 -1.265520816233309631e+01 -1.270572508741276962e+01 -1.388395291685636579e+01 -1.479099179242317774e+01 -1.674836657267831441e+01 -1.896802190703381186e+01 -1.972876632452950574e+01 -1.940764609054348355e+01 -1.688122941323550208e+01 -1.551129271268980325e+01 -1.824090108669127375e+01 -2.026626362557821537e+01 -2.007353214136109187e+01 -2.108293169596475281e+01 -2.280087704043104324e+01 -2.346140141173498606e+01
2.141656552240587708e+00 4.176115003460516562e+00 4.009091622919848774e+00 2.159430225911428636e+00 2.259721491079780264e+00 2.962324361661939243e+00 2.575374787187300285e+00 2.076061740583260207e+00 6.719545065315003507e-01 1.604869120462972365e+00 3.975872688528852006e+00 2.889803180096613744e+00 1.710532428474970779e+00 2.125323009855329737e+00 1.506663155437586221e+00 1.321371416187002046e+00 1.468760886471067506e+00 1.938617899453518145e+00 4.998333395141447255e+00 5.338908812505902546e+00 3.564308607107768978e+00 4.602499202758106200e+00 6.120975402747364846e+00 5.738612347436642835e+00 6.902362605132817741e+00 8.089037082754474639e+00 8.921353157564198000e+00 1.157651936299118844e+01 1.151519556338802097e+01 1.120661624615785001e+01 1.348144207098199843e+01 1.444625004431692084e+01 1.485389797605103901e+01 1.515946513509449289e+01 1.473607922190345576e+01 1.686359822461658453e+01 1.807554691912183031e+01 1.688258789726812381e+01 1.839868235928832618e+01 2.085185747294615055e+01 2.070119716155847200e+01 2.110039624679310322e+01 2.157872311238850216e+01 2.240777739146636804e+01 2.438103240393153825e+01 2.384468843607257327e+01 2.317025898628844516e+01 2.479403764411102884e+01 2.497867072124205734e+01 2.404505398261153104e+01 2.404478755778898602e+01 2.429539862316122623e+01 2.614168968463781439e+01 2.589034968444225981e+01 2.356122779579020943e+01 2.349266358938225352e+01 2.425431805393310825e+01 2.370680006241974525e+01 2.328388430943556386e+01 2.290231794904279639e+01 2.290975339010154599e+01 2.395637462529446537e+01 2.248930148378863692e+01 2.088040501019815665e+01 2.184782367114936363e+01 2.136581256865481038e+01 2.098441223154879154e+01 2.098581801888737886e+01 2.035807801009596929e+01 2.210036528710432435e+01 2.267153692094163020e+01 2.060947063377964739e+01 2.028955587286851525e+01 2.160143593971969622e+01 2.150145017778180900e+01 2.176689362164814412e+01 2.164633535152534449e+01 2.226700317946034247e+01 2.446203607297954719e+01 2.460601189319714166e+01 2.324019085229318549e+01 2.407316206759893618e+01 2.538617576957058830e+01 2.529254893734246323e+01 2.577703144145400316e+01 2.618176186660620886e+01 2.781065213871912434e+01 2.790928173175792537e+01 2.589238191235601150e+01 2.555998342255027467e+01 2.543878589113826649e+01 2.367083792694954880e+01 2.270556231443951489e+01 2.224375656104156107e+01 2.219490393231824399e+01 2.357268894495769374e+01 2.221006754505290814e+01 1.941126077733596844e+01 1.887384966346672499e+01 1.802083556785420626e+01 1.600187812229377471e+01 1.582623672566129969e+01 1.515889228611476902e+01 1.622109664468150925e+01 1.707168606267779154e+01 1.359335955770399273e+01 1.238046388741533832e+01 1.423118043594174509e+01 1.356703627794881228e+01 1.245895319856940553e+01 1.140249060651259683e+01 1.108190941200246016e+01 1.332542938135081911e+01 1.215954708439216425e+01 9.277014020721713550e+00 8.523483042547844946e+00 7.917085553157927613e+00 5.406411941606131144e+00 3.915696723926897604e+00 3.133867805265921902e+00 2.868085862027125899e+00 3.344467413494178754e+00 4.133884763478511970e-01 -2.598535902618659410e+00 -2.525372548124949823e+00 -4.183157189580596125e+00 -6.000616158654084487e+00 -7.235137685591488399e+00 -8.355416511811128544e+00 -7.894781680417582770e+00 -9.443921914234353565e+00 -1.242211716895284646e+01 -1.330361325924748073e+01 -1.408857494153786227e+01 -1.591077120245833321e+01 -1.636312913837927852e+01 -1.683189722438692471e+01 -1.578254110245892861e+01 -1.466195627364769827e+01 -1.674205622425544959e+01 -1.805959791775239509e+01 -1.722871468280882468e+01 -1.761451197141942870e+01 -1.871971152102737079e+01 -1.880279533530744374e+01 -1.755811089997854779e+01 -1.539392568941816641e+01 -1.536951287283501166e+01 -1.792549485559328915e+01 -1.865301661680116752e+01 -1.804180364402488834e+01 -1.862424094953789222e+01 -1.833784123932617760e+01 -1.874478409871737128e+01 -1.832948220593101496e+01 -1.668911359352157575e+01 -1.743834044217858192e+01 -1.817016872562626162e+01 -1.651339317936422901e+01 -1.629388177534235282e+01 -1.710226909596923406e+01 -1.719597031549264443e+01 -1.744636915317099479e+01 -1.575376388593073251e+01 -1.480099759009619298e+01 -1.729639210022438078e+01 -1.782550588819327686e+01 -1.696643687766577102e+01 -1.780363104670331609e+01 -1.733717202653637912e+01 -1.648450993992732805e+01 -1.485517354849191030e+01 -1.271174132218371966e+01 -1.409965616532621091e+01 -1.587149463441746988e+01 -1.483130605454264028e+01 -1.491947457512141639e+01 -1.556478938738823459e+01 -1.611258709989261462e+01 -1.622407136295577601e+01 -1.363351145692837640e+01 -1.286356675993091159e+01 -1.416716670303354242e+01 -1.340237712539340365e+01 -1.188243789077405665e+01 -1.246406537466171116e+01 -1.364708250798754463e+01 -1.460466689081413350e+01 -1.397258990665152822e+01 -1.336115545131720772e+01 -1.513680291173048076e+01 -1.701865335740338736e+01 -1.720809871416960846e+01 -1.740127660362331241e+01 -1.763410570555135592e+01 -1.818762182064356026e+01 -1.963171400766217545e+01 -1.878303456735361365e+01 -1.899070821585021562e+01 -2.208902476456571051e+01 -2.307609435110999385e+01 -2.194651334407926413e+01 -2.328848989250232293e+01 -2.501398048100648452e+01 -2.696038107872102785e+01 -2.711731718265390612e+01 -2.465873532124100365e+01 -2.511733827783171691e+01 -2.671139522576399727e+01 -2.660919977480031662e+01 -2.686215110742245216e+01 -2.801893793958170420e+01 -2.820315522798909313e+01 -2.790082649966164041e+01 -2.595661103597452524e+01 -2.419330284600360770e+01 -2.534710592167884613e+01 -2.571924023123150249e+01 -2.470001341559428809e+01 -2.525127223952456035e+01 -2.489512534011844735e+01 -2.467634531753646954e+01 -2.409715044021896446e+01 -2.120820562186655778e+01 -1.994630601071167675e+01 -1.930570253721718998e+01 -1.718861382844684016e+01 -1.647787230273048209e+01 -1.562169800610287851e+01 -1.313825452647843761e+01 -1.100082061063397809e+01 -7.213038177842298282e+00 -4.499995294235115573e+00 -6.011946047895534662e+00 -5.824084281969860832e+00 -3.221834549530708802e+00 -6.475881730087551524e-01 1.725072418719973077e+00 3.605369611723681977e+00 6.258333854397923446e+00 9.793252311112437880e+00 1.087160521836474558e+01 9.128656146148705020e+00 1.023809690965005004e+01 1.464093194745201210e+01 1.868330788299466860e+01 2.364741429478067403e+01 2.837539240869608292e+01 3.301809344798694923e+01 3.600324692329215992e+01 3.745202938200096554e+01 4.087359451572772429e+01 4.603533467682462543e+01 4.892050099718662892e+01 5.053384615870385943e+01 5.140831223127715788e+01 5.122416916526901076e+01 5.388071017380568861e+01 5.608494369295190296e+01 5.666913486400085276e+01 5.783152695453640746e+01 5.770600359088579268e+01 5.655341025915637942e+01 5.640616825205087537e+01 5.601782238615987097e+01 5.705437139938889146e+01 5.727830338638827357e+01 5.366242006960217026e+01 5.145401612028246774e+01 5.157014934949259555e+01 5.012966901792355401e+01 4.773608636799891514e+01 4.536324368723054334e+01 4.267147775072344018e+01 4.112624825123072014e+01 3.713569590712694435e+01 2.983796655848223622e+01 2.453588484449033658e+01 2.155300783783598106e+01 1.943550900224892430e+01 1.743255353995738588e+01 1.418435759514100170e+01 1.279745707485913542e+01 1.278825754609595045e+01 1.037039771928314913e+01 7.757984324955894628e+00 6.712695321886244848e+00 5.407173733698273921e+00 4.722780464043480286e+00 4.250978659140839611e+00 4.266822242643452334e+00 5.885093896996353990e+00 5.043380461283717864e+00 1.953722503582907555e+00 9.418423583663093623e-01 6.475429389909610478e-01 -1.463260132183494600e+00 -2.087359124087632800e+00 -1.688895109350414980e+00 1.156386862251695263e-01 1.686816201523768877e+00 2.208937324677440195e-01 -8.800954720493145977e-01 9.480228482050561123e-01 2.648085547768585624e+00 3.909781832619622310e+00 4.746825067903056805e+00 5.908554518971126157e+00 1.000293176221652125e+01 1.255418631909319771e+01 1.223616050850266923e+01 1.393651390567803894e+01 1.672764022790973470e+01 1.693473501939331527e+01 1.841654611441103739e+01 2.082372920507978975e+01 2.417868183482273992e+01 2.779825622148445774e+01 2.804826535819992017e+01 2.766605668195908763e+01 2.940026678009748551e+01 3.043379404796659315e+01 3.064689576451791808e+01 2.996905145503129120e+01 2.853779671112257432e+01 2.999287000434737038e+01 3.123561522405207569e+01 3.057879108330288886e+01 3.151059605210672387e+01 3.362886561414855180e+01 3.370485864461445402e+01 3.458831208821234071e+01 3.521352592753308386e+01 3.517401844619555362e+01 3.639067640551807159e+01 3.487049092119255533e+01 3.251740737661155833e+01 3.214728189228434019e+01 3.088506343114084984e+01 2.995395805824285773e+01 2.954409081808615767e+01 2.919131627790416417e+01 3.085713559099199799e+01 3.077346711190424600e+01 2.758861049490156248e+01 2.529248782616236468e+01 2.385977466223245003e+01 2.094655933753600507e+01 1.998283423546383730e+01 1.900575661259719951e+01 1.725240561575110121e+01 1.789172393263105221e+01 1.727954747842645133e+01 1.532591452433701029e+01 1.534325960313124781e+01 1.491245591931792980e+01 1.354758066974168429e+01 1.262810434410480909e+01 1.124952765385713427e+01 1.127157791674317444e+01 1.062661114354662750e+01 7.079910705334920173e+00 4.830978172908110047e+00 4.275125395845303267e+00 2.769264531397951146e+00 2.482600525914003597e+00 1.911804336391309089e+00 1.798893006439861386e+00 3.226150257513410224e+00 1.444638319773719815e+00 -2.172299069966601159e+00 -2.973936862077588561e+00 -3.796322352335942618e+00 -6.198024726149944819e+00 -7.928239617920462834e+00 -9.987288915254891819e+00 -9.985946891239235512e+00 -1.044920510973108740e+01 -1.386072395782435329e+01 -1.605599659150641756e+01 -1.681493602564220069e+01 -1.915336090252591106e+01 -2.152092200876010963e+01 -2.326994811268015084e+01 -2.523898752363923137e+01 -2.561213359206744400e+01 -2.881319100002315281e+01 -3.388677630911695360e+01 -3.663927629081401705e+01 -3.855140405288368299e+01 -4.076446099312858706e+01 -4.196251710389525869e+01 -4.311772582048868685e+01 -4.248580591512351390e+01 -4.078386711601887527e+01 -4.166954968267668136e+01 -4.192387324761723022e+01 -4.023783747459915361e+01 -4.047162811013602379e+01 -4.140703995672201643e+01 -4.109572908971365734e+01 -4.126225316302740254e+01 -4.011499733730381934e+01 -4.067024840547991005e+01 -4.336594083073487127e+01 -4.406856158298062098e+01 -4.391522810960913148e+01 -4.474156946602256113e+01 -4.561434380519335008e+01 -4.710243654376844802e+01 -4.724673708608164446e+01 -4.574358845178142730e+01 -4.741531797443939666e+01 -4.980639719569481372e+01 -4.992280133010979171e+01 -5.103701158940434368e+01 -5.138059174461565703e+01 -5.111709172217643271e+01 -5.004453802048672628e+01 -4.636074837427474904e+01 -4.423369647662341464e+01 -4.451111340879415224e+01 -4.321852884085078728e+01 -4.088581501217321090e+01 -4.076216519932815885e+01 -4.076153781741045634e+01 -4.069634769198719937e+01 -3.828091139107601037e+01 -3.456953906287567690e+01 -3.486019531718231690e+01 -3.631837869087245707e+01 -3.641173528352326372e+01 -3.719447235937829532e+01 -3.839281425094957001e+01 -3.884578441478819855e+01 -3.875346656433026737e+01 -3.796503991293656810e+01 -3.852089830323424735e+01 -4.003834903905321596e+01 -4.007002405341359719e+01 -3.841243482356142636e+01 -3.682995357617215149e+01 -3.515721813456733003e+01 -3.463980296542760584e+01 -3.352257214614063230e+01 -3.130873707820127549e+01 -3.135310875391201080e+01 -3.145287408543216046e+01 -2.979894725206326456e+01 -2.847833016302175935e+01 -2.888279762552040708e+01 -2.969762064829552983e+01 -2.968260179569430690e+01 -2.765021829261242559e+01 -2.788101109487775275e+01 -3.011698944605497275e+01 -2.961337327496502425e+01 -2.877213002910880846e+01 -2.937121861439194248e+01 -2.959514062024264192e+01 -2.913796329470891777e+01 -2.749815046945978025e+01 -2.469773482452304236e+01 -2.459877877633413590e+01 -2.583842962226638207e+01 -2.588117324254626084e+01 -2.619106584385544423e+01 -2.727184839749610390e+01 -2.879307839992364393e+01 -2.878490960269918375e+01 -2.643963862478506854e+01 -2.567826218025060925e+01 -2.788171360222770545e+01 -2.864903928704017133e+01 -2.795586029327684940e+01 -2.926846377613996353e+01 -3.105430463176281819e+01 -3.218594461539789364e+01 -3.278856700835737570e+01 -3.092803932433197645e+01 -3.149192624810845942e+01 -3.362928689865549359e+01 -3.304540655570870911e+01 -3.303171160210608548e+01 -3.412340583014115936e+01 -3.361947249989294306e+01 -3.303136117751397194e+01 -3.104315558181930612e+01 -2.926677296323365240e+01 -2.995475629264992889e+01 -2.839616617295199674e+01 -2.475272252561573794e+01 -2.163253118703804034e+01 -1.700446292023990935e+01 -1.261945859884282939e+01 -8.078178191543956999e+00 -2.043539400916638993e+00 1.019473563162787144e+00 2.891472659732785111e+00 6.102956893627893287e+00 8.564764419016322350e+00 1.064939706963042276e+01 1.472538951810599173e+01 1.942226282295365891e+01 2.650025968266886522e+01 3.296478877051377054e+01 3.618008465448469479e+01 4.060468382394579834e+01 4.769595228021339750e+01 5.377553740766952473e+01 5.846721094574136401e+01 6.257762562102422521e+01 6.827292566962701414e+01 7.708339464485828785e+01 8.271643993413167095e+01 8.341785908125112314e+01 8.335368970478376127e+01 8.367985092268497738e+01 8.549583435684820643e+01 8.911458510201075001e+01 8.972820158216346442e+01 8.810214241199390983e+01 8.586468353697954115e+01 8.105029313903212085e+01 7.647365163870806271e+01 7.358873529694517401e+01 6.967407050005013502e+01 6.568014024811870399e+01 6.141416222036040296e+01 5.717559189143519660e+01 5.435816854275346799e+01 5.051035097575945798e+01 4.680748205074365131e+01 4.471383855524455697e+01 4.167948705767178552e+01 3.695142899291013094e+01 3.424652343616872940e+01 3.355379363946838822e+01 3.561419829528336578e+01 3.717204723694976565e+01 3.508880683270272982e+01 3.264779009246363017e+01 3.231520701245344185e+01 3.102501047171748638e+01 2.926111235495879370e+01 2.706532519664025926e+01 2.334117929214467324e+01 2.130711532634609995e+01 1.940135363714755101e+01 1.837117923274390918e+01 2.136168876058425070e+01 2.555426746684819506e+01 2.554122088238479193e+01 2.362594285706743236e+01 1.961648600066637016e+01 1.629288468943783741e+01 1.634436823401881256e+01 1.646708153732042135e+01 1.768455520676005932e+01 1.961587286450308554e+01 1.768847013690449188e+01 1.415249166149826721e+01 1.095439438711341573e+01 8.072621817533621069e+00 7.967913354861893893e+00 8.842132882859640830e+00 8.625640015366220936e+00 8.694385626508656983e+00 7.503704555655050790e+00 3.689392467302946343e+00 5.692887077681670904e-01 -2.763504108071777488e+00 -4.272928020023942786e+00 -2.515834899507080280e+00 -2.644895320119782234e+00 -3.229931932544584772e+00 -2.087391803027166315e+00 -3.785174626251382346e+00 -5.639591754906551735e+00 -6.064789194605730849e+00 -6.756918350507589821e+00 -5.260173777928781824e+00 -4.418122795496032928e+00 -5.766635653660803662e+00 -5.393095566690643494e+00 -4.839160118259792753e+00 -6.376140336752716742e+00 -7.676229783132310303e+00 -8.356127677734930259e+00 -7.794322193286359557e+00 -5.939911726727120644e+00 -7.116471737304937761e+00 -8.066715933823992657e+00 -7.083842238792545487e+00 -7.261073681358268139e+00 -7.021821444267312806e+00 -5.137797996475704565e+00 -3.184826970554467618e+00 1.094416493312010852e+00 4.262981912244176108e+00 3.261271719834473615e+00 3.532961419339113895e+00 6.245543870647726870e+00 7.175965418332276968e+00 7.805845931054250286e+00 7.327307501430281533e+00 6.957775416358049192e+00 7.275909619993962352e+00 3.849812293007952135e+00 1.586743635806996955e-01 -1.994987574486223603e-01 -2.978009677476068373e-01 -1.671752758700474573e+00 -2.975226861618337271e+00 -4.498786358382977468e+00 -4.104294964650285316e+00 -4.709545484828321804e+00 -7.926157034809262925e+00 -9.256005367482410762e+00 -9.709241331011428500e+00 -1.167575669714026887e+01 -1.308938270265720050e+01 -1.373102121243825913e+01 -1.418499295112885683e+01 -1.404225188141301750e+01 -1.625387968887832812e+01 -1.921077460727788733e+01 -2.027114921744228937e+01 -2.183035193274443131e+01 -2.344346206953725087e+01 -2.300098896159901329e+01 -2.257644881293304095e+01 -2.175289520994111214e+01 -2.128686244475290934e+01 -2.276328258180974373e+01 -2.357252658655943733e+01 -2.195335162629546844e+01 -2.105296648007260885e+01 -2.004588911024823261e+01 -1.897531332890702416e+01 -1.838588160212920997e+01 -1.650364133324285376e+01 -1.727963926195552347e+01 -2.025162817707972707e+01 -2.082813221074105314e+01 -2.092301280205983360e+01 -2.129224034141827815e+01 -2.056532631501410435e+01 -1.926856922659315430e+01 -1.553296918602589827e+01 -1.372393613765818188e+01 -1.462008599329534775e+01 -1.433655700343561534e+01 -1.196087683450113204e+01 -1.062324099715926806e+01 -8.995516942704821162e+00 -7.975867403695881208e+00 -7.283559510820558636e+00 -5.081227873184234411e+00 -5.555636976019294515e+00 -7.748855757426377444e+00 -8.195275620722101806e+00 -9.071757945808291979e+00 -1.194296529075469948e+01 -1.375121062923233950e+01 -1.549856764940829201e+01 -1.526584228388365183e+01 -1.521301262905408258e+01 -1.797381739036863024e+01 -1.964137319751133504e+01 -1.821532048471508958e+01 -1.742558339480270391e+01 -1.693227692640674320e+01 -1.556874743276738293e+01 -1.427062557860830871e+01 -1.258071699458364634e+01 -1.282584360601534357e+01 -1.402977031683192877e+01 -1.330455647718287970e+01 -1.262074595609131755e+01 -1.325509383306125599e+01 -1.295797355280201835e+01 -1.284811642351094640e+01 -1.183293255011523470e+01 -9.994191169506416728e+00 -1.085228657487787451e+01 -1.200278785858467323e+01 -1.136765370173801770e+01 -1.086190200278217155e+01 -1.132619583351331904e+01 -1.247666099417905627e+01 -1.356253371717893330e+01 -1.326757340953291653e+01 -1.403004383528044663e+01 -1.623589621832392638e+01 -1.616003484569651505e+01 -1.427848322196739161e+01 -1.390636735036263971e+01 -1.350282862209898660e+01 -1.376829488812011171e+01 -1.324926897060687203e+01 -1.197823633338636284e+01 -1.394903588085593782e+01 -1.655359635024874265e+01 -1.610402991129510397e+01 -1.754540346061666867e+01 -1.947949264191280960e+01 -1.999539553272544978e+01 -2.026148676886775135e+01 -1.809307799803364958e+01 -1.618105274207009359e+01 -1.721813198313859061e+01 -1.732535923922959142e+01 -1.633162142162510122e+01 -1.727003385197434326e+01 -1.715703145703459498e+01 -1.650337881159252618e+01 -1.550651918879984414e+01 -1.526315876603882060e+01 -1.813517057607036875e+01 -2.174119406236523488e+01 -2.324814614264132828e+01 -2.483279386359331298e+01 -2.642740293971809962e+01 -2.566355268971816983e+01 -2.453290401681218569e+01 -2.149999390608934036e+01 -1.980203990872283271e+01 -2.202096421630059098e+01 -2.300370097944115599e+01 -2.168655805369823497e+01 -2.106943664944489569e+01 -2.034526098983115006e+01 -1.925649553257784063e+01 -1.739855847789656806e+01 -1.544427790884543761e+01 -1.741296317288067641e+01 -1.922106734264610495e+01 -1.788715334238587218e+01 -1.815722716129263858e+01 -1.959716491459882093e+01 -1.976470556938124190e+01 -2.041020437049353475e+01 -1.982727409804915553e+01 -1.972375853936048173e+01 -2.138355018180292788e+01 -2.059953986792066516e+01 -1.830493603821777882e+01 -1.811323207591803808e+01 -1.947054378757646376e+01 -2.116218537606165384e+01 -2.098537658538502981e+01 -1.879352694473677232e+01 -1.851804898862879512e+01 -1.972495759375215485e+01 -1.793793608041176668e+01 -1.608276812536714928e+01 -1.625538055482643429e+01 -1.487255189398616650e+01 -1.285668390069590039e+01 -9.586673735808542318e+00 -7.888982754113064821e+00 -9.877397933014567144e+00 -9.699864136956469096e+00 -7.582550305711065697e+00 -7.391356647629749865e+00 -6.809261760843060785e+00 -5.840101100700735515e+00 -5.224597618130899512e+00 -2.676051049595252085e+00 -1.287765559504070678e+00 -1.721054537742877200e+00 -6.045635394959522069e-01 1.873074853439397502e+00 3.820619088091668392e+00 6.256613641289351158e+00 8.338257160929922307e+00 1.232071406140812719e+01 1.628603084180338101e+01 1.721938929127624007e+01 2.057781969980835157e+01 2.600174177361214234e+01 2.821771362092891522e+01 3.033247728749201855e+01 3.359245601494087907e+01 3.789619882894231040e+01 4.264011625726298860e+01 4.238351616442976422e+01 3.951119399967979007e+01 3.836208196140989202e+01 3.666400145458881354e+01 3.256161259457813628e+01 3.002019437040889116e+01 2.865788067972123798e+01 3.004844284366982521e+01 3.327207169198253922e+01 3.392402639679245624e+01 3.337994870203277742e+01 3.369146325412173582e+01 3.473978569433838004e+01 3.579567209538599570e+01 3.608961518432040805e+01 3.596285834891421018e+01 3.588632064529604548e+01 3.307670672021824743e+01 2.783120882781524230e+01 2.608843778704619254e+01 2.611949282506906655e+01 2.446213726117731468e+01 2.282723152026933278e+01 2.006937526944957995e+01 1.966747861025329769e+01 2.126065633381595532e+01 1.986108449442097879e+01 1.937984055836598429e+01 2.189619842682896333e+01 2.238338107066178040e+01 2.203880543545152193e+01 2.204168706610258610e+01 2.199040165547398828e+01 2.275288115242285869e+01 2.175949056773162127e+01 2.033650346337945791e+01 2.142736530776501525e+01 2.148424645466418070e+01 1.965547322910277117e+01 1.982301056034933850e+01 2.109905403321222295e+01 2.382293011826711293e+01 2.607433012160885966e+01 2.495161885196399254e+01 2.341626541358207803e+01 2.400372085328443816e+01 2.331580901857083887e+01 2.239343538593947969e+01 2.267947635273993967e+01 2.180440171870333899e+01 2.309837553094295970e+01 2.324339031583252435e+01 2.032066386235479882e+01 1.832743476846340513e+01 1.674041928209874186e+01 1.342020955041313357e+01 1.041829573114340413e+01 8.086893455981821077e+00 7.811243099299152171e+00 8.883117569172179984e+00 7.767778092841635562e+00 6.326204180114794795e+00 6.975873074230933391e+00 5.700394210039907428e+00 3.422702992811430978e+00 1.977789804022938247e+00 1.066848782697924047e+00 1.439185929832901722e+00 -5.981501931639245928e-01 -5.184694275232264893e+00 -6.969927822397529837e+00 -6.296623972315901874e+00 -6.097517168189413361e+00 -6.028610079235909858e+00 -6.137780561509257105e+00 -5.544612559592706269e+00 -3.793965686870945486e+00 -4.436475356847525475e+00 -6.312808206962663427e+00 -7.544644625119057757e+00 -9.360280974507574570e+00 -1.155265994697862375e+01 -1.248506142436428235e+01 -1.239139164569263762e+01 -1.109571847971740155e+01 -1.165859115273839919e+01 -1.421924098431324346e+01 -1.366056984711783784e+01 -1.205830027981719965e+01 -1.217106329944466658e+01 -1.315664639486392673e+01 -1.507441141868986634e+01 -1.520843399094487935e+01 -1.373048353709838310e+01 -1.448734576667097684e+01 -1.679107904425836395e+01 -1.739991236114729034e+01 -1.822697800543678781e+01 -1.977101885546831639e+01 -2.044318617227149204e+01 -2.064147118141998405e+01 -1.839876864569927406e+01 -1.735206636350160281e+01 -1.976936759135202948e+01 -2.016292436216972561e+01 -1.782279736983160490e+01 -1.770628543131820365e+01 -1.782942578594844818e+01 -1.683803005611738968e+01 -1.441939819119755128e+01 -1.080687502691263191e+01 -9.598292607587881164e+00 -9.830355564370485411e+00 -8.242680436040602743e+00 -7.128226246846886660e+00 -8.153922403898347326e+00 -9.560715081445854580e+00 -1.113623827106307296e+01 -1.066896674299463221e+01 -1.013281515249212283e+01 -1.190435960408248128e+01 -1.340089228140603161e+01 -1.341199447326588334e+01 -1.431161840048969047e+01 -1.499957908033849208e+01 -1.448412812893642609e+01 -1.371852469108789663e+01 -1.161516593230652461e+01 -1.207968436225839959e+01 -1.361011821105129016e+01 -1.343704029518812781e+01 -1.159339579868374415e+01 -1.104490121853545226e+01 -1.094353819817018625e+01 -1.039101259120556264e+01 -8.156159653178487901e+00 -6.109329639027761161e+00 -7.429579255042048302e+00 -8.801884774824099367e+00 -8.310178605856151535e+00 -8.474827931373054568e+00 -8.465708807169262329e+00 -8.156981323987656296e+00 -7.688155475890400048e+00 -5.885311229237851549e+00 -6.388749033349131246e+00 -8.205137073091915312e+00 -7.937256125450108613e+00 -7.015852762158543143e+00 -6.801249412102910341e+00 -5.686608108274364248e+00 -5.765270069276249743e+00 -5.444503502823049068e+00 -5.470879938415480481e+00 -7.700451958064140179e+00 -9.029768775931625413e+00 -8.492564004119511623e+00 -8.265490689225272192e+00 -8.112913289632723846e+00 -7.640068572049830031e+00 -7.722318815324529240e+00 -6.996246573341159625e+00 -8.471428820371208701e+00 -1.148292556121560892e+01 -1.233812477634293003e+01 -1.240734518485916738e+01 -1.411987882053997012e+01 -1.543780292995330505e+01 -1.651860250389961848e+01 -1.591469091690897208e+01 -1.442741099909220814e+01 -1.501924346315847814e+01 -1.558791596728472584e+01 -1.454957186162295635e+01 -1.401682070081193920e+01 -1.330463265905263270e+01 -1.334588592935964080e+01 -1.389047145451286625e+01 -1.206353239196923610e+01 -1.244833801398587703e+01 -1.406567688313790043e+01 -1.367740340902098950e+01 -1.290027151891268176e+01 -1.332448022391990961e+01 -1.422971363764848007e+01 -1.519106730474405076e+01 -1.478567484303413515e+01 -1.313079114864319052e+01 -1.395172938085074144e+01 -1.624748136363776396e+01 -1.630127709370194111e+01 -1.674027321155897141e+01 -1.688010288764320421e+01 -1.466262663215899131e+01 -1.285398636936328920e+01 -8.914006498271612955e+00 -6.590731790770894882e+00 -8.463841708878941716e+00 -9.183199190182808280e+00 -9.225977492087087839e+00 -1.077698544410948500e+01 -1.165977417456645426e+01 -1.161387214720651251e+01 -1.093611293182951982e+01 -9.432091959950900772e+00 -1.071129906661514219e+01 -1.207250709752623230e+01 -1.076963820784797221e+01 -1.050113021642422417e+01 -1.059118535348954815e+01 -1.007431939315559966e+01 -1.051394462518174500e+01 -1.088159972473084380e+01 -1.168827022380778757e+01 -1.371796779572096447e+01 -1.450547755209692724e+01 -1.386526831584373376e+01 -1.488146960221907023e+01 -1.563091668369146348e+01 -1.667753130507185588e+01 -1.761897450206673454e+01 -1.698048169790652651e+01 -1.805868832264113166e+01 -2.030597996590888243e+01 -1.974008577696118039e+01 -1.887238347748288803e+01 -1.971014343697372695e+01 -1.933940621038839325e+01 -1.920837394996747705e+01 -1.738535730504056076e+01 -1.536023240489925179e+01 -1.662327348997799703e+01 -1.635252055346738942e+01 -1.451184660782633529e+01 -1.554123941325087976e+01 -1.637898156717741571e+01 -1.642229262505379239e+01
-8.962304628112223170e+00 -5.882912351212575608e+00 -4.547637364923931891e+00 -3.482054559707031594e+00 -3.148814951726944145e+00 -2.393919933710445314e+00 -1.556153681088568552e+00 -3.915135325656386112e+00 -5.313597720733799434e+00 -4.672576110394292215e+00 -4.884290815599802826e+00 -4.910855675775978035e+00 -4.066105641007793814e+00 -3.010834170289101497e+00 8.671020540380237895e-02 1.600912868926949173e+00 3.920162343619801870e-01 1.264033174807465798e+00 3.517103020372220890e+00 3.464529568952355199e+00 3.063439488770773433e+00 3.190575445972374524e+00 5.905086191604421941e+00 9.370018626888301227e+00 7.832442947905412289e+00 5.637272348649442932e+00 6.977298546146756486e+00 8.486996531814160249e+00 8.291052057503646822e+00 9.088125289196359091e+00 9.989398011691838164e+00 1.203267423582091666e+01 1.333865222942546147e+01 1.244263411371960615e+01 1.262391515155430888e+01 1.322556791093925099e+01 1.182366478389501019e+01 9.735708855047493060e+00 7.723788999008095679e+00 6.927948555679963150e+00 6.767992314318916236e+00 4.083361114183593266e+00 2.587322567795596218e+00 5.883475730524333258e+00 8.833087955829215687e+00 1.067108709863585503e+01 1.295113201813073545e+01 1.377047254217082184e+01 1.589429617895570779e+01 1.604614876730414608e+01 1.280853718645486694e+01 1.041247638495624095e+01 9.038337169262540272e+00 6.091056640771773445e+00 3.306855306578273979e+00 1.033229839183054555e+00 -3.137221588370554815e-02 2.246529081773245284e+00 3.093730026694611723e+00 3.151646326654563346e+00 6.557900242443847283e+00 9.371337850752597731e+00 1.059150095944216119e+01 1.029142494529103935e+01 7.846534190383946950e+00 7.720609085855076437e+00 6.254941831206505931e+00 1.524435407717890101e+00 -2.304892162063682637e+00 -4.037292422337135811e+00 -7.586630623265787854e+00 -1.131087133001071443e+01 -1.357416569520168359e+01 -1.213713331577289978e+01 -7.042328190621859996e+00 -4.347544715156356432e+00 -3.252879814395412517e+00 -1.523064862893688254e+00 -6.199119953251912563e-01 -1.960162994824272253e+00 -3.460376125970950678e+00 -5.392221285370442097e+00 -6.363969732486167707e+00 -7.866469060559831306e+00 -1.273029057489789651e+01 -1.638315781894079493e+01 -1.788200040153723336e+01 -2.078411683164591750e+01 -2.336169456463577632e+01 -2.399705784396784836e+01 -2.458839529839724491e+01 -2.335778550034528678e+01 -2.366819436471354621e+01 -2.546331436980099738e+01 -2.420553771933012754e+01 -2.299223081684931458e+01 -2.400685524052475373e+01 -2.387877582238874297e+01 -2.320790009505635609e+01 -2.175196669110228953e+01 -2.129908839564026124e+01 -2.418077773107435391e+01 -2.673089075995563135e+01 -2.711264559676882513e+01 -2.860724577336482000e+01 -3.184458267311048374e+01 -3.479088148540956382e+01 -3.692017388658491228e+01 -3.656674132985514092e+01 -3.727930771835825396e+01 -4.038801660125071180e+01 -4.175370897062644815e+01 -4.216192477079459167e+01 -4.352386523583857780e+01 -4.332331966707001669e+01 -4.176372944243301788e+01 -3.817276073068081388e+01 -3.357398002316129748e+01 -3.216520655204728030e+01 -3.198216516138565524e+01 -3.166615687737201768e+01 -3.123515903656719317e+01 -3.332839042703498933e+01 -3.625415200949459660e+01 -3.834930410057811656e+01 -3.840948674939195229e+01 -4.021318505090810902e+01 -4.416910049772085500e+01 -4.581605132146671622e+01 -4.532724506416576560e+01 -4.605204534339249989e+01 -4.693429157912603245e+01 -4.767491397295911781e+01 -4.690699719600287665e+01 -4.558659174309208595e+01 -4.686363181673385014e+01 -4.754544725172615927e+01 -4.422810613509424371e+01 -4.208868485450864227e+01 -4.050196847427653069e+01 -3.753819371370480695e+01 -3.405652121012264644e+01 -2.810284464115095204e+01 -2.433797720734322567e+01 -2.421223227921202792e+01 -2.314726869683639876e+01 -2.168064566866867438e+01 -2.046546751194298608e+01 -1.948848412570306721e+01 -1.916611476115999579e+01 -1.894110876900596097e+01 -1.755119057570515650e+01 -1.906929024371443759e+01 -2.289182247225102174e+01 -2.524046377949422748e+01 -2.739150883626978228e+01 -2.891329366566433023e+01 -2.840004279906502305e+01 -2.735898178087495580e+01 -2.414577618970895756e+01 -2.121505100823173251e+01 -2.107746900640627530e+01 -1.948668044894016660e+01 -1.552921623023742725e+01 -1.322812814759287292e+01 -1.160632811652440388e+01 -1.024766110018028265e+01 -8.343741091451269298e+00 -6.287276585757494374e+00 -8.219765715498825287e+00 -1.069696086484713327e+01 -1.274285183138809963e+01 -1.642697810895750976e+01 -2.006205031524554272e+01 -2.365561131984817678e+01 -2.728164888845227409e+01 -2.760369622015708657e+01 -2.774799715811734657e+01 -3.049642410488712940e+01 -3.107196593828032150e+01 -2.789802566553479579e+01 -2.510863749314687610e+01 -2.362782095204928368e+01 -2.142286764912580210e+01 -1.820002928495423333e+01 -1.467738204047566519e+01 -1.403144039611686722e+01 -1.507154872077505203e+01 -1.353318266707315765e+01 -1.109504149285771568e+01 -1.067601729328461779e+01 -1.116283405654564120e+01 -1.262622141398014364e+01 -1.290883369461874430e+01 -1.373340866181729325e+01 -1.765498895734116047e+01 -2.008483639843866086e+01 -2.044584592618706509e+01 -2.140336892783081169e+01 -2.081054671083063212e+01 -2.036000951058426267e+01 -1.979096345883611363e+01 -1.584290500864736906e+01 -1.225336598635484897e+01 -9.348472605019090054e+00 -4.963556486199315998e+00 5.428119443066083960e-01 6.270493568895627590e+00 1.329061779340651839e+01 2.090972442590060609e+01 2.922778322236924708e+01 3.559172208050811292e+01 3.683735143166611437e+01 3.756218491259533465e+01 4.001034322010170285e+01 4.011088869506838250e+01 3.945751128620504744e+01 3.880721480128455880e+01 3.867009215630414332e+01 4.007566491490186422e+01 3.876503906902763674e+01 3.571251275636424793e+01 3.452586054141087146e+01 3.562726312055173850e+01 3.584107130903422700e+01 3.463812401579379951e+01 3.330942698125647894e+01 3.383013496984098367e+01 3.446852140997719260e+01 3.280949189067519001e+01 3.075476765116476585e+01 3.010885489393821501e+01 2.779668926075600410e+01 2.514166506349594243e+01 2.280141061669734270e+01 2.004735558644414439e+01 1.911255628265186601e+01 1.595011228492479560e+01 1.130453284320102725e+01 9.415001348112513213e+00 7.830331708908822463e+00 3.927383591758727199e+00 1.773651039223644865e+00 4.815981368481899172e-01 1.185057557450818200e+00 2.006026820413385536e+00 4.381872274010232271e-01 -1.017870429113886699e+00 -4.496177310528172155e-01 -2.070579502763320728e-02 2.461878386964272691e-01 4.896656768452055108e-01 6.757249871232738903e-01 3.448087643700301630e+00 5.053578527009583432e+00 3.955101622685326390e+00 4.619125272315824482e+00 7.028288967685254462e+00 8.013508235406385793e+00 8.169149275350084949e+00 7.996732315783721567e+00 9.583259327292479313e+00 1.242035580395920391e+01 1.196295535382532904e+01 1.089159118632759160e+01 1.228251837282456727e+01 1.336878128172963542e+01 1.346324492063307332e+01 1.351664675708547847e+01 1.384490431641272856e+01 1.566672119287158438e+01 1.600475421597409564e+01 1.400171208961683433e+01 1.442935157500607879e+01 1.565678150077244801e+01 1.484518953541087605e+01 1.429427070498024044e+01 1.268354422362433986e+01 1.285231830437408185e+01 1.450163851990827091e+01 1.299437397510062908e+01 1.085829374256829993e+01 1.070341382992961599e+01 1.042229179121960669e+01 8.696697642102204640e+00 7.947980287557581569e+00 7.519137375137064261e+00 8.534693058096651797e+00 8.500998094510153535e+00 5.876775668741541558e+00 5.305487963087344383e+00 6.484863568268763423e+00 5.630885368148422998e+00 5.023754342610561530e+00 5.345122035773799851e+00 6.661161286139410720e+00 9.674903878316388983e+00 1.011738929723911795e+01 8.603137271186643176e+00 9.486848809857512776e+00 1.075232810118119886e+01 1.081071520649563134e+01 1.195359088968857009e+01 1.393755738022734292e+01 1.748527962954397097e+01 1.956966368280184554e+01 1.868386474592006508e+01 1.961249506634726103e+01 2.258189529984802135e+01 2.368320788019400780e+01 2.428846933115277906e+01 2.559318924953177188e+01 2.704892471591895031e+01 2.983270554827922183e+01 3.046350801095709215e+01 3.021850384804494993e+01 3.158334480811555878e+01 3.246502928703053215e+01 3.228167203112673889e+01 3.216854667932826572e+01 3.183825884767728809e+01 3.337168081269447839e+01 3.459093050649035206e+01 3.309251488890497939e+01 3.249666600946693507e+01 3.300778872054640800e+01 3.189397061206757655e+01 3.022074533219569048e+01 2.893881872171936109e+01 2.865822324799863097e+01 3.061937854488387956e+01 2.978594440018414602e+01 2.823789562150218302e+01 2.835784400108595449e+01 2.843441090981043118e+01 2.841558422263239692e+01 2.851192502646695459e+01 2.773277878638666039e+01 2.877384792704920713e+01 3.010187297792625216e+01 2.867494429732841610e+01 2.754540749902864150e+01 2.748312585741804526e+01 2.594410851184013822e+01 2.463130994612403768e+01 2.473413706753211017e+01 2.573650905363744101e+01 2.619685117192357282e+01 2.396499285113587163e+01 2.109796757127981337e+01 2.069457338704336635e+01 2.134988754431568836e+01 2.090432437057704007e+01 2.098654587216894285e+01 2.115664976004720899e+01 2.209279027052089006e+01 2.305380175014014910e+01 2.108913896580236980e+01 2.029599597317930915e+01 2.145624642911875668e+01 2.105408627751448591e+01 2.053851541152772597e+01 1.958406304505696127e+01 1.797325342088655731e+01 1.912878895229687615e+01 1.854902315196559215e+01 1.620366463276698710e+01 1.597955888974214034e+01 1.609414405682586846e+01 1.441853949131403212e+01 1.297612919278093635e+01 1.122220099841275953e+01 1.050991873810116140e+01 1.101693660432322552e+01 9.198254042096518646e+00 7.720749238210548704e+00 9.270703791145388450e+00 1.025192161803868451e+01 9.982863249591133581e+00 9.688651144185316255e+00 8.611534676953336742e+00 9.109147034213139094e+00 9.864771403454355436e+00 8.618610671696519177e+00 8.458568583505634564e+00 8.393782493157848634e+00 7.252506730232900267e+00 6.678784031407945854e+00 6.870881850761690224e+00 8.513605847947783190e+00 9.923649569713077767e+00 7.648332606274491852e+00 4.642499041113660851e+00 4.436694295358909912e+00 4.401229497022084658e+00 3.423786178655130907e+00 3.016974131928305880e+00 3.073582422586312646e+00 4.843918307449905036e+00 4.740930640192105194e+00 2.555314814512720911e+00 2.674875671356296003e+00 4.740418913871049078e+00 6.003795627419386882e+00 7.784239284566200290e+00 9.720991679032715993e+00 1.247154615422217105e+01 1.560908475846897758e+01 1.491350935914546127e+01 1.340262976317044696e+01 1.349516989834044978e+01 1.282431153011193636e+01 1.156956459687554428e+01 1.131249492835957859e+01 1.135922756050921301e+01 1.335599989519039532e+01 1.441496999030947279e+01 1.246703682646629119e+01 1.160542922552518519e+01 1.187859946952778323e+01 1.028064526621701624e+01 8.613439730480305201e+00 7.036962793644989667e+00 6.706111469318210894e+00 8.541875973599204031e+00 8.362192534037806269e+00 7.217089335414080153e+00 6.831980418725470905e+00 5.035532991606040731e+00 1.722830561302289620e+00 -8.488803324312103049e-01 -2.025894108063506671e+00 -1.534199676131449808e+00 -1.465664681165887773e+00 -3.436491630373604611e+00 -5.062777088325482566e+00 -5.121814074194626976e+00 -5.168081262354837335e+00 -5.624458486676388702e+00 -6.781875914333918232e+00 -7.746123558074297755e+00 -5.948276824291740539e+00 -5.909388926935024600e+00 -8.761439559481196682e+00 -9.880209163753608692e+00 -1.008783502471359661e+01 -1.016301031316316994e+01 -9.898670088490426622e+00 -9.725374570789750095e+00 -7.688763219748255828e+00 -6.667703842349148147e+00 -8.763748550151539973e+00 -9.567246906267390827e+00 -8.106853948177381142e+00 -8.009095405547483892e+00 -8.337377824679343519e+00 -8.401716216350756383e+00 -7.658979250186215282e+00 -5.587610326806609962e+00 -6.642727242827720424e+00 -8.058699942841323960e+00 -8.075076843053979658e+00 -8.508241056779588973e+00 -1.079100166955963225e+01 -1.218585252171714295e+01 -1.173126235709543153e+01 -9.626910898643808778e+00 -7.741918079409948028e+00 -8.316869429328880514e+00 -8.771524052646054059e+00 -6.601876098190254893e+00 -6.060311006843830839e+00 -6.519328893324789043e+00 -6.123399479406716139e+00 -4.980661996684444759e+00 -2.537711098451973957e+00 -2.888548533105809391e+00 -4.806544465785863807e+00 -5.175960880658131202e+00 -3.992300534347413610e+00 -2.817346544129103680e+00 -1.715144133142469274e+00 -1.794343084374208308e+00 1.813605208603351615e-01 9.475406070999567998e-01 -2.280228671582881450e+00 -4.557541746252240955e+00 -3.706287311655743988e+00 -4.075938127964195523e+00 -5.609162999949967698e+00 -6.709217887470933839e+00 -6.164791576724132582e+00 -2.602117572746813767e+00 -1.522184387066649158e+00 -2.883879216001506762e+00 -1.338780898288563614e+00 8.753601078182337014e-01 2.712948260945750700e+00 5.980634498419377998e+00 8.742130737138937846e+00 1.189006856806833845e+01 1.525265865056811698e+01 1.591977128759084970e+01 1.678310285946269786e+01 1.923103733879000643e+01 2.048442549325535822e+01 2.227255676445455279e+01 2.629981333424757750e+01 3.136501836142896238e+01 3.827764518779620317e+01 4.194944825339545247e+01 4.324806092566982585e+01 5.061148798768804369e+01 6.233254409446335842e+01 7.323769000499585502e+01 8.432522668168783753e+01 9.468866282790162359e+01 1.049503594242733868e+02 1.133434816133157028e+02 1.159983758438870467e+02 1.195786910523785451e+02 1.247144669861397546e+02 1.247849086325470722e+02 1.196382591634000931e+02 1.125997581199921456e+02 1.057581807029867917e+02 1.023124706322475674e+02 1.009947053886271249e+02 9.960633436758637060e+01 9.846324049568630699e+01 9.642687053257851915e+01 9.163809167068532702e+01 8.637714512821266055e+01 8.050318735921464963e+01 7.631909919569723399e+01 7.496385009710552083e+01 7.162275916052699642e+01 6.709092071469520135e+01 6.176524107097567651e+01 5.503054961350677843e+01 4.821581892565171756e+01 4.232489687236250830e+01 3.610196765383299322e+01 3.213682220719257288e+01 2.786470106065501895e+01 2.134124578183848087e+01 1.529470061051279295e+01 1.042171016510988224e+01 3.958873810053526565e+00 -1.294537903660778033e+00 -5.932753686182937969e+00 -1.006011397871584911e+01 -1.215435293779817094e+01 -1.611604917814414506e+01 -1.925438919084528422e+01 -2.057826233537360139e+01 -2.263467873716598788e+01 -2.562452232947324049e+01 -2.811259607550473305e+01 -3.036409510508496012e+01 -2.918270141599487033e+01 -2.828815172376062748e+01 -3.139067313307462470e+01 -3.347668416543600500e+01 -3.388237869832999394e+01 -3.556883822825320607e+01 -3.656758176167762997e+01 -3.619448277192425678e+01 -3.496860775697809487e+01 -3.327081835475588889e+01 -3.400667307670187967e+01 -3.708691284352920547e+01 -3.763901587804596005e+01 -3.708395128559680387e+01 -3.695483171095144570e+01 -3.528727009831848704e+01 -3.361275570262331058e+01 -3.072974989538009183e+01 -2.936777891614309866e+01 -3.123681971497628851e+01 -3.356241477875516921e+01 -3.402288929544795337e+01 -3.535075603421869062e+01 -3.632693836819000666e+01 -3.590808440861644613e+01 -3.492136204933088095e+01 -3.308160608869367536e+01 -3.357412605589655641e+01 -3.514498247430807254e+01 -3.406113845712448551e+01 -3.215112425020856080e+01 -3.167436594288440688e+01 -3.065203745147853809e+01 -3.056113274169525695e+01 -2.841572587513049086e+01 -2.649178310573269712e+01 -2.694243837127559615e+01 -2.665398013684406564e+01 -2.476384169639300836e+01 -2.458087539394843901e+01 -2.532978294809437969e+01 -2.596463847074405251e+01 -2.473606963818146909e+01 -2.168680220363657085e+01 -2.181572700382109531e+01 -2.407655103518455064e+01 -2.369777287836131663e+01 -2.255526862156248669e+01 -2.174467819101788635e+01 -2.034338689443980996e+01 -2.003716420400369813e+01 -1.769726724796211315e+01 -1.626173596407632971e+01 -1.831531331483996539e+01 -2.004754559036221195e+01 -2.040178117075863895e+01 -2.118878958740474516e+01 -2.134274416446181988e+01 -2.072003247427549155e+01 -2.013562041708049222e+01 -1.745728520532903261e+01 -1.634182024180564952e+01 -1.808928638444261594e+01 -1.814013464411000243e+01 -1.607561398272763853e+01 -1.570192596879091518e+01 -1.568921131763803700e+01 -1.516795691758450992e+01 -1.340798486958759739e+01 -1.129650358186652603e+01 -1.188650698310359921e+01 -1.190651375801082779e+01 -1.047553781933231498e+01 -1.070925713070855956e+01 -1.088603500071239161e+01 -9.789003321414936565e+00 -8.479245610332842631e+00 -5.617321775466212586e+00 -4.820502520098884247e+00 -6.026855203963600083e+00 -4.924613680663513904e+00 -4.408492326456184607e+00 -5.203104494495098820e+00 -5.115500080572083164e+00 -5.407899705846206828e+00 -4.190042406326052848e+00 -2.511128538793159670e+00 -3.872762422495620971e+00 -4.735094002619127274e+00 -3.207502236659064199e+00 -3.038489142315143887e+00 -3.305009637478420803e+00 -3.157218936437225842e+00 -3.723300137658425601e+00 -2.141742411854794526e+00 -2.109531269898752726e+00 -4.859198371385795134e+00 -5.392180258208566279e+00 -5.241860254706586453e+00 -6.408088092290945781e+00 -7.568647195710638265e+00 -8.857090793532767847e+00 -8.268343863370461122e+00 -6.743176730092534044e+00 -9.443443751367217587e+00 -1.236685871336960396e+01 -1.197046358854656312e+01 -1.248837595602137363e+01 -1.376925521602418456e+01 -1.424548664941787202e+01 -1.451586665708145851e+01 -1.223223879394112146e+01 -1.016568032650693176e+01 -1.035185580194033150e+01 -8.884288877511508531e+00 -6.551733618351056165e+00 -6.400287873881618239e+00 -6.443173721329155335e+00 -6.731330655145963959e+00 -6.252773873425882201e+00 -4.006830626323244715e+00 -3.122563634372709895e+00 -3.214267210153849419e+00 -2.198402740746254747e+00 -2.134131699216551770e+00 -3.259591413890708278e+00 -4.305164940540963769e+00 -5.249658559407748726e+00 -4.839950550406147300e+00 -5.057366286906535890e+00 -8.205203510245203447e+00 -1.105790201114665550e+01 -1.128008990694314129e+01 -1.242494179989052938e+01 -1.416674507056602650e+01 -1.528638191069780561e+01 -1.567769712370081514e+01 -1.540970389558622955e+01 -1.744289981502397424e+01 -1.945785627473719259e+01 -1.919854293821833835e+01 -1.936375535327643149e+01 -2.021043587825446863e+01 -2.077821361517257159e+01 -2.201234651849907920e+01 -2.119763439814322226e+01 -2.048250899880141418e+01 -2.313637053200650584e+01 -2.446881434636014063e+01 -2.376882187791081691e+01 -2.405801389765110798e+01 -2.398747117948794028e+01 -2.368737600400308452e+01 -2.286207806400246412e+01 -2.009179896180170033e+01 -2.010941656931293053e+01 -2.275731809164646435e+01 -2.364764832526348570e+01 -2.499885932989509740e+01 -2.705625472390878272e+01 -2.778291845596251974e+01 -2.872570135276253112e+01 -2.859572354042520104e+01 -2.799514367185029329e+01 -2.961071069573343095e+01 -3.084202715761390579e+01 -3.015496461395247962e+01 -2.952332912206792059e+01 -2.869704545560238884e+01 -2.829641331508664592e+01 -2.804870068897588808e+01 -2.677528221004639519e+01 -2.661918856403247702e+01 -2.675911919618343759e+01 -2.501525215034849481e+01 -2.404494183632686699e+01 -2.481460379852659059e+01 -2.491247687026776347e+01 -2.524761979551153956e+01 -2.426948961023501283e+01 -2.226109884664796468e+01 -2.276019998074432493e+01 -2.267744026608885122e+01 -2.092274750232874325e+01 -1.998517387885732788e+01 -1.883080984459285645e+01 -1.749244187876002243e+01 -1.625876898222079703e+01 -1.405660179799227016e+01 -1.379745386378042227e+01 -1.546748162917944036e+01 -1.512706479337981769e+01 -1.351553915537382622e+01 -1.407915109039028145e+01 -1.443293114632477092e+01 -1.445352550773092837e+01 -1.253381063084548863e+01 -1.027698995213217081e+01 -1.008597025807019243e+01 -8.045592316178565184e+00 -2.786462465673709143e+00 5.690490820230860169e-01 2.153229573567076116e+00 6.466756887316506663e+00 1.483034491597050497e+01 2.477568259349958524e+01 2.928050146111621999e+01 2.996318402433720252e+01 3.137976106068240156e+01 3.466814616088674939e+01 3.826426304610846074e+01 4.099918877364118686e+01 4.118002269841961294e+01 4.102599932322151233e+01 4.165916223945831121e+01 3.889149040203658814e+01 3.706387876155029915e+01 3.844796304636980011e+01 3.986412711844826617e+01 4.197366306757434984e+01 4.483289812940994068e+01 4.655850766720099188e+01 5.025162206731222625e+01 5.504275862818153087e+01 5.832517803592632077e+01 6.218989313027458365e+01 6.349007660989730795e+01 6.097384492734997963e+01 5.822180429770874355e+01 5.626050855344074364e+01 5.414273090412113021e+01 5.134434989766071311e+01 4.713654193321224994e+01 4.278639791046546748e+01 4.116970304830115879e+01 3.948949847742488828e+01 3.554007051114456317e+01 3.054994136087903200e+01 2.507473665742157110e+01 2.269034368924470613e+01 2.089526166330572110e+01 1.731201777505921413e+01 1.636467236548700299e+01 1.685432110222295421e+01 1.510965267208317542e+01 1.207939352581772141e+01 8.869398950628745837e+00 6.785206017839540138e+00 5.338154993326884146e+00 1.480420247511566201e+00 -1.715276516127916429e+00 -2.425662065281805280e+00 -4.015856874788449993e+00 -6.501050181180826115e+00 -8.388868829887108802e+00 -1.052095370340042635e+01 -1.038881691298438348e+01 -1.074247374489318396e+01 -1.380988612629075973e+01 -1.529967803542982807e+01 -1.512450882579109113e+01 -1.600134977310736417e+01 -1.637256236727979797e+01 -1.724635672720191337e+01 -1.755192692167786461e+01 -1.681797872466197674e+01 -1.810969568957082743e+01 -1.999793598285443608e+01 -1.963027416687037174e+01 -1.949365490362398745e+01 -2.080457941588993620e+01 -2.075593921644215456e+01 -1.994831633168959684e+01 -1.745273902937829646e+01 -1.516881310420070150e+01 -1.594621442868420047e+01 -1.579937594035320281e+01 -1.364124587700142932e+01 -1.336859392756817400e+01 -1.315430274221673557e+01 -1.293058094216024045e+01 -1.259565147333886337e+01 -1.124979776887067295e+01 -1.359974768671490253e+01 -1.666083620911221885e+01 -1.688738624333725014e+01 -1.684548187455377288e+01 -1.766518092908034987e+01 -1.737049402728860770e+01 -1.697618313400052514e+01 -1.503175609456812722e+01 -1.336550482645843374e+01 -1.411574961518738114e+01 -1.460442165853492114e+01 -1.347923364987673978e+01 -1.370017661464743419e+01 -1.374779024984960785e+01 -1.275887655900881335e+01 -1.159064563959105421e+01 -1.044960949020140895e+01 -1.234306024270798297e+01 -1.470079996471494432e+01 -1.385845039989464134e+01 -1.358406161478926144e+01 -1.553806870867843770e+01 -1.678379719407476145e+01 -1.694470752854274309e+01 -1.471026051159531178e+01 -1.303428053994203140e+01 -1.466684661088068253e+01 -1.511376153542522793e+01 -1.348339369969806256e+01 -1.232261164091083572e+01 -1.105079838118860813e+01 -1.100071536349110524e+01 -1.065761741510474714e+01 -9.307612071712213719e+00 -1.031253656980796585e+01 -1.329931342215799361e+01 -1.454761070193821126e+01 -1.499499007900457670e+01 -1.569750603160606417e+01 -1.556685791900971161e+01 -1.550566726026631237e+01 -1.292751947572939741e+01 -9.625309572800386348e+00 -1.022010844587208744e+01 -1.145978030637255785e+01 -1.094772615605512733e+01 -1.171621328159502085e+01 -1.198314135296918259e+01 -1.103723130769200544e+01 -1.013049035520969987e+01 -7.349547385155952739e+00 -6.443405357820971346e+00 -7.466977992673188069e+00 -5.299517076867994447e+00 -3.635710035783850103e+00 -4.516246857632984835e+00 -4.817100423588510871e+00 -5.575439015580448299e+00 -4.944897620220313428e+00 -4.211522064438995017e+00 -6.819657203006704194e+00 -9.634586923113303669e+00 -9.299794736512692950e+00 -8.892713978887117676e+00 -9.786856898445115860e+00 -9.721710220266409408e+00 -9.594228761249899762e+00 -7.665588863686694232e+00 -7.807221535645235910e+00 -1.003478426113182564e+01 -8.751289018128506569e+00 -6.710565409910607571e+00 -6.099260911197495361e+00 -6.341509671139949234e+00 -5.716884822847614345e+00 -3.614209752967842526e+00 -2.164220528961873224e+00 -3.638740295978393657e+00 -6.051628197264054876e+00 -6.144439802400379236e+00 -6.188957789814321764e+00 -6.749015291713494236e+00 -7.450085373238408692e+00 -8.208783191507638577e+00 -5.792456075243902269e+00 -4.281141811742085856e+00 -5.021823402356732302e+00 -5.163943831802285445e+00 -3.911597541359431052e+00 -5.270246064044693313e+00 -7.864999539005206763e+00 -9.912542679860333550e+00 -1.045563531122666845e+01 -1.002024583129864155e+01 -1.244998145979603876e+01 -1.446818968375845671e+01 -1.338839707232449250e+01 -1.299362587137700409e+01 -1.298618142437973511e+01 -1.134332569272350000e+01 -9.651467469394678034e+00 -6.430581685731457497e+00 -4.438672730922012200e+00 -6.033474318602038977e+00 -6.369201454166713461e+00 -4.548180106303048476e+00 -4.421724559586971637e+00 -4.783918254807840498e+00 -4.490772717136229275e+00 -3.331272415227035211e+00 -8.171184964508971804e-01 -1.336676737519589153e+00 -3.245724748321019426e+00 -2.540170535248871264e+00 -1.494413793737215723e+00 -1.180754216548787205e+00 -4.846561632767133476e-01 -1.103209178473922858e+00 -3.716725025940837424e-01 -2.970377739395557368e-02 -1.705125094253218565e+00 -3.148805325119262921e+00 -3.231387261738421390e+00 -4.494234004513309344e+00 -6.613581632092738083e+00 -8.385101847052220947e+00 -8.316080203562773221e+00 -5.954989097480051896e+00 -5.919199345797488299e+00 -8.295386691737716589e+00 -9.434088445024059411e+00 -1.001081885614604516e+01 -1.053411036481923979e+01 -9.401635893372418451e+00 -9.541342553743502819e+00 -8.882731555096516018e+00 -7.055392706763080390e+00 -7.268084231335783407e+00 -7.076431365853132149e+00 -5.700774463065715558e+00 -5.780141355219741151e+00 -5.608396042148953597e+00 -4.736301153634388861e+00 -3.512707259933775639e+00 -1.653144880336757438e+00 -1.816899989229804113e+00 -2.704856250273175000e+00 -7.568397303262995868e-01 9.843972514783682071e-01 1.215522148506113842e+00 2.094057819026355904e+00 2.466748574682468664e+00 4.023712801601319278e+00 6.348131013149880708e+00 6.125102239827774575e+00 6.017959433283427195e+00 6.869141798656213993e+00 6.492309464610751313e+00 6.296390632344230909e+00 6.172468978719963140e+00 8.115612991742608529e+00 1.202081781427880536e+01 1.378355004798015138e+01 1.492649938218483996e+01 1.838718182985492433e+01 2.189522820479573184e+01 2.350379129324588590e+01 2.542228867212848087e+01 2.564034949618731929e+01 2.742062569677752037e+01 2.917922951657598674e+01 2.676656810686212040e+01 2.535207248468864094e+01 2.776719890601620122e+01 2.914921909217024165e+01 2.915114086377264968e+01 2.939472508605199863e+01 2.956482176663937977e+01 3.080057870696454358e+01 2.946090483753715006e+01 2.668705283289298436e+01
-5.142047860935936576e+00 -5.986752218851328244e+00 -9.802598317116309801e+00 -1.054924897551380347e+01 -9.663768102348786471e+00 -1.052127450285026100e+01 -1.100149691356356207e+01 -1.071876439718077911e+01 -9.405842828016428570e+00 -8.152965798497865180e+00 -9.789176759335608935e+00 -1.109542257963128087e+01 -1.044744296560521946e+01 -1.137962410220040788e+01 -1.246746152108116412e+01 -1.224674155061298642e+01 -1.125438630744456070e+01 -7.856647255039565181e+00 -6.663253681962604702e+00 -7.951065169728422255e+00 -6.660911345266822714e+00 -5.619430431530656911e+00 -6.557191174776359155e+00 -5.827815400770372634e+00 -5.227312501743230477e+00 -3.114542841393425743e+00 -3.141771875247184043e-01 5.098177701761604647e-02 8.654503014302674657e-01 4.385204581194999562e+00 5.670651940713607786e+00 4.828497562349384431e+00 5.495816272379655310e+00 5.031575332279720314e+00 5.955483605699219751e+00 6.445294571994450550e+00 5.597608060778198613e+00 6.494421366465857659e+00 6.874281223365283466e+00 5.704946100766976613e+00 3.459056075859713975e+00 -5.790993795807588412e-02 -1.009228102593118237e+00 -5.704058704463268459e-01 -4.372820684534668878e+00 -8.918528575424181426e+00 -1.095759578261277589e+01 -1.224995309178404312e+01 -1.374722125359508418e+01 -1.511338607775215692e+01 -1.568685839520797032e+01 -1.294855957355397180e+01 -1.069907782349431358e+01 -1.197324556022274855e+01 -1.262213514640797918e+01 -1.153612109100833827e+01 -1.301904448581970897e+01 -1.467427477539066594e+01 -1.659951823978996188e+01 -1.729868204093016004e+01 -1.692934580337530193e+01 -1.857772980537335883e+01 -1.950681482626553276e+01 -1.847730327173014686e+01 -1.821330191699026102e+01 -1.886294774599346624e+01 -1.897664914363062039e+01 -1.852168414037120314e+01 -1.679122788828017221e+01 -1.614864999857353922e+01 -1.901845420598670700e+01 -2.154029289416770965e+01 -2.210391276015913675e+01 -2.347392848513070263e+01 -2.442093450917706932e+01 -2.444883454487781194e+01 -2.348456772739275067e+01 -2.123411745863527145e+01 -2.188901937644619267e+01 -2.371367183580851545e+01 -2.231493650091968561e+01 -2.046432712226165052e+01 -1.980022222176983604e+01 -1.838981260591978995e+01 -1.760881643735396196e+01 -1.528743057221018908e+01 -1.343347345823347005e+01 -1.353238933029382629e+01 -1.348377150178386508e+01 -1.282022391103645909e+01 -1.267811760974048951e+01 -1.267736168531310348e+01 -1.379420646784551252e+01 -1.381877715417762609e+01 -1.077136652171774500e+01 -9.043872039603131796e+00 -8.881336790596211728e+00 -8.335080438095710420e+00 -8.174711285708882613e+00 -9.595685954748702784e+00 -1.077543899656504323e+01 -1.200157886508764982e+01 -1.056091903918711949e+01 -1.028642091421169802e+01 -1.435330337193757799e+01 -1.773666578265168781e+01 -1.887777273057927374e+01 -1.935813668336025728e+01 -1.891119353276988235e+01 -1.898280042504035947e+01 -1.811767523337319474e+01 -1.553835751061013148e+01 -1.444299020385203036e+01 -1.456323485414939967e+01 -1.395348433824385914e+01 -1.356752904556612904e+01 -1.379036757071730968e+01 -1.332779668596772638e+01 -1.447683827974532633e+01 -1.372104945780650098e+01 -1.277090976965194891e+01 -1.512699444707552310e+01 -1.679592575232115337e+01 -1.630348277878385943e+01 -1.568581420332441212e+01 -1.511438012426752842e+01 -1.407547976918793609e+01 -1.105871875776460556e+01 -7.095605749548650643e+00 -6.114044846883807338e+00 -7.333331649295324439e+00 -6.802775033868530663e+00 -5.902715121327900327e+00 -7.328999833823573340e+00 -9.161177884913499270e+00 -1.111818115717778710e+01 -9.679262685660626531e+00 -7.871950445202764435e+00 -8.657609721222675248e+00 -9.066042455059983851e+00 -8.612823034046909854e+00 -9.005397319405178180e+00 -1.064564354266462232e+01 -1.203211449779446518e+01 -1.254429017921341050e+01 -1.136134391744722549e+01 -1.080282943078806568e+01 -1.200751447447520803e+01 -1.264136507430299972e+01 -1.179988113213016376e+01 -1.202844106288189785e+01 -1.288907605718679328e+01 -1.321082351008406341e+01 -1.144953330904049160e+01 -1.044557456271814821e+01 -1.250163854058729740e+01 -1.475692451986729914e+01 -1.446749044047865063e+01 -1.488611203172460229e+01 -1.558860932179127445e+01 -1.608402672766344566e+01 -1.740307573869708690e+01 -1.761055318285165683e+01 -1.850809202305644519e+01 -2.072489634751137899e+01 -2.011249539807051079e+01 -1.838109991577412572e+01 -1.798560930874193886e+01 -1.757354284456562965e+01 -1.670705710139193911e+01 -1.465889474850366803e+01 -1.283687382852802727e+01 -1.221440706274213817e+01 -1.053345688993984730e+01 -7.534317136704233420e+00 -6.113823261261075004e+00 -5.765592299468393023e+00 -5.764504922153630417e+00 -5.489535944248389754e+00 -2.727548065541266720e+00 -2.020662917041081030e+00 -2.745493885517469312e+00 -1.362530918859412132e+00 7.096504817999464976e-01 6.336191536485153986e-01 1.660585907912174974e+00 3.124997101386647103e+00 4.968844494189014860e+00 8.095107076858132800e+00 8.528057482802623213e+00 8.070745400704081973e+00 9.563700347017475067e+00 1.049856966567341132e+01 1.162089868955219352e+01 1.276984654762805427e+01 1.257288305257930183e+01 1.515104509794440268e+01 1.771093445148557777e+01 1.706428311099011097e+01 1.735212153861816020e+01 2.041810140760804870e+01 2.233254530115807057e+01 2.342668216069322185e+01 2.366211221739908055e+01 2.462224905132912411e+01 2.680947628461129639e+01 2.710738650803502381e+01 2.760045761428937183e+01 3.011951751031043401e+01 3.149738882644530236e+01 3.062045538682468759e+01 3.066142089208943844e+01 3.063079577875130965e+01 3.331186520117044125e+01 3.753697699612973793e+01 3.878489294956720812e+01 3.886356980758153412e+01 3.823981553134786537e+01 3.643225004832351033e+01 3.567959477174660776e+01 3.603966155855398767e+01 3.645763128247085660e+01 3.785134008506975078e+01 3.623223453214045264e+01 3.292699651263504279e+01 3.336975138181375655e+01 3.528574336098547803e+01 3.610910186018062262e+01 3.726067593363439556e+01 3.846220779064486095e+01 4.121973596838564902e+01 4.492939318424700446e+01 4.456901810971838529e+01 4.310676295768377031e+01 4.491630902135212011e+01 4.758224162512716049e+01 5.086972902590474632e+01 5.301272432759401454e+01 5.277187046397823167e+01 5.253407026487331422e+01 4.911162337405892231e+01 4.482847027218622316e+01 4.555193995382681749e+01 4.703165808344064658e+01 4.635080889578397745e+01 4.477288179991425920e+01 4.198823753005260073e+01 4.038120823209352750e+01 3.876571639679581693e+01 3.577187161517790770e+01 3.523012528985776015e+01 3.712009242603546255e+01 3.820752333310942106e+01 3.843134915435182108e+01 3.684870443595593770e+01 3.472209635998959953e+01 3.471390959845409441e+01 3.319411056043097830e+01 2.931813166104459967e+01 2.682939882047221403e+01 2.509867791904309797e+01 2.135049580610012399e+01 1.852474125803512806e+01 1.463279156891089983e+01 1.043590353639100776e+01 7.345408025376673145e+00 2.677023295223928123e+00 -1.155406782546873012e+00 -2.732978217257384213e+00 -4.806397755797152449e+00 -7.341668816048644963e+00 -9.039124761204998748e+00 -1.068154655803977171e+01 -1.063562537653565165e+01 -1.260844259505074483e+01 -1.815687861858207697e+01 -2.091091491525422086e+01 -2.229687873043063462e+01 -2.428010362969316205e+01 -2.410181167694687687e+01 -2.402628069048059345e+01 -2.378716082020050138e+01 -2.314507535961020679e+01 -2.546608990159465336e+01 -2.842961778183567745e+01 -2.907880800039304248e+01 -2.908398736498663695e+01 -2.949457654008164909e+01 -3.027209763080956861e+01 -3.211043699712390520e+01 -3.188281435685907539e+01 -3.207087037478092384e+01 -3.322581336348236647e+01 -3.288877792463334515e+01 -3.189550906566930522e+01 -3.212492583387815159e+01 -3.130441336491019655e+01 -2.946291019719598481e+01 -2.717439794459662039e+01 -2.541450107646910794e+01 -2.587199056692455912e+01 -2.669040841379753815e+01 -2.545825043711769808e+01 -2.440386436369280077e+01 -2.349441170900669107e+01 -2.141458900154132650e+01 -1.991961845892811667e+01 -1.781737400501543434e+01 -1.757471056228082773e+01 -1.929921049866123539e+01 -1.926965333460608321e+01 -1.786571075637046491e+01 -1.773884841592087369e+01 -1.664959701404308490e+01 -1.473976567869903320e+01 -1.191769405074881227e+01 -8.898584525410424106e+00 -9.072435718373744962e+00 -9.707065695717847831e+00 -8.955929987057844599e+00 -8.684583230604271620e+00 -8.576213851204171235e+00 -7.346749222810082358e+00 -6.478347982827764362e+00 -4.416122389955681626e+00 -2.573420923130144367e+00 -2.999358521604351679e+00 -2.552793981808497481e+00 -1.144772698089170149e+00 -1.699272397031968973e+00 -1.407834738410880027e+00 -1.486538977831584729e+00 -1.465726841539642056e+00 7.567019163807414683e-01 1.560679442331736888e-01 -1.868706887134814254e+00 -1.378200583871414420e+00 -1.418510377932818090e+00 -2.587088602511153024e+00 -2.841807952235489765e+00 -3.097502441997159295e+00 -4.653285347686715312e-01 2.159952321139513742e+00 9.466222098449043054e-01 9.683414684701355801e-01 2.233882026119780040e+00 1.316716280866041755e+00 -1.557837950969963026e-01 -1.199512269220628813e+00 -2.258613693434304182e+00 -9.838379416556376489e-01 -5.532169449842432307e-01 -3.250590718154950487e+00 -4.228793770573080479e+00 -4.261489448333644070e+00 -4.220666215744578231e+00 -3.951360474079120166e+00 -5.313003486930662156e+00 -5.485522469486990182e+00 -6.300440420591906232e+00 -9.831480970486865090e+00 -1.182759319174539314e+01 -1.227408387848236337e+01 -1.462865447236657346e+01 -1.630114125427622085e+01 -1.579247874171983668e+01 -1.454024731901433398e+01 -1.192576630324957421e+01 -1.197684807842088262e+01 -1.368255074126405013e+01 -1.298687406558475210e+01 -1.196327562601375938e+01 -1.247757364913418066e+01 -1.309676202163559466e+01 -1.260127947447184127e+01 -1.036587267033567805e+01 -9.092216931715375594e+00 -1.073474432523645561e+01 -1.215167570425363408e+01 -1.194362177494892308e+01 -1.292337607082525786e+01 -1.457080465827697502e+01 -1.446800845357743448e+01 -1.319733313096099359e+01 -1.047542062329188362e+01 -1.122631343369487311e+01 -1.461889247545077097e+01 -1.532704891417980875e+01 -1.490913153693082904e+01 -1.484512257531741497e+01 -1.321019377394912553e+01 -1.150528177141889330e+01 -9.355741273424726501e+00 -6.743295725142171904e+00 -8.152646644372332219e+00 -9.569513747017612815e+00 -9.150505397153642306e+00 -9.823606713405801827e+00 -1.109901935367321180e+01 -1.138907135549205130e+01 -1.080629294193190759e+01 -9.544225032655059948e+00 -1.046828313368921926e+01 -1.321795166708284697e+01 -1.291766930532961588e+01 -1.091956513688436736e+01 -1.177882417263008463e+01 -1.246315462932550133e+01 -1.353691827356586863e+01 -1.343130087528936834e+01 -1.312617711227341388e+01 -1.585100887293740435e+01 -1.849851454709036958e+01 -1.899991462033609224e+01 -2.020502618858818877e+01 -2.151257895099889339e+01 -2.245790001525487867e+01 -2.378040007189457583e+01 -2.263689740369161996e+01 -2.301033551654103704e+01 -2.533205917569854293e+01 -2.454165086114107908e+01 -2.338389105852175121e+01 -2.327942267399354037e+01 -2.258927426151555551e+01 -2.171116151512945436e+01 -1.927107197992969745e+01 -1.683322360360028469e+01 -1.748950894630033659e+01 -1.862771934218356051e+01 -1.694501172382778620e+01 -1.591259369828251025e+01 -1.642027873922639714e+01 -1.717664919898155063e+01 -1.707026350056242592e+01 -1.458514956740951973e+01 -1.369213917937255154e+01 -1.575690142502677382e+01 -1.675816559487627089e+01 -1.604799784417099673e+01 -1.704508267492361639e+01 -1.855630386751250072e+01 -1.861245379989601645e+01 -1.836424861762857219e+01 -1.758447361451506197e+01 -1.809086631025072123e+01 -1.951105560237749614e+01 -1.876619306246658780e+01 -1.820979071937051685e+01 -1.889674419979294129e+01 -1.970879724552667156e+01 -2.098596156733627538e+01 -2.013140413535804285e+01 -2.084023002188154905e+01 -2.492115646708266752e+01 -2.719723810636514116e+01 -2.787052856657709299e+01 -2.912927950756710160e+01 -2.921557653381474751e+01 -3.044155155037125127e+01 -3.102442677552813777e+01 -2.829591964214921163e+01 -2.990411584949682577e+01 -3.244766809455961010e+01 -3.220662194251287502e+01 -3.281410293444952941e+01 -3.412229113269399505e+01 -3.437673301712678153e+01 -3.436279079492474864e+01 -3.276753618202995710e+01 -3.129014118346312046e+01 -3.226668236870834505e+01 -3.264908723952763836e+01 -3.096204210955633584e+01 -3.047925085946043566e+01 -3.027741725313531163e+01 -2.976258004560389026e+01 -2.849363292111783963e+01 -2.525206550621710022e+01 -2.347672474322535052e+01 -2.284427674781377959e+01 -2.029776231302234635e+01 -1.790166580086857451e+01 -1.674640399809007008e+01 -1.494966899491499746e+01 -1.239271956239492845e+01 -7.391475135010071362e+00 -2.151621814228816820e+00 2.871191464322305209e-01 3.042100664540927646e+00 7.184287975436069118e+00 1.252432087758087853e+01 1.867511634972602508e+01 2.325546002573905469e+01 2.751244309438961366e+01 3.315039618442992264e+01 3.507583372445534309e+01 3.355851503632593591e+01 3.406532333351850639e+01 3.576582359129879052e+01 3.647419745886385556e+01 3.806022784696146033e+01 4.021797764656975716e+01 4.381694489422592653e+01 4.588740849257116849e+01 4.387796090597854004e+01 4.311279687551147077e+01 4.555097715380495060e+01 4.965391933086301890e+01 5.537628185209575804e+01 5.945595427567113944e+01 6.134072751637813781e+01 6.767116485768724488e+01 7.515142452113653349e+01 7.807007267037081988e+01 7.811882740629084765e+01 7.532152948374140067e+01 7.060882296464927776e+01 6.865058486488605638e+01 6.760021559810515157e+01 6.838069671223605894e+01 6.807046236899262226e+01 6.240695484959813655e+01 5.790318804053872270e+01 5.737556563374411667e+01 5.646964271951386394e+01 5.555515249648003362e+01 5.479966043438837886e+01 5.279896878819968720e+01 5.237781608508850439e+01 5.052671451167005756e+01 4.666796156451985667e+01 4.555515941622128651e+01 4.495146554731283572e+01 4.207333965803790221e+01 3.885259797922839908e+01 3.445730958372755026e+01 3.172227671795914716e+01 2.968665369994755565e+01 2.525410098611374821e+01 2.164599197147416376e+01 2.009321353089003992e+01 1.789114273547459888e+01 1.468734617719595370e+01 1.166900588480071654e+01 9.330258765447531744e+00 9.643463099696463203e+00 8.804769479414064293e+00 5.242428960904088164e+00 3.512427012690555017e+00 2.309621750711922772e+00 -6.397846263742341666e-01 -1.834308886750475986e+00 -2.595053762513789497e+00 -1.546906084963498129e+00 1.663010649590299650e+00 9.169402403976505411e-01 -9.876298498372502177e-01 2.772528096378018905e-02 8.354629886724752597e-01 -1.649184236780443791e-01 -9.054036966196277181e-01 -1.238307941065220019e+00 1.264230243696039313e+00 2.207749378169056254e+00 -6.098237234885561797e-01 -1.715742042457264027e+00 -1.108320519581248664e+00 -1.051092750216715110e+00 1.382461423097770536e-01 8.793999189127575944e-01 2.723435271103274768e+00 6.668191671668433962e+00 6.997285361211178945e+00 5.992983347777622427e+00 7.321311944052605547e+00 7.741213958533589512e+00 6.283343978094448445e+00 6.505888615339140202e+00 6.499905324847834009e+00 7.646078783331997641e+00 8.497340056085260329e+00 6.074919637700394226e+00 4.170718726779231389e+00 4.489257996673662099e+00 3.430696792474772661e+00 1.815118622196473019e+00 9.587845394200887883e-01 2.629112755918384003e+00 5.849949748308534758e+00 5.515099975941565091e+00 4.057140060559299322e+00 4.405536611859779406e+00 4.764696800802370902e+00 4.347366786107353498e+00 3.678309496058779882e+00 2.898426024724717998e+00 3.470403439119623012e+00 3.589040355642617808e+00 1.985203457394516091e+00 2.263033939588770416e+00 3.453620976112864671e+00 3.555708358663516311e+00 3.982916610591814344e+00 4.921139895592434144e+00 6.590659538332104717e+00 9.963860527815297630e+00 1.101278499196307159e+01 9.516835707276982248e+00 1.005907603951413698e+01 1.034496116392908860e+01 8.432308212380750234e+00 7.813710633546365969e+00 6.981396981632864929e+00 9.272174407220632020e+00 1.249203001495550147e+01 1.241340986173817207e+01 1.149135981514557692e+01 1.256159263503766610e+01 1.340049744754245786e+01 1.391222006210737483e+01 1.425688471811768743e+01 1.435113964510511941e+01 1.599956505284856156e+01 1.559324206413928238e+01 1.406661106951371920e+01 1.454080161070903010e+01 1.568592282493374590e+01 1.542624819399479463e+01 1.474479722103129475e+01 1.338586050472289202e+01 1.432185509633805154e+01 1.601297978297454705e+01 1.463034337072909885e+01 1.344939759219538722e+01 1.524175792001050311e+01 1.607289638522732744e+01 1.560482085960754262e+01 1.512220471401496802e+01 1.478534330253290641e+01 1.592795029465900036e+01 1.606171485207768157e+01 1.490258295748330397e+01 1.549723289573330831e+01 1.594776783190077829e+01 1.497238092558649214e+01 1.493792787869086958e+01 1.449375330534748052e+01 1.529496533591723306e+01 1.587151856934425531e+01 1.190931168525060713e+01 8.025962558415148607e+00 8.147785016912042266e+00 7.959891195943124664e+00 7.468303429010588523e+00 7.741726321669019306e+00 7.770307989013617522e+00 9.498992233914139049e+00 9.661505651772312575e+00 6.316028680616344815e+00 3.676389944372415286e+00 2.985123874327327176e+00 1.186648133852156173e+00 -4.079082022976567856e-01 -1.457740390572473954e+00 -4.759852065587656944e-01 6.522378150050037737e-01 -1.196074608181311838e+00 -3.060457746677774704e+00 -3.634832472694281780e+00 -4.833683220986285001e+00 -5.385726821563771693e+00 -5.701609732775597017e+00 -6.760061358044617386e+00 -6.027730869552020643e+00 -5.222276731305811381e+00 -5.800011999392667761e+00 -4.838963328185284851e+00 -2.947036836168804186e+00 -3.019398641498093561e+00 -2.910607324253687622e+00 -3.461381575181081249e+00 -4.462646012881476665e+00 -5.270064732815937347e+00 -9.723363021156785635e+00 -1.399746468353581186e+01 -1.514401164508667819e+01 -1.726742456509837353e+01 -1.948365052369639017e+01 -2.093998128923444924e+01 -2.275216074160371704e+01 -2.163903691188301437e+01 -2.054460543874042600e+01 -2.232893862943919672e+01 -2.343910126431679686e+01 -2.301066373664534481e+01 -2.340197915946654206e+01 -2.247078641455198778e+01 -2.087852516955033266e+01 -1.851285081276227729e+01 -1.610410698559291731e+01 -1.746270299595932229e+01 -2.074241356496929711e+01 -2.203718111708331762e+01 -2.158991253173198643e+01 -2.175342979488396722e+01 -2.154658136443756433e+01 -2.186185589604180635e+01 -2.104037702971741197e+01 -2.124049535808772049e+01 -2.432892446930531705e+01 -2.530172205404343444e+01 -2.426193057600639946e+01 -2.404596838999299635e+01 -2.401033589713334848e+01 -2.390457258424137521e+01 -2.201389827881481409e+01 -1.890831132734274789e+01 -1.940089870974790998e+01 -2.141387194438707198e+01 -2.016677142424571656e+01 -1.783531885480936552e+01 -1.593673270971434164e+01 -1.396253123558576981e+01 -1.137915418129655087e+01 -5.293432864054367748e+00 1.551648379197812233e-01 4.231943212890263428e-01 2.357343232139011147e-01 1.480503643318862084e+00 9.281913949629603255e-01 -3.432480598798501314e-01 -2.851707847501820492e+00 -5.233918196462131966e+00 -4.949063727591503259e+00 -7.041499712018041812e+00 -9.613819450074599260e+00 -9.041970382329177269e+00 -9.445325340923538704e+00 -1.077650083662956071e+01 -1.170695231368421396e+01 -1.252251792011381148e+01 -1.161701198186691286e+01 -1.183043756788303291e+01 -1.412942126096099393e+01 -1.470681914533806101e+01 -1.380017977931155215e+01 -1.403406238514041249e+01 -1.502751229390792886e+01 -1.483808218295701309e+01 -1.266745472676796247e+01 -1.001664762553475185e+01 -9.794840409954298721e+00 -1.189650969031282024e+01 -1.151692372940022402e+01 -1.037498465499253797e+01 -1.046599273677380459e+01 -9.105996916921256457e+00 -8.010227312108495923e+00 -4.752596188252969256e+00 -1.671676368638701504e+00 -2.503883212903939448e+00 -3.115398449159045846e+00 -1.800838243019886153e+00 -1.435220403467824646e+00 -2.193254198204880545e+00 -3.417162068602986658e+00 -4.194858476456191809e+00 -2.337736730467538937e+00 -1.904162064782128461e+00 -3.254520071652154289e+00 -3.070239635415290547e+00 -2.229580786302836515e+00 -2.387723204832569390e+00 -2.121343164605634435e+00 -3.281868769765968974e+00 -4.075621827527337260e+00 -3.702585196044668514e+00 -6.495118243336351682e+00 -8.991242483322773538e+00 -8.709602046387075802e+00 -7.983420671951256153e+00 -6.906712671554624094e+00 -5.533830474837349911e+00 -3.777269190324181292e+00 -1.627806367843468438e-01 1.058188770503469822e+00 -9.276496800150583200e-01 -1.659047974755352151e+00 -2.257421906583848781e+00 -4.169501487456735767e+00 -4.649665715586412063e+00 -4.751714135542806083e+00 -3.329842638502087393e+00 -1.794493918807453126e+00 -3.753574779016754626e+00 -5.577358236221917842e+00 -5.071828136993846492e+00 -4.867337273723637558e+00 -4.743603625851728900e+00 -3.822754296737819413e+00 -2.229163003249728714e+00 2.464740398371616514e+00 6.359282818427416828e+00 7.469568357973830786e+00 8.643323460966442440e+00 1.002198887152313667e+01 9.366484822694442158e+00 8.717354855555417004e+00 9.462138932705599359e+00 1.278042665706818681e+01 1.781613100997291355e+01 1.899949167083808987e+01 1.788797204550993669e+01 1.830401599661439604e+01 1.723383361905161948e+01 1.576785529145983489e+01 1.458431754704525574e+01 1.271244410413539683e+01 1.392978212871995147e+01 1.386103866070836510e+01 1.069893737659445776e+01 9.937193532055754730e+00 1.263243534261303758e+01 1.373176919147979724e+01 1.323847755632348111e+01 1.169009938834743600e+01 1.117628858478252951e+01 1.421352039920985710e+01 1.481995870889825717e+01 1.216845359297028573e+01 9.761171034742043062e+00 5.996653909350878386e+00 1.576638968998077761e+00 -1.464821194435880436e+00 -3.260073096276699278e+00 -2.423542743532448362e+00 -1.954599629386025939e+00 -4.580761468701694206e+00 -6.293029324042988648e+00 -5.171285091912369403e+00 -5.818896861536140719e+00 -5.848157595007018372e+00 -5.441520609213622350e+00 -4.699564170930979223e+00 -2.515158450696168391e+00 -3.567956086105598335e+00 -5.211426272353693712e+00 -4.545634834792765311e+00 -3.078940151036156703e+00 -2.871509304591125300e+00 -2.241099663987657920e+00 -6.115040082853546721e-01 3.061314725683939475e+00 6.463635230227944284e+00 6.678674743337331243e+00 6.722106998815873702e+00 7.498809431061778774e+00 5.654703664966676868e+00 3.857474136824932121e+00 3.439607370832777455e+00 3.389972940862625794e+00 4.017880759361109888e+00 2.589468269900658370e+00 3.101386980921829184e-01 3.454241461545263792e-01 1.976216304958695824e+00 5.485190787323662498e+00 8.721692928222287478e+00 9.491893915430781092e+00 1.019635738779158807e+01 1.016991392959909035e+01 6.787142447671256740e+00 4.608054164271685238e+00 5.872580807279057069e+00 6.629603229383103979e+00 7.294954500151573207e+00 8.677165745132686681e+00 1.021657720392272850e+01 1.269467589345684111e+01 1.288859372838089534e+01 1.087560856327236358e+01 1.029732504938030679e+01 1.013263521425927394e+01 7.950845617162105583e+00 6.119278489159006185e+00 5.818375739016384607e+00 8.956195971841449222e+00 1.189755652655346019e+01 1.088458470899545993e+01 9.426956294712351081e+00 9.530098848391546085e+00 9.277299392832578206e+00 8.351904615213049610e+00 8.399920032850706875e+00 8.785527150941565111e+00 1.063115256899265937e+01 1.161756178249356886e+01 1.058372662057997537e+01 1.101501472571939466e+01 1.088367409454900603e+01 8.977256403206286706e+00 8.087148457898702958e+00 6.936485001266009753e+00 8.615126675716057392e+00 1.167089459737613666e+01 9.722413334407480789e+00 7.073657989056772344e+00 5.968529950956285468e+00 3.652138309741977285e+00 1.964289186286209743e+00 1.323231907152597975e+00 3.004345359246027858e-01 1.313235116059293439e+00 7.037863762820640856e-01 -1.978482466037116749e+00 -3.277475458484561788e+00 -3.949409375490974039e+00 -5.999658163692087598e+00 -6.775653148436641793e+00 -6.189009958461917371e+00 -4.987619104783433954e+00 -3.729692128753114844e+00 -5.828862519588140501e+00 -8.227469371884085447e+00 -7.845008699195380686e+00 -7.191449832120244245e+00 -6.985164445524121746e+00 -7.583009431917354881e+00 -9.884192227351634941e+00 -1.025702729680372194e+01 -1.131803788643877340e+01 -1.424947981766744931e+01 -1.442650987903753723e+01 -1.262394807378707640e+01 -1.084833308123431372e+01 -9.566044345224995027e+00 -9.468458104048577795e+00 -8.748794812867600967e+00 -7.264853209396159528e+00 -8.857806797942787469e+00 -1.107825021237650986e+01 -1.151466810142622066e+01 -1.157522928489037639e+01 -1.202203698518744268e+01 -1.216463671040110128e+01 -1.219126459044120026e+01 -1.037607140694229813e+01 -9.589649773225303875e+00 -1.206270003929594559e+01 -1.324217399100573189e+01 -1.229026779709408146e+01 -1.267510657372220706e+01 -1.256141316519362938e+01 -1.135475792368449710e+01 -1.025605261908108545e+01 -7.660699148029175731e+00 -7.706081373839896997e+00 -8.176192826334739649e+00 -5.891407379130260580e+00 -4.234200598578702568e+00 -3.921743428215044514e+00 -4.077859581265530053e+00 -4.589244985070022764e+00 -3.741096801953709861e+00 -4.368400520796370756e+00 -8.566749799633479157e+00 -1.174694356969314768e+01 -1.230822786944948888e+01 -1.370461906977876865e+01 -1.496993335806334535e+01 -1.423243303212709243e+01 -1.219908845920455143e+01 -9.695100542974449453e+00 -1.009534760557511035e+01 -1.244852650144790118e+01 -1.329008561381760245e+01 -1.403249014460481625e+01 -1.450202487800913431e+01 -1.301511652444956368e+01 -1.078726263265508045e+01 -6.875426675753613992e+00 -4.814403668105883050e+00 -6.972747050594809259e+00 -8.822316359642284667e+00 -8.692491792251360039e+00 -1.036247874851251005e+01 -1.230971465236833318e+01 -1.309432589771442323e+01 -1.251983132926837250e+01 -9.932429259377924424e+00 -9.656095321784384566e+00 -1.049392002202453256e+01 -8.959954643351164094e+00 -5.729921069673155287e+00 -2.623861218442837373e+00 -7.596815943070139854e-01 3.110589162718040979e-01 2.497852632616097246e+00 2.812856513455225471e+00 2.248000389093489648e-01 -3.048154926324278424e+00 -3.952250295534433189e+00 -4.827319498143385346e+00 -6.051576528242747166e+00 -5.623643115417935157e+00 -4.062987034487236748e+00 -1.560239758460402415e+00 -2.665599052937681623e+00 -6.238536921167381344e+00 -8.144560309467832937e+00 -8.304461076545436526e+00 -8.153051814440102518e+00 -6.677918530197439750e+00 -5.467152217056670871e+00 -3.739824200977594604e+00 -2.986742682039772223e+00 -4.119804262521719274e+00 -3.825002009761065747e+00 -1.982176203429517392e+00 -1.724659789199860738e+00 -2.073025748316756456e+00 -1.598767373974619765e+00 2.809341343111114164e-01
4.011848427493691638e+00 1.394170531748615938e+00 -2.193551132294453865e+00 -5.268374557714479600e+00 -7.776632519485764838e+00 -8.167590711251975222e+00 -6.336999240234854724e+00 -7.190970566346540416e+00 -1.024034608631464671e+01 -1.128475165197091634e+01 -1.003147759053231347e+01 -8.868304289142713515e+00 -7.326158392527522878e+00 -6.316269872951713715e+00 -4.823576132288554419e+00 -4.094426209434357311e+00 -5.987525506754430182e+00 -7.497228886485629573e+00 -7.144885211772010081e+00 -7.784927672343758154e+00 -9.191032071501469503e+00 -1.153736419228687815e+01 -1.292494417517684191e+01 -1.124139448669420993e+01 -1.171902938863563648e+01 -1.319966100795544328e+01 -1.366804780054847157e+01 -1.386540233374485531e+01 -1.540265049826047417e+01 -1.635129813705474788e+01 -1.695686665340594246e+01 -1.688415016829264559e+01 -1.659079629549462354e+01 -1.938024933388597759e+01 -2.171603884412978758e+01 -2.236917630875036167e+01 -2.406586697807482267e+01 -2.492503236987205639e+01 -2.473921938990735470e+01 -2.381656854973309478e+01 -2.209144361240101517e+01 -2.231877925946122332e+01 -2.412720706193652731e+01 -2.465996476923431402e+01 -2.437289456585332914e+01 -2.513613351567681065e+01 -2.525277443849990888e+01 -2.606511639616367049e+01 -2.686357814315268655e+01 -2.720122966173716605e+01 -2.832534429044264357e+01 -2.861322324628096680e+01 -2.656173547578371696e+01 -2.502303493968756953e+01 -2.379951097285814754e+01 -2.211901084215572411e+01 -2.025281257666150125e+01 -1.771074131107398841e+01 -1.661751630353008835e+01 -1.695207302589116338e+01 -1.541857677363364587e+01 -1.312289059941590708e+01 -1.349799860095747484e+01 -1.375378477567748803e+01 -1.314243170856640752e+01 -1.044042503053949744e+01 -8.872464801057491357e+00 -9.780152476842232545e+00 -1.002595883660671028e+01 -6.875993868697704237e+00 -4.615515840093430633e+00 -4.519569638614219009e+00 -4.588881433083288108e+00 -4.927385533969685483e+00 -3.468880755810764605e+00 -2.529447356648800049e+00 -3.856304993682432514e+00 -2.811604302479894901e+00 -9.275112209688266551e-01 -1.222147117500493430e+00 -1.225288782269436938e+00 -1.083648069218511978e+00 9.085422218875310874e-01 3.981859161562010918e+00 5.198499626133782137e+00 4.651354371507233409e+00 4.642829011936644434e+00 3.378037110545911048e+00 1.540306210287507360e+00 -2.583766590710891431e-01 -2.043352257840255426e+00 -1.081917893920464557e+00 -9.557080808575108000e-01 -2.455497921340534351e+00 -3.833045215131493322e+00 -3.787639005669033665e+00 -3.928260990226724925e+00 -4.136210311520617466e+00 -5.302506084316978452e+00 -6.736463894034344868e+00 -6.753157366492046343e+00 -7.198744914928330019e+00 -7.629108846553356749e+00 -7.097410030348057397e+00 -7.362185285230163245e+00 -8.399197577029665851e+00 -8.754749492399190203e+00 -8.684738172611087492e+00 -5.748100183489098569e+00 -3.575266151693560435e+00 -4.168352896955370923e+00 -4.440013225361214566e+00 -4.990398158804001838e+00 -7.978901948037222525e+00 -1.083680133306011584e+01 -1.272673301348583408e+01 -1.388081657535500923e+01 -1.456545260080119952e+01 -1.628342992677603362e+01 -1.755431521742087853e+01 -1.724045452471511197e+01 -1.703095556681683931e+01 -1.772104803524695527e+01 -1.777004128871621447e+01 -1.787881334525663846e+01 -1.565336559551264095e+01 -1.333888133124883169e+01 -1.382065917655706322e+01 -1.407696524614734024e+01 -1.297813482446472300e+01 -1.234342890790229141e+01 -1.142943344777288672e+01 -1.158956700979519105e+01 -1.162526103140363709e+01 -9.796466974206557765e+00 -1.115517805632359050e+01 -1.322196998768150422e+01 -1.133557610655769743e+01 -8.386748888622765463e+00 -6.992052307332672356e+00 -5.996520352734410864e+00 -6.173272585558656544e+00 -5.079266652957034722e+00 -4.711324628744058884e+00 -6.877781615334057186e+00 -8.086419475109392963e+00 -7.350021930560349581e+00 -7.594087769301295587e+00 -8.107679512566312141e+00 -7.743333928795455456e+00 -6.707663391264434338e+00 -4.961460163127931366e+00 -5.046843102520489843e+00 -6.602883757074352822e+00 -7.321532713557157734e+00 -8.524466907031520435e+00 -1.064025650224752795e+01 -1.137958723115356641e+01 -1.186750830409851787e+01 -1.059160060544480508e+01 -9.684135769895441115e+00 -1.202822648967386243e+01 -1.387828418733326075e+01 -1.340144454148174802e+01 -1.306748515737392324e+01 -1.270319189759308820e+01 -1.221507494045898312e+01 -1.114468242713396151e+01 -7.919905641511888916e+00 -6.231215599680627548e+00 -6.735374091928109763e+00 -6.546472948136115022e+00 -5.055437119860289208e+00 -5.882516601802921130e+00 -6.881594879781506968e+00 -7.607137973057377600e+00 -7.589713375990867483e+00 -7.821766857687507013e+00 -1.046463122503555887e+01 -1.248380998030013878e+01 -1.262703220749995836e+01 -1.295513588198014432e+01 -1.413743705896973424e+01 -1.568744145844444660e+01 -1.691147489106656110e+01 -1.598151565551449771e+01 -1.500649720059009873e+01 -1.581448468043239686e+01 -1.552940379114969360e+01 -1.466789323412726453e+01 -1.558160697592609445e+01 -1.662578193975871343e+01 -1.753961808412653767e+01 -1.754574055075834593e+01 -1.725494348143276468e+01 -1.856210150348071863e+01 -2.051164036198759177e+01 -2.100029717444648725e+01 -2.224075563557122948e+01 -2.429004341810154699e+01 -2.532041899157364639e+01 -2.466670656141349838e+01 -2.131709636748932724e+01 -1.887461769380894339e+01 -1.869458450159647711e+01 -1.712449494222144608e+01 -1.577559028739379876e+01 -1.716861874109239139e+01 -1.712621339950637278e+01 -1.508357870757885344e+01 -1.260763047958378813e+01 -1.081998631681909728e+01 -1.217487640500347190e+01 -1.354908964644090474e+01 -1.221952915502436632e+01 -1.101130745040958381e+01 -1.131894515730671991e+01 -1.064934484117491209e+01 -1.021551043149783133e+01 -8.371008788574993531e+00 -6.712880131136948592e+00 -7.350327215730441566e+00 -7.069373861139372828e+00 -5.563659796147148562e+00 -5.357874621388524439e+00 -5.578709612465996059e+00 -5.113139794108541913e+00 -2.119570640824784302e+00 2.085051679843183958e+00 4.607820837543503245e+00 6.418333069150790493e+00 9.378646911375254192e+00 1.268358678735262757e+01 1.401655605661603587e+01 1.527515477555850865e+01 1.700027640821961228e+01 2.169297308668911839e+01 2.620851809528899778e+01 2.566175333530135561e+01 2.480267298977448576e+01 2.574905301942169089e+01 2.626271332357683974e+01 2.687809638800977297e+01 2.792020812204066260e+01 3.077415511615624055e+01 3.456209416519615019e+01 3.406195626442935520e+01 3.178910937727329866e+01 3.212112161298772861e+01 3.296067671746813232e+01 3.140731526787266148e+01 3.028197278290635452e+01 3.030474052944797592e+01 3.226437750809869698e+01 3.372991984301434343e+01 3.176310210757891639e+01 2.990633994622712066e+01 2.992839371912343083e+01 3.009543989057532443e+01 2.864904712152925370e+01 2.676126621398326577e+01 2.664512640136224420e+01 2.849889484001460005e+01 2.958401816398420436e+01 2.971145385740851097e+01 3.047394128605349195e+01 3.021002735707392617e+01 2.760747535628923544e+01 2.550335876474847296e+01 2.344041345608191662e+01 2.382115928707888486e+01 2.551178539559862912e+01 2.520677211871158363e+01 2.490883095085970567e+01 2.611283433041449342e+01 2.710542163806952942e+01 2.788914154099292020e+01 2.842944140523037078e+01 2.893096518724634336e+01 3.030603976258208476e+01 3.017122055572387396e+01 2.837638745996610012e+01 2.882653924313958527e+01 3.015132794415433892e+01 3.020019073787839403e+01 2.970442740663786907e+01 2.771958823923439041e+01 2.645147801957384814e+01 2.445376474592590910e+01 2.118624028375059964e+01 1.989476398597735596e+01 2.001080232063866760e+01 1.818822322479305598e+01 1.609143030066270796e+01 1.374704203135897629e+01 1.118459431857106878e+01 1.005843859458862788e+01 7.056101091461635555e+00 1.766442583466184102e+00 -2.037083249038113220e+00 -4.817797084647844841e+00 -7.863050566931687690e+00 -9.925030741235641329e+00 -1.167996836532687865e+01 -1.123385650482645204e+01 -1.059883172083758929e+01 -1.281381157636914914e+01 -1.539887109016992994e+01 -1.523477208209484779e+01 -1.505859696806364134e+01 -1.554473776997058643e+01 -1.579472303598874561e+01 -1.656979259221687784e+01 -1.621967765253916127e+01 -1.773720698583764133e+01 -2.046225723068258162e+01 -2.103280453705734487e+01 -2.006269460279724370e+01 -1.937359551805121427e+01 -1.952972556639935675e+01 -2.012759915143895029e+01 -1.820789832320267010e+01 -1.526589438298225154e+01 -1.572473782507665874e+01 -1.731974228912724101e+01 -1.718323085789605642e+01 -1.678231941068755972e+01 -1.736491392205433471e+01 -1.778450008885650746e+01 -1.707411033565862013e+01 -1.492403822085893417e+01 -1.375342267086171155e+01 -1.487113839787872394e+01 -1.550745340889410961e+01 -1.434456513719358739e+01 -1.382685936660268133e+01 -1.394024304422437943e+01 -1.434756065141778691e+01 -1.427316622904347732e+01 -1.345544433124181971e+01 -1.507349904301779198e+01 -1.572652432115028986e+01 -1.277538449065173509e+01 -1.069612039755859811e+01 -9.551592049793585559e+00 -8.112886088834478926e+00 -7.415764753023334599e+00 -4.930728588863631856e+00 -5.067601001751925516e+00 -8.337854696604308558e+00 -1.018484783559861562e+01 -1.066501011123955323e+01 -1.133200806681912631e+01 -1.193278668343795701e+01 -1.316424361769146856e+01 -1.382394373619341366e+01 -1.289895003403761820e+01 -1.319920021160436185e+01 -1.419632988404265461e+01 -1.370729885062186426e+01 -1.279010042824350002e+01 -1.284841460657633760e+01 -1.399152189046310824e+01 -1.520840500684065866e+01 -1.398371181940790464e+01 -1.385805891078196161e+01 -1.652354763947295169e+01 -1.843771357826470592e+01 -1.885868894801891216e+01 -2.082334120555817947e+01 -2.305628968008603508e+01 -2.454186839852510715e+01 -2.498876609352141998e+01 -2.251303320191629709e+01 -2.094954276791710157e+01 -2.067705338559746053e+01 -1.969239868838333862e+01 -1.880410685002824067e+01 -2.049345518395338317e+01 -2.281275871095032315e+01 -2.365697286549936607e+01 -2.369667491077317223e+01 -2.454207818418954545e+01 -2.748570636402350686e+01 -2.939887933046564328e+01 -2.915816983086628866e+01 -3.050616643101148640e+01 -3.172513912834728700e+01 -3.292895017335018792e+01 -3.390005184662485505e+01 -3.315886594785021657e+01 -3.414014917389360448e+01 -3.632529839678019812e+01 -3.789301942256876288e+01 -3.935677978096411778e+01 -4.151891087828343530e+01 -4.333364520068943904e+01 -4.520674092127143950e+01 -4.468379809156483162e+01 -4.401119822718047914e+01 -4.603999441032728157e+01 -4.669687439327596934e+01 -4.523781071822933342e+01 -4.521314088151657273e+01 -4.605105659582820721e+01 -4.707801345013691474e+01 -4.719336715064957843e+01 -4.523499262645607644e+01 -4.444603358623938050e+01 -4.506568140176550941e+01 -4.415184261148393574e+01 -4.164477605690341022e+01 -3.940812815275166514e+01 -3.635601344912815591e+01 -3.369731079814248176e+01 -3.024976250049781967e+01 -2.724002576482600446e+01 -2.754268410898643893e+01 -2.774642866709548983e+01 -2.655872622421238205e+01 -2.588654899151308442e+01 -2.595772908193603712e+01 -2.507378552635610092e+01 -2.288150393171441266e+01 -1.952674632446638014e+01 -1.921786365971168209e+01 -2.104270946242463936e+01 -2.053494834996519813e+01 -1.918060223408919995e+01 -1.917847477612825458e+01 -1.866032742175737269e+01 -1.818431079437109332e+01 -1.579440003340843290e+01 -1.162132996361622617e+01 -1.016734633702053792e+01 -9.060618222923890741e+00 -7.256637329528198066e+00 -7.656449487609639171e+00 -8.816203124318494844e+00 -9.258698806686828320e+00 -9.705226081607177591e+00 -8.633167133984338548e+00 -9.614062080009865952e+00 -1.242012185941851143e+01 -1.315580940182148773e+01 -1.376202165664318500e+01 -1.555294600847127917e+01 -1.549526803558347332e+01 -1.507847218878714202e+01 -1.298355786718143534e+01 -1.027697222864443383e+01 -1.085856216754589632e+01 -1.131971346621441654e+01 -9.294491391909982525e+00 -7.663151402616946051e+00 -6.247036818134487746e+00 -4.877901204000385071e+00 -2.791558527903672982e+00 2.809341767436784876e-01 6.424720067243490373e-02 -2.765392024218640721e+00 -5.326524058948126417e+00 -6.694464141546882630e+00 -8.609549705228245031e+00 -9.952962228698096325e+00 -1.148534705564229697e+01 -1.133747613790073139e+01 -1.081454912364706189e+01 -1.258185382327040003e+01 -1.417703059547206834e+01 -1.448473550749613992e+01 -1.537908878641893828e+01 -1.683418322708268633e+01 -1.748003987916240476e+01 -1.796090621751351080e+01 -1.674312163139323317e+01 -1.620689464971215799e+01 -1.805713013993664617e+01 -1.945550251688064947e+01 -1.912976941740271997e+01 -2.018411879383362262e+01 -2.077278562375919435e+01 -1.972212286129944658e+01 -1.806884353908195706e+01 -1.580176810881142657e+01 -1.598798001137937952e+01 -1.754580245110536652e+01 -1.697650996949316138e+01 -1.488060556101905973e+01 -1.349599181514045831e+01 -1.225764660137593864e+01 -1.188892502483021474e+01 -1.049262378746182911e+01 -8.358554574642544921e+00 -8.515739150302245264e+00 -9.445053410154413243e+00 -8.461528951319809977e+00 -8.356884788685077226e+00 -8.734366474615494980e+00 -8.872352553990872082e+00 -7.823754932182865218e+00 -4.736229184384928459e+00 -5.002447517431851232e+00 -6.488824088327564077e+00 -5.889883807727427367e+00 -3.720691752911168049e+00 -1.050312406956962485e-01 5.485146173131939307e+00 1.069406962803585515e+01 1.627433326874459141e+01 2.172871346306581231e+01 2.761958628072294886e+01 3.673894176339317852e+01 4.588257019407433290e+01 5.142616441507664149e+01 5.528419670633476812e+01 5.832317730942051526e+01 6.195027595997211733e+01 6.697460905562415689e+01 6.914071799030118370e+01 6.991514938380231570e+01 7.265279693228957569e+01 7.594585241173966494e+01 7.903514126997707478e+01 8.281007459028491269e+01 8.537301979551708087e+01 8.676825175398636247e+01 8.676823222209648634e+01 8.531062281580595652e+01 8.536819422516047950e+01 8.881993908969764107e+01 9.117772699639911593e+01 8.967315385011420403e+01 8.580187172887613656e+01 8.264124295289072109e+01 8.179581252372710765e+01 7.953057115727618509e+01 7.521444403726401617e+01 7.208643135597347396e+01 7.008493409060612578e+01 6.684788196269602167e+01 6.402632128900448549e+01 6.164155364293204542e+01 5.980579661214321874e+01 5.799717502752822895e+01 5.515181039319509892e+01 5.400623229461805153e+01 5.570555825600283839e+01 5.551535751868945567e+01 5.369259479278364466e+01 5.134865446204027961e+01 4.810930007125372043e+01 4.644662365564613538e+01 4.252555555934597464e+01 3.643468271620232457e+01 3.312792601213156729e+01 3.086429644230623381e+01 2.648411109411343389e+01 2.164512032093145422e+01 1.746300393612859381e+01 1.622853976938761633e+01 1.520869140717672430e+01 1.168340835203518147e+01 8.554839270167020615e+00 7.376649926320031803e+00 5.343251744750368459e+00 4.018186006074024874e+00 3.476699673659662260e+00 2.990624660589626949e+00 3.598600435917607143e+00 1.994603177782203751e+00 -8.131848266494414723e-01 -3.242905182074419024e+00 -4.598219159952510182e+00 -5.911229545701835342e+00 -6.408376022564644892e+00 -6.235819739253973815e+00 -4.807678849506939578e+00 -3.950620977976624815e+00 -6.147497767842474481e+00 -7.557902990850344338e+00 -6.975578519637950947e+00 -8.174756894611924452e+00 -1.068237037571859638e+01 -1.284600064965323085e+01 -1.460337917475911773e+01 -1.266273864452804609e+01 -1.061522727473323968e+01 -1.190017807564896124e+01 -1.184169481121770140e+01 -9.346269863711890835e+00 -8.181415696339387367e+00 -6.379894820601002436e+00 -4.171183494076614373e+00 -1.102589013982858246e+00 1.566965632869978808e+00 1.086344644560265360e+00 7.316961468159429716e-01 2.601200529170932363e+00 3.513662285900134297e+00 2.821095533475015849e+00 3.031364369978660100e+00 2.830251799005091939e+00 3.798031209916592932e+00 4.083531014404818471e+00 3.028628400708591517e+00 4.145683909303878423e+00 5.893728815731067883e+00 5.799784678492397205e+00 5.684885327569729974e+00 5.194266224105894558e+00 5.273598018734737991e+00 5.393748675003266158e+00 3.958749745610522730e+00 3.659290796302159254e+00 5.206060013190914049e+00 6.476004473293405006e+00 7.222487150913676324e+00 8.700813006786617620e+00 9.406950865977389498e+00 1.029914167220414001e+01 1.046895863891738188e+01 9.049757107159203784e+00 8.164975003261007558e+00 9.183556169415684423e+00 9.549922990209397611e+00 9.127848712791912789e+00 8.920446997703434633e+00 1.100164981941258802e+01 1.433917576349378109e+01 1.351236408438653491e+01 1.135845382657196190e+01 1.149817498395045057e+01 1.179621390360618172e+01 1.080744786643218980e+01 9.882481693143576607e+00 8.765175925558759573e+00 9.279108883324930446e+00 1.009591407812136055e+01 9.484263731529081198e+00 9.305102441397528068e+00 9.308820407980505252e+00 7.506657859244414865e+00 5.386833375369948662e+00 3.079870891565341218e+00 1.138206411901467430e+00 3.068348050332333488e-01 -1.583650825606176982e+00 -4.400550507284242130e+00 -4.870460341519793346e+00 -4.080394915640527032e+00 -4.151532371425875390e+00 -3.116513313907708138e+00 -3.406557885611336545e+00 -3.084834956765981850e+00 -3.744927706096194076e+00 -6.422814374748503141e+00 -8.520444483210164677e+00 -8.787103633031643213e+00 -8.170579974312865090e+00 -7.098234696734772697e+00 -6.561011135435279584e+00 -6.738164560047257723e+00 -5.702198143280535980e+00 -7.037591611382874035e+00 -1.034025507540063948e+01 -1.193201206609354514e+01 -1.304040778981243065e+01 -1.470024346607007715e+01 -1.527757195523977174e+01 -1.638374571465010021e+01 -1.563058672422854833e+01 -1.494644800546835128e+01 -1.690312931230684157e+01 -1.897664382244231973e+01 -2.092054348436376543e+01 -2.232911518336203471e+01 -2.319800840214443483e+01 -2.259685347627485186e+01 -2.015236240192237460e+01 -1.566902597566677358e+01 -1.263876400106362574e+01 -1.151624176021623036e+01 -1.079268126452439347e+01 -1.018365532315722355e+01 -1.130624336700755350e+01 -1.345685902930404687e+01 -1.497921166922350267e+01 -1.485804361006643859e+01 -1.441657473510211140e+01 -1.707075373868298840e+01 -1.919479638882783590e+01 -1.858249206468890691e+01 -1.950916049156015220e+01 -2.046976491835926737e+01 -2.051555246911483366e+01 -2.007209362773411954e+01 -1.658293908670792050e+01 -1.402743189464745299e+01 -1.335064883265118851e+01 -1.126981577941503332e+01 -9.539771486434494463e+00 -1.028983256057613538e+01 -1.256106121119479369e+01 -1.602802428553049197e+01 -1.743357552452711090e+01 -1.768425018489501355e+01 -2.046500207542424832e+01 -2.265107439229410247e+01 -2.145328719212452384e+01 -2.014732850504051598e+01 -1.865669899376770147e+01 -1.690604767887547055e+01 -1.539840104396704312e+01 -1.280807645490094693e+01 -1.215494855772649707e+01 -1.381646012063865747e+01 -1.534337976735804254e+01 -1.732552408136136535e+01 -2.090402112825405823e+01 -2.316002371504023927e+01 -2.428559561333458561e+01 -2.414543636671042037e+01 -2.256339705326082523e+01 -2.271088588582004419e+01 -2.373917026406383712e+01 -2.336703240363943834e+01 -2.264160488146716332e+01 -2.304344893970140973e+01 -2.336905586883247210e+01 -2.419966144073320535e+01 -2.355909887571888817e+01 -2.388307383901740621e+01 -2.584512230948462630e+01 -2.582586408058897476e+01 -2.384320348406262369e+01 -2.318509670029684244e+01 -2.329070187220561294e+01 -2.293137250889033396e+01 -2.063949093342515084e+01 -1.851437579136427303e+01 -2.008834895277555432e+01 -2.306335476066242407e+01 -2.403303851933480573e+01 -2.412614744094062758e+01 -2.501672973903685815e+01 -2.511662879748166688e+01 -2.458717760968773192e+01 -2.172651268966795257e+01 -2.066439552076669628e+01 -2.295931814176742591e+01 -2.438040563556291218e+01 -2.359373408968073349e+01 -2.410119398961654369e+01 -2.575942100900094900e+01 -2.666047892771388916e+01 -2.493757093172793304e+01 -2.055107690335401216e+01 -1.811012601804813471e+01 -1.666837144716783570e+01 -1.388026145640010611e+01 -1.254459658903429542e+01 -1.342160670169907988e+01 -1.421971980235058020e+01 -1.412441778941610515e+01 -1.161950380016994799e+01 -9.891502301997338265e+00 -1.036937467761821630e+01 -9.028471595058837451e+00 -7.719932784738485765e+00 -9.213578553125442383e+00 -1.086396538150319380e+01 -1.334435802124900050e+01 -1.441639892363991216e+01 -1.012496256082772206e+01 -6.327093029737307361e+00 -4.834406013405457614e+00 -7.386614805304992926e-01 2.114190876868653479e+00 1.560789951859616220e+00 6.115600089685805513e-02 -2.433691180328021897e+00 -2.338654310237528566e+00 5.308587757545342178e-01 3.096591733438875949e+00 7.693033811316385417e+00 1.387356116419167407e+01 1.777828897233998617e+01 2.192031477575821086e+01 2.761353004853808457e+01 3.309906894366189078e+01 3.783454030314950245e+01 4.040596055474748027e+01 4.089744574728825199e+01 4.232022963550402039e+01 4.398043996084336271e+01 4.358910359843080329e+01 4.353686859153327759e+01 4.304849883359967322e+01 4.354672679930794033e+01 4.334641328373702862e+01 4.071781215895111217e+01 3.847596923682022663e+01 3.733066604611608597e+01 3.648833741157964283e+01 3.670335430702060364e+01 3.738513158871508324e+01 3.654692537821119203e+01 3.566074151810312287e+01 3.201630297512119228e+01 2.749089052232653074e+01 2.573393586717251935e+01 2.422709181318305482e+01 2.151006813139784413e+01 1.921565802338731999e+01 1.745200715519433388e+01 1.866903033052576077e+01 2.146972265115809364e+01 2.240860345170033341e+01 2.173069907348739349e+01 2.174972528905249902e+01 2.092852266681444462e+01 1.984122527491851073e+01 1.838895918248007177e+01 1.599811353112210455e+01 1.463584364593016574e+01 1.165339872606513616e+01 6.590327039788110852e+00 4.681999822991774529e+00 4.716996868547846944e+00 4.502960003356076157e+00 5.631987421130339122e+00 6.884693965923505132e+00 8.085701954720926565e+00 9.345714452747243328e+00 7.635981372465486139e+00 6.693907143607654042e+00 8.328507551900127481e+00 9.354258795371928059e+00 9.994702613314890627e+00 9.629477808719094867e+00 9.572135482730342204e+00 1.166454508337640661e+01 1.271011548439697592e+01 1.205645813158324842e+01 1.204533613706036554e+01 1.197883185978509246e+01 1.039509183796338476e+01 8.901784713468058996e+00 8.192103126964209281e+00 9.486437973590197359e+00 1.247908947063402785e+01 1.269207930881411350e+01 1.331135192964339886e+01 1.584935412167646440e+01 1.589456818460342014e+01 1.387668630094761824e+01 1.297532709212731383e+01 1.331685576293830664e+01 1.573838833376499124e+01 1.549389231920485877e+01 1.135435593336467264e+01 9.645730653892689688e+00 9.674182588461532006e+00 8.215250989653288372e+00 6.719569563049657468e+00 5.771406266583118949e+00 6.296782972120670507e+00 7.444668320350659840e+00 5.993566275653237518e+00 4.748814101731122506e+00 5.699819306972836230e+00 7.055288735396557875e+00 8.947141990056584504e+00 1.240519149824449485e+01 1.355726486929754060e+01 1.459609416912645408e+01 1.405074503148675902e+01 1.093167719555815154e+01 9.783208605248193024e+00 1.032487651242235671e+01 1.022447991044065141e+01 1.167585611690930492e+01 1.316152982971164676e+01 1.516923866136593624e+01 1.872813802172916908e+01 1.929508462725525320e+01 1.913041006665109478e+01 2.076026554474119479e+01 2.194494083016937935e+01 2.205288181506071865e+01 2.193648385438405057e+01 2.105290531997238901e+01 2.195557355924730203e+01 2.157472785443109231e+01 1.783490811175385815e+01 1.536262570221537871e+01 1.551945086079281744e+01 1.640623818912060372e+01 1.769076180474999660e+01 1.831208688210529090e+01 2.043890007223058802e+01 2.389871566022326377e+01 2.273752338512416316e+01 1.888869439925046834e+01 1.839258947744660233e+01 1.914592940206858529e+01 1.773020890522604276e+01 1.759253779081137381e+01 1.900162522568389889e+01 1.983354129431494783e+01 1.865876207819331256e+01 1.506909388658392501e+01 1.263425780076920724e+01 1.120259921140444526e+01 8.534707821666529526e+00 6.433371968244793848e+00 5.848691939039457388e+00 5.807048717463164422e+00 7.951903606980438965e+00 6.969557752419659913e+00 3.573115232924845674e+00 2.679721494178356700e+00 3.340560653399737401e+00 3.771392128520759890e+00 4.074994434813334898e+00 3.191609041054792595e+00 3.304390623629060553e+00 3.619481576348394292e+00 1.324455780953574413e+00 1.567120067228380487e+00 4.611320953054368843e+00 6.404236804706482822e+00 7.279602698941899597e+00 7.022140158987567382e+00 4.902556856260601670e+00 3.204233375389450966e+00 -5.395805035658903792e-01 -5.036751010329307832e+00 -6.283992715670557949e+00 -4.626507957175031827e+00 -3.201525764779435068e+00 -1.571547350233764462e+00 -7.708946968213047368e-01 4.407311869172544916e-01 7.645508818909925175e-01 -2.583661155844427793e+00 -4.583154480098013295e+00 -4.214279129842240401e+00 -4.956075922794973998e+00 -6.656277278859455748e+00 -7.050204733286478564e+00 -6.823120817081093747e+00 -4.562140473726112866e+00 -3.730642477325221584e+00 -4.479755167210461408e+00 -3.327474682446304399e+00 -1.897002321373415290e+00 -1.399759908120759011e+00 -7.123066393870115531e-01 -8.852848466082789969e-01 -7.845798267982434515e-01 -7.039921663238815630e-03 -9.516767305482863870e-01 -2.120768259502766373e+00 -2.406009046431804688e+00 -3.504300406865059614e+00 -4.248600624968706718e+00 -4.091696866939972921e+00 -3.852007142356344005e+00 -1.778557758287820700e+00 2.065369493321343730e-01 1.608324536686054351e+00 3.326514127482686600e+00 4.566581779214200942e+00 3.374799485330388649e+00 2.384239634012032649e+00 1.437209090930784416e+00 1.966694001781898349e+00 3.560464243893608050e+00 1.373532192051347023e+00 -9.536259337235498679e-01 -3.830192044514142968e-01 -3.950529102120665936e-02 7.912119140282136698e-01 3.151674676374330186e+00 5.177595787495195445e+00 7.745206726522039453e+00 7.629839696127407755e+00 5.017597012011091095e+00 3.745343373187673741e+00 2.242757364393341390e+00 -3.382393559521391091e-01 -3.183154422898887503e+00 -5.255272010332517674e+00 -4.774843447141151387e+00 -3.438644330758782175e+00 -6.125326200273704558e+00 -9.644200383788236408e+00 -1.059645342464345674e+01 -9.508560070511615336e+00 -8.711418853309337962e+00 -7.929543910796019723e+00 -7.102078150397401757e+00 -5.806723232782630362e+00 -5.774209130009927193e+00 -7.978553769348876834e+00 -9.853138583956456031e+00 -1.029076121012576728e+01 -1.157804912429804212e+01 -1.267947076056866251e+01 -1.278656873315151543e+01 -1.237101416404092014e+01 -1.088609003167709055e+01 -1.085400296399229347e+01 -1.196800209682416849e+01 -1.129979616569862344e+01 -9.486143083718804547e+00 -8.573588649546582729e+00 -8.742908922168410868e+00 -9.851902576372927101e+00 -7.669863274579760137e+00 -5.805612485850123683e+00 -7.263499337989909321e+00
2.820895965847184073e+01 3.278977541998320078e+01 3.827577523379306257e+01 4.524494509349580085e+01 4.901556172417357971e+01 5.038985810219414674e+01 5.256995389048021394e+01 5.410431093572385919e+01 5.304537356589341357e+01 5.242297298493387103e+01 5.216117484372150415e+01 5.321926126055377182e+01 5.427393643698544423e+01 5.178734941388179180e+01 4.886017782252906017e+01 4.895453289719720402e+01 4.882430437587580485e+01 4.845262612172778205e+01 4.918041055226520086e+01 4.946604006282325372e+01 5.095725655773061646e+01 4.909753691278139343e+01 4.472374692409714925e+01 4.261985476499877024e+01 4.197822555275027412e+01 4.163563760180005602e+01 4.301061351831005197e+01 4.320360031272203116e+01 4.271225602693166223e+01 4.181619577243401409e+01 3.788408061894651269e+01 3.306475108317863487e+01 3.062638562971303102e+01 2.831133075405839250e+01 2.502730001046791486e+01 2.317781764707842385e+01 2.151017751651333398e+01 2.040373319868733759e+01 1.688634032164081944e+01 1.158509384119036412e+01 8.286968649199444314e+00 6.518923926711937433e+00 4.363280976711962467e+00 3.336415561138046382e+00 2.317626792717625950e+00 1.541597563349067057e+00 1.995508808279637947e+00 -3.653679851738227402e-01 -4.868859808118993548e+00 -7.396020347233197789e+00 -8.831827248716091816e+00 -1.051594971117580535e+01 -1.229613027098243272e+01 -1.326110037877918657e+01 -1.195058471611785933e+01 -1.228285382100057888e+01 -1.570149002137547711e+01 -1.790596075597190051e+01 -1.817497475491902037e+01 -1.903096496049262498e+01 -2.036203577127803399e+01 -2.225081417226137859e+01 -2.311217721188484830e+01 -2.287216050779743881e+01 -2.416846481891836973e+01 -2.455847899567880432e+01 -2.326334653899012395e+01 -2.262066005137273450e+01 -2.306233301064537144e+01 -2.217671775838441306e+01 -2.145633318793124289e+01 -1.969558696355166916e+01 -1.877132864673198043e+01 -2.024793955938594081e+01 -2.025775412955497146e+01 -1.924783490268874786e+01 -1.929171569122544128e+01 -1.949090832558847097e+01 -1.951680207147723678e+01 -1.941088667286117442e+01 -1.806471032233912055e+01 -1.894235505216678561e+01 -2.123407114762269998e+01 -2.120762886948866210e+01 -2.128491807649293932e+01 -2.222718930410725235e+01 -2.163965263213202306e+01 -2.145555634385375754e+01 -1.997085069369061827e+01 -1.833490632020983568e+01 -1.904336330599304716e+01 -1.916075673143485858e+01 -1.751810880554760885e+01 -1.763295902519441327e+01 -1.755024017437234818e+01 -1.626980320711043859e+01 -1.460807230339117879e+01 -1.191037688752154011e+01 -1.234772765738764555e+01 -1.371439265441078525e+01 -1.228606714147387180e+01 -1.141175801984435445e+01 -1.183445189159521149e+01 -1.174300874976737852e+01 -1.173591297312677106e+01 -9.295542779512004472e+00 -7.405473326515870092e+00 -8.567725700186608506e+00 -8.705409506720984680e+00 -7.355670663847030610e+00 -7.356947505311289603e+00 -6.784490586388575828e+00 -6.297603294758483017e+00 -6.151900973323681576e+00 -4.163095482652432011e+00 -5.425895955411929705e+00 -7.391438624773516430e+00 -6.742483207244827526e+00 -6.526847449218010411e+00 -8.209595234064854807e+00 -8.853218914918905114e+00 -8.753903978359957705e+00 -7.509833380812310111e+00 -5.791367124044709769e+00 -6.677937778580125716e+00 -7.135519762350005735e+00 -5.563749632207849238e+00 -5.079363541472912580e+00 -4.864467921829130681e+00 -4.674759583291390186e+00 -4.413235041253535051e+00 -2.613698900310400752e+00 -2.436122815569693678e+00 -2.957024411136262909e+00 -2.165157140231330324e+00 -1.158121123063436730e+00 -2.155669244227144343e+00 -2.405021224885497855e+00 -1.943954253696754231e+00 3.509133009434581840e-01 3.331967922178313835e+00 2.584856591997021447e+00 1.440853813759748414e+00 2.518921885692082530e+00 2.850698383359467680e+00 3.044211845916775960e+00 4.600250486427384544e+00 5.434094708412807506e+00 6.914615103080619996e+00 8.235042767227158222e+00 8.511209158092686522e+00 9.448996203301790686e+00 1.100930470311450726e+01 1.152045301191724924e+01 1.256532623542164195e+01 1.320523465460603774e+01 1.461471577540972611e+01 1.718672210230928599e+01 1.789310405036798102e+01 1.733541802557516220e+01 1.905681485286409682e+01 2.086157755980793382e+01 2.119525749420952110e+01 2.138395723354000211e+01 2.081579768850393108e+01 2.269591594566684023e+01 2.406313045144431229e+01 2.288711450594399821e+01 2.269729191795045864e+01 2.431859621309743247e+01 2.474318789966681820e+01 2.519321004130364372e+01 2.662973534755742477e+01 2.843071706316422009e+01 2.998678216636921690e+01 2.888013970957689835e+01 2.792343289104084647e+01 2.820969975592938894e+01 2.861129165432939203e+01 2.886598787225092266e+01 2.828649876113431105e+01 2.652435149212115917e+01 2.578919716638481319e+01 2.436201928608358358e+01 2.085583560952878912e+01 1.894433841387846584e+01 1.823282559733241825e+01 1.628366668065555700e+01 1.429455655157376093e+01 1.199004751802286073e+01 1.106602089142374368e+01 1.147735472598827045e+01 9.548357729554671991e+00 7.840786257978273888e+00 7.479638074648042867e+00 7.577232740080789064e+00 7.717987433387780705e+00 7.456497878328141482e+00 6.196420362760032496e+00 5.806658891758251784e+00 4.598962294279688834e+00 1.725401573053088944e+00 1.955428888596905945e-01 -7.932600369436353382e-01 -3.620667732924348847e+00 -6.472566808863678745e+00 -7.807061518142869971e+00 -7.388776989440538401e+00 -5.765673288866858925e+00 -7.107091052882395843e+00 -9.852257195265233136e+00 -9.995064128014442772e+00 -1.018054763663874951e+01 -1.114914625179425123e+01 -1.111037083416692361e+01 -1.121950546137979110e+01 -1.003652188342464058e+01 -9.621082063828431785e+00 -1.162182563639708377e+01 -1.191288137312112561e+01 -1.097101413645318502e+01 -1.158045680102073582e+01 -1.299585477703690906e+01 -1.296418024336984409e+01 -1.161596922266380183e+01 -8.676076690641988165e+00 -7.793388684183446102e+00 -8.556033478307581319e+00 -6.880620726611686777e+00 -5.261702989683707088e+00 -5.003032065283576912e+00 -4.212902570683690229e+00 -3.755564245551404223e+00 -1.526441330096020454e+00 5.011488288193002294e-01 -1.590929738346222311e-01 8.550346697532152929e-01 3.414958498868674308e+00 3.835796235301975443e+00 4.495522480768681106e+00 7.151470813725425479e+00 1.144506887400484452e+01 1.562380902101483393e+01 1.593418463385613748e+01 1.462046054399779749e+01 1.664285165538890965e+01 2.047147996189858077e+01 2.343892275858662089e+01 2.429604916248664637e+01 2.243718539868129014e+01 2.135921982566918231e+01 2.172202603055117365e+01 2.090920865636769221e+01 2.209576569154437919e+01 2.634187383737066313e+01 2.914341610737893973e+01 2.978812560105624030e+01 3.030204254023879074e+01 3.077014671336474194e+01 3.226484011299393728e+01 3.203022914271021904e+01 3.080328243153002177e+01 3.305423233924858550e+01 3.590056734640636193e+01 3.576500750193443423e+01 3.368939953588777314e+01 3.030217987398719259e+01 2.828670947965894555e+01 2.694518721238021186e+01 2.360930608571449341e+01 2.278355360445907252e+01 2.355233678121327756e+01 2.227665292628796934e+01 1.999264829707412972e+01 1.830828868942340648e+01 1.779634660354223996e+01 1.947659579378451156e+01 1.848911894780698262e+01 1.633589981079432718e+01 1.665432405395538140e+01 1.723069739673724499e+01 1.486576904688144296e+01 1.191166638299285552e+01 9.670851446633138337e+00 9.603970064899204573e+00 1.057941542312127758e+01 8.207316861118670204e+00 4.849277822822156914e+00 2.549403076854272587e+00 -8.758795701658566024e-01 -4.490462531351566255e+00 -6.987383086560156720e+00 -8.677766925845803669e+00 -6.245032399538337664e+00 -5.066445152498608273e+00 -7.481198478415273634e+00 -7.813001252837771027e+00 -7.259502979672500800e+00 -7.317178995481051551e+00 -7.358261025829608393e+00 -7.506202014709439929e+00 -5.500232675002145299e+00 -2.293941942842342652e+00 -2.562334671776359318e+00 -3.796562407221854674e+00 -2.951026319860015512e+00 -1.913928120598884730e+00 -1.460351062675948386e+00 2.855178487914373231e-01 3.443074387771963618e+00 7.510241944421237825e+00 1.029650208156913394e+01 1.095392813126082387e+01 1.241190102209600710e+01 1.473411076893757077e+01 1.353307016077361169e+01 1.211733292172445253e+01 1.204726424193034795e+01 1.287721818740008750e+01 1.440303181519961484e+01 1.290196881310741617e+01 1.032154167137733403e+01 9.518222254051369902e+00 8.116800062449776476e+00 5.563982257779909624e+00 3.663491590128109543e+00 2.850777688950123512e+00 5.041608077053392201e+00 4.821053528973958890e+00 1.771111266422956021e+00 3.020078060991729374e-01 -1.006992897299264333e+00 -3.017331762978277876e+00 -4.226625547589498488e+00 -5.675059855641214845e+00 -6.937904594140312575e+00 -6.634305940731861639e+00 -8.666861200361019257e+00 -1.059508807930263963e+01 -1.028220704387850937e+01 -1.143737825814186415e+01 -1.330789370562366969e+01 -1.387419804633895382e+01 -1.366826131537732181e+01 -1.203180763337062587e+01 -1.066275863496928977e+01 -1.158504209660340400e+01 -1.187107076938400141e+01 -1.050330981214283632e+01 -1.049761841388899875e+01 -1.078881417794131714e+01 -1.039889383463407668e+01 -9.702948295786926636e+00 -7.012779186623607330e+00 -6.583498991666636435e+00 -7.790758563628732425e+00 -7.346693150317937793e+00 -7.316516596666003736e+00 -8.177171162456316367e+00 -9.040770508575167952e+00 -9.803311566299315771e+00 -8.421648246423414363e+00 -7.593065139268571073e+00 -8.995101261520698444e+00 -9.945045626031445707e+00 -9.887109773471122409e+00 -1.127217549456443635e+01 -1.269405595103070006e+01 -1.285931520014543672e+01 -1.246137598545853464e+01 -1.036307717425922448e+01 -1.059502315372109393e+01 -1.189235101315372134e+01 -1.158291903046506022e+01 -1.141285020017097196e+01 -1.311954055579122524e+01 -1.436315847455429129e+01 -1.499535971258148770e+01 -1.385421031529263836e+01 -1.309590505024901574e+01 -1.504688308255129314e+01 -1.516696111986896156e+01 -1.445702107327785413e+01 -1.510951553046698770e+01 -1.673880257579859432e+01 -1.912455979340761303e+01 -2.027573249711183934e+01 -1.967129851411898755e+01 -2.129577358876278836e+01 -2.430730311536445853e+01 -2.526643485902154751e+01 -2.549972735831687132e+01 -2.643467617361281441e+01 -2.657627068790576530e+01 -2.683581049393515983e+01 -2.621755099339419459e+01 -2.422693997559361634e+01 -2.508190403088904930e+01 -2.599181327496596339e+01 -2.497521958871216796e+01 -2.460514950536186163e+01 -2.440725162137339765e+01 -2.468450410428028974e+01 -2.366990319112948171e+01 -2.131800961821889473e+01 -2.131819604563269621e+01 -2.223571171049470152e+01 -2.231991629251805165e+01 -2.188656487957571528e+01 -2.240959810543449748e+01 -2.329718450023826293e+01 -2.350067350120302478e+01 -2.274134887428919072e+01 -2.162704821159496049e+01 -2.266290616297160909e+01 -2.342551191752920658e+01 -2.202348257718081470e+01 -2.153112418520435511e+01 -2.200798748252703163e+01 -2.248984844110964687e+01 -2.361224147495625303e+01 -2.258440839302571845e+01 -2.211753107639396276e+01 -2.307181887979135837e+01 -2.247690122397387924e+01 -2.166888982879448378e+01 -2.235434337154387663e+01 -2.348944945933281403e+01 -2.418226004250652394e+01 -2.264885536757121542e+01 -2.139943605057829856e+01 -2.279859604203093326e+01 -2.415214182388120179e+01 -2.441293958744686421e+01 -2.533261789892993576e+01 -2.601232211166350439e+01 -2.657534110583202747e+01 -2.726682650924071893e+01 -2.580340572388916698e+01 -2.606661306790314114e+01 -2.899568767378435297e+01 -3.068449091763782022e+01 -3.098586450354524757e+01 -3.110983915139410527e+01 -3.045415615544564503e+01 -3.017475193290361801e+01 -2.916312737186595072e+01 -2.734118432456497771e+01 -2.847609995391783144e+01 -3.029732542694312514e+01 -2.962550362844152119e+01 -2.942344804264704550e+01 -3.074138930578776296e+01 -3.076421983945983030e+01 -2.961552565894829669e+01 -2.645869542540192043e+01 -2.374562817317491437e+01 -2.329051550253398517e+01 -2.268669109334789269e+01 -2.106107044704454268e+01 -2.062409371809567560e+01 -1.962791008140541749e+01 -1.805274211304497101e+01 -1.647942531884240580e+01 -1.438259331528311513e+01 -1.479386204573285468e+01 -1.539771514936993846e+01 -1.404492836462444139e+01 -1.339017486891294517e+01 -1.438036661681755390e+01 -1.556188144173582266e+01 -1.640595403524708829e+01 -1.494079180082056801e+01 -1.397692558023599041e+01 -1.466471212100237587e+01 -1.386387714605885080e+01 -1.088882830103034038e+01 -8.979019571735104677e+00 -7.557514764509281058e+00 -6.037078546747203234e+00 -4.856827938962648084e+00 -2.636193952052142908e+00 -2.223842734319385617e+00 -3.214831217515911277e+00 -2.598423160509838237e+00 -1.389422363177107655e+00 -3.903752589246853866e-01 1.038621771433877239e+00 2.213399194007284354e+00 4.911144917064107496e+00 7.043229281792057428e+00 6.700573764942574506e+00 7.076804231455003702e+00 8.570235355682886080e+00 8.091057155712142901e+00 7.124102927471440694e+00 6.726886267276650955e+00 6.357351031899081129e+00 7.390122615008803741e+00 6.830127981064117115e+00 5.256040999565399829e+00 7.132060992087325246e+00 1.031760592398383736e+01 1.294793237559154164e+01 1.687450974286316097e+01 2.052830412408212624e+01 2.575581804326679247e+01 3.177164197964802028e+01 3.521081158441139536e+01 3.791362479766296190e+01 4.255172608498232023e+01 4.790207484111937930e+01 5.380406221436254555e+01 5.988153896554725719e+01 6.482490408124940018e+01 6.952904120240047803e+01 7.099474313045668339e+01 7.083685274069455318e+01 7.427933438877718686e+01 7.996994391386733980e+01 8.481201523434803846e+01 8.783086645060214437e+01 8.837862127064499873e+01 9.062789729014816942e+01 9.132594869801725679e+01 8.864980772495326278e+01 8.529003424598739969e+01 8.272537855599863121e+01 7.997075344200156621e+01 7.794467066754265261e+01 7.756768667959272534e+01 7.625268917624856613e+01 7.600522085390667826e+01 7.305169957511044743e+01 6.800914163696330661e+01 6.557040228705524498e+01 6.433197515433374747e+01 6.211270844774836775e+01 5.902167117209258151e+01 5.504309033432376452e+01 5.187601205700113383e+01 4.825030091132920518e+01 4.207167273213808301e+01 3.655874373408109079e+01 3.326875671892633335e+01 2.823046307538296773e+01 2.224288821727234478e+01 1.669352645949292935e+01 1.175676746106934800e+01 9.253766149717819189e+00 4.901048551130679165e+00 -1.778577420444260038e-01 -3.025175863141616350e+00 -7.056242599856005882e+00 -1.271056313350932321e+01 -1.662501561164079789e+01 -2.107509719482995791e+01 -2.425180962360116510e+01 -2.580509241038925339e+01 -2.970614844253010389e+01 -3.345022239290430832e+01 -3.524493413770326100e+01 -3.666558523176614415e+01 -3.765351511030599596e+01 -3.726797599177147191e+01 -3.626371508206037220e+01 -3.437028791775349390e+01 -3.471574983861877683e+01 -3.786703109014340640e+01 -3.802176244330385657e+01 -3.629149880342143319e+01 -3.558441139889158222e+01 -3.445825393132069792e+01 -3.360262152065398311e+01 -3.179417654032697982e+01 -2.969465754402925484e+01 -3.036321622170957824e+01 -3.133069382805987857e+01 -3.017168083284509095e+01 -2.960655212249405821e+01 -3.006472090425375043e+01 -2.890433235131135703e+01 -2.597260456758490221e+01 -2.162424212445401039e+01 -1.879729456301926049e+01 -1.888391541884356783e+01 -1.793165725463061833e+01 -1.687351035281599820e+01 -1.774692570788733192e+01 -1.812127612804710353e+01 -1.754178945669792711e+01 -1.559649866668965146e+01 -1.219637088418501314e+01 -1.246019356946368184e+01 -1.378139022956607285e+01 -1.322663202090137347e+01 -1.317472757747900758e+01 -1.412628102550700149e+01 -1.393517661924698636e+01 -1.340440873372574337e+01 -1.141251129704015099e+01 -1.026708402688252342e+01 -1.027944493873047804e+01 -9.127681643960595892e+00 -8.271029377952826778e+00 -8.793425046161626568e+00 -8.758056839697015761e+00 -8.220645936233715645e+00 -7.530653717569681049e+00 -6.280195697838026447e+00 -7.236474922764455364e+00 -8.974489967576074534e+00 -8.654593382127099943e+00 -7.872852154669002012e+00 -8.064602005432067955e+00 -8.088205256561533218e+00 -7.715741217309600053e+00 -4.705352233549771057e+00 -1.987134549505243930e+00 -2.801323956096402501e+00 -2.410168322734971280e+00 -7.808854271966058080e-01 -7.535991753877311350e-01 -7.936790646694414919e-01 -1.214671153191746900e+00 -2.307310733580981155e-01 3.006982980199736755e+00 3.338004958523368426e+00 2.508935507268537091e+00 4.598653353811400279e+00 5.376044028893675275e+00 4.565486013371737428e+00 4.506169685454906926e+00 3.953016196048516839e+00 5.235761450649779825e+00 5.311072121556637882e+00 3.143940561738849393e+00 2.941073755509635568e+00 4.448463899087744089e+00 6.216238317600446095e+00 9.161288071875059558e+00 1.107434230666788721e+01 1.199932344984706312e+01 1.442237025261354688e+01 1.439776585008902465e+01 1.255555679696003146e+01 1.315856227762126807e+01 1.320866855735882339e+01 1.169550396849677654e+01 1.092995470759436927e+01 1.055436960464601093e+01 1.100446655148996022e+01 1.131321599703534275e+01 1.044365176600389411e+01 1.047386764587323427e+01 1.186493904817537803e+01 1.176815307911774688e+01 1.039612134125637688e+01 9.681342950193435826e+00 1.039386266409690407e+01 1.242683532003699831e+01 1.158981273914683285e+01 9.099471710100850430e+00 7.416737480405847904e+00 6.577121238674232373e+00 7.233345563676462753e+00 9.027751776232786796e+00 9.702880433986367237e+00 1.141145495008740518e+01 1.311604318299786343e+01 1.192652347963249504e+01 1.010131856076206525e+01 1.015259740560185442e+01 9.042250153763577103e+00 7.602267323794519527e+00 7.682774470884404572e+00 7.717716160136421699e+00 1.033453755407998997e+01 1.083255781784923677e+01 7.840829659940162344e+00 6.359578097504489769e+00 6.415507324910704412e+00 5.556286746774316221e+00 5.502420611950657126e+00 5.044221485792682813e+00 5.343377790444400866e+00 5.954714483002583769e+00 3.439233846515022730e+00 1.086719749941200464e+00 1.170236339856139951e+00 6.373779698255301884e-01 -2.665491124266998121e-02 -3.606030198669588627e-01 -1.414637548311608928e+00 -1.357209043483705857e+00 -3.331622466861432041e+00 -6.842786023321322020e+00 -8.656498366172110437e+00 -1.014041567691869261e+01 -1.228971280096148888e+01 -1.310396430993093020e+01 -1.380039282435663672e+01 -1.298450645798793346e+01 -1.134557739882255412e+01 -1.220478574960843865e+01 -1.364876301202059139e+01 -1.361519892073245508e+01 -1.363414092578213932e+01 -1.473081650037673462e+01 -1.502829019938731037e+01 -1.554846777304055117e+01 -1.479490019666178569e+01 -1.526586508478716198e+01 -1.821535951828935040e+01 -1.933992910749449834e+01 -2.031598932111854694e+01 -2.185501337843679437e+01 -2.254719378791908824e+01 -2.309140746247335230e+01 -2.203038564883074812e+01 -1.914258726713364567e+01 -1.822708553028366651e+01 -1.945147159616350763e+01 -1.948233263427828632e+01 -1.989318847975670934e+01 -2.037222461111061023e+01 -2.052614327538876893e+01 -2.095120120737971448e+01 -1.966528600674958227e+01 -2.085352125012007818e+01 -2.451440837460521038e+01 -2.557819980048730457e+01 -2.332753652855583582e+01 -2.147890934814894237e+01 -1.951758540852917534e+01 -1.758156074449358997e+01 -1.545139280709629048e+01 -1.247792021691575748e+01 -1.283513136529458798e+01 -1.450776855879098193e+01 -1.349791250727264824e+01 -1.383439666488490971e+01 -1.542312920203728233e+01 -1.583859504704280319e+01 -1.623694091892427238e+01 -1.480272618684405828e+01 -1.384959570643227167e+01 -1.479034099015555626e+01 -1.519186615864530410e+01 -1.410557952595644871e+01 -1.378617485719751024e+01 -1.376653303816849672e+01 -1.441699076523183898e+01 -1.481206201477145790e+01 -1.279376462915338308e+01 -1.291496229620204872e+01 -1.480752126574246574e+01 -1.495098690891542503e+01 -1.538102472021353684e+01 -1.658406880144536899e+01 -1.703646519790028080e+01 -1.679953299206505690e+01 -1.406999303862155770e+01 -1.245011722389861752e+01 -1.388341681201289646e+01 -1.408917845352216069e+01 -1.251816090966730144e+01 -1.166700240148774981e+01 -9.821590916324325349e+00 -7.840604794786104392e+00 -6.239974398801883204e+00 -4.120730721194742152e+00 -4.400521940756966899e+00 -5.532801961815867919e+00 -4.475071563819575715e+00 -2.575653258081594732e+00 -1.607650625986394521e+00 -1.136297443871786272e-01 2.744292257781671740e+00 8.124847178180948148e+00 1.362767188492253823e+01 1.512356651918528350e+01 1.498553554489710393e+01 1.637866255715468711e+01 1.783300503805939741e+01 2.053108455099089014e+01 2.385341112839578770e+01 2.598845566505417182e+01 2.782523916271650322e+01 2.746448247324818936e+01 2.620081062069147748e+01 2.814568599072781296e+01 3.039522929098669124e+01 3.052711810945358906e+01 3.074282273359817452e+01 3.037139577682491165e+01 3.037277041854320103e+01 2.933218461416566925e+01 2.477793427473504551e+01 2.187351222211567858e+01 2.210393633779467848e+01 2.218464177518836422e+01 2.084263173418215587e+01 1.999030377263017755e+01 2.118854560707347900e+01 2.442699769154549116e+01 2.525609252695005580e+01 2.349641739987596267e+01 2.314318973864602924e+01 2.328612963638667210e+01 2.151405851177565864e+01 2.045099135565089199e+01 2.012276808915718007e+01 2.096555818906166024e+01 2.248320900332067751e+01 2.093422065058784654e+01 1.990066379538870933e+01 2.065084806197211620e+01 1.978300848701688608e+01 1.680196479463034009e+01 1.339683192368900322e+01 1.132192990555148704e+01 1.170708804248815049e+01 1.141213573804623849e+01 8.543451848259467241e+00 5.653323161849864498e+00 4.434480800049293236e+00 2.964477745632182248e+00 2.776636789329112620e+00 3.175097173668555595e+00 5.181706343865313258e+00 8.351076299365761457e+00 8.562590473741966690e+00 8.392461208730148670e+00 1.007902026245704441e+01 1.133941964834859029e+01 1.190414361822322142e+01 1.149887627831966519e+01 1.026250450197719033e+01 1.066105016974021780e+01 9.031766548166189068e+00 5.227603695350222068e+00 3.149693165179046961e+00 3.341559305276040170e+00 5.168786891110751291e+00 7.622769899633052404e+00 1.005472203887342353e+01 1.307723503263013143e+01 1.733948501028707767e+01 1.815323168224556838e+01 1.656748617845316218e+01 1.723074471811397501e+01 1.761204423151111342e+01 1.672104345201891462e+01 1.527806239107586350e+01 1.333504624718485765e+01 1.323288665641259243e+01 1.161667519560954531e+01 7.095323827035537434e+00 5.525997886032193662e+00 7.414968035126451085e+00 8.662370695017802547e+00 1.037603382902634941e+01 1.158937450084245135e+01 1.220683537582982936e+01 1.344097829972139024e+01 1.292965783947222924e+01 1.190469418462527074e+01 1.222958111381521995e+01 1.201874351746557323e+01 1.033888623213737645e+01 8.950489894198071283e+00 7.943042908308615146e+00 8.868020384882678187e+00 9.134690407526862899e+00 6.608540807818551244e+00 5.438916176860107754e+00 6.616308090044379142e+00 7.767052628962476390e+00 9.456334165916057799e+00 1.115789611298156991e+01 1.277086474427671803e+01 1.507975983769351025e+01 1.474864636638596060e+01 1.278270227577077378e+01 1.276501176079362843e+01 1.243012883567360838e+01 9.855839722145848469e+00 7.325581067809277869e+00 4.647409560279855967e+00 4.765130609947011209e+00 4.915283884686332705e+00 1.368159625352803443e+00 -9.238862920820262170e-01 -8.399944815427952127e-01 -1.461110026714914856e+00 -1.266189932788650996e+00 2.311097155700392591e-01 2.285236688000209515e+00 5.471749006966779127e+00 5.895111155374252121e+00 3.934095377577919717e+00 3.039680708709886492e+00 1.988637259091866838e+00 1.242240353353296634e+00 8.149782497273880821e-01 -3.835069006808305425e-01 1.010766763421049319e+00 1.797574753095894762e+00 -2.804092418598573277e-01 -9.646817242710031826e-01 -4.645525678218664356e-01 -2.148842661537590626e+00 -2.881453414227449716e+00 -3.159706744406402645e+00 -2.996330379770239638e+00 -1.277012754195994360e+00 -1.566688743697451258e+00 -2.401585828399597222e+00 -2.215687450912066647e-01 2.606690457031020536e+00 4.678155340332945222e+00 6.850773255273846729e+00 6.899185669138026000e+00 6.973388285263652620e+00 6.293312240958062631e+00 3.059109968995873619e+00 5.123902066817399570e-01 -1.100268968753605359e+00 -3.139854837856655312e+00 -5.932285060093910545e+00 -8.353267845938948000e+00 -9.723430103059119034e+00 -8.640242332579378015e+00 -9.465109033746351486e+00 -1.189728805029351655e+01 -1.132076896455247095e+01 -1.010525679647842878e+01 -1.179343974095915648e+01 -1.319587112370473925e+01 -1.515481138589981036e+01 -1.655522273172944026e+01 -1.754616472746611322e+01 -2.012698905926752602e+01 -2.145882420377912680e+01 -2.098152280941358683e+01 -2.066451448022259996e+01 -2.018147048507064056e+01 -1.976107112507356334e+01 -2.096409063894461866e+01 -2.052631759527575284e+01 -2.004357565750554215e+01 -2.125453932912736832e+01 -2.069641203853851863e+01 -2.046988159228392945e+01 -2.256229789061434232e+01 -2.393791360571625759e+01 -2.523146883401260254e+01 -2.567543290802968414e+01 -2.601292780045237052e+01 -2.870803093952042673e+01 -2.924954230142449418e+01 -2.568389600679455143e+01 -2.339471016914028922e+01 -2.237760738522704429e+01 -2.138706750653623700e+01 -1.905218831868359430e+01 -1.390959022659168021e+01 -1.041566394923192362e+01 -7.906048302442835407e+00 -4.856693755416081615e+00 -2.582173401684446645e+00 -2.457283230577986366e+00 -2.790169975435655036e+00 -2.716340100230539178e+00 -5.457073202587221505e-01 2.105428730636335732e+00 1.139046733470269412e+00 2.258046855074052200e-02 2.033009660193775492e+00 4.156120012182778822e+00 4.150871655395246940e+00 4.264169504530664234e+00 3.987202868532409461e+00 4.872802580683011975e+00 5.081582804106381523e+00 2.777050987750755873e+00 1.326826486464747212e+00 3.825384554207960086e-01 -1.557909740956320954e+00 -2.937196239625556426e+00 -3.201810113667066915e+00 -1.554496724647410399e+00 1.147168766810449325e+00 7.282688994996742160e-01 -1.823333487966739830e-01 1.458020272515299087e+00 2.676221225184978181e+00 2.915182405487144468e+00 3.104582894128741888e+00 2.862511090228854194e+00 4.677341887424350197e+00 5.162904805744654269e+00 2.982789539036566850e+00 2.193674179101037680e+00 2.821157951121489482e+00 1.786528267072728937e+00 3.331608147850397827e-01 1.525195862860674878e-01 2.186571105079776256e+00 5.188606719854297999e+00 4.738192443160221146e+00 3.058800630369277407e+00 3.226100379312049515e+00 2.845511428774015528e+00 1.478795875651485181e+00 1.118440221833532533e+00 1.442501692967588012e+00 4.542921194712108424e+00 6.526053724392854249e+00 6.077779203299082944e+00 6.417976219881431632e+00 7.407873171335690010e+00 8.042498838371715308e+00
-3.502176505047722088e+01 -3.391569983253305764e+01 -3.527585988096611658e+01 -3.592113889977802899e+01 -3.393278496012947443e+01 -3.246635312392246675e+01 -3.168312719791081022e+01 -2.989785507036500078e+01 -2.819241012880797825e+01 -2.548540721154108013e+01 -2.357780742705921995e+01 -2.447966702283311236e+01 -2.373997447869813016e+01 -2.114920316734425754e+01 -2.117962655406295625e+01 -2.128487611289413906e+01 -2.008352514488232643e+01 -1.681216637826074844e+01 -1.321065837702588475e+01 -1.369561601198751610e+01 -1.602091483923763704e+01 -1.723556664677437311e+01 -1.811838780061159326e+01 -2.015916827729322236e+01 -2.150666155856319861e+01 -2.279534439497587073e+01 -2.151450129729405703e+01 -1.992598174927440624e+01 -2.019986031187341169e+01 -1.886632371977201927e+01 -1.709603632765382031e+01 -1.709884986840015486e+01 -1.738933883424377669e+01 -1.764520425482348642e+01 -1.703734485679640898e+01 -1.527336540745750781e+01 -1.617082873234351936e+01 -1.734602900597202435e+01 -1.647209697696199271e+01 -1.670156843344035735e+01 -1.814390783986680233e+01 -1.910903320777301317e+01 -2.003625622572974763e+01 -1.802852349035692825e+01 -1.641789385904191434e+01 -1.846097702618652647e+01 -1.916477181410672515e+01 -1.780151958120574918e+01 -1.748095122420767211e+01 -1.647852459139583203e+01 -1.530629022793576688e+01 -1.432694188996019236e+01 -1.322838624075438396e+01 -1.429217405050724921e+01 -1.494230877732513640e+01 -1.372495859010863839e+01 -1.339678893761674594e+01 -1.488434832451288159e+01 -1.589058251348660278e+01 -1.736392694684340299e+01 -1.759213380833607587e+01 -1.782917107502827037e+01 -1.912426221578742869e+01 -1.748114575394237491e+01 -1.418759586379435333e+01 -1.325927212661751753e+01 -1.258894980487688109e+01 -1.205635978342845682e+01 -1.223812092457430722e+01 -1.179449553032872799e+01 -1.277075050975751580e+01 -1.509047287207161503e+01 -1.614266004139063071e+01 -1.769113002125415690e+01 -1.937500869335724474e+01 -1.939930967326467126e+01 -1.840873676387568381e+01 -1.547962846005364312e+01 -1.253034616463734707e+01 -1.175884259436773327e+01 -1.115552039866122236e+01 -9.061446287715874348e+00 -8.510685511955024651e+00 -8.782118262138093101e+00 -8.568111091350779418e+00 -7.118576954755998720e+00 -4.154324421282201030e+00 -3.755332482550323814e+00 -5.195393433257386562e+00 -4.445485451113051489e+00 -3.635821054270458319e+00 -4.094575677694898275e+00 -5.274304877469534247e+00 -6.587035290017495548e+00 -4.810252962164395463e+00 -2.312523745823197974e+00 -3.385678412478114740e+00 -4.047504391475580832e+00 -1.837286858481901985e+00 -5.452379248727532435e-01 -3.303174041635122821e-02 5.114645248114176868e-01 2.315484651078988099e-01 6.908050479712348757e-01 -8.986050890062617924e-01 -4.551330350027446237e+00 -6.792874398099447042e+00 -7.549967511700942602e+00 -8.509409372284677531e+00 -8.054086457362158669e+00 -7.271555236177596804e+00 -4.668022358160734520e+00 -1.195927987630814648e+00 -1.585088424205285174e+00 -2.578188532046288284e+00 -2.152110374321090536e+00 -2.075958950280087034e+00 -2.252219767966511021e+00 -2.573652534121559032e+00 -3.808254463153135205e+00 -4.296561963413519258e+00 -5.616177327916193285e+00 -8.528350481727830612e+00 -9.348032066062547329e+00 -9.520014877034263634e+00 -1.109160150670159162e+01 -1.129835118292904639e+01 -1.142210933398093431e+01 -1.112087555098982961e+01 -9.819268304921521917e+00 -1.029755968212657713e+01 -1.146337188465018464e+01 -1.050954935653836131e+01 -1.067158650426031841e+01 -1.211797737504299377e+01 -1.199803318576618238e+01 -1.218227354160296905e+01 -1.061969338541235253e+01 -1.091725557987540540e+01 -1.447910818087397722e+01 -1.566483766136608047e+01 -1.509605554512960879e+01 -1.625959766023547459e+01 -1.726460975706641321e+01 -1.804135102569959770e+01 -1.705225574367217334e+01 -1.516715790720779466e+01 -1.603401440476183737e+01 -1.777986475959198032e+01 -1.577519715387390775e+01 -1.293313060600762299e+01 -1.166238181741417712e+01 -1.095433106555311120e+01 -1.099136671153109113e+01 -9.942221678167056709e+00 -9.441446178102561149e+00 -1.120426022777440878e+01 -1.136903903011825889e+01 -9.475753519012522830e+00 -8.150144537100015185e+00 -7.138136634753688980e+00 -6.337714816724746569e+00 -5.138419056549248687e+00 -3.677683018548729699e+00 -4.229310747785491209e+00 -5.690591700904935379e+00 -5.091153109374664254e+00 -5.386288133339462547e+00 -7.866848566754526928e+00 -1.028518683142343804e+01 -1.195768132597483913e+01 -1.114433980252492518e+01 -1.123895779740426804e+01 -1.378028805668171053e+01 -1.311354783281096381e+01 -9.832442422650853331e+00 -9.684228829216408485e+00 -1.128350891782428533e+01 -1.287697152724330962e+01 -1.327686922708638662e+01 -1.209429808900985037e+01 -1.298699992401100189e+01 -1.560126938315023004e+01 -1.584955725428804740e+01 -1.578149578806632292e+01 -1.623205439068977896e+01 -1.678509727339820756e+01 -1.725009978962476964e+01 -1.544202272572415779e+01 -1.425824390401042407e+01 -1.574014346307228429e+01 -1.617146506448317211e+01 -1.491820035833935343e+01 -1.491018457731275149e+01 -1.552199210974744048e+01 -1.598954933328197470e+01 -1.634055998462292436e+01 -1.510381162687172640e+01 -1.669678659965217449e+01 -2.019439190821528740e+01 -2.046683180142580838e+01 -1.992663568905193827e+01 -2.023653797607806837e+01 -2.120463125965681073e+01 -2.286728396076881964e+01 -2.249143839210291418e+01 -2.212850941634046009e+01 -2.411796509204680561e+01 -2.489043674650300986e+01 -2.284552078520356488e+01 -2.214798054551082984e+01 -2.221851690201851781e+01 -2.156134793123871063e+01 -2.051925702776766514e+01 -1.760935409523508710e+01 -1.626912413946813274e+01 -1.629488235061600676e+01 -1.470321055872471483e+01 -1.068881680161219982e+01 -6.760395682475766499e+00 -3.008869138172152180e+00 1.147030926964896169e+00 6.286163658162330137e+00 1.129769031007257496e+01 1.319697443960759031e+01 1.530138668301474958e+01 2.011546151173959629e+01 2.467954322311478066e+01 2.831496523255017905e+01 3.047787804584758575e+01 3.201400416591131659e+01 3.494212589731694862e+01 3.531546865312215289e+01 3.329825957323173924e+01 3.330468834136595291e+01 3.376907717164502287e+01 3.250937949674744232e+01 3.081192541905777560e+01 2.900700742215295591e+01 2.958871362971859398e+01 3.089045153624330098e+01 3.072003355433363581e+01 3.102196615597818408e+01 3.161134678304150469e+01 2.985809190309002759e+01 2.610440705298723429e+01 2.284197525137410878e+01 2.183326663320048056e+01 2.384660337136821795e+01 2.462179990119155093e+01 2.251954746150811104e+01 2.078344127964836119e+01 1.869756868236483172e+01 1.531197058010187284e+01 1.346046695517976310e+01 1.289404416912464946e+01 1.259363862551362701e+01 1.223602865905388448e+01 8.736790715136489638e+00 4.446647691776017375e+00 1.989342152823022847e+00 -7.786621131478710378e-02 -2.269613204884667113e+00 -4.082505918030871150e+00 -5.893897132876468881e+00 -6.555383713291353054e+00 -7.705623196811352216e+00 -9.915663429948727625e+00 -9.989062129339332685e+00 -8.273696215280589072e+00 -7.677604131543724897e+00 -8.782193435417207539e+00 -1.071554737048588279e+01 -1.149889247916978086e+01 -1.129354415868463768e+01 -1.384974741432132106e+01 -1.657638992065202288e+01 -1.514560192828394669e+01 -1.158309553593560182e+01 -8.011918949645234989e+00 -5.608941820726141003e+00 -5.143482918936568282e+00 -2.728914963321760201e+00 -1.016323099715453981e+00 -3.474182843668110809e+00 -5.719828924579053009e+00 -6.393214768607340837e+00 -8.220918007530121585e+00 -9.243309095165157530e+00 -1.033650306947474640e+01 -1.075462620792528945e+01 -1.010856863344436007e+01 -1.191458357333311469e+01 -1.305005327626495060e+01 -1.198519231338844548e+01 -1.094062133210313803e+01 -1.138201780345560188e+01 -1.256082580586631714e+01 -1.271316724178585567e+01 -1.137485477600676731e+01 -1.050959501727894541e+01 -1.220370434947791161e+01 -1.339384742957140340e+01 -1.295479773361860509e+01 -1.385146448957456222e+01 -1.426039205258839182e+01 -1.449411633343087757e+01 -1.371673843282044203e+01 -1.139285562207717106e+01 -1.114002219788663162e+01 -1.125570419734334671e+01 -9.146527483964479899e+00 -7.634249540440985804e+00 -7.313607278813171853e+00 -6.976048388996089145e+00 -7.635167472884972106e+00 -6.601322571613741808e+00 -5.657705986772961104e+00 -7.440971355646690100e+00 -8.314322913681420957e+00 -7.110806098564290245e+00 -6.703306760709548229e+00 -6.131859152489225195e+00 -4.418572480663147672e+00 -1.826831256609573684e+00 2.201172329078057821e+00 3.695649396630133587e+00 3.097833934125570732e+00 3.845725292926349681e+00 4.650646072680497234e+00 3.532069310538117790e+00 2.300967534109747081e+00 9.372159602613617801e-01 6.474920966609387651e-01 1.266158928343456447e+00 5.276716331007442751e-01 3.625909631014981316e-01 1.122945983956205040e+00 8.020072858330471455e-01 5.641205339108148475e-01 4.577958126872936906e-01 -2.614699237653788852e-02 5.683640916127319365e-01 -2.933518216899907438e-01 -2.450150511209815196e+00 -1.879599885435963902e+00 -1.846625872134110669e+00 -2.887747313189205745e+00 -1.697420602326302541e+00 2.263773804558484037e-01 2.849683857970792822e+00 4.966518031374087982e+00 4.654878431188198107e+00 3.923504804782613320e+00 3.238150939839684384e+00 1.874996652248328344e+00 5.252217232893664073e-02 -2.768556667444327157e+00 -4.820772070657338482e+00 -3.942567036453841656e+00 -2.860715799019593497e+00 -4.444397668168035054e+00 -4.026926798541009767e+00 -2.131730152128131550e+00 -1.061959125931892345e+00 1.286179326022109937e+00 2.723143208700795181e+00 4.650165625082361309e+00 6.755508976588669334e+00 5.525522018831478199e+00 3.975857218976154961e+00 5.280924898928223143e+00 5.723487079695248170e+00 4.632705389166901888e+00 4.265628170765718430e+00 4.804608882039953066e+00 8.291674162163992889e+00 1.014114708217011795e+01 8.855097467417797574e+00 9.126501286927503287e+00 1.045825525275096091e+01 8.195863879264566165e+00 5.259660817578067693e+00 3.014258421973898816e+00 2.789454080423860116e+00 3.945841448985635935e+00 2.145086550502679490e+00 -7.697922721080745490e-01 -1.446202059519149818e+00 -1.488230329084406556e+00 -2.012350691786260803e+00 -9.835915794637625220e-01 3.215207664523541120e-01 2.290109261639031057e+00 2.171171637008197930e+00 -2.144170773000048658e-01 6.282932549382518328e-01 1.999108792223478703e+00 9.428586943706128709e-01 -3.864594411937032348e-01 -2.197594252246795055e+00 -2.619222453045767285e+00 -3.360298301173553881e+00 -6.929815721383072002e+00 -1.012107371430284530e+01 -1.027833307161649756e+01 -1.042000741730915259e+01 -1.060752275128545641e+01 -1.035163389571395598e+01 -9.919153237445563320e+00 -7.704330424720579273e+00 -7.628382687308026711e+00 -1.019753998686801921e+01 -1.163985434715543299e+01 -1.241047416451034202e+01 -1.444759978235004816e+01 -1.624427354119717748e+01 -1.657437947554613800e+01 -1.450642428240631787e+01 -1.250233215726303726e+01 -1.343239087037478185e+01 -1.522746218700886622e+01 -1.424683162056656904e+01 -1.304768423704052260e+01 -1.372107614052534252e+01 -1.358814931288359240e+01 -1.290049013355233143e+01 -1.046159126378459980e+01 -9.243345696362782249e+00 -1.056610012387995567e+01 -1.026073761025576481e+01 -7.771444073658116736e+00 -7.379437819395030296e+00 -8.231954523075629027e+00 -9.635826577372514024e+00 -9.859663447145093684e+00 -8.119070463574496799e+00 -9.437332268668040314e+00 -1.108917485715268825e+01 -9.544345911957922368e+00 -8.506627665113521530e+00 -9.520944953532552546e+00 -1.097719189624274527e+01 -1.258295188433988798e+01 -1.297503095107729898e+01 -1.390020732072663812e+01 -1.709662530397910274e+01 -1.826907145101099772e+01 -1.738803211046410979e+01 -1.739674106816136856e+01 -1.835176804401384487e+01 -1.912272672253158845e+01 -1.884425182785679098e+01 -1.751765707952452544e+01 -1.721365398836934446e+01 -1.751469125192998177e+01 -1.591816986780784404e+01 -1.494747791569145789e+01 -1.547638734257523829e+01 -1.450690036997096577e+01 -1.398683208595892857e+01 -1.322311023548995479e+01 -1.241276413321502936e+01 -1.373274850727727348e+01 -1.412611631113290755e+01 -1.367989182680944182e+01 -1.379898106777192091e+01 -1.354645809152541958e+01 -1.243395890661528291e+01 -1.166269141784233732e+01 -1.050349850967950083e+01 -1.117756952774527868e+01 -1.308019811126390941e+01 -1.341622750432210154e+01 -1.427090834774055850e+01 -1.586193209535871596e+01 -1.654533413542228004e+01 -1.676152296567642708e+01 -1.559721862995503194e+01 -1.430619687442535337e+01 -1.602132628369636080e+01 -1.747056257098275722e+01 -1.727698731119499342e+01 -1.701115905933185246e+01 -1.660714962507409709e+01 -1.584999742950987134e+01 -1.534922180845571837e+01 -1.390033301350381656e+01 -1.382717334091731409e+01 -1.559863163687237808e+01 -1.491360694170933598e+01 -1.400322182783722624e+01 -1.550343110484175924e+01 -1.648016419234993890e+01 -1.763380928218997568e+01 -1.637858060218166756e+01 -1.490103694570876947e+01 -1.619518780796533264e+01 -1.586908883827237560e+01 -1.406386768053733505e+01 -1.312756015881344496e+01 -1.328006781570285888e+01 -1.202968746514762621e+01 -1.030910035618420117e+01 -7.397317810901538060e+00 -5.741314617853938707e+00 -5.248622804455448154e+00 -1.597756196058324640e+00 3.152595266335640467e+00 6.350500626236500246e+00 1.001921632938003626e+01 1.478835837266064068e+01 2.156107037594939158e+01 2.913409106499107892e+01 3.411590038113600087e+01 3.774971933645222322e+01 4.270686710576529777e+01 4.664501022512380501e+01 4.881280167483662069e+01 5.028863857508486745e+01 5.089940589678662519e+01 5.168223129255885340e+01 5.071480082133074774e+01 4.934083159979690691e+01 5.285130579237557669e+01 5.887402483026546918e+01 6.242280886729050593e+01 6.633956223956155895e+01 6.992230831693599669e+01 7.459804550044873395e+01 8.126242773871940983e+01 8.475622264808954753e+01 8.561904693357296026e+01 8.610012685832526813e+01 8.477036071581376575e+01 8.218562716802733803e+01 7.944945834634322068e+01 7.697741341742894861e+01 7.711163450851016421e+01 7.636196991123934197e+01 7.265023156230634527e+01 6.971493549156012648e+01 6.794951081143695149e+01 6.499972191459548299e+01 6.297419169436899722e+01 6.137191203795897110e+01 6.081318542377153591e+01 6.089029152191699978e+01 5.781390647993152498e+01 5.419213171965586895e+01 5.222901271282716351e+01 4.929853693505170753e+01 4.581261419491359277e+01 4.239541964153116282e+01 3.839980987726188744e+01 3.652599736532619801e+01 3.423004116860796842e+01 2.986736445832375964e+01 2.648925072980337347e+01 2.506802271895479350e+01 2.198915404566025344e+01 1.835913325545384822e+01 1.495735490369368570e+01 1.247174063872272320e+01 1.190076683801241231e+01 8.832495824018282704e+00 4.807271025602774195e+00 3.117466100360977599e+00 2.186831922185616506e+00 2.856414935766593000e-01 -1.108275563765187544e+00 -2.063436248663039319e+00 -1.577598844708068881e+00 -8.663377792579737280e-01 -3.972088031134135999e+00 -6.606794721818094018e+00 -7.391696737627373004e+00 -9.472407643062989990e+00 -1.118478573234828310e+01 -1.192370822352622994e+01 -1.161532374796417599e+01 -9.489378415525129284e+00 -8.686080364270699405e+00 -9.868690415765742685e+00 -9.025661961318807158e+00 -8.309136986953205906e+00 -8.781481255157020271e+00 -9.736080798894745314e+00 -1.139017799183674384e+01 -1.047504662192007174e+01 -8.890129236438056637e+00 -8.998788547175291086e+00 -8.964134627968569191e+00 -6.334307611688468675e+00 -4.501272399498426502e+00 -4.175712564527831461e+00 -3.579927351879975905e+00 -2.731132094211427219e+00 -3.153450103792244108e-01 -7.957432331953052662e-01 -2.564686024154100963e+00 -1.770381165235812126e+00 -8.030314180874752461e-01 -1.565595601034844853e+00 -1.593769737143600373e+00 -1.681997464440205592e+00 -1.697509200090802917e-01 1.628776182030049924e+00 4.620328589571613409e-01 -1.253404666636645404e+00 -1.925570197493608582e+00 -3.130585865242159649e+00 -4.327361622741308089e+00 -4.096143683774239541e+00 -2.691561957740637556e+00 -4.048774536596345119e-01 -1.749622814657002534e+00 -4.546824887612074484e+00 -4.960918610473279422e+00 -5.185105722736575551e+00 -6.702400301104709968e+00 -6.798880399744589020e+00 -6.742513584449596920e+00 -4.731873796909809471e+00 -2.433278904589287084e+00 -3.642289404103991490e+00 -4.679960694830293200e+00 -3.626078199574974903e+00 -3.674882519112466106e+00 -4.517759468703740566e+00 -4.897993087745131646e+00 -4.208892062654367550e+00 -1.911454417943750261e+00 -2.344772175242603840e+00 -4.433101693084394945e+00 -4.784832429711172175e+00 -4.558691692886913671e+00 -5.210197109160425555e+00 -4.748179338880708755e+00 -3.941872466739911207e+00 -1.862013317416652880e+00 8.331177602905760482e-01 -2.892038732698847814e-01 -2.062744786663471608e+00 -2.102927494325633084e+00 -2.575240902727719217e+00 -3.489935994797684682e+00 -3.007325206325987210e+00 -1.848563299949639083e+00 -4.660077199360439237e-02 4.135644118781699463e-01 -1.024557588434037436e+00 -9.242525728173865973e-01 -6.645048469167728067e-01 -1.297257309318933460e+00 -1.658865602152730157e+00 -2.749915304285253548e+00 -1.704289718548806620e+00 1.460019930051438541e-01 -1.246505417675397132e+00 -2.820515566410716879e+00 -2.363523040953354748e+00 -2.411031968079053733e+00 -3.331448418763072183e+00 -4.499683543860001578e+00 -5.534415721378283415e+00 -4.523164254074453439e+00 -5.225449352368827682e+00 -7.395375155528967070e+00 -7.935885198719465627e+00 -7.950730481822473550e+00 -9.222619404864044412e+00 -9.985254604154466307e+00 -1.034907975466472863e+01 -1.073925764223622714e+01 -1.008390422818991539e+01 -1.114479132570160402e+01 -1.246850860819993123e+01 -1.072037204537476285e+01 -1.002911485322294638e+01 -1.119547954144776369e+01 -1.142949410137486765e+01 -1.123929826230639328e+01 -9.943193956254916088e+00 -9.218570771574519540e+00 -1.053049463897662008e+01 -1.093630119742326379e+01 -9.865729052658418041e+00 -1.079716311384255789e+01 -1.201273219074312060e+01 -1.261895954310687706e+01 -1.263088292980087957e+01 -1.086919823369296445e+01 -1.145982485950361962e+01 -1.272802266223067669e+01 -1.136764397746807731e+01 -1.001394971664145928e+01 -8.836101325344522195e+00 -7.734091980762178409e+00 -6.010485313186461731e+00 -3.051651614304508264e+00 -1.771993235963322366e+00 -3.839925269181076573e+00 -5.510777503810046163e+00 -5.929150496799032943e+00 -7.401681546219566421e+00 -8.088868111239225556e+00 -8.699540619273127717e+00 -7.473492879464196825e+00 -3.212613885645981160e+00 -1.367552109849805797e+00 -5.479067611874522958e-01 2.089788088739286565e+00 4.693303140649845773e+00 5.924897178700184064e+00 8.612406561866698951e+00 1.146522254349639702e+01 1.588599640312897954e+01 1.910025312486749627e+01 1.859473665275896437e+01 1.860232804460423139e+01 1.859996079026405980e+01 1.724552947721825191e+01 1.482532429787828754e+01 1.234475321330771891e+01 1.056070787627285057e+01 1.059099026985089687e+01 9.934226169952903973e+00 8.302048494437780590e+00 9.506919888713838418e+00 1.065396898767109590e+01 1.033339398675588505e+01 9.539878171442838450e+00 8.313074112767063539e+00 9.170614666960073436e+00 1.068389879014110910e+01 1.081892967698609276e+01 1.115955851035094248e+01 1.187486578126215164e+01 1.144906293249457008e+01 1.145066350431070390e+01 1.253779457901805117e+01 1.374849929967871276e+01 1.605351277249989650e+01 1.612146713590519909e+01 1.429307826996568664e+01 1.390583520500502424e+01 1.219044812066634620e+01 8.768271950979251272e+00 6.979124135220339475e+00 5.963181231846664154e+00 6.664262141640966419e+00 8.434690868563757604e+00 7.413264815908013894e+00 5.828919849687203225e+00 6.530442968540463688e+00 5.710199686977774469e+00 4.135584413734417986e+00 2.976119910086290954e+00 1.001961311453739567e+00 3.610297167706640886e-01 -2.160050082576320474e+00 -4.977087059109153167e+00 -3.805810835532181802e+00 -1.758059701127476115e+00 -2.007266403513266351e+00 -3.315920204541694005e+00 -4.164251525151642319e+00 -3.707616048541976905e+00 -4.539706983248518846e+00 -8.093601005022922124e+00 -1.099400135396652090e+01 -1.128430813525038978e+01 -1.187782938879572292e+01 -1.304479659868978381e+01 -1.260136913521963109e+01 -1.048843876015374654e+01 -7.032678430976258888e+00 -6.344093097832855577e+00 -8.566203352954934402e+00 -8.649584266801671362e+00 -7.604853547145933312e+00 -7.358566286671210044e+00 -7.270900221729614366e+00 -5.782361438760603711e+00 -1.089263259738776801e+00 4.329949998869511596e+00 5.718545427041073381e+00 6.073273732587885831e+00 7.797414766520516238e+00 7.785535605642878387e+00 7.350246568783729728e+00 8.285289169639145967e+00 9.889935109186788864e+00 1.343407790029139726e+01 1.606614112529230098e+01 1.572429060692108926e+01 1.675188429225831754e+01 1.831070497590259194e+01 1.859727520992415961e+01 1.866157457241396145e+01 1.823762886946022377e+01 1.861687327118947977e+01 1.885247648562614842e+01 1.529801951567118934e+01 1.058790700658290085e+01 9.611359018579976876e+00 9.908757957452255738e+00 8.141232582601665158e+00 5.384678935152244605e+00 2.576886353016490716e+00 2.709409868539301769e+00 3.185552080217491255e+00 2.068598989099524221e+00 2.284501485430000756e+00 3.795016774022327066e+00 2.818677826055405511e+00 -6.725984184071799321e-01 -3.282882877497704577e+00 -3.757273210547971143e+00 -3.067502678382714620e+00 -4.553381234776922248e+00 -6.031318732494356460e+00 -6.234256615385127986e+00 -9.094266673497346076e+00 -1.359956608182027615e+01 -1.790200372025538300e+01 -2.233966201487178083e+01 -2.398855785921467643e+01 -2.566428785779629962e+01 -2.936408661147725496e+01 -3.167085151292823042e+01 -3.255694765749247921e+01 -3.470887035265035792e+01 -3.655498144285140683e+01 -3.770277920129819904e+01 -3.737055709647086843e+01 -3.498785437254287700e+01 -3.403689114226310863e+01 -3.278065071506840411e+01 -2.930513988112221568e+01 -2.618197699989329053e+01 -2.491120895608859342e+01 -2.347661012517738399e+01 -2.346120769383358606e+01 -2.334399570731490670e+01 -2.300576444696845613e+01 -2.498306404089174393e+01 -2.560461035651946204e+01 -2.268529737429166460e+01 -1.987937776464083228e+01 -1.823637825962344294e+01 -1.746802755204318203e+01 -1.614938565568105133e+01 -1.336098776650790043e+01 -1.270039879115142689e+01 -1.324247957942468190e+01 -1.001391888730027979e+01 -6.078414386464512376e+00 -5.124704427733330903e+00 -4.446066429365254535e+00 -4.506842605884552988e+00 -4.273767371041770957e+00 -4.510531226168557950e+00 -5.763190465352915126e+00 -5.394659307369348511e+00 -2.581585688771364850e+00 -1.050779470534917992e-01 1.062423235487889306e+00 1.575473779125937224e+00 2.002246644504855233e+00 3.646344888280953267e+00 3.181976229451538352e+00 9.679606946406812407e-01 2.296759565034989237e+00 4.676644526449383221e+00 4.705360040938106003e+00 4.502491285508205543e+00 4.354050720492581128e+00 4.889794545246788360e+00 6.187076382035151312e+00 6.612468975587944442e+00 6.677562054457236052e+00 7.337668428050867497e+00 6.377987067784877340e+00 5.047062044434155403e+00 4.585644466124163543e+00 5.186519025941058736e+00 7.398934283740779883e+00 8.257088171355363215e+00 7.296614031197766970e+00 6.952745066907714211e+00 6.020316681338706566e+00 4.643979096835255227e+00 3.254437685962127791e+00 9.086536335663102371e-01 5.955821455143515131e-01 1.331875903116280346e+00 5.619454143749100239e-02 -1.117871945620183771e+00 -3.651956290660146598e-01 1.031963795244888127e+00 1.848555386966323599e+00 1.425386530108042837e+00 -1.098032207218115008e+00 -2.717206543229787830e+00 -4.473198909853617344e+00 -5.489099076311476644e+00 -4.003112336862965748e+00 -2.461122908068800186e+00 -2.616832560828106669e+00 -3.704302378119556760e+00 -5.169943327254513221e+00 -4.309697215896590272e+00 -2.345408512727625627e+00 -4.955056360678534944e+00 -7.615317655894603632e+00 -6.938406760432085818e+00 -6.609024086621494654e+00 -7.754421960342461340e+00 -8.487659577494609309e+00 -8.077570571238382513e+00 -5.525732684925628746e+00 -5.091205403007728059e+00 -7.854918729605882888e+00 -9.560104810036582634e+00 -1.059098545704671146e+01 -1.225537146633823049e+01 -1.302126032695542435e+01 -1.380196909713494868e+01 -1.359291303672524087e+01 -1.188609938894319207e+01 -1.246134916264547954e+01 -1.351499337357333452e+01 -1.187808541574494292e+01 -1.026751799498869921e+01 -9.588916635572477531e+00 -9.569727538567676106e+00 -1.094481572747477571e+01 -1.068771416605379976e+01 -1.094449482423503639e+01 -1.315657494421670748e+01 -1.329576528476630237e+01 -1.198440885512097509e+01 -1.193828871538185865e+01 -1.241537040040147666e+01 -1.311434178423162678e+01 -1.243238823921850233e+01 -9.776555057962717399e+00 -8.504621651424525197e+00 -8.017741066624083146e+00 -5.556242522938797279e+00 -4.287412675578416987e+00 -5.080844486144194150e+00 -3.985644075090091221e+00 -2.077602590746053135e+00 2.412556216630661610e-01 6.293526982584380924e-01 -2.236456108131311904e+00 -3.678236168818340701e+00 -4.042411546673124079e+00 -5.720867997302085506e+00 -7.612631595436529786e+00 -9.300264195638215270e+00 -8.970671557050335920e+00 -6.324684784783880964e+00 -5.945239555533410325e+00 -5.979083415450074490e+00 -4.612780654098116884e+00 -3.724009144070965949e+00 -4.289364011240339281e+00 -4.057544731918894421e+00 -4.461746325131195512e+00 -3.934298630096303651e+00 -3.475704871257323525e+00 -6.403387186981549739e+00 -8.309960458906170189e+00 -6.993350128134885324e+00 -4.599635279278378341e+00 -2.023772096059230474e+00 -2.296621266722135513e+00 -3.548389080017120722e+00 -4.171024859199114587e+00 -7.438866322192392744e+00 -1.246675600155084496e+01 -1.475528640189245166e+01 -1.493153782941578811e+01 -1.339057084927524777e+01 -1.008445770703391808e+01 -7.986881052210847542e+00 -6.167883438287399933e+00 -5.295932522956247723e+00 -7.921053331869361891e+00 -9.375032790106438085e+00 -9.621311809942717730e+00 -9.807545384218276041e+00 -8.586131405319081367e+00 -7.333019735669850547e+00 -6.637960462834187503e+00 -5.972498335055246521e+00 -7.250699372223285977e+00 -1.076930176753330848e+01 -1.151370605313447015e+01 -1.129893293618234118e+01 -1.324914608664549043e+01 -1.407375514164088237e+01 -1.372056540509911926e+01 -1.251280264479799342e+01 -1.025861201291157698e+01 -1.015559022467326500e+01 -1.008651677565822347e+01 -7.636421676530340541e+00 -6.218567446308419733e+00 -6.654263208903627991e+00 -8.085990644502388136e+00 -9.314035723977021064e+00 -8.562853281070998079e+00 -9.296554149886633311e+00 -1.084155739300570431e+01 -8.745289344135473542e+00 -6.630875532458467170e+00 -6.371806408710575909e+00 -5.752411531874530581e+00 -5.390794857450899258e+00
3.661245273464702876e+01 3.569566886779209369e+01 3.329391580051329669e+01 3.033932596694332773e+01 2.592983949155286894e+01 2.252424621478742495e+01 1.931786905403781418e+01 1.424394948606694378e+01 9.860138095437591232e+00 7.426032463897724867e+00 4.783760170942269241e+00 3.243583912880720010e+00 2.166792130928323346e+00 7.535558917680964530e-01 4.104212118058751524e-01 -1.615900662323390691e+00 -4.141083034792339745e+00 -4.293331213562538551e+00 -3.327977080839656931e+00 -5.047642601124604056e+00 -7.069358493471254334e+00 -9.033331704677335594e+00 -9.395833784288008417e+00 -8.476226556571917925e+00 -9.703278974311878358e+00 -9.299436307486491415e+00 -6.252304293656955281e+00 -4.916251461707679127e+00 -4.782216909349791045e+00 -4.390668645207667531e+00 -3.714628114431160810e+00 -2.364802250027136843e+00 -3.795477971229288983e+00 -7.184945474979495650e+00 -7.822184281393631977e+00 -8.501874627937805684e+00 -1.101001324835080375e+01 -1.275469467161826209e+01 -1.360562727168737318e+01 -1.231306395462796388e+01 -9.657539639964413780e+00 -9.209668414420661975e+00 -9.185427432678110904e+00 -7.983300727525361573e+00 -8.441577299705620874e+00 -8.694637092675069567e+00 -8.498498734169032787e+00 -9.456511850692178811e+00 -8.836735353233988732e+00 -8.920282238297986055e+00 -1.125450976438712658e+01 -1.220739413529797801e+01 -1.210086675352583718e+01 -1.260235187080845165e+01 -1.284370514226996107e+01 -1.315618531597505481e+01 -1.151106707915718097e+01 -8.867862601014502744e+00 -8.444161826010246230e+00 -8.021128439310453828e+00 -5.652340391974543188e+00 -4.145893002240365277e+00 -5.383906616662280875e+00 -6.864218910603166357e+00 -7.503761381451772294e+00 -7.174842744597930810e+00 -8.300253643922756552e+00 -1.064158577516322701e+01 -1.145044169490404329e+01 -1.236049675161834394e+01 -1.407482003000996862e+01 -1.635819653110845096e+01 -1.749512224495324020e+01 -1.640934495673786486e+01 -1.372956589919401438e+01 -1.347182719035627763e+01 -1.352065607493548249e+01 -1.071187434918548043e+01 -9.238197140893401382e+00 -1.041275101838668071e+01 -1.118403947789787090e+01 -1.241595836127064167e+01 -1.233515206701942191e+01 -1.230082533869611261e+01 -1.360234851708721315e+01 -1.263354627456186563e+01 -1.104793084342346887e+01 -1.183609759519680793e+01 -1.282808161958355342e+01 -1.345177035899136619e+01 -1.373212619193882666e+01 -1.314129398528176296e+01 -1.425846352840823172e+01 -1.597840449694160547e+01 -1.584612672804554734e+01 -1.532012455552070840e+01 -1.546401718502356992e+01 -1.560608719938288580e+01 -1.527351771738940478e+01 -1.339156008514123641e+01 -1.177981986086148858e+01 -1.351709922066972069e+01 -1.425851591323951872e+01 -1.347953455822699986e+01 -1.432390127762225163e+01 -1.467578720756441513e+01 -1.544535051635835465e+01 -1.541457190154672574e+01 -1.317650675921199799e+01 -1.266327654430710226e+01 -1.403312925007876011e+01 -1.348641346477362823e+01 -1.275177060421660080e+01 -1.227394583681980400e+01 -1.140065205898385514e+01 -1.130517902757480542e+01 -9.578751449064515811e+00 -8.984479555568373854e+00 -1.143466717833227442e+01 -1.298059008450046292e+01 -1.286073655231554369e+01 -1.334402372193254926e+01 -1.352222590908453270e+01 -1.351423340950045571e+01 -1.320168832383948399e+01 -1.261635206063088610e+01 -1.290964020503631104e+01 -1.192412310523873664e+01 -9.913029926875472242e+00 -9.025187546550730744e+00 -9.334610996962773299e+00 -9.033075278593509339e+00 -9.157516697600707190e+00 -8.931250434672277194e+00 -9.481698947972136082e+00 -1.157398601317592757e+01 -1.338010541843161505e+01 -1.400474093132328690e+01 -1.577592719931720744e+01 -1.740115245720115311e+01 -1.776942938522755000e+01 -1.788238302688116477e+01 -1.658849195719197311e+01 -1.681675549315295370e+01 -1.851681843301944141e+01 -1.827478125733908954e+01 -1.734206203871073981e+01 -1.658720706541456025e+01 -1.437751050236525963e+01 -1.259530937045941634e+01 -9.912434836895803514e+00 -7.267781637005420237e+00 -7.753830791562327462e+00 -8.599906310901006989e+00 -7.310758278782734543e+00 -7.268889902717253548e+00 -8.369133381712730468e+00 -8.643810599398122463e+00 -7.972157433691815953e+00 -5.254914897595938328e+00 -4.829541563034394969e+00 -7.059155729012073444e+00 -7.524312702266950481e+00 -7.422390606061212814e+00 -8.569753858900527987e+00 -9.335680631808674690e+00 -9.824191822623964399e+00 -9.012381865560916694e+00 -6.162263270342178245e+00 -6.182716048145389109e+00 -7.238276342056103374e+00 -6.205554930380543510e+00 -5.749954636737230729e+00 -6.430086750455722644e+00 -6.725168459441741575e+00 -6.256989840304144401e+00 -2.643879175155653627e+00 -1.063349135332783524e+00 -2.352567833790854213e+00 -2.481970043454973851e+00 -1.593544531690890276e+00 -1.124851121856690783e+00 -3.544794318749574513e-01 3.813979377226014988e-01 2.388113289350774604e+00 4.479477677213766995e+00 3.201504799065346685e+00 8.112729826453032311e-01 9.744489571711528741e-01 4.646792687673295674e-01 -9.919410888065535170e-01 -2.284832692945834687e+00 -2.892892546043176250e+00 -1.038348956471811357e+00 -6.532392680778431604e-01 -2.519741760244462281e+00 -2.609134100139114842e+00 -2.127085124291677065e+00 -2.741728377309972320e+00 -2.638402771372045930e+00 -3.040904907263999757e+00 -3.077721228883973925e+00 -1.657569808598384542e+00 -3.252064452231093306e+00 -4.389169672203408368e+00 -2.444701500667063154e+00 -1.943929970087742432e-01 6.622160213517501726e-01 1.358978305464122238e+00 1.592600610131027716e+00 3.382080641071420590e+00 4.621859022110500703e+00 2.858488433731940059e+00 8.280857627800985998e-01 6.404489022143929899e-01 9.281302403355066177e-01 2.383523907845040313e+00 3.500217040252021405e+00 5.586024380502635722e+00 9.631480574695880037e+00 1.036494746977139592e+01 9.060491303900162663e+00 8.989683653566801880e+00 8.966430264366360703e+00 8.735886198733759045e+00 9.225100300321940949e+00 9.549836344776846175e+00 1.175048593544937603e+01 1.424515515394966236e+01 1.416611162702793969e+01 1.582210844017295415e+01 2.162739225275309352e+01 2.638454939522388187e+01 2.901610887555545304e+01 3.132728405620713730e+01 3.478246515292528329e+01 4.246838887695086129e+01 4.932706460024113682e+01 5.228732882272670679e+01 5.368440322793875197e+01 5.267884407909508582e+01 5.059787562940367422e+01 4.951879959743961734e+01 4.975739242298180187e+01 5.338555783836064705e+01 5.753216488368281034e+01 5.730830614817721624e+01 5.641177833571010325e+01 5.626493428976458233e+01 5.641201705388685639e+01 5.750501691464749143e+01 5.899878833188392946e+01 5.984640007721046118e+01 6.168613328882813107e+01 6.003961937419605022e+01 5.585794889226674798e+01 5.365690987497008280e+01 5.064165279819653875e+01 4.614057031323644509e+01 4.240921666348788222e+01 4.093273936931633017e+01 4.247990695736062605e+01 4.340190663121924075e+01 4.166449114547251753e+01 3.996087734473183417e+01 3.954417240314804616e+01 3.849365689430774040e+01 3.784964902030159095e+01 3.771472610841053807e+01 3.812622535955224379e+01 4.005388141106383415e+01 3.973647781172237359e+01 3.642045511981159933e+01 3.466942425618330503e+01 3.330684149075814560e+01 3.146839800897065942e+01 3.083854503166489280e+01 2.986707627808823773e+01 3.064474890033872612e+01 3.010689189942216615e+01 2.530823951457421828e+01 1.938175170972204953e+01 1.592257494921933692e+01 1.320346541695682951e+01 1.094771875453813692e+01 8.535433466699245741e+00 6.133075398944172640e+00 5.790886756749609177e+00 5.203637651515001572e+00 3.410422488235298033e+00 2.646516961420091185e+00 1.967667625993941849e+00 -1.332990349987246137e-01 -1.418722179444548592e+00 -2.197052741982148394e+00 -2.791628697651344027e+00 -3.041177729867023061e+00 -4.939201640529694792e+00 -7.364080321490245495e+00 -7.889588634092802977e+00 -8.245395703380275165e+00 -9.168596946843338813e+00 -9.719941828966158326e+00 -1.050134001207563372e+01 -9.136466076205195463e+00 -9.090399722686409945e+00 -1.048518807869937675e+01 -9.847692825975856934e+00 -8.939105198880014314e+00 -9.116169475765993013e+00 -9.447756337541660443e+00 -9.614691605005633690e+00 -8.992000052661030196e+00 -8.918539206719529489e+00 -1.115190463804952614e+01 -1.277380991698004742e+01 -1.288867883690006266e+01 -1.323021700522386013e+01 -1.348590966478159459e+01 -1.286047365243543261e+01 -1.188119678705508342e+01 -1.083941189077515688e+01 -1.153116374473938599e+01 -1.368744253019740853e+01 -1.417568376485104942e+01 -1.394153858972507898e+01 -1.566415341231508407e+01 -1.689615475847384474e+01 -1.741327685978075479e+01 -1.686282061458659243e+01 -1.421179098728953072e+01 -1.365325367861549211e+01 -1.411287211313753076e+01 -1.189928314173209145e+01 -9.624709334274815120e+00 -8.288787791792120885e+00 -6.463856113445404894e+00 -5.187736341019919983e+00 -2.338695541202310046e+00 -6.245799539232300690e-01 -1.951798425540635318e+00 -2.170365176591126932e+00 -6.773828053655146508e-01 -1.124585125008142006e+00 -2.724017710562808059e+00 -4.393813218867888892e+00 -4.723285272044182470e+00 -3.004806136145213635e+00 -4.491567769574499991e+00 -7.486909218028372948e+00 -7.931655251725242550e+00 -8.071783260646242297e+00 -9.402910157127944757e+00 -9.671519695275945239e+00 -1.018571487258053132e+01 -9.756279101588370750e+00 -9.449045807760905191e+00 -1.066459246624965829e+01 -1.038829449385561787e+01 -8.812499590106668279e+00 -7.743369702773853724e+00 -7.292556877054881426e+00 -6.869460652605102524e+00 -6.521170069282191228e+00 -5.589241383605034308e+00 -6.473615082034815948e+00 -8.392510773131574453e+00 -8.059191753241956135e+00 -7.610916892668428524e+00 -8.118467576446606770e+00 -7.982595710931712496e+00 -8.231340774054894283e+00 -6.882195450878029419e+00 -6.141361920920668460e+00 -7.902243019891914244e+00 -8.973604327080133558e+00 -8.864383465728499445e+00 -9.116912431705612718e+00 -8.360285011384821274e+00 -7.238567031815680508e+00 -6.908695510825210384e+00 -5.653756072197643867e+00 -5.428011130428690656e+00 -6.142908658878219796e+00 -4.508926610832757476e+00 -2.807268299167317682e+00 -2.917600162454828006e+00 -1.953962185784597683e+00 -1.248435815124843806e+00 -2.198862935454351242e-01 -1.852532720978497249e-01 -2.378845746635502412e+00 -4.256386132140359990e+00 -5.402802760677931637e+00 -5.963263179826453708e+00 -5.757980697557814054e+00 -3.981840812048766498e+00 -2.046693027266896170e+00 3.204459091544027971e-01 -5.734358368314375065e-01 -3.032681836365989980e+00 -3.595253207588682720e+00 -4.231455592486307538e+00 -5.776241140015528686e+00 -6.704344704576429059e+00 -7.840448069138099108e+00 -6.594521657055262054e+00 -4.621501135173586405e+00 -5.439765987315891671e+00 -6.272784074255789655e+00 -6.095133187416617027e+00 -7.074223570336946487e+00 -9.855864033261786616e+00 -1.143414561966383403e+01 -1.219057747699292271e+01 -1.044159483051772419e+01 -1.009012141413282926e+01 -1.203649378206603693e+01 -1.224088120426090676e+01 -1.088723597085411221e+01 -1.067695324857693784e+01 -9.954319184994748326e+00 -1.027736917718462095e+01 -1.071119921605287217e+01 -1.161300435444177204e+01 -1.518917634912829229e+01 -1.840605995798869543e+01 -2.004320083965561139e+01 -2.176397423263694719e+01 -2.364711690218787865e+01 -2.518753598030307472e+01 -2.598667996030676619e+01 -2.438983965196058890e+01 -2.340284258124012950e+01 -2.280144773901916366e+01 -2.070800863142420667e+01 -1.874667221041162790e+01 -1.913604871612767511e+01 -1.980221966779514631e+01 -2.023359436484257046e+01 -1.967559643943425485e+01 -1.869633757376541894e+01 -2.000084682722223306e+01 -2.103377239339091886e+01 -1.926209332595974644e+01 -1.809029104191455772e+01 -1.848259757479418042e+01 -1.893703058842169895e+01 -1.906302973258393507e+01 -1.693205461176277993e+01 -1.597478325362569507e+01 -1.815858600540137857e+01 -2.025784164841936175e+01 -2.087828116772290699e+01 -2.270020683685362073e+01 -2.410160649779637865e+01 -2.549736681873956812e+01 -2.616609404171710906e+01 -2.548423001486999340e+01 -2.726096280159794460e+01 -2.884533696365447852e+01 -2.875058570163642813e+01 -2.929337694298791916e+01 -3.119563298198048074e+01 -3.255909569436915518e+01 -3.338665659504039951e+01 -3.321745248581741805e+01 -3.405392302719116060e+01 -3.556606374420459815e+01 -3.531880647119901795e+01 -3.396848495077015428e+01 -3.166833023001281688e+01 -2.905028494170264253e+01 -2.727505060413112759e+01 -2.589708067320480822e+01 -2.435364796210284410e+01 -2.502351978264197641e+01 -2.666052458603613928e+01 -2.694442816063035551e+01 -2.712307229004503029e+01 -2.751727765257151859e+01 -2.693301524377837097e+01 -2.655565300908497051e+01 -2.567311118881652376e+01 -2.529826321438213910e+01 -2.668721755927227690e+01 -2.772225899032128993e+01 -2.735771588120172737e+01 -2.827163482392678873e+01 -3.052471223927941324e+01 -3.198930506990040712e+01 -3.236296441985489025e+01 -3.203489122247827225e+01 -3.429288240370162555e+01 -3.779863516020452607e+01 -3.913158485143588905e+01 -3.918612353515980118e+01 -3.862972124598988444e+01 -3.740943291992949327e+01 -3.655645324048104072e+01 -3.560225965748379195e+01 -3.589249965262639819e+01 -3.839038299260461429e+01 -3.966301959053879500e+01 -3.943319220336711339e+01 -3.935913991690651415e+01 -3.791782418900814378e+01 -3.542016004865513423e+01 -3.191948857378754312e+01 -2.628383349052911200e+01 -2.125721898799851672e+01 -1.691632300032331315e+01 -8.805344785490616388e+00 3.502747994351928379e-02 6.792094731663312679e+00 1.355148016208873685e+01 2.007920644079294448e+01 2.651485887622336080e+01 3.229605215890934033e+01 3.553346895257158877e+01 3.916776161090314901e+01 4.438904322914774525e+01 4.697475132246613327e+01 4.825238099876695230e+01 5.053017981275510806e+01 5.325407161961127400e+01 5.894060235340180753e+01 6.712600023962245643e+01 7.405369216009108868e+01 7.728823349528126130e+01 7.642360293026226259e+01 7.481011740463353021e+01 7.598475630236858080e+01 8.007770882306739679e+01 8.531821325432058245e+01 8.650640515158795552e+01 8.226466125550570041e+01 7.841682135171417656e+01 7.591349743774694048e+01 7.164223284620977950e+01 6.738559747710006320e+01 6.488850213581440585e+01 6.366755601340609161e+01 6.437793467530717351e+01 6.284685993216852751e+01 5.848019429899651556e+01 5.590925377720316902e+01 5.442655053705587420e+01 5.209205524312631752e+01 5.028353900885149841e+01 4.735637117494037085e+01 4.534169504185808108e+01 4.326799766685595472e+01 3.746918298719315743e+01 3.149815392549276538e+01 2.814915473883949559e+01 2.497147399696685355e+01 2.108812016668104405e+01 1.635171312558805212e+01 1.075229727845898253e+01 7.383563077597302460e+00 3.462412780762767373e+00 -2.106501055109799569e+00 -6.213944362805461807e+00 -8.999834162820713246e+00 -1.291490762673453041e+01 -1.571594665052287176e+01 -1.642663389423418963e+01 -1.494772322482635474e+01 -1.282934053834214083e+01 -1.364396495374023921e+01 -1.536044816771849497e+01 -1.463691774546781232e+01 -1.301354046080120774e+01 -1.214933977096043272e+01 -1.209753227505991546e+01 -1.260898128560252296e+01 -1.169907444125134255e+01 -1.273146567541012431e+01 -1.576984525264700743e+01 -1.600129994709133285e+01 -1.588770108566840378e+01 -1.699636013314318461e+01 -1.752958591087521967e+01 -1.701478769418065440e+01 -1.476767861231038204e+01 -1.139133220336878871e+01 -9.463599786057736551e+00 -8.701712458108442405e+00 -6.946222272815899323e+00 -5.528060382581288401e+00 -5.251963710886525583e+00 -4.630288223500939715e+00 -3.905030217451272989e+00 -2.017012882662902573e+00 -1.504786564841572361e+00 -3.188131126274626137e+00 -3.260403819539592796e+00 -2.791868002330345266e+00 -3.348190604095687917e+00 -3.200105972449187597e+00 -2.480806505866357980e+00 -1.946833168085559063e+00 -2.354019252119154137e-01 -4.205122260270629519e-01 -2.111636174253155751e+00 -1.877330303392838795e+00 -1.703407785183248535e+00 -2.709791909917577790e+00 -3.444189688211111822e+00 -4.308156816035047854e+00 -3.310894050083039719e+00 -2.633770876275998152e+00 -5.682147767695576057e+00 -8.057062784647785136e+00 -7.535204276283177016e+00 -6.735301602006695809e+00 -5.283463750317927143e+00 -3.341879172059443626e+00 -1.000107901025503399e+00 2.389714672100391901e+00 3.305911717840597674e+00 2.433867558718193713e+00 3.634149774582900339e+00 5.087681599712146507e+00 3.759667070491007568e+00 2.885313678165512208e+00 2.924356999739079033e+00 5.057899827770408585e+00 6.294553650530617439e+00 4.296807488799838204e+00 3.080919114045181928e+00 3.593600715246120902e+00 3.112777976598902541e+00 1.777725809643529109e+00 1.391447120976458285e+00 2.187040775173135554e+00 4.648200623241871554e+00 5.770979159805842862e+00 5.935638665918937740e+00 7.348148607454480619e+00 8.843099068166115018e+00 9.054462623256112508e+00 9.365491682623884984e+00 9.482263180855282414e+00 1.004701161477054505e+01 1.118134328438721425e+01 9.941578899351782184e+00 8.103216253981791795e+00 7.211338087112595829e+00 4.816374403904277735e+00 2.513913529536306868e+00 7.734454310294691659e-01 -7.096976946247417206e-02 1.690053299911870033e+00 2.796195538176078799e+00 2.220498348325726568e+00 3.432236244522170132e+00 5.099617319205131949e+00 5.182506699005548612e+00 4.896904882323976693e+00 4.296435118058160363e+00 5.238502810048089486e+00 6.487870867419041510e+00 4.250547619386371601e+00 1.932087307531338283e+00 1.884930055374920199e+00 1.220038729019129242e+00 -4.965309192840746538e-02 -3.605712073351270974e-01 -4.983989211350945969e-01 1.527464733616668846e-01 -9.299244646783050294e-01 -4.076349689631939555e+00 -4.938674190764174909e+00 -3.748464425783168519e+00 -3.702477864757123704e+00 -3.454177878526138112e+00 -2.730095504917363858e+00 -2.071468235042738526e-01 2.163376021552508188e+00 1.317747439455699610e+00 6.288719037047283411e-01 2.498708734417382171e+00 3.086154738645682460e+00 2.883642199187892441e+00 1.672107664633170065e+00 5.924898841370952046e-02 1.811201899794738335e+00 2.468898939943769300e+00 6.674699413131168768e-01 7.856667938229119352e-01 1.310724669111633656e+00 9.709838468536047262e-01 1.290041010587609005e+00 6.968170165045420861e-01 7.332509024641666873e-01 1.476267587817188254e+00 -5.028914126750759772e-01 -2.804710873382195491e+00 -2.545004861296041199e+00 -1.626545356453577451e+00 -1.087253021026027611e+00 -9.254642981718739225e-01 -9.230213176573199840e-01 8.917779861046708223e-02 4.829140842679564005e-01 -6.697670293147772735e-01 -1.094027058852949041e+00 -2.067848874198541520e-01 -1.202923794400598156e+00 -3.005685264409107660e+00 -3.797335735633713405e+00 -2.948496442671591833e+00 -7.397307474853108689e-01 2.677196316230430195e-01 1.054527338613139742e+00 2.520705559058087797e+00 2.588703394271573366e+00 1.996516522837939789e+00 2.345837628200672764e+00 2.350891608769781094e+00 3.642331424516263905e+00 4.474889494298651904e+00 3.141671364980744396e+00 1.435085079662256291e+00 9.889677799988180196e-01 -1.476289150534338679e-01 -1.014437445716954933e+00 -1.783570747474488627e+00 -2.002983102662090342e+00 -1.077963500178696910e+00 -1.865227822989267814e+00 -4.131638906681191159e+00 -4.137381499779846372e+00 -3.066872352295221926e+00 -3.551907523877714024e+00 -4.223138896216045879e+00 -4.472693334238738494e+00 -3.231288683862686639e+00 -2.424296379428707571e+00 -4.116458871937670239e+00 -6.182357973233455262e+00 -6.846117219574181512e+00 -7.845737549172910441e+00 -7.636248591297968069e+00 -6.463133218955006143e+00 -5.542270558897005373e+00 -3.605610895696647500e+00 -4.277129952005768843e+00 -6.796382772938926564e+00 -7.538634626319552723e+00 -7.920309188408976020e+00 -8.829641876478836693e+00 -9.585356789896779972e+00 -9.847489979275836802e+00 -8.226951863973489765e+00 -7.292050110609743285e+00 -9.514254071393910550e+00 -1.122035409137352246e+01 -9.938407065327552914e+00 -8.897101551319847701e+00 -9.056210441295437619e+00 -9.901333082405791686e+00 -1.026393711115489360e+01 -8.468736490376539194e+00 -8.308468443565635297e+00 -1.007351798597151671e+01 -9.839508781127076276e+00 -9.049031990794928149e+00 -1.015694639019362810e+01 -1.166076108198390315e+01 -1.343364349577054284e+01 -1.427202660460108774e+01 -1.412664167732223497e+01 -1.544478214735403832e+01 -1.612992573812189789e+01 -1.447355665303886418e+01 -1.390395676820127768e+01 -1.383443300653881103e+01 -1.312438985271076497e+01 -1.125267580326160477e+01 -7.244569471155962503e+00 -4.746065016839926543e+00 -3.836032980553247373e+00 -7.174543431215428813e-01 2.164639923879780437e+00 3.638359864361211837e+00 5.783356651074874399e+00 7.635766656144964415e+00 1.196265502974087092e+01 1.771910917793160323e+01 1.947058550627913931e+01 1.860169101263415214e+01 1.854190819314146310e+01 1.712474444420484332e+01 1.599470991133313902e+01 1.732814190018427070e+01 1.805635908349809426e+01 2.035000939686990762e+01 2.037443827391980378e+01 1.930769517517701672e+01 2.107769455464527297e+01 2.260134360338828330e+01 2.215834995184124168e+01 2.157824914543747852e+01 2.285630525275957226e+01 2.522086683898780635e+01 2.680077785542182411e+01 2.407342373918672251e+01 2.047086308425400958e+01 1.919126701332677953e+01 1.816532508102595145e+01 1.792400313412533563e+01 2.072437203714371634e+01 2.390656741787676509e+01 2.699534312188680474e+01 2.865008427543516234e+01 2.714068718093869492e+01 2.694053748490776812e+01 2.763527040602165741e+01 2.631421434846792806e+01 2.532994433125332989e+01 2.468213493331496622e+01 2.459748080128266423e+01 2.502786264700418428e+01 2.251815699238708390e+01 1.885248975312289588e+01 1.725269289537653705e+01 1.655652831928235713e+01 1.633042104062872468e+01 1.730802746595738029e+01 1.947961171401864888e+01 2.151253755510693111e+01 2.077792352217942451e+01 1.896743763401035920e+01 1.849359099346733970e+01 1.977445353746998080e+01 1.965759648360425871e+01 1.906042493429948692e+01 1.802722538185987133e+01 1.723647311104368640e+01 1.787606769239367566e+01 1.645941408671928841e+01 1.483949011265807094e+01 1.458068094735010156e+01 1.387049667552047971e+01 1.257124161516873961e+01 1.225602343784285431e+01 1.114977698504761605e+01 1.043434957074602565e+01 9.199934948659912237e+00 5.981264763930927764e+00 3.566756604492192562e+00 2.579505199600402143e+00 1.346746722642718552e+00 7.917127857920757128e-01 8.424946857316905069e-01 8.539559651437491627e-01 1.080315943658891054e-01 -4.218604921512722150e+00 -1.037435577128942121e+01 -1.384807678646966700e+01 -1.705536568842855516e+01 -2.004930965919058394e+01 -2.059832060942945375e+01 -1.923097484182165573e+01 -1.659808432354523333e+01 -1.548838292084522195e+01 -1.694046826843456444e+01 -1.804346396044622125e+01 -1.803313570197172311e+01 -1.940995533034349663e+01 -2.068504349086103389e+01 -2.141748606274520839e+01 -2.120002025452193806e+01 -1.830919499842980613e+01 -1.750664119256688167e+01 -1.706232715640935993e+01 -1.429820094737937985e+01 -1.277549346278470210e+01 -1.305350791581484238e+01 -1.302081621933975342e+01 -1.386635803445558146e+01 -1.401447794269230407e+01 -1.350057226572890379e+01 -1.445609332374102607e+01 -1.534567795545631697e+01 -1.456512694025904864e+01 -1.430246959793033312e+01 -1.450765947445100856e+01 -1.464776665224018082e+01 -1.424410328887140231e+01 -1.259506192074784536e+01 -1.344497103264735927e+01 -1.632083439745625242e+01 -1.810703187795972724e+01 -1.887711302987298012e+01 -2.054535045943523741e+01 -2.199554167114933634e+01 -2.340321984120022947e+01 -2.270666648735638304e+01 -2.127137691894832727e+01 -2.269550457354310424e+01 -2.393548520405019886e+01 -2.260550591432498280e+01 -2.175243348654250397e+01 -2.198668677063583488e+01 -2.189508646138948933e+01 -2.176055336903826642e+01 -1.991911640832305253e+01 -1.950970947575192227e+01 -2.119751099801311867e+01 -2.191184369594562042e+01 -2.215214363684032151e+01 -2.370496262969180989e+01 -2.464303312650521605e+01 -2.455816588088481467e+01 -2.299893452395643934e+01 -2.079598362905267095e+01 -2.143071208489055479e+01 -2.232156407811820387e+01 -2.098879171072846361e+01 -2.052943879268366345e+01 -2.029114833181515110e+01 -1.995809978743616853e+01 -2.012628449588405388e+01 -1.927186143211671165e+01 -2.027542852275504615e+01 -2.245326649739767433e+01 -2.259495839596592148e+01 -2.240318598514933512e+01 -2.321900213712685357e+01 -2.227718529605764175e+01 -1.946018064131957459e+01 -1.548609164120500914e+01 -1.173844728889861244e+01 -1.123492744208594019e+01 -1.116595668143728481e+01 -9.114455064089346692e+00 -7.833265460059014806e+00 -7.816684423134378612e+00 -7.667529841325962714e+00 -7.597592617270558790e+00 -6.067202996892563149e+00 -5.900772898362624197e+00 -7.843822144064755086e+00 -7.183982052677835739e+00 -5.837069952391639838e+00 -6.385785999921658629e+00 -6.684988027794260823e+00 -6.407843924743067632e+00 -3.957095806806991689e+00 -5.396069997543433416e-01 4.563809521291252724e-01 8.014971969111460703e-01 9.900959118920813484e-01 6.418280765311550340e-01 3.241110788976457324e-01 1.146469495306445374e+00 2.092360212769591055e+00 4.996134153074767603e+00 6.753090565836902925e+00 5.919043106962449841e+00 6.768183019962238589e+00 8.575794511287966770e+00 8.159626768034792477e+00 7.119915711736194197e+00 6.493229707954296437e+00 6.775139192987620795e+00 8.544492663001619803e+00 8.506349345589057975e+00 7.300166948581820137e+00 7.555892865513071044e+00 7.427865627294045758e+00 6.266218895191279614e+00 5.739564635409500681e+00 4.737653608534513339e+00 5.034271722219838097e+00 4.208273106351175130e+00 6.695866304581492567e-01 -1.785498175785086516e+00 -2.197828466175143269e+00 -3.889032300089558802e+00 -5.528017145978177282e+00 -6.355110065971162570e+00 -6.705740912952162347e+00 -5.233758299124414037e+00 -4.894414286029650007e+00 -5.051620939343251848e+00 -2.941293260753102601e+00 -2.286980240952371624e+00 -4.025085267224164376e+00 -4.488044415965827483e+00 -4.798097273567900167e+00 -4.249353702379283781e+00 -3.658753599701701997e+00 -5.303781101667489395e+00 -6.370410486786490800e+00 -6.368266086894746714e+00 -7.436011535570123954e+00 -8.613843573844718549e+00 -9.982768169853255102e+00 -1.110050759797673692e+01 -1.105342748375622008e+01 -1.233865142798786785e+01 -1.472207372322104924e+01 -1.628998189815365549e+01 -1.843519749791405360e+01 -2.105150035080630389e+01 -2.206763801339197428e+01 -2.245257624382938744e+01 -2.116132636878503348e+01 -1.992481085161181653e+01 -2.147996898878106720e+01 -2.282740481088384854e+01 -2.217815583603950103e+01 -2.181704383560425242e+01 -2.145781063438740688e+01 -2.065150544705747748e+01 -1.958303354512006322e+01 -1.634560582875865720e+01 -1.485372664091429940e+01 -1.523703046657787219e+01
-4.010039492185067722e+00 -3.882759876427109624e+00 -6.108872578357259719e+00 -8.486456306914195835e+00 -9.314544038166474138e+00 -9.764391006645151805e+00 -1.106553878570498739e+01 -1.213212373719313497e+01 -1.338993728017978846e+01 -1.375035623289901743e+01 -1.493878017418121118e+01 -1.797386859615567190e+01 -2.025794435882471234e+01 -2.145563832393725789e+01 -2.302603766656690354e+01 -2.404981632464786401e+01 -2.448924636036320734e+01 -2.391113867768844514e+01 -2.178436566028715049e+01 -2.245629546441315938e+01 -2.287788899953644872e+01 -2.032739893769225503e+01 -1.709278623266970953e+01 -1.513861530156257729e+01 -1.278053726526316325e+01 -9.930558297974005910e+00 -5.556185817626595025e+00 -2.134033609474716098e+00 -1.813463503866971749e+00 -2.263043049377356508e-01 2.808916306517447392e+00 3.830595228478942627e+00 3.867104872175944230e+00 3.098243836334777512e+00 4.122494322916052667e+00 6.805926125353234823e+00 5.402630831789919874e+00 2.408275051136590239e+00 1.803787793113978744e+00 1.811267297678858856e+00 2.936923292826583154e-01 -2.901580324500827035e-01 -3.863952604613259401e-01 1.333319318543080056e+00 3.399550489216479843e+00 3.549627263321379012e+00 4.304688741528216234e+00 6.560889469623886860e+00 8.785353297166157205e+00 1.217199637580748295e+01 1.503002010979919412e+01 1.741613935061042895e+01 2.136698726133671045e+01 2.386358969038623812e+01 2.561631196391718390e+01 2.911702360458398431e+01 3.040542132542931597e+01 2.917635128360159413e+01 2.868308171361210412e+01 2.808329028486924628e+01 2.731833093719775363e+01 2.549026899594861817e+01 2.140216885995313945e+01 1.879125315526022533e+01 1.779281336433544070e+01 1.510358427309691542e+01 1.227576799266497964e+01 9.041864083790809303e+00 7.069034907767657749e+00 6.815813030910131687e+00 5.339337300913882700e+00 3.238741645969072103e+00 2.240178271284397393e+00 1.714720939421959800e+00 -5.832211801852357214e-01 -3.735714282869472047e+00 -6.603019169322505988e+00 -6.308634637650877508e+00 -5.413405033373654085e+00 -7.504069209113329642e+00 -9.051980825440505640e+00 -9.568936488265391560e+00 -1.150064729132019359e+01 -1.355917073811380291e+01 -1.473276710471293782e+01 -1.492985050672405478e+01 -1.384820667854480192e+01 -1.580587779311261087e+01 -1.928751772972243828e+01 -1.992717774785742790e+01 -1.925081168217069916e+01 -2.099233131865873858e+01 -2.325660789917809623e+01 -2.439545448289875651e+01 -2.353864036321923336e+01 -2.242585276882303447e+01 -2.431148266099161148e+01 -2.546521606217519818e+01 -2.343030449005575377e+01 -2.210721549990183732e+01 -2.310672299015473996e+01 -2.337474018175817037e+01 -2.278748341977977176e+01 -2.075572408047790418e+01 -2.058119974701903843e+01 -2.104770089633207064e+01 -1.898089535719668319e+01 -1.710718716294637431e+01 -1.631033837880841375e+01 -1.599679267998494758e+01 -1.589661533069000576e+01 -1.449274018881623682e+01 -1.244248598383797066e+01 -1.182204309639750228e+01 -1.223286149025740244e+01 -1.150146468471590389e+01 -1.132715673335184547e+01 -1.215302230949670026e+01 -1.277649906854142792e+01 -1.244782555319263118e+01 -1.017810033050877294e+01 -1.027469260363256964e+01 -1.232836060744049966e+01 -1.192253907274602120e+01 -1.045887013953037226e+01 -1.067282896904249867e+01 -1.053078244721582024e+01 -1.036451827412227367e+01 -8.955535082871977082e+00 -7.131610227627640519e+00 -9.024165681294270769e+00 -1.077328830981720387e+01 -9.238884872320019426e+00 -8.498935101189912800e+00 -9.796778291241055925e+00 -9.753729847195955927e+00 -9.942849284640042029e+00 -8.622586364924682556e+00 -7.613306609664340030e+00 -8.405972550425570233e+00 -8.052687546432833798e+00 -7.029184274017400647e+00 -7.272140276736362985e+00 -8.507637647617801946e+00 -9.936426089744983869e+00 -9.799803230426068268e+00 -8.323737073880250747e+00 -8.496788628261610299e+00 -9.892939343039742539e+00 -9.292677444373584450e+00 -7.796415991932798661e+00 -8.116855901550666275e+00 -9.494485206099362529e+00 -1.072562969043056569e+01 -1.016508168112750532e+01 -1.069044438062146618e+01 -1.355272537175823366e+01 -1.604292668830491309e+01 -1.834337255337322148e+01 -2.143506518596575461e+01 -2.427430117809655385e+01 -2.691336092385908074e+01 -2.842259799437752932e+01 -2.821532034086860463e+01 -2.943508370281420028e+01 -3.233268351916494510e+01 -3.412396721922353038e+01 -3.585863920518254133e+01 -3.750258965271277845e+01 -3.806572538541130513e+01 -3.827664994972793266e+01 -3.630378494262559030e+01 -3.526238715534675805e+01 -3.760677513647011239e+01 -3.973804659094703595e+01 -3.970124223475356473e+01 -3.966689748381885039e+01 -3.958748113267554203e+01 -4.025540942293682889e+01 -4.055955444735948134e+01 -3.841086766661432961e+01 -3.932515586574218958e+01 -4.198966854885179600e+01 -4.194137634068405873e+01 -4.194262371624389374e+01 -4.320070357803780325e+01 -4.384322710559397507e+01 -4.426147662249824322e+01 -4.273830635779675191e+01 -4.175428404627115242e+01 -4.370965424837816471e+01 -4.542527467612526237e+01 -4.594514989314504305e+01 -4.801003686513133317e+01 -5.016011692583051484e+01 -5.125538375925898293e+01 -5.157666354798183050e+01 -5.054027208894880374e+01 -5.194520545008579404e+01 -5.391525755992766022e+01 -5.352593938144886465e+01 -5.231414188931351106e+01 -5.177113060026160696e+01 -5.182940384823133684e+01 -5.195847183656446333e+01 -5.084189892048890869e+01 -4.926008655151681381e+01 -4.947526843447057843e+01 -4.931002482744320048e+01 -4.772786787098122119e+01 -4.748541268816747873e+01 -4.735344603306079847e+01 -4.600798156526776239e+01 -4.433699245919341791e+01 -4.112461282299832988e+01 -4.013556410192378365e+01 -4.153841312829911914e+01 -4.144463661490017614e+01 -4.090865200022808068e+01 -4.111444987614912350e+01 -4.052198483117495442e+01 -3.920434701878360073e+01 -3.622074836660857500e+01 -3.311480998812162113e+01 -3.312984477956553775e+01 -3.199504319743848768e+01 -2.879082719632904031e+01 -2.694314575492272823e+01 -2.585981708619867447e+01 -2.389526587539451796e+01 -2.047741593577475427e+01 -1.548143440837261053e+01 -1.254833414847923301e+01 -1.155139476710568935e+01 -8.573310257312000360e+00 -4.113758023396325569e+00 -7.777673867429880650e-01 3.323873956262150209e+00 8.638021296454430953e+00 1.485669269721847385e+01 2.068573191923573162e+01 2.329716584707033888e+01 2.643756054652003940e+01 3.197143366717729052e+01 3.801022353615108784e+01 4.393036494382197077e+01 4.987077319801704789e+01 5.537261858211953580e+01 6.066683765023626762e+01 6.300356568658132517e+01 6.219118373277192546e+01 6.274466512904166393e+01 6.564036555287204067e+01 6.919150377081503223e+01 7.140275041390252397e+01 7.108116803267647299e+01 7.032659633061999216e+01 6.954554563672539302e+01 6.701998589233319592e+01 6.450312974886726636e+01 6.467799056106868250e+01 6.411599859382469901e+01 6.211418035968046070e+01 6.006752259269474337e+01 5.703032431457869933e+01 5.630372980008862527e+01 5.555984750543193940e+01 5.314451514580768787e+01 5.256695675379069144e+01 5.341757564443712170e+01 5.279415869396345329e+01 5.168315383644873862e+01 5.119251684605713137e+01 5.224680996076847350e+01 5.394572771081472240e+01 5.168036845090903597e+01 4.839325759434263574e+01 4.747394524607285859e+01 4.661138512581362647e+01 4.500122622955604612e+01 4.409178389977748935e+01 4.296381965513896262e+01 4.332417227540211968e+01 4.337956775790810582e+01 4.098090093410689860e+01 3.970975997664712764e+01 4.026459124861185046e+01 3.952794153668658339e+01 3.833204211754379998e+01 3.811070690105815828e+01 3.906487608834687819e+01 4.142276810244705132e+01 4.076451525994754377e+01 3.826551416116828364e+01 3.750597815128664791e+01 3.713847986522564781e+01 3.662555170933505622e+01 3.733034736404155751e+01 3.741658876723576554e+01 3.936116735278419299e+01 4.082638464127815325e+01 3.861859235906295140e+01 3.763510378649720423e+01 3.817398213586498912e+01 3.751788975929620307e+01 3.652883319731510170e+01 3.590958066409759653e+01 3.668854214742464848e+01 3.880115465732595936e+01 3.841388150207811947e+01 3.704483766839916115e+01 3.773813895987269973e+01 3.839355305467211110e+01 3.791651049341439972e+01 3.729828768694835617e+01 3.637499359267084742e+01 3.726703762850326740e+01 3.754235524722743378e+01 3.460537111194267368e+01 3.288596773506933602e+01 3.366788650349151624e+01 3.284841877847746616e+01 3.198080387540496616e+01 3.248711110904572763e+01 3.327063345343096046e+01 3.591851835265902793e+01 3.618711908220559792e+01 3.468203069282633066e+01 3.508560780459734474e+01 3.555919235250713939e+01 3.501759833559233925e+01 3.595870404574736767e+01 3.578217007143032191e+01 3.633438868918715769e+01 3.676130273566885620e+01 3.507659786611787922e+01 3.358176348251986099e+01 3.288097181854794115e+01 3.166294757587685282e+01 3.038564284414747263e+01 3.010580161093889018e+01 3.078141920207686510e+01 3.278376643420273950e+01 3.172320863100954469e+01 2.845458124527031885e+01 2.718212254151491081e+01 2.693672015661870489e+01 2.433895255495592025e+01 2.090694677261091527e+01 1.839670695409724743e+01 1.832594685990067873e+01 1.845630148930926495e+01 1.527626778377332073e+01 1.254786903465502590e+01 1.274772794262881881e+01 1.192592284149317372e+01 1.008146893788240206e+01 9.101413845047137130e+00 8.638970409987372534e+00 9.942632641999692211e+00 8.865624720490949073e+00 5.973495471360531717e+00 4.929512970758026746e+00 4.872343418802007164e+00 3.485087457699117319e+00 3.323684003982185775e+00 2.996647699911322960e+00 3.443188340752125320e+00 4.365552088399196506e+00 2.630746864179500655e+00 1.029165060893499684e+00 1.481433858914193991e+00 1.240810053867000162e+00 1.585746284738598078e-01 -2.429026304279726656e-01 -4.362132653071855715e-01 1.023841489976631935e+00 1.586872227578676187e+00 2.671814563487219796e-01 -1.039923090883446560e-01 1.127452939201939675e+00 1.628474994898437833e+00 2.753296219421252911e+00 3.152633354620386186e+00 4.314401905522666780e+00 5.791313372563966944e+00 3.990520489627139344e+00 1.950354240256442440e+00 1.712873417131486109e+00 1.084203193140391486e+00 -4.306987528810141685e-01 -1.804357861060662316e+00 -3.664956213352790648e+00 -3.180937937028141871e+00 -3.290061250606411303e+00 -5.074382896552001476e+00 -6.296099131755566347e+00 -7.035692755982596580e+00 -8.438647011813550591e+00 -1.066188113766525802e+01 -1.285369650325268687e+01 -1.368662867229631885e+01 -1.288060535374878590e+01 -1.411976757092637058e+01 -1.571194491523307946e+01 -1.503794064213490422e+01 -1.478700769925731251e+01 -1.553834519988170904e+01 -1.602452913561703340e+01 -1.594794588842084337e+01 -1.472773638431818632e+01 -1.396157568313566166e+01 -1.553291085168987884e+01 -1.562891726835024109e+01 -1.426904866622493273e+01 -1.350793654040328207e+01 -1.299033931378730244e+01 -1.261370697234030303e+01 -1.157786655146279564e+01 -9.491151685245364789e+00 -9.914717570196080132e+00 -1.163961891875037047e+01 -1.088606292484094240e+01 -1.023444654147161259e+01 -1.123731915507539370e+01 -1.168365203311385692e+01 -1.127341490368644905e+01 -1.047056144234582931e+01 -9.173679267031088713e+00 -1.072949454368724886e+01 -1.169957401140939268e+01 -1.045401316384027623e+01 -1.023473727952194956e+01 -1.021530039016838387e+01 -1.051342628482757746e+01 -9.929820290630981816e+00 -8.020712271152003581e+00 -8.229302725091395487e+00 -1.047275921070763971e+01 -1.102621111012727262e+01 -1.173807758007674629e+01 -1.377131153553929543e+01 -1.498009425794803207e+01 -1.577460942485659423e+01 -1.474012679446398444e+01 -1.267374276267915079e+01 -1.421300110092549041e+01 -1.575153657331592605e+01 -1.596017671190593035e+01 -1.727659974117752029e+01 -1.868314902231439589e+01 -1.935447254211925028e+01 -1.890538010398018898e+01 -1.651967745738314974e+01 -1.634355843736293679e+01 -1.789816791677172958e+01 -1.830150976197190005e+01 -1.891336686737469464e+01 -2.040018433372428674e+01 -2.194881106325414777e+01 -2.388924738816171356e+01 -2.351169740966923882e+01 -2.308255011459175776e+01 -2.488929425336290890e+01 -2.465633006620490875e+01 -2.295566171589972271e+01 -2.281393333398122181e+01 -2.430703577744613852e+01 -2.515680750338828986e+01 -2.487735237344496753e+01 -2.429465986091974017e+01 -2.639737763881682397e+01 -3.001167627799659599e+01 -3.107069279231732395e+01 -3.115721584199743077e+01 -3.214699023832203295e+01 -3.160943125001117693e+01 -3.117762569957093888e+01 -2.887363925040035184e+01 -2.619230900797583672e+01 -2.703947372259729676e+01 -2.841042105949057373e+01 -2.846112524394917287e+01 -2.841854610614648635e+01 -2.928875868349695111e+01 -2.922228943850485905e+01 -2.827829417486639940e+01 -2.561386361264708000e+01 -2.557200342635124102e+01 -2.796707420509970987e+01 -2.787717751031075863e+01 -2.705744235244998563e+01 -2.710772843106445151e+01 -2.604950459394838447e+01 -2.454399640171746455e+01 -2.220412424747149416e+01 -1.923634777645581906e+01 -1.934639762063163815e+01 -1.953628430398732974e+01 -1.650966686294838581e+01 -1.283979069276814045e+01 -9.476195964144524808e+00 -5.194969908464635466e+00 2.016898794860723723e-03 7.727902109347202675e+00 1.561810975681535041e+01 2.209745067570845478e+01 3.005588871576691901e+01 3.938697627351220376e+01 4.838776170464897319e+01 5.708780450812445650e+01 6.652776462008705494e+01 7.980620253118168250e+01 9.737738524198374535e+01 1.134799638904121082e+02 1.258347374900270950e+02 1.336196689608713939e+02 1.355372919894248867e+02 1.350058139738304419e+02 1.361367020859457284e+02 1.375988420626079858e+02 1.395241319390756587e+02 1.395547952147158526e+02 1.351747361827798954e+02 1.302402449441005103e+02 1.279420795536629782e+02 1.265099759040381997e+02 1.263285789528066658e+02 1.257809560536380502e+02 1.237201754966351643e+02 1.212299137639938067e+02 1.156943829025555601e+02 1.096028706486577420e+02 1.062648307852024061e+02 1.029281259996627682e+02 9.736310648600327511e+01 9.070763555049394711e+01 8.331962233078465374e+01 7.730737093577950247e+01 7.046216983610376872e+01 6.130135146909438504e+01 5.378415236251579046e+01 4.835204966276644001e+01 4.204022911335204782e+01 3.637106669316791852e+01 3.098480065478142720e+01 2.578403500057195785e+01 2.223021460788182324e+01 1.699980100636230773e+01 1.191416601409920517e+01 8.871919228262909130e+00 6.157577151567287466e+00 2.935570363420307860e+00 4.514965905321206563e-01 -1.216259087802735506e+00 -1.436391752590920889e+00 -1.671223666522968943e+00 -3.642815257834132403e+00 -4.148555455557771054e+00 -2.417754678032502547e+00 -1.817289955689013414e+00 -2.160143748689657528e+00 -2.162927701315957130e+00 -1.322202580862527066e+00 5.246113080790832939e-01 -2.211635911402333732e-01 -2.519457174522193643e+00 -2.346541162560727756e+00 -1.769977359320525467e+00 -1.864235687888218695e+00 -6.062949774856376539e-01 7.890325606580977924e-01 3.678009909836916336e+00 5.983053855793058595e+00 4.680163320719994857e+00 3.753333983195514367e+00 4.961902373795338939e+00 5.620461350566365866e+00 6.655412070786312917e+00 9.273047880751311922e+00 1.222460883715238467e+01 1.666270432892277142e+01 1.780660786583774069e+01 1.585088475264384655e+01 1.648169900724720804e+01 1.769793414092274730e+01 1.758574765437207787e+01 1.746883606530670008e+01 1.780502942785009424e+01 1.952271080384249657e+01 2.158891213689739530e+01 2.201139991140377106e+01 2.278895748882217021e+01 2.534744522177996373e+01 2.749739536434601916e+01 2.848078242380487879e+01 2.879450071748801321e+01 2.940926213081242224e+01 3.209413817406034042e+01 3.309047964795619379e+01 3.173898731857604361e+01 3.226284602135204693e+01 3.318941569481870602e+01 3.200384379730947160e+01 3.091995649363007814e+01 2.931329876987736682e+01 2.845306163588006854e+01 2.881113629339456494e+01 2.701816903908617817e+01 2.462620373130599205e+01 2.430188094816251621e+01 2.278269325726921934e+01 2.018915856925103469e+01 1.806531392732360430e+01 1.609862638540389312e+01 1.534304665615385943e+01 1.401217132327626302e+01 1.121360288590813603e+01 9.359503481703013605e+00 7.498698098796332978e+00 3.742902913871253734e+00 1.037137250183302051e+00 -8.245236093233616614e-01 -8.279239167990204429e-01 1.034963225351678978e-01 -3.028750987448976861e+00 -6.414809144424371112e+00 -7.713358996116263633e+00 -1.021270009131115764e+01 -1.257044449883876780e+01 -1.427425614906977636e+01 -1.689997062294138530e+01 -1.744718798258491077e+01 -1.959780701313322382e+01 -2.572106745078146872e+01 -2.897101608984351273e+01 -2.965442765742631792e+01 -3.185791954961197092e+01 -3.413495036339258348e+01 -3.594382579604792483e+01 -3.675526107110185592e+01 -3.656092291954490037e+01 -3.817356976245440592e+01 -3.966952854874114109e+01 -4.033582258010391541e+01 -4.203530047697740457e+01 -4.360962462480244284e+01 -4.423277408725224547e+01 -4.449258373440839165e+01 -4.276435680982394416e+01 -4.195846401818405269e+01 -4.371595306449093243e+01 -4.399953453351927379e+01 -4.250996066084317704e+01 -4.148700745927875033e+01 -4.002163018679762274e+01 -3.824796287233211700e+01 -3.608383033951816543e+01 -3.384451438526147626e+01 -3.428090180745301296e+01 -3.582414238932511807e+01 -3.600597769079846699e+01 -3.696066349399107054e+01 -3.801166850574316669e+01 -3.835554851907873086e+01 -3.825811841928597090e+01 -3.670696233138064457e+01 -3.605891282794847541e+01 -3.764044582856253385e+01 -3.853228978906658142e+01 -3.799951805065612120e+01 -3.874793391726107927e+01 -3.937002353028546509e+01 -3.961531426673802514e+01 -3.858059802281082540e+01 -3.627922048880594019e+01 -3.671489279187172627e+01 -3.756413008928018371e+01 -3.565844203532095236e+01 -3.326667123736272202e+01 -3.267856619827648501e+01 -3.205001780456063187e+01 -3.191304332717217918e+01 -3.078017108359270892e+01 -2.975988883868002688e+01 -3.165254324273918485e+01 -3.232765332950417303e+01 -3.097464551252967979e+01 -3.046996121394619550e+01 -3.025657932537430739e+01 -3.011197831803039904e+01 -2.885509354780515778e+01 -2.589623805590560224e+01 -2.623877678662464419e+01 -2.753209365596998381e+01 -2.552467709355156344e+01 -2.301200884236170552e+01 -2.257014624174049544e+01 -2.292471365304477615e+01 -2.280553640264960791e+01 -2.053680551203651561e+01 -1.906924457543237850e+01 -2.150979259674860700e+01 -2.425813241190657976e+01 -2.524511776892151005e+01 -2.736121689131037016e+01 -2.846486209221643193e+01 -2.775184803669564104e+01 -2.693988589615111451e+01 -2.436475250162562034e+01 -2.370088156841152482e+01 -2.531735072756013238e+01 -2.688308574951375363e+01 -2.681940700459668037e+01 -2.774824517576497129e+01 -2.868980566894294881e+01 -2.854698432108207129e+01 -2.617472404618275661e+01 -2.248560822437659823e+01 -2.111368310752072119e+01 -2.112694562747034865e+01 -2.046511677990133293e+01 -2.082513863537223386e+01 -2.311952670039605806e+01 -2.610670460444541874e+01 -2.814843585597594000e+01 -2.656507334062430914e+01 -2.643222838403374908e+01 -2.880353144276000066e+01 -2.872852152983821128e+01 -2.718873587310809015e+01 -2.651330845537927061e+01 -2.547745182041856893e+01 -2.400064914363759172e+01 -2.186429551760807755e+01 -1.991171025937052974e+01 -2.104547265502976927e+01 -2.234742257673161703e+01 -2.176151324377904928e+01 -2.235424351654795316e+01 -2.374980793040478133e+01 -2.390510346083595294e+01 -2.320010984664635245e+01 -2.138401880712419256e+01 -2.199142367006664500e+01 -2.503906623125364916e+01 -2.586016038527437289e+01 -2.523048859232853403e+01 -2.674119688487166258e+01 -2.864185055374855793e+01 -2.953065774745813599e+01 -2.758700579024813138e+01 -2.527500535133865611e+01 -2.474636231877848402e+01 -2.326198833247637765e+01 -2.110037170425933084e+01 -1.971633915416737892e+01 -1.863746127754840032e+01 -1.794238068250356832e+01 -1.762086546027467193e+01 -1.626875526645637038e+01 -1.654654051278410165e+01 -1.951037002592034852e+01 -2.125179815084935342e+01 -2.122566253687402948e+01 -2.170534664735508912e+01 -2.183797031205940797e+01 -2.046313974102690381e+01 -1.829795485783560238e+01 -1.674472199990746191e+01 -1.793516104540041312e+01 -1.940378498100268345e+01 -1.820726226291844085e+01 -1.615415163724809133e+01 -1.421968048064898227e+01 -1.190438878100309772e+01 -9.329253300550014671e+00 -4.546034825606165342e+00 -1.065276140789400028e+00 5.890001471802766009e-01 4.493097379127066304e+00 1.072554885276511172e+01 1.542581584377634663e+01 1.850850989033032334e+01 2.229151742870649500e+01 2.900840202956424463e+01 3.766541364100559974e+01 4.127581572367130036e+01 4.083606103338334492e+01 4.203608677684655248e+01 4.550412404857203086e+01 4.911568404302106927e+01 5.464475736345694656e+01 6.085847724293162031e+01 6.567522605663319268e+01 6.687521326929589804e+01 6.506952192830128467e+01 6.600493225464870761e+01 7.004624551680521449e+01 7.034158883033326504e+01 6.770880951606945075e+01 6.493055734518733857e+01 6.351855889588209436e+01 6.450467461460384300e+01 6.235932191230089217e+01 5.848911386768268272e+01 5.626043282889860109e+01 5.402673434373901529e+01 5.105210267606875618e+01 4.804842195046332876e+01 4.469139504605880830e+01 4.238063739554122122e+01 3.964802000742862020e+01 3.497411605630247777e+01 3.130712441027728943e+01 2.863902677425010879e+01 2.392448355290788342e+01 1.908182688824557260e+01 1.475391457054272948e+01 1.218387286453380547e+01 1.209564209969410520e+01 9.819356173604360194e+00 5.909396219409527085e+00 4.210065448985548464e+00 2.759254340838102060e+00 -1.008224935839883707e-01 -2.574047598528459435e+00 -5.056868322143892591e+00 -5.914695485849448708e+00 -6.045345073894925036e+00 -8.037240476913837028e+00 -9.320668002197802338e+00 -8.147255331470192985e+00 -7.820066881829442984e+00 -7.495397856394480307e+00 -7.071161356322232194e+00 -6.408511658268182920e+00 -4.702674264455654729e+00 -4.732907573028164450e+00 -7.090214436423184274e+00 -7.775786642518951908e+00 -7.389838588940167874e+00 -7.878456218502202013e+00 -7.884647369741565548e+00 -7.467418639902966504e+00 -5.825834512010400701e+00 -4.553040377119812909e+00 -5.942315696479158582e+00 -7.582974586997624833e+00 -7.836904390080680294e+00 -8.596681743809389431e+00 -9.325057864852146494e+00 -9.874480491711590702e+00 -9.028164521909946671e+00 -6.923043094275761256e+00 -7.317700441994269944e+00 -9.450421535844354182e+00 -9.561151019198844025e+00 -8.484577866199396468e+00 -8.560477089995890410e+00 -8.839372440372402551e+00 -9.652012760993603280e+00 -9.426549184770710355e+00 -8.258199176869631231e+00 -9.351959609360644521e+00 -1.077332626854206588e+01 -9.469833478018815143e+00 -8.725222187061415724e+00 -9.135927918402499515e+00 -9.860891823457698990e+00 -1.044297560055930241e+01 -9.493615601167769924e+00 -9.813411076265449395e+00 -1.175233865189745153e+01 -1.281697248997435601e+01 -1.314757542388943179e+01 -1.455078019162447944e+01 -1.554829284238578779e+01 -1.632857146990093611e+01 -1.631036170505741723e+01 -1.546054342427553863e+01 -1.687486665431534760e+01 -1.826253361265614927e+01 -1.761970721532267348e+01 -1.733515810771523746e+01 -1.871626531459793696e+01 -1.966104925404035342e+01 -1.960132039067196175e+01 -1.802849396764959522e+01 -1.792929162153619771e+01 -1.968306950336311800e+01 -1.977221413285806051e+01 -1.856804136643800618e+01 -1.753285718145773231e+01 -1.696331837700442691e+01 -1.647602521170489709e+01 -1.444722608875886749e+01 -1.111728627371354428e+01 -1.003839875832962036e+01 -8.992011146553002376e+00 -6.464734338026469018e+00 -5.586766053209834659e+00 -5.362928124094139548e+00 -4.396525929264627486e+00 -3.321474532612861186e+00 -4.471239078034036085e-01 1.942671262588351322e+00 1.946927262264682712e+00 2.005084981637415442e+00 2.752362349340200076e+00 2.342083267130133706e+00 1.795264727201862920e+00 1.753040475722683400e+00 3.665079422619321292e+00 6.780623463453452793e+00 7.245629800380317675e+00 5.735041163245023554e+00 6.257620683542505446e+00 6.388104995377887896e+00 5.202088827532350912e+00 4.354633140164784422e+00 3.261078397336556911e+00 2.976299657983272340e+00 1.972866150625288695e+00 2.590956776501081582e-01 2.970729685968500067e-01 1.144928150743005579e+00 -1.344383495357694969e-01 -2.078162531240648647e+00 -4.126202675161429134e+00 -5.828653881541863591e+00 -6.368306721492483113e+00 -8.677611324671264725e+00 -1.201286602050264563e+01 -1.328008265332413984e+01 -1.413865376161243326e+01 -1.539414223982628904e+01 -1.631208780651533274e+01 -1.662201483287788761e+01 -1.434871851997647063e+01 -1.243490275488905183e+01 -1.341809948108253181e+01 -1.432325916550639100e+01 -1.379431378886742543e+01 -1.437073591806646178e+01 -1.602956937991400821e+01 -1.723299611145416677e+01 -1.821830721784818152e+01 -1.680314302337777832e+01 -1.730735693950040854e+01 -2.015013047386524647e+01 -2.124870199586234776e+01 -2.090912851573383335e+01 -2.081425613244425676e+01 -2.018937819828883917e+01 -2.083947567755910768e+01 -2.102821607389696368e+01 -2.110237025759984064e+01 -2.285650373262204482e+01 -2.416536594415847716e+01 -2.437676548481113770e+01 -2.497587691012032707e+01 -2.593400252117316640e+01 -2.697508739966396973e+01 -2.754631439947565852e+01 -2.693492749111332074e+01 -2.758661057837452901e+01 -2.960634737388420845e+01 -2.887274929770516962e+01 -2.739327356018008786e+01 -2.734730899337370147e+01 -2.777295752007897534e+01 -2.964221613761741736e+01 -2.994235005194738619e+01 -2.937598306429259054e+01 -3.130264068103169706e+01 -3.270795644371310118e+01 -3.185389865805286291e+01 -3.086074779180661309e+01 -3.025665261682789620e+01 -2.904967595293247840e+01 -2.686340022474352907e+01 -2.305572761859425412e+01 -2.167715812140863818e+01 -2.349516970016602713e+01 -2.395250078102382929e+01 -2.365269239835072312e+01 -2.508736074341219791e+01 -2.606879187612511473e+01 -2.655532379089401829e+01 -2.635590871742550334e+01 -2.613298685833848367e+01 -2.898351910259132325e+01 -3.072248074365935011e+01 -2.939831905450536453e+01 -2.869106565646471552e+01 -2.909351575028515668e+01 -2.961195573307200135e+01 -3.028445957698124147e+01 -2.974990475700978365e+01 -2.992062011303499958e+01 -3.061613287293287655e+01 -3.022423897722958941e+01 -2.905853972853778444e+01 -2.834117108368217686e+01 -2.761672903349546360e+01 -2.717288093954576311e+01 -2.603565452430520821e+01 -2.427336352891778759e+01 -2.454375669163808382e+01 -2.545902254587019087e+01 -2.555883585585318585e+01 -2.592844756603859580e+01 -2.602092759173824277e+01 -2.596752006515042410e+01 -2.651123226725126969e+01 -2.487610234814945542e+01 -2.514389491889344086e+01 -2.770533856232372472e+01 -2.848065957239265700e+01 -2.823221172888653996e+01 -2.973384487993878267e+01 -3.059252039530839440e+01 -3.080880072927224589e+01
-5.490814387760428517e+00 -4.405742450141090671e+00 -2.953272159854898327e+00 -3.642441520066839189e+00 -4.816556896268515686e+00 -4.561165751722998429e+00 -5.231021064252225017e+00 -4.987660306717422998e+00 -3.953143042053306910e+00 -2.041601142495208965e+00 6.967289199255164434e-01 3.192355181521903673e-01 -1.935810472545685057e+00 -1.862725730492190701e+00 -2.224720894596350806e+00 -3.678120705822409242e+00 -4.608274204052894341e+00 -5.604485432823425484e+00 -4.550942751175333534e+00 -4.945825011588666165e+00 -8.078982955461428972e+00 -9.328775372390969878e+00 -8.222293434632248932e+00 -7.834227080717234948e+00 -7.702443783031808877e+00 -7.794191081679026745e+00 -6.560110198291572381e+00 -4.481144929666583288e+00 -6.911638490062042450e+00 -9.880115765929113891e+00 -9.258785734744824580e+00 -7.708834040452216207e+00 -6.572833824582077433e+00 -5.833235841692945733e+00 -5.212626979758073098e+00 -2.824056654371876363e+00 -1.417523506168659742e+00 -2.598463817771169193e+00 -2.965291124942273537e+00 -2.247298821178661754e+00 -3.588875467000515851e+00 -5.542627457426289261e+00 -6.627928441365966705e+00 -6.206607137449288381e+00 -3.464144874626269743e+00 -2.380882338912793106e+00 -3.269063604223202191e+00 -2.203825399348577463e+00 -1.702188330490782997e+00 -2.990923010490002198e+00 -2.580237399075904658e+00 -2.525139925046811396e+00 -1.281071083612355332e+00 -2.864778911496318470e-01 -1.864167172714039200e+00 -2.723141554577150014e+00 -1.976695113452675123e+00 -3.009752948897642888e+00 -4.011100221907896390e+00 -4.422487536940047370e+00 -5.406169062207175635e+00 -4.566063730236528784e+00 -5.692222476962131239e+00 -7.929310645671193924e+00 -8.335721759225453553e+00 -8.397792136588364542e+00 -9.386503877757650827e+00 -9.098685999384144907e+00 -8.454395893800510819e+00 -5.518798038180196208e+00 -1.828539044021744386e+00 -2.044275698303488209e+00 -1.982487568134520206e+00 -6.851688921858136716e-01 -1.256190283694454735e+00 -2.502201985672644291e+00 -2.893114912234436620e+00 -3.975799030998305117e+00 -4.013841778691269013e+00 -4.208648733200027081e+00 -6.007938037315587287e+00 -5.918771862837369113e+00 -5.017275598814489257e+00 -4.523832852895457002e+00 -3.231229913377775542e+00 -2.511146967284214604e+00 -1.346183598217012500e+00 1.392527540184250068e+00 1.166103470000488640e+00 -6.896664019328430095e-01 -1.219150711690170530e+00 -1.622489976266050071e+00 -1.999859227740461876e+00 -2.754922601285632489e+00 -3.628462073132790344e+00 -2.699080277843848297e+00 -2.516210292942608895e+00 -3.984382804230934827e+00 -4.234727082127781372e+00 -4.368958168965301425e+00 -6.081223501774984719e+00 -6.911303522135221478e+00 -7.876939413933612855e+00 -7.391147562416118255e+00 -6.140615175657252678e+00 -8.430398149383677264e+00 -1.084057247112981237e+01 -1.061604743414859087e+01 -1.091257533425013371e+01 -1.107161443704272585e+01 -1.015769086160300638e+01 -8.526139870320092129e+00 -5.081238441029410247e+00 -3.314936563500439970e+00 -2.879541851002592523e+00 -8.366474882129143475e-01 2.217128154383170902e+00 2.857449594403871362e+00 2.065754618335993165e+00 9.950361168184315153e-01 3.286515967904888313e-01 3.378120782247647780e-01 -1.862170206499577096e+00 -4.061882161120377255e+00 -4.699703843949780691e+00 -6.126055908970791997e+00 -6.591024138295066948e+00 -5.447394906871925180e+00 -5.030738195977416005e+00 -1.863689161640796454e+00 1.149895417387120533e+00 1.136026898966399523e+00 1.592746198498778076e+00 3.038784305000303831e+00 3.921069364726810669e+00 4.741518649311002420e+00 5.368462330350473266e+00 8.023484722523361867e+00 1.268099818578788351e+01 1.446413806380694744e+01 1.539755821603074182e+01 1.990973878890617499e+01 2.502659166396763624e+01 2.770520407075570901e+01 2.970936321162202631e+01 2.955746451063700064e+01 2.955707237343012750e+01 2.911006938279174960e+01 2.572236495028249692e+01 2.322885745329139340e+01 2.358043930649516540e+01 2.369953131021954462e+01 2.503073335525974841e+01 2.706825892988520010e+01 2.896377933979935904e+01 3.082539848602107924e+01 3.039590601067671116e+01 2.827664309352854488e+01 2.873922387675613166e+01 3.179565433529888097e+01 3.543196946552018289e+01 3.935923320183469087e+01 4.208818499006358138e+01 4.501588142576496665e+01 4.568777034758557676e+01 4.352437026698644473e+01 4.109142336588892874e+01 3.966177269404730055e+01 3.678220483400766483e+01 3.342119842566156507e+01 3.012739347892436470e+01 2.827666058795225368e+01 3.019463740964524590e+01 2.931752994575901639e+01 2.672225606894146921e+01 2.719862838123431459e+01 2.799667545892116394e+01 2.654972023325808195e+01 2.404573573026237554e+01 2.073927889748268072e+01 1.990031445222490092e+01 2.101891885794651316e+01 2.007444839275295934e+01 1.894593199299376707e+01 1.928154036970511598e+01 1.849277518316174351e+01 1.568444345292599706e+01 1.204731380025301135e+01 9.622099438161814788e+00 1.062458250086812406e+01 1.192525846680953094e+01 1.229712261817894436e+01 1.313476325831968339e+01 1.353229766019118152e+01 1.122589007856016075e+01 8.388036178566700585e+00 5.896854024256863447e+00 4.197265401605805302e+00 2.475223438584682079e+00 -2.248620990562984812e+00 -6.278729495911220759e+00 -7.558379366923256626e+00 -1.018962692019240457e+01 -1.298666919834263922e+01 -1.448890660595847990e+01 -1.485868926649264488e+01 -1.370362945431591051e+01 -1.614590167221047068e+01 -2.081738676680643607e+01 -2.309907181855095359e+01 -2.378005174295167024e+01 -2.348078895812379585e+01 -2.161872930378427426e+01 -2.020535330743562241e+01 -1.731330046283407853e+01 -1.382820013647475932e+01 -1.403591603801141474e+01 -1.425759825147122051e+01 -1.259952623561799001e+01 -1.165394870124444182e+01 -1.166821753008508367e+01 -1.242270299429139158e+01 -1.342899017392165995e+01 -1.240189973689682112e+01 -1.423614697804718077e+01 -1.817000372621023985e+01 -1.941900189810133881e+01 -1.942497355715770624e+01 -2.122140903503193243e+01 -2.294634802668042539e+01 -2.497377187050843972e+01 -2.583262030655291852e+01 -2.549920352647905020e+01 -2.808366159907519943e+01 -3.074685021903623294e+01 -2.959685366595584100e+01 -2.831428276863001869e+01 -2.862272566976389143e+01 -2.864034416421898044e+01 -2.821112676113461859e+01 -2.625574917660690133e+01 -2.458599126715110117e+01 -2.539837479725550651e+01 -2.570374768857828940e+01 -2.458552845968681311e+01 -2.370434603373107407e+01 -2.324468326628902304e+01 -2.284042358663302608e+01 -2.210675582811627748e+01 -2.051494247003435589e+01 -2.006149871845445887e+01 -2.118994450792572337e+01 -2.083080262788048742e+01 -2.027835045503350386e+01 -2.095455599875913677e+01 -2.115126292407872555e+01 -2.145810484925224415e+01 -1.985272007376114800e+01 -1.918185006332262788e+01 -2.130311488908137108e+01 -2.196225563658629909e+01 -2.212980841426326961e+01 -2.377943877312716481e+01 -2.501936875637219160e+01 -2.633273164807671662e+01 -2.657952522113845006e+01 -2.523350753065130192e+01 -2.624090945287356647e+01 -2.904768215125105613e+01 -2.929586096148371155e+01 -2.928210667608005124e+01 -2.956952246827768604e+01 -2.912985354014027806e+01 -2.859464215030329726e+01 -2.556019291182287745e+01 -2.304149072159402323e+01 -2.339243552834858875e+01 -2.262952702402640881e+01 -2.022223569322230574e+01 -1.818119036225616725e+01 -1.592238377405170269e+01 -1.457100759656377420e+01 -1.327585685995532216e+01 -1.102281676468605021e+01 -1.076065674052240162e+01 -1.228783644557002219e+01 -1.232422876700860392e+01 -1.214421679507313812e+01 -1.311346605757966444e+01 -1.319255609357945502e+01 -1.343351459262467706e+01 -1.223592440511144552e+01 -1.077326133439551548e+01 -1.135032024257046324e+01 -1.227183667063802197e+01 -1.194236392249425904e+01 -1.189049916932363793e+01 -1.234126047117803537e+01 -1.240956409461288068e+01 -1.096158694004819623e+01 -8.099946940348598190e+00 -7.752263049207203771e+00 -8.850738529544567967e+00 -7.530901686923938243e+00 -5.239273286153212084e+00 -4.126057743367870678e+00 -2.772702428740429603e+00 -1.506645825458447163e+00 2.183205970189392442e+00 5.835528171519752227e+00 6.633580120577713402e+00 7.844941219541921029e+00 1.006487011977866075e+01 1.101512582291401010e+01 1.251650249352038280e+01 1.369519035906883353e+01 1.480291139591455618e+01 1.748737286350893072e+01 1.770432822184666222e+01 1.673900103857501520e+01 1.698695006567893628e+01 1.620356458082595097e+01 1.340374209584512322e+01 1.096372747191491115e+01 9.215624946716021171e+00 9.397686651030738858e+00 9.813144072672628226e+00 7.298408132387558034e+00 4.097046746630764957e+00 3.004127653548175125e+00 2.013530604106358535e+00 -2.264791439832342448e-02 -2.425120012528489521e+00 -3.899770616803442280e+00 -2.810193926360623706e+00 -4.069053853019238609e+00 -7.871012454472078090e+00 -8.275292706150048971e+00 -7.442576544457670806e+00 -7.962154244516065127e+00 -7.643015721853536171e+00 -7.708625687896507372e+00 -6.596693382930029159e+00 -5.634931355219669591e+00 -7.629412602804666932e+00 -9.009539521316602517e+00 -7.045914217575046656e+00 -6.206031595886685182e+00 -6.620044142235010476e+00 -6.533054830415722769e+00 -6.930507508126851235e+00 -5.812199181854738050e+00 -5.238497183360968812e+00 -6.253524064751756484e+00 -6.844105922252476937e+00 -6.866600293268683153e+00 -7.677433260636137291e+00 -8.345452008316447845e+00 -9.402549887504708437e+00 -9.034916067041693921e+00 -7.405651303387675632e+00 -8.841212051523271498e+00 -1.069933225708065727e+01 -1.041970396896221018e+01 -1.056041414577699378e+01 -1.137390194026481360e+01 -1.207317392735243011e+01 -1.300698534895967740e+01 -1.150332775185079726e+01 -9.785504526527626368e+00 -1.110007185846456856e+01 -1.176562415567596531e+01 -1.121942434240684783e+01 -1.099305197237921483e+01 -1.054056803071147286e+01 -1.082033975384994484e+01 -9.491406936496190383e+00 -6.645442310366142635e+00 -6.821252912502575150e+00 -7.833208806168396876e+00 -6.906923970625554965e+00 -6.662249057589902712e+00 -7.609029957927971211e+00 -7.781287204432015159e+00 -7.235723016831530963e+00 -4.383146131439067616e+00 -3.540503003059495057e+00 -5.460720683799951125e+00 -5.808612699254400269e+00 -4.418531551323525264e+00 -4.390682140832337765e+00 -4.649060400419434025e+00 -4.039332569386423266e+00 -2.225717323119270841e+00 2.617989099756036775e-01 1.173032913966242097e-01 -1.639685468617469111e+00 -1.475753816794831419e+00 -1.016473806825287651e+00 -1.526769265820340005e+00 -1.528857433553726164e+00 -1.450158998477855787e+00 -9.416004422695121168e-01 -1.486557894665565094e+00 -3.708324255648975942e+00 -4.465257477557790899e+00 -2.888150766532830094e+00 -2.981759547625501661e+00 -3.682337046321071394e+00 -4.332734918808819558e+00 -4.429878571585637914e+00 -2.858827282397712999e+00 -3.290067467562735271e+00 -4.246398595897486139e+00 -3.654240584143916948e+00 -2.934912798738869455e+00 -3.615001632427690126e+00 -3.320615576367558663e+00 -2.652693583094639873e+00 -5.305991567265649911e-01 1.598632565313079512e+00 1.519223562684180351e+00 1.872068219181424409e+00 3.660814217490437450e+00 4.724244919487312622e+00 5.230633438828927062e+00 5.312899170722126918e+00 5.567750476437338669e+00 7.562555279132604724e+00 7.462717821420412179e+00 6.496549198356836641e+00 7.777655609961553473e+00 8.585195363142567260e+00 7.462483731837690648e+00 6.303794522773841003e+00 4.747302513638883781e+00 5.251121354407190189e+00 5.942107753977388995e+00 3.730738180877701815e+00 2.016762553742408759e+00 2.585893924441063696e+00 2.396806091984511777e+00 1.018618516429440790e+00 4.554087964947468037e-01 1.994566202452735526e+00 5.250227276678579358e+00 5.385490884690678826e+00 3.974290469548606985e+00 4.343550287129562371e+00 6.085189808080085250e+00 7.709613152008422787e+00 9.272543170069134533e+00 1.053297008643534838e+01 1.324348434780500838e+01 1.641085926993462607e+01 1.581991023222086667e+01 1.528948705564587129e+01 1.691496940454699427e+01 1.693257821210046643e+01 1.636024112999047020e+01 1.627997653123759036e+01 1.620766582641270048e+01 1.787210074746927546e+01 1.860105691592926291e+01 1.837242171315614314e+01 2.041817130492511367e+01 2.372401744500086096e+01 2.650963670685958107e+01 3.003660211232294941e+01 3.262432059004856200e+01 3.563914372528015662e+01 3.832659532443854289e+01 3.768152925439500223e+01 3.668652099853367332e+01 3.620862595784167581e+01 3.476812764869580974e+01 3.304688157924430669e+01 3.098272124882332790e+01 2.860051859759362358e+01 2.832303559789376024e+01 2.704863208060994140e+01 2.363242641646930053e+01 2.139632361556418871e+01 2.005042529691031206e+01 1.791333577400982691e+01 1.697013390071281691e+01 1.683471708668398747e+01 1.795085465178392781e+01 1.968663517673303431e+01 1.940260353140057603e+01 1.883843392915188986e+01 2.026862167390054026e+01 2.214421222516851984e+01 2.392380312457943958e+01 2.637866906183663218e+01 2.930329068620768140e+01 3.391603339305565612e+01 3.727143344286123039e+01 3.808967881278866230e+01 3.988442679117894585e+01 4.391090350275105436e+01 4.716172498607564734e+01 5.060495109306782524e+01 5.306694004307312440e+01 5.700339956510550365e+01 6.191961968747467893e+01 6.392995951797767873e+01 6.473481439049942310e+01 6.627835106750946181e+01 6.591375824752469725e+01 6.432552648155441943e+01 6.733637076637693042e+01 7.365544623259852131e+01 8.022565553996213339e+01 8.311177529317832580e+01 8.202562739000069314e+01 8.049589085863537719e+01 7.938170418102028236e+01 7.765105865219432246e+01 7.487383442169321768e+01 7.080836635824863379e+01 6.783255675602849522e+01 6.733339930801801643e+01 6.445437734141857788e+01 6.048268426911622697e+01 5.937977289826702787e+01 5.922998045667782918e+01 5.829732997722840082e+01 5.718230068633188523e+01 5.476665323834913579e+01 5.337124263885198872e+01 5.098180404943000354e+01 4.622260171071243917e+01 4.300290961210102125e+01 4.141290498844664825e+01 3.817175261974747258e+01 3.395156820630582928e+01 2.952881070789407048e+01 2.644155359793111870e+01 2.553409124529626695e+01 2.213048355782947496e+01 1.818990181185155919e+01 1.664368697961180388e+01 1.494141871268193000e+01 1.143590465194474426e+01 7.903128169875789588e+00 4.893069233470964896e+00 4.429689156278516116e+00 4.082156510800374782e+00 1.410114855972841363e+00 -7.914972257360938235e-01 -8.285413201952935847e-01 -1.434152134493750230e+00 -3.114177278848037300e+00 -3.667476614005142910e+00 -3.155421261886325546e+00 -9.551190755337186644e-01 -1.517749749982595375e+00 -3.314197420923921555e+00 -3.511593440169758829e+00 -4.222108824075471389e+00 -5.018870476921253321e+00 -5.067167750433734241e+00 -4.895713525863324200e+00 -2.951827313913641060e+00 -1.329613082310271421e+00 -2.567148291635944268e+00 -3.965507528163990436e+00 -3.476119902506693116e+00 -3.879574204803708515e+00 -4.910175553568319806e+00 -5.017374431350587471e+00 -4.567345191052346820e+00 -2.978331905301690341e+00 -4.017080037131735004e+00 -6.656057590496410548e+00 -7.177130579120537313e+00 -6.886644207450959954e+00 -8.006597541649256300e+00 -8.755411348737252908e+00 -9.646632429475557657e+00 -9.712295387464408236e+00 -9.165493206414982552e+00 -1.057297617159780678e+01 -1.188834904561210593e+01 -1.151774705880295535e+01 -1.178601165562962194e+01 -1.300930500126384004e+01 -1.437487261789683934e+01 -1.494294484051029670e+01 -1.247634759588955333e+01 -1.232196983619921937e+01 -1.464348032722471515e+01 -1.445251802470749602e+01 -1.369743530548241850e+01 -1.429653136235898181e+01 -1.482538846879404204e+01 -1.615731434035748393e+01 -1.599124796382663227e+01 -1.515703935995864526e+01 -1.700639297730593924e+01 -1.878582189601404906e+01 -1.848245629014787994e+01 -1.880722526656201055e+01 -1.941268585369769539e+01 -1.904971624115923490e+01 -1.839926733862079544e+01 -1.676053411317374398e+01 -1.699582720479219589e+01 -1.889287290547995113e+01 -1.947386999338412039e+01 -1.934146598007066586e+01 -2.076175631799975108e+01 -2.183212207217173884e+01 -2.260356523368755077e+01 -2.158640166005477923e+01 -1.879676705259446123e+01 -1.943219961913248284e+01 -2.014492030509894249e+01 -1.831606742491107553e+01 -1.718575244852646478e+01 -1.615782932102543157e+01 -1.438442026746742464e+01 -1.283413385486471014e+01 -1.026376402831995094e+01 -8.496944716177132761e+00 -9.850128337441537596e+00 -1.156519251516038338e+01 -1.210221389011688764e+01 -1.274368813927005384e+01 -1.379184944449098005e+01 -1.427029347203509069e+01 -1.330605921707344663e+01 -1.219666824317653209e+01 -1.253089631163200757e+01 -1.341987543155861928e+01 -1.307616223780853382e+01 -1.337744959249801013e+01 -1.463775910521448331e+01 -1.541717944311908006e+01 -1.549895026337483550e+01 -1.355655800439042658e+01 -1.194694048605692238e+01 -1.264186980478395483e+01 -1.274326514278908284e+01 -1.188439808706806744e+01 -1.292640221846597015e+01 -1.393477259777624866e+01 -1.484185553494692655e+01 -1.470814661893841446e+01 -1.341261676378843681e+01 -1.420937647845338425e+01 -1.628900282729653171e+01 -1.610920060076195526e+01 -1.529028807238148424e+01 -1.578258980992017513e+01 -1.616016190926804796e+01 -1.673128402914852586e+01 -1.572545199817174044e+01 -1.618066858426344012e+01 -1.931884012294558417e+01 -2.081821981043262326e+01 -2.125561087335079336e+01 -2.158574207439919590e+01 -2.138121304239813725e+01 -2.083380501834968612e+01 -1.914985348418050037e+01 -1.639046054417753595e+01 -1.669807306739107133e+01 -1.808919991207055133e+01 -1.836990881811275855e+01 -1.982597628421844504e+01 -2.234701763418943443e+01 -2.305329094939245138e+01 -2.285993693879407829e+01 -2.055935596888300765e+01 -1.874831643062617559e+01 -2.024134840375738875e+01 -2.021109747168024029e+01 -1.828293811285068315e+01 -1.778851612708367824e+01 -1.877354529016824003e+01 -1.928421807777685970e+01 -1.967566741115733109e+01 -1.912585422825028658e+01 -2.044714370521948865e+01 -2.338539786595195480e+01 -2.325752540578405458e+01 -2.249486860811202149e+01 -2.300905174087457894e+01 -2.311727059832826470e+01 -2.268870599078131178e+01 -1.997154039551063320e+01 -1.956702696503830552e+01 -2.272707750303709417e+01 -2.485989232167305474e+01 -2.514609583156786954e+01 -2.593425882235977653e+01 -2.651410051741113350e+01 -2.654094164056554916e+01 -2.611565880158878272e+01 -2.374315667503904947e+01 -2.397032579070432234e+01 -2.591097235479677252e+01 -2.512959297639451961e+01 -2.371261940069729945e+01 -2.379423919754193406e+01 -2.358506802850076411e+01 -2.336178648802080460e+01 -2.139055367212055003e+01 -1.926711085623385600e+01 -1.943206977019669424e+01 -1.915222550996704598e+01 -1.773106237430222976e+01 -1.690837053067722451e+01 -1.663247769314474311e+01 -1.711757255890790930e+01 -1.715880010250008780e+01 -1.522808424277042505e+01 -1.524511759099344843e+01 -1.783917893176444380e+01 -1.854467653949214423e+01 -1.800819304498090290e+01 -1.845335083195615411e+01 -1.806904503998102030e+01 -1.773626004734994055e+01 -1.542368259292898713e+01 -1.222758835652491527e+01 -1.159371652704096789e+01 -1.203691271879046987e+01 -1.200753552423699411e+01 -1.352511519788841632e+01 -1.617695842898870140e+01 -1.754856336257119764e+01 -1.656397265882718628e+01 -1.476556013408893797e+01 -1.553153300126485803e+01 -1.801734912810783484e+01 -1.765366092826359790e+01 -1.614696236030472321e+01 -1.608500086728710343e+01 -1.530359228011647765e+01 -1.478053135418870312e+01 -1.278102684675252831e+01 -1.086867136765186714e+01 -1.217288213307479872e+01 -1.342132943669326117e+01 -1.256816933195323571e+01 -1.247832492185857411e+01 -1.394123953166583085e+01 -1.451633268078584038e+01 -1.429449690257054861e+01 -1.179635313401030849e+01 -1.015156471640822211e+01 -1.022349761278512936e+01 -7.889294339436225378e+00 -5.758078410125523128e+00 -5.598607555633551058e+00 -5.471459949668328271e+00 -5.180344104362520241e+00 -4.090666892866087423e+00 -2.898109832331956071e+00 -3.589045177488840999e+00 -4.017516596312022514e+00 -1.499812871578326323e+00 7.628491100338313791e-01 1.903313431186520743e+00 3.999785819351404204e+00 7.383042313033131521e+00 1.229074779135058648e+01 1.439487760586286491e+01 1.354095353877215224e+01 1.378233159249666606e+01 1.564416053829576647e+01 1.746833532194740002e+01 1.897844800164479651e+01 1.941678319614163684e+01 2.130540004814216104e+01 2.306026657175414485e+01 2.113202063024063904e+01 1.876005508378465692e+01 1.768032035540162994e+01 1.639282257170175328e+01 1.484985819298767495e+01 1.478942173921844017e+01 1.680964675741076775e+01 2.127755804671759776e+01 2.363732746641603200e+01 2.283060478751551159e+01 2.399359472447781272e+01 2.753113146854272486e+01 2.913112977471550380e+01 2.878241139288049055e+01 2.739724034823485610e+01 2.671098887753320739e+01 2.860001335626548169e+01 2.889425131516650680e+01 2.912207742391245802e+01 3.058039316318751943e+01 2.946156802132858132e+01 2.531270773048447964e+01 2.046243235299493435e+01 1.647021377216031368e+01 1.709985100074777264e+01 1.890110109269802408e+01 1.904431878239688203e+01 1.847829207330961765e+01 1.803260796239104380e+01 1.657734833458621537e+01 1.425240045790085297e+01 1.154003694482906184e+01 9.303327030167743317e+00 9.876540329300755872e+00 9.066236469673967235e+00 7.037697171883553260e+00 6.645500130060025157e+00 5.237484978026221150e+00 2.035539962234852229e+00 1.415416874990387333e-02 -1.654533126973776858e+00 -8.773260472868896764e-01 9.991210477645469101e-01 -6.163914334495437242e-01 -3.202740359704571382e+00 -2.843559056239442384e+00 -3.533880326423217699e+00 -3.872818352667128039e+00 -2.419378029044801259e+00 -1.628961674208948773e+00 -2.432271104034678874e-02 -4.567048798772755935e-01 -2.175823219745581572e+00 -2.842147091552631455e+00 -2.308719848563076216e+00 -1.569801385015704875e+00 -1.630224439841310990e-01 6.268539969126718514e-01 1.235954112690059725e+00 9.558804200577417642e-01 -2.016343562688458935e+00 -3.026041363191624978e+00 -1.392890100912270723e+00 -5.352808044299200985e-01 -2.776510744996373015e-03 3.704734711422651983e-01 9.114975605567948724e-02 1.717171531281180830e+00 2.125235721134232758e+00 5.360844019311862274e-01 -5.038639873756073362e-01 -1.326862166644197316e+00 -2.467790093720092504e+00 -2.429222463397018306e+00 -2.596452595386511408e+00 -1.428803943694889611e+00 1.053001925097721392e+00 4.865549665984482686e-01 -4.430839553640839035e-01 5.839047931997841667e-01 3.398407031489520391e-01 -1.799044375753227287e+00 -3.773471822641472961e+00 -6.086854696644548923e+00 -5.668520962307651345e+00 -4.475535772430591308e+00 -3.864962260306993969e+00 -1.387030511661134335e+00 1.371262736966157636e+00 3.314229498591362066e+00 4.210926197823551931e+00 4.434550582235091909e+00 5.411941260524582908e+00 5.309655226156901442e+00 2.625382403676119303e+00 -4.022996723707998323e-01 -1.982634082220743554e+00 -3.331803241898544155e+00 -2.715915419050248136e+00 4.705903055328080620e-01 3.134324582334128362e+00 6.978470722295510242e+00 7.617271289713981375e+00 4.197324839485845338e+00 1.887524277522647509e+00 1.211584221452091992e+00 1.550987806566466176e-01 2.317212971245942166e-01 1.506807726554063143e+00 4.319925383424105370e+00 7.222371356582338642e+00 7.773626475865021312e+00 7.754395630025555874e+00 8.982282152933896313e+00 9.115420877990400683e+00 8.272688532839344688e+00 9.029263149053369020e+00 1.015401622778781565e+01 1.372757308216136707e+01 1.615618922601071006e+01 1.616438735702335450e+01 1.681019945992740716e+01 1.738117218253240281e+01 1.526063431030709694e+01 1.321879859333879104e+01 1.190704805502977237e+01 1.237617520741188670e+01 1.482884677285363573e+01 1.361275012050133881e+01 1.090050017642256819e+01 1.024119719753433344e+01 1.009515444824970487e+01 8.892553529965955050e+00 7.438961902498227197e+00 5.117730197257974289e+00 4.836906889194496628e+00 5.594606866292989977e+00 4.862529067550144468e+00 4.853815969386032769e+00 4.916327888329860230e+00 2.602461966310701591e+00 -1.131715019100326458e+00 -4.148802899376626385e+00 -6.001052701723763150e+00 -5.354477651884341327e+00 -5.644547285469696973e+00 -7.655307016779797635e+00 -7.018386695120971019e+00 -5.824381871186306014e+00 -6.182678956406471471e+00 -6.488213406370691771e+00 -8.067390399883366925e+00 -8.413167810504441846e+00 -8.067807256827054019e+00 -1.002464405459854646e+01 -1.077303227649525397e+01 -8.947009223526146471e+00 -7.837958465458809698e+00 -7.706665194390637019e+00 -8.235571865915705558e+00 -8.690837727360706921e+00 -7.348005909195145513e+00 -7.236953539560016857e+00 -8.345585859689681030e+00 -8.773482259797294347e+00 -9.796956273201292476e+00 -1.184769464795527760e+01 -1.216115729393968437e+01 -1.109317108487753600e+01 -7.394332854044568748e+00 -5.401084304279950565e+00 -7.051150094811568181e+00 -8.583957404549893866e+00 -9.987242312434496228e+00 -1.259650588923739001e+01 -1.406153994323386414e+01 -1.420146699812509183e+01 -1.238982555621060655e+01 -8.835015478183105841e+00 -6.541199063016805759e+00 -5.668811160015752471e+00 -4.263516627736691156e+00 -4.228377106088800907e+00 -5.185896402348457279e+00 -5.917260500493993547e+00 -7.592236671406539017e+00 -7.491913507538439987e+00 -6.871757462765931024e+00 -8.363083844248157206e+00 -1.007122396493105576e+01 -1.041380824993451171e+01 -1.185034283604444738e+01 -1.239974097095709382e+01 -1.119217546025047305e+01 -9.285008953825476752e+00 -4.543067247200134773e+00 -1.457453449749538832e+00 -1.010874068495676514e+00 -6.804584698278854926e-01 -1.380247876982179100e+00 -3.963955101343120901e+00 -7.120672216097793772e+00 -1.034853229750181036e+01 -1.183716691976615465e+01 -1.100433611816237267e+01 -1.119523664326972501e+01 -1.030157527293016706e+01 -7.692754145000984423e+00 -6.317319470170865259e+00 -5.775500681128357350e+00 -5.687761590738785067e+00 -5.228656853936930915e+00 -2.415950326233196055e+00 -1.636214401471236313e+00 -3.691471065521111150e+00 -4.804748015509750836e+00 -4.689905353251701214e+00 -5.869486712600829215e+00 -7.488586314763577612e+00 -8.457465768875616519e+00 -7.248480993768073866e+00 -4.183770237825966909e+00 -3.338488519737318860e+00 -3.202046502325122113e+00 -7.363334835316955873e-01 1.494956036620536555e+00 1.984812238791284322e+00 1.699841432346030246e+00 -2.123770177435709283e-01 -9.090048973769519758e-02 -4.758215777282467362e-01 -2.130532263303565266e+00 -3.374493935563913194e+00 -4.210642948620065162e+00 -5.223406025631038396e+00 -5.318263108481201762e+00 -4.081930058954656992e+00 -8.185070751239705844e-01 2.034982630808563009e+00 2.342383742308873085e-01 -1.727334418213549938e+00 -2.179478423063329728e+00 -1.892599829396182765e+00 -1.042895908973353825e+00 7.660242375225447820e-01
-8.840536444787156611e+00 -7.367835353045689928e+00 -3.949595229247973904e+00 1.450121871831714926e-01 6.058418070175219938e+00 1.142592194833562225e+01 1.429191588257985046e+01 1.685375410405252694e+01 1.997753285898809850e+01 2.001121604736542992e+01 1.860713533289368016e+01 1.634365103074310710e+01 1.523995502247178280e+01 1.491589290608599860e+01 1.026231890586147699e+01 5.304387379762952826e+00 3.120712396009527101e+00 1.125229675610855518e+00 -1.786290917637600950e+00 -4.846219207809826734e+00 -7.846088318681454510e+00 -7.565205539843659288e+00 -6.846711939082338994e+00 -8.906243658753069781e+00 -8.075263707502553956e+00 -4.279626199405287323e+00 -1.786910514111659243e+00 1.671561210555101429e+00 5.306408638142684708e+00 9.114358985024658466e+00 1.501241379223428218e+01 1.959585794217895227e+01 2.203768526501934133e+01 2.508988721225193075e+01 2.637553905123749587e+01 2.557010685732656796e+01 2.517404437717686605e+01 2.576344830546599951e+01 2.805742585449345938e+01 2.887952814325359796e+01 2.575428671863958385e+01 2.268751343193413206e+01 2.211133952185622320e+01 1.965429655524982522e+01 1.662561969019792585e+01 1.453560335141572502e+01 1.392086194876902461e+01 1.499093331082492675e+01 1.299329981471086448e+01 9.797629712335393037e+00 8.736000933456558926e+00 7.532014789224517948e+00 5.840658158735633876e+00 5.372643760464298701e+00 4.227516635470394135e+00 4.484018571104654072e+00 5.091498009757208010e+00 2.625337886024183387e+00 1.461623394010166610e+00 2.207442093974266495e+00 2.221192109302856377e+00 2.419726529011093918e-01 -1.046913548041225939e+00 -4.525212131748548305e-01 8.341847210084024633e-01 6.522269618282092729e-01 -2.102159223143767186e-01 6.645264437333484597e-01 5.630963796984226333e-01 -1.958974766396378797e+00 -4.345694976498726270e+00 -6.763392989256439947e+00 -7.910065805850864606e+00 -9.051769989456955656e+00 -1.315258132589289275e+01 -1.661258682980644252e+01 -1.823809334823553741e+01 -1.989174110996680866e+01 -2.286973757861393253e+01 -2.558272597885152422e+01 -2.659615076628706376e+01 -2.613294601113281956e+01 -2.746885352785808720e+01 -2.954622205804552593e+01 -2.930020582316445399e+01 -2.934240401384143127e+01 -3.026191021056283859e+01 -2.979230212225292007e+01 -2.947714603537651357e+01 -2.766973340834838524e+01 -2.516312860441103183e+01 -2.530405995712525424e+01 -2.561598320368016246e+01 -2.432351469746700801e+01 -2.429786396219620315e+01 -2.363451692597515930e+01 -2.249556132804090325e+01 -2.151756344307043634e+01 -1.951507425029245368e+01 -1.935114180362053560e+01 -2.080526311957829222e+01 -2.025373766893066119e+01 -1.795495124595740322e+01 -1.685448936877506299e+01 -1.647576203173620968e+01 -1.670149851829212295e+01 -1.601897380105911495e+01 -1.399953970062214381e+01 -1.475583261057044560e+01 -1.559469160841419288e+01 -1.442129694350150082e+01 -1.481373872993570551e+01 -1.617392170007651586e+01 -1.655703092622759343e+01 -1.664148511202009217e+01 -1.493826297268798875e+01 -1.397475099011243671e+01 -1.454855057292298426e+01 -1.447834564823919123e+01 -1.403763294429743169e+01 -1.420982238363833083e+01 -1.411852993172970727e+01 -1.372401960666164022e+01 -1.113478641938896985e+01 -7.993866149824402356e+00 -7.845180322705433085e+00 -8.379538357407081861e+00 -7.485409508223026087e+00 -7.266605678549687752e+00 -7.301461186083901822e+00 -6.175148813119089475e+00 -5.259472076302261989e+00 -3.139103686184966158e+00 -1.102650493361959638e+00 -1.284452798360533832e+00 -6.046116878374488968e-01 7.342008054827208197e-01 9.769542157148161099e-01 1.898954232296976574e+00 3.326039229345061354e+00 5.771449468574763486e+00 8.983755744107231322e+00 9.299261871229834497e+00 8.780613156953965159e+00 1.090058023410552401e+01 1.309671319832466807e+01 1.416680502176387435e+01 1.494557066033954840e+01 1.504771500996859679e+01 1.759070520635076917e+01 1.929317357234454988e+01 1.749537436271545943e+01 1.670371256187119968e+01 1.748617544413836811e+01 1.692723050968468002e+01 1.553111321881698004e+01 1.489706946602343507e+01 1.557394452085721781e+01 1.751016786837805839e+01 1.641252921065562376e+01 1.384967252214752342e+01 1.387539081095425963e+01 1.446301389931819514e+01 1.426603394429612592e+01 1.370985194475893287e+01 1.290000904923525482e+01 1.376370230622225321e+01 1.379588542236410831e+01 1.207806601882720443e+01 1.239985967677970535e+01 1.438287566035663367e+01 1.489481776713206784e+01 1.450458904467532761e+01 1.392488313421729274e+01 1.438320489989822093e+01 1.649175093542961434e+01 1.637609921765454857e+01 1.505776756593689747e+01 1.631041188868842795e+01 1.796826806542073385e+01 1.790650494662709136e+01 1.839582792584862148e+01 1.922271202845750793e+01 2.118139695448829585e+01 2.337262310359914963e+01 2.304618328454689546e+01 2.212536837820096025e+01 2.310434690713497474e+01 2.356085841202177633e+01 2.304096185537124697e+01 2.171707054622185851e+01 2.067119990436753341e+01 2.129372033014859511e+01 1.952302250041701370e+01 1.585638482008276817e+01 1.492466953810526853e+01 1.415668730242391860e+01 1.134293504854337975e+01 9.418913455273786539e+00 7.795435518703121680e+00 7.764297874306032021e+00 8.078098002908660646e+00 5.465520709267987165e+00 3.635212712478618879e+00 4.493449229006211354e+00 3.730761703987026667e+00 2.736179340310477937e+00 3.693949097139231252e+00 4.582318719553160946e+00 6.751529682134234989e+00 6.826651336733818631e+00 5.972065835525054212e+00 7.003380952358913447e+00 7.752166077627819618e+00 7.321704714493537658e+00 7.340193543217185201e+00 8.153081099181326508e+00 9.865005540816998320e+00 1.168221027560816871e+01 1.095398008704569470e+01 1.071418320588113460e+01 1.268920000443708673e+01 1.324092234013584601e+01 1.224206218056504980e+01 1.122784528196110543e+01 1.069427286362056506e+01 1.196974461500751197e+01 1.212431558822552269e+01 1.081462338872359652e+01 1.119784500802270166e+01 1.249340025577857993e+01 1.236898032472310938e+01 1.169481252600072274e+01 1.039011591609465768e+01 1.021528321121256688e+01 1.046977449344318423e+01 9.007610939239183878e+00 8.592495078361205074e+00 8.934465633816875751e+00 7.677834179782148105e+00 6.618135099912960229e+00 7.019632733900490251e+00 7.041736276064340494e+00 8.800371804035716394e+00 9.486871546008540435e+00 8.352975096766083851e+00 8.609017163621098589e+00 9.658676963871014820e+00 1.008067547705269718e+01 1.019789687466075279e+01 1.025252442361130356e+01 1.207094772010908557e+01 1.485826054242018124e+01 1.474339661900493859e+01 1.465543187506776945e+01 1.784239345737029225e+01 2.079078836197916402e+01 2.299737092265830540e+01 2.648063988786434564e+01 3.053556486454332486e+01 3.661552141652966696e+01 4.165084332467901618e+01 4.477904500792929099e+01 4.924578079536736652e+01 5.271899859879664518e+01 5.249812313909495742e+01 5.240061642930393049e+01 5.474714149607348190e+01 6.096105207262749559e+01 6.650484886114331573e+01 6.828755904224823325e+01 6.921718460908088844e+01 6.966376697390280981e+01 6.805897099784243665e+01 6.618832908762492195e+01 6.760880580264887385e+01 6.904072160901100119e+01 6.973853320771925723e+01 6.682713153816398233e+01 5.978389308627482279e+01 5.449833131622459348e+01 5.150716027424994792e+01 4.764121987120361723e+01 4.392484380349063144e+01 4.114495129358442682e+01 3.931924225256960881e+01 3.754730507362319258e+01 3.299648913510755222e+01 2.918769432394486074e+01 2.963237239602793949e+01 3.076799729456793386e+01 3.040244166248256619e+01 3.010968276733750315e+01 2.860721085995866986e+01 2.856256029061932722e+01 2.877588759331129253e+01 2.637978015851605917e+01 2.431243783959648752e+01 2.324352550540190521e+01 2.111034989269160533e+01 1.882806034441887633e+01 1.697460483509089713e+01 1.618818899721768645e+01 1.690012749772019873e+01 1.512638001924620923e+01 1.167843429669111011e+01 1.071292926470929530e+01 1.008955715622025551e+01 9.563777033030874009e+00 9.458783859111999703e+00 8.281798624896483219e+00 8.672141539297140156e+00 8.237855295124104416e+00 5.431801989979414991e+00 4.126930895160728419e+00 4.337749038560517967e+00 3.576617751112460386e+00 2.859799732886416201e+00 2.983897911803316649e+00 3.276687668503852180e+00 4.955660952816202780e+00 4.285782295135397213e+00 1.235007725452949234e+00 -3.375700147340080504e-01 -7.283565375214052784e-01 -1.298684973923643460e+00 -5.830576523985009363e-01 -5.929307609842651150e-01 2.721668692777868825e-01 1.451005961296673918e+00 -2.937960427323264567e-01 -1.097828195848087995e+00 -5.473864170970524912e-01 -2.209003984961149580e+00 -4.432906610711490281e+00 -5.791993160122090423e+00 -5.997315632024482035e+00 -4.116629259596559010e+00 -4.392492812325387241e+00 -6.405169296659346756e+00 -6.953436588595549139e+00 -7.857800310301504609e+00 -1.017863653238474342e+01 -1.141670808862564535e+01 -1.176768391768528765e+01 -1.026954826258753783e+01 -7.871575695585150356e+00 -7.991681368380821660e+00 -8.420686466615945776e+00 -6.930667205922274476e+00 -6.079160265057101498e+00 -6.358835291950892810e+00 -6.229365326081421017e+00 -5.642067974274940667e+00 -3.578033572672785656e+00 -2.921134927484657862e+00 -4.738498476618828725e+00 -5.305270582809963109e+00 -5.734994877128553270e+00 -7.525308479446534804e+00 -7.340532796206931998e+00 -6.295195357109562018e+00 -4.470051764598070854e+00 -3.892234426586942853e+00 -6.295199597953342163e+00 -8.331608749405537750e+00 -8.381185797889692424e+00 -8.781149643626479318e+00 -1.067386187618905780e+01 -1.276304935693808673e+01 -1.489382707915346415e+01 -1.485235720948034910e+01 -1.607720033095444023e+01 -1.927757821218453671e+01 -2.029470672123820663e+01 -1.967543500290489433e+01 -2.065361500844445430e+01 -2.192343755960352070e+01 -2.239326833634663316e+01 -2.186174887684240886e+01 -2.106235050310190005e+01 -2.354916761600498276e+01 -2.682562681058927012e+01 -2.683783991751923992e+01 -2.743625378234979806e+01 -2.934581387884583137e+01 -3.034107498305761297e+01 -3.051081800565506086e+01 -2.830457965557793898e+01 -2.747061991063793940e+01 -2.969574879120010280e+01 -3.051839037509434505e+01 -3.070705261696438626e+01 -3.262067422969707309e+01 -3.427690551783383199e+01 -3.583037746827549341e+01 -3.612862868364774727e+01 -3.521746217697972270e+01 -3.605471921572174665e+01 -3.702666877421873437e+01 -3.608807940957693461e+01 -3.540037116122413607e+01 -3.553384491693840630e+01 -3.532152014138724638e+01 -3.440586840704560956e+01 -3.073665073859979202e+01 -2.821235615236302507e+01 -2.918710558310392500e+01 -2.850504935218470948e+01 -2.557606223358996900e+01 -2.396363481153706942e+01 -2.244472295518952265e+01 -2.005867684130258155e+01 -1.680494633519673542e+01 -1.332353466602983438e+01 -1.368204977063321337e+01 -1.561397222411714658e+01 -1.613803646476881681e+01 -1.799753592308952577e+01 -2.059617557170774660e+01 -2.165190704474390415e+01 -2.208396361492526339e+01 -2.159638860477417310e+01 -2.147136349427210078e+01 -2.413669625473169944e+01 -2.745834380661497676e+01 -2.936074202821285795e+01 -3.205918365112140833e+01 -3.490552133422816183e+01 -3.785447452134729218e+01 -3.921769462428809305e+01 -3.858951409101263152e+01 -4.017431090099249502e+01 -4.296515504447445011e+01 -4.395062309914163734e+01 -4.455536632995400481e+01 -4.611859839176462827e+01 -4.722639572627227267e+01 -4.759338340955796554e+01 -4.654494552502165305e+01 -4.523930878866374883e+01 -4.647363961825895018e+01 -4.733036029934694255e+01 -4.540827526762998190e+01 -4.432223214873225459e+01 -4.415944029005770233e+01 -4.458452654693802941e+01 -4.414532253302057541e+01 -4.185375382459650950e+01 -4.181176671629401653e+01 -4.345358860186581040e+01 -4.299005523596044043e+01 -4.178056520938784502e+01 -4.194208026675570267e+01 -4.175153017541736489e+01 -4.092204731205996637e+01 -3.866331099534003357e+01 -3.726050913992671099e+01 -3.862047939088373738e+01 -3.917801559731620387e+01 -3.818524192150386654e+01 -3.813885156525661557e+01 -3.887675743061029010e+01 -3.913063239086613976e+01 -3.929017270722123101e+01 -3.740524200242897024e+01 -3.639757031063857795e+01 -3.754215710333605216e+01 -3.663288203859945469e+01 -3.529001686384113867e+01 -3.558818261249759018e+01 -3.510403666189854732e+01 -3.625174399838209638e+01 -3.625780352566283682e+01 -3.486031133832323547e+01 -3.592070566084980499e+01 -3.658107794473727381e+01 -3.534455229856783376e+01 -3.408950308394913975e+01 -3.234160076053237987e+01 -2.982357015268388167e+01 -2.811420107547950309e+01 -2.529196915913392019e+01 -2.424514425713643462e+01 -2.504475492162915629e+01 -2.293583388991837424e+01 -2.001972921061609156e+01 -1.793126248582022342e+01 -1.568747311349056517e+01 -1.469651159756467784e+01 -1.277848247770852375e+01 -9.509462835360134036e+00 -9.515710950892035669e+00 -1.130238838251981726e+01 -9.999858468067499118e+00 -7.769986844929008818e+00 -5.418273702336211528e+00 -2.561160827328341494e+00 -4.194801240602562542e-01 3.887063653078451697e+00 7.815726017816637672e+00 9.426132409684198521e+00 1.209382223174995552e+01 1.644529486203271063e+01 2.084587308469945555e+01 2.620666850136383275e+01 3.093283497504157253e+01 3.517291245063994864e+01 4.297266126491060589e+01 5.224404599878576505e+01 5.873998352034958259e+01 6.595212046768094183e+01 7.574283694593944460e+01 8.634925228459400159e+01 9.626196444836602950e+01 1.038445735438609603e+02 1.108423672439866010e+02 1.145651307358639883e+02 1.145092330442129906e+02 1.143273735122493662e+02 1.132564875119435328e+02 1.091790727930619198e+02 1.056485589337269175e+02 1.033630915024522494e+02 1.028621593436182593e+02 1.030875381239096100e+02 1.006179324414498808e+02 9.777883790568107258e+01 9.767860151661247414e+01 9.764759165195678747e+01 9.560573864862598725e+01 9.206303529933573770e+01 8.858113080777378912e+01 8.656152966906677193e+01 8.306509577255916099e+01 7.587157085399452683e+01 6.882306660560145417e+01 6.277963826301177619e+01 5.469292270547684609e+01 4.666506586856284855e+01 4.003471746689027100e+01 3.430307225579896624e+01 2.924509744351128049e+01 2.237608528034419564e+01 1.492596830937666041e+01 9.533870903370193162e+00 4.049552859070742805e+00 -1.962267316070527290e+00 -6.181026225407793895e+00 -1.038766129908828262e+01 -1.369679487086707148e+01 -1.663978413322987038e+01 -2.183229321834927461e+01 -2.594695428217883659e+01 -2.823745521353570354e+01 -3.108490383741926877e+01 -3.292781320824544622e+01 -3.435578384019124343e+01 -3.484643079505065799e+01 -3.447107153137830693e+01 -3.642164744919666219e+01 -3.922567729836891459e+01 -4.075206339435766267e+01 -4.230707078954501554e+01 -4.339195660372197239e+01 -4.379686535093626532e+01 -4.376620905790899485e+01 -4.210422017218272828e+01 -4.086172016808562546e+01 -4.194787012904614443e+01 -4.139899722523020387e+01 -3.899332579761166073e+01 -3.828135628907803323e+01 -3.742663434467332451e+01 -3.621371400797901430e+01 -3.370059844179704811e+01 -2.910882878581490729e+01 -2.749904749732699116e+01 -2.763822252936189727e+01 -2.534858944809462855e+01 -2.322826513946600713e+01 -2.280059567365416839e+01 -2.115497734304503652e+01 -2.003550446984237965e+01 -1.792439289242219047e+01 -1.547370775446133706e+01 -1.524133588541094220e+01 -1.491656372400077579e+01 -1.370241333731072864e+01 -1.322369389376524218e+01 -1.279509871728371806e+01 -1.242064729981943749e+01 -1.254729971895281082e+01 -1.043780231859376251e+01 -9.524573058853020413e+00 -1.094071808185363892e+01 -1.082361355612247067e+01 -9.971390169074140886e+00 -9.622243332252596204e+00 -8.833031854505039249e+00 -7.793953039255033133e+00 -5.201759336882414431e+00 -2.203649251244277352e+00 -2.690409310398608866e+00 -3.117052015008062948e+00 -1.003361647634883891e+00 1.433460018460091523e-01 -8.929856509444554502e-02 -4.167436596416345673e-01 -5.933765604106684410e-01 9.989916526408051389e-01 6.500183631601671452e-01 -1.943652483887677640e+00 -2.979808205259273368e+00 -3.214756303849713781e+00 -5.509918185290245241e+00 -8.461123852736577078e+00 -1.005713160167978515e+01 -9.811237374004496914e+00 -8.763912787973499263e+00 -1.014278155300104878e+01 -1.102894288645999232e+01 -9.502518260195087052e+00 -9.113636867812097364e+00 -9.135998627561686902e+00 -7.968887691188842659e+00 -7.009648247069726779e+00 -5.647842504439871014e+00 -4.611150694054152233e+00 -4.144590123061805187e+00 -1.794580932370057891e+00 3.342464620853183854e-01 5.051551531765925418e-01 6.488800839748908311e-01 9.402067603697069620e-01 1.758954203900214175e+00 2.113086865569650641e+00 -8.618980483999502673e-02 -1.846819313330616330e+00 -1.775365068541730373e+00 -2.436802984591027066e+00 -4.201359741087382638e+00 -5.773467084060944110e+00 -6.770304010423553009e+00 -5.404544176898007812e+00 -4.454886758504814637e+00 -5.075680598215596362e+00 -3.912824223057672857e+00 -1.859368948602957206e+00 -1.132518944754749457e+00 -9.634988554525421023e-01 -1.474911091827660892e+00 -1.159802240616324198e+00 -3.707801638841794478e-01 -1.713888697910589842e+00 -3.082752619630745095e+00 -3.037258842386790558e+00 -3.544181396095077652e+00 -4.637809461727303351e+00 -5.213448345006836071e+00 -5.987376310048737160e+00 -4.079569099264942267e+00 -1.858146777977488950e+00 -2.058196744790445010e+00 -5.562423615954299461e-01 1.451710615380394920e+00 1.833132313372289657e+00 1.919235797601271498e+00 2.019127299130365039e+00 2.753539688874595548e+00 3.793361584380435580e+00 2.068129299193670168e+00 -1.938337800038652803e-01 -3.213928463308749484e-01 -7.521383146389390983e-01 -2.093824236758667912e+00 -2.950699212310288200e+00 -3.736917753752764693e+00 -2.252792797903417465e+00 -6.300889206957810407e-01 -2.149529991435724874e+00 -3.545770472147034447e+00 -3.300662396587205727e+00 -4.669215782305105478e+00 -6.422616195311402265e+00 -7.252608086576034729e+00 -7.020213930318183415e+00 -5.278775962197924443e+00 -5.411852829596293546e+00 -6.946437330902667462e+00 -6.987384552135118554e+00 -7.078436571202516348e+00 -8.048495543302676580e+00 -8.656871903611333963e+00 -9.340101180591940278e+00 -8.189036847495385629e+00 -7.439537999838812254e+00 -9.359112221577603918e+00 -1.043222964292809252e+01 -9.567390419745164465e+00 -1.004137756531737402e+01 -1.004357241043278748e+01 -9.516926565284085981e+00 -9.368615258731713524e+00 -8.541077574714741161e+00 -9.867194362225847115e+00 -1.184351712597202422e+01 -1.206151530178350839e+01 -1.247223437417807723e+01 -1.423492904731293329e+01 -1.485992681029156870e+01 -1.438683276627618746e+01 -1.267029384072412768e+01 -1.048406894620222651e+01 -1.111947208587162450e+01 -1.224335386159057748e+01 -1.196452058209766989e+01 -1.265316125760232602e+01 -1.387656202950007867e+01 -1.453771074569937483e+01 -1.351125927496658186e+01 -1.130673566623926618e+01 -1.080517038411126052e+01 -1.162102716732193031e+01 -1.121915166903266936e+01 -1.012446160762198843e+01 -1.027274096324343056e+01 -9.754718384464585057e+00 -9.341339522976328524e+00 -6.939371419734562174e+00 -4.327352104088403095e+00 -4.598234837854464629e+00 -4.628116205772813352e+00 -1.656790671192118314e+00 3.170606704535537390e-01 1.237111628918334594e+00 2.305662486400363864e+00 2.845375563535891938e+00 5.157089076430360741e+00 6.856905077078039312e+00 6.678282764173280484e+00 8.136639010247558090e+00 1.038210787808138136e+01 1.162876780092269513e+01 1.330675530070685397e+01 1.545160269404472686e+01 1.871924847145796633e+01 2.083484197096431245e+01 1.975437587352494972e+01 1.904320574433138447e+01 2.102995072573198598e+01 2.123530913856091829e+01 1.982286177072676736e+01 1.795434608396218223e+01 1.628587931488613805e+01 1.731531754549597935e+01 1.852411055951284169e+01 1.871017303400965659e+01 2.005810873199724753e+01 2.228209281465613856e+01 2.150601005978452207e+01 1.988510978903530457e+01 1.934320961817214979e+01 2.072561593737451346e+01 2.227845212124858421e+01 1.977397898386391262e+01 1.678240509125297564e+01 1.654770011436035659e+01 1.628809165746066512e+01 1.501760950657211602e+01 1.408130475455289954e+01 1.319243792032004059e+01 1.342650663114166321e+01 1.211793883296122587e+01 9.137258702255385501e+00 7.980811507818734718e+00 8.871691994887790145e+00 8.164480993754576588e+00 6.204731986487169948e+00 4.234456064479493520e+00 4.728517551238519800e+00 7.090684902453720184e+00 7.587457224596510841e+00 7.680021107730666152e+00 9.569204437464533086e+00 1.085115823403740443e+01 1.034578640287636020e+01 9.573115256109771209e+00 8.506852675736197966e+00 8.727519090494119780e+00 8.368456993614673323e+00 7.209285826565319688e+00 7.861315679100624010e+00 8.466225377633985971e+00 7.209845912670910906e+00 6.012811249431248228e+00 4.970662914057633053e+00 5.559669678105311874e+00 6.688448333442882365e+00 3.813757750049241668e+00 -1.086168546417278641e-01 -5.253678282424599777e-01 3.659653309276244548e-01 1.207862254467654717e+00 1.954917596580375783e+00 1.588272571211114981e+00 2.131652438155800855e+00 1.865096948517586783e+00 -9.153944693934211729e-01 -2.101114476809372356e+00 -1.784964544529545671e+00 -2.261308890093581159e+00 -3.740484706144362903e+00 -5.615131577248744676e+00 -6.497976649758540724e+00 -5.760314356139666359e+00 -7.474971248671979929e+00 -1.091716787715930614e+01 -1.158362887524257268e+01 -1.157065051657294674e+01 -1.254373469722280277e+01 -1.244860620610515411e+01 -1.342875124686954891e+01 -1.338687719387747599e+01 -1.216383570960902638e+01 -1.281757161722942406e+01 -1.228515098229893532e+01 -1.090254078223632206e+01 -1.101779222020554094e+01 -1.054440362722196056e+01 -1.047007033917229712e+01 -1.080566890515041756e+01 -9.383795447432005332e+00 -1.062445801003123158e+01 -1.388172734953337084e+01 -1.438634316971424809e+01 -1.387039152493042060e+01 -1.461416857808394099e+01 -1.543745873654904699e+01 -1.607307336542236698e+01 -1.467425781211499469e+01 -1.321581603044079856e+01 -1.458090840241090369e+01 -1.488220985213060565e+01 -1.272154001090733999e+01 -1.277558677588230474e+01 -1.273314701266733806e+01 -1.213031825451010093e+01 -1.160134146543060041e+01 -9.455922108167046147e+00 -1.017212754341326608e+01 -1.277124809290122975e+01 -1.336896356519254958e+01 -1.365397494077489959e+01 -1.518075286294557991e+01 -1.638799474805704648e+01 -1.708515260855626039e+01 -1.540475398149347086e+01 -1.421664970983447773e+01 -1.610303476384542520e+01 -1.750387073618488643e+01 -1.746699166010160553e+01 -1.869261087940366650e+01 -2.051474208077109296e+01 -2.286034403589360053e+01 -2.396316636795332755e+01 -2.296083654997724821e+01 -2.361197189808539676e+01 -2.478947775144004950e+01 -2.444916698196746196e+01 -2.378512315061037441e+01 -2.342811619314607086e+01 -2.221334445962709836e+01 -2.170119209227436841e+01 -2.017925552460803118e+01 -1.766252526783856425e+01 -1.867322788706450609e+01 -1.941650013666492569e+01 -1.737456764155614408e+01 -1.651441149793840779e+01 -1.671382916898499360e+01 -1.705231285953390596e+01 -1.702145139745669411e+01 -1.482428421312641476e+01 -1.339577378032588229e+01 -1.418700296801200977e+01 -1.375756713673583143e+01 -1.321342560265012800e+01 -1.389018602936530122e+01 -1.379571107005081387e+01 -1.338464623704737200e+01 -1.172825768331981422e+01 -1.032739906696827781e+01 -1.171721727858292361e+01 -1.218656773542084437e+01 -1.082693263664484995e+01 -9.957759247605528330e+00 -8.789957064801045661e+00 -7.573883900099055211e+00 -6.113583593092273283e+00 -3.275102759765155191e+00 -2.571471468726398868e+00 -4.572963514547338626e+00 -4.683184037167486657e+00 -2.920374409698615725e+00 -3.481074310882857237e+00 -5.290785097521682800e+00 -6.760017139266638608e+00 -6.527207436004886176e+00 -4.141242504837456373e+00 -5.460931581235762167e+00 -7.746607292052408944e+00 -7.849303961421260745e+00 -8.802765179970187148e+00 -1.015376316297354897e+01 -1.111856707587236315e+01 -1.262617914051954848e+01 -1.258661773593150279e+01 -1.247857233807753374e+01 -1.490145274680441467e+01 -1.618582958232838465e+01 -1.636976968981057823e+01 -1.777652644236195556e+01 -1.835421195541393047e+01 -1.858606077520985878e+01 -1.795603216235986466e+01 -1.579858972149231988e+01 -1.506738840539218494e+01 -1.541108469044655038e+01 -1.320546360527723095e+01 -1.042899572740767766e+01 -9.853786007427695282e+00 -8.998242232323949708e+00 -7.681306200306766030e+00 -5.032003050921612264e+00 -3.839022979797511059e+00 -4.959200290018900503e+00 -5.993583231306602421e+00 -6.072328703269821659e+00 -6.400935067104208009e+00 -6.620238050405422570e+00 -7.381644926129464324e+00 -8.294625683612183664e+00 -8.088959787324945694e+00 -9.247887761588259536e+00 -1.047959256085494495e+01 -1.028410703364044387e+01 -1.058470741078058985e+01 -1.185025880282099031e+01 -1.236040511666187669e+01 -1.269483668091138640e+01 -1.215128757454521313e+01 -1.221687058478991794e+01 -1.411211813278973892e+01 -1.381219015142689699e+01 -1.172031055344990058e+01 -1.137905454652314496e+01 -1.199556667638991136e+01 -1.184879777696655445e+01 -1.072380938370514336e+01 -7.414762615053993144e+00 -6.222371067835407388e+00 -6.546446118249232171e+00 -5.719733010805806650e+00 -5.568961091106991113e+00 -7.053769617863765440e+00 -8.254941549777697674e+00 -8.892647888983528759e+00 -8.409474683307445630e+00 -7.667550553670892555e+00 -9.085522844975457701e+00 -9.325807699908628123e+00 -7.676905313208242987e+00 -6.932125371552315229e+00 -6.642820231590467195e+00 -6.617473077386989644e+00 -5.868789083266867657e+00 -4.217816250153259894e+00 -4.584439964889380548e+00 -6.158179364055003546e+00 -7.512341463390967533e+00 -7.556556944165919276e+00 -8.050367098646631803e+00 -7.106889454971977216e+00 -5.012411906516893723e+00 -1.219370285127780118e+00 2.900149368548210038e+00 5.050306673449860284e+00 8.510962605620468580e+00 1.383141055003937758e+01 1.832088868615597477e+01 2.171584169890764215e+01 2.559742727019824571e+01 2.881380145895693445e+01 3.315259576796422891e+01 3.752423261555809830e+01 4.078927952669052104e+01 4.526130040775052521e+01 4.875192262016889799e+01 4.873711319533499875e+01 4.818935382490330710e+01 4.742260602561916727e+01 4.929927680129425482e+01 5.224513355665941816e+01 5.199647991254897761e+01 5.110788072148105243e+01 5.181121220278932782e+01 5.110798739371904986e+01 4.986806751237919144e+01 4.841437135416040860e+01 4.736568614534240140e+01 4.980590394663706633e+01 5.190542628604063680e+01 5.133691525976595926e+01 5.083920302629463350e+01 5.198074324388146294e+01 5.331324502133170995e+01 5.482189987678252407e+01 5.494538414865187548e+01 5.539125461592892208e+01 5.584108996585155182e+01 5.237637925830958352e+01 4.707824567290718676e+01 4.336122179192755510e+01
[truncated: 10,119,605 more chars]
