# Supplementary material for: Laminar organization of cellular microcircuits modulating human interictal epileptiform discharges
Source: Nat Neurosci. 2026 Apr 30;29(6):1462–75. doi: 10.1038/s41593-026-02258-4 (PMC13246451; doi:10.1038/s41593-026-02258-4)
Supplement: Supplementary file 19 — Statistical Source Data. [file 41593_2026_2258_MOESM19_ESM.zip › ED10/series_ieds.txt]

8.542184470861240442e+00 8.762494438396435825e+00 8.515399745419076183e+00 8.598352727895722580e+00 1.010123097944272352e+01 1.202590868560670856e+01 1.016944631587023551e+01 7.225487972819329308e+00 7.347289766885655382e+00 7.987084420770801607e+00 6.130828980317516219e+00 4.200938473471734547e+00 3.476333716582095779e+00 4.570279978259869758e+00 5.561623322437930561e+00 3.570548268311819040e+00 1.221855892529543741e+00 1.582128654813578450e+00 1.042480095651547867e+00 3.952818094089974310e-01 -1.503532031569457805e+00 -2.809652215712805212e+00 -1.534940037014816960e+00 -3.013558969128345755e+00 -6.534302163018649523e+00 -7.895282905268666163e+00 -9.192150499628217730e+00 -1.071254303824882292e+01 -1.020935863824679934e+01 -1.014121009415491237e+01 -9.362676762162038813e+00 -8.506513364248217357e+00 -1.194140589768047711e+01 -1.466129453330433918e+01 -1.410532096854527495e+01 -1.540019326594890536e+01 -1.469558103279322481e+01 -1.373880373074461225e+01 -1.305143019216859024e+01 -1.046393694635141713e+01 -1.111723149534610755e+01 -1.389016624627315366e+01 -1.483336106386078512e+01 -1.452984832312479924e+01 -1.547174437826137527e+01 -1.549490998810748899e+01 -1.550732574173794198e+01 -1.572782990000619563e+01 -1.581350671352182324e+01 -1.800154034137575465e+01 -2.016752150851442948e+01 -2.015666579489128196e+01 -2.088736888719779472e+01 -2.207495050058482988e+01 -2.347246812877823885e+01 -2.437774573657562627e+01 -2.261760474686802169e+01 -2.245651461776829549e+01 -2.365861094544557730e+01 -2.270693131934298492e+01 -1.995670090397943497e+01 -1.913229667618512053e+01 -1.769317975168365109e+01 -1.489111192552743290e+01 -1.128543136701898497e+01 -8.029370358921761763e+00 -8.699917233637984637e+00 -9.837503091303696934e+00 -8.007450818918812274e+00 -7.640489787457426907e+00 -8.115312053053775898e+00 -8.456540382184165594e+00 -7.981554702067498397e+00 -4.750734751912658815e+00 -4.165611894369322776e+00 -6.034541400025252855e+00 -3.943906669193385728e+00 -5.737614433111981604e-01 -1.267192702478012710e-02 1.524564513351308381e+00 1.798075806612471794e+00 2.733422031052698209e+00 4.098785606514104174e+00 2.518017871612771241e+00 1.092830467623110424e+00 1.624980421129013530e+00 1.322277071730509068e-01 -1.318934957668167263e+00 -2.832129124605620163e+00 -5.315289227185461485e+00 -4.591783769020394423e+00 -4.495886117755385492e+00 -6.602233627934483096e+00 -6.920656644568874860e+00 -5.214819676381967639e+00 -5.458527002044113452e+00 -6.001398120265195146e+00 -5.076457091756371831e+00 -2.978548486374493098e+00 -2.128771035577201043e-01 -7.255710525382093046e-01 -2.918817941986286524e+00 -4.080584317387823567e+00 -3.718565758662409682e+00 -2.677054271555795228e+00 -2.069295742316792364e+00 -2.426684287224325054e+00 -3.797947869370091323e-01 1.175538904976011906e-01 -2.948059672429949263e+00 -4.914163580123236841e+00 -5.353970196585600583e+00 -7.891964960303094578e+00 -1.053400200360835193e+01 -1.268881910754432241e+01 -1.290520775611178372e+01 -1.081697508948043129e+01 -1.230073275686369882e+01 -1.425177376143623853e+01 -1.292967501201422031e+01 -1.210582387996065279e+01 -1.286285370562216812e+01 -1.224154996094751979e+01 -1.214661341432135799e+01 -9.839413333841546816e+00 -6.961838932207408348e+00 -8.882841916817971750e+00 -1.033970170657623378e+01 -8.329964291394764686e+00 -8.226054428282699504e+00 -8.536868044719101434e+00 -7.788741339923952012e+00 -6.526664638683238095e+00 -3.278008664864365596e+00 -2.615662250648522313e+00 -3.881179528712937365e+00 -1.945508424098905120e+00 7.212792296899048772e-01 1.781288087010732824e+00 2.380717476151749334e+00 1.787053869364533032e+00 3.731204099052117584e+00 5.173645443139081479e+00 3.384162940676605835e+00 2.180776164772633585e+00 2.866523701311956884e+00 2.341595240890820495e+00 2.292461484981080932e+00 3.320172891529056702e+00 4.028658976905340694e+00 5.779621788379088798e+00 4.461583228563636538e+00 2.013513930625388859e+00 4.052241349218795641e+00 5.318045865754982948e+00 5.060288595348368723e+00 5.440413996514961603e+00 4.586531759822665144e+00 6.607458482298889990e+00 9.388184542439221403e+00 9.849002517925185884e+00 1.224655130442811846e+01 1.559586773992628217e+01 1.486705213965281125e+01 1.405274891961090233e+01 1.502678506266937575e+01 1.764196422166839184e+01 2.301183822957835901e+01 2.446777782439992421e+01 2.163968309300452475e+01 2.036984209029805726e+01 2.057030685299757167e+01 1.952847311081378834e+01 2.012482417856229233e+01 2.317451302742516006e+01 2.642290416744788217e+01 2.877720123171802058e+01 2.692756644805581345e+01 2.480823847248876746e+01 2.500375058144420493e+01 2.277129243013209603e+01 2.034785279833920768e+01 1.931630213502556970e+01 1.834065415340985794e+01 1.816764755244680885e+01 1.630323088783598351e+01 1.280306373732158320e+01 1.131173748587673344e+01 9.609090320391606710e+00 6.746035056507702521e+00 5.798775425693841967e+00 5.859957790841641589e+00 7.545881278832537120e+00 9.559837240649105894e+00 5.945666807974960832e+00 2.534352143497305754e+00 2.563623559125978613e+00 1.301861637543135330e+00 4.286429268663550229e-01 -4.613922575964971573e-01 -1.257662579580316908e+00 3.831017199831854847e-01 -1.002256912212025897e-01 -2.522391404493611766e+00 -1.761215923787081916e+00 -2.187667431136306254e-02 -6.483769412127783349e-01 -1.464905277314650922e+00 -2.390986720523891496e+00 -7.307590812216847587e-01 2.912972076103164110e+00 2.462691372072051355e+00 1.098706998414363811e+00 2.675608329946117969e+00 2.878463005654725571e+00 1.629365132517164971e+00 1.610153201743186768e+00 1.274984478521286047e+00 2.402522176387287711e+00 2.196639753743057977e+00 -6.214480965471880225e-02 1.283898166381252093e+00 2.557960579567988280e+00 1.245055886329901940e+00 9.718346869780972730e-01 1.808557980852421698e+00 4.236316140809861963e+00 7.621165969742000890e+00 8.321857956400192435e+00 8.499809510558820946e+00 9.638236933553150365e+00 1.008046464516983853e+01 1.041766476557385701e+01 1.100801965606911992e+01 1.010693932550293361e+01 1.099439865020661244e+01 1.144686342890603648e+01 8.191287968721681523e+00 7.514372496581208871e+00 7.943541270499306250e+00 6.832734694017259081e+00 6.130833873803466005e+00 5.464414896461537552e+00 6.533333562586610910e+00 8.430482919813893972e+00 6.828750289717380184e+00 5.018769341982476817e+00 5.644954364064075136e+00 5.656895339611466511e+00 4.200912078893758839e+00 2.907282110920637930e+00 2.011928400681832318e+00 3.981520552709859384e+00 4.902658545755440578e+00 1.563686367168615421e+00 1.033894799088048294e-02 1.913409407643182014e+00 1.810471799701782514e+00 1.204778250920741423e+00 1.144568526610135528e+00 1.202049520307295172e+00 2.739321384157665129e+00 2.710817436238481370e+00 7.445822086764638525e-01 1.159923272159101959e+00 1.499315005397961365e+00 7.136008236353619250e-01 9.138742648890506581e-01 4.232842228993603795e-02 1.213607996848361070e+00 2.002694664726464957e+00 -3.002478839471977023e-01 -1.496341308341396781e+00 4.013429223891031294e-01 -1.675705672782261055e-02 -2.086485376342910314e+00 -2.348520148281327380e+00 -1.630444372395532415e+00 2.629479658010075993e-01 -3.983533173261717963e-01 -1.919361504010520525e+00 -6.308428997184921672e-01 5.816070064431224651e-01 -8.263067429706196787e-01 -1.811404271780012509e+00 -7.662400991763711477e-01 2.052832235105231273e+00 4.057555630515103040e+00 2.913298019315405440e+00 2.909970147766125503e+00 5.411381774460823024e+00 5.400338694396244144e+00 4.710472328744384818e+00 4.791394805362924281e+00 5.346297655631722101e+00 6.742956048073934561e+00 4.977685231546123745e+00 2.123210172149639696e+00 2.985063152036459666e+00 3.668606296007750789e+00 1.639290967028697255e+00 1.123442189781034051e+00 1.183654874452960692e+00 2.247140313182891980e+00 3.035650123173785797e+00 8.052640812130512638e-01 -3.572513747764111680e-01 -2.716444248657901017e-01 -1.369832037527736635e+00 -2.555563180272531376e+00 -2.938157923555152706e+00 -3.836336578381493556e+00 -2.789094154226270827e+00 -2.129242805717532327e+00 -4.123031851546500981e+00 -4.619324245806788909e+00 -2.661930565737996357e+00 -2.439368565200906058e+00 -2.236233911751023040e+00 -2.838983020884978448e+00 -7.624155680070330288e-01 2.128604898207484553e+00 8.402309977813878783e-01 4.168849740945254449e-03 1.489210900901077883e+00 1.821375991827429042e+00 1.811926015524983447e+00 2.255612766747840059e+00 1.114216288778594244e+00 2.817974061937455144e+00 4.201430158195782916e+00 2.627428425693787428e+00 2.219693409919925031e+00 2.276202747259951309e+00 1.705818369883755015e+00 1.335788985323183020e+00 1.661572251619144014e+00 4.382010350287444567e+00 6.594343394568207728e+00 5.008125757691423097e+00 2.177715248960939043e+00 1.593648740786113960e+00 8.673425862943782150e-01 6.516548567414164328e-01 8.333611870924034770e-01 8.560465080102442892e-01 2.529169117558350610e+00 2.672447070786086787e+00 7.595155156475034142e-01 7.216135799537957141e-01 1.245796766908972231e+00 5.518811148354464402e-01 1.684505020808268361e+00 2.542036281560170696e+00 3.488466382935086596e+00 4.858762835670654923e+00 3.462001695441644156e+00 2.379278146689167706e+00 3.672226564920986203e+00 3.498868680521171282e+00 1.452462466082857118e+00 1.585658627946816557e+00 2.272257664200451277e+00 4.546975897822511214e+00 5.921695025413816538e+00 3.558081840695813902e+00 3.350694115942776996e+00 4.473562948588886812e+00 3.109646904057424166e+00 2.917783873726859767e+00 3.755415382936857061e+00 5.559040941130811930e+00 7.678787613405049228e+00 5.150332396369923238e+00 2.866881186420040972e+00 4.005434007714510969e+00 4.466414183541666638e+00 3.740337499089677387e+00 3.289748484176620913e+00 2.403064532825770705e+00 3.482133850779918660e+00 4.068267857767521534e+00 1.152255795871570454e+00 -3.343189951621680645e-01 -1.862610775269928631e-01 -1.866686007491034527e+00 -4.379222990913010705e+00 -6.359616160957377140e+00 -6.791221232643081862e+00 -6.152041360724930463e+00 -8.823189689001496916e+00 -1.096274859663398082e+01 -1.168886697543233311e+01 -1.247121190287061765e+01 -1.401461292648249568e+01 -1.435830039068965824e+01 -1.473350288987356116e+01 -1.365992726537846913e+01 -1.239457789553085476e+01 -1.390574023061722997e+01 -1.495058270144836676e+01 -1.516559205083502526e+01 -1.624982037711048122e+01 -1.575407646060895139e+01 -1.501339110169137747e+01 -1.490789435943978525e+01 -1.312865479835112659e+01 -1.397152988053116829e+01 -1.713556282848293932e+01 -1.733197127512269375e+01 -1.732213521883027241e+01 -1.918671318295857731e+01 -1.991037710617568379e+01 -2.105768161546663464e+01 -1.966713567042135580e+01 -1.860944717928937209e+01 -2.147697786103096007e+01 -2.313636713544746826e+01 -2.223324721655963643e+01 -2.258917956303499963e+01 -2.319901548561125892e+01 -2.436452951316194415e+01 -2.485033830903003249e+01 -2.237268121537458754e+01 -2.262053308542507679e+01 -2.461024583477788141e+01 -2.508328794329710831e+01 -2.558820926422356479e+01 -2.711449708493215738e+01 -2.822828305959723849e+01 -2.999547698395429407e+01 -3.057307229286279338e+01 -2.968765192440532630e+01 -3.271141460925164068e+01 -3.446755895440526274e+01 -3.289746028772280795e+01 -3.262335876932989009e+01 -3.349922424287703393e+01 -3.346696000498283752e+01 -3.266129021548394462e+01 -2.967447024709205294e+01 -2.950301327824938724e+01 -3.130014362515781912e+01 -3.112575971046048195e+01 -3.175504768633568986e+01 -3.331637064129112957e+01 -3.336344297353192445e+01 -3.402185874082229589e+01 -3.326756963167121484e+01 -3.306489490191921732e+01 -3.564828647619081892e+01 -3.673347942703288993e+01 -3.624627244118117630e+01 -3.596888664333650354e+01 -3.579204400551360266e+01 -3.515498741341293254e+01 -3.439085834007322262e+01 -3.189613324222301216e+01 -3.150268701383402714e+01 -3.284548929198635392e+01 -3.285260779463759917e+01 -3.374638859775504329e+01 -3.570580582463423980e+01 -3.682998775362391086e+01 -3.776422081258763086e+01 -3.584430032433428437e+01 -3.266522440974337371e+01 -3.281050638983138157e+01 -3.372834208199256523e+01 -3.300675579234512469e+01 -3.273565006860302873e+01 -3.286522876616498934e+01 -3.175454142261187584e+01 -3.084771405880027828e+01 -2.882755616885440375e+01 -2.808099709134829425e+01 -2.981380563521072347e+01 -3.007596600969925404e+01 -2.855612745548223685e+01 -2.871639436971921455e+01 -2.893260010390438097e+01 -2.944032028133316103e+01 -2.842569695138954344e+01 -2.607794624520912308e+01 -2.647797948209498387e+01 -2.600142364884044710e+01 -2.337895607744274429e+01 -2.346504189217294112e+01 -2.310744901480736857e+01 -2.047337133881378790e+01 -1.927195877915763234e+01 -1.577470620140583968e+01 -1.200844212197351801e+01 -1.161837083940153903e+01 -8.813837359858375464e+00 -5.739422250958733152e+00 -4.033533337737605251e+00 -5.400398478316522644e-01 3.386478727489977025e+00 7.421347342845274753e+00 1.376028114146077286e+01 1.747620797657910430e+01 1.743581130205033247e+01 1.815138466262863304e+01 1.934806767954298579e+01 2.034844142428927327e+01 2.235852430365046928e+01 2.505543329795260732e+01 3.152775834515465192e+01 3.768541331501879910e+01 4.090190331496187781e+01 4.628763955625200310e+01 5.611063597484195498e+01 6.640733985313913479e+01 7.465627629756178862e+01 7.864093464873096195e+01 7.927078575264464178e+01 8.069567669042747582e+01 8.138877350434603386e+01 8.198447600336048424e+01 8.324658765738072930e+01 8.413585798324872655e+01 8.388480782583310713e+01 8.365225470679391151e+01 8.463467646426627766e+01 8.952317088531674472e+01 9.562848354450009936e+01 9.702253692112881822e+01 9.631289103845006139e+01 9.548289008376480069e+01 9.428358675855163540e+01 9.435990845895665302e+01 9.378415269459421211e+01 9.243054221115592384e+01 9.069449295310114678e+01 8.501032655352437928e+01 7.827677837088555179e+01 7.488401775893481727e+01 7.172369618217169318e+01 6.693031597569327573e+01 6.244463060199772997e+01 5.755305247676346880e+01 5.489992658250249491e+01 5.028591754981450634e+01 4.312484242076256891e+01 3.844004470482388314e+01 3.545217801280673342e+01 3.172120050672732461e+01 2.908052366339020622e+01 2.720337002097449997e+01 2.559542960096015207e+01 2.632390172506240944e+01 2.421584287264569468e+01 1.976834299197727418e+01 1.855084852462162104e+01 1.974199304157876611e+01 1.934565374727637987e+01 1.858073528254909945e+01 1.736630452824792314e+01 1.876557857632084136e+01 2.014927066710315628e+01 1.734981396829968503e+01 1.582898549928303211e+01 1.669859631629639551e+01 1.676427041248570049e+01 1.624930636342411816e+01 1.561573504181827587e+01 1.673633379143684863e+01 1.969754147772964004e+01 1.859952638851614992e+01 1.445153254911968155e+01 1.209011209393533548e+01 1.104710135949522076e+01 7.629392597892666217e+00 4.779132772501646365e+00 3.954206056596490715e+00 4.860618357850414739e+00 5.317579832190954647e+00 2.658026391019649104e+00 1.523162127964839963e+00 3.111469261113761764e+00 4.300719072748312222e+00 4.573305584473128960e+00 3.669579199514962031e+00 3.222761613660545699e+00 6.420542659073479541e+00 6.982682407301106231e+00 5.227045985147102947e+00 6.098896214119566395e+00 6.907314222418727390e+00 6.597689187372865582e+00 6.843952156089066818e+00 6.802706839146157591e+00 8.327019997969149046e+00 1.127358693717322424e+01 1.142181279894771606e+01 8.635596471830860210e+00 8.182588537161326059e+00 7.933108113638725811e+00 7.118236999306931878e+00 6.282740435133862711e+00 5.655121764931278605e+00 7.579973365595999546e+00 8.409370786266057607e+00 6.423739826841285527e+00 6.070379316106109258e+00 7.001612130653773747e+00 6.564669576247077032e+00 6.523409067151576757e+00 7.008747178360196450e+00 8.572810005203889361e+00 1.035887482334096887e+01 9.670130429199643274e+00 7.478945063507463686e+00 7.807806949204010749e+00 6.907494080408503656e+00 3.947751737696968188e+00 3.047067438911902126e+00 2.390652257169770589e+00 3.781460769854788406e+00 3.526752152695578069e+00 5.521431504329179507e-01 -1.471665620571871891e+00 -1.766417873857439202e+00 -3.475885046002650913e+00 -5.148843760138669623e+00 -6.388697013803196434e+00 -6.625486456278468772e+00 -4.331499350617296074e+00 -4.672993698690979691e+00 -6.784422985640206960e+00 -6.154594815784397710e+00 -5.783635705312859088e+00 -6.998594857476873266e+00 -7.273688846632887284e+00 -8.393516657126983915e+00 -7.536708423457646688e+00 -6.467103152746274120e+00 -8.687264836467639029e+00 -9.672677895413750448e+00 -9.103668090585445682e+00 -1.069937775465534102e+01 -1.143928014974761354e+01 -1.174353220314742252e+01 -1.175158293264622600e+01 -1.011186394679576139e+01 -1.148488726136206139e+01 -1.428278464242508683e+01 -1.441878693633118758e+01 -1.445826867131146187e+01 -1.519013060808947735e+01 -1.488204026512772415e+01 -1.442092025525066035e+01 -1.134301005934197981e+01 -8.624721823994706327e+00 -8.395337883961362380e+00 -7.431023906167209425e+00 -4.827838505329872021e+00 -3.025852534132173144e+00 1.734979535622049873e-01 1.972925573956254786e+00 2.375135837189958021e+00 4.742789363702586414e+00 4.207328103720939794e+00 1.721997241754740227e+00 8.705272724359043313e-01 4.344309254054303793e-01 -1.758498426350508237e-01 -2.205004569820415039e+00 -5.685760421304959955e+00 -5.349575200077488546e+00 -6.621564691387359147e+00 -1.036646693187980084e+01 -1.192099093674941734e+01 -1.176784213802549672e+01 -1.209569259236697825e+01 -1.269223788143175646e+01 -1.380300141169600536e+01 -1.458634745593658089e+01 -1.218344334899643577e+01 -1.234806508673870162e+01 -1.448394561777343981e+01 -1.397581205647556324e+01 -1.199965974224643794e+01 -1.159465464845995974e+01 -1.162035422274255758e+01 -1.263896721486299235e+01 -1.115489844169759159e+01 -1.043498084844256724e+01 -1.441154303706082729e+01 -1.749486556845621621e+01 -1.854863035502830471e+01 -2.066459555332528453e+01 -2.233074554970330894e+01 -2.407282805780562995e+01 -2.616624843127043576e+01 -2.635957457993995234e+01 -2.803311302044451025e+01 -3.166850189370645907e+01 -3.260806988960460728e+01 -3.181618155246257729e+01 -3.303492237114313212e+01 -3.349376358516899899e+01 -3.357309380738387006e+01 -3.234590475588157688e+01 -3.139820060758060194e+01 -3.484073072974177165e+01 -3.885324569889175450e+01 -3.894362509756654589e+01 -4.034319338758114526e+01 -4.344694587010931741e+01 -4.509853376388022639e+01 -4.696186086824103967e+01 -4.662355373911427137e+01 -4.656634134909801759e+01 -5.038866245474653027e+01 -5.242871668570201393e+01 -5.318174190408907975e+01 -5.531983665254779226e+01 -5.576935061087436196e+01 -5.649353936305414692e+01 -5.687246838725523190e+01 -5.769474506448465689e+01 -6.222005171427166204e+01 -6.461605328679237914e+01 -6.262721134658391264e+01 -6.183760565132573106e+01 -6.270210983607062616e+01 -6.336052856003739464e+01 -6.492102035133478921e+01 -6.319744400705685194e+01 -6.148899747114980840e+01 -6.289836047932715957e+01 -6.240809233163414405e+01 -6.021016289432361646e+01 -6.042566860768754822e+01 -6.103275662872222540e+01 -6.039591726742437316e+01 -5.778280852869276174e+01 -5.459912355215137580e+01 -5.498972829505728299e+01 -5.652058210646882230e+01 -5.545570183991837609e+01 -5.466032873525904989e+01 -5.600932556533522444e+01 -5.745341497107505546e+01 -5.748749721661860690e+01 -5.546986858109874419e+01 -5.526920497041430025e+01 -5.805270567730327969e+01 -5.760890467106207780e+01 -5.437768477817252233e+01 -5.390604442729201651e+01 -5.339869970224992812e+01 -5.323354371661790907e+01 -5.320717490057455734e+01 -5.136315651667166549e+01 -5.192963641842798239e+01 -5.230059160537294360e+01 -4.738464165153768448e+01 -4.271599663704348160e+01 -3.997690154829761866e+01 -3.656821329093669704e+01 -3.063846051548098970e+01 -1.905912792957124324e+01 -6.387901110678000371e+00 4.878845843069801624e+00 1.505419297765197584e+01 2.412701740959564845e+01 2.971764462826859798e+01 3.575653259316616328e+01 4.167360683418978340e+01 4.785248730052558130e+01 5.763962664750144427e+01 6.283737817165555839e+01 6.340085068445772265e+01 6.453825925276865405e+01 6.468213971854147815e+01 6.429638904889311846e+01 6.510003524463283497e+01 6.841003732633298284e+01 7.584132584832084945e+01 8.077534282809068600e+01 7.995230383548047826e+01 7.956918440163543949e+01 8.160056398416118384e+01 8.010334591786207170e+01 7.758025667834436945e+01 7.703874386332810786e+01 7.681838509756508415e+01 7.617267494058796728e+01 7.169660855971775959e+01 6.511655108746322185e+01 6.160657831506004811e+01 5.874504302309873793e+01 5.374497313165835521e+01 4.968477689963255983e+01 4.720720065507831009e+01 4.504448161418470420e+01 4.275765561572973894e+01 3.784435129155359334e+01 3.366673620205649087e+01 3.212355808391148315e+01 2.990427757346292026e+01 2.704817062539549255e+01 2.512979623819738606e+01 2.353076470520396768e+01 2.365964433666918509e+01 2.318396646259054350e+01 2.027569943487298687e+01 1.814171891978358175e+01 1.768933735618652392e+01 1.707036616012619845e+01 1.617545320772318362e+01 1.518337910687837677e+01 1.882770860114655065e+01 2.192048873358124084e+01 2.117557044960766888e+01 2.034096312867993817e+01 2.073238626835387066e+01 2.087039750421423534e+01 1.969348259943029689e+01 1.910557176497882637e+01 1.985072334719273002e+01 2.207172442312527849e+01 2.046465174445305024e+01 1.744445341468641431e+01 1.766803542157240869e+01 1.793793441371177266e+01 1.713055242444764659e+01 1.695047370482703286e+01 1.589683821019638010e+01 1.646312531202546836e+01 1.945319131829598192e+01 1.872048773454936921e+01 1.682903583525667557e+01 1.882054116687755396e+01 2.019003258384312005e+01 2.015407343566444354e+01 1.992302398044647660e+01 1.953734773072445563e+01 2.218914788747155242e+01 2.308919342399055807e+01 2.136967673469863627e+01 2.211501281814348374e+01 2.435286102328156588e+01 2.398181020945221675e+01 2.330298329257302825e+01 2.312396634492857572e+01 2.582747168763394185e+01 2.901273919639548637e+01 2.849765783128486873e+01 2.669753568026630219e+01 2.773966555148231805e+01 2.836686209465597841e+01 2.699971704123934302e+01 2.695301342209586792e+01 2.661764639199190086e+01 2.823498883669861215e+01 2.829397428472243803e+01 2.557072914003321529e+01 2.495121776670888281e+01 2.539612275135148778e+01 2.281763652151522592e+01 2.201820080238424282e+01 2.262960324100623666e+01 2.431542758985267483e+01 2.747958445329692978e+01 2.719922946942119424e+01 2.631758937047104396e+01 2.834102856365340628e+01 2.977575396354254167e+01 3.001568106240289069e+01 3.094874814693813647e+01 3.190486570250273601e+01 3.366393734773568980e+01 3.334684713368296372e+01 3.067671437981457672e+01 2.801045487093425024e+01 2.816546393592126307e+01 2.706315843993522918e+01 2.541635628518150014e+01 2.507619392961053961e+01 2.388759916415019191e+01 2.452918075001395692e+01 2.237712058756602218e+01 1.788644495204336238e+01 1.667587432875047426e+01 1.721701532892708997e+01 1.690218495498878326e+01 1.590550708835358584e+01 1.451872717728473283e+01 1.670999197708857409e+01 1.701971449483896848e+01 1.348928345664079309e+01 1.321250660708239444e+01 1.430461348106648778e+01 1.240369242696563568e+01 1.086623992414284956e+01 1.061063962930756510e+01 1.058218739429539745e+01 1.076329477709233018e+01 9.104694367172363911e+00 5.987987505710307801e+00 5.757074294357325428e+00 4.693757552635308805e+00 2.181020538966117694e+00 1.487909994866035035e+00 6.815545313477578970e-01 2.412469372973702786e+00 3.265561251936589748e+00 1.588491847299317472e+00 3.081231291703126818e+00 4.660961769015957046e+00 4.048714676663276890e+00 4.902306098682816859e+00 5.746721022168377324e+00 8.056113188419107729e+00 1.078102228716708666e+01 9.889403950489743522e+00 7.615724992671255578e+00 7.494625545276072387e+00 7.084240883851064652e+00 5.733458344379054772e+00 6.003162366534133376e+00 4.103863939133435501e+00 3.640641124296989162e+00 4.155730316915906108e+00 2.048757751792815274e+00 2.656056899920844483e-02 -1.317645656864230019e-01 -1.357787862995953665e+00 -2.230343385107245169e+00 -2.298612201911601538e+00 -2.987650803238397490e+00 -1.466147269398115460e+00 -2.331264042482895427e+00 -4.388299180359727103e+00 -4.033906364945527123e+00 -4.287204579000542637e+00 -5.811630763298261115e+00 -7.674104085475639714e+00 -9.310496249143868752e+00 -7.040804920765216579e+00 -4.314224079117032318e+00 -5.064193035657867270e+00 -5.555258115909294858e+00 -4.660300056358536835e+00 -4.433976147361877729e+00 -5.165276881426315470e+00 -4.007102367915686969e+00 -1.694194378287225078e+00 2.023839328887602207e+00 2.262745324795504942e+00 4.918249959871841548e-01 1.924320164374219377e+00 3.421719136342654899e+00 4.244219212144780151e+00 6.101090583801405565e+00 7.534806385963507047e+00 9.284922839750647583e+00 1.090031123210550845e+01 9.036546908518305443e+00 6.883472968849716267e+00 8.241911864400409016e+00 6.908977983385932831e+00 3.229109986455681813e+00 -1.244949512299733524e-01 -2.420294803051281640e+00 -2.370033422801372858e+00 -5.764971033009795853e+00 -1.238193187652876048e+01 -1.571660967083009908e+01 -1.616962120139156056e+01 -1.688284796969801960e+01 -1.856121130657297869e+01 -2.188875176978558557e+01 -2.282030050051206871e+01 -2.326104203107152557e+01 -2.731899298932209419e+01 -2.904441845245748866e+01 -2.769953857816359033e+01 -2.914367004929771454e+01 -3.062721670430324750e+01 -2.948473003350121147e+01 -2.914477015074071886e+01 -2.805835406938901144e+01 -2.666685115037487108e+01 -2.721920180702427317e+01 -2.710636393348552886e+01 -2.688615663268993927e+01 -2.796552667705752171e+01 -2.672108411074751899e+01 -2.628618103175644904e+01 -2.591806304006369288e+01 -2.293937081955322199e+01 -2.356011575926011048e+01 -2.529153803144634693e+01 -2.429061406509556775e+01 -2.474887555940877704e+01 -2.579004838737871452e+01 -2.498246661976768834e+01 -2.568964979085857436e+01 -2.566413877895925566e+01 -2.566405741867481538e+01 -2.686170038739725996e+01 -2.756928849318884645e+01 -2.654061756549335982e+01 -2.657144701156284228e+01 -2.788419756142053885e+01 -2.868493590620391132e+01 -2.900099100212656111e+01 -2.789456792698355159e+01 -2.899349599513051956e+01 -3.252113209921882486e+01 -3.511928925496140863e+01 -3.779476833373293232e+01 -4.043496574775523555e+01 -4.159197240965986708e+01 -4.165381088433026235e+01 -3.934782422517159262e+01 -3.811986999995317404e+01 -4.167933779260120275e+01 -4.396691489117232265e+01
2.626575530460716834e+01 2.918791532213538886e+01 2.807655867405336991e+01 2.560387348518985462e+01 2.496504007288150362e+01 2.767127178895506745e+01 3.253223512580238719e+01 3.351910150252034271e+01 3.295709740659898301e+01 3.407075302704296149e+01 3.434742163671048587e+01 3.304713405740693588e+01 3.119308299615270386e+01 3.031498576266420386e+01 3.236508516428386173e+01 3.489335969935486048e+01 3.437025641232071393e+01 3.322596723865509460e+01 3.333764654839065855e+01 3.129191003783763136e+01 2.871121024658297927e+01 2.696863604323231911e+01 2.732268095999756241e+01 3.049683227677239827e+01 3.093074482511264023e+01 2.939604869368983842e+01 2.842353215559175439e+01 2.706671098115803886e+01 2.457376124449557153e+01 2.329393569312102130e+01 2.253130304740863465e+01 2.349011069437504062e+01 2.427302727906997859e+01 2.283001709759215458e+01 2.241897705600311852e+01 2.169990503037428553e+01 2.030245146364996245e+01 1.880064414103637915e+01 1.727970275504827669e+01 1.738761633495776593e+01 1.847215978716177176e+01 1.747616321329988054e+01 1.445597570249699437e+01 1.409391448118146783e+01 1.568489976280413423e+01 1.482902455788044094e+01 1.539762306058202235e+01 1.634090853364546092e+01 1.787774858680602463e+01 2.033288643794474737e+01 1.980316595072784835e+01 1.875455858171605783e+01 1.972153908513060472e+01 2.043182122128554568e+01 1.920486211863011050e+01 1.842647192617972962e+01 1.808654174891614730e+01 2.049842675464842756e+01 2.126914973856954205e+01 1.874781139997844903e+01 1.776178435840603598e+01 1.878783088357827324e+01 1.859901566823238994e+01 1.817478431869343680e+01 1.699395976397374142e+01 1.644227648349634308e+01 1.568911249563441856e+01 1.203889376930624522e+01 8.705478811880187351e+00 7.648845226323085278e+00 6.864807126304111051e+00 3.430907005229568707e+00 2.655570054832565585e-01 -3.595770001495555701e-01 2.176765940185362957e+00 3.144541414535145130e+00 1.994012801341141117e+00 2.006141544954498368e+00 1.203470731206561561e+00 -2.043234918556366075e+00 -6.073783925344774737e+00 -9.485968633195737354e+00 -1.163199228540732122e+01 -1.325294614257417791e+01 -1.655939794384859098e+01 -1.824819522078903944e+01 -1.610305892926312765e+01 -1.514476998099586247e+01 -1.663678561338871731e+01 -1.811422841049764543e+01 -1.866458381516668652e+01 -1.724173610988581373e+01 -1.677271590103605092e+01 -1.851073258849390513e+01 -1.887324897104874566e+01 -1.794832881104064981e+01 -1.910959350528494127e+01 -2.033413613223720162e+01 -2.156364457322240114e+01 -2.208697336139288936e+01 -2.096882564049958830e+01 -2.145404030207394186e+01 -2.275010465109096813e+01 -2.288842054562203643e+01 -2.121185482389076782e+01 -2.049572928965983465e+01 -2.036538130676725444e+01 -2.092866186851007271e+01 -1.959284208186917198e+01 -1.901601901438839803e+01 -2.178498206497174650e+01 -2.431029718504431614e+01 -2.576778482245728696e+01 -2.804046755057939322e+01 -3.068113661432496642e+01 -3.223893111093308050e+01 -3.229717009436510722e+01 -3.140611090594957133e+01 -3.280062770743012379e+01 -3.382811835826275626e+01 -3.379243670557787027e+01 -3.415929835188961050e+01 -3.451751693020095502e+01 -3.366055469636491182e+01 -3.279348491029833923e+01 -3.120191208104673208e+01 -2.978261598621492823e+01 -3.169394795442319790e+01 -3.229126788105433832e+01 -3.067899830626646462e+01 -3.030234227010042503e+01 -2.914288678850814662e+01 -2.813174264060547358e+01 -2.689388239008987114e+01 -2.419623627329415783e+01 -2.457152589179816360e+01 -2.595542267183175156e+01 -2.441106694023963897e+01 -2.321648629533745023e+01 -2.401238072989818662e+01 -2.272330214589306863e+01 -2.047151832759589851e+01 -1.776582666649767717e+01 -1.615329449471945367e+01 -1.735946073214570973e+01 -1.683029737731176567e+01 -1.391619389132088713e+01 -1.080130115905741484e+01 -9.403792179884929325e+00 -9.053110622061444346e+00 -7.873570431330505492e+00 -5.016340317555029849e+00 -3.984478040151117284e+00 -3.837860077248891777e+00 -2.311299746234033670e+00 -9.485900548525723064e-01 -2.546731372301191260e-02 1.105988587214251195e+00 2.219806873621559817e-01 6.130713491699041340e-01 1.337302065190828504e+00 -1.011918947075656661e+00 -2.941413989067026780e+00 -3.649957413537352036e+00 -5.651484629269654114e+00 -7.280748709115258954e+00 -8.097582937980257967e+00 -7.886202466301877045e+00 -5.361706450254267509e+00 -4.593710498853590174e+00 -6.325781240627202706e+00 -7.661079555283188292e+00 -7.923716973255608309e+00 -9.709007846039389378e+00 -1.088134441963320498e+01 -1.186150944616714220e+01 -1.233520123769143595e+01 -1.119449351167927453e+01 -1.223861794598211894e+01 -1.335979885859033978e+01 -1.251964553786883272e+01 -1.225808368013624339e+01 -1.276171503738343205e+01 -1.168090548300076037e+01 -1.074783266610558741e+01 -9.583947290200226732e+00 -9.795168976254382542e+00 -1.119344250513421990e+01 -1.001024912029766512e+01 -8.427586359957222939e+00 -8.610009546270514846e+00 -7.975634973563857422e+00 -8.117466772772109707e+00 -7.978882963503097336e+00 -6.773898129484805075e+00 -7.891531540751706153e+00 -9.374353593691735043e+00 -8.892338854545355886e+00 -9.398511197896525005e+00 -1.146246340932832375e+01 -1.251697465525411879e+01 -1.295284724695298273e+01 -1.202721291281167026e+01 -1.123056916279047002e+01 -1.303213128482236094e+01 -1.388131307615735999e+01 -1.401321799417970304e+01 -1.571005629009160032e+01 -1.580345740027882684e+01 -1.581950599263436530e+01 -1.388405750506799841e+01 -1.160087284398497864e+01 -1.342609567424744377e+01 -1.433824781775853374e+01 -1.197921836160817577e+01 -1.050611903110977785e+01 -1.164954488394135268e+01 -1.152445558296909134e+01 -1.112943625652627055e+01 -1.050046461240235729e+01 -1.075273608997553687e+01 -1.257681264200115656e+01 -1.245882588244199063e+01 -1.072917224694022309e+01 -1.013610531070180087e+01 -1.014352242502000578e+01 -9.327043692616838300e+00 -6.825139966003155756e+00 -4.219937967560368541e+00 -4.712250551796987708e+00 -4.348997790108625416e+00 -1.167819890566585306e+00 1.324843655103403517e+00 2.492575895821742993e+00 4.718089443638886493e+00 8.625989576712367324e+00 1.468655811062612315e+01 1.993181186264692073e+01 2.211375962902513592e+01 2.464362968709366797e+01 2.800437640585841592e+01 3.015402376226363401e+01 3.234576155749055459e+01 3.557679327194423280e+01 3.867586893225001887e+01 4.099049004713793209e+01 4.050844940844874031e+01 3.925602176624340700e+01 4.000098944749261420e+01 4.163378470502895823e+01 4.260487261351588728e+01 4.401436149162922362e+01 4.451455376213520054e+01 4.559720198677162983e+01 4.375186347169575640e+01 3.812812641240183353e+01 3.570126739037105068e+01 3.562854041733343280e+01 3.409383885472372810e+01 3.211962887158055224e+01 3.011109852698930922e+01 2.812456133492890586e+01 2.909395551835629234e+01 2.807446201300390953e+01 2.471211013204709417e+01 2.254060376639566599e+01 2.067048740247139449e+01 1.827842118941673988e+01 1.644131673130528171e+01 1.536660180418420296e+01 1.829200783821313436e+01 2.085967285505304503e+01 1.932576040377761117e+01 1.796887052112742467e+01 1.670852576294745262e+01 1.512223255299407754e+01 1.412741499469856699e+01 1.269072254979347747e+01 1.273633055746023501e+01 1.372197897309630577e+01 9.792117671488334452e+00 5.013075174954058966e+00 3.290802292883819646e+00 2.493969144831205131e+00 1.461014734259719505e+00 1.156745932279858557e+00 2.084538624528474049e+00 3.719987846364253503e+00 4.466755184970363501e+00 2.536400962496127232e+00 1.403163793946131443e+00 1.524003401709947525e+00 8.409629971076043597e-01 4.284898979290042709e-01 2.489692049736590418e-01 -1.091900953102706628e+00 -2.362266018342789486e+00 -6.472826114064242020e+00 -1.250111425395725995e+01 -1.672651845499719059e+01 -1.884164410550584279e+01 -2.023097854881862645e+01 -2.059797867068782296e+01 -2.027911821116565960e+01 -1.736086255314679860e+01 -1.431627766731905282e+01 -1.400223538694687875e+01 -1.288371222284809647e+01 -9.889295767675390536e+00 -7.562629301600767739e+00 -6.441174120916983270e+00 -6.124547684890487176e+00 -6.926221589252683941e+00 -6.458591307002778059e+00 -6.714599233451456151e+00 -9.154480663061988821e+00 -8.649634135033906546e+00 -6.830556412013699230e+00 -7.670196751195947904e+00 -8.291409049431296197e+00 -9.142013543745150628e+00 -8.817420670988555642e+00 -8.702672916392970137e+00 -1.120436358408071165e+01 -1.306733193185131015e+01 -1.218509764668388051e+01 -1.255978991656195021e+01 -1.475415210188581305e+01 -1.593097060138692633e+01 -1.763120702990013555e+01 -1.664592751746677024e+01 -1.554285534057216545e+01 -1.598796578931344037e+01 -1.461410841057306520e+01 -1.325782813879302502e+01 -1.309582342153868240e+01 -1.176153363801752860e+01 -1.083779752732940160e+01 -8.987174698309942755e+00 -7.540456656229715726e+00 -9.119108822188534802e+00 -1.097092835645500841e+01 -1.083821840468862341e+01 -1.149396740377072845e+01 -1.357892454432736784e+01 -1.353478340009917957e+01 -1.457178362791650272e+01 -1.556682799102908454e+01 -1.684069597151178854e+01 -1.947238287222995723e+01 -2.032860891936520531e+01 -1.992520979849011908e+01 -2.071623933195305511e+01 -2.084697804767303353e+01 -2.088051360163905201e+01 -1.941110669835555314e+01 -1.645617080653041242e+01 -1.667208806254419073e+01 -1.846187026286511568e+01 -1.767153242526806523e+01 -1.738596592811422781e+01 -1.978261357534522702e+01 -2.185320989277546389e+01 -2.300586181572287714e+01 -2.206739821616304909e+01 -2.234005980472870334e+01 -2.584614012810152417e+01 -2.839143174591704266e+01 -2.990743976391678771e+01 -3.157948855635046925e+01 -3.294454830566159842e+01 -3.467445288408936221e+01 -3.444595278145000350e+01 -3.315557709187473279e+01 -3.475212638727022352e+01 -3.590195677346906677e+01 -3.558598106662439875e+01 -3.519818136750726012e+01 -3.462105109057156227e+01 -3.353200150683610303e+01 -3.192264710913220682e+01 -2.777068952641458566e+01 -2.413768226441673548e+01 -2.400269552779890603e+01 -2.256874417197202121e+01 -2.008872267251148713e+01 -2.053999596856654009e+01 -2.073552011004546003e+01 -1.951623776556972345e+01 -1.733038028253517382e+01 -1.341517762754730292e+01 -1.167548399176888196e+01 -1.258431793652228770e+01 -1.160072488376102129e+01 -1.127467190237670636e+01 -1.325172337470457506e+01 -1.374226513313010045e+01 -1.402227422366692267e+01 -1.277158811336098054e+01 -1.274510819508908455e+01 -1.512443636724217555e+01 -1.598436700952799328e+01 -1.541179678362732197e+01 -1.554085574872827991e+01 -1.659336028193025925e+01 -1.801345192679391616e+01 -1.802788109698285623e+01 -1.631558826115081118e+01 -1.720790544292461277e+01 -1.933943364712382973e+01 -1.860263117649979137e+01 -1.807762149114810768e+01 -1.811440711492058497e+01 -1.765997151487976069e+01 -1.834266878036101289e+01 -1.723646544458655683e+01 -1.636383912696675935e+01 -1.789744285452756856e+01 -1.904892237410284750e+01 -1.939056448678004685e+01 -1.973703353748267375e+01 -1.918150146520720867e+01 -1.806929497681127827e+01 -1.685604537398970493e+01 -1.515559251063338131e+01 -1.575604452788762799e+01 -1.722638568121909231e+01 -1.595635611858469716e+01 -1.487681746894358348e+01 -1.482025687486679644e+01 -1.400636701174645893e+01 -1.386459665794233587e+01 -1.260024997662471691e+01 -1.015030430227749747e+01 -1.146030339931495590e+01 -1.249583978802517237e+01 -1.041044448937522837e+01 -9.065821899213522883e+00 -8.854477537764353201e+00 -8.866745939318194658e+00 -8.102338777377870116e+00 -6.737590086299998227e+00 -7.190259075285381662e+00 -8.429802504240441863e+00 -7.576829681289876994e+00 -5.209906620865125682e+00 -4.246661471253124986e+00 -3.754682849338489614e+00 -2.912641119254448796e+00 -5.296098744594851526e-01 1.528360682982652152e+00 -5.925601048955495553e-01 -1.621512867404898639e+00 2.666994255502046496e-01 7.383186459963744959e-03 -8.480129901126096659e-01 -9.817394472080758216e-01 -2.191833074587868357e-01 1.701950212936720552e+00 1.508110499018162631e+00 -3.720759651669616058e-02 2.665948768611507980e-01 1.117825195174526165e+00 -2.805777528977372315e-01 -4.539873132810726131e-02 7.300473382176593251e-01 2.581196938731368462e+00 4.852615314426968141e+00 3.467778557903760106e+00 1.610648731154040725e+00 1.791141576973264149e+00 1.345894902770170098e+00 8.762920040025540258e-01 4.494093259880824753e-01 4.461282932689502045e-01 2.094344016092276384e+00 2.453614084738938494e+00 7.940166392673536633e-01 -5.435121564787893655e-01 -1.001565623228179103e+00 -3.009129040878507855e+00 -4.456436645008691855e+00 -6.135367388745193828e+00 -6.876708564510543908e+00 -5.596866526662722663e+00 -6.107624417738210632e+00 -7.472900798362036134e+00 -8.074901172073085220e+00 -7.494338588769014819e+00 -6.564674829947606760e+00 -5.590798255152778395e+00 -3.507551618475126975e+00 1.115118352288029246e+00 3.221417276337310565e+00 2.255434205976976525e+00 3.651107602587948087e+00 7.146794585227388197e+00 9.136131238331573812e+00 1.024432386919858118e+01 1.184796400326836086e+01 1.460359130859123056e+01 1.865911479142648233e+01 1.949165319335723723e+01 1.984342509588946868e+01 2.329209570701534560e+01 2.635064071135063557e+01 2.828944662848206804e+01 3.039358785906848226e+01 3.240366114972109557e+01 3.626939911278392970e+01 4.077989350477553643e+01 4.542300934328969220e+01 5.339733950915780980e+01 6.265758213159696055e+01 6.884793699009303225e+01 7.333300436169913894e+01 7.535087758227096799e+01 7.976067130598745791e+01 8.794309542408257130e+01 9.144639424179905518e+01 9.061980477524808464e+01 9.164987432316749505e+01 9.313117131793542569e+01 9.175825383539151403e+01 8.903414174952852989e+01 8.606913885249238660e+01 8.436214961291078396e+01 8.066375526688193531e+01 7.418760946467601514e+01 6.976916417170448881e+01 6.724140788570306881e+01 6.418298354245152382e+01 6.100204684901585495e+01 5.732379685860343699e+01 5.417016103130437443e+01 5.174352688286569446e+01 4.698582434479722991e+01 4.179321295985346296e+01 3.922505059494928759e+01 3.685412944797941037e+01 3.281520117137045389e+01 3.016663611321295235e+01 2.746664233805685384e+01 2.635182571927455442e+01 2.470161300677909821e+01 2.013618911795137123e+01 1.733877911635415003e+01 1.666465682258277070e+01 1.427541087931836827e+01 1.108010742025332007e+01 9.800640012118142508e+00 9.271549770737440355e+00 1.082950395864830107e+01 1.041631067685400680e+01 8.340453812208684425e+00 7.829809410367403189e+00 7.612518223643736981e+00 6.653756752232601102e+00 6.267808051953090320e+00 5.710343118813570484e+00 6.457640141646337817e+00 6.898392568802582225e+00 4.588396268194849803e+00 3.326416144249705109e+00 4.411502637396196747e+00 5.255918622186248612e+00 5.694787854141123873e+00 5.803718178328926669e+00 6.173273884283315915e+00 8.664635761939299741e+00 8.516763704046232064e+00 6.591592293970801819e+00 6.891171736385785174e+00 7.217300606950041164e+00 6.441915018405729221e+00 6.321334005603707951e+00 6.349142902291881718e+00 8.088374812051103646e+00 8.982154407325429801e+00 6.166107203626998157e+00 4.167092912593505893e+00 4.805230416214568478e+00 5.217638952787631013e+00 5.304125068329944348e+00 6.809746282025729514e+00 9.465443598681750004e+00 1.238339653392985440e+01 1.191489249420802921e+01 1.023120196183567643e+01 1.150548552895359222e+01 1.293352994831560920e+01 1.332118715154362221e+01 1.476725108230885120e+01 1.623291202958796831e+01 1.944678870756093403e+01 2.233015401827638868e+01 2.123332209371151791e+01 1.978941058625896332e+01 2.106405423561357892e+01 2.298917280922727358e+01 2.422417466221538973e+01 2.571792347099358622e+01 2.740780059783231692e+01 3.029760864384057939e+01 3.214755544498299855e+01 3.207106073676084890e+01 3.370724593932670388e+01 3.575075426959299563e+01 3.775412572502545316e+01 4.095121980695655139e+01 4.298248282920221897e+01 4.605664867496933823e+01 4.903825812590237376e+01 4.801453516221111784e+01 4.840881869406820215e+01 5.192380525972565408e+01 5.303261055597688767e+01 5.253283517706529437e+01 5.243965846756564275e+01 5.296601545439479253e+01 5.501768170482319675e+01 5.522696321818953891e+01 5.216809372806827128e+01 5.021831476623754043e+01 4.938774028713626763e+01 4.700329360076435847e+01 4.620377545996877444e+01 4.570224041996695519e+01 4.617639951927181130e+01 4.828794474336153542e+01 4.756689217788925816e+01 4.525901940880759611e+01 4.504545070134896179e+01 4.463765636544490434e+01 4.366570151208982509e+01 4.352231359655116449e+01 4.285859101463214671e+01 4.456459523685410318e+01 4.436277353010284230e+01 4.123224254845998615e+01 4.011040104773671544e+01 4.007253314417171453e+01 3.829990908420013085e+01 3.710300569858098640e+01 3.720998506972263442e+01 3.841019777193997697e+01 4.111395218172347654e+01 3.995071659375361861e+01 3.675701118982287596e+01 3.681050848855783642e+01 3.762487355441914616e+01 3.711450272652572124e+01 3.727841932132537295e+01 3.785436925694457955e+01 3.968336851572538393e+01 4.097362283077718104e+01 3.971357084925621450e+01 3.939948241221542702e+01 4.213188497802547516e+01 4.373640641831217124e+01 4.475782000423567553e+01 4.532487323369491605e+01 4.699958662863615189e+01 5.079887358769338590e+01 5.134081921387245728e+01 4.962589741906526797e+01 5.091107687721836328e+01 5.261859342819675334e+01 5.272008885123846511e+01 5.211859625836233789e+01 5.295658454022797912e+01 5.575315630675655854e+01 5.763066629656965745e+01 5.818038792219483213e+01 5.880844281440487720e+01 6.054864961787647104e+01 6.093400427939148756e+01 6.096294271159823808e+01 6.155426427325924976e+01 6.326527440230397303e+01 6.656626903131335382e+01 6.728584745298958580e+01 6.688040101170719254e+01 6.816418997044689831e+01 6.846239326341122933e+01 6.622853307092522357e+01 6.496241300691426090e+01 6.406459219029932228e+01 6.451471697529802896e+01 6.623847234096191983e+01 6.553043742981697051e+01 6.580311039940545470e+01 6.653373330274551734e+01 6.533748116534951578e+01 6.349675264668032781e+01 6.132752936846380720e+01 6.012197711734638972e+01 6.113369759181967567e+01 6.016364893280726989e+01 5.746422032898718868e+01 5.621347078567449529e+01 5.408055122887179778e+01 4.958332962820551160e+01 4.505323280539669639e+01 4.179703495081359677e+01 4.065118181872703218e+01 3.832195205913065905e+01 3.312208495611239556e+01 2.927326181918467185e+01 2.865621664475838415e+01 2.709598918498903686e+01 2.441236398985288503e+01 2.354074857767051299e+01 2.190441650769406579e+01 2.050053575673529949e+01 1.718308457874396922e+01 1.313147663835534296e+01 1.122093570965592946e+01 9.637461036370973844e+00 7.025479001624692188e+00 5.593345597362423760e+00 4.252997152656033286e+00 3.480145184700914385e+00 3.142379854906775627e+00 3.129478144986522214e-02 -3.750291413735958646e+00 -5.872238957582954555e+00 -8.632529944229007768e+00 -1.167245706137505756e+01 -1.373135671736091368e+01 -1.465384577574815772e+01 -1.307373131044032988e+01 -1.427904620145504033e+01 -1.801587521611745402e+01 -2.014193574794972719e+01 -2.153675859986090302e+01 -2.370409566005346136e+01 -2.456212145937126223e+01 -2.667113558514697402e+01 -2.805286625155178726e+01 -2.791838836010412805e+01 -3.025630626639826204e+01 -3.367874947061244484e+01 -3.563427116819435980e+01 -3.813957361233333643e+01 -4.086223242655961485e+01 -4.339052213173727068e+01 -4.512410611963906604e+01 -4.488443566046009181e+01 -4.577883968339389043e+01 -4.875121365918277405e+01 -5.049776195975415760e+01 -5.120683592182555799e+01 -5.367357363012659022e+01 -5.564318748402425285e+01 -5.760116429400967064e+01 -5.819708077387876699e+01 -5.786966474504577462e+01 -6.047733648041699439e+01 -6.408524235084175302e+01 -6.589510576376554241e+01 -6.851573452218785576e+01 -7.183201524069336585e+01 -7.426102649000188194e+01 -7.646332899514084147e+01 -7.719116865787069059e+01 -7.884755510408341195e+01 -8.305923772490274359e+01 -8.537296300322735476e+01 -8.474204516601487569e+01 -8.583320710434036016e+01 -8.655292126795613683e+01 -8.635987029337614729e+01 -8.515808072958691355e+01 -8.218722387556100273e+01 -8.267397299494389529e+01 -8.484851036253975565e+01 -8.361951087955483786e+01 -8.125007353124520648e+01 -7.991017435049685957e+01 -8.009743786093626738e+01 -7.904906913768951426e+01 -7.572472223980871320e+01 -7.453472004728141087e+01 -7.585111571341880676e+01 -7.561994607611796937e+01 -7.332730575564167452e+01 -7.271978629670570626e+01 -7.280240436992090736e+01 -7.253020960395048178e+01 -7.185768142463251706e+01 -7.011931121124973743e+01 -7.121888152699220598e+01 -7.272989160379094642e+01 -7.168176324699058455e+01 -7.021285057792385942e+01 -6.941181306773333404e+01 -6.955483698778111545e+01 -6.957634065340916152e+01 -6.682502892203248734e+01 -6.461208311977294727e+01 -6.420146174890277280e+01 -6.389500365658771130e+01 -6.303275624293362966e+01 -6.273421362155090719e+01 -6.169301702641242002e+01 -6.038848422700608864e+01 -5.874040605109776436e+01 -5.645206934737472437e+01 -5.701003144897759256e+01 -5.860522839827767427e+01 -5.823264801694752180e+01 -5.756987557144751833e+01 -5.747763379205757417e+01 -5.776389789709345024e+01 -5.830209427963955449e+01 -5.563971096497589031e+01 -5.435990445581235520e+01 -5.583689231387167951e+01 -5.659457935877370716e+01 -5.614667472128611792e+01 -5.733426268458065778e+01 -5.835025033369522873e+01 -5.971759905569506088e+01 -6.036674220035691008e+01 -5.901643274519551596e+01 -6.018093921482782349e+01 -6.175861174993295322e+01 -5.919654381011741862e+01 -5.597621022226195464e+01 -5.495158108917419781e+01 -5.297641259800118263e+01 -5.131035746896271377e+01 -4.890282810392522350e+01 -4.655954721532567220e+01 -4.765878203290051118e+01 -4.805073048468580765e+01 -4.641278235341496838e+01 -4.448126841854018210e+01 -4.273338677124993268e+01 -4.152232357940565777e+01 -3.990413946890889463e+01 -3.533862816802079720e+01 -3.244443009256478661e+01 -3.283960865961799414e+01 -3.163821107103099806e+01 -2.919226524558654745e+01 -2.779016700038268084e+01 -2.565788286333000556e+01 -2.408914879392890285e+01 -2.210100837663529560e+01 -1.828775795326756892e+01 -1.659672442640339796e+01 -1.276071525934269602e+01 -5.081541906257647234e+00 1.861007193248520819e+00 7.078134464786157487e+00 1.222471001532322177e+01 1.943852203973980153e+01 3.032435714206583910e+01 4.066928571165684758e+01 4.905111821963802754e+01 6.123101670641538163e+01 7.705217679483278914e+01 9.433733193826007835e+01 1.087914083409408903e+02 1.161886487308017593e+02 1.242181900032423698e+02 1.323135166653181045e+02 1.376588816179246351e+02 1.449896439359145006e+02 1.508770567122079456e+02 1.503294449043067971e+02 1.473786473272279522e+02 1.453649548845716026e+02 1.440735415236864299e+02 1.432156780921730785e+02 1.405300347958934140e+02 1.353179739138398929e+02 1.291676533895474392e+02 1.218506052246501099e+02 1.116554168271384384e+02 1.004902356026609311e+02 9.116788431851891517e+01 8.640349931048217513e+01 8.259737366420679905e+01 7.450241445483820257e+01 6.534118330908164296e+01 5.962885231569877931e+01 5.233550576330593174e+01 4.415933193395833456e+01 3.851828194884469525e+01 3.420223072726034985e+01 3.093098145711909552e+01 2.583136980756294321e+01 1.770071582187313908e+01 1.053903774262570714e+01 5.201398003780609791e+00 -1.224132458400772894e+00 -5.650750619432683308e+00 -8.482817178439722383e+00 -1.033252132677278112e+01 -1.096044561756431435e+01 -1.409379161035829675e+01 -1.794658824700458766e+01 -1.920535787615329681e+01 -2.109994807595377964e+01 -2.193323689787658637e+01 -2.206283036565265121e+01 -2.336881384374225235e+01 -2.358129037515380233e+01 -2.501874969200903109e+01 -2.847601654385932335e+01 -2.976937228637179089e+01 -2.795039189030728366e+01 -2.652945547433474971e+01 -2.385597506340457130e+01 -2.131836117012707987e+01 -2.033517011194630797e+01 -2.021239688565808024e+01 -2.341302994380848546e+01 -2.681382496164373919e+01 -2.744636062318754099e+01 -2.748050483123444820e+01 -2.798897157202799235e+01 -2.798276511716725068e+01 -2.802376607613768655e+01 -2.583497404726148616e+01 -2.455295770615217066e+01 -2.531265949699726647e+01 -2.433377309635551811e+01 -2.076966561994315796e+01 -1.768105422907749613e+01 -1.462828562025727308e+01 -1.137694458674782361e+01 -7.148961417661628737e+00 -1.233946217707577064e+00 1.273766836306133188e+00 1.784560796056629872e+00 4.042007033601566768e+00 5.328856969647251418e+00 5.205729239678131393e+00 6.573250358020909623e+00 9.057061334993159463e+00 1.336164088963844776e+01 1.611403910473679701e+01 1.519490038699557743e+01 1.494452582454927736e+01 1.619266990736310774e+01 1.722977629692620027e+01 1.897372296522888746e+01 1.973508362244735892e+01 2.243297165651171099e+01 2.616182719147489522e+01 2.553243641178645973e+01 2.329049994595111883e+01 2.319930940573442513e+01 2.189432325904292043e+01 2.056863942313827209e+01 2.119169890779761545e+01 2.116303790455991773e+01 2.313284134259230029e+01 2.446524337507133851e+01 2.204975040465857461e+01 1.912169588160504574e+01 1.800678364558527988e+01 1.647968518036207186e+01 1.391004170775507731e+01 1.178452453874827732e+01 1.145485282975531760e+01 1.323828894901835440e+01 1.187944869879948406e+01 8.653280046796837155e+00 7.263658153087535041e+00 6.123461243091817607e+00 3.073628617258476137e+00 5.409532825372496134e-01 -1.102055710309825631e+00 -2.663724546465143117e+00 -4.805577065438703777e+00 -9.744614123233768410e+00 -1.351676745469252339e+01 -1.535472971278897880e+01 -1.796467411170917927e+01 -2.045860636044859149e+01 -2.344802889942044999e+01 -2.412079393418830264e+01 -2.226219961528047264e+01 -2.317144831950920292e+01 -2.583734749516877471e+01 -2.658011067635780122e+01 -2.625784160838157177e+01 -2.741259941015541557e+01 -2.965489063104192624e+01 -3.186736759268152497e+01 -3.106762049670345860e+01 -2.983833256680159707e+01 -3.152464597028079041e+01 -3.317990680016080063e+01 -3.454201897992367520e+01 -3.661043508389647627e+01 -3.854934913164587584e+01 -3.953022899052755434e+01 -4.017759113287790740e+01 -4.021666646948199286e+01 -4.112377777106974719e+01 -4.237355886531712201e+01 -4.197524349129942323e+01 -4.280716788195059053e+01 -4.511069019370452793e+01 -4.555049951798873309e+01 -4.591144810826548195e+01 -4.368122209000073752e+01 -4.084003606205654791e+01 -4.148521366740659744e+01 -4.290432662374281847e+01 -4.266303195471192566e+01 -4.287396924287137523e+01 -4.376966023034538722e+01 -4.503793152631754992e+01 -4.515330300756605197e+01 -4.273853474069262148e+01 -4.261801083209108754e+01 -4.441738350375145927e+01
-2.407134731582442289e+00 1.161806082012758701e+00 7.933151146371172358e-01 -1.905119813961243525e+00 -2.158888533158577872e+00 -1.742754424543957903e+00 -3.063099203315373220e+00 -5.185720674380583262e+00 -6.822187721817519979e+00 -6.257490382623576153e+00 -5.422660162859568977e+00 -8.655768862977874178e+00 -1.160270463772971894e+01 -1.087268281490322686e+01 -1.107467739029233478e+01 -1.188876808641856009e+01 -1.247845487696566913e+01 -1.307463329636559557e+01 -1.204318471111537647e+01 -1.371333032094688775e+01 -1.742734603988527553e+01 -1.914674617575262161e+01 -2.025438016102507888e+01 -2.239062700548010554e+01 -2.371843510036769231e+01 -2.513174230442955093e+01 -2.618892434893833610e+01 -2.713209498074854409e+01 -3.093778513959768617e+01 -3.467334249097510224e+01 -3.534138886104540944e+01 -3.632553635010748394e+01 -3.629365172076165180e+01 -3.354641254505254722e+01 -3.018897289602308831e+01 -2.423200043800506620e+01 -1.823269083768595777e+01 -1.562032861837880127e+01 -1.330425869972274100e+01 -1.039799865196289552e+01 -8.653423168471862326e+00 -7.534402033186796466e+00 -7.117443407586433679e+00 -6.146261055811594431e+00 -6.371894903345355132e+00 -1.072218332032982424e+01 -1.550210578237664549e+01 -1.789921262666633339e+01 -2.082275822829705803e+01 -2.277109090704569638e+01 -2.267676589201403203e+01 -2.230884263061765438e+01 -1.908290769464126768e+01 -1.666981151383955151e+01 -1.780667263071196871e+01 -1.703540732649794975e+01 -1.454161624352385473e+01 -1.368236978204141785e+01 -1.223726759046774148e+01 -1.106168013697649499e+01 -9.828155137583838297e+00 -6.829382910334784285e+00 -7.410039904382556664e+00 -9.983202196745015300e+00 -1.056697543503323722e+01 -1.200077447166840905e+01 -1.399482616443926375e+01 -1.406325511367797354e+01 -1.483510399324830509e+01 -1.333537958249804767e+01 -1.173023384772003652e+01 -1.327712270878552303e+01 -1.303462069679525648e+01 -1.222653281063956676e+01 -1.341597102226092986e+01 -1.433744564694547385e+01 -1.618560254164669487e+01 -1.748271949030633010e+01 -1.671823382078215658e+01 -1.744882348573632314e+01 -1.822105524659976794e+01 -1.613756237704444985e+01 -1.491507262587292537e+01 -1.488627514599952661e+01 -1.438751041714552414e+01 -1.399628888868036825e+01 -1.138352869771857101e+01 -9.283352858592220258e+00 -1.156073078643079555e+01 -1.228072424243355698e+01 -1.023514155984834595e+01 -8.966522492570405234e+00 -7.468575261169123181e+00 -6.483432572455624765e+00 -5.087999970867068456e+00 -2.298852710399482913e+00 -2.084319394721132035e+00 -5.579290550814364202e-01 4.879877100676584867e+00 9.856701563139598221e+00 1.399357950488258950e+01 1.871440460571731279e+01 2.270721828730742331e+01 2.954023909782235791e+01 3.705070223593956769e+01 4.184633887977124544e+01 4.505077524824972812e+01 4.635737783839078929e+01 4.446277757219470317e+01 4.147913784533835724e+01 3.826720066563755296e+01 3.619567047908154933e+01 3.672942752373445074e+01 3.578982033075264724e+01 3.348544000411538235e+01 3.411564951297789605e+01 3.353719227341078835e+01 3.190710002410071411e+01 3.220193009366411019e+01 3.209911846720443407e+01 3.329112212234853985e+01 3.244217047182742419e+01 2.638034554188594427e+01 1.889870671611894082e+01 1.329023714520598709e+01 8.543110862717332665e+00 5.028900924261965777e+00 1.324775046387371313e+00 -3.370792549210551492e+00 -5.961789291931536283e+00 -9.174454764532113060e+00 -1.454598615601025990e+01 -1.722199418345322641e+01 -1.762833970996208777e+01 -1.870825779266438360e+01 -1.999978697716555232e+01 -2.226720312207311991e+01 -2.274461276825645584e+01 -2.342951854833267689e+01 -2.641830901551242050e+01 -2.843071810337246319e+01 -2.808637815061791443e+01 -2.996554029419692711e+01 -3.397490620508053638e+01 -3.560633205737796203e+01 -3.559079724946644063e+01 -3.433452425274109743e+01 -3.605452839777705520e+01 -4.037015576095283365e+01 -4.276486484109202735e+01 -4.365204484021678866e+01 -4.525156482288698356e+01 -4.597528289646633226e+01 -4.609048421049136834e+01 -4.374409797446056558e+01 -4.104603248355656575e+01 -4.165687046353140488e+01 -4.155731027481994744e+01 -3.968606207822935517e+01 -3.925104100744545832e+01 -4.002306179848982026e+01 -3.915484093099916407e+01 -3.736493825072152930e+01 -3.311168756551275294e+01 -3.043841432900923394e+01 -3.127002852371437669e+01 -3.124980006598351778e+01 -2.976974326486184808e+01 -2.974335594935400806e+01 -2.930841729236099624e+01 -2.834859847264949195e+01 -2.692928680982762302e+01 -2.498108411904493309e+01 -2.562139354672055802e+01 -2.535661954941414109e+01 -2.313956476695118880e+01 -2.251733057732384680e+01 -2.184300970937543340e+01 -2.147074285076525513e+01 -2.080568988089167348e+01 -1.857672761253618532e+01 -1.746883747045716717e+01 -1.823582536630643602e+01 -1.788787055760347400e+01 -1.678355775338894418e+01 -1.859212811465716797e+01 -1.979537214326697736e+01 -2.051308936167649932e+01 -2.063899490664356406e+01 -1.906611017940416630e+01 -1.932597252582722547e+01 -2.013083348501353953e+01 -1.950331393193020091e+01 -2.026070037881470043e+01 -2.187204436199090196e+01 -2.294184173354220491e+01 -2.379009960477288388e+01 -2.202974860283773850e+01 -2.011797610562862815e+01 -2.105546161633472124e+01 -2.113532762403997367e+01 -1.926638370101628084e+01 -1.931392880151697966e+01 -1.907089903459612046e+01 -1.823284293590605287e+01 -1.707872322240590535e+01 -1.468249978338914907e+01 -1.483133767952567439e+01 -1.602593598305318778e+01 -1.369886579025133955e+01 -1.140957349623601935e+01 -1.048031539463845974e+01 -9.481603364287099822e+00 -9.680573820270016228e+00 -7.869268304151550986e+00 -6.611485534870238823e+00 -7.831198219702618424e+00 -8.028354059584772884e+00 -7.213391388520195235e+00 -8.430868671733726671e+00 -9.189519096956145106e+00 -9.479650396260460354e+00 -9.340027723759648737e+00 -7.619045771875264883e+00 -8.112416858361356731e+00 -9.626539601305408311e+00 -8.447459725935019037e+00 -6.796276644897276675e+00 -6.802110142549016025e+00 -6.489890127250666829e+00 -6.132698839624182163e+00 -3.381009491281537827e+00 -3.909303851148641096e-01 -5.695310234052114451e-01 -1.190340579414485012e-01 2.257652091703847397e+00 4.300309728017379207e+00 5.331595185414723659e+00 5.638019123471542215e+00 7.199484750220653595e+00 1.148434973242887658e+01 1.302114309399354575e+01 1.182253574325361356e+01 1.311319141261146370e+01 1.458069965435165116e+01 1.446197889898309796e+01 1.492857327032699111e+01 1.499816093408009188e+01 1.621443817074093019e+01 1.771380260236058390e+01 1.604798373718372773e+01 1.398913827533124277e+01 1.458095474133877367e+01 1.462572019450688821e+01 1.445194762788461418e+01 1.454622287723821472e+01 1.483834757752505773e+01 1.757131654420576083e+01 1.911700306469460031e+01 1.799631046824830705e+01 1.914975992710939323e+01 2.073002886138760203e+01 2.062333972240852731e+01 2.091073420880157130e+01 2.157293264399416799e+01 2.360124070709153798e+01 2.518190495262962969e+01 2.344188254223625734e+01 2.222909996327418725e+01 2.334110291483894173e+01 2.322468040300694270e+01 2.312137156891720835e+01 2.439145031844845946e+01 2.653677053701160915e+01 3.077940576447513976e+01 3.224335744564637452e+01 3.135588802684592480e+01 3.288657069567643276e+01 3.550291846690124942e+01 3.601361067534541149e+01 3.691491242062534894e+01 3.729530231745248159e+01 3.842369526799112123e+01 4.003199236339311540e+01 3.877073766768813101e+01 3.749505763943584213e+01 3.934491318314013597e+01 4.028372261684457811e+01 3.947625391668777439e+01 3.907173535614073501e+01 3.908990032068290787e+01 4.060946741900951196e+01 4.059853092549674614e+01 3.836202994200448302e+01 3.790538465965107662e+01 3.785600720286171139e+01 3.651445961087336656e+01 3.609779391057716680e+01 3.501450942221701723e+01 3.488956535645354506e+01 3.572427939044754197e+01 3.345569731908784661e+01 2.984595827246798194e+01 2.966802158073547346e+01 2.916425271856363821e+01 2.759113962875673209e+01 2.783476304126081402e+01 2.843609456721200246e+01 3.113554019363457925e+01 3.226470294355128487e+01 2.988411692790586827e+01 2.906986116189898794e+01 2.953670728000053813e+01 2.790110052292300580e+01 2.699547681426691170e+01 2.632774841967210477e+01 2.694665275939684790e+01 2.925325283197388870e+01 2.816234020321122955e+01 2.656691812901204131e+01 2.746048740116888354e+01 2.735377708078449999e+01 2.627396297176052187e+01 2.678458039829276416e+01 2.752619892257704848e+01 3.014861194370892861e+01 3.129472964769350796e+01 2.962605484786292109e+01 2.963779784098765191e+01 3.060953801075675784e+01 3.086326416000655115e+01 3.232895389903625727e+01 3.361479540011164602e+01 3.524891826928794814e+01 3.780736570145727882e+01 3.675711799062848684e+01 3.499625209824123573e+01 3.609290701235097032e+01 3.684893224713704285e+01 3.651685290173848841e+01 3.762820349505393835e+01 3.844577919505240970e+01 4.042208444819525681e+01 4.213577701231385930e+01 4.021531794276526739e+01 3.881266444947824823e+01 3.950060315470685879e+01 3.907327735549667835e+01 3.800766501190049240e+01 3.667477104383463882e+01 3.534361932788998928e+01 3.632672611497770276e+01 3.505126925910261093e+01 3.227060749122950511e+01 3.268076340947281011e+01 3.295777615605160804e+01 3.156272393164416457e+01 3.074862664723973893e+01 2.980884810319212619e+01 3.167677044708715783e+01 3.323460675072442427e+01 3.069559475179965347e+01 2.923078396396920198e+01 2.994097910098164306e+01 2.863671983163783352e+01 2.695034940421307823e+01 2.698542506583918410e+01 2.773139517444585067e+01 2.915637869214843647e+01 2.789529621814543958e+01 2.584075854946138051e+01 2.635585490310044676e+01 2.748933992152455019e+01 2.723903325432157629e+01 2.704084387789499644e+01 2.644650434471751765e+01 2.774720055993737944e+01 2.807781820318312072e+01 2.484198219646733818e+01 2.342993981174265272e+01 2.340628305168456080e+01 2.176147302107011328e+01 1.971023491017519191e+01 1.819094184879540421e+01 1.689520846615352312e+01 1.691989191721105001e+01 1.525629341992086019e+01 1.070553362111457751e+01 8.129241442954196373e+00 7.061827349188069647e+00 4.708865168208961727e+00 2.595777174232782869e+00 1.338669214455845413e+00 2.118477024368854877e+00 1.945482485488951863e+00 -6.440736000080884427e-01 -2.990805839698125190e+00 -2.543035485262935769e+00 -3.311743610606053156e+00 -4.997552851472254254e+00 -6.221913136637752473e+00 -6.470035442944653603e+00 -4.125835887623494180e+00 -3.874024217697841888e+00 -6.067122112360970654e+00 -5.478523363810862357e+00 -3.880083124574594144e+00 -3.819194747303826354e+00 -4.087782292041501897e+00 -4.570166257129947951e+00 -3.542421066360246229e+00 -2.745148317034661112e+00 -5.306916249815518682e+00 -8.313198092670752715e+00 -8.686783590152380441e+00 -9.740793449226240242e+00 -1.176496671162977314e+01 -1.411453526537757064e+01 -1.630820507780794415e+01 -1.638948429308466714e+01 -1.774821001937176845e+01 -2.117163261904531169e+01 -2.296958545927386908e+01 -2.382897949624432954e+01 -2.715237513232554889e+01 -2.981546686821596381e+01 -3.070421917517842303e+01 -2.964420316262795296e+01 -2.819695819734449671e+01 -2.963234183541448274e+01 -3.104384011562913059e+01 -2.976929860614915313e+01 -2.844269299931400852e+01 -2.819404789051581872e+01 -2.783633862071422982e+01 -2.677908120223445820e+01 -2.389395436712575815e+01 -2.240623640812661321e+01 -2.433930949921279208e+01 -2.464444343403893711e+01 -2.283209309205511062e+01 -2.178993400062798003e+01 -2.120474478456621981e+01 -2.169370425143220871e+01 -2.075507665246727740e+01 -1.842112474409134038e+01 -2.001182367940452167e+01 -2.249732070028971620e+01 -2.222609939488087250e+01 -2.257509515954490809e+01 -2.363034675875024604e+01 -2.481885994163196685e+01 -2.631861882174727896e+01 -2.598735136996226913e+01 -2.585104232723156770e+01 -2.837694868751156108e+01 -2.985728296565999074e+01 -2.962722645207938399e+01 -3.101714962733066372e+01 -3.160959726635015699e+01 -3.225436085581213064e+01 -3.218458696143712672e+01 -3.030642035701569625e+01 -3.109123017819044321e+01 -3.360412267570875144e+01 -3.408899065108138871e+01 -3.422302602705951102e+01 -3.469215081954151003e+01 -3.522994324341260608e+01 -3.568088816536795349e+01 -3.408652141842580363e+01 -3.364753499409223991e+01 -3.514371890673871945e+01 -3.534587866743908791e+01 -3.377782392075611995e+01 -3.367246398925446016e+01 -3.323737003844033921e+01 -3.244482921947535914e+01 -3.098634351350370864e+01 -2.739182313823729231e+01 -2.741071394289438956e+01 -2.939722370146264652e+01 -2.973031922190415344e+01 -2.933263143682779983e+01 -3.012899022566149654e+01 -3.009123972506301570e+01 -2.903479314084347251e+01 -2.568666762162719408e+01 -2.229577317952729487e+01 -2.299898809554496282e+01 -2.217525079271091215e+01 -1.891885046594963882e+01 -1.624810272474713457e+01 -1.403608784299964363e+01 -1.270857466489195353e+01 -1.102684131430990178e+01 -7.480299872036581199e+00 -4.423514242079574998e+00 -1.980661600399738598e+00 1.705191217806502735e+00 3.738188438580429374e+00 4.318870712469683681e+00 7.672988818903663244e+00 1.226092234427842698e+01 1.879057233252648729e+01 2.280950573700813422e+01 2.250013371333464463e+01 2.566334107858458324e+01 3.150042852492497403e+01 3.544703459617092989e+01 3.846685197611147800e+01 4.145499782935062427e+01 4.615240792641296252e+01 5.404186328774051162e+01 6.017620156628624528e+01 6.158944742336651501e+01 6.294232211241524766e+01 6.615484126498468243e+01 6.817208904735643671e+01 6.910477038087417156e+01 6.994422717387773503e+01 7.192290482262335161e+01 7.274354272875534377e+01 7.008421785840079110e+01 6.830488846604511366e+01 6.911997750661501527e+01 6.957752460741944844e+01 6.863852008566581731e+01 6.768180179483648828e+01 6.814811150225467884e+01 7.011840445719953152e+01 7.151799727250480032e+01 7.072443128940480506e+01 6.884033512753259743e+01 6.532570824040554669e+01 5.859291833383714021e+01 5.339519829517730898e+01 5.067432961625899424e+01 5.007694828506491547e+01 5.035921458056235167e+01 4.699422850710013932e+01 4.252330052752861178e+01 3.911580030272478581e+01 3.586225651910942958e+01 3.293166371967707562e+01 3.107915511738371350e+01 3.015469681777854660e+01 3.236328086775755963e+01 3.292379577912041100e+01 2.921372148374212330e+01 2.753596267884090310e+01 2.672770651534818853e+01 2.515143917080527203e+01 2.524552969514792622e+01 2.620364338425245521e+01 2.846194676768422482e+01 3.109139422511849205e+01 3.050251637591999909e+01 2.833998846151477480e+01 2.705057644052411447e+01 2.595122518780889109e+01 2.505064596542334598e+01 2.560705009206168370e+01 2.597740068482916698e+01 2.727988305368046085e+01 2.679536641374217254e+01 2.234166353801620986e+01 1.857879045659659312e+01 1.718173490568385375e+01 1.439667082538321452e+01 1.160732438459857896e+01 9.564247951739284659e+00 9.620531870665312013e+00 1.182423787461744880e+01 1.136998778415504852e+01 9.537299608297127307e+00 1.017719728131514145e+01 1.069804352923049073e+01 1.018789767558767778e+01 1.027618738082641414e+01 1.109479259496101733e+01 1.458824929712878316e+01 1.749489204659767694e+01 1.747164586382228535e+01 1.861005335241799230e+01 2.052168931688307651e+01 2.061467263688888707e+01 2.098016136494223360e+01 2.212446249301551049e+01 2.419144408252687484e+01 2.810035817869002628e+01 2.916859600949819153e+01 2.930764992576502337e+01 3.219669450705641367e+01 3.453099879758648427e+01 3.473375620459091806e+01 3.423993318879526981e+01 3.280041550965884056e+01 3.380452251894410409e+01 3.509310415959360796e+01 3.387483466394061082e+01 3.364309353996206653e+01 3.411191332684278166e+01 3.198813766098597711e+01 3.016883394644531435e+01 2.832938595084963396e+01 2.833316085003155038e+01 3.111285236863274051e+01 3.141601461254504457e+01 2.971450130651993504e+01 2.943060250434127312e+01 2.832298821264525301e+01 2.616327243835864280e+01 2.641557486837937674e+01 2.648433324984824822e+01 2.895612161348076441e+01 3.136044322279368401e+01 2.973759816657034705e+01 2.815502696970825625e+01 2.873560600326505110e+01 2.813806200047787698e+01 2.745825234178849072e+01 2.707078940322206861e+01 2.668154153578706200e+01 2.775847385232863473e+01 2.621183320453098631e+01 2.275215348687464001e+01 2.289518852034287022e+01 2.430627117225239786e+01 2.336844700846317480e+01 2.341393458153578777e+01 2.504475782152524843e+01 2.794849892415251702e+01 2.843992597152018931e+01 2.485372994007881076e+01 2.303368224450850832e+01 2.486278991517069414e+01 2.669821917733129979e+01 2.906935295141457587e+01 3.054061939106363255e+01 3.029060179114449980e+01 3.123124327011019119e+01 3.086877447797854046e+01 2.959657085378577790e+01 3.031684108022826152e+01 3.169465358243079223e+01 3.236052288124805187e+01 3.264852885317632314e+01 3.197057066789395918e+01 3.246989908961922566e+01 3.464058218289216029e+01 3.412517901127599629e+01 3.387734809630570254e+01 3.617369127237214599e+01 3.525094243341922606e+01 3.260138720757693420e+01 3.124063008668277064e+01 3.085569173086726380e+01 3.314023177907863982e+01 3.293473055046233355e+01 2.967501933957587568e+01 2.789628820432988476e+01 2.602506015301455022e+01 2.242812780269121475e+01 1.917807524712221579e+01 1.626245730394765232e+01 1.560762124907281390e+01 1.651205602488931845e+01 1.414302371713687023e+01 1.052336916732200933e+01 8.773184407730648005e+00 7.941362692184850580e+00 7.293976017388223099e+00 5.813406621060299706e+00 4.486592174203646088e+00 4.334764351985505471e+00 3.697124580416500272e+00 9.715955694782502094e-01 -2.083991285868787846e-01 1.289162917423185110e-02 -1.098957588849800215e+00 -2.000842476834814310e+00 -3.633882861400807851e+00 -4.630002219859603585e+00 -4.262993761364127110e+00 -6.334848181017809665e+00 -8.414069111258418943e+00 -7.534939013165423916e+00 -6.742938473288770496e+00 -6.777564049720230521e+00 -7.030553185533716665e+00 -7.860560400007889470e+00 -6.902325247040538514e+00 -7.246465567434282384e+00 -9.477449518112788240e+00 -9.448608825223457686e+00 -9.101061268440258090e+00 -1.114404138016279155e+01 -1.251321483193906126e+01 -1.318528496549766515e+01 -1.330315167366068252e+01 -1.299032598102223623e+01 -1.569797351020483234e+01 -1.877279495474541093e+01 -1.850831785930465045e+01 -1.837494041476677964e+01 -1.918791901954104517e+01 -1.827810873035027939e+01 -1.783989915353400946e+01 -1.606469219490884015e+01 -1.470991637709471078e+01 -1.630504440873201943e+01 -1.776205319752204659e+01 -1.759649852257980029e+01 -1.871736902094019683e+01 -2.023444988691535684e+01 -2.111958093779091428e+01 -2.159152745064079326e+01 -2.119211202089000068e+01 -2.415351250719769638e+01 -2.876565751810003135e+01 -3.149701795654546999e+01 -3.377242561685543620e+01 -3.699931815172789129e+01 -4.022430962111744179e+01 -4.315358450785727484e+01 -4.433043267613511063e+01 -4.493692873303408675e+01 -4.846537034544189737e+01 -5.169760503746484659e+01 -5.312156329419934764e+01 -5.516601544196463180e+01 -5.645021329261955145e+01 -5.749133578509487563e+01 -5.845365353338475956e+01 -5.798145802502175883e+01 -5.886400176350379354e+01 -6.118428024717139380e+01 -6.217230549234474779e+01 -6.337711524995213352e+01 -6.569880254735932112e+01 -6.719809602189691589e+01 -6.883677550834501346e+01 -6.895264924498141568e+01 -6.891813183800243792e+01 -7.099288348633389489e+01 -7.263701996189126930e+01 -7.192078178866918847e+01 -7.238684956119423930e+01 -7.325591607629471014e+01 -7.439022374245436708e+01 -7.514231867789258956e+01 -7.371043696817793034e+01 -7.479122453684662730e+01 -7.751278878190363741e+01 -7.729207923743983599e+01 -7.586852120084246565e+01 -7.566166780105761802e+01 -7.502494170115862460e+01 -7.539675093116298399e+01 -7.547932016617758677e+01 -7.477351096162495026e+01 -7.584647589395096645e+01 -7.623429514319248312e+01 -7.395930646987072521e+01 -7.266333335985446240e+01 -7.280125047077437728e+01 -7.211132646479472896e+01 -7.127124093011789796e+01 -6.838802245008740499e+01 -6.753839482218776880e+01 -6.941548784017368234e+01 -6.914717019108965701e+01 -6.790958231601327100e+01 -6.835840551611202898e+01 -6.822287222714709287e+01 -6.811021818973641473e+01 -6.635690285330602478e+01 -6.426649393336469984e+01 -6.450841237806650952e+01 -6.483727126065244306e+01 -6.353939729869107822e+01 -6.242938293472882094e+01 -6.148287360444327021e+01 -6.005254330550233277e+01 -5.876689588058453495e+01 -5.525203824488096416e+01 -5.346920629202639219e+01 -5.371662474159984413e+01 -5.190176012466617550e+01 -4.840408863345591328e+01 -4.609433366998036519e+01 -4.439653512799667112e+01 -4.329735862801828006e+01 -4.229175294123425743e+01 -4.124497637904143232e+01 -4.169380808468201849e+01 -4.274358548498531718e+01 -4.229302568892573788e+01 -4.183439970930783147e+01 -4.228510405890925483e+01 -4.232573892221314082e+01 -4.251727127749143165e+01 -4.050666760954248247e+01 -3.961411302960667058e+01 -4.223250647479662234e+01 -4.380577155950429358e+01 -4.407140325479797127e+01 -4.495247632392191406e+01 -4.605014971551194236e+01 -4.698645301759666637e+01 -4.595659627669061109e+01 -4.396619986717176687e+01 -4.441108101912305983e+01 -4.467620815462663586e+01 -4.359115765244814611e+01 -4.392087379678630299e+01 -4.446958052917865700e+01 -4.356736776196063943e+01 -4.345233254599596506e+01 -4.179148413432213971e+01 -4.101177711611953214e+01 -4.258476923483671328e+01 -4.273566902200964535e+01 -4.084985112776439564e+01 -4.053707744802470359e+01 -3.949489572602799115e+01 -3.804934071999694112e+01 -3.565410016371416191e+01 -3.214661113023618810e+01 -3.248695911969970496e+01 -3.250872935577043421e+01 -2.929949652239025681e+01 -2.669566618909589550e+01 -2.349093053945416898e+01 -1.767307195164947942e+01 -1.234068651301755004e+01 -6.855572270957290826e+00 -2.420307898258720058e+00 1.182050391779299492e+00 5.895590136022277328e+00 1.049257902515772933e+01 1.355422414034975631e+01 1.709597603787173270e+01 1.908015375987657336e+01 2.092172445571535633e+01 2.592540776248496215e+01 2.963689625564587260e+01 3.416282665054255574e+01 4.115185541842051720e+01 4.726028645696996477e+01 5.234083794458221206e+01 5.804747684072118830e+01 6.437056359069177347e+01 7.386378125216126023e+01 8.235796608811064345e+01 8.450281227139487328e+01 8.471937519044766418e+01 8.522551667886241944e+01 8.584516357190226188e+01 8.996713929219836814e+01 9.506849066211317734e+01 9.717736108757159741e+01 9.524659385542523182e+01 9.009908922029529776e+01 8.689432698542645994e+01 8.645119539827464905e+01 8.414672496205699304e+01 7.943047492848528179e+01 7.471100991169684846e+01 6.874295989400523865e+01 6.424004425972194099e+01 6.054033678492304915e+01 5.501904665509120207e+01 4.911439384025376853e+01 4.564545419037265361e+01 4.083989835819798486e+01 3.437662818137616227e+01 2.855563602018183289e+01 2.411743046069578611e+01 2.314886076602865117e+01 2.027707530952238812e+01 1.584393671964753203e+01 1.276335247608326817e+01 9.567608604579643128e+00 5.402324420287031082e+00 2.276620456987286101e+00 -2.258295168122474439e-01 -7.313243064503698043e-02 7.545758708008443172e-01 -1.725045142787937857e+00 -4.020329139477711422e+00 -3.996042954553922222e+00 -4.197913503927674483e+00 -3.902897566917445271e+00 -2.752239143930899523e+00 -2.200993957646401711e+00 -1.024982857570478245e+00 -1.968373316531963901e+00 -4.779165942880643669e+00 -4.338296636616856716e+00 -1.463016108224791667e+00 -9.480542487066800916e-01 -6.856196939294100234e-01 -6.571784720929237933e-01 8.827493470520195729e-01 4.233415320377661217e+00 5.039265684781044641e+00 6.587303692745993366e+00 9.585746244311376785e+00 1.065057913296888259e+01 1.089453862531087225e+01 1.142170655601612417e+01 1.179581594142308631e+01 1.434392018628739685e+01 1.539233875484301883e+01 1.353577441037421281e+01 1.381342121707515957e+01 1.444822746149418791e+01 1.375155475620857715e+01 1.435564781705640414e+01 1.547903892226868194e+01 1.745651067258318179e+01 1.937146159288499092e+01 1.711158434525869154e+01 1.443632642466980442e+01 1.380247518307196763e+01 1.289359430465967549e+01 1.257159402974794205e+01 1.348267827251140716e+01 1.350461110781345653e+01 1.523105298553913123e+01 1.516843975076607798e+01 1.215432164063674669e+01 1.185001781134935683e+01 1.416275384576895746e+01 1.514997115403169659e+01 1.546628279892538238e+01 1.441072888174379329e+01 1.505221313205109368e+01 1.786454942960961034e+01 1.818559723464941769e+01 1.673387072109157003e+01 1.717123817567258826e+01 1.799090869862518005e+01 1.745012040668187225e+01 1.686893876359584610e+01 1.522768803535045201e+01 1.554032886856519369e+01 1.459060621696468196e+01 1.134067121231064057e+01 1.033719988115526967e+01 9.552459525267289919e+00 7.331391720500483267e+00 6.865606443182249663e+00 7.100036067800775896e+00 8.347378287565447863e+00 1.117842505118558627e+01 1.110636612729233441e+01 9.935427543790677163e+00 1.102189648266582900e+01 1.123183304078689027e+01 1.073393972035975530e+01 1.059229803994423591e+01 1.054023511201011587e+01 1.387371128802186426e+01 1.544919075266365915e+01 1.486218007282817943e+01 1.581587852707011166e+01 1.783720552806191861e+01 1.786573181257925214e+01 1.807810106280244256e+01 1.838628411068677337e+01 1.886300458645686007e+01 2.180720641976223817e+01 2.114926435830375340e+01 1.801679492040175035e+01 1.687559515627163265e+01 1.597582607817332345e+01 1.490846090241166699e+01 1.386023970600949617e+01 1.341002380428583152e+01 1.552047870800663887e+01 1.595999620534565544e+01 1.291817622540891719e+01 1.162092833928584312e+01 1.211005192251234952e+01 9.925388997232197141e+00 6.377278977209663857e+00 2.815997948276584673e+00 8.639883578787415086e-01 6.983976329699295160e-01 -1.494135525116207397e+00 -4.316168701045016043e+00 -4.825312753030047475e+00 -4.927941534074256502e+00 -7.056345341159717677e+00 -8.942552553152788519e+00 -1.048534613226951784e+01 -9.465710015138403932e+00 -8.151608790970803042e+00 -1.056661099366051992e+01 -1.221743499837372582e+01 -1.195071167446932314e+01 -1.309064907938374134e+01 -1.381899100298517524e+01 -1.400330409154261524e+01 -1.353818303672086287e+01 -1.181941898644201494e+01 -1.243468368088587361e+01 -1.493245158913578585e+01 -1.491919562261447041e+01 -1.330359197736857624e+01 -1.265290175773617953e+01 -1.197572043214409376e+01 -1.062600174379323192e+01 -7.623651192908026175e+00 -6.322663065208190325e+00 -7.955913862731249786e+00 -9.798586466636736603e+00 -9.769361669602405485e+00 -1.148188042394159147e+01 -1.363320680203319668e+01 -1.427010883778631900e+01
-2.774903641147202560e+00 9.815524738719166864e-01 4.135501852619010599e+00 3.962072334831765463e+00 5.156769274998074692e+00 6.941810576756881623e+00 6.194447306851085244e+00 6.126981708206644228e+00 7.980907044412554718e+00 9.913092045884646097e+00 1.188626653787055076e+01 1.095480874919645942e+01 8.347062494084605433e+00 6.420867256743243878e+00 3.959851749572157242e+00 6.034348824475144202e-01 -2.047093663360106230e+00 -3.155141728605573181e+00 -1.701050963167485053e+00 -1.449534625915805508e+00 -3.474764499003071716e+00 -4.093331541705511611e+00 -2.530140503415195141e+00 -1.054041887547659817e+00 5.545480983572985689e-01 2.112500266519767411e+00 3.713695640202220538e+00 5.475170390599868320e+00 4.557463749689702581e+00 2.305982750192596242e+00 3.211546307707835890e+00 4.627196807435407955e+00 5.090070711935477554e+00 7.121737714663062491e+00 8.076240246043697724e+00 9.361115104039532397e+00 9.636417641679891233e+00 7.365839755008095402e+00 6.125794405123226483e+00 7.025893005803948377e+00 8.880188041295099310e+00 1.081801149839898635e+01 1.173006768605352335e+01 1.287318291035847473e+01 1.646171236813968619e+01 1.802812467500265825e+01 1.731971587923469968e+01 1.873422674224083195e+01 1.998713474000896539e+01 1.943649059541642643e+01 1.840998033138924939e+01 1.673575569727545087e+01 1.708924320142144282e+01 1.660411518881992521e+01 1.245921972079271711e+01 9.483409638675405873e+00 8.830387856483536524e+00 7.235440153161284194e+00 5.707136158150516891e+00 5.373346404167561374e+00 5.504856091153848219e+00 6.759878186701720360e+00 5.021858865172820430e+00 2.150173993076964329e+00 1.719778263198974866e+00 3.102345154450079523e+00 4.674332077871003577e+00 7.509596876421938738e+00 1.080294977466833473e+01 1.485737888491120984e+01 1.932270941051215019e+01 1.967307391947114681e+01 1.853354295162190724e+01 1.810347116433550241e+01 1.655898029068430688e+01 1.515394368255419444e+01 1.359551904116619703e+01 1.219079739553405517e+01 1.282581995494743055e+01 1.147369481848919470e+01 8.657195794954212431e+00 7.850221627292976123e+00 7.851323717480458875e+00 5.717330794639218894e+00 2.842449742753074826e+00 3.149657993829009794e-01 -1.082811728186735545e-01 1.832560625760216722e+00 1.268164931568716680e+00 8.521887741842203434e-01 3.012891090616741430e+00 4.967262184840726569e+00 7.175561111663329328e+00 9.328965100324232651e+00 1.113520103780636461e+01 1.294121885021871599e+01 1.163254829487529740e+01 8.782573721612608963e+00 7.485236211962717157e+00 6.708073714356189043e+00 5.168240687464314753e+00 3.739476193863317643e+00 2.205374519737187455e+00 2.019207272509837114e+00 2.320632115827253372e+00 -7.587985736840642537e-02 -2.154662895333459893e+00 -1.612174266796739142e+00 -1.126532285185075200e+00 -1.407824928871331371e+00 -1.100811415156450979e+00 6.089188342134028709e-01 4.338333575772539419e+00 7.330228911516766033e+00 7.650827923165376632e+00 8.563181969652715608e+00 1.016261734659317817e+01 9.341820876105929372e+00 8.570026260164899767e+00 7.344243039658441496e+00 7.356791091552326023e+00 9.559877465317670797e+00 8.533967896857133084e+00 8.112149259039496130e+00 9.635197244433479469e+00 1.042299235276298219e+01 1.148676694991324609e+01 1.232539865405409607e+01 1.164957942955033232e+01 1.118020800343905030e+01 9.550614753787197486e+00 6.504803926342578535e+00 5.264065646004992161e+00 4.223501638402305858e+00 1.565001901475264967e+00 -1.486556368447045640e-01 -1.729727604597948831e+00 -3.090323350471321451e+00 -2.133058267745469028e+00 -2.954183455830870386e+00 -6.029094926744577698e+00 -6.795871010437760873e+00 -6.254536907630433795e+00 -5.926624629817348833e+00 -4.693550179391326793e+00 -3.573155291312233306e+00 -1.100806458720762437e+00 -3.110537083071414077e-01 -1.937030142562141455e+00 -1.197173264998824482e+00 5.853592805421162781e-01 9.710377663247136137e-01 1.235014867580969566e+00 1.048545175748309077e+00 7.751237263236954167e-01 1.098141629405121389e+00 -1.286038049486256885e+00 -4.570621835919956411e+00 -5.805486354310258612e+00 -5.927134279481667711e+00 -5.963796142980430481e+00 -5.633806220566309975e+00 -5.270258260384458993e+00 -3.504536719387625343e+00 -1.815497275388690879e+00 -2.959773278688535125e+00 -3.417870293278448823e+00 -2.756162911895436718e+00 -3.009586672940454122e+00 -2.334955627043017401e+00 -2.761490292267337221e+00 -3.598140053519630843e+00 -3.917391439383176355e+00 -6.641716496731613795e+00 -1.048047522471319759e+01 -1.257131459236261151e+01 -1.468534160693278423e+01 -1.760029156972390396e+01 -2.032426031096362706e+01 -2.152468153909753212e+01 -1.936454795542134022e+01 -1.830586636129458000e+01 -2.018474672224702715e+01 -1.991826406168494756e+01 -1.641714773869255239e+01 -1.358879099288150094e+01 -1.156792666964565264e+01 -9.742676371157156012e+00 -7.475129657114308657e+00 -3.939466946535558733e+00 -3.195256148724127776e+00 -4.494165569451453734e+00 -4.557593289151741445e+00 -4.629324037148822235e+00 -6.136266146440571667e+00 -7.867150375892857816e+00 -8.938493953308420004e+00 -7.617580749986745836e+00 -8.194758914716681275e+00 -1.267520126590382290e+01 -1.602519949994144710e+01 -1.697691651655511080e+01 -1.928686883149541842e+01 -2.190180383740270287e+01 -2.288786603634913064e+01 -2.233900772374239452e+01 -1.881357762446415904e+01 -1.739762058077499418e+01 -1.749511336693155883e+01 -1.410675232519794520e+01 -9.846042791136234484e+00 -6.422493341984493398e+00 -1.855867829679429315e+00 1.683779008781082664e+00 6.298582626624888547e+00 1.113930309413047048e+01 1.267101635597862064e+01 1.403945639488598474e+01 1.673142380963866316e+01 1.793931921073443547e+01 1.931185707404346630e+01 1.975949009769368558e+01 2.030441244037761450e+01 2.345164826347056675e+01 2.349957793126208827e+01 2.216403184630961931e+01 2.311473570357751939e+01 2.426075892292363889e+01 2.420688920450261605e+01 2.421739748145931870e+01 2.427337764454562929e+01 2.667656443258424659e+01 3.009885409109529775e+01 3.084087949483200575e+01 3.222100611337655351e+01 3.462864757036484775e+01 3.499968898054342503e+01 3.322737451639708439e+01 3.112874536780812207e+01 2.955038012917234980e+01 2.975598612469874382e+01 2.910591334351235204e+01 2.659834319584211215e+01 2.466295027362483339e+01 2.368606605615664051e+01 2.191610581960150128e+01 2.093473645122793414e+01 1.985017806036449883e+01 2.065775075467405486e+01 2.266781755671707188e+01 2.231518461817367083e+01 2.266438620885728028e+01 2.514985821678120459e+01 2.745405519751558288e+01 2.868362715919858630e+01 2.957764413909493229e+01 3.003197447041022272e+01 3.224782151178259682e+01 3.218148494572030671e+01 2.816386478115279601e+01 2.463386107061024788e+01 2.259740400964511409e+01 1.920084892401063570e+01 1.548013151344149385e+01 1.283069578489051921e+01 1.173159810602809650e+01 1.210346229993991685e+01 8.654476708369930549e+00 4.179625184448423347e+00 2.327213524041946702e+00 8.459167112900849161e-02 -1.541026631981491590e+00 -1.861106929450412562e+00 -6.511829189494013903e-01 3.033315535386674089e+00 5.651115660740276603e+00 6.254910893139667749e+00 9.402674854495154833e+00 1.366711383389760570e+01 1.558120520818615695e+01 1.632450754807993221e+01 1.711365227586074766e+01 1.952037985814371979e+01 2.365580659455114798e+01 2.524007903932679042e+01 2.440702548969646202e+01 2.450792307660937652e+01 2.350598066546773524e+01 2.158910358627539949e+01 1.927232580259842010e+01 1.628360738694626519e+01 1.536430818811238730e+01 1.191967139398620290e+01 6.174235546005412800e+00 1.967742901546020828e+00 -6.841434692438623788e-01 -4.408115651629730181e+00 -7.560192836019600904e+00 -9.683100387370151552e+00 -1.066472276889968462e+01 -9.987147290021521684e+00 -1.117789342738999281e+01 -1.296227782608025869e+01 -1.140860391464287460e+01 -9.110483073522379627e+00 -7.757932262678898461e+00 -5.838857064381900663e+00 -4.416649613917202011e+00 -1.054860540948354464e+00 1.867959719557251486e+00 1.287414229161965462e+00 2.647733115836528484e+00 5.760185006425344589e+00 6.464379799865388243e+00 6.221490861673697026e+00 6.594983558872719698e+00 8.249825596799974292e+00 1.247557639526918472e+01 1.264438693393284829e+01 9.485544519370558092e+00 8.730942101109945952e+00 6.606667394672329330e+00 2.265790060444240250e+00 -9.004169122705791839e-01 -3.005452441936611763e+00 -3.471167296348950604e+00 -4.380270180335824826e+00 -7.901966636860270121e+00 -1.044085124974832013e+01 -1.033261910748315415e+01 -1.036402293411052788e+01 -9.999836909226946347e+00 -9.305444444083322608e+00 -8.461759048829661012e+00 -6.564071423365029467e+00 -6.925597161825220560e+00 -8.820614403133001602e+00 -7.805577431566910640e+00 -6.306944490342150544e+00 -7.208698448765815670e+00 -6.941142924343425946e+00 -5.758361583890203583e+00 -3.866089445891944809e+00 -1.636625275166953442e+00 -2.916810110364455255e+00 -4.449796477010054652e+00 -4.345666897356029956e+00 -5.688755996676812643e+00 -7.182646308693968251e+00 -8.455726675758088007e+00 -9.739325678067819680e+00 -1.004265693708491902e+01 -1.218080356262510300e+01 -1.539082892466107921e+01 -1.504355508212982429e+01 -1.440416175596287829e+01 -1.575323207690091110e+01 -1.674490274800396605e+01 -1.740627695337325065e+01 -1.616271848964053603e+01 -1.440264933399113012e+01 -1.593749583453973351e+01 -1.816316289964442987e+01 -1.760493534239885705e+01 -1.815158587078520824e+01 -1.952739137041969997e+01 -1.962830525581098939e+01 -1.980305054752346550e+01 -1.883788818066279802e+01 -1.971188191789775246e+01 -2.203087966078944859e+01 -2.287027081995587707e+01 -2.280928882263449609e+01 -2.394825463027688173e+01 -2.397539459435360243e+01 -2.423528869552896481e+01 -2.368734432920537714e+01 -2.216150988759692098e+01 -2.459322347325883129e+01 -2.778669757026986886e+01 -2.919211904306905936e+01 -3.060688739265539837e+01 -3.194817418402023179e+01 -3.241588129124300366e+01 -3.184830317143958922e+01 -2.966177434994909490e+01 -2.961882157369029400e+01 -3.180419188332728098e+01 -3.188403801961100470e+01 -3.099860368084215168e+01 -3.099219382574116466e+01 -3.083569600747119566e+01 -3.094107000216210324e+01 -2.899064826686641538e+01 -2.604007663134090933e+01 -2.641863889852480440e+01 -2.631739706725799621e+01 -2.464145368985703755e+01 -2.439473983237229504e+01 -2.454710933535617201e+01 -2.487449075618935623e+01 -2.505026166197064796e+01 -2.320540496658998819e+01 -2.259347680989588625e+01 -2.483064207297141124e+01 -2.567608186821472316e+01 -2.526106599546269749e+01 -2.623893129342327768e+01 -2.710076234057487810e+01 -2.742211784835943078e+01 -2.657312721170556102e+01 -2.497764386427524386e+01 -2.585946117622750151e+01 -2.714361082344140641e+01 -2.673796499442257613e+01 -2.675288779416084850e+01 -2.765857362036942391e+01 -2.797447776606950853e+01 -2.876009794510014927e+01 -2.730638224205475240e+01 -2.612560765397370588e+01 -2.756589177691490633e+01 -2.788454972504598572e+01 -2.721914002245683406e+01 -2.754339456369014627e+01 -2.775436767916905367e+01 -2.823354030149238625e+01 -2.734119665859085657e+01 -2.530699179791153952e+01 -2.549858385765368851e+01 -2.619691789136086513e+01 -2.467594910777962269e+01 -2.340595201757992072e+01 -2.305142794193593758e+01 -2.193033073915180253e+01 -2.099667872414961778e+01 -1.776821941385271941e+01 -1.598599507914705242e+01 -1.750942533049111560e+01 -1.698470543332895488e+01 -1.383706018734618581e+01 -1.186778672700504345e+01 -1.090481232684822466e+01 -1.006435814147673113e+01 -9.563221351505660550e+00 -7.645663427384090660e+00 -8.225346398145312321e+00 -1.076090537560046023e+01 -1.030401413388960208e+01 -9.187679972612608381e+00 -8.889964184910235545e+00 -7.023409713426668866e+00 -5.580563364665320769e+00 -3.710249156934932735e+00 -1.716101244784900226e+00 -3.098836769672306257e+00 -3.810415705257732988e+00 -2.447303186330740399e+00 -2.244367418461352237e+00 -2.158001678804963852e+00 -2.257205139352813195e+00 -1.578793903652600417e+00 5.041160763686580032e-02 -1.670758422905907759e-01 -1.320295871882515293e+00 -1.789950155185711031e-02 1.694007746822104199e+00 1.356702423872444330e+00 1.861986060812818700e+00 2.045961667456555055e+00 2.596800285206542380e+00 3.037701147593545592e+00 2.129813587382820117e+00 2.587593562848921724e+00 5.101711016750608785e+00 6.950033231953857360e+00 8.194876222596446880e+00 9.612386536495751699e+00 1.144162323489459965e+01 1.421532640276620718e+01 1.505900112034074745e+01 1.412760249915867306e+01 1.406459978115637099e+01 1.407485581920329665e+01 1.364184921680169893e+01 1.435592388731135394e+01 1.418543479584618439e+01 1.638161394411660510e+01 1.966926132199749233e+01 1.948895781063082921e+01 1.952604318844487352e+01 2.101520558788789472e+01 2.187969860065294370e+01 2.328499952060757749e+01 2.503760567819447047e+01 2.813348022035120266e+01 3.367591159745234108e+01 3.643744884892152669e+01 3.703257519934351905e+01 3.950731920833829491e+01 4.328020108259553922e+01 4.760518891103649963e+01 5.375560364505660260e+01 5.872539996883732272e+01 6.221270422073459372e+01 6.479168854666119159e+01 6.525744672544510649e+01 6.644959483794953314e+01 6.887835975885556650e+01 6.973887362475480245e+01 7.017159686210412417e+01 7.216514646105326847e+01 7.653622956883032202e+01 8.354584734356586750e+01 8.871084502987305598e+01 8.945080609491581924e+01 8.930814207547275885e+01 8.958487026385419938e+01 8.798338774065842927e+01 8.708035191781229400e+01 8.631132822787118641e+01 8.620804314666850132e+01 8.600693396622719433e+01 8.108647463214232687e+01 7.460781890391689330e+01 7.068975484324440117e+01 6.672951626839041239e+01 6.190722514917062114e+01 5.772893351732084710e+01 5.183989216680431156e+01 4.783263964791359513e+01 4.485418883396285139e+01 3.987659159159397149e+01 3.688482097999919063e+01 3.540242879705098744e+01 3.297998760062460377e+01 3.137388225890756743e+01 2.899059537989381141e+01 2.768252929230726878e+01 2.834381223536817984e+01 2.497502643123905841e+01 2.061004448062277561e+01 1.887533875014413098e+01 1.629448086240676474e+01 1.280754337909598384e+01 1.046442926097429194e+01 8.293450325920748156e+00 7.945548674796267363e+00 6.543993109364241612e+00 3.109333903629881934e+00 8.910132589976815787e-01 -5.715115238245915830e-01 -3.264464906631838748e+00 -5.032831002706550372e+00 -7.356216842801097222e+00 -8.875325166165891844e+00 -8.524229831361383347e+00 -1.146729521184495049e+01 -1.495274860572379083e+01 -1.551246215502415993e+01 -1.456417525484113185e+01 -1.553505497507757660e+01 -1.709313642571952840e+01 -1.773530889453209980e+01 -1.589270700312165374e+01 -1.436768099620958594e+01 -1.568811266309909769e+01 -1.660660228063181520e+01 -1.522267814099985195e+01 -1.539481316685529499e+01 -1.579563936650638389e+01 -1.493950571371919800e+01 -1.405593296049559981e+01 -1.318017093857325861e+01 -1.431409484965717915e+01 -1.574903226214945740e+01 -1.468401813339738204e+01 -1.371841447179430951e+01 -1.386481460521765285e+01 -1.387255189257546917e+01 -1.372962701178485645e+01 -1.284786332637019868e+01 -1.323333619504763270e+01 -1.748817651589087774e+01 -2.161158539332966555e+01 -2.346678204529336398e+01 -2.605062112520526085e+01 -2.655836026858425214e+01 -2.739546699611270952e+01 -2.688099173025857169e+01 -2.377656796014332485e+01 -2.398282603300388516e+01 -2.673647522999226922e+01 -2.710397889440130115e+01 -2.702780560425348710e+01 -2.751208052156582795e+01 -2.716791241722579286e+01 -2.731581866120247781e+01 -2.569545115665602353e+01 -2.376406507133967239e+01 -2.484535480910622596e+01 -2.586724845126864736e+01 -2.522203824174064124e+01 -2.596508205288749593e+01 -2.633259214760517963e+01 -2.592704512478788459e+01 -2.578781502430419081e+01 -2.426533326802856294e+01 -2.468075760159252141e+01 -2.614854674300072901e+01 -2.475173912748966032e+01 -2.241174921298379630e+01 -2.160679739516595887e+01 -2.168526944410642088e+01 -2.284250252402704717e+01 -2.236507513516968615e+01 -2.213584092925020386e+01 -2.504599730770961941e+01 -2.726353740005744797e+01 -2.663344870178983825e+01 -2.600521016228227822e+01 -2.594494602338502531e+01 -2.613530614550417752e+01 -2.628419459790902124e+01 -2.512074774294001855e+01 -2.504815314401200155e+01 -2.646918745336736478e+01 -2.632393097571883089e+01 -2.479991869098312662e+01 -2.441438306649649803e+01 -2.300611220818186808e+01 -2.192814980719556672e+01 -2.040307647288330273e+01 -1.846559071964571785e+01 -1.985362298275160953e+01 -2.148971732906627707e+01 -2.118431793649036976e+01 -2.153448289424562745e+01 -2.288974897269226716e+01 -2.360943999537788685e+01 -2.358896224219273918e+01 -2.194093349203849286e+01 -2.169954745800877660e+01 -2.301669709022934995e+01 -2.232150627123357367e+01 -2.031360680574053035e+01 -2.054466876417304633e+01 -2.105808921557080993e+01 -2.153489052135150317e+01 -2.052945569374962176e+01 -1.806360888926920083e+01 -1.869118283593178731e+01 -2.060058828105708528e+01 -2.053794831711861946e+01 -2.032728467530960614e+01 -1.976195810361432237e+01 -1.775506357823856973e+01 -1.645758366909305082e+01 -1.498508173259770082e+01 -1.514004436420347588e+01 -1.733740970370955381e+01 -1.669209547739415100e+01 -1.481274386159512702e+01 -1.514293432847445864e+01 -1.505272056722168195e+01 -1.514465587339924291e+01 -1.354521541273873630e+01 -9.976111204159412438e+00 -1.062314120397617501e+01 -1.253718388831332042e+01 -1.184687748403446150e+01 -1.270949845282210333e+01 -1.435020501186284214e+01 -1.432024890991572086e+01 -1.363233459051773977e+01 -1.121101101825968627e+01 -1.077780615990920232e+01 -1.246152221809929728e+01 -1.256639554032797967e+01 -1.243041592390714278e+01 -1.354473639192859835e+01 -1.285823899020565264e+01 -1.141104060886867089e+01 -9.293153930949040742e+00 -6.227432367727397278e+00 -6.471599716931851987e+00 -8.061853940333087110e+00 -6.682232985428675498e+00 -5.698571946911187069e+00 -6.632928376986304997e+00 -7.706853495917594721e+00 -8.875604606614084346e+00 -8.514945281170813729e+00 -8.848759065328376749e+00 -1.254288167692842748e+01 -1.521192936591751810e+01 -1.612670066456103513e+01 -1.915803975207746035e+01 -2.152039944848173647e+01 -2.229619405595413895e+01 -2.234784595603987256e+01 -2.077664839334779145e+01 -2.132016360000170252e+01 -2.254785744443657691e+01 -2.213889654381316774e+01 -2.246686597843009991e+01 -2.381584440509291056e+01 -2.444060352290815530e+01 -2.498255575280168017e+01 -2.394790140441482862e+01 -2.273210239751774964e+01 -2.331909309300304756e+01 -2.351098306198259635e+01 -2.201946487546019071e+01 -2.168301788460357926e+01 -2.150771953738439990e+01 -2.163715773498103445e+01 -2.240768094592855419e+01 -2.079390604985480806e+01 -2.127133639042766688e+01 -2.322546667393473641e+01 -2.319300100599535597e+01 -2.263007720480440454e+01 -2.306156826169141993e+01 -2.343818266636602488e+01 -2.366385735070435103e+01 -2.235416215875473966e+01 -2.158286248161617493e+01 -2.423937409121835884e+01 -2.673050349705065187e+01 -2.578597857793387149e+01 -2.509233534281997180e+01 -2.542331220756246069e+01 -2.584019855697388834e+01 -2.600678793460423677e+01 -2.364542327011320921e+01 -2.397141076064687226e+01 -2.602586157621167473e+01 -2.611039371377680851e+01 -2.655218819710756151e+01 -2.795994325689817828e+01 -2.884957893674743801e+01 -2.976286312252564414e+01 -2.947026866117100496e+01 -2.828762341955499338e+01 -2.961741953857177023e+01 -2.995338888717787285e+01 -2.809055745186987707e+01 -2.776486847727153418e+01 -2.830787779882842869e+01 -2.720106562427914909e+01 -2.430405958116507037e+01 -1.902889463353057309e+01 -1.656024079123549697e+01 -1.711221365639217495e+01 -1.499596156271153902e+01 -1.089467580147046455e+01 -7.319859870723438355e+00 -2.972386288204153182e+00 1.542501852751872793e+00 7.993900936959788872e+00 1.550774521573944575e+01 2.039827657311414200e+01 2.482875574388908646e+01 3.132825648226792481e+01 3.745323819934402820e+01 4.333722133288648592e+01 4.944193954409355740e+01 5.558140764733808936e+01 6.564918422431482270e+01 7.573188980084049149e+01 8.051367905421126636e+01 8.383004819423416620e+01 8.716467866259532116e+01 8.932016923338518666e+01 9.200309090914606713e+01 9.178020174355778238e+01 8.911907086148295321e+01 8.548728442927891535e+01 7.822937766897098300e+01 7.064477301265813480e+01 6.595306143525061771e+01 6.260539917256419784e+01 6.048157726551672653e+01 5.809056123910672653e+01 5.459003386553321491e+01 5.218362460154344262e+01 4.892478481697570203e+01 4.366307538686386636e+01 4.065122866584916750e+01 3.836296241127351436e+01 3.378584466542388043e+01 3.017577733067544088e+01 2.769941357306093366e+01 2.673979805403265431e+01 2.631784382010597767e+01 2.269503134992483950e+01 1.883872312996339815e+01 1.739227900202167021e+01 1.481621611686715667e+01 1.201642321996460261e+01 9.233529604441368832e+00 6.627804494003997959e+00 6.058372895822180304e+00 4.143791441700650502e+00 -1.092922345895305514e-01 -2.419988512028376171e+00 -2.280971106015124317e+00 -3.604251436221900917e+00 -4.882336904294056090e+00 -5.219213252641920597e+00 -5.186130512543006610e+00 -5.008051909366859178e+00 -7.848069788326998975e+00 -1.150270301195153344e+01 -1.112850761287030288e+01 -1.094628427091330458e+01 -1.110965196585940440e+01 -9.918770370455415986e+00 -1.091404753977309561e+01 -1.109065413664692556e+01 -1.133303695647468423e+01 -1.271019960634701640e+01 -1.239969107951395699e+01 -1.065334273746050187e+01 -1.080682324175647935e+01 -1.157269289678556312e+01 -1.175502371493345777e+01 -1.217509407625382423e+01 -1.177756800174906182e+01 -1.291036977536762365e+01 -1.362500186300481708e+01 -1.114278615982138199e+01 -8.987328442457874544e+00 -8.433844988470347914e+00 -8.562090363897068457e+00 -8.580590671808566938e+00 -6.389892954507237377e+00 -5.574829762888693807e+00 -7.353829633637938734e+00 -7.815958786027144001e+00 -7.991124829051104328e+00 -9.171307689888605452e+00 -8.851087597467151014e+00 -8.140619192335124765e+00 -6.600225490541710371e+00 -3.105493564838506249e+00 -2.349051311350820015e+00 -2.347306789917397829e+00 -1.672969529961735979e+00 -2.323342202506452736e+00 -3.240550074325619700e+00 -3.100912468921000809e+00 -2.975868139598289552e+00 -1.089713864664939136e+00 8.063370844199658771e-01 2.997340524946134344e-01 4.765330068103104111e-01 1.647890592963774603e+00 6.688582441240676912e-01 -8.860711072883387107e-01 -1.048483519618437221e+00 1.068313150248441534e+00 4.940236334475093471e+00 5.388078679157267459e+00 3.624342692865214044e+00 2.922714925635995442e+00 2.187354302953194107e+00 1.000521491098969706e+00 1.378515890946803824e+00 1.487337412182098362e+00 3.654854390312297863e+00 7.118620745045239673e+00 7.180047111236600443e+00 8.173578187711504128e+00 1.095285608168929592e+01 1.231148963847945232e+01 1.308474217038104115e+01 1.290285866667440473e+01 1.236139205393989471e+01 1.376239335632129368e+01 1.344494932374037077e+01 1.167016245507211281e+01 1.171579036527843343e+01 1.271984122329745048e+01 1.299609000508485934e+01 1.408501312547735296e+01 1.512310510279432485e+01 1.746611420748337196e+01 1.971939769367655870e+01 1.810389093777007830e+01 1.620265716049900107e+01 1.719613194674038326e+01 1.724415652323250470e+01 1.565910669065231353e+01 1.474415888876900205e+01 1.593734126300802423e+01 1.888095583401953093e+01 1.919311772702271668e+01 1.784799820741988796e+01 1.850866352083227540e+01 1.985860292662797733e+01 2.070017676898805448e+01 2.197196773903150913e+01 2.217560968864307469e+01 2.287173846263261723e+01 2.432907681581840720e+01 2.290321926326361535e+01 2.152905532302997926e+01 2.206664280145574608e+01 2.061611316710663999e+01 1.811594364488621878e+01 1.601096767636776974e+01 1.424680499767758768e+01 1.497427367568625378e+01 1.354878671434642001e+01 1.060576975854387705e+01 1.049194044634402445e+01 1.121267890522001842e+01 1.036430882192977165e+01 1.062686600087893574e+01 1.137114958190260161e+01 1.279402316315553634e+01 1.450292721378144911e+01 1.298436384495978224e+01 1.078571945805605914e+01 9.557528419088631821e+00 7.612798207215241142e+00 4.623719638470983995e+00 2.570287670501487209e+00 1.548219944153211625e+00 3.795398938214572748e+00 4.781764708656772278e+00 2.423943030109646291e+00 1.538907338396690472e+00 1.752305562408015716e+00 1.173547633822231262e+00 1.074676180119704894e+00 1.264716909367104902e+00 2.265152342271592900e+00 4.742941587535724146e+00 4.482860530902616603e+00 3.011770647136865264e+00 4.015345915910392804e+00 4.127138596914279312e+00 3.189135902173820813e+00 2.313661703514005907e+00 9.592314741537886214e-01 1.120618424798634605e+00 5.837012711929900899e-01 -1.960404931133861162e+00 -3.457755033620692586e+00 -3.431516521028453948e+00 -3.981736956587321075e+00 -3.645494505196960056e+00 -2.533673253537498837e+00 -9.622695382814645537e-01 1.415425792802216032e+00 -3.681956518996198913e-01 -3.955968546954259146e+00 -5.274361061552658825e+00 -6.438203140545123659e+00 -8.748540202264072363e+00 -1.041847279236492874e+01 -1.154368634808605876e+01 -9.433666450635593392e+00 -7.208251755846533548e+00 -8.306274594496267483e+00 -8.521627800668184705e+00 -7.688598267233709649e+00 -9.120802496607781862e+00 -1.053374546117424515e+01 -1.178834093871389754e+01 -1.201140827939108924e+01 -1.071336125777734161e+01 -1.229304091497164464e+01 -1.504088234181520178e+01 -1.587237372456705664e+01 -1.710668431156202018e+01 -1.877841282504559217e+01 -2.011114445525299033e+01 -2.166270298307582465e+01 -2.115428765065377448e+01 -2.082729695575259399e+01 -2.264035947003554483e+01 -2.230718569623345360e+01 -2.066766256908806199e+01 -2.120105839543388271e+01 -2.143950487404942251e+01 -2.076158578789833342e+01 -2.044749233583766923e+01 -1.845139794750800633e+01 -1.921906692369794101e+01 -2.161266387511905407e+01 -2.214577421725016393e+01 -2.307316861726829771e+01 -2.478421629070460952e+01 -2.427724187299818581e+01 -2.279225594520259435e+01 -2.057624154030684238e+01 -1.892710479145981495e+01 -2.020405769774633953e+01 -2.105565811653849906e+01 -2.038720741338388365e+01 -2.190738252619371096e+01 -2.365997489612608007e+01 -2.429551009528624306e+01 -2.523229919152817047e+01 -2.454225999339432818e+01 -2.512477231385896559e+01 -2.830093023729516588e+01 -2.946798704476714548e+01 -3.003741294935641548e+01 -3.171836196051718559e+01 -3.255422684267815470e+01 -3.344338243898879881e+01 -3.270048121442201250e+01 -3.199927124469324369e+01 -3.394444483482556763e+01 -3.444379222623967962e+01 -3.252861242485375470e+01 -3.051547541093498594e+01 -2.758088338432257558e+01 -2.444647677005064423e+01
7.141178047997171596e+00 1.029114865141084501e+01 1.138846179927252500e+01 9.418560103257465954e+00 7.533820622905166076e+00 6.796809716129009971e+00 5.411618264497588981e+00 4.711927979090743790e+00 4.994466233172402347e+00 6.721218623650396573e+00 1.068018042733837447e+01 1.208206474884010895e+01 1.108924201327874037e+01 1.115326809221969206e+01 1.082912291719702935e+01 9.073071628786165022e+00 8.108009801398315730e+00 6.600688948751481711e+00 6.907441114411692951e+00 7.363345930106929060e+00 4.245574054415338416e+00 1.755542792182817280e+00 1.663373892644713692e+00 1.309551230296539082e+00 1.600727898476874023e+00 2.553198920822972173e+00 3.112411899900867862e+00 5.749540884091239867e+00 4.974686611543988057e+00 2.713418923017903328e+00 3.695909670244405643e+00 4.793224038763201023e+00 3.601809177308515686e+00 3.209389255689317988e+00 2.561918250484322979e+00 2.935834762607037352e+00 3.437383365102280930e+00 2.867602392027320257e-01 -2.413372215707712432e+00 -3.355983456417175770e+00 -5.250226790824147116e+00 -6.366522719630560267e+00 -7.331367552685613909e+00 -7.785987774221553970e+00 -5.378620039031385858e+00 -6.309070128259024024e+00 -8.154202855524779636e+00 -7.631598498888794602e+00 -8.008035347348249289e+00 -1.027137321850877782e+01 -1.260474313609913288e+01 -1.441421724746832211e+01 -1.467496367613589214e+01 -1.432451530891517599e+01 -1.615410647199102812e+01 -1.840193869633074186e+01 -1.875685618047319281e+01 -1.928881582517586324e+01 -2.021819802373209640e+01 -2.124243444431193950e+01 -2.169657599229919498e+01 -1.965576929896100111e+01 -1.959310306561215143e+01 -2.202075611271093081e+01 -2.140971818012861405e+01 -1.872315866076840152e+01 -1.850410912746344749e+01 -1.868016117037097246e+01 -1.966668670919166217e+01 -1.964335729455611101e+01 -1.898933597988403577e+01 -2.155496885111221417e+01 -2.370252291078863394e+01 -2.335074938811469281e+01 -2.415242037297129585e+01 -2.556925666553680898e+01 -2.621130487489322292e+01 -2.724088363099762233e+01 -2.592097833104124760e+01 -2.580184651658932893e+01 -2.812042366701287577e+01 -2.843246499397062266e+01 -2.716682004499889302e+01 -2.773547883020896521e+01 -2.803725774612924582e+01 -2.814125253575181418e+01 -2.546185214422447984e+01 -2.173547929888022168e+01 -2.121445307267824276e+01 -2.128432392095736958e+01 -1.826149327572669279e+01 -1.572997448553469368e+01 -1.566045815693369114e+01 -1.510998567083956701e+01 -1.468824363884859885e+01 -1.295366210073472502e+01 -1.268834358436051524e+01 -1.507991927486059680e+01 -1.559903303356225202e+01 -1.368190441643291422e+01 -1.439824216393836842e+01 -1.478147416177399975e+01 -1.495303795564915106e+01 -1.464404945890563603e+01 -1.364717795696910407e+01 -1.540169734120473422e+01 -1.695620204497235051e+01 -1.592593737209462113e+01 -1.522903164907024731e+01 -1.557884103949371024e+01 -1.414410652404435353e+01 -1.307102306860221752e+01 -9.999702734698461271e+00 -7.919193013089579125e+00 -8.363618741281188207e+00 -6.847403445147582701e+00 -5.206368999266548059e+00 -5.567192876417009550e+00 -4.997595718836971734e+00 -4.645081931105344175e+00 -4.586691148419154374e+00 -3.952623487657314083e+00 -4.853086943656344410e+00 -6.843693441513615028e+00 -6.449549160531917735e+00 -6.083273870635300007e+00 -7.246851616389439421e+00 -6.851144446307704250e+00 -6.882129882617143757e+00 -5.236736532239953057e+00 -4.438011109740189752e+00 -6.969431739796478453e+00 -8.251798200627421309e+00 -7.763795380319256978e+00 -8.685629870808122988e+00 -9.036889366260092871e+00 -9.463941451810773842e+00 -9.188052724088151990e+00 -7.511583972017312760e+00 -7.961018377193649798e+00 -1.025082449024533027e+01 -1.021507351891804838e+01 -9.204874417185479274e+00 -9.600865241540290640e+00 -9.034440327191646247e+00 -7.972199317061540391e+00 -5.077570368124347588e+00 -2.390421279682849232e+00 -2.978932786999420212e+00 -3.297534382575627809e+00 -2.236446959279712043e+00 -2.526583010633291604e+00 -2.431829037562767581e+00 -2.191967279031726168e+00 -1.300326924271961726e+00 4.003532074120959572e-01 -1.205279019894308412e+00 -3.903724886484958301e+00 -4.469501108764356800e+00 -5.896907285231205442e+00 -9.558504901464024428e+00 -1.142551603438238672e+01 -1.209075516971703657e+01 -1.069333549290833396e+01 -1.006865757491504887e+01 -1.196748496990175248e+01 -1.249165240221384465e+01 -1.166880312661276164e+01 -1.179086666783811488e+01 -1.130269683225263577e+01 -9.816885045156427125e+00 -9.105058263164812260e+00 -6.632626729669827803e+00 -5.531241277588671679e+00 -5.397252936492162867e+00 -3.866321558349249177e+00 -2.806721047115249057e+00 -2.070788798464270553e+00 5.181102411153973852e-01 3.469591823375032025e+00 7.877807077878498099e+00 1.196511657840976817e+01 1.291272506617025684e+01 1.534340788224081820e+01 1.917448904212393401e+01 1.902344270023352735e+01 1.651532279046379159e+01 1.492278859620563836e+01 1.475355688060704118e+01 1.650579806044289199e+01 1.598050543156185199e+01 1.390783409722484976e+01 1.404622727411927130e+01 1.406319565761246260e+01 1.257266929235746389e+01 1.141362748652234238e+01 9.159165479530447129e+00 8.223235370724886195e+00 1.011427966768443731e+01 1.076488579510238708e+01 1.098844237082752073e+01 1.278878454876761772e+01 1.301886806595645574e+01 1.114792973195044823e+01 9.169597914361377278e+00 7.814238346495535836e+00 9.170281454381852271e+00 8.565268151432624322e+00 5.286907972327425043e+00 3.454190358440709652e+00 1.953443294122104268e+00 -6.680121898035813466e-01 -1.827671858674593475e+00 -2.635666217547703027e+00 -5.985278614051148249e-01 3.008838296955255842e+00 3.366933462811259936e+00 4.128748840970501099e+00 6.477037811202619899e+00 7.396249527850595307e+00 7.582109439731334888e+00 8.298379789792280192e+00 8.643484085396920591e+00 8.500357566249675756e+00 6.237768992532645385e+00 3.024216101490862396e+00 7.274165097952386416e-01 -1.569431551754218557e+00 -4.773969568655801687e+00 -7.490799167269396541e+00 -9.568766415625164612e+00 -9.275669905721127151e+00 -7.677437833871247008e+00 -8.160997624244444637e+00 -8.545951208751191075e+00 -5.835455278144927149e+00 -3.216018431787639464e+00 -1.992138721439419280e+00 8.116312763713039447e-01 4.457403389153106410e+00 8.912120980371996737e+00 1.140980105125748700e+01 1.115404926348220727e+01 1.146747527961004209e+01 1.183316785896530021e+01 1.021065845448920584e+01 9.231674608848461361e+00 7.433841610990383764e+00 6.363762666181653316e+00 6.213828466996840660e+00 3.063455694107850569e+00 -1.738094193446386049e+00 -4.037396225560791585e+00 -5.236315017177997078e+00 -7.456441903539492877e+00 -9.858855899811578283e+00 -1.179334920257718800e+01 -9.250283267678165444e+00 -7.992916185767907855e+00 -1.011427971931914804e+01 -1.017001681616769737e+01 -9.040133806353964019e+00 -9.173790163500427752e+00 -9.159452663720511367e+00 -8.600525294948605293e+00 -7.143819293208147236e+00 -4.294804896977455044e+00 -4.984657021699822721e+00 -5.914911902129989407e+00 -4.457288474911747400e+00 -3.693297664236373290e+00 -3.852364226210429621e+00 -4.045375628005825952e+00 -3.957435968199692677e+00 -1.974116623473608056e+00 -4.323713571616180085e-01 -1.668171380901572798e+00 -2.796443822848231786e+00 -2.638808654543165932e+00 -3.089343988292665877e+00 -3.842078166836831787e+00 -4.823363881734183067e+00 -4.809175357649461802e+00 -2.426636653414094624e+00 -3.100221279556214959e+00 -6.276705680323229508e+00 -8.571309375565169475e+00 -1.046674926388953608e+01 -1.268584409886809361e+01 -1.489701215788254984e+01 -1.648202207281149967e+01 -1.581526854798562276e+01 -1.557544715025760951e+01 -1.883263941095170679e+01 -2.073108509233312091e+01 -2.078952933190625885e+01 -2.212596683439867107e+01 -2.364096976400197292e+01 -2.418514375491797352e+01 -2.312181303823036416e+01 -2.041830587290229104e+01 -2.060065905699041977e+01 -2.252184403301523830e+01 -2.203894070418980888e+01 -2.111895309628353701e+01 -2.125259105972396512e+01 -2.087763197578507146e+01 -2.074544635043347185e+01 -1.946270200774314318e+01 -1.794688720688841954e+01 -1.854900342304257777e+01 -1.851941630481934453e+01 -1.693111233043546093e+01 -1.660661633663443126e+01 -1.706965115553251522e+01 -1.716710923545887013e+01 -1.621933542863404298e+01 -1.344978203554664553e+01 -1.284637698499458658e+01 -1.363155574335831055e+01 -1.300316749831935503e+01 -1.180076545100892993e+01 -1.232968472075435962e+01 -1.265120419683907294e+01 -1.361739995696164840e+01 -1.250997153852312493e+01 -1.059905532776488357e+01 -1.197111848821213087e+01 -1.345063178212713950e+01 -1.322465862524322766e+01 -1.313629317605819224e+01 -1.370745721740576784e+01 -1.344865547060937416e+01 -1.282177865100829095e+01 -1.086111790941194144e+01 -9.709792964430405959e+00 -1.063416423239342912e+01 -1.064663611156223411e+01 -9.545793082160383136e+00 -1.029929278237423240e+01 -1.114283577335315556e+01 -1.210344757183852948e+01 -1.128734643883322342e+01 -1.074836971529363083e+01 -1.372970842659606383e+01 -1.599123736177688393e+01 -1.565980981129744087e+01 -1.596284710202993651e+01 -1.799760946754132362e+01 -1.965057925298862074e+01 -2.093098964143888452e+01 -1.953220512169229295e+01 -1.926264456654621782e+01 -2.153437611777697569e+01 -2.218701462969983496e+01 -2.168745997213645182e+01 -2.251194616100514878e+01 -2.372865353254952581e+01 -2.497363504467718798e+01 -2.404875775976173813e+01 -2.223543478526147865e+01 -2.334198272638297311e+01 -2.375860012084369544e+01 -2.169110975535620867e+01 -2.061486275751882147e+01 -2.097060828737867766e+01 -2.033526838726762165e+01 -1.946498982285962498e+01 -1.801817237953105888e+01 -1.792355789153099721e+01 -2.069370907492183065e+01 -2.221735587401813916e+01 -2.235546835947898003e+01 -2.509023634582428031e+01 -2.765409948104721138e+01 -2.974300012326686016e+01 -3.043696111673753180e+01 -3.005846587491560129e+01 -3.314534719806999874e+01 -3.639875883247267296e+01 -3.786816819974804105e+01 -3.946034667050039957e+01 -4.138499935074601410e+01 -4.293780131200367833e+01 -4.388899748526557687e+01 -4.284894416213941781e+01 -4.264313447460948225e+01 -4.551628971688292324e+01 -4.645873126367787620e+01 -4.502792814835498802e+01 -4.498913867798381006e+01 -4.446949814122865519e+01 -4.299744796153367332e+01 -4.020051257501943098e+01 -3.675417341178363273e+01 -3.637770824642326062e+01 -3.786563689966990864e+01 -3.612267584610149385e+01 -3.347262950304215678e+01 -3.307636294105922303e+01 -3.189365107987054060e+01 -3.020756940074829089e+01 -2.688474503602801136e+01 -2.304183418999566513e+01 -2.262383189591753663e+01 -2.261689750362492646e+01 -2.125471185282038533e+01 -2.028057716319457526e+01 -1.928516962615324459e+01 -1.821317710109191523e+01 -1.536388796389868006e+01 -1.109069693709337301e+01 -9.800659185959746722e+00 -1.000191146067342629e+01 -8.051116582707241065e+00 -5.585451347043353998e+00 -4.599295736691582981e+00 -4.320961813878535729e+00 -3.855732205632156795e+00 -1.537317806673423437e+00 -4.326209257084502879e-01 -1.814532671602717029e+00 -2.765042030262669925e+00 -1.249023775753506316e+00 6.472553254288643254e-01 9.072918073853355470e-01 1.822097129292024720e+00 3.478405689290685388e+00 6.161489223861953413e+00 6.668283140074843907e+00 5.250477605930857550e+00 6.082926523591062562e+00 7.576333415078574163e+00 8.288431728384637154e+00 9.869654085833284185e+00 1.136290564761593203e+01 1.314793471106052891e+01 1.449884244862325922e+01 1.371926544706465556e+01 1.332611226749158462e+01 1.477912062920477965e+01 1.486796845296302116e+01 1.354836252927917251e+01 1.258181947483372731e+01 1.301041924397967264e+01 1.475326866486837751e+01 1.306737128926725156e+01 9.271301704124075727e+00 8.288446126118362400e+00 8.407271228538112595e+00 7.316829519362356926e+00 6.963127289033359979e+00 6.985100172455180001e+00 9.058146351557347487e+00 1.154561315852721393e+01 1.058729168163721823e+01 1.013820878155388883e+01 1.262072262780188581e+01 1.392633762552312682e+01 1.469332391913266278e+01 1.593848586940120704e+01 1.756375717171775719e+01 2.130065546075556782e+01 2.288940335752680966e+01 2.262289176991042083e+01 2.447112558762530199e+01 2.634838470279882117e+01 2.644095224765804275e+01 2.676656476300701470e+01 2.642659931461377099e+01 2.629878285860563736e+01 2.750597168139383442e+01 2.510467218498292397e+01 2.231345977491366739e+01 2.191431336326985146e+01 2.102437957310133143e+01 2.063874622446581242e+01 2.072654663219003623e+01 2.088554634029607016e+01 2.207063518061816865e+01 2.220391530323698959e+01 1.994831563509729477e+01 1.901926082336803958e+01 1.892288084627589129e+01 1.797269495669209149e+01 1.797614221595848250e+01 1.826366330591715581e+01 1.876195619700227368e+01 1.965625943943850018e+01 1.835195432677892313e+01 1.765085213839767064e+01 1.964909924323269408e+01 2.102394864393387408e+01 2.099534835621139806e+01 2.193543097165861511e+01 2.316096489078146092e+01 2.694346280692921525e+01 2.975159914980640607e+01 3.071199586080558674e+01 3.315073753457609484e+01 3.594555379692928909e+01 3.897531320740340277e+01 4.308899934273592436e+01 4.691421003543251089e+01 5.151416965290255945e+01 5.777719857452828478e+01 6.252239093853678042e+01 6.776003924147944701e+01 7.357707782705438149e+01 7.681179038952410565e+01 7.979663046316777297e+01 8.290950884137303944e+01 8.739425292106733423e+01 9.427750454469084218e+01 9.877424482002388118e+01 9.860369392559779556e+01 9.749260809599795152e+01 9.647017151684447356e+01 9.306400211224061536e+01 8.895980863408266259e+01 8.521923685362452261e+01 8.282451666958702674e+01 8.145993932944945470e+01 7.613609058081027570e+01 6.878376604820270757e+01 6.460328326287093148e+01 6.132580135821243772e+01 5.675982390404074351e+01 5.168382677287669225e+01 4.674447350442261495e+01 4.535426490492488227e+01 4.369162220284208331e+01 3.834241445724507713e+01 3.460733777252359289e+01 3.339275359826838496e+01 3.061500447049467510e+01 2.774598729865381230e+01 2.501647248978808236e+01 2.378031794428050461e+01 2.436845605124851843e+01 2.241098013704061742e+01 1.909366771224887671e+01 1.776709024280790672e+01 1.748728919822107031e+01 1.580127234543642523e+01 1.434028206851436060e+01 1.328635574564237842e+01 1.409356797632382374e+01 1.518728697885451950e+01 1.444314352263178591e+01 1.491754285125979429e+01 1.627435496776325152e+01 1.504130373953154809e+01 1.441402507296929159e+01 1.386327699789320178e+01 1.310799316771845824e+01 1.478980625560590312e+01 1.394859453836563290e+01 1.111318783378924202e+01 1.133137237922937324e+01 1.205308386056261583e+01 1.149039176352986047e+01 1.082115696368649438e+01 9.233449515710203670e+00 1.005196494027082288e+01 1.205968210211226399e+01 1.042525678770067721e+01 8.793278593384391328e+00 9.798280946138344660e+00 1.145216151666170212e+01 1.228360874455828800e+01 1.279189312465769035e+01 1.373740531681361787e+01 1.571323785564773523e+01 1.541362888717890200e+01 1.325033651562149295e+01 1.390365656865459165e+01 1.611752512436441620e+01 1.600521222513669528e+01 1.551671514973699750e+01 1.518106878962315598e+01 1.636680416305732066e+01 1.842369339411498430e+01 1.816896243205902906e+01 1.751891574239370186e+01 1.892930383512985060e+01 1.965061348006589625e+01 1.886498001860157814e+01 1.816079166722809646e+01 1.720665333448999945e+01 1.859826578558767451e+01 1.905667536201153567e+01 1.711033180020336530e+01 1.720532895812813123e+01 1.858791746830836900e+01 1.804255773021160891e+01 1.787279794153698020e+01 1.773416027701085085e+01 1.841157737502936698e+01 1.999186851530498643e+01 1.948409190762975030e+01 1.916794232594986624e+01 2.106341766430685070e+01 2.210394150211827835e+01 2.161109383331257305e+01 2.170760482968020710e+01 2.253688533379876091e+01 2.496871064322223077e+01 2.513602994841050631e+01 2.229553766453616248e+01 2.180936221616459036e+01 2.240985747769815362e+01 2.139352357353067902e+01 2.087428089655909602e+01 2.085460892165389524e+01 2.286895058003958070e+01 2.572434786730575951e+01 2.528327989766404116e+01 2.399657245901225977e+01 2.539390052044084456e+01 2.574409475931912539e+01 2.416752575920219570e+01 2.298480999834202620e+01 2.217269771711860216e+01 2.474663212932940581e+01 2.653794939881694503e+01 2.470043018136819768e+01 2.359406825686274445e+01 2.337945777009175785e+01 2.112616876836987601e+01 1.942555828010477370e+01 1.873255755959327473e+01 1.859910926978469092e+01 2.009264107708209579e+01 1.994798106105712421e+01 1.937603896878924914e+01 2.061224229741875291e+01 2.022261439913877723e+01 1.941279008379104809e+01 1.930105718043770935e+01 1.875756263925336498e+01 1.996341437376064221e+01 2.054114355300742290e+01 1.931445805946326288e+01 1.928429886752018163e+01 1.990734381782091944e+01 1.971185818807148493e+01 1.951947718260244713e+01 1.906179943643307340e+01 1.923277181246167089e+01 2.039408626570073224e+01 1.903275517111490700e+01 1.730045843739133815e+01 1.802128022779819716e+01 1.754673050793896039e+01 1.599414810171390577e+01 1.594265397272275031e+01 1.572221360910321941e+01 1.719170884122769394e+01 1.743128777091553161e+01 1.423904765336389566e+01 1.296370590740674622e+01 1.323985922348832389e+01 1.104007690691157784e+01 9.423122113622472540e+00 9.704706027243748423e+00 1.078047670690370552e+01 1.263457783315414673e+01 1.110465935032918239e+01 8.399735597951107025e+00 8.210051874638736535e+00 9.150526835951465543e+00 8.592263963932113668e+00 7.804772916430334995e+00 7.404935610983778282e+00 9.562245775706102791e+00 1.211188437373005122e+01 1.075789216067123633e+01 9.254568815045548291e+00 9.077460201723031474e+00 7.509168947197569999e+00 6.693283036722976753e+00 5.694836070231587222e+00 5.267343805340566121e+00 7.496729874686059780e+00 7.247782577453333097e+00 4.928344202847818600e+00 3.103797907102332054e+00 1.484322579583124524e+00 -5.011461464291704360e-01 -1.917116060934245025e+00 -3.090938498063260376e+00 -2.772017754132491962e+00 -1.744512966728003267e+00 -3.643269952649514032e+00 -4.861247794794877564e+00 -4.958066763683900646e+00 -6.973725734093059181e+00 -1.022391869883947280e+01 -1.320174729074534703e+01 -1.470663628720362581e+01 -1.367879082401939606e+01 -1.424317027999431318e+01 -1.676449179349258856e+01 -1.635670221781785827e+01 -1.524917791676335810e+01 -1.555233109679926962e+01 -1.554265614680090479e+01 -1.582117999345729586e+01 -1.494264249056319471e+01 -1.366616197619000239e+01 -1.453410655779219418e+01 -1.594858627733800027e+01 -1.671877548545416303e+01 -1.850328619820669829e+01 -1.996623760864262209e+01 -2.133710664427366055e+01 -2.232044608861403034e+01 -2.086036342722600168e+01 -2.076348772830864675e+01 -2.260527348548648163e+01 -2.284856159091003747e+01 -2.279488309057587259e+01 -2.499461637921842083e+01 -2.711111352707834854e+01 -2.866794225904121518e+01 -2.817138626866767837e+01 -2.705804056274478597e+01 -2.893283617581900913e+01 -3.004814117577935306e+01 -3.010353829357341837e+01 -3.141618023951765792e+01 -3.155335284956004926e+01 -2.993814574313144306e+01 -2.910738832007751853e+01 -2.822763337434900777e+01 -2.938262646086451824e+01 -3.340817825956937526e+01 -3.537796963704066400e+01 -3.605870751099274685e+01 -3.790196006856662336e+01 -3.919493130925521740e+01 -4.064519704032252889e+01 -4.029828896441757990e+01 -3.955988834060624981e+01 -4.137329624923523852e+01 -4.309271640613491883e+01 -4.295469839411594393e+01 -4.374430150772791848e+01 -4.565145283303883872e+01 -4.694753987692671870e+01 -4.722731667871370576e+01 -4.521164388549255619e+01 -4.509363238367065918e+01 -4.760320362948669271e+01 -4.885524214865549197e+01 -4.904028574793876061e+01 -5.055353959508958894e+01 -5.164702319003761488e+01 -5.241520362885651707e+01 -5.179870800814233434e+01 -5.034845208981209908e+01 -5.087179327664041750e+01 -5.178313872247780836e+01 -5.192238583688607179e+01 -5.219245291777163942e+01 -5.210054141046821030e+01 -5.214985207519004717e+01 -5.111832112090807811e+01 -4.959188950098490523e+01 -5.080319844527836892e+01 -5.413218002858693012e+01 -5.469717189191395335e+01 -5.307745471749244359e+01 -5.362221023662788610e+01 -5.391403442461822237e+01 -5.437446592026809356e+01 -5.364638281157657218e+01 -5.041437167163127953e+01 -5.021125071744577184e+01 -5.171084653048992408e+01 -5.098633779249281872e+01 -5.228428241076039740e+01 -5.419563427493803687e+01 -5.545529165790831172e+01 -5.623573273843882703e+01 -5.540656422322854979e+01 -5.567015731965099690e+01 -5.826778901687148959e+01 -6.017289333521380001e+01 -6.085152991886252494e+01 -6.197984927653951814e+01 -6.241190735814411283e+01 -6.252118152454342237e+01 -6.170823614543455449e+01 -5.963675097368734157e+01 -6.042942694936579073e+01 -6.216034975188451739e+01 -6.025744739459589994e+01 -5.839100390632130200e+01 -5.824282134200274186e+01 -5.819510725392901662e+01 -5.852548817143450322e+01 -5.682886552933835844e+01 -5.585595453582700287e+01 -5.682203105229874041e+01 -5.681376294674236505e+01 -5.516384627560630349e+01 -5.412223206506241979e+01 -5.311160890804767121e+01 -5.194182807455617734e+01 -5.076217660511089491e+01 -4.836214203633843312e+01 -4.731598123458004324e+01 -4.806526944572138405e+01 -4.773827245426034693e+01 -4.713411869671670473e+01 -4.737194811515773551e+01 -4.637228450652954592e+01 -4.473674670220728444e+01 -4.196330902242541327e+01 -3.855906100960353911e+01 -3.795375758612301098e+01 -3.701772672756165861e+01 -3.410078336684619416e+01 -3.201087002752431232e+01 -2.990226551838464175e+01 -2.802911937927465758e+01 -2.491618428966734911e+01 -1.946988752203154505e+01 -1.631703188843742680e+01 -1.511895637246045787e+01 -1.192370399301293737e+01 -6.951108970137039655e+00 -2.456347971383257001e+00 2.782854615833852741e+00 8.495775079135777119e+00 1.596220816923058550e+01 2.288779930676117402e+01 2.683022117640444648e+01 3.155304402300089350e+01 4.017331389866993163e+01 4.971608734250632722e+01 5.866767832630949897e+01 6.944762073551824244e+01 8.199153577087471945e+01 9.477179565679379891e+01 1.031926654548275906e+02 1.071500907583558444e+02 1.149600052415557485e+02 1.258163029647907791e+02 1.330677510134012209e+02 1.386381479537115808e+02 1.432810731877645765e+02 1.459112625246780226e+02 1.463901906108192463e+02 1.461689083328136292e+02 1.495735178677892350e+02 1.547088145255168854e+02 1.576694234013776565e+02 1.587907614414119166e+02 1.584597306124105103e+02 1.582348079602303699e+02 1.572634065976098441e+02 1.518849983746213468e+02 1.426589359740628709e+02 1.332410339144564091e+02 1.242912375081993446e+02 1.155865979810782136e+02 1.090079712737343698e+02 1.014059081571710408e+02 9.369111018825121562e+01 8.576183614777039566e+01 7.480994986037968886e+01 6.484732981170263599e+01 5.797403735257613988e+01 5.046498713190443652e+01 4.210960698624209186e+01 3.385828600892632068e+01 2.723222215567698967e+01 2.283301144463675314e+01 1.792052612205641537e+01 1.142343177297325774e+01 7.250911159877012402e+00 5.015375275693039647e+00 1.660783717731508569e+00 -1.021390888877314884e+00 -3.655927884146443319e+00 -3.715397598819282443e+00 -2.029221154375880687e+00 -3.352143393372331026e+00 -5.638947975811500868e+00 -6.774936039028770729e+00 -7.428800629576261194e+00 -7.958028164669980420e+00 -8.688181151644318589e+00 -8.139653279303724176e+00 -3.123115672801739517e+00 1.109920735623942223e+00 1.984436343647218548e+00 2.103154699796709881e+00 2.550046362830890700e+00 9.595592588433078385e-01 -3.920409468217997961e-01 -4.248871825464095586e-01 1.254110017407469302e+00 4.215779434005122894e+00 3.768419760531116491e+00 2.043132203303994920e+00 2.377821709275708351e+00 2.527709814261389631e+00 2.051898029495292430e+00 2.236338146671463800e+00 2.127961331108432219e+00 3.295465532636309369e+00 3.084227830441510498e+00 6.107129389973214861e-01 -1.452781759119847471e-01 -4.626180521710203664e-01 -2.258913557574303788e+00 -3.353529078115975004e+00 -3.732281457219922771e+00 -2.346309935869037577e+00 -1.721067802293003990e-01 -1.659359680088513089e+00 -3.710475463758684089e+00 -3.706510000204937150e+00 -3.916470094878414798e+00 -4.891082352593993932e+00 -4.791308413058828819e+00 -4.020061424725899002e+00 -1.484892069604420994e+00 -7.559912532810279806e-02 -1.638761561128967648e+00 -2.488859396434319748e+00 -1.176150054740052742e+00 -3.724321258239637333e-01 8.195771498991789583e-01 2.386904134275671385e+00 4.881553657662584200e+00 9.589524148663224778e+00 1.190500012670939078e+01 1.203271164188260123e+01 1.354179427675895653e+01 1.499534366000232843e+01 1.545033061815599496e+01 1.646273802265157116e+01 1.745058548781875629e+01 1.981783669366075884e+01 2.097463230469223561e+01 1.899791101100007751e+01 1.715658307843805019e+01 1.651770142803809804e+01 1.487351555944930936e+01 1.298970277911631754e+01 1.060679363276143761e+01 9.441722755539990075e+00 8.499854849669244317e+00 3.583166841207436004e+00 -3.224246416440339491e+00 -6.818735721685921014e+00 -9.306241604443512117e+00 -1.276255952872447352e+01 -1.498596358612963364e+01 -1.544042462993408371e+01 -1.457205651396520985e+01 -1.376519144465741284e+01 -1.594762052805754493e+01 -1.819266151676213994e+01 -1.877741428160017989e+01 -2.073081402920226779e+01 -2.273423756538320362e+01 -2.357131651793602956e+01 -2.431934176920195512e+01 -2.286389080414072339e+01 -2.292745126233446840e+01 -2.515549327367835630e+01 -2.539086720179771461e+01 -2.451348920185074221e+01 -2.474271696064133863e+01 -2.565878968453356279e+01 -2.670808736329117394e+01 -2.577535978409504480e+01 -2.479046537815437290e+01 -2.696553008400747231e+01 -2.897879870197764518e+01 -2.848905681216400154e+01 -2.844936634820624377e+01 -2.924670579237428214e+01 -2.938518970961311538e+01 -2.947870428451625102e+01 -2.825678142149295979e+01 -2.837748692812629514e+01 -2.987865181987965357e+01 -2.971599609025163247e+01 -2.826302908027541960e+01 -2.844959290697687493e+01 -2.911894224820428789e+01 -3.000448937388393134e+01 -2.990157757172955755e+01 -2.857237917584757980e+01 -2.885994014408172958e+01 -2.898146002900787011e+01 -2.735949810376107649e+01 -2.805552187399714015e+01 -3.057870533845843042e+01 -3.271752733582377459e+01 -3.405569713876543148e+01 -3.195444064522964922e+01 -3.114731191363158302e+01 -3.206922737883955676e+01 -3.076638800626572134e+01 -2.789367049460246761e+01 -2.640082743708026669e+01 -2.626970572980130214e+01 -2.722336095566143754e+01 -2.799254407538413503e+01 -2.849008452969488303e+01 -3.170911410866917990e+01 -3.380856263202932155e+01 -3.234124392863134290e+01 -3.244680949268676073e+01 -3.357235119494745135e+01 -3.378186645105182606e+01
-2.332271835083453482e+01 -2.515413817175794975e+01 -2.834057941756495680e+01 -2.961723303201526036e+01 -3.052173982808591290e+01 -3.279675746664634062e+01 -3.409709373814273903e+01 -3.525658138203356629e+01 -3.562806244754618490e+01 -3.415086932801486341e+01 -3.600135533123820863e+01 -3.798003747160321808e+01 -3.749245956372133293e+01 -3.817739624271520427e+01 -3.883639296166671784e+01 -3.823676618363518287e+01 -3.712820177818840506e+01 -3.479456483028486247e+01 -3.401001083097081334e+01 -3.537967798176955370e+01 -3.447812038297349346e+01 -3.322829611470181277e+01 -3.294583163125580683e+01 -3.267416844602956161e+01 -3.290445947515414815e+01 -3.148194863211386973e+01 -2.897449166642631724e+01 -2.896937696605787238e+01 -2.970387015742593206e+01 -2.909537851346092552e+01 -2.886688149176849549e+01 -2.803434475132642589e+01 -2.625128724292015647e+01 -2.487704921966498972e+01 -2.209935637775216222e+01 -2.073847810451687224e+01 -2.183063313905535097e+01 -2.161157050399719282e+01 -2.033879289581462757e+01 -1.973946932917741037e+01 -1.884622033479598002e+01 -1.803011918705559324e+01 -1.645750611946096598e+01 -1.391259287736989059e+01 -1.351304051291979924e+01 -1.381286919651218348e+01 -1.269763234326843815e+01 -1.186509854541151476e+01 -1.138103466836171940e+01 -9.475858548939692483e+00 -8.388610003723171005e+00 -5.839163548564661355e+00 -4.067963278095477975e+00 -4.777358412120111808e+00 -3.720202070223348478e+00 -2.087117142956194549e+00 -1.986035141790373437e+00 -1.729572188893401252e+00 -1.687017746667395013e+00 -7.324268654099913567e-01 1.314087496393989030e+00 2.144027616283576965e+00 2.240361053920771894e+00 3.790551729713351747e+00 4.750229082658215418e+00 4.418255905796319105e+00 4.691953889295385594e+00 5.749533244513889585e+00 8.457967232907458666e+00 9.380200258661531620e+00 7.809528876938925279e+00 7.823210771838938093e+00 8.939208162292379356e+00 8.353540367627182661e+00 7.167595413737502419e+00 7.554207316939979933e+00 1.019725914952135071e+01 1.349309126268652292e+01 1.434539267869288537e+01 1.417576042054883168e+01 1.541504516248141066e+01 1.727963843877061123e+01 1.814601270646103970e+01 1.829553451059645752e+01 1.868393430679268619e+01 2.145861903981079877e+01 2.296607955879090923e+01 2.202833379335455533e+01 2.231245274446286331e+01 2.359392324626312032e+01 2.350707181047326699e+01 2.320313702172361658e+01 2.304317088378714473e+01 2.397420328318935390e+01 2.656678955453566360e+01 2.704892306284803283e+01 2.596936200121298910e+01 2.662563725979939733e+01 2.756043428143678042e+01 2.706607305727975543e+01 2.739856394521996918e+01 2.741195388926269416e+01 2.913874963038244559e+01 3.144270824424463484e+01 3.041416573327958872e+01 2.950231317113300022e+01 3.147521666536976781e+01 3.191645238690388808e+01 3.095542740546876459e+01 2.897072806835725345e+01 2.732909769904050279e+01 2.761644399914394299e+01 2.655971161226824151e+01 2.439484604302452198e+01 2.376180826394141832e+01 2.258099975142149773e+01 1.957553074006531091e+01 1.693970379638644275e+01 1.536859686920247725e+01 1.561911172059851260e+01 1.539862080610232908e+01 1.351767134427982597e+01 1.158728062791884206e+01 1.176074682434924412e+01 1.160203442906763449e+01 1.089759204466394849e+01 1.036426259667218197e+01 9.788095873978599926e+00 1.114327624297581742e+01 1.114228839627441658e+01 8.735703774363267726e+00 7.930601182472739374e+00 8.643841953224772112e+00 7.487685987561782497e+00 5.783858355172145416e+00 4.701095335452957436e+00 5.037198841681216344e+00 5.434844463378769142e+00 2.950884637345922989e+00 1.068402497016599950e+00 1.578556375690645996e+00 1.396487719633491942e+00 7.047882118972427223e-01 3.235550460909751291e-01 -6.426708141544047459e-01 -3.126507287708307214e-01 -1.632623494587888135e+00 -4.620323191477085700e+00 -4.131993711411243275e+00 -2.274116008198860062e+00 -2.504778096089375961e+00 -2.229662512032595689e+00 -2.541193463624789928e+00 -2.005684928929158950e+00 -6.024635668461755245e-01 -8.965652308964485728e-01 -8.355638577918376164e-01 1.836256569748264678e+00 3.088575452391733034e+00 4.252468416329401535e+00 5.897693194738397260e+00 6.624308507941286450e+00 8.782878508050590227e+00 9.932730915903636770e+00 8.868616487992323272e+00 9.877965154832557104e+00 1.310304377039808266e+01 1.343717424119033410e+01 1.252941881582154160e+01 1.133280848303105870e+01 1.143700873738628410e+01 1.330135192004300393e+01 1.221906717788255925e+01 9.801854876591853838e+00 9.192038103515352887e+00 8.447198721576944180e+00 7.519741188557238942e+00 7.256956746086121512e+00 7.902929794819800513e+00 1.021512698878498604e+01 1.033902498486508392e+01 8.648322538583190777e+00 9.348000378666812438e+00 1.117670189843448014e+01 1.168289618530519824e+01 1.180854849738967260e+01 1.235462179285779349e+01 1.440699658980084408e+01 1.822210062569819300e+01 1.961357248335751891e+01 2.042106362576308598e+01 2.276154861742440261e+01 2.469691582196974977e+01 2.641427915022535799e+01 2.835233615827592857e+01 2.998278878285807636e+01 3.197231125228645965e+01 3.183751181722797341e+01 2.805263977555729937e+01 2.635996669779845547e+01 2.886113465509129483e+01 3.128473466705421302e+01 3.210268382098273321e+01 2.940665797011524063e+01 2.579670620173270379e+01 2.416079821635138103e+01 2.099596430404494996e+01 1.874135465361136355e+01 2.014137700715173906e+01 2.040002812406135391e+01 1.782670107779836499e+01 1.551825565598836754e+01 1.337579712799766263e+01 1.153473052286910772e+01 1.038602528747412812e+01 8.375878951183592491e+00 7.515618007683242396e+00 7.488924160010697051e+00 6.327749328265299233e+00 4.693443510270579822e+00 3.946967496077364856e+00 3.678169670735171870e+00 4.651557544875535299e+00 3.187046901061911797e+00 9.547579887471033255e-02 4.961110319932738322e-01 1.607264320333157803e+00 1.266614852296751748e+00 1.404406889120236812e+00 1.922932411785782447e+00 3.840710440202779186e+00 5.294449147465923211e+00 4.482287973938330339e+00 4.115372981922474693e+00 5.939229035457319839e+00 6.580429191746588025e+00 7.345968271516361447e+00 8.337108004998702526e+00 9.430031978459616937e+00 1.304303761313859944e+01 1.452271853381160049e+01 1.460804741639860893e+01 1.656049513032790799e+01 1.926913839240281234e+01 2.095739343241914199e+01 2.395290036739335093e+01 2.674814970236121070e+01 2.799936307574382255e+01 2.893694543095187655e+01 2.810533283491101741e+01 2.852626132520977009e+01 3.004078563301082028e+01 3.079706289724382984e+01 3.141785609135128610e+01 3.183054486640638459e+01 3.117702948692006260e+01 3.148201359306624170e+01 3.074078211875749389e+01 2.761679203492318635e+01 2.609740404696917793e+01 2.628428394068035345e+01 2.579539146551299567e+01 2.578868532905880784e+01 2.573690754823356741e+01 2.636443888949683156e+01 2.761235353365757916e+01 2.592429027415288800e+01 2.385703921958297968e+01 2.398194794146502673e+01 2.401343142383293028e+01 2.471314828703393118e+01 2.585628765836171894e+01 2.602249240938490260e+01 2.771346581251714625e+01 2.817998354560556962e+01 2.679654973272053198e+01 2.700993708973795293e+01 2.750067078064875759e+01 2.699669824262550577e+01 2.675946978005266175e+01 2.631200213132807519e+01 2.702815938882714519e+01 2.797635642569608905e+01 2.644576392380885821e+01 2.484751786334387802e+01 2.540893010851320710e+01 2.517716088477947878e+01 2.414865745625935034e+01 2.360285206332445895e+01 2.421610300264599402e+01 2.646434426151614971e+01 2.652879272185325732e+01 2.368958190250079099e+01 2.281199039884776880e+01 2.398939057684762233e+01 2.401003499735911717e+01 2.361607314578343164e+01 2.310490511615489595e+01 2.465720293863843793e+01 2.700655690363557682e+01 2.608394360460503592e+01 2.554807445701104029e+01 2.699871286027615014e+01 2.754946426273454563e+01 2.713592187954874291e+01 2.674549934336348045e+01 2.714814927584610160e+01 2.920819960173884056e+01 2.932548437314265044e+01 2.645938322752636651e+01 2.546853544818287318e+01 2.658202054346687504e+01 2.687715962350214838e+01 2.697514077347771178e+01 2.806769789879796662e+01 2.989311418931493236e+01 3.126098251886058677e+01 2.991381731927084076e+01 2.815681127243790982e+01 2.875799594508574586e+01 2.954231670824233191e+01 2.911944104083917040e+01 2.940806516640974522e+01 3.101297520890940973e+01 3.372805053259011032e+01 3.513856619498873357e+01 3.366171771895946563e+01 3.288673469195743593e+01 3.429167636741901504e+01 3.456164283377787427e+01 3.533091928234324541e+01 3.569159849508372417e+01 3.679227890040395010e+01 3.856947812418145105e+01 3.774971885578622022e+01 3.564666005210970923e+01 3.504175837678363337e+01 3.499259610367555240e+01 3.458694872882810500e+01 3.550595216977293234e+01 3.661757292655397578e+01 3.900763927497801831e+01 4.077154861203387526e+01 3.962552917885003012e+01 3.891704800000579922e+01 3.940179707109546570e+01 3.884349669937290628e+01 3.826270931776457473e+01 3.786858695848675893e+01 3.849380052356389115e+01 3.913941931250107586e+01 3.717500882129298390e+01 3.389267376316544755e+01 3.280520352294141162e+01 3.260880568171614868e+01 3.111805702912743854e+01 3.002263046511440692e+01 2.819203146933071125e+01 2.753621469812206968e+01 2.724273229695812049e+01 2.352389130203059509e+01 1.948962399944273471e+01 1.731962686784320837e+01 1.539904072285417769e+01 1.304306286297139827e+01 1.004163263454687183e+01 7.321170080314844952e+00 6.247872480390216587e+00 4.136218601191091082e+00 3.996191716297963770e-01 -2.216959576043837199e+00 -5.176292352417014797e+00 -7.811088972073886083e+00 -9.030406380692950208e+00 -1.092283740748522547e+01 -1.207263041708771567e+01 -1.430707230980041444e+01 -1.788628572449741938e+01 -2.068346148991935607e+01 -2.213422876997440625e+01 -2.535674179524963989e+01 -2.912499257975553490e+01 -3.173080841912396366e+01 -3.367013830535600505e+01 -3.379067048016032260e+01 -3.434739016849032822e+01 -3.632063729736449886e+01 -3.681125744351718510e+01 -3.607467762948389378e+01 -3.695410646034589774e+01 -3.564680159690507821e+01 -3.388182718543285432e+01 -3.146432962481530637e+01 -2.969042969787854958e+01 -3.052737486192699023e+01 -3.142542736305625084e+01 -3.129599784461317924e+01 -3.302195360908287824e+01 -3.518809989911395775e+01 -3.640796525359096592e+01 -3.810442750665839640e+01 -3.849610248493027598e+01 -4.020470086782047758e+01 -4.263926005135056840e+01 -4.354355368618379885e+01 -4.314691591925927128e+01 -4.344212080070967374e+01 -4.449333861862858441e+01 -4.505248616598443334e+01 -4.398136669296039969e+01 -4.340548230696602161e+01 -4.641852708093689728e+01 -4.961237043510502787e+01 -4.919046275528226175e+01 -4.925657638756833734e+01 -5.047350031700597128e+01 -5.093191236171674063e+01 -5.150750547393985812e+01 -5.071760533220402323e+01 -5.084192645636684915e+01 -5.344660962437819052e+01 -5.530042128312125271e+01 -5.569593955085964154e+01 -5.632913938984248148e+01 -5.683245640721570879e+01 -5.749660830534387657e+01 -5.772997807025027583e+01 -5.721477819074407734e+01 -5.928801165818077124e+01 -6.195259704531736134e+01 -6.234138069722867215e+01 -6.256955139117081899e+01 -6.226689084035112387e+01 -6.193010992259446112e+01 -6.207373947467505815e+01 -6.058411647169985770e+01 -6.048819715385165807e+01 -6.167540005873064501e+01 -6.075288020385440291e+01 -5.874956351038996871e+01 -5.887734873657110768e+01 -5.801290887663167695e+01 -5.799858157298653083e+01 -5.764580205743270369e+01 -5.609815697238860110e+01 -5.744602136931376890e+01 -5.916947602005681262e+01 -5.853846083102578746e+01 -5.873222843356184342e+01 -5.904764803076714941e+01 -5.885503367394184693e+01 -5.934971020030864253e+01 -5.803561394272691132e+01 -5.695514836642050938e+01 -5.911396825018569956e+01 -6.099313214634449309e+01 -6.151020394642677047e+01 -6.371071234676583117e+01 -6.567002341418243816e+01 -6.776485903278569367e+01 -6.869096377170619405e+01 -6.831545999767226363e+01 -7.046335014089096660e+01 -7.274238091495386982e+01 -7.205870795784720428e+01 -7.135160792851529266e+01 -7.194734303279180665e+01 -7.234437227398959180e+01 -7.253141990364413516e+01 -7.090359371407058120e+01 -6.910262803083999472e+01 -6.893927655667913257e+01 -6.881382594422802867e+01 -6.707493224099214046e+01 -6.646693837689585393e+01 -6.640235413699308253e+01 -6.574991160948030711e+01 -6.355244078652805229e+01 -5.944609317043125429e+01 -5.806936798713068981e+01 -5.781267989969375520e+01 -5.538559915559132207e+01 -5.353885277328507897e+01 -5.224516983985280660e+01 -5.076175821290443224e+01 -4.918762709562101776e+01 -4.605482532018634600e+01 -4.375290527952355291e+01 -4.395000881289090700e+01 -4.371204541303549718e+01 -4.140728634683122777e+01 -3.907742356719478494e+01 -3.687152781498887322e+01 -3.437559183667485030e+01 -3.110694546135338001e+01 -2.582097115288990352e+01 -2.215985669846154593e+01 -1.982543248061184826e+01 -1.585043776645667357e+01 -1.305668536288981052e+01 -1.188544576188032131e+01 -9.744561374972532164e+00 -7.456165607449387167e+00 -4.433043394216469757e+00 -2.331152251374673856e+00 -1.878400631280301880e+00 1.943688532603675689e+00 1.171389401086682369e+01 2.120531384534985264e+01 2.767050947011607320e+01 3.242410415870809715e+01 3.914863055162546601e+01 5.042187523476347621e+01 6.309929221518148523e+01 7.471568908814225551e+01 8.284971020346920056e+01 8.654350630095028407e+01 9.023160903505305441e+01 9.792928772749239386e+01 1.047845447888697521e+02 1.097074042621207326e+02 1.107818197273151100e+02 1.082757371786222507e+02 1.088699688486296253e+02 1.171254037559332204e+02 1.278564781989505832e+02 1.325164857862993415e+02 1.312699800208553143e+02 1.282876755594924987e+02 1.253582289982629305e+02 1.215587479358032823e+02 1.140145094032123012e+02 1.063400489828896127e+02 9.886665565121290911e+01 8.962867255234228026e+01 8.012690248693196793e+01 7.124511822783112791e+01 6.425398012555338312e+01 5.650942817455685230e+01 4.585516645637937927e+01 3.578837022134019463e+01 2.823703628579965397e+01 2.085494444851989826e+01 1.437470803294625554e+01 8.816429847026867606e+00 3.600103229298954766e+00 2.147130069819671583e-01 -4.190685681685908826e+00 -1.024627458653918843e+01 -1.446708031310445186e+01 -1.737000978806405271e+01 -2.092751062328970946e+01 -2.338824639522298199e+01 -2.493481585195434747e+01 -2.530328443759938395e+01 -2.523838398608389966e+01 -2.759359014120876097e+01 -2.925391692733110816e+01 -2.776324117882791853e+01 -2.623612532552814258e+01 -2.568699312441122729e+01 -2.472120157207776359e+01 -2.342658876974826043e+01 -2.058547231558831214e+01 -1.921641795634606709e+01 -2.005100094441780101e+01 -1.901674937828683909e+01 -1.653585856160854917e+01 -1.510677243277629245e+01 -1.455206199285330015e+01 -1.310706620037760395e+01 -1.126777264800695377e+01 -1.025083222794579996e+01 -1.094722826898021140e+01 -1.040685333284244507e+01 -7.104375161435220853e+00 -4.960364810586269435e+00 -3.960331553335227017e+00 -2.768855160345991440e+00 -8.721812989887814949e-01 3.353334638303915760e+00 7.285274090123835755e+00 9.588125470093057601e+00 1.193330209966445921e+01 1.507577078099474654e+01 1.635712110812987063e+01 1.803934435195100860e+01 2.058978903529245841e+01 2.341324209436188042e+01 2.691860151729181183e+01 2.884943004353547735e+01 3.043018918147223317e+01 3.340903100427651395e+01 3.535277054392732765e+01 3.514909131808542497e+01 3.556691763524158034e+01 3.643542417410954926e+01 3.858564033918985814e+01 3.896158574429169619e+01 3.675782432493698337e+01 3.534514499957663958e+01 3.541431182908292641e+01 3.471503520113409280e+01 3.306666408228074516e+01 3.130050156343941126e+01 2.983820355659840828e+01 2.878911376020711543e+01 2.579147204238345736e+01 2.191021957996613523e+01 2.032474425094672554e+01 1.969828135015750092e+01 1.844355168492189634e+01 1.697304178522778173e+01 1.454519473399803253e+01 1.359281203470807498e+01 1.264226499757313249e+01 8.567475749280417219e+00 5.339896006058562072e+00 4.425910835443446878e+00 2.632157520609649470e+00 -4.486128035834046068e-01 -2.930022206912947347e+00 -2.669455181450071546e+00 -1.894731199002477107e+00 -4.215825101273662945e+00 -6.953417309608703079e+00 -7.472803484110831285e+00 -7.008008865033670709e+00 -8.000033631245020871e+00 -8.500077539134434090e+00 -8.164299331094648338e+00 -5.974495694142040847e+00 -4.457315070028768922e+00 -5.647695844084258177e+00 -5.643835383556622176e+00 -3.406659100902263315e+00 -1.728337989972245747e+00 -9.298390155996144602e-01 -4.329096588542502566e-01 5.227054412250246029e-01 2.652087649913217327e+00 2.862428027759331250e+00 1.647340442494698021e+00 2.081050584509354096e+00 2.881193978865873362e+00 2.654533133749544582e+00 2.765187557839424493e+00 2.515707938714440317e+00 3.379261814454625146e+00 4.901320099265289443e+00 4.729091753385579189e+00 4.761401539352203116e+00 6.422427763995882444e+00 6.594537009200056588e+00 6.429806475138674315e+00 6.025636675541830023e+00 5.420689332353535228e+00 6.098293701499604147e+00 5.971866633529404389e+00 5.084103523787416812e+00 5.034884308644001827e+00 5.489901076841679384e+00 5.868704182048317897e+00 7.007357998266630972e+00 7.733221127163426800e+00 9.307001621816475279e+00 1.174174972966829422e+01 1.241460168172817724e+01 1.249381191068745345e+01 1.429132799782712127e+01 1.526827605171753532e+01 1.583697413077544525e+01 1.811592814771587001e+01 1.997380568207233864e+01 2.225425158988251084e+01 2.381834099964217089e+01 2.317070556479595922e+01 2.359796489617074400e+01 2.526137073950113532e+01 2.611565889479756919e+01 2.693634738600785639e+01 2.624910660172064425e+01 2.734751118819090721e+01 3.038491377441733476e+01 3.065384991224279432e+01 3.021822441712273033e+01 3.260439399319099607e+01 3.505897951552049108e+01 3.598889037688508807e+01 3.584631865172242726e+01 3.540088410440872480e+01 3.664761946252200175e+01 3.698732529575022454e+01 3.546974822533387339e+01 3.554154766014161737e+01 3.588720504476116702e+01 3.478145585515157734e+01 3.494904251450932975e+01 3.486792195410353656e+01 3.512865015695193449e+01 3.457541487983198181e+01 3.225548381557600663e+01 3.103360388791918822e+01 3.209692057700447521e+01 3.288197159350903576e+01 3.167914717893135190e+01 3.063739023913536741e+01 3.011667165012080716e+01 3.152624626680604791e+01 3.278632315534154884e+01 3.126069351960477150e+01 3.091712706772775476e+01 3.196912551212728459e+01 3.181054556300054870e+01 3.134339425446454896e+01 3.097295223666862896e+01 3.247706716850609610e+01 3.491106255774890599e+01 3.412437874120596604e+01 3.312537283263264953e+01 3.373993677493411525e+01 3.370925991685745515e+01 3.277915616090447770e+01 3.202070430392135592e+01 3.089095510017400414e+01 3.265263172795769009e+01 3.361543813638029121e+01 3.187207378154728232e+01 3.107950885103911887e+01 3.064235240522846482e+01 2.949595039526575491e+01 2.818675785606799877e+01 2.641930866636808872e+01 2.554593148257821511e+01 2.734536801102724723e+01 2.595352354992251165e+01 2.258893513287612720e+01 2.113469078011788937e+01 1.950241547397889619e+01 1.682738943583144220e+01 1.431936451616799388e+01 1.258184720960833580e+01 1.325596291561175555e+01 1.217369879963025880e+01 7.823495476861943132e+00 3.915542148946544287e+00 1.934891233846522951e+00 -7.145326365224032861e-01 -2.480014154201375387e+00 -3.874504726707070912e+00 -5.892874845349457935e+00 -6.237987172497054367e+00 -8.758736632267034139e+00 -1.226042247783879624e+01 -1.419669057569569937e+01 -1.557975392762524969e+01 -1.687831215887683456e+01 -1.850189888631527424e+01 -1.966172643286095223e+01 -1.934483747530234510e+01 -1.918148513752116813e+01 -2.130105516194172210e+01 -2.312692640388481990e+01 -2.332855895834319426e+01 -2.499106492638232169e+01 -2.658543434385098436e+01 -2.787553377793574683e+01 -2.932458779187117770e+01 -2.881612445743168394e+01 -2.880309058425685365e+01 -2.985199331503147135e+01 -3.022462865664084575e+01 -2.984355684856071633e+01 -3.067123740455617309e+01 -3.225250344578822848e+01 -3.299533960970048696e+01 -3.202224674197900356e+01 -3.205797138800619450e+01 -3.497585192126916809e+01 -3.758452164561944642e+01 -3.741256934583736182e+01 -3.857059677223985261e+01 -4.063566586543829828e+01 -4.157139252239500138e+01 -4.183955570735879093e+01 -4.066876974676274159e+01 -4.177362374950065060e+01 -4.520284665904348032e+01 -4.710440645483640765e+01 -4.713652937187897152e+01 -4.814829108897384202e+01 -5.004256143220332120e+01 -5.150253015657887801e+01 -5.096712017615011803e+01 -4.939220170280685096e+01 -5.038449711323421809e+01 -5.203279532341351654e+01 -5.161613104719545220e+01 -5.203903675595844902e+01 -5.227674038597442774e+01 -5.063436574126382794e+01 -4.933518360480054099e+01 -4.787090758509417299e+01 -4.823562032452887394e+01 -4.998053646925847460e+01 -5.015490083962019696e+01 -4.934303685355220637e+01 -4.991133704120466774e+01 -5.072436387502744282e+01 -5.168096815449501946e+01 -5.108932020620911629e+01 -5.008286078541238595e+01 -5.210900083575513264e+01 -5.403154701631086709e+01 -5.374653858716384036e+01 -5.365025766284232844e+01 -5.387689695776546017e+01 -5.369922011184573307e+01 -5.357137284471045291e+01 -5.112843715222756202e+01 -5.048554988612572458e+01 -5.221288899335096545e+01 -5.195421827444550900e+01 -5.027407539413447779e+01 -5.021442780700841269e+01 -5.006123402211469653e+01 -4.985249950335141733e+01 -4.849276185344891132e+01 -4.570862921187756456e+01 -4.514110831778498323e+01 -4.547646935070474683e+01 -4.406159467003284647e+01 -4.282324757085721245e+01 -4.253624478279765242e+01 -4.132933074897182735e+01 -3.995220766702297510e+01 -3.715864702880142545e+01 -3.371747582947320865e+01 -3.031766587279328817e+01 -2.600406461600584507e+01 -2.267378668984180479e+01 -2.119111465683340256e+01 -1.979318762328874826e+01 -1.597331958770648974e+01 -8.385129671072297342e+00 -1.485456264541765270e+00 -5.214812725359079248e-01 -9.617565016119111743e-01 8.790771776988667296e-01 2.236314233747058289e+00 4.227128104820200960e+00 6.997574526512449822e+00 1.236171566942304523e+01 2.019241824093325022e+01 2.531605889342699101e+01 2.815085327447963692e+01 3.038971384464973369e+01 3.252296458813824387e+01 3.560067584284770703e+01 3.995092624587423558e+01 4.333387841314029743e+01 4.547575198955136955e+01 4.706138471895135922e+01 4.710254599891958094e+01 4.656533176072012026e+01 4.779130247875122706e+01 4.987681272449700742e+01 5.154149145817522992e+01 5.147725537714093491e+01 5.092790857949859173e+01 5.127430932124759977e+01 5.143282980193138343e+01 5.052722023359792303e+01 5.059288270916265873e+01 5.342771149838683442e+01 5.541765721541997891e+01 5.647369857412847693e+01 5.639832667243979358e+01 5.673223694216081725e+01 5.826060967696965065e+01 5.705724198148996607e+01 5.547119775387255913e+01 5.670072408072731207e+01 5.766465657958116964e+01 5.638637222990405462e+01 5.561519057347661033e+01 5.488074982131431057e+01 5.450802998542080502e+01 5.298436438443071950e+01 4.894342497518874069e+01 4.664518672578923741e+01 4.697195543911018234e+01 4.732153794028844374e+01 4.692824174013002647e+01 4.591916495116502972e+01 4.465559584387701619e+01 4.529227856268872898e+01 4.556450290148467985e+01 4.411540771677086070e+01 4.385356977700715930e+01 4.515350930953979969e+01 4.523671576539980066e+01 4.518178868259200698e+01 4.475911455462525623e+01 4.589609077283553518e+01 4.732977872549235343e+01 4.603423366984892340e+01 4.582501976590958748e+01 4.678410189132799246e+01 4.616728473483583173e+01 4.539194149101232512e+01 4.552087287645958469e+01 4.639039782733264161e+01 4.878307155395265937e+01 4.929097390648390586e+01 4.745468511512142129e+01 4.621174349992872266e+01 4.541072877397111540e+01 4.313733106746416723e+01 4.093718622445621236e+01 3.924650081970933968e+01 3.926626602667639077e+01 3.996023893675038607e+01 3.763186796405537393e+01 3.471586064469182276e+01 3.336694588626480140e+01 3.222098499941019867e+01 3.001583107863066502e+01 2.824955546689175989e+01 2.783391741155632104e+01 2.955519258497815827e+01 2.958610402816264440e+01 2.657091343301574327e+01 2.470179569918549589e+01 2.425306734322615299e+01 2.315390870596403161e+01 2.218128879504399364e+01 2.042150695435527652e+01 1.916667744614106184e+01 1.808320425494340000e+01 1.596977989333371717e+01 1.398073376577612059e+01 1.324328852375665377e+01 1.126368924522506099e+01 8.461862712108889184e+00 6.442577950274136711e+00 4.991343293288359462e+00 5.376998692642859901e+00 4.615937777730960256e+00 1.619707408200735221e+00 -4.212829532534582144e-01 -1.043472311433429667e+00 -3.255925954139305301e+00 -5.037060965271343171e+00 -7.163112286848464016e+00 -8.311083134610170120e+00 -8.691981670234925517e+00 -1.185878899377963513e+01 -1.447492461156155663e+01 -1.506225264847748235e+01 -1.777217920602803858e+01 -2.159415480384351227e+01 -2.490964217905122524e+01 -2.698701627928899072e+01 -2.725206202674400302e+01 -2.823222687157514699e+01 -3.040079168164990264e+01 -3.190532354170043305e+01 -3.232721587954754483e+01 -3.384293802966817566e+01 -3.508387307220026230e+01 -3.571653165342530656e+01 -3.428406722011724383e+01 -3.268581425597665202e+01 -3.368871002113342428e+01 -3.575383433256570243e+01 -3.621546355212682045e+01 -3.636333216357194686e+01 -3.791399763589927829e+01 -3.975860453978356901e+01 -4.081125102966759499e+01 -3.934605258407211892e+01 -3.880256839117217282e+01 -4.102613533746978902e+01 -4.219980493255243914e+01 -4.152227265555242752e+01 -4.288290295024312826e+01 -4.404736820559352140e+01 -4.499952142998396454e+01 -4.509366999229003170e+01 -4.394801612700049986e+01 -4.448234717463117960e+01 -4.568294345510928878e+01 -4.554944450180668269e+01 -4.487359753316042799e+01 -4.538565048560615622e+01 -4.503324722031960903e+01 -4.413460574888460286e+01 -4.210510998350556378e+01 -4.120287574992875790e+01 -4.379676753172693537e+01 -4.567561388172732961e+01 -4.574676569226931377e+01 -4.610306791575681018e+01 -4.623274007747657066e+01 -4.613491232970547884e+01 -4.510200329316958801e+01 -4.315172626168206449e+01 -4.162650193029320178e+01 -4.103149124974294892e+01 -3.947535003280300714e+01 -3.823280630362328480e+01 -3.846273706876991838e+01 -3.761764534553214645e+01 -3.612343334083399782e+01 -3.296381789643216820e+01 -3.180696376685522253e+01 -3.378087808579896034e+01 -3.487659632789946329e+01 -3.396934443660425273e+01 -3.380826263538229881e+01 -3.429245536700745589e+01 -3.563252708327750184e+01 -3.627835391166419043e+01
-1.574282658049107830e+00 3.247832051157798272e+00 5.488394900790281028e+00 7.292186688730037503e+00 1.265649139519638666e+01 1.709271926477930492e+01 1.789537916673599227e+01 1.783163438981511817e+01 1.661905597684494751e+01 1.596452699747954895e+01 1.421052718390527048e+01 9.921675408137518914e+00 7.679208109616794786e+00 8.097515351182083876e+00 8.186108088408003525e+00 8.484820986299659751e+00 8.576549088503572449e+00 8.729811547634364288e+00 9.906947910778752586e+00 9.089189214521164573e+00 7.229523522518106482e+00 8.162712984593680332e+00 9.045717910411671170e+00 8.658393352895615180e+00 9.911174438484835036e+00 1.155432633227410832e+01 1.355410561238123002e+01 1.433581144588490375e+01 1.217113598791798701e+01 1.095627333595918707e+01 1.164599191173697612e+01 1.207041594565688847e+01 1.352310237515867719e+01 1.455440374773397316e+01 1.463914306989294722e+01 1.519959536428026681e+01 1.361405738473658111e+01 1.183593005421965927e+01 1.213276444709175372e+01 1.301585905468934534e+01 1.270589084056406115e+01 1.149652978415794990e+01 9.946225051446603516e+00 1.016455383204684360e+01 1.017024969304644699e+01 8.970858737844537245e+00 9.283236246698853833e+00 1.135489856800069219e+01 1.208428135562192018e+01 1.155278439462012585e+01 1.061759045243877608e+01 9.591792921626481672e+00 1.054398886395444812e+01 9.856296750616904134e+00 8.206512777774578993e+00 8.412383379653027404e+00 8.535858879957187284e+00 8.269115252971262819e+00 8.774765630151085460e+00 8.543226204137381430e+00 9.248298487447341287e+00 1.015335788114387583e+01 8.799275549858093015e+00 7.798873864759473307e+00 9.367313554467601833e+00 1.030997205024031516e+01 9.022030302261260459e+00 7.451487694701758535e+00 6.620089752125055682e+00 7.745854193693128664e+00 8.365882131462264226e+00 6.757406079407203059e+00 5.706763164677798983e+00 5.126783726112130957e+00 2.888890466308782212e+00 9.827376544427848248e-01 -9.159302967584371791e-01 -1.056962314184807017e+00 8.740617265176992001e-02 -1.480281668500990300e+00 -3.756655524165659621e+00 -4.147093449722306424e+00 -5.526749515413434288e+00 -8.807614205251896422e+00 -1.126474162355478015e+01 -1.189590505033767798e+01 -1.067395889252183494e+01 -1.144014406070186141e+01 -1.419296876612595959e+01 -1.459801010922767084e+01 -1.373281922143790368e+01 -1.448810923580632704e+01 -1.485066266329561202e+01 -1.537670464787041880e+01 -1.454895143712377781e+01 -1.302451907926653263e+01 -1.424107433429084146e+01 -1.583851302482119294e+01 -1.571762502432238229e+01 -1.642867404351990146e+01 -1.740551820839348096e+01 -1.698838691740265361e+01 -1.553503485169168563e+01 -1.190886113236354937e+01 -1.006584286708836196e+01 -1.067268623799901128e+01 -1.047662189885721773e+01 -8.822014932358937855e+00 -8.364639140985481447e+00 -7.939292152427395166e+00 -8.408680944421877967e+00 -8.064271871708207584e+00 -6.551268776449245657e+00 -8.745565118700866947e+00 -1.160397743296467610e+01 -1.223716597393263683e+01 -1.256635399433792877e+01 -1.278291935901454401e+01 -1.223196394618323168e+01 -1.156531928827006617e+01 -9.696877789106878254e+00 -8.455845210071222695e+00 -9.846035732131802831e+00 -1.042978166010595586e+01 -1.055054725006882066e+01 -1.158684853921327118e+01 -1.240378915973077767e+01 -1.363421833286028928e+01 -1.361900371588463443e+01 -1.133290559347569015e+01 -1.110016169562572053e+01 -1.153733162372877175e+01 -9.750424850061836679e+00 -8.477933061690940519e+00 -8.274071986452289806e+00 -7.421350422840493621e+00 -7.111342395087088875e+00 -5.965888130506332487e+00 -5.341463237200016145e+00 -6.837351541121504006e+00 -7.499882694972620278e+00 -6.484884072997659565e+00 -6.795905674424254528e+00 -7.790416669601347266e+00 -8.728233275725907347e+00 -8.592903214951711277e+00 -7.118854063440492652e+00 -7.209703126719866795e+00 -8.296346315886072631e+00 -6.990261358800715641e+00 -6.253012925023974766e+00 -6.781330633323778834e+00 -6.575708873223977236e+00 -6.795635157510572455e+00 -6.205235559427177527e+00 -6.065971570753728948e+00 -8.307009549563446171e+00 -9.665846314485671442e+00 -9.658637539562276331e+00 -1.029236191490251073e+01 -9.152343447409361232e+00 -8.112972262555858904e+00 -7.630135443913423465e+00 -6.232412120349835938e+00 -7.053028146813327126e+00 -8.764496273305427465e+00 -8.440850545711635178e+00 -8.339693373795107334e+00 -9.711155186704166553e+00 -1.062439372876518817e+01 -1.145235924573289310e+01 -1.017334947557011482e+01 -9.567517952697759398e+00 -1.191478233512368412e+01 -1.307286969046568181e+01 -1.199773509278436201e+01 -1.191417821203555327e+01 -1.269411378353147235e+01 -1.224812896308027277e+01 -1.028814672420953258e+01 -6.265695091727393695e+00 -5.529863791514880944e+00 -7.561658985937734556e+00 -7.168442569403278952e+00 -5.794321246380577328e+00 -6.710832084167077660e+00 -7.449236600457230573e+00 -6.766127783434356502e+00 -4.418109105645899426e+00 -1.564527622357902326e+00 -1.451092031527393633e+00 -1.503438724404965843e+00 6.592258697575085202e-01 1.769273555546160503e+00 1.509635683808379314e+00 6.442536175382435060e-01 4.521972916317728575e-01 3.096212296980688006e+00 3.700160407442870447e+00 2.640500105609000503e+00 3.569426194546182263e+00 4.445867215702653752e+00 4.127464267774430873e+00 5.065500703828596407e+00 5.386039687310325341e+00 7.008511511431264829e+00 1.055880364474762878e+01 1.175667953813290545e+01 1.150160985229237021e+01 1.312587189400535514e+01 1.467240144028524185e+01 1.581594138528709159e+01 1.661890349792505006e+01 1.761038684545880528e+01 2.070100996099024115e+01 2.137896667417114571e+01 2.055395308010574951e+01 2.152484515636454177e+01 2.404247797613110293e+01 2.722200791997790148e+01 3.032272955626094912e+01 3.226213995048892968e+01 3.442096757559392017e+01 3.702635794974824535e+01 3.679055060497135798e+01 3.642747294069483388e+01 3.856273280445783058e+01 3.953860646463836304e+01 3.937619176376853147e+01 3.765989789092313345e+01 3.577686062422293389e+01 3.771351217001858913e+01 3.939436508496147127e+01 3.810266489410297197e+01 3.896786436803712661e+01 4.031226055146318998e+01 3.919221076596215880e+01 3.863706162798340671e+01 3.792116263986256541e+01 3.883811314307861551e+01 4.125345602151249125e+01 4.238076731338863823e+01 4.545754413735269139e+01 5.192973606737884751e+01 5.593020445529274554e+01 5.549176428297342056e+01 5.410650771436656470e+01 5.458314833018945933e+01 6.080132856894538662e+01 6.778569441523781336e+01 6.973674501563284878e+01 6.821114243496575114e+01 6.403479114695633712e+01 5.881487917357468120e+01 5.581885099245524628e+01 5.392937717156298305e+01 5.296713219656719218e+01 5.270976153634289574e+01 5.041922917181437924e+01 4.686274079057272957e+01 4.407001378365180955e+01 4.109603103051473028e+01 3.810547918497424291e+01 3.541979137013495915e+01 3.352632392336101219e+01 3.420662235844427812e+01 3.340631522875091264e+01 2.890599584925639931e+01 2.538006517515719551e+01 2.248424071553146320e+01 1.849263122040221674e+01 1.567267686449090469e+01 1.401147141823704700e+01 1.431612515512066608e+01 1.536811408172975035e+01 1.386037174957651175e+01 1.074469090885169642e+01 8.885930144561354993e+00 6.616752169687484475e+00 3.655806331877149429e+00 1.657677966689435678e+00 -5.456221805163222194e-02 2.869266707185651466e-01 6.007588185656597135e-01 -1.793533504366716436e+00 -4.327515071201342600e+00 -4.294767842852697193e+00 -4.951296207456336695e+00 -5.983228890758455876e+00 -7.183152994485436871e+00 -7.466674843388543259e+00 -6.800083077512110385e+00 -8.340574046536380237e+00 -1.090662152933662732e+01 -1.136064672417262500e+01 -1.087173302859219248e+01 -1.140903690875753185e+01 -1.245521449529782743e+01 -1.342688359830196987e+01 -1.209686243739452571e+01 -1.160532287302720889e+01 -1.388516696742418866e+01 -1.578754549206005642e+01 -1.570158343517859123e+01 -1.563476532788105189e+01 -1.474443893177618747e+01 -1.310175385509642254e+01 -1.112825699286717196e+01 -8.364371385249816271e+00 -8.735299047276935624e+00 -1.083858689379450979e+01 -1.120231431042587289e+01 -1.178609047334463611e+01 -1.411207819029965904e+01 -1.579150045169375360e+01 -1.686832029841139047e+01 -1.502471441619956494e+01 -1.341438805953683655e+01 -1.529891700317475234e+01 -1.592863885853453887e+01 -1.378470078596326864e+01 -1.263604546000400752e+01 -1.273211296447320251e+01 -1.273243646196246814e+01 -1.182891948961823125e+01 -9.777391160351527333e+00 -9.939533179204889990e+00 -1.164155398746403058e+01 -1.137187155853867537e+01 -1.111916375046013705e+01 -1.302836330354306860e+01 -1.384173460335802375e+01 -1.422724522659047786e+01 -1.278000354306613850e+01 -1.046997082605113683e+01 -1.182718661877148669e+01 -1.399731840427792484e+01 -1.361462859040238804e+01 -1.288443504443767651e+01 -1.258454903700706318e+01 -1.103733068457189859e+01 -1.030488985004306812e+01 -9.432529893447544111e+00 -9.880548108380251549e+00 -1.291352563657741470e+01 -1.448256721289632587e+01 -1.498531841650840946e+01 -1.676909551325308811e+01 -1.814884088586292776e+01 -1.966021091177735869e+01 -1.894488690991862612e+01 -1.556591869767127001e+01 -1.411439866837636714e+01 -1.239373450079548888e+01 -8.876675334493040026e+00 -6.940338261433556255e+00 -6.484075482359600073e+00 -6.372969441703228100e+00 -6.551710501148727772e+00 -5.399162538470679173e+00 -5.374044904986155835e+00 -7.546660010029565768e+00 -8.346337523113712464e+00 -8.094083279547733767e+00 -8.807110814379120356e+00 -8.997640542593307700e+00 -9.591063054443916158e+00 -8.846343946664202207e+00 -7.630660924835947156e+00 -9.821829154499667425e+00 -1.236682173947617436e+01 -1.158765037804933229e+01 -1.060870974040009607e+01 -1.098769992859360656e+01 -1.084562460539800277e+01 -1.095317773594009481e+01 -9.573128508151835803e+00 -8.170442089395207219e+00 -8.606276446945873460e+00 -6.591281143915865393e+00 -3.831007580357935538e+00 -4.198895692982394401e+00 -4.855580078432492286e+00 -4.734346839202769885e+00 -3.931197935269597821e+00 -2.851616135776272820e+00 -3.954146715716009730e+00 -7.337889340843185337e+00 -8.338887289506134337e+00 -8.472943311594592686e+00 -9.694595582335558959e+00 -1.022454617785895614e+01 -1.011156242694848473e+01 -7.838592809034842901e+00 -6.937823758727191148e+00 -8.876452807733144823e+00 -9.817763930762433588e+00 -8.978332640534333109e+00 -9.309300866753183357e+00 -1.068799838750751263e+01 -1.184598974837897423e+01 -1.230520215791871941e+01 -1.211458843423392473e+01 -1.442760682041645559e+01 -1.773165070695105072e+01 -1.907184358787893430e+01 -1.975299429021173125e+01 -2.216581225174965653e+01 -2.353614509262471088e+01 -2.338791127144226678e+01 -2.178314464153857344e+01 -2.016693865927337370e+01 -2.089359114580827637e+01 -2.057347440259196247e+01 -1.853025819769892379e+01 -1.847786713287900895e+01 -1.870966674879739600e+01 -1.861728905293073666e+01 -1.736056434657650982e+01 -1.452916119765408531e+01 -1.414872643928557139e+01 -1.540720976555355115e+01 -1.451423787909553731e+01 -1.342817996699066718e+01 -1.378693988860933217e+01 -1.344882472221653025e+01 -1.255890271192388141e+01 -1.096044094953979098e+01 -9.782603590354671752e+00 -1.186660935812471607e+01 -1.340548276256807370e+01 -1.250877360989502662e+01 -1.293875033795050022e+01 -1.292280383131436672e+01 -1.268940578107450712e+01 -1.218817283345462243e+01 -9.732738949910725523e+00 -9.409966990828085187e+00 -1.010777233438122380e+01 -9.234594533697821461e+00 -7.944181533237392401e+00 -8.304013923394217400e+00 -8.281427599169555620e+00 -7.873497178365565397e+00 -5.838958697223105787e+00 -4.385583654093076156e+00 -6.108492501176614908e+00 -7.273441090810174536e+00 -5.606692346562206275e+00 -4.931564884649358937e+00 -5.774832752102890154e+00 -6.306572221440585935e+00 -6.381898489217800119e+00 -5.295405083862113393e+00 -6.686791404948055906e+00 -1.089926455490240187e+01 -1.367769700143039557e+01 -1.489316957687129772e+01 -1.629519709615802370e+01 -1.760530561207031397e+01 -1.913251303713159857e+01 -1.884274288020923649e+01 -1.832042970842709195e+01 -2.080615819872207695e+01 -2.326786473835206337e+01 -2.399657381289047109e+01 -2.452890678573433547e+01 -2.382722252935637641e+01 -2.225985649540965028e+01 -2.129487588355147309e+01 -1.962864249326484867e+01 -1.933282707352112695e+01 -2.017357007729947682e+01 -1.899249614476732262e+01 -1.827367825080899166e+01 -1.916990932521643387e+01 -2.052123769301834244e+01 -2.214377390046764660e+01 -2.131013437957282264e+01 -1.956603023452968415e+01 -2.082998703525136719e+01 -2.149460378000452820e+01 -2.001927432990021671e+01 -1.893769930660798551e+01 -1.829667680051847967e+01 -1.747308538906663244e+01 -1.633120534490436171e+01 -1.443334434696902591e+01 -1.474616698808017112e+01 -1.658366509734741356e+01 -1.631168678586150023e+01 -1.476699999752129600e+01 -1.357645617851818365e+01 -1.083026802608693018e+01 -6.572765955187784392e+00 -9.941767367757298191e-01 5.513154138436916263e+00 9.925749895710055171e+00 1.345681355446569682e+01 1.903351011755378508e+01 2.472968330551979221e+01 2.857663633111246781e+01 3.154376547672385911e+01 3.243556480273246478e+01 3.405428174520953633e+01 3.473034932294862642e+01 3.522748057482274930e+01 3.914023483365155442e+01 4.288106871745910098e+01 4.259484728834576117e+01 4.236705244033105799e+01 4.469543816173828787e+01 5.030756253019888646e+01 5.839308574568126886e+01 6.316458307849104159e+01 6.456971013387381220e+01 6.794822324507883593e+01 7.032836845572644791e+01 6.787001087584353343e+01 6.318532609839065373e+01 5.855942162718862676e+01 5.722748924180156394e+01 5.596990595208332309e+01 5.189638580819146085e+01 4.774062832740120399e+01 4.497858459230176464e+01 4.211721845536151676e+01 3.931685012229584686e+01 3.722690126014786216e+01 3.619497225314650990e+01 3.670662983062006646e+01 3.428439448001248024e+01 3.077643919134490247e+01 3.018462132511073648e+01 3.065868776576393984e+01 3.069773093921149254e+01 3.098619370005441809e+01 2.935035285966265306e+01 2.760931380447414440e+01 2.519969724117140331e+01 2.146460016577159280e+01 1.951797381832065170e+01 1.914734762349083397e+01 1.790356803375440364e+01 1.613920480428430793e+01 1.441597278166212703e+01 1.229679468674154030e+01 1.063329213603649492e+01 6.316071171297069853e+00 7.312051154404365372e-01 -2.443531908408578701e+00 -4.723551093077687391e+00 -6.640173590927118674e+00 -7.542692252227218397e+00 -8.652600328349542735e+00 -8.039447377097486580e+00 -8.268839988374836025e+00 -1.083180084542063248e+01 -1.215509719864763305e+01 -1.089829804729597917e+01 -1.077445864375668627e+01 -1.109412134093944502e+01 -1.149559516647747515e+01 -1.123767229661284262e+01 -9.156567830636276994e+00 -9.496398393362818879e+00 -1.139898276557453194e+01 -1.167783438944198338e+01 -1.112202063644952510e+01 -1.171664485277464607e+01 -1.314253522590017020e+01 -1.476712317340855662e+01 -1.332557479004522882e+01 -1.054849659132592521e+01 -1.048422874792114712e+01 -1.054112182700722755e+01 -8.827890702059441708e+00 -6.829240697525820636e+00 -4.660970773734739225e+00 -2.990622912158386271e+00 -2.180574930276335088e+00 -6.095337199214800883e-01 -1.941840773410987264e+00 -4.255795378908879378e+00 -4.260202335035269350e+00 -4.791699979802428899e+00 -6.167634757909745247e+00 -5.973087245802680023e+00 -5.744725932616693065e+00 -4.166999150238085647e+00 -2.035904309915024690e+00 -2.760327022401459107e+00 -2.946271014973421476e+00 -1.246482788712239831e+00 3.214371313815669873e-01 1.043454125635290053e+00 2.371298282501633548e+00 4.216183140723696710e+00 7.504065179697347432e+00 8.731249924256797357e+00 7.456317082982799604e+00 8.151412254959700121e+00 9.513267956951906967e+00 9.050556476538828221e+00 8.808466880697343626e+00 8.120749184909959340e+00 8.563272549069571582e+00 1.004063252017112795e+01 8.602921914832370121e+00 7.752475089290909338e+00 8.832319381177235584e+00 8.969918372993411992e+00 9.027210613015366647e+00 8.198527419500315716e+00 7.319710777491651221e+00 9.864908676858936687e+00 1.111707776238561252e+01 1.067187792132781787e+01 1.121299521956471601e+01 1.244661264235213416e+01 1.212924337200846381e+01 1.218828107456846155e+01 1.224538749634691293e+01 1.283552235535604247e+01 1.353729067021235011e+01 1.135203979375430805e+01 9.307643675467378586e+00 1.008477179524271783e+01 1.051364575874288043e+01 9.789015834054337617e+00 9.649000803740687360e+00 9.044645146787393841e+00 1.027568626744603186e+01 1.023297642091162452e+01 7.561784759174569714e+00 7.242916375638211335e+00 8.083978339320236017e+00 7.363374339472735564e+00 6.892314816031266389e+00 5.706120133548179041e+00 5.175243494954414381e+00 5.458976755549199922e+00 3.274180694957747217e+00 7.837589489812047949e-01 -5.700862421217476328e-01 -2.139068269398986200e+00 -5.174438075012214533e+00 -6.979732040934861992e+00 -8.159159065818098355e+00 -7.415987349170918286e+00 -7.124962198217676068e+00 -9.571380307873134541e+00 -1.045710798828892329e+01 -8.874429580751636237e+00 -8.531268131647772535e+00 -8.401771072204461177e+00 -8.682415309998274822e+00 -8.016775516123647805e+00 -6.222440367496836267e+00 -7.448852604896496032e+00 -9.868956591148979385e+00 -1.060449239454459125e+01 -1.093621814071751430e+01 -1.148359788993793629e+01 -1.073579757856881756e+01 -9.736904080740886869e+00 -7.965701263934047205e+00 -6.958996075906535239e+00 -8.954337358449107498e+00 -9.891880283425724230e+00 -8.975430142735511652e+00 -9.392793812339332860e+00 -9.251939016331373722e+00 -8.442691584984917341e+00 -6.428332992367571386e+00 -3.306260699684837157e+00 -3.317437135098280088e+00 -4.679670882197783044e+00 -3.958665647435923862e+00 -3.441566942744796798e+00 -4.910065660565067880e+00 -6.199834953624508316e+00 -7.873646813297647817e+00 -7.901929353279122381e+00 -6.842029635157016898e+00 -7.907784938769149008e+00 -8.873249905110744962e+00 -9.553244713487744733e+00 -1.226886460804699119e+01 -1.442302336110665273e+01 -1.563290697037253274e+01 -1.531249685568666763e+01 -1.376869084518747499e+01 -1.523664539011564045e+01 -1.700753315389465925e+01 -1.668111834541890914e+01 -1.575637874381767034e+01 -1.630620460226522894e+01 -1.575531537993609987e+01 -1.514693389302281723e+01 -1.331183915598643352e+01 -1.149534241665858048e+01 -1.278686555248683732e+01 -1.469756237385073661e+01 -1.491996940336747102e+01 -1.504317624775020157e+01 -1.583034932597766975e+01 -1.592051408698959314e+01 -1.551603202667940629e+01 -1.344081375895874864e+01 -1.391586657637125413e+01 -1.658391660427846759e+01 -1.723174600413490154e+01 -1.701846054905449890e+01 -1.759714373378095686e+01 -1.811942589622192656e+01 -1.704398168010272485e+01 -1.412966739022080809e+01 -1.152615105039701859e+01 -1.155006182358077993e+01 -1.229667839105607108e+01 -1.037143158233565465e+01 -7.927710283258832646e+00 -6.708286629751379238e+00 -4.967151915193647405e+00 -2.145199075772099562e+00 2.054788362565855842e+00 4.506126798171766978e+00 4.946978126607284310e+00 7.039780254801303983e+00 1.039344238752087257e+01 1.169184326917656414e+01 1.259004168978110805e+01 1.320194087610169298e+01 1.456306753467464432e+01 1.605960688157798444e+01 1.389750849793151311e+01 1.189667462634047190e+01 1.120917526639696504e+01 8.713055029476876712e+00 5.007373432136908775e+00 2.636811962994643377e+00 1.127793272322755863e-01 -2.242079722917241780e-01 -2.616801126987402970e+00 -9.316334644932469544e+00 -1.360603984740602002e+01 -1.602174342229262294e+01 -1.945859677446241420e+01 -2.185028254830265837e+01 -2.359428811866117570e+01 -2.357979631597146408e+01 -2.231232156247807197e+01 -2.334272759743768688e+01 -2.547459669158578421e+01 -2.552402586873945012e+01 -2.667526005786410082e+01 -2.886883899225815142e+01 -3.003094791331679758e+01 -3.052385903394227995e+01 -2.872428615263804019e+01 -2.830403957944388793e+01 -3.018136356355043404e+01 -3.006037530658408485e+01 -2.852464345651601718e+01 -2.810005316468130232e+01 -2.687143089064429091e+01 -2.521214249893758463e+01 -2.341571782220484010e+01 -2.075380227227926255e+01 -2.102732728504039983e+01 -2.211966065647619573e+01 -2.262954262998898969e+01 -2.353360379113281553e+01 -2.409135213780979257e+01 -2.393850187629218240e+01 -2.317370370688625059e+01 -2.037133957128338224e+01 -1.743495807440623580e+01 -1.638727613092028434e+01 -1.501632769072763729e+01 -1.262876766022125352e+01 -1.070755424049046489e+01 -8.753318367926015142e+00 -5.017336210456875278e+00 4.736974449263300357e-01 8.150651301627751977e+00 1.336502044954136359e+01 1.691765873126212227e+01 2.379183427986964361e+01 3.433463711565316601e+01 4.473911096612375360e+01 5.299306365149241316e+01 5.874765955661509764e+01 6.370003361883009063e+01 6.824270323015376505e+01 7.224718821315882167e+01 7.752110223019629132e+01 8.323067616217409181e+01 8.669975243184877911e+01 8.872576592766203873e+01 8.932636121371230331e+01 8.928274019516526039e+01 9.229748548729227764e+01 9.610187823908074733e+01 9.945447441066384897e+01 1.012815424322826203e+02 9.815755215056351801e+01 9.261539380912691399e+01 8.891379724670494511e+01 8.705714702468405619e+01 8.795907503444621511e+01 8.812926651472189121e+01 8.352062145977835428e+01 7.719890091546116651e+01 7.250658661893041312e+01 6.645533146861858143e+01 6.081920057184957784e+01 5.677552213597632402e+01 5.342034057862051810e+01 4.991211416322087047e+01 4.345378659950274169e+01 3.482674108655518097e+01 2.700411842641676685e+01 1.901690703047248121e+01 1.012379552832714857e+01 5.279885801695507475e+00 2.480670964679092538e+00 8.214329756600794452e-01 -1.449666028970828746e+00 -7.109818852863802441e+00 -1.207345263493900944e+01 -1.432348025384180623e+01 -1.559109430538021712e+01 -1.596465249053699686e+01 -1.572114413901599583e+01 -1.439042897908011298e+01 -1.156439114280597558e+01 -1.120353407370010501e+01 -1.311968534618108961e+01 -1.378849370617894010e+01 -1.260761649517925775e+01 -1.077247635690779148e+01 -8.682837537170897235e+00 -6.649449990267427779e+00 -3.721215931949553024e+00 -1.666544541344605390e+00 -3.204409343718287229e+00 -4.590467542999128625e+00 -4.400765606764096560e+00 -5.247595565506778748e+00 -6.847329747863136085e+00 -8.148015365668490162e+00 -8.341140942365818489e+00 -6.841471469967694397e+00 -7.882665431739239281e+00 -1.057927797989005114e+01 -1.154792520564785363e+01 -1.138010839540971197e+01 -1.185774814390092757e+01 -1.110872098716855483e+01 -9.817641958591394769e+00 -7.747461947497231272e+00 -6.159587146524484247e+00 -7.356197054502787935e+00 -9.010848506788338597e+00 -9.528172426210723245e+00 -1.081919662961084150e+01 -1.328891168710875270e+01 -1.525647605813403018e+01 -1.678415730206442902e+01 -1.604835614470811223e+01 -1.591712791660509296e+01 -1.757358418309657822e+01 -1.801333278677611460e+01 -1.707649719765926832e+01 -1.745287619285394953e+01 -1.806882527396837546e+01 -1.868096696946697932e+01 -1.780274437573383395e+01 -1.630578153016155341e+01 -1.773643345689784212e+01 -1.829447605478500805e+01 -1.654054708350656000e+01 -1.593619224269753865e+01 -1.628287394507961849e+01 -1.615339272685486094e+01 -1.601939169048136336e+01 -1.359954293507033896e+01 -1.247593377447063290e+01 -1.365726779909503108e+01 -1.321840753486662123e+01 -1.183579305554171235e+01 -1.230839685066455402e+01 -1.282649190832308683e+01 -1.222630809097434401e+01 -1.037022481469552559e+01 -7.872739830711242170e+00 -8.456970054385024582e+00 -9.221024633300928031e+00 -8.420412516683601467e+00 -8.722388643757032156e+00 -9.132470239999607386e+00 -8.717312548717160325e+00 -8.692520894182965918e+00 -6.290099280086862699e+00 -4.524767038363886051e+00 -4.744044082572345999e+00 -2.895802439735327471e+00 -6.990287736954970965e-01 4.087121896992741976e-01 1.797706302430521097e+00 3.747119542240369583e+00 6.259949111266461586e+00 8.847122946243105801e+00 8.295761597683373623e+00 7.313081413900332173e+00 7.889850998036600949e+00 7.348121292223516399e+00 6.041102998688678838e+00 5.446345445421783893e+00 4.519492619760305807e+00 4.618194856084674171e+00 3.593220007447577746e+00 3.814538274997348877e-01 -1.118728445119653525e+00 -1.286397849315534803e+00 -3.008734746294530638e+00 -4.990210345616377552e+00 -7.659869998568749949e+00 -9.234366340705051357e+00 -8.477607920152513188e+00 -9.906269670053216458e+00 -1.249687184545346774e+01 -1.240341784854826201e+01 -1.046158001548525718e+01 -9.804870244248213851e+00 -9.189321248032785050e+00 -9.567282707428654831e+00 -9.452411862818566490e+00 -9.947234750426847683e+00 -1.266010425279817575e+01 -1.397490873218005092e+01 -1.429677491800910616e+01 -1.629930557411504921e+01 -1.825111929111388065e+01 -1.907084141731507643e+01 -1.872672925257914400e+01 -1.612267055741254040e+01 -1.617011099742534341e+01 -1.820456499826673635e+01 -1.772601087980769563e+01 -1.641454651055519776e+01 -1.641995984010134535e+01 -1.677626979547594033e+01 -1.738993072346172042e+01 -1.609553817666938613e+01 -1.462922898385467363e+01 -1.554103205773420449e+01 -1.623053697952625285e+01 -1.560275735942962783e+01 -1.648564877501395287e+01 -1.738570667950534343e+01 -1.800132290314730099e+01 -1.844108325007895743e+01 -1.684256946526802778e+01 -1.659910906799931141e+01 -1.801464283809054834e+01 -1.793131677850038841e+01 -1.741035875415028045e+01 -1.837582574339712238e+01 -1.837190485719265354e+01 -1.848272922549092101e+01 -1.636573972111050068e+01 -1.416595836725572966e+01 -1.542646541066816290e+01 -1.521110907175336635e+01 -1.404407731996984232e+01 -1.412076797910964920e+01 -1.437553910151794945e+01 -1.308240154526416887e+01 -1.135546627507205208e+01 -8.202734539202465314e+00 -6.742817148126078131e+00 -7.668202568323584600e+00 -7.309219275077456501e+00 -5.934689310347528668e+00 -4.622638503189462789e+00 -3.074781310595338990e+00 -2.278987357543883707e+00 2.682581436045897716e-01 4.312554221575219060e+00 6.052292970027992602e+00 6.910059913581691582e+00 8.196544812531758595e+00 9.349210597836378867e+00 8.046786071690117836e+00 6.013472649355162680e+00 3.106444767809779517e+00 1.117686001339454949e+00 -3.263897554840752946e+00 -1.219690672792935260e+01 -2.071148385498462829e+01 -2.788194055273748972e+01 -3.495263967807922256e+01 -3.854726329219766257e+01 -3.937343501729153417e+01 -3.897639923311712806e+01 -3.965233245194978906e+01 -4.560776034394474010e+01 -5.186014085425036768e+01 -5.341268944864798840e+01 -5.274732190244312591e+01 -5.136617611396424365e+01 -4.805656557042740928e+01 -4.400163606642260561e+01 -3.803008000393555221e+01 -3.329865971272803193e+01 -3.229784663042995874e+01 -3.101642383029505012e+01 -2.953203492551755716e+01 -2.987552802348633207e+01 -2.924461092964194364e+01 -2.699781000164754374e+01
4.834958667978121460e-01 2.195986608597539025e+00 2.234341884569477799e+00 6.842548701262928246e-01 -7.806947819820752033e-01 -1.747731706706147969e+00 -2.431594375209674919e+00 -2.871493515360685311e+00 -2.691835794969222206e+00 9.794179085587943756e-02 2.519550842751186348e+00 8.714806359402561542e-01 -6.067197212489211511e-01 -6.918937728329760395e-01 -2.000147498734874407e+00 -2.232586307909024903e+00 -2.083570221108248077e+00 -3.787148612005436732e+00 -4.449654581499668637e+00 -6.825555582775837848e+00 -9.613908239763796715e+00 -9.324631372420451925e+00 -8.157534368413505987e+00 -8.439565360161930485e+00 -8.736055582219506732e+00 -9.083378482908061713e+00 -9.094896434311309008e+00 -8.690048516458427130e+00 -9.911125502748641125e+00 -1.067596569668841688e+01 -1.066158987757393817e+01 -1.146845913493040037e+01 -1.193409838013587887e+01 -1.262729065168869624e+01 -1.277610682926982300e+01 -1.032005735502691834e+01 -9.048246656087441053e+00 -8.863728394935659338e+00 -6.773698078208552076e+00 -4.857222083212147545e+00 -7.143532841677213696e+00 -9.989699796604375237e+00 -1.141397647376154190e+01 -1.098076630664027498e+01 -1.057502678421851350e+01 -1.351378161254124244e+01 -1.592594767542666645e+01 -1.546049748999774209e+01 -1.601870751926558611e+01 -1.669386375278417489e+01 -1.619234334239890316e+01 -1.561331323374190383e+01 -1.433339445330686424e+01 -1.461839036177819118e+01 -1.625000657783295210e+01 -1.683532574556740613e+01 -1.688074711015675078e+01 -1.840174436550526949e+01 -1.911930791435428389e+01 -1.917500260106106325e+01 -1.798961779153324514e+01 -1.494655901782627971e+01 -1.477439962260240414e+01 -1.497404358612447517e+01 -1.437541211351611459e+01 -1.541983110799079526e+01 -1.754196059644905503e+01 -1.871767419550621625e+01 -1.894631149615778298e+01 -1.740573353786054867e+01 -1.631691783101314996e+01 -1.701049588920454525e+01 -1.641780047880252269e+01 -1.478653404312277786e+01 -1.498138554328132521e+01 -1.663162218007068915e+01 -1.853303574346322335e+01 -1.781668647749187784e+01 -1.718773376476669412e+01 -2.006014751433615473e+01 -2.137591187058630737e+01 -1.910521994107006094e+01 -1.592384818483709630e+01 -1.262756849397946368e+01 -9.803352219024082714e+00 -8.653728089891831843e+00 -7.047237387474379666e+00 -6.738063125497114392e+00 -7.590468710279458797e+00 -7.226293153411734060e+00 -7.087378526535241363e+00 -8.569958962771126565e+00 -9.356159875851805197e+00 -1.014344871053100050e+01 -1.047834197223608577e+01 -9.868050979175368553e+00 -1.178756348937356258e+01 -1.458049109684732692e+01 -1.496356953334321283e+01 -1.516880663120781136e+01 -1.632518360401632052e+01 -1.690464493198089357e+01 -1.592225971922668570e+01 -1.273719357378228167e+01 -1.107350677847899512e+01 -1.167666943684547931e+01 -1.097796568995147659e+01 -9.522253752058226439e+00 -1.034647181748165146e+01 -1.078092214140154148e+01 -1.051813357756554979e+01 -1.001721292249525064e+01 -8.189593369288513003e+00 -9.222504066429662473e+00 -1.138043194276934500e+01 -1.124246157321236694e+01 -1.158720864744971024e+01 -1.393540003884887923e+01 -1.589054109651826607e+01 -1.809814434400712102e+01 -1.869348811483497741e+01 -1.949855025558037980e+01 -2.281763056658661881e+01 -2.408843092571122924e+01 -2.253725775802584508e+01 -2.156043454746165722e+01 -2.160154951557608882e+01 -2.291414798733984881e+01 -2.387208192322303901e+01 -2.407210035777712065e+01 -2.645503855472040655e+01 -2.900653954070790519e+01 -2.885577711383237443e+01 -2.848708176447341245e+01 -2.950742499595308033e+01 -3.015186077418983501e+01 -2.962767857293264129e+01 -2.743436007958410983e+01 -2.665586852268539175e+01 -2.782316369349513963e+01 -2.912260002505418299e+01 -2.980146609365767318e+01 -3.172304455300695381e+01 -3.295878124261097497e+01 -3.321223714254023207e+01 -3.312776821074439937e+01 -2.984936938049946775e+01 -2.896396616441308680e+01 -3.020758299292660354e+01 -2.930462045589847975e+01 -2.846439636938036699e+01 -2.930619440239207663e+01 -3.033163521161132792e+01 -3.111430339696807579e+01 -2.998816274235159085e+01 -2.799720760584882129e+01 -2.867563374816989707e+01 -2.952937290534106651e+01 -2.842753606994335414e+01 -2.716101320030027466e+01 -2.594164977902723734e+01 -2.370655271418188192e+01 -2.143225299868948142e+01 -1.878725578749330793e+01 -1.844877904683222880e+01 -2.053513793496914275e+01 -2.202413782209409021e+01 -2.257736776408481916e+01 -2.228879645967799661e+01 -2.060315193925054444e+01 -1.923061146057552762e+01 -1.597919102246285128e+01 -1.222321704681208487e+01 -1.140076074676044549e+01 -1.072763350970485874e+01 -8.532725179590572750e+00 -7.898503171622744290e+00 -8.589842471559601123e+00 -8.804092183595148668e+00 -9.487240782699755570e+00 -8.227511026864688048e+00 -6.958233357372886729e+00 -6.291303125674787111e+00 -3.788450647074998567e+00 -7.166036057497896516e-01 1.056804490112494888e+00 2.749793019769913638e+00 5.483693509726974114e+00 1.024875181975614602e+01 1.593264746580524616e+01 1.918563771056767209e+01 2.181443590291288004e+01 2.648382720744986329e+01 3.110901753144510806e+01 3.661153353496356999e+01 4.307657523353670825e+01 4.756208018897461187e+01 5.169676066922932733e+01 5.314849063141425489e+01 5.127092968681910889e+01 4.974513893502977169e+01 4.830112143759574650e+01 4.429660249210824219e+01 3.978007926022923613e+01 3.595790325978256874e+01 3.399303859940166461e+01 3.396065288266311200e+01 3.196268962877196884e+01 2.909168331294173981e+01 2.799364014672796586e+01 2.661032177895646456e+01 2.501669629938859885e+01 2.462598512219067715e+01 2.416037602433139142e+01 2.448294393692871651e+01 2.271977516772276573e+01 1.850304549905166596e+01 1.690975235549357336e+01 1.686490640410925224e+01 1.501960310649179142e+01 1.180329771899483049e+01 8.059942211643843279e+00 5.699868734325765018e+00 5.239547180824615680e+00 4.165793605165123203e+00 3.223497178512591876e+00 2.643882017150414487e+00 1.071392686288614948e+00 2.799659247837474330e-01 -3.517036640240261414e-01 -3.020962245725548723e+00 -5.094254194074609110e+00 -6.940052387322327654e+00 -1.055194530734400438e+01 -1.285242255481477258e+01 -1.353457687958478495e+01 -1.546194949146631004e+01 -1.663549346365653392e+01 -1.619098101541559132e+01 -1.541392002528424143e+01 -1.429457064824318202e+01 -1.559909261381684686e+01 -1.736110786160910635e+01 -1.676771435222880058e+01 -1.590949536783077711e+01 -1.582638158571960574e+01 -1.528944766434931246e+01 -1.390241913245821159e+01 -1.040898029216490350e+01 -8.337302542268163918e+00 -9.983933623000035951e+00 -1.134907770268177529e+01 -1.169524208941491672e+01 -1.221357036597706092e+01 -1.173984419816572000e+01 -1.111660315892342865e+01 -1.043696860259653469e+01 -8.481290648962147571e+00 -8.571794543757874862e+00 -1.052690352204263569e+01 -1.095739719724178762e+01 -1.136824590781477440e+01 -1.270460754769845657e+01 -1.330729397517117008e+01 -1.327441214333664909e+01 -1.115118294719309056e+01 -8.875123669431758344e+00 -9.869600017894251565e+00 -1.021890989658349191e+01 -8.491052359579759568e+00 -8.454303551829664087e+00 -8.611160110364762588e+00 -7.543784203464301896e+00 -5.495168341989661975e+00 -2.224180106982731608e+00 -1.940305151778970894e+00 -3.381188948237850767e+00 -3.430113127137115026e+00 -3.966953761102420817e+00 -5.714720080393376200e+00 -6.400723346148943449e+00 -6.387755001369670893e+00 -5.742050873629100494e+00 -4.582629303918033692e+00 -6.773491802631630421e+00 -9.154966610244866132e+00 -9.844444735407305913e+00 -1.240492064120513582e+01 -1.368229177624935744e+01 -1.220558686179424512e+01 -9.955711658931262420e+00 -6.500708573936390344e+00 -4.429115729593566364e+00 -5.188904972878868982e+00 -5.325635917919364637e+00 -4.891271316460610308e+00 -5.723644132799227791e+00 -5.633408935003463291e+00 -5.049027036710788785e+00 -2.755547980551871223e+00 -2.066096652271245393e-01 -1.623942108149229346e+00 -3.302105753729975834e+00 -2.821748519886797535e+00 -2.323637256739630619e+00 -2.474544121900319471e+00 -3.283892308762529577e+00 -3.388806545002268411e+00 -2.457671004271018145e+00 -3.184387572716472992e+00 -5.397932963427838793e+00 -5.296585905959596552e+00 -4.810608229074402331e+00 -6.400707746553035093e+00 -7.371680813939395449e+00 -7.639972646636516096e+00 -5.844275831144063460e+00 -2.629717252957304297e+00 -2.308092278212870774e+00 -2.935433992734768793e+00 -1.798198192385151550e+00 -1.631074035294495461e+00 -3.741500573274143537e+00 -5.973770044300772852e+00 -7.456016270897131371e+00 -7.170662714641598434e+00 -7.916374450157653619e+00 -9.699423767614533176e+00 -8.757002077397203266e+00 -6.562036134075653671e+00 -5.702416013605392742e+00 -4.767009297840913540e+00 -4.200324795450417703e+00 -3.326172723838700662e+00 -2.095319801876417642e+00 -4.391991506723687877e+00 -6.924930270828276058e+00 -7.537735909693669356e+00 -8.921184832879982096e+00 -1.027152953345867736e+01 -1.123002498039270236e+01 -1.207743415272254417e+01 -1.044266038431608301e+01 -9.985453810315284784e+00 -1.146766839052686571e+01 -1.084478376049597514e+01 -9.967763054245567744e+00 -1.073107271662526152e+01 -1.128586538114991811e+01 -1.235952534737374009e+01 -1.279639473745092459e+01 -1.139145030022750049e+01 -1.129934909832332579e+01 -1.251744021605833268e+01 -1.123558341188930321e+01 -1.011813416856775305e+01 -1.060991441020571990e+01 -1.137185724264373121e+01 -1.159823430714890158e+01 -9.714060598976333338e+00 -8.573138103343048044e+00 -9.751799419108040823e+00 -1.033895461234285662e+01 -9.392560753145057006e+00 -9.753379916130215932e+00 -1.022740662684946500e+01 -1.206316098244945145e+01 -1.367874781973253207e+01 -1.379683792715721147e+01 -1.560657973640685192e+01 -1.697858705868019058e+01 -1.653183441402400433e+01 -1.578269700049297519e+01 -1.609031430681957886e+01 -1.619760140394817327e+01 -1.587916711445516604e+01 -1.403262987773434034e+01 -1.221534293682002392e+01 -1.267488594541726599e+01 -1.235502940966818031e+01 -1.035186792887725993e+01 -1.043639901905095257e+01 -1.101830291985752197e+01 -1.113379076488422470e+01 -1.161226473106665935e+01 -1.134373056124730006e+01 -1.235378792673237136e+01 -1.407487785188786589e+01 -1.419585494979312479e+01 -1.454903979220698318e+01 -1.595136624892325372e+01 -1.538458433358935373e+01 -1.477560352809942579e+01 -1.377421483767800225e+01 -1.281482166056450644e+01 -1.488131252184001951e+01 -1.571981133089822080e+01 -1.384903743641917906e+01 -1.263625874597528487e+01 -1.207507747589250791e+01 -1.242437769168135553e+01 -1.168669316849286410e+01 -9.086014256921876253e+00 -1.045330349626478572e+01 -1.322487633803518392e+01 -1.310213974313200325e+01 -1.316128787071975559e+01 -1.456950963092776696e+01 -1.522990447878850517e+01 -1.532149639599813717e+01 -1.362847854049170238e+01 -1.238564173869227147e+01 -1.419776200605636873e+01 -1.511223762261650450e+01 -1.507294529237962699e+01 -1.591388765316771980e+01 -1.635572094779414343e+01 -1.584711487572075583e+01 -1.476990029193886933e+01 -1.263290101645082508e+01 -1.195056260029074835e+01 -1.354706731140203502e+01 -1.312879282448282225e+01 -1.199526350975057731e+01 -1.268945305346624153e+01 -1.280711516263054683e+01 -1.249098569572649353e+01 -1.034933660569378588e+01 -7.712176662550659145e+00 -7.585846375842850264e+00 -7.311278983354782213e+00 -4.415879989163845387e+00 -2.234135878745262538e+00 -1.595160870206657977e+00 -1.052941865227051244e+00 -5.685217152667547680e-01 1.969184711088072026e+00 1.883834436666400824e+00 -9.468086717892134629e-01 -1.094232824633317502e+00 -3.120550642759456483e-01 -1.848811131019744813e+00 -3.254557700767885198e+00 -3.554906349821707501e+00 -1.774826291493202923e+00 1.161136490406980526e+00 1.566160664771444111e+00 1.368788875232958224e+00 1.884415137183516942e+00 2.137584962328005656e+00 1.966364530716459225e+00 2.446123564844227438e+00 4.657925632604881905e+00 9.091868464374476488e+00 1.255780299369894237e+01 1.472393417730877374e+01 1.833155180757654179e+01 2.307008077306840832e+01 2.631226340895836557e+01 2.837937248883278230e+01 3.064234492552538214e+01 3.402341339387901797e+01 3.819907143612662992e+01 4.057926286409802685e+01 4.218697199326769720e+01 4.413013247066587041e+01 4.455889769583972537e+01 4.359799650745348032e+01 4.355931845780700939e+01 4.393418966642165202e+01 4.484765128080304208e+01 4.438158575146607632e+01 4.107041679910755505e+01 3.781975928609772808e+01 3.488845451582095336e+01 3.077302060775403092e+01 2.763720828555276654e+01 2.616253566618192394e+01 2.628701099418409726e+01 2.674479628200882431e+01 2.492338761778337997e+01 2.405122111866251444e+01 2.613380229305844082e+01 2.884069608463414269e+01 3.146345578881823002e+01 3.502571505555704334e+01 3.859589841765584595e+01 4.237520846357266890e+01 4.384134429265341737e+01 4.137765178265247812e+01 4.009220647104418589e+01 4.138763381323046531e+01 4.174714406608956807e+01 4.138102223943206326e+01 3.907278743240913599e+01 3.502596702335939227e+01 3.023632381454678963e+01 2.234754368840657079e+01 1.504964073748392117e+01 1.141878633895122519e+01 7.717962748130550388e+00 2.078597302849755302e+00 -3.520233744311663582e+00 -9.156230653490950999e+00 -1.322305279926754906e+01 -1.695728850801211962e+01 -2.229796222679676632e+01 -2.547878320297619936e+01 -2.610751428455236578e+01 -2.716917561600679676e+01 -2.759999979875662746e+01 -2.564634866153857473e+01 -2.141203921454816239e+01 -1.571366361729696060e+01 -1.266433809003331490e+01 -1.154558494218843023e+01 -9.323325469927548070e+00 -7.750274506260653062e+00 -7.833840715606049443e+00 -7.706580996942554052e+00 -6.191066571379004735e+00 -3.421141866628445438e+00 -3.014230024284030307e+00 -5.833715501075626086e+00 -7.476452071331939564e+00 -7.411197835929094424e+00 -8.647612144020500935e+00 -8.674318523188663477e+00 -8.379486865008278329e+00 -8.231677601275816158e+00 -6.991012694199209676e+00 -8.155752264132354767e+00 -1.044085707108924943e+01 -9.613266694108309807e+00 -7.380408544356285461e+00 -6.446949009629928007e+00 -6.659231979715126037e+00 -6.587679764766371626e+00 -4.957735988956986084e+00 -3.572381702330516884e+00 -5.062698191309305429e+00 -6.176411268918823971e+00 -5.424548409938531712e+00 -5.481997721635473830e+00 -5.964223834970395544e+00 -5.328356969391706777e+00 -4.234778938928114300e+00 -2.181531452716493291e+00 -2.780300560140696486e+00 -5.403500559704583317e+00 -6.602565767425420340e+00 -8.524324751315695892e+00 -1.237473722715195912e+01 -1.537217673998132383e+01 -1.656976854319370673e+01 -1.624698616298462994e+01 -1.661356784752078042e+01 -1.982224651402695415e+01 -2.284935316419577589e+01 -2.325151895363923060e+01 -2.449993179419125511e+01 -2.592285066846184094e+01 -2.613436925414897161e+01 -2.568859082721744613e+01 -2.370259905773760778e+01 -2.364566852583562095e+01 -2.490833114112895075e+01 -2.432090640533213843e+01 -2.380072614077796089e+01 -2.451062680304680796e+01 -2.380205588260892213e+01 -2.231267816598872145e+01 -1.957180717389278612e+01 -1.599771140281934301e+01 -1.544723044231898079e+01 -1.520390584882702001e+01 -1.274720535676222788e+01 -1.087629636332024141e+01 -1.051479017453587339e+01 -1.038994729613998302e+01 -1.062319740522021760e+01 -9.252473975516025462e+00 -9.290928738577250101e+00 -1.203865920438550496e+01 -1.392497393612979018e+01 -1.397671226665126021e+01 -1.467929495295263287e+01 -1.566914252642396477e+01 -1.698103933856630476e+01 -1.700600942164695439e+01 -1.527159852812521201e+01 -1.577933907934706781e+01 -1.672660103924818387e+01 -1.603705827849591969e+01 -1.595066903566952377e+01 -1.627184702889029921e+01 -1.578730439562320953e+01 -1.490324615139169673e+01 -1.186489548922215853e+01 -9.466054953325587107e+00 -1.016378015259882694e+01 -9.940252162867341923e+00 -8.053314647206240906e+00 -8.210701102472304669e+00 -8.246458496894302215e+00 -7.267722830677653789e+00 -5.617838923178046784e+00 -3.394736327437557932e+00 -2.920783016309066227e+00 -2.853942727480065056e+00 -1.119785496763760824e+00 2.844977987234045824e-01 8.955128196335341295e-01 2.449297633496355431e+00 3.728091888036554558e+00 6.491746475318291409e+00 8.090130178947696038e+00 7.257381926086750035e+00 7.330545448341067249e+00 8.828156946848515929e+00 9.158276817238496292e+00 9.240712126570496565e+00 9.879457487109196023e+00 1.126923658816821572e+01 1.345219463522671965e+01 1.264847349698740331e+01 1.075682564934504803e+01 1.158299876301713383e+01 1.253155282213024968e+01 1.136549890044036992e+01 1.141415685658632562e+01 1.125124050182222568e+01 1.232599228199737951e+01 1.283467971257530671e+01 1.076455362228410806e+01 1.026366246933731041e+01 1.132835130663651846e+01 1.097278889403523294e+01 1.026635763934958945e+01 9.552384901644467519e+00 8.792577393165387889e+00 1.018829864376000849e+01 9.074125697905872201e+00 5.788673224218466196e+00 5.201360466813134131e+00 5.340259627328912018e+00 4.586496562021940449e+00 4.115680677177950386e+00 3.242258046769091351e+00 4.330424683592984714e+00 5.080986770376719974e+00 3.227656156177756586e+00 2.312668603371295983e+00 2.357232642559973002e+00 1.397941207307424216e+00 7.173481765479520211e-01 4.681932434530197695e-01 1.204321709903690474e+00 3.060643097123771916e+00 1.655722797926483469e+00 -1.655559209894237993e+00 -2.343985897354931680e+00 -2.457096945227799534e+00 -3.823244517780981511e+00 -3.660882547399993303e+00 -2.414847053840770030e+00 2.340488406005357958e-01 2.209663046290418098e+00 1.589001531733101436e+00 2.777219493379535553e+00 5.869868469745095574e+00 7.758064668569841338e+00 9.288359114648798709e+00 1.077209247005795767e+01 1.225856212848315963e+01 1.610562467844199119e+01 1.799227152346356817e+01 1.740595950576049233e+01 1.769335773697639524e+01 1.802149894904560412e+01 1.763119945091395735e+01 1.741978711403063684e+01 1.777506983126986739e+01 1.938887410534624678e+01 2.124930069275579925e+01 2.064792169944204048e+01 2.029816901465832046e+01 2.142669176038679169e+01 2.102066998085821936e+01 2.061013561351792589e+01 2.070794146126330304e+01 2.080921636308315570e+01 2.321302118433083450e+01 2.415575073039364540e+01 2.205892870350874091e+01 2.089191293173352548e+01 2.098043163145582923e+01 2.004384372278791204e+01 1.930280920008345191e+01 1.849126514252030162e+01 1.915560800863978841e+01 2.022641756270258284e+01 1.812633787462262092e+01 1.563456533257524050e+01 1.459943548944244007e+01 1.271436840413932146e+01 1.088193206653472522e+01 1.052683766339586846e+01 1.098632765655792198e+01 1.310087739390240991e+01 1.359692135216019437e+01 1.248963387024356564e+01 1.491394633658175906e+01 1.962248986895820480e+01 2.168279326657370021e+01 2.267230081616845894e+01 2.406050263659074773e+01 2.617458603504219994e+01 2.939405192676668221e+01 2.949212673736765922e+01 2.890948957672009811e+01 3.160717623366941353e+01 3.456046011787802286e+01 3.796287326102309123e+01 4.320988827785073028e+01 4.678644179046000318e+01 4.934464918281954482e+01 5.006831402451700797e+01 4.795909182061933507e+01 4.696711934973802727e+01 4.793399338549463096e+01 4.695843190439053672e+01 4.406456396607953252e+01 3.973337293832874195e+01 3.555059794036549192e+01 3.279723164700714477e+01 2.844549786916671152e+01 2.438185196573168056e+01 2.264721018623201942e+01 1.973115399721933372e+01 1.622553147242037497e+01 1.412126596530374734e+01 1.342623229538817320e+01 1.515196823172778195e+01 1.502860900330930605e+01 1.265301519388824225e+01 1.264288228191776042e+01 1.491626889209701368e+01 1.619460123267869633e+01 1.727653810364401465e+01 1.761774103530734692e+01 1.809145786148574686e+01 2.027828885875405973e+01 1.985375277166917485e+01 1.846138572709446279e+01 1.920172269970509760e+01 1.887104146478177569e+01 1.682933875496148346e+01 1.464428246377631382e+01 1.257820795476623488e+01 1.231064043127439689e+01 1.235328904638782888e+01 1.004065876884069297e+01 9.061855971028288437e+00 9.215985552025365735e+00 6.924938669913037081e+00 4.629801282473545498e+00 4.215733211753540211e+00 5.070979449023239383e+00 7.039329658406808576e+00 7.798987398400700322e+00 6.857066045503048102e+00 7.666990451167144727e+00 9.216028816517995992e+00 1.089743713219888654e+01 1.373457796119560115e+01 1.609846276200425663e+01 1.826072361936170196e+01 2.038307148097209875e+01 2.051569456212766696e+01 2.012446351444248904e+01 2.210003212367258030e+01 2.386239332493899568e+01 2.484429228050483118e+01 2.549877652344322954e+01 2.563738045459497528e+01 2.611478154412009545e+01 2.537715621679764766e+01 2.311460971799093400e+01 2.164267214776528547e+01 2.019046804862286848e+01 1.795052276293370852e+01 1.743738785997442520e+01 1.685125800321303302e+01 1.666760612855813406e+01 1.653341119675545556e+01 1.357560249083044823e+01 1.143759211286860911e+01 1.179581009238184741e+01 1.053339958528228593e+01 9.262072037416778869e+00 9.058865874327510781e+00 9.998235645169515351e+00 1.230071754775508985e+01 1.247383940897112709e+01 1.127860437335763777e+01 1.204532240440177127e+01 1.371073857540879182e+01 1.406438223436585488e+01 1.552431176776905275e+01 1.703515925974400602e+01 1.899385029158420934e+01 2.105968357082868536e+01 2.041481710745842904e+01 1.941645444731949866e+01 2.015694501970867591e+01 1.991444922672241447e+01 1.910682555495627000e+01 1.937636656828074777e+01 1.951608051855808412e+01 2.108420539923930548e+01 2.202361655341891478e+01 2.063189772145551260e+01 2.142077820471583394e+01 2.248962340040136709e+01 2.174603836425672654e+01 2.276804553615640714e+01 2.324489125242213206e+01 2.369154505324203086e+01 2.504562111497859078e+01 2.467312074095293539e+01 2.369912130386164151e+01 2.415816934924245984e+01 2.417135074481962675e+01 2.374696521116405634e+01 2.400078388789394168e+01 2.391426616247715842e+01 2.496815940865540284e+01 2.593633303420697089e+01 2.492575884386595675e+01 2.691518242626717594e+01 3.092363942191192550e+01 3.314361952716302540e+01 3.607259874626441132e+01 3.829991478248341963e+01 3.948524118065332544e+01 4.052857453852422509e+01 3.779212414406853071e+01 3.402212521719336280e+01 3.210216210853791097e+01 2.825051426679004862e+01 2.303607692411516794e+01 1.820397960599710530e+01 1.374362392266360011e+01 1.136680624950165175e+01 8.489804583089750167e+00 2.891615116983324185e+00 -6.669698098147736065e-01 6.995151667660316763e-02 1.142544495226764045e+00 2.695170947417050211e+00 2.805146000957247310e+00 3.520726305041855131e+00 5.565983471052976306e+00 5.963771473889133645e+00 6.364658536184320425e+00 8.098566029142284961e+00 8.205965787312761606e+00 6.634926542780005043e+00 6.139088019618242242e+00 5.647673116706418028e+00 7.297008859442711604e+00 8.190903528913240805e+00 7.008939102748038330e+00 7.199048121997928540e+00 8.396091765655089745e+00 8.002240929321098761e+00 6.979832316710943729e+00 6.544144837891635369e+00 7.716472668967100823e+00 9.966049303947775329e+00 9.216712327127437376e+00 7.643112052481017216e+00 8.361151072790420358e+00 8.350413522312893022e+00 6.746595289767101100e+00 6.120255667597361615e+00 6.157330689759612063e+00 7.645006349121376665e+00 7.507721571523968684e+00 3.973611924033328524e+00 1.970829067084921338e+00 2.349754327109721874e+00 1.170707227755207303e+00 -1.574758552600652228e+00 -4.652537296735356875e+00 -6.521810590946206077e+00 -6.949916603961087347e+00 -9.541463305993181265e+00 -1.339038203964976859e+01 -1.506057235906232350e+01 -1.624880133544301586e+01 -1.875221525262060851e+01 -2.187991449014939960e+01 -2.587740544327455439e+01 -2.801943047565471900e+01 -2.925224985134036970e+01 -3.266787120361426133e+01 -3.613432477607937443e+01 -3.773315789733906200e+01 -4.004900651396932432e+01 -4.247128489374698290e+01 -4.363954682159113929e+01 -4.348331757224723049e+01 -4.189258803799054931e+01 -4.230582225926387707e+01 -4.425743796858029100e+01 -4.456578734723855462e+01 -4.525019629125790743e+01 -4.675387856783842722e+01 -4.711044686760060785e+01 -4.827372044590651257e+01 -4.866028373906566884e+01 -4.829377080656894350e+01 -5.060081322037445517e+01 -5.271228568870096609e+01 -5.246922852414523675e+01 -5.305001915654295885e+01 -5.374211154915467148e+01 -5.388232464316178749e+01 -5.381366673365236863e+01 -5.216248421935201662e+01 -5.284542555141254638e+01 -5.513650460185242252e+01 -5.546128328524463313e+01 -5.599133452045512627e+01 -5.751960867363217744e+01 -5.842725796618202594e+01 -5.943014376089696782e+01 -5.880396162865328336e+01 -5.754172845193863139e+01 -5.950557371723109412e+01 -6.093932221827773787e+01 -6.057972741146480899e+01 -6.059860138456338774e+01 -6.077851124356213575e+01 -6.123030198613909647e+01 -6.169773026874444355e+01 -6.102195927803492737e+01 -6.130314618408123550e+01 -6.216482674364729633e+01 -6.006285852108782564e+01 -5.712357754611375071e+01 -5.562358023877879276e+01 -5.401312095130764845e+01 -5.271101324650866360e+01 -4.958302611803734550e+01 -4.614695498650971217e+01 -4.588385447369056180e+01 -4.548110519533372553e+01 -4.393220819259295951e+01 -4.365639428685262402e+01 -4.257623774086678736e+01 -4.018877555748596819e+01 -3.786809555894621582e+01 -3.396563793123539199e+01 -3.232772172926518550e+01 -3.371663013717455470e+01 -3.387217251505938975e+01 -3.311393627269420392e+01 -3.422949974155829267e+01 -3.513399916809336077e+01 -3.495020419392062649e+01 -3.413998955431532067e+01 -3.243827081990559691e+01 -3.244010669537090763e+01 -3.329978477995709341e+01 -3.242271169229654504e+01 -3.243982318316032121e+01 -3.342442637687991436e+01 -3.351237505082727353e+01 -3.318484735507692562e+01 -3.154836759191004703e+01 -3.195351706431623029e+01 -3.483769385955539377e+01 -3.668071799261230836e+01 -3.613328699014456902e+01 -3.559220936092900445e+01 -3.522148712693719830e+01 -3.428814049058325963e+01 -3.251361163916875796e+01 -2.904566474202302118e+01 -2.695626662169653542e+01 -2.635653765250095759e+01 -2.389611628293924284e+01 -2.175054942658809765e+01 -2.027743741748948381e+01 -1.878228912962876507e+01 -1.695605279791471531e+01 -1.363898905570776776e+01 -1.266060679802221500e+01 -1.399095781956251372e+01 -1.220685899957693898e+01 -7.754021480376346531e+00 -4.427084901150399432e+00 -7.356892763317903761e-01 3.126123471700603229e+00 8.000888056631177747e+00 1.464942592349915707e+01 1.829264683249292389e+01 2.093708686933880969e+01 2.591052323645024558e+01 3.161987386234858377e+01 3.737164198145568861e+01 4.447909988841375650e+01 5.403742278331174020e+01 6.889327235120221360e+01 8.543846377199263031e+01 9.831015223020438043e+01 1.074730625566512145e+02 1.147197223314874321e+02 1.238694515458224430e+02 1.350267987258046105e+02 1.407356790513381100e+02
6.530791131368974156e+00 4.858605149857691430e+00 4.040349092345149273e+00 2.372067124572688979e+00 1.185665726177749013e+00 -3.905274191469872425e-01 1.156225798378567871e-01 1.997740128757414524e-01 -2.406807059955821781e+00 -3.444804667958921929e+00 -2.342790392872183158e+00 -1.288110278651950269e+00 1.399593618994290134e+00 4.816118041838431729e+00 8.194759444969434981e+00 1.181802355618710543e+01 1.235420380790146844e+01 1.038082843828552271e+01 9.770972605073170669e+00 9.080046644409790702e+00 5.981971134808011570e+00 3.549325720397309869e+00 1.689030659336963058e+00 1.676605953894558798e+00 1.100719950842220962e+00 -2.541378510150769099e+00 -3.924553550417255288e+00 -3.440173095001283876e+00 -4.291841075933838567e+00 -4.973886000652106176e+00 -4.774537050963624907e+00 -3.331711124739423102e+00 -4.179749890050042938e-01 7.675526800382896919e-01 4.884663723987466843e-01 1.844592563719044342e+00 5.282104532528161478e+00 9.165792205552513394e+00 1.245086972893237132e+01 1.365014757202068019e+01 1.547452419870327667e+01 1.569921612848247783e+01 1.298697377209223802e+01 1.129051535632037151e+01 1.163957090793663163e+01 1.080916652768540942e+01 9.215450466085620462e+00 7.999527763424462812e+00 7.343639123216031628e+00 8.444393761497789086e+00 7.182533458679177585e+00 4.523051785890093157e+00 5.295134047510868136e+00 7.759715146826001941e+00 8.411726920980672872e+00 8.475540255721391247e+00 7.491217693891808693e+00 7.376427703232069533e+00 7.855872289112102891e+00 7.098592822269682578e+00 7.872269108417318861e+00 1.168252947940828435e+01 1.391138098430550940e+01 1.460844918211034305e+01 1.473316571633380434e+01 1.300320011449209900e+01 1.217571260443860659e+01 1.140320299143215976e+01 1.174082298602066388e+01 1.360185350443315144e+01 1.501024736909007373e+01 1.520475266542521631e+01 1.557271703427112541e+01 1.566881882666539560e+01 1.642267456847503837e+01 1.736589676321612075e+01 1.567631698790284744e+01 1.429067010498394552e+01 1.513213168411640375e+01 1.513289250992163204e+01 1.540700068369324605e+01 1.573223056696300581e+01 1.484978915284537848e+01 1.480744387632565839e+01 1.312916970862600152e+01 9.889278091405991233e+00 8.629649542962308573e+00 8.145770604616194177e+00 7.244828005612277799e+00 7.477207418009112594e+00 7.799008846774282411e+00 8.880250221773842156e+00 9.798189921679687941e+00 7.856426509090375987e+00 6.644636716641937113e+00 9.548136362100350993e+00 1.092854491322349553e+01 9.983142476096377393e+00 8.456486067471448820e+00 6.111034229698271147e+00 5.531440663172597638e+00 4.293409415909946070e+00 1.537176094249323777e+00 -1.269675470991540600e-01 -8.140976475531407353e-01 -3.037255272160679365e+00 -4.309008327041508934e+00 -4.953061797488081730e+00 -5.992821018155566115e+00 -6.543836606899311903e+00 -8.852035404620357539e+00 -1.101923088452622324e+01 -9.978900592989708329e+00 -9.045041819877816636e+00 -1.008022294746611180e+01 -1.087555467362052397e+01 -9.339354938379106130e+00 -5.221584869422080111e+00 -2.668250687608887173e+00 -3.628548437702220131e+00 -3.823270263615345055e+00 -2.438167298938887839e+00 -3.213282147742841044e+00 -5.609344212785245531e+00 -8.116770994340912537e+00 -9.018651174974545270e+00 -8.382762991949705977e+00 -9.779679935658219136e+00 -1.184371575721557690e+01 -1.162735677617334673e+01 -1.129147583513960917e+01 -1.293067649860866375e+01 -1.352846408417981827e+01 -1.398467922724722889e+01 -1.285484318046633589e+01 -1.209223113982550046e+01 -1.400338420928038552e+01 -1.373362026988808715e+01 -1.197747666023947666e+01 -1.307365201242720509e+01 -1.477386192270958531e+01 -1.637169033938888774e+01 -1.731239919375181913e+01 -1.681855331877802229e+01 -1.783805369705062205e+01 -2.036288151171684291e+01 -2.177798822478307628e+01 -2.283460637563900875e+01 -2.511764565409767869e+01 -2.625737135559261759e+01 -2.690396333043199917e+01 -2.475596730515205834e+01 -2.261064683224036997e+01 -2.325038913621463976e+01 -2.341836215681405520e+01 -2.184003179019492435e+01 -2.096908172554605798e+01 -2.069081348042780633e+01 -2.046960796208051647e+01 -1.967766324367545749e+01 -1.794526624853364538e+01 -1.792444329214783139e+01 -1.881074894095641525e+01 -1.734663906703784164e+01 -1.468591988271819204e+01 -1.362348546831670681e+01 -1.354336240082372989e+01 -1.320680396640409349e+01 -1.091456064340526488e+01 -8.293837812203951998e+00 -8.293345675883822210e+00 -8.872600689887699232e+00 -7.945806897863243456e+00 -7.744366957497448745e+00 -8.727583678493669339e+00 -1.118840267424891266e+01 -1.407315200698949731e+01 -1.557321760935836785e+01 -1.836470160547900932e+01 -2.195907691982016274e+01 -2.335865527377794493e+01 -2.351975714409836371e+01 -2.467850678066800185e+01 -2.459848177421890369e+01 -2.376644666568428477e+01 -2.159513229066684659e+01 -1.894243305585862913e+01 -1.906767589781562577e+01 -1.927777363863424043e+01 -1.781965311410211328e+01 -1.644247695471505111e+01 -1.579344972544306458e+01 -1.525225260931697768e+01 -1.540961231946339893e+01 -1.492395163690779647e+01 -1.603845240550347384e+01 -1.994121880594852669e+01 -2.325787013181219010e+01 -2.543380522933641785e+01 -2.711793941545835551e+01 -2.740586436774924195e+01 -2.772826672904826140e+01 -2.594650560549727913e+01 -2.273421206891626056e+01 -2.135968198862866885e+01 -2.017019386243615031e+01 -1.791357394022101346e+01 -1.657160406425226995e+01 -1.526817608532257431e+01 -1.407513854108895046e+01 -1.389967452310308715e+01 -1.167376170613987973e+01 -1.186931704757485662e+01 -1.381163774728597282e+01 -1.456208725623176825e+01 -1.533790396481142793e+01 -1.748649451487458961e+01 -1.915610815145030088e+01 -2.105139173811570075e+01 -2.178382499339600642e+01 -2.130331802809043751e+01 -2.354750004791186413e+01 -2.621779105805832089e+01 -2.568581943960984759e+01 -2.593584702521037855e+01 -2.658540829310355136e+01 -2.438279096162250781e+01 -2.090956432077686600e+01 -1.594852491001468842e+01 -1.232592560302624740e+01 -1.104981158661543539e+01 -9.354793501628314800e+00 -6.620802853276554600e+00 -4.904149897352009013e+00 -3.558588723188737646e+00 -3.258174330040462863e+00 -2.854004631857829377e+00 -1.153103247291721756e+00 -1.962545667439078878e+00 -2.882848478157358674e+00 -1.667070940100230825e+00 -7.728032062987162387e-01 -1.307154119251419666e-01 2.709884042103369417e+00 7.263236486305721051e+00 1.502387138296938396e+01 2.122426847864227639e+01 2.284259580674172696e+01 2.427346081810695821e+01 2.642311516485423084e+01 2.812884569124569367e+01 3.054927744541636159e+01 3.159878031283388466e+01 3.128868224320783398e+01 3.063619146874655286e+01 2.733526072653510042e+01 2.343324062471187830e+01 2.158777833816093761e+01 2.012848236276936120e+01 1.836632625587957790e+01 1.749816052271495792e+01 1.709696167258724131e+01 1.966276267708067849e+01 2.372654937987131163e+01 2.446919808806618235e+01 2.529402711846582719e+01 2.729739642900727858e+01 2.765821801417186521e+01 2.797230881833433003e+01 2.882749696057910072e+01 3.055750288820108196e+01 3.197574971731135207e+01 3.019921246038667206e+01 2.703836936633832266e+01 2.582630410634994433e+01 2.376830542334865370e+01 2.010993353937729466e+01 1.829800321604549751e+01 1.808195411920479856e+01 1.909000324337701571e+01 1.940590165299402159e+01 1.697933571916011530e+01 1.498705416869390561e+01 1.337348478772016769e+01 1.001535223882105896e+01 7.249318875679289675e+00 6.031508755111207876e+00 6.303672777519865988e+00 7.455962916634978122e+00 6.051657594734559886e+00 2.201193636674254162e+00 -3.176423609175570983e-01 -1.675029693532768649e+00 -3.637139725987261318e+00 -4.756755629532590568e+00 -5.814307429212477452e+00 -6.429336914894227206e+00 -6.828924073851209364e+00 -8.849749512834362619e+00 -1.007259244040156076e+01 -9.327116100159054568e+00 -9.913597069595374123e+00 -1.038296107202586072e+01 -9.725614069724255017e+00 -9.430097968725807078e+00 -7.697126679854276787e+00 -7.635495023312925511e+00 -9.876177295067908091e+00 -1.011407754515249735e+01 -1.004319898696097013e+01 -1.116659995629982660e+01 -1.166305004936017475e+01 -1.246339944601226257e+01 -1.163405357653845762e+01 -1.044539589378678279e+01 -1.195281505086791185e+01 -1.347316145968762946e+01 -1.294610826110718449e+01 -1.339174515310092417e+01 -1.426347902972911186e+01 -1.467481665754206510e+01 -1.399124537134738588e+01 -1.230764634569742633e+01 -1.220762572385329214e+01 -1.333707511015398595e+01 -1.330635992070084406e+01 -1.338576944846258776e+01 -1.483957836118309359e+01 -1.566588490053910476e+01 -1.667948152352539992e+01 -1.689340898667376578e+01 -1.652807001965706135e+01 -1.869075114052428077e+01 -2.028215849857000919e+01 -1.999556749758133378e+01 -2.118916193308295348e+01 -2.368209317967470540e+01 -2.473561518019611682e+01 -2.527470739896017093e+01 -2.352830768008714912e+01 -2.429811312021584868e+01 -2.800180071819630356e+01 -2.989304912447371620e+01 -3.087354634709278756e+01 -3.285294479740078089e+01 -3.404415814321569655e+01 -3.517433402444859070e+01 -3.527471475722276750e+01 -3.373802407934427805e+01 -3.518221457996708779e+01 -3.701454488463856052e+01 -3.585964590008627795e+01 -3.499449982157479866e+01 -3.489570437565797789e+01 -3.483194836036967246e+01 -3.453439562015996245e+01 -3.220236863767571123e+01 -3.150124556225614825e+01 -3.318987584380984401e+01 -3.307769997382629157e+01 -3.121883029486204109e+01 -3.143668523975023277e+01 -3.093236538604038088e+01 -3.003147941727811343e+01 -2.892713000636181775e+01 -2.639429950182977436e+01 -2.654600294853780795e+01 -2.740216367752946169e+01 -2.559031641250538414e+01 -2.474222697435893892e+01 -2.530784208166166493e+01 -2.473117516984700615e+01 -2.403775957955406994e+01 -2.165479326225985801e+01 -2.007167464186734662e+01 -2.062181021736365949e+01 -2.017956054095172291e+01 -1.860441039783810169e+01 -1.773766765897294917e+01 -1.765668097604110187e+01 -1.816919362464905419e+01 -1.681813730373218618e+01 -1.407012197267648013e+01 -1.463306009087326309e+01 -1.640236817922707502e+01 -1.650555879053023389e+01 -1.628504801433252425e+01 -1.673286410313994566e+01 -1.699691865411984537e+01 -1.678426121590928588e+01 -1.475218460585207580e+01 -1.344221611473370537e+01 -1.482189202873064104e+01 -1.562862130736022337e+01 -1.482416693272481290e+01 -1.460354595209839346e+01 -1.479821877818614340e+01 -1.547854664668313518e+01 -1.536067171784332075e+01 -1.386232417201586031e+01 -1.416433770124200642e+01 -1.548939060113171884e+01 -1.492757399254207762e+01 -1.414886893484896291e+01 -1.396217054884616893e+01 -1.301870105850435877e+01 -1.307720730403746856e+01 -1.161051613121254888e+01 -1.055214072536231917e+01 -1.175217691553390154e+01 -1.199885700664813015e+01 -1.078090078165069343e+01 -9.875491166487588401e+00 -8.283103168508299419e+00 -6.601656530397541189e+00 -5.309861702500657366e+00 -3.371948348885800417e+00 -4.472258569589577348e+00 -6.840174702641632187e+00 -8.242735862606380692e+00 -1.112791707608907643e+01 -1.454546372106537966e+01 -1.689761933713709396e+01 -1.882176510934831626e+01 -1.822571247660241767e+01 -1.715631397805941205e+01 -1.830687547883213639e+01 -1.896370619963975201e+01 -1.843159531062729783e+01 -1.902949945141391197e+01 -2.000670828848484106e+01 -2.045113319192610390e+01 -2.064815086809018396e+01 -1.881383454955687640e+01 -1.837647671194932286e+01 -2.044711371721238180e+01 -2.075679631086834931e+01 -2.061529962084024703e+01 -2.212475426502111375e+01 -2.354353585394107284e+01 -2.526964007015960334e+01 -2.534982097905512788e+01 -2.441036922395040065e+01 -2.595191675409754239e+01 -2.720726950572215586e+01 -2.707081508755416621e+01 -2.777113341650586520e+01 -2.880155848449647848e+01 -2.917857248142870930e+01 -2.886890411688587932e+01 -2.696808002441822794e+01 -2.683098993341976879e+01 -2.848781319942942858e+01 -2.821969903830216353e+01 -2.736555959858574738e+01 -2.792592945559046669e+01 -2.778460810426943084e+01 -2.773466234824036292e+01 -2.575217941641841080e+01 -2.336516754337910484e+01 -2.438740337170512618e+01 -2.544621842608078310e+01 -2.517736297254923983e+01 -2.524725467460233830e+01 -2.518924869054989557e+01 -2.515670951542864131e+01 -2.464993331490513029e+01 -2.240944782500535126e+01 -2.231813858708032328e+01 -2.411670549090351301e+01 -2.476448569735900662e+01 -2.515706331486242320e+01 -2.704792359522406997e+01 -2.820521823448892462e+01 -2.930697003384808141e+01 -2.901497292560699393e+01 -2.745876127720515214e+01 -2.913442818944163903e+01 -3.123333696828207806e+01 -3.090716239520332209e+01 -3.044595627255296577e+01 -3.003190776910873083e+01 -2.916292843611335783e+01 -2.876321654748977963e+01 -2.793093535748104372e+01 -2.851505701415196370e+01 -3.075862803242491239e+01 -3.162003774910689557e+01 -3.105546611352901465e+01 -3.016304573675570921e+01 -2.819560762396928411e+01 -2.634562109375772110e+01 -2.357629057937676720e+01 -1.997631348926075745e+01 -1.884627295175672756e+01 -1.867821776161045833e+01 -1.632517019126675706e+01 -1.360285663480892282e+01 -1.196536480365505106e+01 -9.319916199936846724e+00 -5.975372941433169771e+00 -2.075680503319405068e-01 5.395497026633716331e+00 8.707947591481410399e+00 1.238673937193952490e+01 1.665790482382957194e+01 2.113725825037831996e+01 2.677210413266543654e+01 3.152229001166952926e+01 3.562409838048250776e+01 4.152580830736263806e+01 4.695414242217469791e+01 5.204486274907319654e+01 5.989318472331018484e+01 6.742862515519657052e+01 7.297898385313290248e+01 7.730160971429866379e+01 7.950575592699438232e+01 8.176411500878523952e+01 8.397203405070577276e+01 8.333049203131892568e+01 8.016058467215489713e+01 7.747262486571055717e+01 7.527064530671624709e+01 7.413838005977201817e+01 7.209293893772168360e+01 7.081416229978785282e+01 7.174302100780784031e+01 7.100585222603355362e+01 6.840995999395725846e+01 6.755429517266809114e+01 6.705134119855722474e+01 6.562715689055244184e+01 6.557101784245371334e+01 6.433833644930373907e+01 6.374252365941104870e+01 6.259826555885567245e+01 5.785942968175097434e+01 5.341284998852948007e+01 5.084855044206216945e+01 4.769614848416812691e+01 4.442372796242874955e+01 4.069743766135029261e+01 3.718386176517033448e+01 3.533304209962842179e+01 3.049045506687098595e+01 2.448463326113412108e+01 2.127790785661158779e+01 1.846200967173521690e+01 1.482076270548669861e+01 1.163262686398408796e+01 7.710597419416346909e+00 5.248023611359554863e+00 3.375436745804955230e+00 -4.199234023971987889e-02 -2.610796296375770709e+00 -3.900157314960139843e+00 -5.439604243135431005e+00 -5.898755140854789580e+00 -5.645169794797107343e+00 -4.983171675483405672e+00 -3.799690579318812489e+00 -4.577253818415650599e+00 -6.074622005312251716e+00 -5.905219676811911178e+00 -5.904710190578751572e+00 -7.237976205083591630e+00 -7.847313943384020440e+00 -8.235431518152090291e+00 -7.894548630238402254e+00 -7.068738985136514330e+00 -8.306139436905610296e+00 -8.894821314685149360e+00 -6.701585932093278686e+00 -5.496900500600382600e+00 -4.922984619706265441e+00 -4.339396229676619754e+00 -4.167114004612867184e+00 -1.830102639109644880e+00 -6.445693909100018715e-01 -1.889397905059355232e+00 -1.377901477508752581e+00 7.076428834425186991e-03 -1.003872318638034632e-02 7.229812065296022938e-01 1.271143066382003806e+00 2.459113560079734917e+00 3.821109540537629634e+00 2.911456063849134246e+00 1.515627518327689049e+00 2.271153495339162554e+00 3.033427156098341460e+00 2.801651648658322724e+00 3.347566186334252070e+00 3.857595908654942729e+00 6.197576243749695735e+00 7.212425312534405997e+00 5.816758459641564016e+00 6.086161737615525702e+00 7.364180458257853168e+00 7.080818305711521710e+00 7.383494795756441853e+00 8.005369108434832626e+00 9.306958635244338751e+00 1.187975677651495943e+01 1.145663274002837362e+01 9.822452323794307105e+00 1.109196690116351292e+01 1.247322603616669667e+01 1.357209230136185418e+01 1.506772096468240996e+01 1.593467736350020125e+01 1.805466022590647768e+01 1.916420198813998610e+01 1.804445199670081479e+01 1.859066286956709391e+01 2.021598513841949440e+01 2.083037170276543648e+01 2.139772025647456033e+01 2.153652899619577354e+01 2.235777178899086692e+01 2.426112793463000727e+01 2.403452399255502314e+01 2.212191436767076524e+01 2.167462475789751508e+01 2.139572650683238209e+01 2.026451932729121808e+01 1.966429222231217722e+01 1.867602523915994794e+01 1.949140269225025435e+01 1.965841103918082666e+01 1.712006771707014607e+01 1.524423678016729511e+01 1.490413790359142254e+01 1.393198608002065519e+01 1.354541428333414821e+01 1.324069266111205145e+01 1.350717197528470770e+01 1.476187562569103662e+01 1.445591802481723676e+01 1.411895604353715683e+01 1.448679659204311854e+01 1.426964859060037050e+01 1.378113588570064429e+01 1.463060725396210948e+01 1.512917055103784314e+01 1.664361357534940566e+01 1.734708419138540236e+01 1.595696394340879287e+01 1.606041194895739466e+01 1.798901969682237478e+01 1.842317300425095894e+01 1.936686049915874719e+01 2.036119717587511602e+01 2.228401761766091127e+01 2.603646174077679376e+01 2.770720027894162030e+01 2.840589396372385522e+01 3.042629554378448020e+01 3.230197931322379645e+01 3.365787990219723014e+01 3.540164421992571420e+01 3.711806534038707639e+01 3.977431544921748241e+01 4.127849602286723041e+01 4.035152703462019019e+01 4.009145614969182247e+01 4.246061347478892856e+01 4.426586749684918232e+01 4.493779067979791364e+01 4.468600050440606708e+01 4.473633380948808735e+01 4.634942203812131112e+01 4.573433355090113395e+01 4.370147703010893281e+01 4.393651768664929591e+01 4.415570613778341880e+01 4.231283476211524430e+01 3.995430096264075814e+01 3.713317439882968074e+01 3.716195207908880604e+01 3.718168262981719607e+01 3.324547122647776121e+01 2.983448308332478405e+01 2.897842750514936938e+01 2.763035455025380571e+01 2.640466719879169233e+01 2.568092592758085857e+01 2.499937246241548294e+01 2.600198906032342094e+01 2.512301693768328903e+01 2.127607013223882504e+01 1.998702585863444270e+01 2.132517822856740253e+01 2.181859213453647683e+01 2.213496012411637537e+01 2.191680956931787705e+01 2.293403448542117928e+01 2.395186605620349241e+01 2.243941168953686471e+01 2.169252857057108130e+01 2.329976352493076419e+01 2.400161434567074537e+01 2.379522361401094699e+01 2.449097750999467848e+01 2.506123695707021426e+01 2.683121950983562698e+01 2.649172280956551262e+01 2.461050558084653161e+01 2.502124562131930574e+01 2.539689034350864461e+01 2.445360147515517113e+01 2.481093927635278362e+01 2.468090408667175595e+01 2.532339577318038693e+01 2.663465149845563218e+01 2.511221731776304722e+01 2.404090845184581227e+01 2.508449014800464738e+01 2.469388601286361151e+01 2.325371920248760560e+01 2.218631976793416172e+01 2.100267454205771145e+01 2.086004830461904191e+01 2.041290307078468658e+01 1.886618519451356590e+01 1.825600340354388607e+01 1.842770570438284850e+01 1.676637344083642134e+01 1.592320169109870776e+01 1.553472278025487263e+01 1.612662533196020576e+01 1.774703343654978127e+01 1.678225825870698884e+01 1.547984525650604049e+01 1.627130173570725447e+01 1.624468356239777123e+01 1.513740762912663840e+01 1.530195315496960440e+01 1.604518215423463445e+01 1.913963477675516600e+01 2.103552669003172682e+01 1.969435157634254452e+01 1.983076256616969602e+01 2.136538623658401193e+01 2.172057374037896693e+01 2.166465358009880759e+01 2.123138670433442954e+01 2.237536886055424645e+01 2.486683842082337748e+01 2.375069361478899310e+01 2.192224810463287454e+01 2.314988695569019583e+01 2.372442363422867118e+01 2.277480191419593680e+01 2.270714004234748273e+01 2.280836434855481087e+01 2.415449964740441402e+01 2.530474326799903295e+01 2.442672902309484684e+01 2.516777241509278085e+01 2.613524626123042438e+01 2.482712821587362839e+01 2.354628495485959405e+01 2.286422988059362638e+01 2.260449765303053482e+01 2.336961469108878831e+01 2.191302835072707467e+01 1.933900473908813922e+01 1.837751777955783083e+01 1.645739001747681840e+01 1.383878230624737071e+01 1.261162692351003756e+01 1.235401608420494135e+01 1.449759772216301457e+01 1.573569557907791783e+01 1.366804488382889460e+01 1.259934929933698200e+01 1.325359630433401037e+01 1.308605519504640036e+01 1.223332407118568632e+01 1.195851657966047910e+01 1.277865879543073291e+01 1.428008902211869646e+01 1.331971400204607825e+01 1.103495815584773609e+01 1.080485935472817793e+01 1.068930723766083091e+01 9.298153684551204279e+00 7.837990796981588737e+00 6.230364294183832641e+00 6.930637455459225826e+00 7.056579648976865293e+00 4.769519515936210041e+00 2.887343075772985657e+00 2.909613435031575879e+00 2.469794457888196959e+00 9.987958859378982535e-01 -7.697140951154883837e-01 -1.651747183090223281e+00 2.959535812055313908e-01 -2.696958972218043149e-01 -3.000439202628842228e+00 -2.542785743999929515e+00 -1.075959995541191816e+00 -2.052142152198080272e+00 -2.937816901203032849e+00 -4.288418843051521101e+00 -4.352269468681907227e+00 -4.735401851064922063e+00 -6.922047038564397070e+00 -8.049953126221478072e+00 -8.090035791683312993e+00 -8.603975298799291238e+00 -8.960568264522065007e+00 -8.671465073966526660e+00 -8.517444958420712808e+00 -7.136559066125299999e+00 -7.563658364259851830e+00 -9.831472258331057645e+00 -1.028361707852203466e+01 -1.046283828954469008e+01 -1.237267234942249416e+01 -1.412335847083019402e+01 -1.486160555613543544e+01 -1.334748648150628725e+01 -1.155018651668410179e+01 -1.343769003930456307e+01 -1.588256540584367649e+01 -1.586712692893557275e+01 -1.624655325538856587e+01 -1.721678696350308613e+01 -1.799306764013065418e+01 -1.922842451859457569e+01 -1.824841810905476791e+01 -1.846653350716669095e+01 -2.141929670097633220e+01 -2.255803229207322502e+01 -2.321847566961307763e+01 -2.466490629781799981e+01 -2.516463269443538309e+01 -2.601094563174698493e+01 -2.586474899477291700e+01 -2.480775340793604045e+01 -2.681209887417678672e+01 -2.923304540355299963e+01 -2.841552245576083990e+01 -2.921907295173059183e+01 -3.150416784295145689e+01 -3.292436767392440089e+01 -3.385752162487268890e+01 -3.322508609509507238e+01 -3.451942033091645357e+01 -3.810331859924532694e+01 -3.989197662630387242e+01 -4.038303514633646074e+01 -4.245218830422427203e+01 -4.406569412927723306e+01 -4.580502732214827688e+01 -4.688550808698207817e+01 -4.651806062109384499e+01 -4.823190123081655400e+01 -5.032915046546929716e+01 -5.025255912760042776e+01 -5.105283443713113911e+01 -5.320231969874939892e+01 -5.448168160124705395e+01 -5.526337628275974367e+01 -5.390786201036051750e+01 -5.218863221847374234e+01 -5.275477300722369733e+01 -5.215212922645643800e+01 -4.973848401675281394e+01 -4.864208420274994893e+01 -4.728161383289916841e+01 -4.469409260849636922e+01 -4.079099246555369263e+01 -3.637328178279929602e+01 -3.536701045525182252e+01 -3.514795841062537818e+01 -3.340582947821438609e+01 -3.223688219910583541e+01 -3.208130527292721723e+01 -3.254501078755427557e+01 -3.341392266072632822e+01 -3.260041609980625310e+01 -3.265082987710827922e+01 -3.530765244805429859e+01 -3.671968611855962195e+01 -3.670234618220678868e+01 -3.911357508270063477e+01 -4.109168942669765556e+01 -4.244258838217051277e+01 -4.368526964645861455e+01 -4.407738246419600614e+01 -4.642027150005759495e+01 -5.004029870219124376e+01 -5.272792035013449663e+01 -5.472792735757629146e+01 -5.718416001652115455e+01 -5.754818172429895640e+01 -5.772969292957736798e+01 -5.738904185239793776e+01 -5.840435012696277539e+01 -6.163135599367228679e+01 -6.337241689921883392e+01 -6.358640437954672819e+01 -6.542793784281793990e+01 -6.683506544415388362e+01 -6.651528242549666459e+01 -6.525432545642574667e+01 -6.265373773977783856e+01 -6.180455483568366759e+01 -6.215464015637860484e+01 -6.137369923870381427e+01 -6.007707667833065557e+01 -6.009293750228272302e+01 -5.894809971022515782e+01 -5.705495818705035305e+01 -5.346738106878168395e+01 -5.060709792529456763e+01 -5.069038202631275425e+01 -5.026177711800620784e+01 -4.732669399341460093e+01 -4.522329194150633214e+01 -4.336271862575909353e+01 -4.088512617469775279e+01 -3.872079174791232248e+01 -3.547112670792673583e+01 -3.436603136183920526e+01 -3.445698880632507155e+01 -3.194162820043064244e+01 -2.936377211739645432e+01 -2.870723849954008600e+01 -2.816301076705305917e+01 -2.837798135890466966e+01 -2.769566521498833467e+01 -2.660247809131165653e+01 -2.722909430290242128e+01 -2.668996251560012922e+01 -2.372464576338824216e+01 -2.381507467850115844e+01 -2.602769676800151188e+01 -2.757849478719789360e+01 -2.659259520024186330e+01 -2.039427722590283310e+01 -1.381302016543247824e+01 -5.506738649901138594e+00 7.225706195344145044e+00 1.982989149610063961e+01 2.972504888400242962e+01 4.024116912793670053e+01 4.945964865968728219e+01 5.825324058625309220e+01 6.290538316041298827e+01 6.131264148826057436e+01 6.194017094666016732e+01 6.708761494273795734e+01 6.999353888387040001e+01 7.111885668061249532e+01 7.273671055166539645e+01 7.404253820395132379e+01 7.698982489895276160e+01 7.908763426658963169e+01 7.965479941951097942e+01 8.116933191683088467e+01 8.352374851375070364e+01 8.358598887941953137e+01 8.313184415294956864e+01 8.224434635755123679e+01 8.092604596505546510e+01 7.851213411394969910e+01 7.270869759712778091e+01 6.547035187198680717e+01 5.935441307444180836e+01 5.306134117771899383e+01 4.679985533912018525e+01 4.096488211588855677e+01 3.528917603934250735e+01 3.098016464487850996e+01 2.592314666031198911e+01 1.880210303537151617e+01 1.352918581844418178e+01 1.054828671524344585e+01 5.701278816222424162e+00 1.199793545073907897e+00 -2.846891191284302458e+00 -5.966879347042851833e+00 -7.864174922105963361e+00 -1.187380175953519945e+01 -1.593147278083549701e+01 -1.768607545848675144e+01 -1.861524449059150754e+01 -2.095886324520702004e+01 -2.297107986279355174e+01 -2.388420587911590687e+01 -2.246554319097671026e+01 -2.296962623929999481e+01 -2.598179996423323246e+01 -2.676883875292399395e+01 -2.589962546052911563e+01 -2.674176104063577242e+01 -2.748346159268237443e+01 -2.689249620188973111e+01 -2.467194634416483368e+01 -2.225979346341147647e+01 -2.288685529221590897e+01 -2.395154880524948382e+01 -2.285312312070145779e+01 -2.280079348301667963e+01 -2.367884936420031039e+01 -2.296573636764962245e+01 -2.247357036570814515e+01 -2.081252353528926236e+01 -1.912437800825605549e+01 -1.994916513257413015e+01 -2.023657576010597126e+01 -1.921845366386139276e+01 -1.905338211886129329e+01 -1.824485891130719750e+01 -1.657733026658776510e+01 -1.502562451204071792e+01 -1.205315977604169575e+01 -1.097122868769365489e+01
5.385368712464019048e+00 7.029103794847237019e+00 7.884872240814758904e+00 7.426711552122223559e+00 7.632815047182115009e+00 8.190469624285869443e+00 1.117406099205292591e+01 1.355292836698157899e+01 1.169074062304225592e+01 8.944982707986385506e+00 8.810868888271219390e+00 8.880167782483452399e+00 9.726223680222265244e+00 1.091071981008835046e+01 1.151419801592918013e+01 1.319962012069916746e+01 1.186970496829784771e+01 9.054329371444692853e+00 8.334278416368540832e+00 8.649351306543609397e+00 7.973854431127520570e+00 7.000702605276118540e+00 6.047510665631931737e+00 6.902763510077338793e+00 7.662837102099779862e+00 6.141185307718941111e+00 5.827655127183714256e+00 7.602075391277928418e+00 8.025637417425370401e+00 7.195120769483185796e+00 7.110684804087864741e+00 8.885673485495722446e+00 1.334282625001839051e+01 1.432541194547286878e+01 1.269628133323822539e+01 1.287507155015606664e+01 1.356290362822333861e+01 1.233134740946095320e+01 1.146138041958750797e+01 1.041217631493532991e+01 1.009326882394914016e+01 1.015118396121960487e+01 8.149205944981378735e+00 7.317815439945125178e+00 9.471670823706382691e+00 1.089483268253903958e+01 1.115105332116967318e+01 1.055597278736700240e+01 1.143594226455762453e+01 1.549242026851793241e+01 1.756037160261944763e+01 1.631554346960299995e+01 1.513940810392323222e+01 1.446757982440692203e+01 1.387075555358378232e+01 1.427601359187129759e+01 1.437353219266007365e+01 1.612932056512546808e+01 1.707811959677802349e+01 1.350266807094243582e+01 1.044934676652281169e+01 1.072050204462408729e+01 1.122381669479241850e+01 1.217018497015659584e+01 1.242099231263388326e+01 1.221895682472653455e+01 1.307412726449891416e+01 1.124854081717318621e+01 7.747562810675239220e+00 8.065047161631662576e+00 9.145149801257169031e+00 7.597134711228826554e+00 5.674531711885832053e+00 3.799025813749791425e+00 4.140162498450452588e+00 4.718883155976385524e+00 2.634114586791481027e+00 1.186289379914624353e+00 9.546611394149725482e-01 -8.077470008350081665e-01 -2.516118370134772686e+00 -3.737938648255139551e+00 -4.781609351439255917e+00 -4.075823563509175074e+00 -5.355030750642371551e+00 -9.599776946714644765e+00 -1.174323808690104087e+01 -1.134671348011812775e+01 -1.108141501872578161e+01 -1.040617555759559210e+01 -1.003770185472050969e+01 -9.448699795817924851e+00 -9.491903763505474600e+00 -1.222196316827201379e+01 -1.474897724716511860e+01 -1.475477432197895844e+01 -1.444721500661948177e+01 -1.539062901412620299e+01 -1.556139043541720746e+01 -1.455918136850450217e+01 -1.171388898680790724e+01 -1.089466989286848531e+01 -1.299625988391826859e+01 -1.427203187940659035e+01 -1.491443532149366114e+01 -1.668058942764798758e+01 -1.747398336796371154e+01 -1.870224653427924721e+01 -1.854107437348685039e+01 -1.678254910089362895e+01 -1.793078404865447339e+01 -1.992805901448846129e+01 -1.975066193238810541e+01 -1.975805813857913407e+01 -2.038869239736465033e+01 -1.985053648437664719e+01 -1.988149433175023972e+01 -1.869442083995590309e+01 -1.833049981275689433e+01 -2.017597349756768210e+01 -2.040586360265517740e+01 -1.954631407201104665e+01 -1.928389879720477396e+01 -1.870761371949219409e+01 -1.884190417979644394e+01 -1.736240307669141814e+01 -1.506825875122985892e+01 -1.640676493835582406e+01 -1.848802297291800301e+01 -1.763277638781911705e+01 -1.689800910578255966e+01 -1.806818123609459548e+01 -1.893913877419179670e+01 -2.001288874848408739e+01 -1.852864480844438688e+01 -1.663560570632769853e+01 -1.725965474203378847e+01 -1.812608942446934179e+01 -1.744055877734647808e+01 -1.647281686297418801e+01 -1.488603327284404898e+01 -1.411642179708882772e+01 -1.280091976892785510e+01 -9.488187279492183990e+00 -9.178703039066819613e+00 -1.075016672771843673e+01 -1.043998145965173485e+01 -1.067229252451832977e+01 -1.212438024321665608e+01 -1.320763877390438701e+01 -1.330999625992673252e+01 -1.084922487726936957e+01 -8.703857532313557854e+00 -9.175507974866139449e+00 -9.867381622103877703e+00 -9.928934351665597902e+00 -1.108113386252959209e+01 -1.130810191385021923e+01 -1.166432788398340215e+01 -1.168576844809102688e+01 -1.019320373083169962e+01 -1.075694185786439050e+01 -1.307814653778770086e+01 -1.276127890507997442e+01 -1.194573886958553288e+01 -1.290091611444950104e+01 -1.288172938700559733e+01 -1.295717886309948597e+01 -1.133458548715467806e+01 -1.011620224227092457e+01 -1.237611489057687386e+01 -1.390444245286901648e+01 -1.336780889912830084e+01 -1.401444599878186459e+01 -1.540939403490959947e+01 -1.653404320341705969e+01 -1.647837898715223659e+01 -1.476044707938638467e+01 -1.529604460834144675e+01 -1.721498113473676028e+01 -1.840991363713912321e+01 -1.987460298194639563e+01 -2.295024062586982083e+01 -2.503113279869710084e+01 -2.643094060100595399e+01 -2.612881437115849792e+01 -2.604843854486732724e+01 -2.964218748157730943e+01 -3.247767431841464258e+01 -3.198770649879126182e+01 -3.160619166920067968e+01 -3.305844023779953034e+01 -3.427286307934430454e+01 -3.395419450800641670e+01 -3.221891481132075086e+01 -3.208892192950202826e+01 -3.359897324214541214e+01 -3.247690585856877021e+01 -3.007298388605456552e+01 -2.898449756778177644e+01 -2.767890849244804485e+01 -2.748781326128784386e+01 -2.644843098422290950e+01 -2.383674704627710739e+01 -2.431233562525732950e+01 -2.542502496974561410e+01 -2.382858486954136268e+01 -2.297649320065719181e+01 -2.343588162549259479e+01 -2.336280168466776530e+01 -2.307391291248674392e+01 -2.087596920178787485e+01 -1.920870705457994632e+01 -1.925095494132055407e+01 -1.821189057332135874e+01 -1.765912317961308275e+01 -1.873629694001175494e+01 -1.937114553024870744e+01 -1.973190075530401799e+01 -1.840929214854573104e+01 -1.617239877243797253e+01 -1.603115353711483948e+01 -1.533445481272450905e+01 -1.281934566135226028e+01 -1.166832684679437016e+01 -1.084567904325532339e+01 -8.410964600433645799e+00 -4.887829818325175602e+00 -4.844092132499510095e-01 1.566907884296246278e+00 6.101641445678309683e-01 8.283624448140445296e-01 3.563642404254389273e+00 6.130395254687861062e+00 8.023986429186814817e+00 8.579372105754131894e+00 9.831778727437441745e+00 1.146615751390413251e+01 9.422332949838462923e+00 7.471119449356666387e+00 9.053514738846818233e+00 1.060531703799587611e+01 1.060419977857340257e+01 1.056631649265590234e+01 1.023076550771803461e+01 1.071962205387396061e+01 1.019383652185097056e+01 7.923991674859354184e+00 7.561383123168565312e+00 8.741036459704321970e+00 7.892874193777589475e+00 6.403375167268785972e+00 3.351457414213800057e+00 8.101787511841460621e-01 -1.556370464671680831e-01 -2.536914390335569092e+00 -4.637275981218134113e+00 -4.795536259306522275e+00 -4.793746108560508645e+00 -6.000708857150558906e+00 -6.300277108270998738e+00 -5.096217303202546844e+00 -9.076900340145777069e-01 1.605147275306725074e+00 1.096945063271502541e+00 2.118495753245283719e+00 4.224229330558639361e+00 4.984912677379496060e+00 4.438254630276640356e+00 3.098834552212196947e+00 3.175152415506395709e+00 4.737688599452779314e+00 3.725789530543447192e+00 1.165259618127423957e+00 1.041644928752118560e+00 2.960259895604469449e+00 4.058419345763208064e+00 4.174162790228866271e+00 3.184951794835780614e+00 3.735939944888104769e+00 4.413890364786849929e+00 2.607113758150769733e+00 1.995154843611247397e+00 3.858503728706816460e+00 4.445879777836109881e+00 3.859738356182869534e+00 3.457719772700782901e+00 3.850796864972386491e+00 5.322833546957010498e+00 4.052826412474287210e+00 1.453607674039565145e+00 1.359088782078712976e+00 1.284497330401561443e+00 6.150188806424328192e-02 -2.780973177610434610e-01 -4.586999756923162419e-01 7.369953410122540571e-01 1.058728678991921690e+00 -2.087588608107420640e+00 -5.513931914115339339e+00 -6.346742458386085417e+00 -7.210500650720208959e+00 -7.891790981761233503e+00 -7.854640606183572515e+00 -7.343420479108288212e+00 -5.164831986529104135e+00 -6.466216902118675058e+00 -8.839424895284745176e+00 -9.180910715745369544e+00 -8.580807521607972888e+00 -7.802429611660733677e+00 -7.682555613326522703e+00 -8.222441575252437573e+00 -6.382642686461950987e+00 -4.138842212859525915e+00 -4.786638758450115105e+00 -5.408691379301965085e+00 -4.708528383738284973e+00 -5.854913335070666136e+00 -8.250087017637893538e+00 -1.052831099088374245e+01 -1.214609016272844322e+01 -1.200368424365433917e+01 -1.337202579605037123e+01 -1.567665910119163897e+01 -1.598485788436233790e+01 -1.638638354569263100e+01 -1.872875091310325502e+01 -1.998138715287025491e+01 -2.146330957469645995e+01 -2.102081055984743685e+01 -1.938921127907380182e+01 -2.051321823907564834e+01 -2.186841762698864855e+01 -2.041605956092781327e+01 -2.023336903115295371e+01 -2.154662501229741522e+01 -2.206685526696338684e+01 -2.248114719062485634e+01 -2.170037382157536499e+01 -2.231214215932993383e+01 -2.408495242117754032e+01 -2.379928210353106977e+01 -2.227678069773910963e+01 -2.169391898019065934e+01 -2.037836551929107642e+01 -1.999090708433200092e+01 -1.895355532325287484e+01 -1.769133356849500061e+01 -1.881111464649869802e+01 -1.989037051744067597e+01 -1.953761115434478768e+01 -2.041484482024641167e+01 -2.212078993797184623e+01 -2.269036058057677252e+01 -2.328791506593006133e+01 -2.247889579521199011e+01 -2.358951393152912601e+01 -2.669509137230072326e+01 -2.749796478225678698e+01 -2.679262421125446991e+01 -2.717541333800304315e+01 -2.747764016301715273e+01 -2.731376572584230900e+01 -2.557997451282759727e+01 -2.323316724157495727e+01 -2.332743337600401645e+01 -2.344091510198835238e+01 -2.204191390888652080e+01 -2.143995202724746818e+01 -2.181035137107724964e+01 -2.161618368750623986e+01 -2.069981970339307509e+01 -1.854241507498614538e+01 -1.757383159036027109e+01 -1.914044559409242652e+01 -2.011241673397222129e+01 -1.987508957672543275e+01 -2.035525952868004040e+01 -2.091397589199002383e+01 -2.162779968742376013e+01 -2.136245251689292246e+01 -1.978226808962476468e+01 -2.062849530479660842e+01 -2.225664992484846039e+01 -2.242688032127807674e+01 -2.320524125038081209e+01 -2.374393759067906018e+01 -2.329286932662096987e+01 -2.370746922524419631e+01 -2.232922023084842778e+01 -2.157400248817493349e+01 -2.308601962214768477e+01 -2.290269345248923472e+01 -2.118992185185355126e+01 -2.080627080433817966e+01 -2.033112044867091939e+01 -2.025394300353175936e+01 -1.921629190362179784e+01 -1.643520654638015444e+01 -1.714033934885265253e+01 -1.898462801414059697e+01 -1.776009459031379478e+01 -1.655638525352415158e+01 -1.691235344865848234e+01 -1.707972506741597130e+01 -1.718342383202364587e+01 -1.548238497454606666e+01 -1.417516952030285182e+01 -1.517640177784680766e+01 -1.534613904907355852e+01 -1.400466077194771763e+01 -1.426931642760254526e+01 -1.467495301911290895e+01 -1.453033979556672506e+01 -1.455555771746500504e+01 -1.358097714239558051e+01 -1.498048788014143007e+01 -1.742274388518593042e+01 -1.755518465261901895e+01 -1.774410397288697894e+01 -1.936748020430224670e+01 -1.999757979111717532e+01 -1.978891339223819301e+01 -1.811985625330881788e+01 -1.699028479336265818e+01 -1.840330134312496213e+01 -1.946579797475324369e+01 -1.832852386802163736e+01 -1.780940936914023354e+01 -1.771620679058531067e+01 -1.799067257899586281e+01 -1.780927948692738028e+01 -1.534920962214559204e+01 -1.503878607240263499e+01 -1.627817126822461091e+01 -1.478853215363395535e+01 -1.386714368577382217e+01 -1.576727689866655879e+01 -1.717189919860098257e+01 -1.870648826260278952e+01 -1.857814578360300217e+01 -1.797686274370769510e+01 -1.947341236575906720e+01 -2.097357482126050954e+01 -2.050147154360874424e+01 -2.096918502131771689e+01 -2.258921005916159075e+01 -2.334217382515116412e+01 -2.245980989561705954e+01 -1.991094123548302619e+01 -1.990777322696424534e+01 -2.154492321320008941e+01 -2.081810251479316776e+01 -1.933564432476620709e+01 -1.945521553480770649e+01 -1.875882897620468626e+01 -1.834537331165212493e+01 -1.606369098645764382e+01 -1.317235030030973419e+01 -1.400059140859202245e+01 -1.543755913690833026e+01 -1.540060378936917473e+01 -1.655542252675008541e+01 -1.817205746500523844e+01 -1.942999988255468580e+01 -2.066205368018738042e+01 -1.926735402691325660e+01 -1.925285022448146321e+01 -2.180288901924892642e+01 -2.328781126286679282e+01 -2.394210083727321958e+01 -2.580457166778331413e+01 -2.692021048238836300e+01 -2.708283534564445816e+01 -2.643469323294394258e+01 -2.530448083081035193e+01 -2.664867393931122663e+01 -2.877317692006795724e+01 -2.853887216346638311e+01 -2.874417624804155125e+01 -2.973781517495883264e+01 -2.939672412627582077e+01 -2.764011393108968306e+01 -2.379836722290464124e+01 -2.114754667392469045e+01 -2.144880359835898176e+01 -2.129525038923772229e+01 -1.979388496984734402e+01 -1.903400018936469706e+01 -1.745484623927893253e+01 -1.554676332357330537e+01 -1.240236240969789350e+01 -8.214820281183442319e+00 -6.485297466098265851e+00 -5.214152823763781974e+00 -1.714071272942909285e+00 1.274141918589419609e+00 4.365512033155328098e+00 9.748732937265684129e+00 1.570985935843880732e+01 2.306373815731038590e+01 2.960779915708128840e+01 3.571389713813915279e+01 4.425240102435919454e+01 5.300392035553111469e+01 5.829377545868835142e+01 6.192576125792974295e+01 6.560352805291435629e+01 7.057993505646864207e+01 7.902682836234843933e+01 8.550648746474655582e+01 9.079693106510232781e+01 1.004657978886253602e+02 1.093819419444128016e+02 1.130653908360879001e+02 1.156952460381886567e+02 1.190534618566039597e+02 1.235267352714944167e+02 1.248578652255585268e+02 1.227872448582306930e+02 1.202547707933417627e+02 1.198217278959858589e+02 1.193545135980000396e+02 1.190560275436979936e+02 1.183979197871148870e+02 1.174303333102899529e+02 1.159062685579386311e+02 1.108044168289902700e+02 1.045934401436717422e+02 1.003504432814583964e+02 9.619561333022660676e+01 9.079994972650908380e+01 8.478214699427975631e+01 7.799303513775444685e+01 7.270292506898222484e+01 6.742247489383915138e+01 6.094905564388064079e+01 5.582309515764732311e+01 5.212303964839048831e+01 4.614955152849658759e+01 3.990356986476530210e+01 3.497040988029417008e+01 3.192045759045602082e+01 3.046532420253135243e+01 2.591986870120300424e+01 2.010230675436785575e+01 1.696356194778519466e+01 1.486661853812547562e+01 1.177318824296538580e+01 9.531313680295079749e+00 8.171241726428730701e+00 8.444209364503960202e+00 7.835343894552793564e+00 4.167277983881775505e+00 2.217454788213280903e+00 3.035575298935587973e+00 1.961998907537602532e+00 1.442267801009007033e-01 -1.381373592002219652e+00 -1.705706891178103479e+00 -1.723652568937649246e-02 -1.578592162833300616e+00 -4.654628420228700492e+00 -5.421579161443411010e+00 -5.174427269344222147e+00 -6.077425310599996244e+00 -6.403165838243451091e+00 -6.163835502730029781e+00 -3.598183870390136985e+00 -1.538259909129789493e+00 -2.463332966764369747e+00 -3.210591124946850172e+00 -2.151622973360533209e+00 -2.601266568534739143e+00 -3.578814595581921054e+00 -4.072103805577454771e+00 -3.997231657662776438e+00 -2.379897176743426268e+00 -3.067830266585049870e+00 -5.829874642205503221e+00 -6.200207190252749356e+00 -4.669211630579704675e+00 -4.269283905416295433e+00 -3.689597320742812325e+00 -3.725098525075647427e+00 -2.490052370612329202e+00 -1.708570691662320229e+00 -3.446502695608815170e+00 -4.101273633476127500e+00 -2.094260203284536104e+00 -8.627873160949022235e-01 -5.591664743762576606e-01 -2.904992487160665826e-01 3.593140912657424857e-01 3.319822297405304212e+00 4.583481839219101239e+00 3.789452264916196356e+00 5.108523535151174855e+00 6.370498293092778930e+00 5.677696115706274860e+00 6.132250505128841844e+00 7.000663693471155469e+00 8.960144039158867812e+00 1.070136711929169060e+01 9.088215757148550011e+00 7.671221933665664849e+00 8.602233214522790661e+00 8.849634604538744398e+00 8.041430004890848693e+00 7.127584606508478693e+00 6.593167086148530309e+00 7.782573737650643864e+00 7.495281622222711881e+00 4.329714062628390536e+00 2.217603635712879662e+00 2.287438550945970483e+00 7.763638732954775135e-01 -1.030702461724970487e+00 -2.422388502745052907e+00 -2.337465945131310896e+00 -1.160587043079820413e+00 -2.410153642616563729e+00 -4.169909920136502635e+00 -4.207904037481838166e+00 -4.906016907527626536e+00 -6.378406623250357121e+00 -6.857242463146710598e+00 -7.698962730107699493e+00 -6.913232268214246190e+00 -6.831061911917644558e+00 -9.619044613221070961e+00 -1.060916747384841230e+01 -9.639174370530367852e+00 -1.034684679298140253e+01 -1.106714912598455491e+01 -1.116000536887931638e+01 -9.545619537994074477e+00 -7.357947015094948640e+00 -8.887350681322194745e+00 -1.049793453888076122e+01 -8.962865596053452677e+00 -7.359690780591525261e+00 -7.130473529187337789e+00 -6.776352416070966278e+00 -6.293025801126518992e+00 -4.041499003238571142e+00 -2.477242224697620898e+00 -3.668070771098082883e+00 -4.877073144387724213e+00 -3.811767748082605767e+00 -3.164554232207708484e+00 -2.783902287791553132e+00 -2.770961136085819287e+00 -2.565442166452455375e+00 -9.842496977359933563e-01 -7.590010600034005073e-01 -1.531526381171773865e+00 -3.492863839720265484e-01 6.311287459279180112e-01 -2.521360751634785791e-01 -5.754939438676230923e-01 -5.628583579790953362e-01 1.307411798879146270e+00 1.795813950574627338e+00 4.129514172472981831e-02 -8.052913562035767248e-01 -4.914913977906120723e-01 -8.841702053855116095e-01 -1.107726181463553505e+00 -1.500466292324893924e+00 -5.152170064514873804e-01 1.758909421227605074e+00 1.129470824751797942e+00 2.415735647285659551e-02 1.712657310612359707e+00 3.944430825254715334e+00 4.418764519768116017e+00 5.061370906708785533e+00 6.209516148882216591e+00 8.843370502643294273e+00 1.164038482561037569e+01 1.137997948848018126e+01 1.167877412827629513e+01 1.441469902640966616e+01 1.596732993442424231e+01 1.638827751255648479e+01 1.676920867998779485e+01 1.799430100496928731e+01 1.999222339332446552e+01 1.919741489799167411e+01 1.709770416526805548e+01 1.747278363648112531e+01 1.886490811689843738e+01 1.864138746529504687e+01 1.775503746852372444e+01 1.735252819734597907e+01 1.944443527600130039e+01 2.078300678999437423e+01 1.905373813510958669e+01 1.763136143450271831e+01 1.765525408203795621e+01 1.754035885187795785e+01 1.864589804603048506e+01 2.029419932871091703e+01 2.095323571991798772e+01 2.326863445363673222e+01 2.419130775581776405e+01 2.385018281188310496e+01 2.718999726076073031e+01 3.167378594499568223e+01 3.307031499741128044e+01 3.360076765411595545e+01 3.375865724175072558e+01 3.607162626206172007e+01 3.882459639298118503e+01 3.819554579914792924e+01 3.745648774574660678e+01 3.993574140688569685e+01 4.281610952394255065e+01 4.441884655337813115e+01 4.656748511720693529e+01 5.011062273127684819e+01 5.616426787510500418e+01 6.187583679464268727e+01 6.567655957140898693e+01 6.930137090316263482e+01 7.246867055870391994e+01 7.455999285314020142e+01 7.739909189681593205e+01 7.851830970812794419e+01 7.883516765795968695e+01 7.817313493897619026e+01 7.400991311536016326e+01 7.126298467363794487e+01 7.195247105999331438e+01 7.240609886479209933e+01 7.194033439677551200e+01 7.189953335177614235e+01 7.199882596558411763e+01 7.422086568605188006e+01 7.377488139827440250e+01 6.921712077867695712e+01 6.669244849938633024e+01 6.526089705408524821e+01 6.316860459754781232e+01 6.222975447163478435e+01 6.132528144197963371e+01 6.077351471427151353e+01 6.020854051547226504e+01 5.611725337448602602e+01 5.185253113106698208e+01 5.110495984451978302e+01 5.079692993622252573e+01 4.968700800795877370e+01 4.913217718722204097e+01 4.787933236952346761e+01 4.793724966701604728e+01 4.673609394280846629e+01 4.310615832301049011e+01 4.107964191941028531e+01 4.151481733900211424e+01 4.201679522584244353e+01 4.239785902812963769e+01 4.154695107905178730e+01 4.182561993754234209e+01 4.325133483901186082e+01 4.124962617271971510e+01 3.770267338423831660e+01 3.648533423368439799e+01 3.524355278799904312e+01 3.293268460481992577e+01 3.156365680076474689e+01 3.022656366314267373e+01 3.059798635868751404e+01 3.070906311471186001e+01 2.827491184600305374e+01 2.687215927201961563e+01 2.666975314748265902e+01 2.542001474804128591e+01 2.505862610223637432e+01 2.536595347795561395e+01 2.713476385277568426e+01 3.082202814690693415e+01 3.197719772244216330e+01 3.126400265004986068e+01 3.249689597291271781e+01 3.367936241643208461e+01 3.357203550086879318e+01 3.460039490559312725e+01 3.608092404051681967e+01 3.904326042156242949e+01 4.148108834400153455e+01 4.134583198985342278e+01 4.170121411954737312e+01 4.274963507993604139e+01 4.265172358661698837e+01 4.246511673925918728e+01 4.227445479740713807e+01 4.322640992285774786e+01 4.549358241636419820e+01 4.503157900815743631e+01 4.325353152983877436e+01 4.304229212781667968e+01 4.310573723320956674e+01 4.140219801584634496e+01 3.929865039838291807e+01 3.696491066271951098e+01 3.694182241318387838e+01 3.690486865428169949e+01 3.399267077759039779e+01 3.224034391846834069e+01 3.275953449912544357e+01 3.173068805345616283e+01 3.012561642614591406e+01 2.906102185490022549e+01 2.793934212161504149e+01 2.828496658011238551e+01 2.681661003990061687e+01 2.299679929179581706e+01 2.114655414521621424e+01 1.998648764896618957e+01 1.726794046787804149e+01 1.522096315913088382e+01 1.284102821643871728e+01 1.255612750348611151e+01 1.290993532779251218e+01 1.022012433573320678e+01 7.829530807627774536e+00 7.874801493883581749e+00 7.103564505750092017e+00 5.313094855971545627e+00 4.132046104703857914e+00 3.016539543207693796e+00 3.162795024448544989e+00 1.486249300272324492e+00 -1.941121572732309231e+00 -2.970227629459817553e+00 -2.956545105574103438e+00 -3.930061087039884438e+00 -5.182012654049589884e+00 -6.716544932490752906e+00 -6.620647576964871384e+00 -6.993152216166196311e+00 -9.369719654096474670e+00 -1.186352343147560973e+01 -1.208640373100020327e+01 -1.228638094989084628e+01 -1.323236122759861821e+01 -1.429291738504387510e+01 -1.526374658031635789e+01 -1.383604706651834881e+01 -1.362767181125228433e+01 -1.608332473018108644e+01 -1.757931271299709053e+01 -1.711133642251049025e+01 -1.792523634054829884e+01 -1.839196560233252242e+01 -1.866175195081369864e+01 -1.788405866544478329e+01 -1.674770483709419011e+01 -1.855571038308232446e+01 -2.008451515715050206e+01 -1.924812416328503062e+01 -1.890755427780466746e+01 -1.961226308464579304e+01 -2.005915369609417453e+01 -2.060889853156355755e+01 -1.990744219216055200e+01 -2.084032917150413411e+01 -2.362688559687280332e+01 -2.493515276032967876e+01 -2.510623884167278419e+01 -2.661038681550706286e+01 -2.712602048194803572e+01 -2.772824276631214602e+01 -2.811736143960743917e+01 -2.763862436459182348e+01 -2.896081121281687842e+01 -2.992068838167223888e+01 -2.925396535795108122e+01 -2.907672545497509375e+01 -3.072877316589609009e+01 -3.222575618801485575e+01 -3.308540372373857252e+01 -3.155589504140576906e+01 -3.053575848474066490e+01 -3.259178714963024959e+01 -3.340955999544549826e+01 -3.242638872844847953e+01 -3.289764674554493240e+01 -3.312044238755206038e+01 -3.307751524713365399e+01 -3.269564918466404890e+01 -3.144706131484449685e+01 -3.286571439774919412e+01 -3.534051435755454662e+01 -3.510675656612849593e+01 -3.436989192785184599e+01 -3.532157748705640898e+01 -3.659233596816149969e+01 -3.857393500021750299e+01 -3.898147610832103283e+01 -3.973988788415050522e+01 -4.306757608249953506e+01 -4.528908455324639704e+01 -4.531463490907398750e+01 -4.660131239281155047e+01 -4.779664981785803946e+01 -4.845498132145402792e+01 -4.820739646754425678e+01 -4.667746594094623447e+01 -4.820511638747478145e+01 -5.155547856420955100e+01 -5.274404318465956720e+01 -5.312599414939875686e+01 -5.418556063760969721e+01 -5.399092973996873468e+01 -5.381437135603204069e+01 -5.175446315663054975e+01 -5.040439951409445740e+01 -5.318785428659652581e+01 -5.562940564940081600e+01 -5.546238894440880074e+01 -5.510736809797056424e+01 -5.517768437100821899e+01 -5.589445469983274251e+01 -5.643518114622740711e+01 -5.466781817076824979e+01 -5.581177983671392440e+01 -5.784582065218499025e+01 -5.597525401886515084e+01 -5.337316151964892441e+01 -5.359681429449973677e+01 -5.482396310550315377e+01 -5.698336150998836303e+01 -5.760516537109234747e+01 -5.765489692088883089e+01 -5.898532125842924501e+01 -5.863843487671376664e+01 -5.655631702181433695e+01 -5.609747743958678257e+01 -5.581139369501337910e+01 -5.495336615627827115e+01 -5.398141321686246386e+01 -5.220166139808497263e+01 -5.300255605361567035e+01 -5.519038216605247982e+01 -5.553611044892248572e+01 -5.568821803619172073e+01 -5.695275804758741600e+01 -5.730598329739923003e+01 -5.704954146897446776e+01 -5.507433144218255450e+01 -5.341258192408983518e+01 -5.531720560787785246e+01 -5.655652990736986396e+01 -5.622774213049328296e+01 -5.789255594996217980e+01 -5.953262935018105395e+01 -5.974765751593699292e+01 -5.841083279294181807e+01 -5.509967955501169001e+01 -5.472817081454446253e+01 -5.643733260052385248e+01 -5.566641141396287651e+01 -5.446818655313241919e+01 -5.499585118718079713e+01 -5.385226251615755189e+01 -5.247519304013323449e+01 -5.080059014460845646e+01 -4.949977647864540842e+01 -5.013835859671875994e+01 -5.026213101859087118e+01 -4.815126898702741443e+01 -4.607695235969418945e+01 -4.549477041076728767e+01 -4.431547232384567536e+01 -4.290238804215525192e+01 -3.976845943021084651e+01 -3.733705165992019204e+01 -3.685462244953379241e+01 -3.564672843430963667e+01 -3.357575029967126312e+01 -3.236953633857139323e+01 -3.043385609637018518e+01 -2.769006441795017537e+01 -2.190036032117552267e+01 -1.218846374373838337e+01 -4.564533646268914779e+00 9.794504764123719287e-01 7.465431013564971963e+00 1.597504094179356571e+01 2.568562067628197809e+01 3.487027932172131983e+01 4.094693178827085234e+01 4.647680584996155062e+01 4.983959385529064434e+01 5.062299669127831692e+01 5.554225018827598603e+01 6.083657872553763468e+01 5.927808212637837926e+01 5.509172798426138229e+01 5.143136667627330638e+01 4.952052707528683584e+01 4.859116779779458994e+01 4.507123911397895455e+01 4.060067951470693970e+01 3.759749744942011063e+01 3.299381428263771454e+01 2.711955419991287286e+01 2.181072022079942485e+01 1.578465801625157638e+01 1.251168383286897878e+01 8.317635161438447611e+00 1.877536090306880956e+00 -2.205138050377784875e+00 -4.657665169222291901e+00 -8.632280767784202169e+00 -1.267932132268512291e+01 -1.583459081608073582e+01 -1.758505098169541014e+01 -1.775686516622216260e+01 -2.043718949488376424e+01
2.946627229229805689e+00 3.474319185614065830e+00 2.543725422049359253e+00 -4.706404634624540562e-02 -2.092224119085292600e+00 -3.666105417272804257e+00 -5.437225277868817486e+00 -5.365153533996076973e+00 -5.769325224604124003e+00 -5.553000002938812685e+00 -4.464317729476559471e+00 -5.101733106663523643e+00 -5.090706345896600205e+00 -3.639272414050182203e+00 -2.776953526528694205e+00 -2.100673945030628875e+00 -1.491074138237622471e+00 -9.765164450243486449e-01 1.334321065724665356e+00 2.301298495064471261e+00 8.870901583647701205e-01 9.719574762799992884e-01 5.192126711031369579e-01 -2.200536297818225684e+00 -3.809589718118314039e+00 -4.349809106845036411e+00 -2.222697662837913146e+00 2.368447751134856172e-01 -1.225370691236556508e+00 -2.073483550731700653e+00 -1.002248038661571528e+00 -1.770789471064196263e+00 -2.944624506273235465e+00 -3.320596896901690354e+00 -3.699283042051924486e+00 -2.407981110986080253e+00 -3.298546073887537400e+00 -6.900933662135495972e+00 -8.904125568849353911e+00 -9.226877438389333719e+00 -1.045669326897804119e+01 -1.074108439401670267e+01 -9.301466675580185139e+00 -6.979465983900790427e+00 -3.773359300641804470e+00 -5.391555308918039024e+00 -9.154390614886146693e+00 -9.755204209274502603e+00 -9.659502190843506142e+00 -8.794782357108148929e+00 -7.333597291921631012e+00 -7.117324588241562111e+00 -6.450390052295873033e+00 -7.205775109954270619e+00 -1.015165397445671580e+01 -1.146936887372066671e+01 -1.146343435154444812e+01 -1.243915043454247993e+01 -1.348765125909595675e+01 -1.457895888578839383e+01 -1.448616475583421170e+01 -1.464982817517639546e+01 -1.717227006651102528e+01 -1.983926113873890174e+01 -2.121740232384576785e+01 -2.337778185588587121e+01 -2.566644393087405973e+01 -2.706998828499343546e+01 -2.757916705985251582e+01 -2.641027620994966441e+01 -2.577675319513576468e+01 -2.737480195115428216e+01 -2.738040483860126173e+01 -2.557408049090021862e+01 -2.555366176429525993e+01 -2.489242986503025890e+01 -2.416965921875787160e+01 -2.289354834371517100e+01 -2.022773577112914367e+01 -2.020453171227653399e+01 -2.178634138998928549e+01 -2.177650754061057370e+01 -2.239061735110039919e+01 -2.387976707764694950e+01 -2.387676246671090041e+01 -2.400209552403418556e+01 -2.168585834271089041e+01 -1.908847230217076074e+01 -1.907700790374460809e+01 -1.865152421162162355e+01 -1.651120673768101099e+01 -1.559291303038677867e+01 -1.556476279308541422e+01 -1.486887044105204936e+01 -1.269596798573405927e+01 -9.880800090520279966e+00 -1.080724965100948687e+01 -1.253077280071391897e+01 -1.146827682378029856e+01 -9.863528186610484028e+00 -9.923292864871935848e+00 -1.021201916317124159e+01 -1.052177995103161123e+01 -8.492369236443279235e+00 -6.844513942370285875e+00 -8.562584743065974280e+00 -9.228926625020967833e+00 -7.725592952642579725e+00 -7.187768825579474274e+00 -7.238728243059278533e+00 -7.247371648335971805e+00 -7.491382395201362954e+00 -6.612408494485348065e+00 -8.281493033670786375e+00 -1.208410963852603892e+01 -1.361222650769595610e+01 -1.515097374969410104e+01 -1.777151952153820957e+01 -1.895263695745871857e+01 -1.937560246210596304e+01 -1.754958981370290161e+01 -1.472501129409532794e+01 -1.325552010388922142e+01 -1.131455685472627692e+01 -8.282434208085817318e+00 -7.891081852456995449e+00 -8.592155957100789720e+00 -8.875248290171469989e+00 -9.226798524042159499e+00 -8.196859768809186875e+00 -9.290377469839501856e+00 -1.146369364910984245e+01 -1.035473325547182100e+01 -8.922369937878100288e+00 -1.040872156431880136e+01 -1.145899493394453117e+01 -1.206461022288827323e+01 -1.120816131645185720e+01 -1.050022022710378877e+01 -1.273285934013259357e+01 -1.458417533991232951e+01 -1.349473837185047742e+01 -1.316805817940771028e+01 -1.331989845245949411e+01 -1.271894808281431111e+01 -1.141863991801920974e+01 -8.354952469003146476e+00 -6.725037005863884865e+00 -6.537803028925208260e+00 -5.613826799017504143e+00 -4.427332369580266658e+00 -4.376600678214225049e+00 -3.732980883612941003e+00 -2.728449902697324347e+00 4.205753073560501987e-01 3.773741615888885459e+00 3.426811026394303905e+00 2.899470214445960980e+00 5.211803539484930248e+00 5.957716841741167002e+00 4.712642118651465317e+00 3.802589326137667314e+00 4.128743134136334980e+00 6.022853300868984405e+00 6.641539347727663412e+00 5.276984085530057378e+00 5.454244424750374520e+00 6.391166373033965620e+00 5.552269351963056820e+00 6.036444447352280029e+00 6.269821470224270499e+00 6.548146198955141273e+00 8.044953037504335214e+00 7.272736085468930689e+00 5.377144310356266388e+00 6.100116153796558471e+00 5.869896803068487934e+00 4.763512534098242490e+00 3.836255987475229556e+00 2.086356393478124627e+00 2.522008880098298267e+00 1.766974108558930778e+00 -3.623824287569344382e-01 -8.718436431656179098e-01 -9.466676888885006136e-01 -2.104987851624600559e+00 -2.248171817920546101e+00 -2.091773586812753383e+00 -9.762490674485128084e-01 7.097218412780670338e-01 -7.924458777220191319e-01 -3.157168973133203771e+00 -3.566167580792095393e+00 -4.359183274316266399e+00 -4.641196328241012914e+00 -2.989086292262857381e+00 -4.519043084825815071e-01 3.548029286581886765e+00 6.209482978731772462e+00 5.979572933882147723e+00 6.204055003142002533e+00 6.862436704552314026e+00 6.476225607073913260e+00 6.285750508160830030e+00 5.591627684069865545e+00 5.119598697683908739e+00 6.432260527241449033e+00 6.752614357285816382e+00 6.500441110959428670e+00 8.445046900916096888e+00 1.004404869281664503e+01 1.026333254723556010e+01 1.156535338830305903e+01 1.345333449513505286e+01 1.747199192266253576e+01 2.088195942753730705e+01 2.152340518518512624e+01 2.343417123944921343e+01 2.744989207607354231e+01 2.964903698075212901e+01 3.011322041261688298e+01 2.959046736495643515e+01 3.073629409819686131e+01 3.325288945127319096e+01 3.182682052393151650e+01 2.892187309695973241e+01 2.805888025066580838e+01 2.615911670888743146e+01 2.175455870696461957e+01 1.735898075942924024e+01 1.325780344904768526e+01 1.116872968664885413e+01 8.918072959204348393e+00 5.174067804736278475e+00 2.709091699378238793e+00 1.848103070443733342e+00 6.591718774890570343e-01 -8.532014807575505344e-01 -2.440368645969743788e+00 -3.491709118651431965e+00 -4.175916801775152010e+00 -7.068276718819777038e+00 -1.055976280227420183e+01 -1.191100748858244707e+01 -1.189546926890394296e+01 -1.339066936135606412e+01 -1.447974533663780861e+01 -1.484676216586904118e+01 -1.322841797718685264e+01 -1.200795522909108648e+01 -1.455063432772448984e+01 -1.644641106724632706e+01 -1.615798008507313099e+01 -1.754354356274662763e+01 -1.917272783328715491e+01 -1.894345465259797479e+01 -1.806999270076560649e+01 -1.672010716277578624e+01 -1.746979975641741234e+01 -1.907146611619091559e+01 -1.846803749933158656e+01 -1.763607701212672652e+01 -1.920614354533182677e+01 -2.072560856925306538e+01 -2.200527976938489516e+01 -2.143684680976133805e+01 -2.021440469872351287e+01 -2.135777532536502221e+01 -2.128082936297843730e+01 -1.868137781675372366e+01 -1.694389882299791594e+01 -1.567898467831222042e+01 -1.558425014998699432e+01 -1.556812365821945576e+01 -1.398069026241304869e+01 -1.524237344809266226e+01 -1.835675200030271981e+01 -1.910267280630513653e+01 -1.747921509581529875e+01 -1.640320660671538633e+01 -1.565197143819682957e+01 -1.548109673986686730e+01 -1.384814335903783267e+01 -1.254764583010940626e+01 -1.521312337146060401e+01 -1.817897337615890407e+01 -1.781149181249010738e+01 -1.721596313339965434e+01 -1.738525094399283333e+01 -1.790212358519302427e+01 -1.820853182188663411e+01 -1.495435468345762864e+01 -1.297824224501040113e+01 -1.355003220052049961e+01 -1.358173501115036785e+01 -1.389194581215799573e+01 -1.552152397110002191e+01 -1.654222339490804217e+01 -1.734034387073014116e+01 -1.701945856439993676e+01 -1.655602421547642678e+01 -1.890759243562835579e+01 -2.042277266640239120e+01 -1.968009640784847747e+01 -1.907110104396624450e+01 -1.835387640640919926e+01 -1.704602658965665540e+01 -1.492178223556313377e+01 -1.004942533343619360e+01 -6.731663990128422981e+00 -7.703299362009725648e+00 -8.276164684461640775e+00 -6.454418178845479304e+00 -5.269314207055708188e+00 -4.836935835025155228e+00 -5.630315110332040796e+00 -5.724316773195438302e+00 -4.347492515267108004e+00 -5.263380704481760652e+00 -7.335392833504372767e+00 -7.023760811449992758e+00 -5.893251195892299066e+00 -5.133190155559613999e+00 -3.870287079062963542e+00 -2.478349229611421123e+00 -6.630486341934801464e-01 3.517189210503611219e-01 -2.019074733519081732e-01 -6.699110870442789301e-01 1.629173250634725623e-01 9.715484574796556805e-02 -5.856942668769564708e-01 -7.664374113721965642e-01 1.203393728117659434e+00 4.393466374513979034e+00 5.091496376523382494e+00 3.917077049091349128e+00 3.946730321330313096e+00 4.242849542657701534e+00 4.077562078587789962e+00 4.538369796172344373e+00 3.955449273454614723e+00 4.816824146366048609e+00 4.801730593487604892e+00 2.157103120304314281e+00 1.980836020187813906e+00 4.305516128363433559e+00 4.451754830430346033e+00 4.384784112368613762e+00 4.182468221758024463e+00 4.207345756455524111e+00 5.511283598545316131e+00 4.346898708770975617e+00 1.731507144718631430e+00 1.173359211149237247e+00 9.060659002177059440e-01 -4.297592555619253463e-01 -8.735735059688066739e-01 -1.080735495138156921e+00 -1.315663933756210102e-01 8.708445582936109597e-01 4.596739699028123405e-01 3.416814449495339523e-01 8.087125889640398579e-01 -1.423111446159476545e-01 -2.613075341180959743e+00 -4.928398373918747133e+00 -5.935158242857851540e+00 -5.068002913525849529e+00 -5.705172646215785903e+00 -6.858917198845173147e+00 -6.287140674430247600e+00 -6.031451287689847618e+00 -8.103185995356369631e+00 -9.391745242100366653e+00 -8.680380485693893533e+00 -6.770821682731141600e+00 -5.443377678347943949e+00 -7.251503304611298439e+00 -8.772414035020036138e+00 -8.266318550836015078e+00 -8.696236549738092236e+00 -9.826901419525539083e+00 -1.043184386798124841e+01 -1.055001028810056773e+01 -9.762283477095015982e+00 -1.129315631456195135e+01 -1.375147670788316745e+01 -1.442345992472089478e+01 -1.434113590227604362e+01 -1.568308151931281991e+01 -1.703527051777453138e+01 -1.731960725326640826e+01 -1.619379771375421129e+01 -1.518803747650454561e+01 -1.657678159011801000e+01 -1.791093407164372664e+01 -1.744292088225596515e+01 -1.777729418504376468e+01 -1.754538993346860565e+01 -1.660139841970432073e+01 -1.467806989816747709e+01 -1.169462077425589364e+01 -1.113493182576123175e+01 -1.194393691124019163e+01 -1.112707268492074064e+01 -9.698109296507896104e+00 -1.016111725224124029e+01 -1.031775778377127217e+01 -9.432848009328026251e+00 -6.739731350525793196e+00 -4.104594403057718388e+00 -5.103166745027736262e+00 -7.065047155545253865e+00 -6.910828066810084991e+00 -6.898952883230248467e+00 -8.422083754497647234e+00 -8.744464375222131380e+00 -8.294240259579687802e+00 -7.994103214105595434e+00 -9.375252110669302752e+00 -1.208163014109011435e+01 -1.269018722672076649e+01 -1.287871801371991687e+01 -1.410957856140443312e+01 -1.457094540694427920e+01 -1.463344943816263033e+01 -1.337845203509990100e+01 -1.272513892572701799e+01 -1.428008999621093444e+01 -1.524788072536684425e+01 -1.295241158762440747e+01 -1.108957006171855397e+01 -1.090217688724960254e+01 -1.030897238739137300e+01 -1.032044185948407566e+01 -8.285676502929595344e+00 -7.356763648227988561e+00 -1.038429255666991224e+01 -1.298540196998545504e+01 -1.346537661015484488e+01 -1.466495023809470233e+01 -1.578134512446216853e+01 -1.564650474052287699e+01 -1.364519607489785535e+01 -1.133950248258748417e+01 -1.179159236202626282e+01 -1.202821426925294190e+01 -1.064217693379937479e+01 -1.071786238723851170e+01 -1.258440300732496020e+01 -1.384681568492054993e+01 -1.422821687303499871e+01 -1.265425087321080788e+01 -1.195648918789850867e+01 -1.384839045063617924e+01 -1.577181422664848576e+01 -1.679609507412302705e+01 -1.879406452508258241e+01 -2.007061445102249309e+01 -2.055245372937242010e+01 -2.087151103881811665e+01 -2.043795609330824803e+01 -2.185797720707524050e+01 -2.337898902265494172e+01 -2.285008091685898890e+01 -2.280612553347786786e+01 -2.372493915721947388e+01 -2.359876700023741947e+01 -2.269839339451562310e+01 -2.035266825724388084e+01 -1.897535833232979385e+01 -1.981431681568061265e+01 -1.926187406436642391e+01 -1.755889629620964243e+01 -1.713121950604646671e+01 -1.661290025746951216e+01 -1.600254543443058708e+01 -1.501953027248655737e+01 -1.280558040663254538e+01 -1.225681528511711349e+01 -1.203386324896228388e+01 -9.326365473404962358e+00 -6.986121626354644398e+00 -4.538184104360103888e+00 -8.905584358304223791e-01 2.229043639308919467e+00 6.950996278083025892e+00 1.085546530114561570e+01 1.146462591408077891e+01 1.173789959034315977e+01 1.333684483783350672e+01 1.518671945813703417e+01 1.835290923000910723e+01 2.262916334429310083e+01 2.749290218619761106e+01 3.467520681248826264e+01 4.071111438473395339e+01 4.654234274903926405e+01 5.367718664265455430e+01 5.763495831380464551e+01 5.830926623175398049e+01 5.814947308719870023e+01 5.726064660304368203e+01 5.655421692706576664e+01 5.660365642580028123e+01 5.764311709720634980e+01 6.097051252877140115e+01 6.644300232202620293e+01 6.912903239352154117e+01 6.886171376987249459e+01 7.000899750827997536e+01 7.594711344145221688e+01 8.464134896641741079e+01 8.689426806818087812e+01 8.214343429740695512e+01 7.790464569458588073e+01 7.375036880532270800e+01 6.807861966316559688e+01 6.508670360339110061e+01 6.369024024530627770e+01 6.255662305019489366e+01 6.174398681751237916e+01 5.824184711722567442e+01 5.482820819838786974e+01 5.417260332250180710e+01 5.279628077467356917e+01 5.078094105466050934e+01 4.914848066352310951e+01 4.762022243050743953e+01 4.696315992291677333e+01 4.313250182388844678e+01 3.711895804770254870e+01 3.401294705184115230e+01 3.221323277952910757e+01 2.826546312801741223e+01 2.399641526363325283e+01 1.967661721670127051e+01 1.775876973690043314e+01 1.688646594037342652e+01 1.346091976079894792e+01 1.003603172922740683e+01 8.460852205593539566e+00 6.170180212059892533e+00 3.013300695537530327e+00 7.436058658574330460e-01 -1.049522996780370754e+00 -1.175726642726237392e+00 -3.241005321289931906e+00 -7.507608207758438290e+00 -9.681973691176503749e+00 -9.129194042337173798e+00 -8.216914487329502137e+00 -6.506151954159202333e+00 -3.806888105180660897e+00 7.981553399941751503e-02 3.784413194140617165e+00 3.876492803349247396e+00 2.223282579395826630e+00 1.359125459211179887e+00 4.569694696320486527e-01 -1.328726087785456089e+00 -2.519937849136775654e+00 -2.029206709020458188e+00 1.188580736268221472e+00 3.150399408525757838e+00 1.586836260809278976e+00 -5.224048418181361786e-01 -1.560898644740390306e+00 -3.420118480095546865e+00 -4.703382029050346524e+00 -5.842033097625546567e+00 -4.667230419820441512e+00 -1.626959970126795163e+00 -1.787858864646665991e+00 -2.775149529334949516e+00 -1.397249789951932275e+00 -2.487325404308295684e-01 -6.489641721188161849e-01 -1.762925697294832172e+00 -2.647258661633681953e+00 -2.297043051796544777e+00 -2.843567388766006676e+00 -5.786947931360408859e+00 -7.507761722889447320e+00 -7.386104537245579138e+00 -8.259181087555807821e+00 -9.071875481914124961e+00 -9.623600558760548651e+00 -9.385808655572768444e+00 -7.685970100763113599e+00 -8.892228153192441198e+00 -1.142715056627790915e+01 -1.130034297658316689e+01 -1.104835196996477720e+01 -1.162474400101887895e+01 -1.133873156284084516e+01 -1.154409458790320109e+01 -1.031682534314364119e+01 -1.019062141522737797e+01 -1.264747877358239414e+01 -1.445613905516614039e+01 -1.433186355092334274e+01 -1.461749945346573476e+01 -1.387499748657432797e+01 -1.284158360733299631e+01 -1.144160584909771394e+01 -9.454372429194449978e+00 -9.944943931219967226e+00 -1.131553293589062115e+01 -1.107574797555368384e+01 -9.821694497266486579e+00 -8.920162236207236361e+00 -7.657913084020143479e+00 -6.847226149953292484e+00 -4.598173845131243276e+00 -2.806462906610115660e+00 -3.841545843194754895e+00 -3.452092572592566633e+00 -1.949663534386598895e+00 -1.756609985497220583e+00 -1.764500843355502502e+00 -1.354738785633110121e+00 4.478062425900063981e-01 4.496312512269554418e+00 5.611416248159946996e+00 4.543229432352902109e+00 4.547574291745159591e+00 4.286302856706543984e+00 2.910485351383706121e+00 1.733303521007980352e+00 1.318326028001771677e+00 2.706900935452934309e+00 4.511695074899253477e+00 3.404598056714284837e+00 1.588521687159794027e+00 2.018360553631493470e+00 1.702580860008342967e+00 1.388306647050412401e+00 1.531099635244302037e+00 1.073402223956541501e+00 1.541108839514504947e+00 6.380879994669791389e-01 -1.557170261125751409e+00 -1.121381791632506619e+00 1.023224815009320166e+00 1.188566487764379120e+00 4.971529510924706519e-01 -9.743106754667277825e-01 -1.037721133709378130e+00 -7.378478018622792733e-01 -3.356712574460980480e+00 -6.691149272056880370e+00 -8.064413746300688857e+00 -1.000781141114732264e+01 -1.136370738013028259e+01 -1.177248901964018657e+01 -1.216768467337055526e+01 -1.097796469128461183e+01 -1.047243173289817442e+01 -1.155467560125641313e+01 -1.146340296471275266e+01 -1.092645041106354675e+01 -1.225192434363515481e+01 -1.363189251675498959e+01 -1.565320393677164290e+01 -1.520488138736461359e+01 -1.294362158564089960e+01 -1.362386568706446255e+01 -1.382266324455505213e+01 -1.085556193285933446e+01 -8.368604899017510590e+00 -7.198324980587863742e+00 -5.105667501648159856e+00 -3.263270209563950086e+00 -1.699010268421513037e-01 3.344327801921539445e-01 -2.642781921154269131e+00 -4.390742388726033063e+00 -4.025226265460629449e+00 -4.778636810965842585e+00 -5.201701658289558772e+00 -5.461663754615353028e+00 -3.887981956489733992e+00 -1.515234557206254662e+00 -1.685662337144401501e+00 -2.505376213862327006e+00 -1.518048380133414366e+00 -9.654424701326723701e-01 -1.464596384182940803e+00 -1.510109196069875592e+00 -5.358574424666223690e-01 2.858663960434840501e+00 5.050357070781385183e+00 5.720120935965876896e+00 8.711086554014643824e+00 1.333119799950713258e+01 1.617532268686339236e+01 1.821293386039894457e+01 2.049452948021059484e+01 2.328188685980784101e+01 2.634844416711249693e+01 2.548005965162168707e+01 2.300091645407098895e+01 2.370164022195000086e+01 2.485522518247707069e+01 2.489413714088290064e+01 2.459975038968130079e+01 2.338299200435228187e+01 2.311726217927516558e+01 2.246830779635203967e+01 2.108372528921954014e+01 2.129694321803455281e+01 2.177122745906171275e+01 2.038752411122209551e+01 1.926317465311887744e+01 1.818964902733151234e+01 1.827907051458662480e+01 1.978405189951671872e+01 1.819168924475327387e+01 1.575601120037390324e+01 1.583493030998167761e+01 1.612826992368574963e+01 1.533274561648036283e+01 1.457444706357283870e+01 1.375376725935550404e+01 1.474577064003034721e+01 1.479846684427811532e+01 1.174498855575403944e+01 1.029957251604927038e+01 9.903477901508583869e+00 7.644856666618027319e+00 6.629197629846943052e+00 7.250766652591359218e+00 7.558964607899170574e+00 8.112470834692086186e+00 6.231514741155500303e+00 2.290960154798882709e+00 4.256957115090245769e-02 -1.637725614361459581e+00 -3.896748944976051288e+00 -5.338792413337696274e+00 -6.077472221350720183e+00 -4.603417456645981787e+00 -3.512873612368399456e+00 -5.395995366501146862e+00 -6.895150954464678072e+00 -6.719565645394097508e+00 -7.418362923860221336e+00 -9.354862288893720290e+00 -1.151972338453335887e+01 -1.289297089408805164e+01 -1.210441739969570207e+01 -1.290090557230503698e+01 -1.556754075943193349e+01 -1.703563029870917944e+01 -1.780983283501136683e+01 -1.981531359308738871e+01 -2.037252275466965301e+01 -2.119080708270553259e+01 -2.070549234020095142e+01 -1.915475476363536345e+01 -2.104721634742395864e+01 -2.281335119605936868e+01 -2.186287875544575598e+01 -2.177394588024246502e+01 -2.239639613098950832e+01 -2.255977665992281089e+01 -2.292460460018157065e+01 -2.192157694722509831e+01 -2.251585985584379301e+01 -2.444528211567852694e+01 -2.494357997523516701e+01 -2.498093893526501219e+01 -2.570969225940949698e+01 -2.585965096088624904e+01 -2.561072781558234723e+01 -2.339757150328104274e+01 -2.104109989120905766e+01 -2.095546260115306936e+01 -2.113553565145095803e+01 -2.023603113775912021e+01 -1.995067915851083740e+01 -2.007877124595655616e+01 -1.921380056981330142e+01 -1.811814858950351947e+01 -1.445279231909744588e+01 -1.229319665541020967e+01 -1.285732726959608030e+01 -1.189181933460911011e+01 -9.854173876981164426e+00 -9.317193115593639163e+00 -8.668556142204568715e+00 -7.558577410919954609e+00 -4.991399386204453670e+00 -2.482316287992819337e+00 -3.386694501286043657e+00 -4.590085660219267005e+00 -3.583296613538295095e+00 -2.799746262074048531e+00 -2.993438713371700644e+00 -2.525349224176403062e+00 -1.217543180466901243e+00 2.666151053667898729e+00 6.144058892965931662e+00 8.146701291625767283e+00 1.101685401749433524e+01 1.462996786269053295e+01 1.668301916404787377e+01 1.895002981650090490e+01 2.100621452822624491e+01 2.357394251569856891e+01 2.619965506157080881e+01 2.538261469435970952e+01 2.444509177233448938e+01 2.817167600518316917e+01 3.412567334395011898e+01 3.807198163839250071e+01 3.926736361305540868e+01 3.862955281558357257e+01 4.128660721329947592e+01 4.595145028813592347e+01 4.929858201480446667e+01 5.278557116428503093e+01 5.534256113567852253e+01 5.520602771803871178e+01 5.617098578581241952e+01 5.813134145886075288e+01 6.101715384354714899e+01 6.433071788901625609e+01 6.459408140448100255e+01 6.389386996352442338e+01 6.530730961624564657e+01 6.698688680618259639e+01 6.770463429749193551e+01 6.707866387488562054e+01 6.436791473213095571e+01 6.231088007007705443e+01 5.963133302673386993e+01 5.581606928680854907e+01 5.359243066525482391e+01 5.233771989080814535e+01 4.943952550424364034e+01 4.554302681413616938e+01 4.190802473062032618e+01 3.928461516753316829e+01 3.818941386315150055e+01 3.493273888484507239e+01 3.095772915413402870e+01 2.885269884956364805e+01 2.638847074613329013e+01 2.259362728679042931e+01 1.922160443708596134e+01 1.669033362820712441e+01 1.644385209893273725e+01 1.523046407195267271e+01 1.134543429916554480e+01 8.715284591649835377e+00 7.614374516315981722e+00 5.273773487682825056e+00 3.024994276255775993e+00 1.950388362464646752e+00 2.922314945299059552e+00 5.200716133507097716e+00 5.645465699473105836e+00 6.271040023609850245e+00 1.015301116627306044e+01 1.411625626860215910e+01 1.558053446948967391e+01 1.630365758411003796e+01 1.624868840935861414e+01 1.775812541548569357e+01 1.934331516221700298e+01 1.900774950580640166e+01 2.023165900519942895e+01 2.220845676985936379e+01 2.261219590352414599e+01 2.313689989292531379e+01 2.305078107055142311e+01 2.324468371165501424e+01 2.643482295416120920e+01 2.754771035423049241e+01 2.684701029411934670e+01 2.715944976709054970e+01 2.804566277616904557e+01 2.712086862079745586e+01 2.516585327004960604e+01 2.263463198403024990e+01 2.198619445028850095e+01 2.112401710586389925e+01 1.660296021480242601e+01 1.220595372442666893e+01 9.676005142695268901e+00 6.551022123443279277e+00 3.066227542910004100e+00 -5.912325564999368899e-01 -3.316698913367671864e+00 -3.023683549925294312e+00 -3.442324697420860335e+00 -5.729665119606848656e+00 -5.846226563386585973e+00 -5.158389431323559648e+00 -6.009040818674741935e+00 -6.461582688666161367e+00 -6.436303575936637600e+00 -4.436719605139429312e+00 -2.589125280345493163e+00 -4.061912879442930446e+00 -6.573189977990661959e+00 -6.786697740733823814e+00 -7.589732195128101822e+00 -9.278495209387276788e+00 -1.128465250123373664e+01 -1.333447497659057213e+01 -1.317033727336132110e+01 -1.429552439583252266e+01 -1.706644497000468874e+01 -1.796549880470628580e+01 -1.782460451292032033e+01 -1.990572533650109932e+01 -2.195373361717569338e+01 -2.280543869480626640e+01 -2.264332209606471835e+01 -2.121624148254142384e+01 -2.190316517730056489e+01 -2.314318024062098544e+01 -2.258600629803549964e+01 -2.187084936915389122e+01 -2.142941646870498928e+01 -2.050779030252592250e+01 -1.869477634565822299e+01 -1.519235507642524396e+01 -1.410186815980281061e+01 -1.545943072125309214e+01 -1.573446829648565526e+01 -1.518508438665376481e+01 -1.688487034327273051e+01 -1.807593600274463341e+01 -1.797149226066288463e+01 -1.653835762128721143e+01 -1.454658665414348384e+01 -1.589239862896941524e+01 -1.824914516715632473e+01 -1.877147746182495425e+01 -1.992148351423988473e+01 -2.160683235377154432e+01 -2.158590958305100571e+01 -2.171313664269301569e+01 -1.983908887213130967e+01 -1.856463384602767519e+01 -2.030419117820656183e+01 -2.062425492488921108e+01 -1.938291896256644264e+01 -1.935369314970348498e+01 -1.947949646957901138e+01 -1.906084946608506669e+01 -1.739279642425062278e+01 -1.424174395036365937e+01 -1.467650410127043337e+01 -1.713327901440199952e+01 -1.727733981150681686e+01 -1.708450022914026079e+01 -1.761406372459550340e+01 -1.722103840170226619e+01 -1.768703481213320217e+01 -1.652152567555879870e+01 -1.534423140995953005e+01 -1.684400978590970510e+01 -1.794327461417705649e+01 -1.855587418741718508e+01 -2.035572006924602562e+01 -2.166345168156451706e+01 -2.318310032296317047e+01 -2.443527368946967471e+01 -2.374680249944881893e+01 -2.402399060823132615e+01 -2.381821776967571935e+01 -2.207445254841766058e+01 -2.065584343191705585e+01 -2.171093349213377266e+01 -2.234571111611692018e+01 -2.340957166499596198e+01 -2.228422922728357136e+01 -2.155996816107018077e+01 -2.422272297331983637e+01 -2.564368368969829959e+01 -2.497467615381343720e+01 -2.604200183815255087e+01 -2.709311302682694489e+01 -2.668513318130060341e+01 -2.532412494886424525e+01 -2.348715146834535972e+01 -2.392500357350101226e+01 -2.568492392293321203e+01 -2.516484421784103631e+01 -2.364852841996901844e+01 -2.384118008880282247e+01 -2.338739375591547187e+01 -2.343640065989328392e+01 -2.226369610724000125e+01 -2.000148109567471977e+01 -2.005814818522756227e+01 -1.967012133404447383e+01 -1.754546850598373453e+01 -1.683106162134307482e+01 -1.715233874827753979e+01 -1.791271776352958867e+01 -1.826105221936537504e+01 -1.673392322634130025e+01 -1.742262299310204909e+01 -1.895317763158524471e+01 -1.850038603494473222e+01 -1.755978214999446507e+01 -1.707537530567264739e+01 -1.505781376861220977e+01 -1.262091671531256054e+01 -8.288830057837991205e+00 -3.913971531504448542e+00 -3.347141868805000087e+00 -4.112623850457322483e+00 -3.904140754569214167e+00 -4.543216756592452832e+00 -6.059520886296408726e+00 -7.264672406837962448e+00
5.577656508117983947e+01 5.623034816176127038e+01 5.646944397251458980e+01 5.720688634240631387e+01 5.767417742228681021e+01 5.947110792343312369e+01 6.214781168380250875e+01 6.202895381306392864e+01 6.043732655590067537e+01 6.015498560711255749e+01 5.968909396211479645e+01 5.793639029683922814e+01 5.651693802296363600e+01 5.546865810782711037e+01 5.596200531586070781e+01 5.649547768211888865e+01 5.434419659185515172e+01 5.256511590841668635e+01 5.206425814460947521e+01 5.006946521245059500e+01 4.822786534596686181e+01 4.716705676189253893e+01 4.695899604589383358e+01 4.855859577395455773e+01 4.736365217377479553e+01 4.495015621367655001e+01 4.568831343367726561e+01 4.591795617858434042e+01 4.477788296130462697e+01 4.447075893557526882e+01 4.425890401411323438e+01 4.641191712569658989e+01 4.806465827410627156e+01 4.556511073350603880e+01 4.414395847841610987e+01 4.509153780841729287e+01 4.490532728473002777e+01 4.500537495547356315e+01 4.506426322914884253e+01 4.559326063806499008e+01 4.726988985852119640e+01 4.655255655781698465e+01 4.453227345490582678e+01 4.519448326588685205e+01 4.538879402074446290e+01 4.407917936825222682e+01 4.391472677409413450e+01 4.316788018619362788e+01 4.405746894297631400e+01 4.477305689469662298e+01 4.220699472112890760e+01 4.047861923756345703e+01 4.113551036366514779e+01 4.058321189493451442e+01 3.939103122671109958e+01 3.794311263316699723e+01 3.698900838853604256e+01 3.796371577271666098e+01 3.751407225469461082e+01 3.515326929531503453e+01 3.405225714300254225e+01 3.390893412942975260e+01 3.287699567225724451e+01 3.298235320043082197e+01 3.282003283073476751e+01 3.382758055232869765e+01 3.478538530975241372e+01 3.262852762382382110e+01 3.088483014668766558e+01 3.160016834660471474e+01 3.118500244305245772e+01 3.038571323034392080e+01 3.063547892944361095e+01 3.155045281603650054e+01 3.394359701875296764e+01 3.446887473373389810e+01 3.306004080108998266e+01 3.310184282939965073e+01 3.410891041638232224e+01 3.341346147005539535e+01 3.206444155439693589e+01 3.008734459589645382e+01 2.994643080916621969e+01 3.086731311996088323e+01 2.888901000027373200e+01 2.596816753569683911e+01 2.495255108534211530e+01 2.361261507142080873e+01 2.200345357973964511e+01 2.139305355130708364e+01 2.041848116702976768e+01 2.069265632871308469e+01 1.981594963248786812e+01 1.800977618400422742e+01 1.773115141722170307e+01 1.738907840967443619e+01 1.584885812814531114e+01 1.550960805097044748e+01 1.554995876620358075e+01 1.758760418374383860e+01 1.983384461333525906e+01 1.860539295738531962e+01 1.739243278628288891e+01 1.790504185219981537e+01 1.851335566780530328e+01 1.828009278227899870e+01 1.785070936464305547e+01 1.821571136640383060e+01 2.034800711140067975e+01 2.192241383478195971e+01 2.053963070923756007e+01 2.029395225917535939e+01 2.168708314325460051e+01 2.106271851356572355e+01 2.039956389920266133e+01 2.019144650947744069e+01 2.053320082102119315e+01 2.244414179385411501e+01 2.203644146279640026e+01 2.012075687096952237e+01 2.071667315650167041e+01 2.132883100567189416e+01 2.146822714582932079e+01 2.305555896083383871e+01 2.374734410947178276e+01 2.548481782638030424e+01 2.572458843135296647e+01 2.359224747234234343e+01 2.252513110604774837e+01 2.263367772059931227e+01 2.202078434559369668e+01 2.228458612717909304e+01 2.249031616013163770e+01 2.339716021723539541e+01 2.536693903180475829e+01 2.449669069070219862e+01 2.246169196295381809e+01 2.241670089192052373e+01 2.234970947671375896e+01 2.087474185949144001e+01 2.044241248988135240e+01 1.962667580317673810e+01 2.013565459137041458e+01 1.996373269375044401e+01 1.750828001293897529e+01 1.603795953148706133e+01 1.535435870664923463e+01 1.375607719488002978e+01 1.435869583989320475e+01 1.532047476028320432e+01 1.633299091159277339e+01 1.790164536798852168e+01 1.634703337643721355e+01 1.341044201051198570e+01 1.231336913345919548e+01 1.059101894361531393e+01 6.195303698101044532e+00 2.757966816124301612e+00 2.373367305570899324e-02 -6.496050893901578194e-01 -1.330658745977203683e+00 -5.523528582814583032e+00 -9.548471580004534331e+00 -1.140699557219067906e+01 -1.477655494220100785e+01 -1.868807939106966387e+01 -2.118326796667606260e+01 -2.244746553252703336e+01 -2.093232669849524541e+01 -2.113803167840606889e+01 -2.324345607416656634e+01 -2.416960164200277106e+01 -2.564700971303546595e+01 -2.849612010537208207e+01 -3.045271406592908292e+01 -3.234060940458598310e+01 -3.231981309781706813e+01 -3.226148018028051467e+01 -3.411246040212869701e+01 -3.496762358531650960e+01 -3.448220523759660949e+01 -3.534701747208913503e+01 -3.716744394645115079e+01 -3.758614442045350046e+01 -3.697749589687701643e+01 -3.424807230776350764e+01 -3.310217192052269297e+01 -3.393554624392880470e+01 -3.325599531671159781e+01 -3.267794763519855650e+01 -3.354052145818744179e+01 -3.330891412774951021e+01 -3.277327418181673835e+01 -3.097657800474345891e+01 -2.977732903928720631e+01 -3.145996820477748557e+01 -3.115665288255378229e+01 -2.905371764665958878e+01 -2.914480015901964904e+01 -3.039446838988475008e+01 -3.167781465518473993e+01 -3.366579935865070894e+01 -3.261884681131697050e+01 -3.262783563106555107e+01 -3.531149847379845852e+01 -3.590635750796225523e+01 -3.475332132451320177e+01 -3.463196582814863689e+01 -3.493591252732120012e+01 -3.549210920529464630e+01 -3.477237926653641154e+01 -3.262365018914405823e+01 -3.295281624137668786e+01 -3.403244969053322677e+01 -3.324812438908396928e+01 -3.374762142392006581e+01 -3.566707903772410049e+01 -3.677688428128244880e+01 -3.678146683832535047e+01 -3.494767127111921212e+01 -3.455249622510162766e+01 -3.596959141183792497e+01 -3.598537755883767630e+01 -3.517639058483718628e+01 -3.574156794289223171e+01 -3.658072956971276568e+01 -3.760374049606361524e+01 -3.682523307637080023e+01 -3.386690455667888244e+01 -3.370424865888938371e+01 -3.520350989114982809e+01 -3.510499398552322248e+01 -3.529323145981965126e+01 -3.757294896394483175e+01 -3.890970889108356090e+01 -3.832517207776242429e+01 -3.529714762903812897e+01 -3.384226056789793091e+01 -3.477731251467722018e+01 -3.424921959919839054e+01 -3.325348664256099340e+01 -3.331781322947678348e+01 -3.279014831463795332e+01 -3.223171678851181099e+01 -3.109838907760892113e+01 -2.777991186139451685e+01 -2.742131348951145497e+01 -2.826139602936738626e+01 -2.683544463607718100e+01 -2.459303908557746254e+01 -2.282207292692575606e+01 -2.131848405209829522e+01 -1.911835738931211282e+01 -1.499557160733884587e+01 -1.095180353520017746e+01 -8.468554344412606127e+00 -4.182091793393357904e+00 2.228283322171616732e+00 7.330739720312291929e+00 1.129846739367251196e+01 1.375955951313153491e+01 1.592715554986297910e+01 1.937339137107473874e+01 1.976495827496388102e+01 1.857848313180202382e+01 1.972469047088235072e+01 2.273349183560057440e+01 2.679760244447211193e+01 3.155164809600817932e+01 3.435466041588729524e+01 3.672171856585180905e+01 4.032106980694699416e+01 4.511022495164065305e+01 5.029756632555372420e+01 5.362047601643660499e+01 5.245288460149504317e+01 5.062720686514666824e+01 4.928740680347576131e+01 5.020333647690404177e+01 5.311984085261064337e+01 5.116630166958118764e+01 4.561595108404842591e+01 4.111646754594490005e+01 3.789376794637269796e+01 3.588653331998907703e+01 3.690613507584701125e+01 3.739289158257025036e+01 3.683153764512614003e+01 3.537587801970315837e+01 3.200354044412065946e+01 3.048437674931551911e+01 3.095926147316085064e+01 2.998732012266616920e+01 2.804351945577602123e+01 2.702433538141746538e+01 2.598397757151402487e+01 2.623779997309453549e+01 2.454356201885919475e+01 2.107814234056712621e+01 1.909770060394913216e+01 1.735151417200314938e+01 1.467755482172213988e+01 1.305329309609812327e+01 1.164137824745504979e+01 1.093218306285569952e+01 1.068867322462019054e+01 7.181376483317853499e+00 2.714887994435783547e+00 1.092576836380649619e+00 -1.159568299927266954e+00 -3.645155266096177460e+00 -5.318259621846896046e+00 -7.489630204122308399e+00 -6.530655997714608141e+00 -6.233958918341239830e+00 -8.468064195743874478e+00 -9.717441517060930067e+00 -1.128143609745432308e+01 -1.494769539076235354e+01 -1.785546580190355570e+01 -2.043766030804181000e+01 -2.041685494840024262e+01 -1.960624338792823806e+01 -2.168514212787584938e+01 -2.435183924486637608e+01 -2.608453369878589001e+01 -2.868678932796010628e+01 -3.180129504879710112e+01 -3.297096071469908907e+01 -3.336507420414359615e+01 -3.229514924386977981e+01 -3.364282204738942994e+01 -3.738913273732975995e+01 -3.735425452178903782e+01 -3.575252790449463447e+01 -3.605000373914415945e+01 -3.679639361464440839e+01 -3.809422625322731903e+01 -3.893250478343797027e+01 -3.838044316797414268e+01 -3.932400990840569932e+01 -4.046337516624657127e+01 -3.960256971844486173e+01 -4.001270934100518417e+01 -4.141179827264769386e+01 -4.169821741499423950e+01 -4.151947581473860538e+01 -3.877196955907714226e+01 -3.740020519861969461e+01 -3.903306948827832912e+01 -3.931807011136191221e+01 -3.810406189584717396e+01 -3.824736977407828675e+01 -3.780316613986943253e+01 -3.673814060284127692e+01 -3.380673536925370826e+01 -3.011370383716287691e+01 -2.963273256595979177e+01 -3.081063319403956768e+01 -2.999134242536169026e+01 -2.869555777857868151e+01 -2.861409627532831479e+01 -2.821629793190943758e+01 -2.757070439092965231e+01 -2.587211294337022949e+01 -2.542026690233813824e+01 -2.755847409352966082e+01 -2.827518863451832942e+01 -2.734583324004466931e+01 -2.764454844761841912e+01 -2.822968608394963752e+01 -2.833527320061008936e+01 -2.777535023972725270e+01 -2.647158731354558014e+01 -2.772446455640813312e+01 -2.976300483352136084e+01 -2.899223760489647361e+01 -2.871888164215616968e+01 -3.003118512332768120e+01 -3.112861704145246122e+01 -3.159162092391860810e+01 -2.917387758225876482e+01 -2.774051249781437178e+01 -2.866281035777573649e+01 -2.812069150798522799e+01 -2.647824470926185825e+01 -2.762100547147991847e+01 -2.835963758781303312e+01 -2.910542418434109280e+01 -2.879440833213863016e+01 -2.637694305312424348e+01 -2.785573724042673760e+01 -3.187453383860237111e+01 -3.306008184628775126e+01 -3.308378958105177503e+01 -3.408438804251036913e+01 -3.408830627320033102e+01 -3.388588816430281980e+01 -3.237223606259839670e+01 -3.026067095918961058e+01 -3.072856560742979326e+01 -3.237523882340997261e+01 -3.243783483509790955e+01 -3.271556397199370281e+01 -3.391031364828873507e+01 -3.541924904490375781e+01 -3.590247225990916036e+01 -3.403001557873006533e+01 -3.445355199881520747e+01 -3.625007811105290045e+01 -3.504130666957946971e+01 -3.307945063307535349e+01 -3.287177608874642232e+01 -3.202177840514573148e+01 -3.052429021026643241e+01 -2.735925882819306665e+01 -2.532009041290904250e+01 -2.581261646386293052e+01 -2.522827696936632691e+01 -2.279477124468890992e+01 -2.262655063503948938e+01 -2.384606035728525342e+01 -2.421186770696964174e+01 -2.313098902167277870e+01 -1.954000419141163647e+01 -1.921331657668667248e+01 -2.184692900194742649e+01 -2.169007331499401303e+01 -1.971407740263724051e+01 -1.962815136077468381e+01 -1.989889864126795871e+01 -1.973816978807247580e+01 -1.708720240571783222e+01 -1.316048553751674000e+01 -1.254039192385714152e+01 -1.180331521454216137e+01 -9.083630252962970886e+00 -7.626327210095864118e+00 -7.922866679192307693e+00 -8.541514775236006329e+00 -8.971738557882945386e+00 -6.841410404879625595e+00 -6.613779835434892007e+00 -9.001557189136612180e+00 -9.447922507022534333e+00 -9.247647301003221187e+00 -9.345045245779163068e+00 -8.707201428127369525e+00 -9.342172205693648479e+00 -8.790883827155679953e+00 -7.512413218911294877e+00 -8.574318673794831369e+00 -1.090063665340630727e+01 -1.083125987861275163e+01 -1.087382469588953704e+01 -1.240646857758468435e+01 -1.308285457314080169e+01 -1.412819407357743273e+01 -1.374307010653474137e+01 -1.412756223448655568e+01 -1.572801156314456961e+01 -1.627900135292955142e+01 -1.573098128226727610e+01 -1.573220682612196164e+01 -1.621969795383731849e+01 -1.703716457204539481e+01 -1.612651841583223700e+01 -1.414402308538311992e+01 -1.472759841613202170e+01 -1.577230305417322676e+01 -1.489187212540084637e+01 -1.452269159198010051e+01 -1.429522595109095207e+01 -1.400193811764827068e+01 -1.406680291235824498e+01 -1.278735259673613278e+01 -1.376287794326118430e+01 -1.758792115146496826e+01 -1.919375014655392775e+01 -1.930012875421841656e+01 -2.034699254380181088e+01 -2.025294148729935984e+01 -1.909481512571694850e+01 -1.719510167917072962e+01 -1.420877552440258462e+01 -1.341735472043425048e+01 -1.331743159750977767e+01 -1.171471493590707524e+01 -1.025763001762261517e+01 -9.303525176752765802e+00 -8.459446606373775879e+00 -7.961523731310585994e+00 -5.145766561195169508e+00 -2.513741951834151056e+00 -2.916420198809040354e+00 -2.220466879784713576e+00 1.902125046603164726e+00 6.135410620410621796e+00 1.022766419190728193e+01 1.388871250720855244e+01 1.752930101113710393e+01 2.249293293989511255e+01 2.413495122209785748e+01 2.417469089995059761e+01 2.672925510277503847e+01 3.031079047127838777e+01 3.315980012585698944e+01 3.708229787582232717e+01 4.135180780736563122e+01 4.783283476166850079e+01 5.351923735495420686e+01 5.589878837173044701e+01 5.973226048591499904e+01 6.850932891385562584e+01 7.710245515617903322e+01 8.085517990381252673e+01 8.058052674247039704e+01 7.960038602684201692e+01 7.990209947001174839e+01 7.768786778829024797e+01 7.420829784943482821e+01 7.277303416207119824e+01 7.019092484274446520e+01 6.586748825595624623e+01 6.296702776356615061e+01 5.902535199226421270e+01 5.617338595470058493e+01 5.383708041888954199e+01 4.850886367741179583e+01 4.348725545206052345e+01 4.029909716093849426e+01 3.564212621163105155e+01 3.033547079913430267e+01 2.459610521817948481e+01 2.036950105703794733e+01 1.970267318603889706e+01 1.727833311233036895e+01 1.275209761320589408e+01 9.564598284263899686e+00 6.760243711143412604e+00 2.537368539261638301e+00 -7.819698664350542838e-01 -3.339587466381618963e+00 -4.512933827513429641e+00 -5.693842902948805573e+00 -9.342610438782983806e+00 -1.143824421644285927e+01 -1.115557308789018620e+01 -1.239592870094660704e+01 -1.435644719446955087e+01 -1.581913959264752556e+01 -1.655316659690276637e+01 -1.543308135880839593e+01 -1.618022664534102972e+01 -1.882595714366543049e+01 -1.929042889250109383e+01 -1.926076163679454112e+01 -1.984438798718494468e+01 -1.943437978465365390e+01 -1.974906094787671762e+01 -1.821534265083388249e+01 -1.653690659897310411e+01 -1.808981297479862249e+01 -1.892785036099305529e+01 -1.685145075970195805e+01 -1.600519177070995624e+01 -1.616766191463847591e+01 -1.554015854668431551e+01 -1.453789472819422457e+01 -1.222154592025863451e+01 -1.144030942198131484e+01 -1.160192756921727053e+01 -9.732906027657257653e+00 -8.065598341369421220e+00 -8.262630890701275987e+00 -8.062654247824530884e+00 -8.260326734878141508e+00 -7.698886548281103970e+00 -5.977547067454332286e+00 -6.788480618178192927e+00 -8.083128713206725990e+00 -7.586794552514160905e+00 -7.698029345950248903e+00 -8.072587974697238877e+00 -7.642316945354629354e+00 -6.938753976163238413e+00 -5.228499576973921315e+00 -4.623680739711725884e+00 -5.832193245939850890e+00 -4.937470196809655043e+00 -3.455280687380617888e+00 -4.521434824485659476e+00 -5.118438312895077225e+00 -4.942761641226579350e+00 -3.695232864350399549e+00 -1.197383343581292392e+00 -2.572917416257094914e+00 -5.337695209142649944e+00 -5.537439393685538391e+00 -5.480202861565823369e+00 -6.306557862715115093e+00 -7.167398999107283508e+00 -8.002679459076377455e+00 -6.139061298112286735e+00 -4.721490075702695854e+00 -6.318881465526101415e+00 -6.116957673525426742e+00 -4.472657239625425163e+00 -3.922475845986803211e+00 -3.462730722044174758e+00 -3.229454593550672215e+00 -2.633106109791695015e+00 -1.696464598002158874e+00 -3.708245555915786085e+00 -6.599294530897661382e+00 -6.890101160028086369e+00 -7.850019696229808552e+00 -1.012413000339627267e+01 -1.145389813300876547e+01 -1.218722488043783692e+01 -1.023907147036084631e+01 -9.390636625382935421e+00 -1.080150740678108789e+01 -1.048346458121466362e+01 -7.087081842571225643e+00 -4.106571572545986371e+00 -1.532215686397442322e+00 1.654054062822943871e+00 5.659911356044347919e+00 1.070947705739712852e+01 1.215234495429026751e+01 1.175102159252024059e+01 1.329183493361185064e+01 1.413426523508417176e+01 1.268199265992354441e+01 1.113251093456542762e+01 8.867185607277496828e+00 9.162457582581472693e+00 9.821153464109608322e+00 7.521322652658145813e+00 6.516476951023903119e+00 7.238287362368780009e+00 7.450579708983854132e+00 9.120740940502169991e+00 1.089446625906658106e+01 1.304424106662290939e+01 1.575732790874880962e+01 1.550649884294820424e+01 1.326336661706507414e+01 1.294146548407644559e+01 1.249554894515098979e+01 9.897545454435126899e+00 7.636667233892738160e+00 5.961619351141718148e+00 5.486361376318908079e+00 3.670460554624571881e+00 -1.229699446678574892e+00 -5.248661369596894666e+00 -7.336699108059642427e+00 -1.008765754270505077e+01 -1.243308838811275052e+01 -1.408773163223165525e+01 -1.518359490719877947e+01 -1.419897925998091459e+01 -1.472020487354484963e+01 -1.605628339491036272e+01 -1.300123981608343904e+01 -7.751404572380947045e+00 -4.322220790130075763e+00 -1.452105653961745846e+00 -6.324249534671181339e-01 -2.273881756782773766e-01 -1.470830307422510697e-01 -3.947521126102277567e+00 -6.631073348519247901e+00 -6.884688052338027831e+00 -7.920211522912933511e+00 -8.976233875225396730e+00 -8.344166520313340385e+00 -6.246514043332751953e+00 -2.195990354944967304e+00 2.940484638777757787e-01 1.382866726425992621e+00 3.838109612068146603e+00 6.432245932375414199e+00 7.587630677516591149e+00 8.907411672815239712e+00 9.943962914532134434e+00 1.169853126541677923e+01 1.322386591093997055e+01 1.183902487621497457e+01 1.030608541877108131e+01 1.107468354436793057e+01 1.078473538189472869e+01 9.130428044397987719e+00 6.808283058314168912e+00 5.529391866432690428e+00 7.117853241281279608e+00 6.374990697196699863e+00 3.827475836019843314e+00 4.369328662738203306e+00 6.074071688928911250e+00 5.769225583534530521e+00 5.201698104131045497e+00 4.429686804456578031e+00 4.094608783455653267e+00 4.324329301263968084e+00 1.995689463409779929e+00 -1.046051469752214969e+00 -9.561203791107587557e-01 -1.108107146772427054e+00 -2.716435479850879631e+00 -4.429653394736345895e+00 -6.804884239803627999e+00 -7.186609033501801136e+00 -8.968348436353158704e+00 -1.350386126041258095e+01 -1.622486105091827824e+01 -1.754319515524506556e+01 -2.073981704183356456e+01 -2.381403929487575510e+01 -2.676346290611994760e+01 -2.754717888864182740e+01 -2.638522511842662155e+01 -2.815530298625382954e+01 -3.054104294243968098e+01 -3.078044675022198007e+01 -3.126766285368763221e+01 -3.168050880498553568e+01 -3.129166751504816446e+01 -3.022168467992874952e+01 -2.716003811127696110e+01 -2.577458219692583441e+01 -2.681984159673773505e+01 -2.658473874764979428e+01 -2.578521557349647608e+01 -2.641001226459448503e+01 -2.578943155352385830e+01 -2.502137895524127842e+01 -2.358502005619589426e+01 -2.146455220468108038e+01 -2.132729105133786263e+01 -2.164438232001032958e+01 -2.074941095683838554e+01 -2.000506478870314453e+01 -1.852631767855794465e+01 -1.663849964279141602e+01 -1.570323575828110840e+01 -1.255262026986329360e+01 -1.141332086231318144e+01 -1.271047011683306316e+01 -1.219454595724770130e+01 -1.108790830874272615e+01 -1.086242310857913829e+01 -1.012708769485183780e+01 -9.306469259572464736e+00 -7.916608101835007183e+00 -5.796142344562464466e+00 -6.201958747695043073e+00 -6.954467353707391553e+00 -6.039354325596804074e+00 -5.045737132416361348e+00 -4.541510482607765908e+00 -4.175315832133565053e+00 -3.599048745978877140e+00 -1.021391652763547597e+00 4.671738233508937466e-01 -1.718279858181228859e+00 -2.800396509274123868e+00 -1.386508625545666451e+00 -4.296625496538270528e-01 5.472501190156537909e-01 2.238236398348036449e+00 4.849752451623182026e+00 9.700622692364303745e+00 1.265487837650383618e+01 1.502881428334459102e+01 1.995729452678287430e+01 2.371684363973373522e+01 2.584322179095935823e+01 2.964386707831581802e+01 3.418856997094513162e+01 4.006123101090331318e+01 4.526368678798484524e+01 4.578708282153313291e+01 4.641508900793456149e+01 4.965010226840043117e+01 5.135028806053124839e+01 5.514473795144514412e+01 6.080253141915399340e+01 6.513804296356224199e+01 6.912313205509983050e+01 6.994752535720058972e+01 7.221827507201288654e+01 7.907289355329984915e+01 8.302175514043189253e+01 8.157905068303786322e+01 7.875834634712271054e+01 7.428728154161814246e+01 7.081310319822635790e+01 6.922909535320474106e+01 6.665530044664050990e+01 6.581152263644567313e+01 6.537446956636252082e+01 6.200687929707058288e+01 5.922717526049529368e+01 5.700797797729829597e+01 5.453241000178594078e+01 5.341559709332970840e+01 4.986009421593718827e+01 4.315108852115129423e+01 3.702419163289290793e+01 3.269084448039988189e+01 2.798144122613378926e+01 2.432611926149790804e+01 2.122651449298815507e+01 2.007166659617644555e+01 2.026542082459371130e+01 1.761059894992165908e+01 1.524400420797147326e+01 1.494905406573569628e+01 1.327095167923189045e+01 9.741853032082874009e+00 5.960506508484883170e+00 2.119591548371934309e+00 -4.967832621513925684e-01 -4.339591878763777721e+00 -9.566103737964258613e+00 -1.341041202765329210e+01 -1.565401068331420831e+01 -1.823305904181715320e+01 -2.065018327407191379e+01 -2.215042976398499874e+01 -2.127070883790904432e+01 -1.767631246655524890e+01 -1.663110139565796786e+01 -1.624553552590423422e+01 -1.330062025405535309e+01 -1.113852379210371168e+01 -1.000227913317868556e+01 -8.644433724246670891e+00 -6.909335583768746680e+00 -3.055793360682300897e+00 -7.092310073198003773e-01 -4.315659698717038695e-01 1.631906189276994157e+00 4.062119982304275290e+00 4.559748127388719929e+00 4.409986033233511904e+00 4.260378906485139616e+00 4.121735835915786517e+00 4.976417719112411930e+00 3.128326467596771021e+00 5.329020258914605318e-02 -2.493625738409557535e-01 -4.960707894652828798e-01 -1.286121985900834153e+00 -1.020062425546643503e+00 -5.934889080491506652e-01 2.085084468222609733e+00 3.299313763732437010e+00 1.404985056465934301e+00 1.288433068843420237e+00 2.130300821651468279e+00 2.244698765983749844e+00 3.007711002983256332e+00 3.448049143458836507e+00 4.488615533870573771e+00 6.473933641878892864e+00 5.340818158506034585e+00 4.019475379262834380e+00 5.416537545788467689e+00 5.622851042532416521e+00 5.239532730453803744e+00 5.206620423475834869e+00 4.309506052902849937e+00 4.858160827615558119e+00 4.318041354126259002e+00 1.336903008383111935e+00 -1.164163809237971137e+00 -3.185289775655868905e+00 -6.373804608474021194e+00 -8.665336424350686073e+00 -1.055519975910020314e+01 -1.205639146002541651e+01 -1.267902413898399416e+01 -1.589501582857723960e+01 -2.022919353038203738e+01 -2.158317831236298900e+01 -2.199964818345490514e+01 -2.303066300014465639e+01 -2.352951853868952981e+01 -2.422618834646431552e+01 -2.325579929973143933e+01 -2.261368532431425749e+01 -2.403200924736428590e+01 -2.446452396809080909e+01 -2.313726947898184960e+01 -2.261626412400046604e+01 -2.216624048666571412e+01 -2.173522908593017178e+01 -2.128460299466178895e+01 -1.928928593978085715e+01 -1.953213372866151687e+01 -2.172306359335532022e+01 -2.204381778680957638e+01 -2.162074181563871633e+01 -2.156647124291053430e+01 -2.023049092295857676e+01 -2.012499057405247882e+01 -1.882027775535418357e+01 -1.672688083149589033e+01 -1.744115630285474694e+01 -1.749253338017765813e+01 -1.555711063949294015e+01 -1.472236138352582380e+01 -1.481525094757553873e+01 -1.537327269975313193e+01 -1.503532154492234341e+01 -1.206139386049215823e+01 -1.142870209487784194e+01 -1.263144335240306582e+01 -1.183827918572262128e+01 -1.103655973386121225e+01 -1.111885824664487821e+01 -9.595354199920068439e+00 -8.727690305027088868e+00 -6.394864810187731230e+00 -3.753105752094113345e+00 -4.288494608138220698e+00 -3.800420388919101278e+00 -1.741373137680488847e+00 -1.096858545869323631e+00 -7.802214565154549364e-01 3.014395623387569612e-01 1.722617499267857344e+00 4.799486583629533953e+00 6.344225517760844646e+00 4.843223447441118878e+00 5.186722367853310089e+00 7.558486737869509753e+00 8.276536205659789758e+00 8.750861600760707404e+00 9.264474231751762545e+00 1.119377216382930129e+01 1.291440249700934473e+01 1.186203250915061602e+01 1.060766987221915691e+01 1.067990584016967048e+01 1.072948888044872007e+01 1.159712936181350251e+01 1.224972106764912816e+01 1.262906252780298111e+01 1.500168460723338448e+01 1.551187834093858875e+01 1.382460048552574960e+01 1.364431170289039486e+01 1.428040241695144275e+01 1.309164531160732103e+01 1.267756564904706451e+01 1.250236077725809203e+01 1.280873008469432861e+01 1.396599555661087244e+01 1.353545787080838103e+01 1.252720882612852549e+01 1.261611426941720815e+01 1.222021880717655584e+01 1.149323848007395732e+01 1.085312713684730568e+01 9.161258228721404606e+00 9.834369818991156365e+00 8.966460546685311783e+00 5.337642641227128060e+00 4.170533091461508413e+00 4.197179669311855044e+00 2.709545096373659590e+00 1.132379503748759175e+00 1.773617950954428368e-01 5.195002071290001355e-01 7.849840130737458788e-01 -1.152900740888323394e+00 -3.960005708248667489e+00 -3.981587874701888019e+00 -4.399750376057048662e+00 -6.257330970698234296e+00 -7.921087438283184845e+00 -1.016687979262229113e+01 -1.076546642309146407e+01 -1.288176832165949115e+01 -1.784159127612843676e+01 -2.017746386245481816e+01 -2.040172802142140540e+01 -2.154166265351262410e+01 -2.150953746592472626e+01 -2.219283262540158219e+01 -2.274203822745994330e+01 -2.104062792717864738e+01 -2.109673833814914445e+01 -2.258791207959772152e+01 -2.242842625324064443e+01 -2.175598212806555765e+01 -2.126101061076228049e+01 -1.973525984266554545e+01 -1.876236549585301105e+01 -1.665563939501734225e+01 -1.559639077259806150e+01 -1.738038124082820701e+01 -1.735333419871292193e+01 -1.592069132244113305e+01 -1.565230764330683577e+01 -1.541933950495934624e+01 -1.504164643427087178e+01 -1.427773297334277913e+01 -1.192917468957173099e+01 -1.125794592526521321e+01 -1.151933606900275997e+01 -1.003670358472483493e+01 -8.964815586546560411e+00 -9.325527550697229273e+00 -9.232437820762164904e+00 -9.927971441616131543e+00 -8.706138877624454153e+00 -8.431679294890200183e+00 -1.167669137003363389e+01
2.689648118495607676e+01 2.354952763369241708e+01 1.757478781289005454e+01 1.429794170414477961e+01 1.233136262767917657e+01 1.000927100895583877e+01 8.031887823838989249e+00 6.163842880952567604e+00 4.506520964763515380e+00 3.930711416323315444e+00 1.697065272076128117e+00 -1.108781777802978707e+00 -1.110602332684303972e+00 -3.608178534676774185e-01 -8.498812950350538298e-01 -1.704206482137688772e+00 -1.697368355539045304e+00 5.390465278772857971e-01 1.090380928431456065e+00 -1.451957067834039661e+00 -2.507886693829770586e+00 -2.167372945590401390e+00 -3.117947649186076475e+00 -4.617306051336516504e+00 -6.528949505360097660e+00 -7.421768739575360208e+00 -6.783590110084340985e+00 -8.156458262245156021e+00 -9.435518222381457321e+00 -8.741559642463366586e+00 -8.573510824913018524e+00 -9.389006996963370710e+00 -9.332337178883365780e+00 -8.686781382937674323e+00 -7.163287871789306926e+00 -5.705553076643231414e+00 -6.057180368319043495e+00 -6.073123032163822543e+00 -5.483924915986040816e+00 -6.653297166833952225e+00 -6.825922460184819407e+00 -6.716408472128354568e+00 -6.105039099303597894e+00 -4.258413139768925326e+00 -5.248935985738374832e+00 -7.034684786313447624e+00 -6.878709660357549716e+00 -6.615563550893027944e+00 -7.315242674353704899e+00 -6.726179595412124179e+00 -5.878790532128844504e+00 -3.408061154184935049e+00 -1.418514961157864906e+00 -1.367220801500511618e+00 -4.559899282665570430e-01 1.552856702668808042e+00 1.335432667970973375e+00 5.508167924341047517e-01 2.238393637548058770e-02 1.651485679189081401e-01 2.506810060323836353e+00 3.041457544397274226e+00 1.740651455546222692e+00 2.600792870808244395e+00 3.605015125136724841e+00 2.533263314794416132e+00 1.464729026204318885e+00 -9.033615607938024761e-01 -6.831743124016469437e-01 -6.069824782474812774e-02 -3.079797576065282705e+00 -5.224433348065760541e+00 -4.664609829643956651e+00 -4.811991922161694468e+00 -5.771190178853019326e+00 -6.968395780031510611e+00 -7.826674237909188037e+00 -6.056012365248087725e+00 -6.799827837585280754e+00 -9.374292027902667357e+00 -9.924143699902916893e+00 -1.010852298802346105e+01 -1.241436210845395749e+01 -1.469868717056966112e+01 -1.714154048019743470e+01 -1.725204480773980009e+01 -1.728533407411677558e+01 -1.992111022194967163e+01 -2.154788403402771380e+01 -2.202204544621193705e+01 -2.352297639699720122e+01 -2.491177602845854722e+01 -2.393850205383520802e+01 -2.224893811194151283e+01 -1.947474658899538724e+01 -1.914434867635065984e+01 -2.127385870838974213e+01 -2.128682851604841630e+01 -2.010804985044121551e+01 -1.919727191065933880e+01 -1.774163645947137979e+01 -1.714156274805794311e+01 -1.607435399051379221e+01 -1.550521151374971751e+01 -1.743240172360406959e+01 -1.892811264385943915e+01 -1.809962214789715418e+01 -1.693070664032340389e+01 -1.589822855723043737e+01 -1.470916303553185500e+01 -1.401127996237943307e+01 -1.214580686807587107e+01 -1.184547014028687251e+01 -1.349694179462337296e+01 -1.344436973029732307e+01 -1.246087047677886517e+01 -1.169295015960229911e+01 -1.008347376079411006e+01 -8.834759869603418636e+00 -7.378338583135559681e+00 -6.278921082780734686e+00 -8.683379732295128051e+00 -1.173017293384667070e+01 -1.204533437878502156e+01 -1.160076188610783277e+01 -1.173773215482839838e+01 -1.178896638660770080e+01 -1.274402422726979367e+01 -1.108447373427506299e+01 -9.226689875880552449e+00 -9.295052882275678385e+00 -8.390508238033325128e+00 -6.829371500680461615e+00 -6.070564366598677708e+00 -4.827035687424393373e+00 -2.791678208234669167e+00 5.604391337165196552e-01 4.477151106400770963e+00 5.545038057591309411e+00 5.186747636323422839e+00 5.732214590218678296e+00 4.899600798168128435e+00 3.297481317173322601e+00 2.812669158461920560e+00 2.162268245094270736e+00 3.081545122191845731e+00 3.400223149941751011e+00 1.290689106341240233e+00 -2.143322728031246960e-01 -7.560084447958406173e-01 -1.975554701891549358e+00 -2.412195689040137925e+00 -2.364732675996209288e+00 -1.934951428620138136e+00 -5.318991529155289166e-01 -1.571007199525951359e+00 -4.156947383566725662e+00 -3.834167691075659690e+00 -3.537609962548821319e+00 -4.773682804836335336e+00 -5.271374590475115696e+00 -5.864407371931618762e+00 -5.432462570047956518e+00 -6.413459638766740412e+00 -9.135519530498552143e+00 -9.666976096424791720e+00 -8.325868338513279454e+00 -8.317592542934503896e+00 -8.216515067723555887e+00 -7.095925143298140725e+00 -4.749697352677800133e+00 -1.821034268746940965e+00 -2.583409210817593671e+00 -4.387942440108916209e+00 -3.714120025496472799e+00 -2.939652071813669387e+00 -3.572577812130276254e+00 -3.912834922173391128e+00 -4.636976068177301791e+00 -3.484607304042229181e+00 -1.259125555300021793e+00 -1.773393017928236448e+00 -2.264360097449801934e+00 -2.530991198255734265e+00 -3.729458958315666095e+00 -4.965005460270461413e+00 -5.911881142757303920e+00 -7.086821435559645721e+00 -7.139902642892252516e+00 -8.053467311524155292e+00 -9.776334936159434719e+00 -9.504616836083188858e+00 -9.039689867198424267e+00 -1.013150718800922689e+01 -1.105948584199787277e+01 -1.199954533671365020e+01 -1.074447467097851039e+01 -1.027505907605682367e+01 -1.203479743187726214e+01 -1.274618014865286320e+01 -1.222597347863981732e+01 -1.302326705816556895e+01 -1.405776305977360430e+01 -1.311282485547613952e+01 -1.098348402677128455e+01 -6.773884421216327389e+00 -4.583076956692433868e+00 -5.194626120995940788e+00 -4.148616109516602535e+00 -2.639787662935317858e+00 -2.753332154875097970e+00 -1.933416475988624539e+00 -1.350169391506583105e+00 1.444829239903223095e-01 1.337051652385332634e+00 1.310139224661265034e-01 3.677899071472314763e-01 4.192354798003517402e+00 8.923852910788125925e+00 1.441793561462111128e+01 1.991456403249859264e+01 2.458986669604296438e+01 3.242019940556129143e+01 3.977071509470323463e+01 4.420732545419912896e+01 4.780605904468413314e+01 5.019736214915091921e+01 5.051507095200506114e+01 4.812903716705788071e+01 4.352900765271699868e+01 4.071878080981658599e+01 4.023069546667027652e+01 3.970422709084063229e+01 4.217797590875242264e+01 4.913822601021163194e+01 5.633221738420562019e+01 6.021136233479791144e+01 6.030392600528600155e+01 5.844952168734395315e+01 6.000066154422935227e+01 6.011334012706762309e+01 5.572382562830164687e+01 5.119028783642131231e+01 4.710630297300301095e+01 4.219771204849288893e+01 3.789168401444170797e+01 3.401447766144843854e+01 3.175747395830913078e+01 2.946545990973310225e+01 2.422302650492506260e+01 2.002116654955421993e+01 2.013615882071437824e+01 2.139904657712953906e+01 2.229613662119902173e+01 2.379658820708585054e+01 2.407302745741882433e+01 2.438544662277912423e+01 2.227909744027652295e+01 1.823399046671197254e+01 1.554893564612327950e+01 1.326614287508695078e+01 9.865733101420957496e+00 6.975693839386090112e+00 3.545625121323377815e+00 1.461875564764646640e+00 1.009227672790112607e+00 -2.281180870849698117e+00 -6.013478487386606730e+00 -7.094580530740084434e+00 -7.622069155823836262e+00 -7.219525615050519818e+00 -4.825769781958822335e+00 -1.701975917366334023e+00 2.588691478327479700e+00 4.213563703083636369e+00 2.574451526582257177e+00 5.394756881864752884e-01 -1.307963279415402136e+00 -5.444496394499275027e+00 -9.948454182955559943e+00 -1.420562224033306009e+01 -1.794843920371867796e+01 -2.048671490915381810e+01 -2.456631840615103712e+01 -2.958190613691115800e+01 -3.151249673795686235e+01 -3.359561819748490308e+01 -3.749343303172113195e+01 -3.962788495613727235e+01 -4.113604300194659658e+01 -4.005100141557620930e+01 -3.743787461283468332e+01 -3.611473059939168451e+01 -3.258755153178865527e+01 -2.738538125956052127e+01 -2.352551610978587604e+01 -1.937156342426886368e+01 -1.712305317158543616e+01 -1.550633716931946360e+01 -1.285000323229234809e+01 -1.357176805637675265e+01 -1.596374350701775313e+01 -1.673217630719695137e+01 -1.678302839652391754e+01 -1.849894970597342692e+01 -1.942723227659331187e+01 -2.021986071666047025e+01 -1.956040728393134032e+01 -1.940285821999296800e+01 -2.208576736684333142e+01 -2.170149402473286315e+01 -1.911403358882192549e+01 -1.741754409048241214e+01 -1.421860330352152424e+01 -1.076814067725997148e+01 -7.736401754492849392e+00 -4.143038194189098355e+00 -3.088831781554701728e+00 -3.955397340906719350e+00 -3.923921579348268907e+00 -4.047960471270185323e+00 -6.017649194295512594e+00 -8.571740571357572946e+00 -1.188949790280250696e+01 -1.426317915270695025e+01 -1.639719516567724611e+01 -2.087732754784063971e+01 -2.501305405247606117e+01 -2.634758042628444485e+01 -2.874914944562569374e+01 -3.180198725925570002e+01 -3.395902191912535528e+01 -3.480090424490503409e+01 -3.268959999162373720e+01 -3.159665983269910328e+01 -3.070517552136004724e+01 -2.744902394808387314e+01 -2.262998388984868825e+01 -1.843571283448324039e+01 -1.503917510206764163e+01 -1.188288000717924930e+01 -6.937856671654945018e+00 -3.474657521640157842e+00 -3.992817379340882322e+00 -4.838598024880259807e+00 -3.982932310597099956e+00 -3.961342457540841799e+00 -5.364164975006370462e+00 -6.439688946505754075e+00 -7.326176629045186850e+00 -7.103944242629125050e+00 -8.893478641338242952e+00 -1.222127406134315386e+01 -1.361104323296453877e+01 -1.423935544886384719e+01 -1.553952727670369427e+01 -1.658829497543727527e+01 -1.666310936217996286e+01 -1.420176246628658312e+01 -1.078263450293087367e+01 -9.711759477139063179e+00 -9.123137965398733229e+00 -5.827041568907863400e+00 -3.174245205226552624e+00 -1.537261499136283849e+00 -9.872118234210781884e-03 8.850736235801764940e-01 4.245961719903458942e+00 5.872389784652266798e+00 4.657435469132034989e+00 3.783276216717954110e+00 4.476001386948682104e+00 4.117800443280375866e+00 3.477280945354899622e+00 2.604373956812517488e+00 2.505764112216894546e+00 3.595189336298552085e+00 1.007122468724669373e+00 -1.700217636095743723e+00 -1.468087987127541405e+00 -2.421049076863440064e+00 -4.629205727422388783e+00 -5.548294502542749917e+00 -6.079569393964218804e+00 -4.293272682320592004e+00 -3.759613528384959213e+00 -6.273857546558825327e+00 -7.493557252462466067e+00 -6.895098681964833887e+00 -7.367489880812345682e+00 -7.709695006444830412e+00 -8.112741255624369430e+00 -7.531430149523347772e+00 -5.097142143940636139e+00 -5.881738511452311080e+00 -7.731937594467559904e+00 -7.954230948092917863e+00 -8.065727921136280898e+00 -8.609794587377175290e+00 -9.107901378285276905e+00 -1.016513299427036543e+01 -1.042391559974522863e+01 -1.146592850631519767e+01 -1.548707535922816980e+01 -1.869586453640259904e+01 -1.953333434988862649e+01 -2.077889014991155037e+01 -2.229471902243178860e+01 -2.483248532272441622e+01 -2.641782885689730520e+01 -2.580991846356318931e+01 -2.811544076334271836e+01 -3.078624357058915706e+01 -3.001244975463069409e+01 -2.948094109703735555e+01 -3.043997886579532519e+01 -3.064285384969700488e+01 -3.059224574449147482e+01 -2.831874527524906071e+01 -2.579284881540298713e+01 -2.583415353693508720e+01 -2.481366828250271084e+01 -2.233356130056523980e+01 -2.144759709866128361e+01 -2.021440222443727208e+01 -1.892554294279317872e+01 -1.695238568698740522e+01 -1.366910813383846346e+01 -1.316031733022377104e+01 -1.344845552596428284e+01 -1.222883970478548932e+01 -1.087905911686709715e+01 -1.030329522228006311e+01 -1.078714560290496571e+01 -1.209417647404906937e+01 -1.115453906915275262e+01 -1.088631949197543314e+01 -1.460067219799996430e+01 -1.787064184977711889e+01 -1.939522162635925184e+01 -2.185872275774169537e+01 -2.367630208721145735e+01 -2.524529997982184426e+01 -2.608344160877425821e+01 -2.458242400338573219e+01 -2.587038981168410601e+01 -2.755538099072990477e+01 -2.578834225280330372e+01 -2.395486056793184915e+01 -2.444975088014856723e+01 -2.362388462607117390e+01 -2.238038119682124716e+01 -1.956302913449505709e+01 -1.577124512616726726e+01 -1.438535573710879589e+01 -1.333272737557147636e+01 -1.102054989609703384e+01 -9.339619738520131165e+00 -7.780408178754593784e+00 -6.017151064792058079e+00 -4.498962699073509874e+00 -1.234598437712480790e+00 -3.508132347557804120e-01 -7.404801598021739650e-01 8.733452429568504538e-01 1.589193100995730079e+00 -2.710944830268031125e-01 -2.090908886615331586e+00 -3.771240200436722034e+00 -3.374243826239415434e+00 -2.446113693307789827e+00 -5.072729345302691151e+00 -7.187278436407920523e+00 -6.794334858994512949e+00 -7.471031883795596684e+00 -9.287573331825285550e+00 -1.045206766253633290e+01 -1.043406598605528401e+01 -8.826333616723829323e+00 -9.132235721027118558e+00 -1.087766198386979966e+01 -1.049001148212231627e+01 -9.521345902572067033e+00 -8.875836203096369559e+00 -7.249735273840625993e+00 -6.511656905886964886e+00 -4.864290177252681424e+00 -2.201041439791292742e+00 -2.395008617237240678e+00 -3.034008881649795875e+00 -1.314880832181647419e+00 -2.346854845270686385e-02 5.349193512640209036e-01 1.120265191071502242e+00 1.674247356191580716e+00 4.225932801652029447e+00 5.650648685818185690e+00 4.476149515023211123e+00 5.362088304936560412e+00 7.784392674558032077e+00 9.023143613582679023e+00 1.082902877413537013e+01 1.303951632142545236e+01 1.860572418257461536e+01 2.601866126439341542e+01 2.845900428464422660e+01 2.816191719028495655e+01 2.862802088024099234e+01 2.889453413211839106e+01 2.960974589936193269e+01 3.137983729648280828e+01 3.355803309029801795e+01 4.037041612486958542e+01 4.780126991938579550e+01 5.092725403722982236e+01 5.441110815122441124e+01 5.702492049684655484e+01 5.751134842420088233e+01 5.920721168142870994e+01 6.046798935667360553e+01 6.136596312450787849e+01 6.237322433006912092e+01 5.917320839499981844e+01 5.354218441496580994e+01 4.880895170452662768e+01 4.393766911837384015e+01 3.974684687423193452e+01 3.833118107374995986e+01 3.644971299902834261e+01 3.518917458296495226e+01 3.307573226144187117e+01 2.870420499798629876e+01 2.625721501052295181e+01 2.566310099569029290e+01 2.461144584677416347e+01 2.370907627064480039e+01 2.360873783045368413e+01 2.525083901496600802e+01 2.784637553228483497e+01 2.741124391855768394e+01 2.445784654179834305e+01 2.243406551239617741e+01 2.067860952159178112e+01 1.888573202731417311e+01 1.788284316330521406e+01 1.675292896700886303e+01 1.735006719120980634e+01 1.768763456422414038e+01 1.474324591342823254e+01 1.188863976516288723e+01 1.182453252103168850e+01 1.199019614672158873e+01 1.241173170949508453e+01 1.305597620694524608e+01 1.343262465309722131e+01 1.484028531174486787e+01 1.385970523133840615e+01 1.164701630363528295e+01 1.322798482427582201e+01 1.561480140783066517e+01 1.432905872759902266e+01 1.262231386806631050e+01 1.098708523463398556e+01 1.127457570910651796e+01 1.124302271418768662e+01 8.149830447188081806e+00 5.594275289083712188e+00 5.320476456454711567e+00 3.925002756238850310e+00 2.011722406224744741e+00 2.958468933890415764e-01 -8.611090706295908559e-01 -6.953156918243434681e-02 -1.454884833647891673e+00 -3.098911055417131966e+00 -2.450955693863707374e+00 -1.101504471025586129e+00 -2.011144763624790333e+00 -3.648999680796625622e+00 -4.825841788179359604e+00 -3.998662760306774366e+00 -3.277453573414076615e+00 -4.669472080544864845e+00 -4.905191922722717202e+00 -3.035566522780948961e+00 -1.994778079159877260e+00 -1.578335934670304308e+00 -1.008996731630762200e+00 1.238021021567359964e-02 2.859610133115160657e+00 3.096674488902228184e+00 1.646784873267635785e+00 1.182463442925150821e+00 7.130592743643662246e-01 -5.410782742059275924e-02 3.849080492266639397e-01 1.340585327728595511e+00 3.975565558334122507e+00 6.891738614784540751e+00 7.502144968803841074e+00 8.483603114252492361e+00 1.088051142243752878e+01 1.185149425048012972e+01 1.203375898230846097e+01 1.253521234126432660e+01 1.262772240800745749e+01 1.371397702256696327e+01 1.362582995579222001e+01 1.095516447609968047e+01 1.053811596863163480e+01 1.114475230646342929e+01 1.000567977653160590e+01 9.531614905199397469e+00 1.018430392730941669e+01 1.273078941532065222e+01 1.550970903419665348e+01 1.474247150172676690e+01 1.402281337780699388e+01 1.579409046306576414e+01 1.605048545619927225e+01 1.447045121058023298e+01 1.346879034634796213e+01 1.294238663879073492e+01 1.438654707383086873e+01 1.481828900613315803e+01 1.304375939467333012e+01 1.240582872739482490e+01 1.236747028395508075e+01 1.070119674341894722e+01 9.409119799968257425e+00 7.832515415726253316e+00 7.205341583326158705e+00 7.328059697023568297e+00 5.101359193607522435e+00 3.276584094815369941e+00 2.871707277126517521e+00 2.123623288739821202e+00 2.607690083490778465e-01 -8.019403478194624402e-01 -1.928640491624514119e+00 -1.356358885131766945e+00 -1.062238850112392718e+00 -3.384750361290371767e+00 -4.667692243322385970e+00 -3.879103421784871220e+00 -4.138433587680917292e+00 -5.422583396541980072e+00 -6.522595703592498850e+00 -5.817448960747826803e+00 -4.003682975308516134e+00 -5.378071280467016990e+00 -7.446820252508348226e+00 -7.225924912533001176e+00 -7.186787924464845823e+00 -8.240812800543388050e+00 -9.116693025495710145e+00 -1.001249236575231194e+01 -8.662934561921927568e+00 -7.600538466110916325e+00 -9.827609404352648070e+00 -1.147219797305864830e+01 -1.133627146604443325e+01 -1.237237251745036559e+01 -1.285485643094551200e+01 -1.291811764145223940e+01 -1.163519080318917531e+01 -8.560507790474407130e+00 -8.559323431847387198e+00 -1.069897295669817971e+01 -1.048824259444366014e+01 -9.604488521652493560e+00 -9.150684916909016309e+00 -8.339304511009428822e+00 -6.765630674675612966e+00 -2.633538249857034330e+00 -2.396876470373885959e-01 -6.752682162164520552e-01 8.308063627748457636e-02 3.290384547200732701e+00 5.467067908426637146e+00 6.013624475916422796e+00 6.416807340547787675e+00 8.115690679133587437e+00 1.145772210879816555e+01 1.135402334613983300e+01 9.212081900308954019e+00 9.846110241554082876e+00 1.036698792181238993e+01 9.401635762095288840e+00 8.952917055876365993e+00 7.622253246481542455e+00 7.519381462493484491e+00 7.162001054910663633e+00 3.266758471548532050e+00 -3.733137388369142662e-01 -8.520496997730312438e-01 -2.981165178036615515e+00 -6.577678342300238512e+00 -9.318558729030781862e+00 -1.132411236296250223e+01 -1.249865499994682061e+01 -1.567644280936616674e+01 -1.879616758719365421e+01 -2.080051914229709453e+01 -2.210149510481499391e+01 -2.357397428958329400e+01 -2.457627800355570713e+01 -2.499547938786412615e+01 -2.305001684825056074e+01 -2.030272539376192853e+01 -2.065017882415099137e+01 -2.146786863466492434e+01 -2.086327358944545907e+01 -2.128237596637507423e+01 -2.180325260855980929e+01 -2.177897518436405022e+01 -2.185859952245994364e+01 -2.023498949839214589e+01 -2.080926457006288999e+01 -2.316037733095417650e+01 -2.297598155656474717e+01 -2.205660967747324719e+01 -2.179582471352494011e+01 -2.061450535925033378e+01 -1.955968580614484864e+01 -1.835483105381569047e+01 -1.649147524829265876e+01 -1.714364079298287180e+01 -1.793650527802306271e+01 -1.618427353664783652e+01 -1.448505985903233828e+01 -1.383413196781080501e+01 -1.280539804825622596e+01 -1.130653530803455631e+01 -7.751556426040808745e+00 -6.331938785455778707e+00 -7.470748604488720801e+00 -6.520115970196156852e+00 -4.369279915401176773e+00 -3.500815891845018957e+00 -2.102629242233912787e+00 -1.597699962705833032e+00 6.282978192816489338e-02 2.494846355680898409e+00 2.630189192140968135e+00 1.931394857858805825e+00 3.354040715552076612e+00 5.094934050107298162e+00 5.588468820794749270e+00 5.965999019571951223e+00 6.704545433763149376e+00 9.539835111417534819e+00 1.122235054746967187e+01 1.093777200459090082e+01 1.134470352954978800e+01 1.269104439631704828e+01 1.198174671926959078e+01 1.074581855098128180e+01 9.631663997264908517e+00 9.357206802607684892e+00 1.014180548249019864e+01 7.580075664821844583e+00 4.447017652333999926e+00 3.684854548660302154e+00 1.999959127701995465e+00 -8.987058340711550075e-01 -2.370823259969786712e+00 -3.114827507754502012e+00 -2.137046207742463899e+00 -3.177903379564716246e+00 -7.036630687512102078e+00 -8.972009313524285545e+00 -9.429497097709159448e+00 -1.007461090254080638e+01 -1.051982828654605484e+01 -1.102863973991412472e+01 -9.886222270526374700e+00 -7.331034884335939417e+00 -7.179888960003224518e+00 -8.067062043150343698e+00 -7.043244050767278885e+00 -5.375411241944821228e+00 -4.973164239335408965e+00 -3.784805990123688790e+00 -2.423534648602127639e+00 3.405589961115723097e-01 2.196696114856040438e+00 1.163183854767398273e+00 1.300614461392446630e+00 2.829564820525427571e+00 3.813396300444326315e+00 5.334489710756042946e+00 6.619415409531224093e+00 8.353045705902818696e+00 1.115169423382093505e+01 1.247208508412248840e+01 1.376990271741881955e+01 1.702543196935865666e+01 2.061897424868623929e+01 2.401041316573516937e+01 2.785271179234097616e+01 3.120158153664963052e+01 3.529218063434201014e+01 4.021768637129957114e+01 4.455201091421823634e+01 5.082810043551489798e+01 5.961244960858741138e+01 6.557900848056314658e+01 6.900011073675165107e+01 6.964791229306979403e+01 6.971873134171917741e+01 7.237690087913748016e+01 7.583014971637491897e+01 7.644061397503739386e+01 7.392742432219253601e+01 6.792819208239706086e+01 5.993701459241064811e+01 5.403592877872898015e+01 4.968585110048906728e+01 4.675844511565018990e+01 4.285509539376963772e+01 3.657399203572317958e+01 3.096870046629137363e+01 2.752645301190986515e+01 2.375009584869394885e+01 1.999016382485170595e+01 1.737516276011636762e+01 1.576972457223710400e+01 1.596581569069008211e+01 1.326000098271939720e+01 8.373380505169482291e+00 6.039989075457139478e+00 5.349990651495085459e+00 4.033311498985174381e+00 1.943630286240012106e+00 -1.173923712464639113e+00 -2.656553195901766529e+00 -4.341344327385350255e+00 -8.019453002875707170e+00 -1.132220356274054573e+01 -1.173916693316803794e+01 -1.208607519733950397e+01 -1.314877659973298130e+01 -1.388944187083188275e+01 -1.381769473846065566e+01 -1.241042933812112103e+01 -1.269945400457553397e+01 -1.386974536294254712e+01 -1.265951759941530774e+01 -1.087882711945268532e+01 -1.091011075540844111e+01 -1.047112528809706333e+01 -9.761503075595403089e+00 -7.565638882657354181e+00 -5.631637109587453338e+00 -6.991331453140866792e+00 -7.811915315618763067e+00 -6.699407625773575958e+00 -6.673873490138766407e+00 -7.544403873510513669e+00 -7.462417153590583219e+00 -6.455467365984844719e+00 -4.069434989713911932e+00 -2.398628733207319286e+00 -3.325320055310529099e+00 -2.973335988343134950e+00 -1.840027359047169409e+00 -1.810114624776379522e+00 -9.858498747233284121e-01 -7.371913469555733123e-01 1.028274934361341097e+00 3.469268943655437365e+00 3.531192050109600800e+00 3.939687722580854423e+00 5.999202245440305781e+00 6.539825260136745477e+00 6.513897224279166842e+00 7.252546795888443754e+00 7.553827604633861270e+00 9.151013967563162765e+00 1.043247260793827991e+01 9.990607669104763389e+00 1.058332775617921939e+01 1.268703840527523496e+01 1.285930516582115324e+01 1.203612004308536676e+01 1.084421502658309677e+01 1.050871346421820896e+01 1.096309986981983720e+01 8.378274838643532618e+00 6.184202194517109064e+00 6.410403651032806849e+00 5.478936693124249580e+00 3.775761808870053304e+00 2.107573043190290818e+00 7.666093776631049961e-01 1.734309215649116442e+00 6.272864695405259150e-01 -2.695168686778244282e+00 -5.230380744159206508e+00 -5.992203866078571473e+00 -7.368429068527158954e+00 -9.462312974472570914e+00 -1.239638876807514478e+01 -1.437604397132042067e+01 -1.323311801664944198e+01 -1.329829298769193535e+01 -1.425932894496680881e+01 -1.375126042024497330e+01 -1.462103380966684441e+01 -1.620882676785905474e+01 -1.651671178500830806e+01 -1.668859146383327285e+01 -1.522913435916933089e+01 -1.517450445568991313e+01 -1.756132145333708650e+01 -1.872964751385482174e+01 -1.876331175712432042e+01 -1.926846991347136751e+01 -1.845043006062663693e+01 -1.725180256545425195e+01 -1.606088935225651682e+01 -1.449845949876900875e+01 -1.607978642322859031e+01 -1.854915939828853766e+01 -1.862411653599053452e+01 -1.821217287699810683e+01 -1.812209164399640926e+01 -1.792753890100935621e+01 -1.789644082243093592e+01 -1.632266460300191824e+01 -1.527819295347444672e+01 -1.682294179464158645e+01 -1.759107335072237888e+01 -1.613021501249964729e+01 -1.633243015939810761e+01 -1.734856598884832479e+01 -1.750079382264442174e+01 -1.573009449328282372e+01 -1.205012985990766694e+01 -1.116459488787613985e+01 -1.294127815746143106e+01 -1.302696493732667626e+01 -1.198349325510686469e+01 -1.224428391574744346e+01 -1.261270983728508988e+01 -1.292191420010487235e+01 -1.170025681582424326e+01 -1.039596616565544096e+01 -1.219978281486222471e+01 -1.369506017264173003e+01 -1.219904866619775774e+01 -1.201974953169529137e+01 -1.286430569753391673e+01 -1.278179694854980930e+01 -1.147798468202578093e+01 -7.943958385149567647e+00 -6.119030161730674600e+00 -5.824212325656302092e+00 -3.877596719686278171e+00 -2.098624584283362626e+00 -2.607120063121708853e+00 -3.142484282354121916e+00 -4.404102178785189281e+00 -4.732194741171324104e+00 -4.421945878683928299e+00 -7.870339553385503173e+00 -1.094447478128046036e+01 -1.144191789897653599e+01 -1.229896755552360865e+01 -1.270454989389405753e+01 -1.372869708814886103e+01 -1.404274028709552447e+01 -1.279346206381581119e+01 -1.370228896604167623e+01 -1.684045168512964707e+01 -1.850349958321943333e+01 -1.936971216400688078e+01 -2.177502342757690457e+01 -2.453579909718519403e+01 -2.705295703270867946e+01 -2.603328590951993249e+01 -2.344349463827577651e+01 -2.396222528834637799e+01 -2.453048940290838686e+01 -2.126574704482340294e+01 -1.865401483021172524e+01 -1.711226725540993954e+01 -1.537349958768922598e+01 -1.509919166717287986e+01 -1.335879651677636382e+01 -1.330735707391913181e+01 -1.560513448078636856e+01 -1.534844124751994876e+01 -1.388907388384464880e+01 -1.496482040879548947e+01 -1.574194439509333954e+01 -1.635256476126491876e+01 -1.537897542584664023e+01 -1.453416731157766684e+01 -1.619090243172194477e+01 -1.818957960530382678e+01 -1.887457656194116140e+01 -2.095471420606100210e+01 -2.429088813043105333e+01 -2.697587416561445650e+01 -2.881941351104924820e+01 -2.717454377545849908e+01 -2.591550223451318757e+01 -2.669199985214817517e+01 -2.609026075033196435e+01 -2.454610233795495233e+01 -2.438644645206658979e+01 -2.345710998091156796e+01 -2.173735670018873734e+01 -1.879883106748178179e+01 -1.389680170528157355e+01 -1.228381264973885934e+01 -1.202328514520429970e+01 -9.530833919409262833e+00 -8.604278078173136279e+00 -8.799099539746153553e+00 -7.933565188577309968e+00 -6.221053178782225856e+00
5.669367623234361275e+01 6.133743668888750022e+01 6.453260501873903365e+01 6.300457884898850125e+01 6.185005973420474845e+01 6.362864033980565637e+01 6.474782953185838608e+01 6.421817534798519489e+01 6.477144274427189430e+01 6.953825786361194616e+01 7.657890738982720791e+01 7.895336227050945865e+01 7.762384076047943893e+01 7.711068427645612644e+01 7.859426560261542249e+01 8.217936465592526929e+01 8.795845164164889241e+01 8.991891941579034153e+01 8.858849096769202447e+01 8.665711245952860509e+01 8.112612466955970092e+01 7.573530771814357365e+01 7.373849105077172794e+01 7.159263874670207883e+01 6.862995267147549328e+01 6.538919715556207279e+01 6.167499376894731711e+01 5.887589269115473911e+01 5.421539698079389780e+01 4.825678408923527485e+01 4.574714340753732245e+01 4.412289438329688807e+01 4.146115550262727112e+01 3.924235337963068559e+01 3.599212710239397239e+01 3.437568276837411929e+01 3.359534520872572472e+01 3.026917413854843630e+01 2.665328317019078597e+01 2.416608042575774107e+01 2.109641225444478607e+01 1.717553483566334194e+01 1.439178052679844022e+01 1.317854601996915243e+01 1.329382981695416177e+01 1.118963845130444845e+01 7.237111079854345874e+00 5.327079328741297637e+00 3.861732742624710557e+00 6.971999593705588971e-01 -2.662404697395700293e+00 -6.541933463777099611e+00 -9.092558921625119694e+00 -9.391292977167678302e+00 -1.167569275701064058e+01 -1.297018210978117203e+01 -1.106520344536052569e+01 -1.077328195443434034e+01 -1.220466935439620038e+01 -1.317892786437570507e+01 -1.413258784608768615e+01 -1.334732019015047655e+01 -1.438838183188118691e+01 -1.878003151898288081e+01 -2.082007886507633643e+01 -2.104110753192387762e+01 -2.240590050430594005e+01 -2.387642516438339513e+01 -2.495045298212487239e+01 -2.418075702465313981e+01 -2.179439395627645837e+01 -2.200370871281559815e+01 -2.289363795443841454e+01 -2.090977399111416091e+01 -2.023383598444221931e+01 -2.128596148210890249e+01 -2.170847389198422661e+01 -2.241607390939878997e+01 -2.182140501423730328e+01 -2.232374336387307778e+01 -2.496619688973284212e+01 -2.634638093361779099e+01 -2.597780021388161842e+01 -2.682232040172807785e+01 -2.728140120626371257e+01 -2.753196171188773178e+01 -2.576797805885069437e+01 -2.205460391231328998e+01 -2.098774544079182292e+01 -2.097772734181671694e+01 -1.902228189200585007e+01 -1.766021052436974159e+01 -1.833288991530304557e+01 -1.892774595100711110e+01 -2.001173928774954547e+01 -1.947635123961645931e+01 -1.955961099987343133e+01 -2.259349779832187366e+01 -2.495040601314883943e+01 -2.602826566610952597e+01 -2.843691242569569866e+01 -3.112557981134454366e+01 -3.261716546888603574e+01 -3.181450863032780063e+01 -2.865900259784260840e+01 -2.803568043744648008e+01 -2.881161915861241951e+01 -2.663883146165067117e+01 -2.369209853967651824e+01 -2.210398732258560983e+01 -2.035683579259707798e+01 -1.890873066929837165e+01 -1.637094444354532286e+01 -1.555889948907686993e+01 -1.869038219746817475e+01 -2.123823807837030841e+01 -2.214063983212632536e+01 -2.412998519744420634e+01 -2.591375877369030789e+01 -2.723558825471895872e+01 -2.783284773499766374e+01 -2.650287871099072845e+01 -2.695549513618063031e+01 -2.741468203808862469e+01 -2.507985436881179808e+01 -2.253601209704163466e+01 -2.125225341684360458e+01 -1.998246555303509808e+01 -2.032381657858677571e+01 -1.928622731937194601e+01 -1.923808111704027723e+01 -2.205685943128679583e+01 -2.356996710795358396e+01 -2.368338003482641341e+01 -2.526021639450056000e+01 -2.789543778951952291e+01 -3.061498780495404404e+01 -3.263282562639680862e+01 -3.242317618292732107e+01 -3.363269157767297202e+01 -3.551132679375147916e+01 -3.508213936425543267e+01 -3.430060297475988307e+01 -3.403783931303006938e+01 -3.263833237327605019e+01 -3.088710752152190864e+01 -2.741093227127820953e+01 -2.445461691051897546e+01 -2.480417534149539094e+01 -2.416179963100223205e+01 -2.145065683104607146e+01 -2.025780422994182217e+01 -2.003402027463387824e+01 -2.002645468938917972e+01 -1.971822625865154421e+01 -1.814455396394799536e+01 -1.825856767745658260e+01 -2.100206729961512764e+01 -2.224205020688862078e+01 -2.234344207967322049e+01 -2.293760124542815504e+01 -2.209127775828392259e+01 -2.127142708845381947e+01 -1.870188759876949902e+01 -1.632916976379150853e+01 -1.741922396277778518e+01 -1.783528155993500164e+01 -1.669492083652450276e+01 -1.792173142925157592e+01 -1.947637214668502281e+01 -2.083324153639853549e+01 -2.224580938531320840e+01 -2.098394872557356905e+01 -2.182962330328061995e+01 -2.512991939797745999e+01 -2.645237986815098097e+01 -2.651548643677745432e+01 -2.713935851971250912e+01 -2.671691991222651907e+01 -2.581496048642366148e+01 -2.313853295974327295e+01 -1.983613923582147009e+01 -1.981532315879854522e+01 -1.989177495225152015e+01 -1.880238481930961214e+01 -1.890234681393272353e+01 -1.975849306801739402e+01 -1.974749167133412087e+01 -1.903421871889756289e+01 -1.650772375330887343e+01 -1.466696209798460870e+01 -1.661241234597588345e+01 -1.796810781914131283e+01 -1.766522443051055902e+01 -1.866146734546950725e+01 -2.025288346665522354e+01 -2.253196942342207976e+01 -2.345456296446527134e+01 -2.226507950100151234e+01 -2.358229531384276356e+01 -2.599679101486090360e+01 -2.604553570631905401e+01 -2.486466634735204195e+01 -2.447223052552547529e+01 -2.428850647328797763e+01 -2.349210737961904627e+01 -2.066607893333664236e+01 -1.788153736909006142e+01 -1.806849928968181729e+01 -1.803268961898997347e+01 -1.696549476217921892e+01 -1.754841484293082488e+01 -1.790927179153712245e+01 -1.911058444696421788e+01 -1.995686327865381315e+01 -1.900991233573540740e+01 -2.016195960824098776e+01 -2.266712421782757048e+01 -2.306725457006756841e+01 -2.362982037995412554e+01 -2.539696181871770975e+01 -2.672313256369363899e+01 -2.778679793778993101e+01 -2.706167482829815540e+01 -2.742272282045490783e+01 -3.018432683338823352e+01 -3.073690863376210913e+01 -2.954665177685308919e+01 -2.887530266654343336e+01 -2.762108647898702074e+01 -2.629622412879016835e+01 -2.404214997671656562e+01 -1.976978161967793923e+01 -1.883117462536687370e+01 -2.051107666941552665e+01 -1.990032153357705624e+01 -1.849586246583530169e+01 -1.795637408060010998e+01 -1.701925573093064870e+01 -1.669246532803023442e+01 -1.405746784142989547e+01 -1.124123576654505285e+01 -1.240972763438352189e+01 -1.238074440638537688e+01 -1.082245628210670141e+01 -1.100225902906070985e+01 -1.069056892754019827e+01 -1.045512388464571885e+01 -9.656311865317450227e+00 -6.553567036066238138e+00 -6.150694611802216549e+00 -7.386695990666252598e+00 -5.873659272171439127e+00 -4.056477724922122441e+00 -2.313023437717486086e+00 5.831546014475646328e-02 2.199947933428984204e+00 6.583376707546448436e+00 1.259639072178284636e+01 1.728485023344675042e+01 2.234796640033007264e+01 2.755551652936101803e+01 3.056907962205502827e+01 3.307255739559906260e+01 3.628319743265780772e+01 3.928177042310693423e+01 4.410995903506848492e+01 4.739978517941947445e+01 4.764121503136016145e+01 4.882945784961391666e+01 5.012851958097434846e+01 4.937734146615935771e+01 4.876385265685270554e+01 4.713984158075117392e+01 4.759597046509999529e+01 5.169794464918108190e+01 5.452514253731101235e+01 5.513045912226752421e+01 5.343369451740925058e+01 4.713458038792661142e+01 4.023971136140853844e+01 3.550720822107387420e+01 3.253428863699478057e+01 3.249639377978967758e+01 3.145925856147904653e+01 2.786319781440931820e+01 2.575303329039163813e+01 2.456256141817981842e+01 2.294146767011774557e+01 2.229053404095204627e+01 2.174335491012415034e+01 2.267896195475756826e+01 2.365071715292094723e+01 2.177743283095457372e+01 1.956982397404688712e+01 1.870787807612899201e+01 1.594667288050525578e+01 1.054362889214291776e+01 6.476402147740608406e+00 3.514843969609247498e+00 3.010417157863490623e+00 2.807923060912026703e+00 1.347107063120351333e-01 -1.300140108717413145e+00 -2.964399786156116434e+00 -5.945763980839539720e+00 -9.020794093220274590e+00 -1.144042321024576481e+01 -1.201177920281502054e+01 -1.181576172884605569e+01 -1.444288488535175752e+01 -1.721610300577518515e+01 -1.711605764790153827e+01 -1.705893961923800362e+01 -1.739064031673071753e+01 -1.727560017487034827e+01 -1.708657396778576043e+01 -1.551591734480086870e+01 -1.505918032921291072e+01 -1.762860588069555590e+01 -1.897905316501655903e+01 -1.870022093774414529e+01 -2.031476782817741267e+01 -2.157581966587723699e+01 -2.261227038330014594e+01 -2.193844334269104124e+01 -1.982889907455702883e+01 -2.095007088863806288e+01 -2.263243407657152773e+01 -2.166970349179487343e+01 -2.142610029402828431e+01 -2.257741418390340016e+01 -2.303082647272079342e+01 -2.370534184466306726e+01 -2.243444403592360459e+01 -2.124691155688095279e+01 -2.306054366460605465e+01 -2.388812014781193938e+01 -2.268583640149275027e+01 -2.209071343783788777e+01 -2.113809531013474441e+01 -2.010465781276773711e+01 -1.897112721754569620e+01 -1.631491802504048039e+01 -1.636645561116830550e+01 -1.806334254985975463e+01 -1.671955017459210779e+01 -1.459470423206867196e+01 -1.398229582159978435e+01 -1.287808352324292116e+01 -1.191331901504235624e+01 -9.097133328270201602e+00 -6.158934042569533140e+00 -6.945878797372474267e+00 -7.663091290173819736e+00 -6.129564140934136596e+00 -5.527322364897115925e+00 -5.167222955529681805e+00 -4.418925285749495835e+00 -2.573920650786829523e+00 7.220221099697753386e-01 1.345720516099377262e+00 5.439978086755606901e-01 1.665927988859398301e+00 3.135733717620972527e+00 3.787391638212016076e+00 4.946818579735476007e+00 5.623764705092215266e+00 7.767855023585728880e+00 9.592020972686775337e+00 7.862327005833226856e+00 7.151346791857533525e+00 8.527244068935743826e+00 8.735137474589965478e+00 8.712677576851035610e+00 8.394184394091386281e+00 8.417252787580007833e+00 1.044669421833898859e+01 1.056517251667459689e+01 9.206455560447095010e+00 1.050778006907961348e+01 1.222568834467712584e+01 1.208819722014035136e+01 1.163788461999986623e+01 1.092908861240811724e+01 1.202449884095643462e+01 1.395836324217806101e+01 1.324520258846787435e+01 1.220441554277861940e+01 1.305505015701730187e+01 1.284417282129219373e+01 1.294644554483992138e+01 1.342650350344358046e+01 1.431446663265247388e+01 1.692289047427110660e+01 1.717057191740413913e+01 1.527814983890356970e+01 1.483177850711537893e+01 1.509475318577296932e+01 1.437102300179648928e+01 1.423645972254395708e+01 1.369966003083406569e+01 1.456400136762738562e+01 1.578269746410362195e+01 1.428370994020854745e+01 1.337426321680667662e+01 1.459558646955490602e+01 1.469479124640427514e+01 1.350788795813153342e+01 1.324438249744122764e+01 1.371778490117760363e+01 1.566482042256590113e+01 1.574567731413275595e+01 1.358291776065048673e+01 1.412790920077138601e+01 1.519052645110549626e+01 1.463736950602426035e+01 1.481843982266636850e+01 1.486145177732865719e+01 1.602178304600764136e+01 1.733859916147908820e+01 1.593927790972726477e+01 1.418432994523254997e+01 1.397296447981279499e+01 1.328516088586464150e+01 1.202367478472266882e+01 1.151834128734545182e+01 1.040513335775757220e+01 1.144724908901851990e+01 1.170736428568258525e+01 9.126394932454326536e+00 8.284908527824056179e+00 9.017540233898845514e+00 8.309612909115484669e+00 7.959769912707225004e+00 7.351482595475977710e+00 7.960230669166709738e+00 9.620032672822697251e+00 8.003569797312337641e+00 6.210260639162416219e+00 7.034945358841532048e+00 7.274804570329915343e+00 6.670705615036952807e+00 6.120459350374501284e+00 5.544385912895864799e+00 7.359375796228086131e+00 7.419011006398968711e+00 4.988311280835981520e+00 4.772705964984288229e+00 5.237619596227592211e+00 3.936264185843115992e+00 2.664572906457712609e+00 2.119671059634677945e+00 2.965408509943603388e+00 4.144799176682144370e+00 2.934824889595353259e+00 5.462984133857761160e-01 3.417182130496336234e-01 8.802875665131677518e-01 -3.881576530356632970e-01 -1.831009566505988007e+00 -2.401768496933268437e+00 -1.261674327085164693e+00 -5.909259019407734348e-01 -3.504817222029341650e+00 -4.560105620781107483e+00 -3.417695631176953519e+00 -3.594592712475206842e+00 -3.190790901282400061e+00 -2.843287454219991073e+00 -1.874762632431332454e+00 1.099707873809050218e+00 9.673813174505732082e-01 -5.719253712955580937e-01 -3.968088514024000202e-01 -7.208777105071508817e-01 -2.286796645760380109e+00 -3.023642885187982632e+00 -3.952167341880060025e+00 -3.914882513366495509e+00 -3.695354209411824797e+00 -6.166300262501945184e+00 -7.724364873313183111e+00 -8.201622782118244359e+00 -1.041946855366491675e+01 -1.273214627988369152e+01 -1.410625764993558562e+01 -1.455963296532873485e+01 -1.352804443240163579e+01 -1.382624190344150605e+01 -1.500624267445405735e+01 -1.410014850753000992e+01 -1.344675417799624206e+01 -1.409644434877217023e+01 -1.395777124035039840e+01 -1.406680397073513689e+01 -1.219606430674937947e+01 -9.807447852397398691e+00 -1.024462467461952464e+01 -9.375690250940390769e+00 -5.981818930955446589e+00 -3.259503295751623675e+00 -6.867122936214373752e-01 2.413036018546673933e+00 6.803322123655783926e+00 1.383233238341188631e+01 1.861423282275243807e+01 2.226681678318372448e+01 2.834504325130598090e+01 3.482612264317986472e+01 4.058356861036143926e+01 4.799318592651247428e+01 5.671532396588460756e+01 6.672630471038544897e+01 7.551076768837560849e+01 8.299605931856542895e+01 9.141791676565514990e+01 9.891878064978702412e+01 1.036904572447509310e+02 1.077382477666393612e+02 1.105648151495483518e+02 1.134826448785178741e+02 1.205335073199767635e+02 1.276932116083650328e+02 1.323633128766707330e+02 1.365925318181799923e+02 1.378320259726232848e+02 1.340007833237868908e+02 1.302191808774294088e+02 1.269238350590228208e+02 1.237350394146614008e+02 1.207916644395879331e+02 1.142622785566428831e+02 1.068685546857022928e+02 1.007780916217105016e+02 9.390311108550199037e+01 8.777109749396935001e+01 8.228414869217644423e+01 7.708278860742179006e+01 7.473804068048325178e+01 7.165043046077691713e+01 6.633450808789278597e+01 6.181017046667707149e+01 5.912113075744174751e+01 5.561964773940486850e+01 5.275326508748593568e+01 5.004016934426120145e+01 4.842569680444204039e+01 4.695339375693038875e+01 4.188686047876293372e+01 3.783052769410887350e+01 3.682883821463482832e+01 3.470084875323602347e+01 3.256157127007972463e+01 3.106551213725121841e+01 2.884758093326739115e+01 2.831601509750746359e+01 2.666068743953194797e+01 2.247820899407680528e+01 2.032425615422157250e+01 2.048639408606480927e+01 2.055554858924943673e+01 2.178701582140701021e+01 2.282172531664127391e+01 2.463212587718433610e+01 2.757948313787300521e+01 2.842216626099988730e+01 2.966761976915910992e+01 3.305473043183949500e+01 3.515448658160996587e+01 3.578990518956827316e+01 3.630617817538020375e+01 3.665479623022523725e+01 3.914101142573975523e+01 4.145149972370480640e+01 4.173756365038097726e+01 4.360072862231802304e+01 4.651390433507456379e+01 4.738317465047550314e+01 4.808029166237822949e+01 4.834164427424818200e+01 4.961376370454518536e+01 5.279345840682360347e+01 5.307323434604553825e+01 5.227545099905111670e+01 5.328325286355562440e+01 5.361048858246248017e+01 5.290314753238390466e+01 5.237403878025691739e+01 5.201767358088788029e+01 5.346126560041145126e+01 5.432261310220519590e+01 5.240875714005762376e+01 5.151905025092220569e+01 5.233337226075548898e+01 5.183032240879833097e+01 5.052515553501952894e+01 4.932600226559021195e+01 4.968046933738432358e+01 5.206623685591871009e+01 5.123874877317166465e+01 4.917230783558445495e+01 4.948883129072644493e+01 4.960449101352669743e+01 4.871997325451881267e+01 4.792657988166428140e+01 4.636166148106239859e+01 4.630180936602141628e+01 4.532745485948614572e+01 4.124379088336110755e+01 3.812783405621141952e+01 3.675573355407477294e+01 3.438399081320795858e+01 3.147955553983020138e+01 2.934804753622404760e+01 2.946424431757116480e+01 3.140158174126664647e+01 2.988239714592148388e+01 2.707216709428749368e+01 2.589633144014847232e+01 2.382351445040977822e+01 2.012835014905979492e+01 1.731781197615501711e+01 1.551885255408780040e+01 1.602891007662876532e+01 1.596168796430530001e+01 1.361008388394914093e+01 1.186411777091913144e+01 1.106505924843730782e+01 8.812667955634525541e+00 5.843526503959155960e+00 3.241563215963441991e+00 2.040228757363538925e+00 3.253223083242816838e+00 1.953622287398625312e+00 -3.990576403894867674e-01 2.442693833884190535e-01 1.384607401248889036e-01 -2.069513818141436534e+00 -3.679392986576957902e+00 -4.884873326169977936e+00 -4.630458055870397160e+00 -4.494308075014079584e+00 -7.256960377673343565e+00 -8.998853463760790206e+00 -8.398352641979341726e+00 -8.928603241062466722e+00 -9.696345676806387814e+00 -1.081752322798798716e+01 -1.231820566808018746e+01 -1.136386729266987139e+01 -1.272981867697317604e+01 -1.673648948415391757e+01 -1.904523437242228567e+01 -2.024257790956190917e+01 -2.218076352255053862e+01 -2.365173851761059254e+01 -2.526097908230974909e+01 -2.539802279900919757e+01 -2.507096257365999392e+01 -2.767171971641174011e+01 -2.948029382222062722e+01 -2.980598372358098658e+01 -3.109122701107263609e+01 -3.287848623727657582e+01 -3.399026706609596005e+01 -3.487332892708936072e+01 -3.387386171039932492e+01 -3.441450708320515162e+01 -3.709128777185646442e+01 -3.771178890734257294e+01 -3.745497014136238079e+01 -3.756267163146588217e+01 -3.795741262801322335e+01 -3.829415347099346434e+01 -3.698418130089980593e+01 -3.585517663781848086e+01 -3.791391704489684855e+01 -3.984792244377781145e+01 -4.001193480839905448e+01 -4.048514383586611842e+01 -4.139419142714680078e+01 -4.239102282461715276e+01 -4.382213053648398216e+01 -4.364308174112547078e+01 -4.503723400153586454e+01 -4.935654493474901727e+01 -5.169627237826855293e+01 -5.263013718366156724e+01 -5.556238677596659414e+01 -5.803882350516885680e+01 -5.951927412402368134e+01 -5.965846483740285322e+01 -5.944362593220262880e+01 -6.187188681741260154e+01 -6.341721845280729752e+01 -6.201885266268553210e+01 -6.061390717080330859e+01 -5.946043477899574015e+01 -5.871089835653904032e+01 -5.818154611357397243e+01 -5.602417373934861189e+01 -5.477597206585927125e+01 -5.627685353120567413e+01 -5.686537783679283109e+01 -5.646239648724284876e+01 -5.728703054293795560e+01 -5.894421698979538604e+01 -6.066008920798267212e+01 -6.117816608698174718e+01 -6.125190110116389519e+01 -6.388475477725228302e+01 -6.710578879088501481e+01 -6.668015530053730799e+01 -6.529686082681270420e+01 -6.611862821610175445e+01 -6.689618737463352716e+01 -6.688645452310773010e+01 -6.497881903009528060e+01 -6.448305496589998143e+01 -6.702191342984376377e+01 -6.764530239079525131e+01 -6.699752101914751279e+01 -6.736860801869268300e+01 -6.795051209233452028e+01 -6.866218555177869121e+01 -6.787848305226701484e+01 -6.561104746531054843e+01 -6.574448461257752285e+01 -6.655346125047267947e+01 -6.523568867257837667e+01 -6.407249130070468368e+01 -6.412887717290387002e+01 -6.357745702603801163e+01 -6.239397158409013855e+01 -5.901565957045772848e+01 -5.658184191128003704e+01 -5.759517785061569839e+01 -5.785914237692470152e+01 -5.625800769900858000e+01 -5.545829697356109023e+01 -5.453297691244105749e+01 -5.299679343534167231e+01 -5.161313023356449037e+01 -4.835809089520729742e+01 -4.685343460018810902e+01 -4.636915531765602339e+01 -4.415209215523668718e+01 -4.300213356207124349e+01 -4.305705769665664917e+01 -4.249730838101941544e+01 -4.208382775690975564e+01 -4.015661238982210079e+01 -3.885252420718929756e+01 -4.032518765165978891e+01 -4.043912455230950798e+01 -3.823199231075402338e+01 -3.785545629073001095e+01 -3.918431759636301592e+01 -4.046929301159552494e+01 -4.069134645339277512e+01 -3.953610769187969254e+01 -4.085299894678144028e+01 -4.390205110965580104e+01 -4.468426866174117151e+01 -4.436257151622347550e+01 -4.526630708621853927e+01 -4.546399315398529950e+01 -4.479453651526070956e+01 -4.254622326055196879e+01 -4.036965650587387699e+01 -4.044906699629502356e+01 -3.847316243991921425e+01 -3.291580724809003300e+01 -2.855475337623094489e+01 -2.379628458997825291e+01 -1.740248877004204786e+01 -1.064237306494080926e+01 -2.521677908233124765e-02 9.559876435002831130e+00 1.755944314149580165e+01 2.769181741817771680e+01 3.598208968631316651e+01 3.961658439873393434e+01 4.256211644550118223e+01 4.842832229529467014e+01 5.940454535094215061e+01 7.244255695372564219e+01 8.184584038652815252e+01 8.837246317914994620e+01 9.583130160768284611e+01 1.033755926719970404e+02 1.085675106322367469e+02 1.112065948004490394e+02 1.139794050288380873e+02 1.178238873800163304e+02 1.193153078724408260e+02 1.187469204444530106e+02 1.175834481199033377e+02 1.117017577582341659e+02 1.013332746027287783e+02 9.231300598462044604e+01 8.408876736615276570e+01 7.859582056957027874e+01 7.486983183002112696e+01 6.723761516749458167e+01 5.943955458395016933e+01 5.584826079692596323e+01 5.274666553927683310e+01 4.897196590873277700e+01 4.392020248635991209e+01 3.748938302013762325e+01 3.323429667870905035e+01 2.819986628380987526e+01 2.302234631615441884e+01 2.068003000502746858e+01 1.888528069145988297e+01 1.418369655527316908e+01 8.948481257496299079e+00 3.978627570976787098e+00 1.091855148982062929e+00 -1.372626130524506709e-02 -3.079841683226831162e+00 -5.960772319065615221e+00 -7.465127008362897776e+00 -1.051215755973068511e+01 -1.366428867261293334e+01 -1.505344600002772992e+01 -1.477441165867614714e+01 -1.158502842004761746e+01 -9.632286992117286673e+00 -1.145603331976990091e+01 -1.256459917709687346e+01 -1.195762846646621824e+01 -1.155670362532020512e+01 -9.423377441022610768e+00 -7.200350978068692065e+00 -3.831217533615987492e+00 4.878181602370413872e-01 4.738952494084547884e-01 -3.267188663510951496e-01 9.084111427052836696e-01 2.152265519357849044e+00 3.216642840574385875e+00 5.264227061036228505e+00 6.807863306227874389e+00 8.213634725859147778e+00 7.941315056871101952e+00 5.307436660314855281e+00 4.398510999589138493e+00 5.727445844295117716e+00 6.185672414597790159e+00 7.134345248790830318e+00 7.956926002713366586e+00 9.471137797870698094e+00 1.199066119634524519e+01 1.120172245628343788e+01 8.814975520351667981e+00 8.699862480016911093e+00 8.016795809808662909e+00 6.884301080801829897e+00 7.467402654039846155e+00 8.866441567548045910e+00 1.222284682892537333e+01 1.379334737753943863e+01 1.189842682860475875e+01 1.066382566350861438e+01 1.208435090937527789e+01 1.257174103251558073e+01 1.273208138787771837e+01 1.350289869914107221e+01 1.607635960955036225e+01 1.987253964765063685e+01 2.092717470812081615e+01 2.047232886977896982e+01 2.125023470018305716e+01 2.321846620082630963e+01 2.367225399199601554e+01 2.353264042999982664e+01 2.344116978695733877e+01 2.486769832145951398e+01 2.556332055006231485e+01 2.326299320629518164e+01 2.259068525656216764e+01 2.300134664025548048e+01 2.122092848233603490e+01 1.963969794603071506e+01 1.842923974103506168e+01 1.737887877505980683e+01 1.778002841128154898e+01 1.583892202772403834e+01 1.203785122086269688e+01 9.798028183534009727e+00 7.184931868251809739e+00 3.606788766723978856e+00 5.959199011031984794e-01 -1.691972602726999675e+00 -2.059605653225641930e+00 -2.864506854888969389e+00 -6.402698578859690848e+00 -9.515185889213514159e+00 -1.033329724588724474e+01 -1.132166564446512957e+01 -1.237714865360586813e+01 -1.261476756982978209e+01 -1.225500540073146993e+01 -1.074959078940480950e+01 -1.188409910199548492e+01 -1.438602815528072654e+01 -1.453283857256230682e+01 -1.387647152420914054e+01 -1.423623669658304358e+01 -1.427509900169159174e+01 -1.447412089586434902e+01 -1.354184473473461203e+01 -1.245875257449676710e+01 -1.417638270045653393e+01 -1.457435686659685459e+01 -1.295599962281907658e+01 -1.290111204751703866e+01 -1.351821082214711822e+01 -1.372117676835662081e+01 -1.341567876691579819e+01 -1.070659785278513354e+01 -1.043744582625716255e+01 -1.242041142057119529e+01 -1.199065737207335935e+01 -1.148187840300588469e+01 -1.236718667967982022e+01 -1.169876291023911286e+01 -1.119981597777368520e+01 -9.489103409161593561e+00 -7.427094222041978000e+00 -8.845437137239624548e+00 -1.050849017383736772e+01 -9.612587057491042586e+00 -9.568443728016715610e+00 -1.111817367884074592e+01 -1.250262384155358042e+01 -1.322197054644481895e+01 -1.172767331169741034e+01 -1.158918296603770948e+01 -1.324413037334756460e+01 -1.321171794169513980e+01 -1.236072368647875130e+01 -1.250659112051170041e+01 -1.246186227626908938e+01 -1.257068922626980623e+01 -1.109049169811226321e+01 -9.257378166969507660e+00 -9.755533678251250507e+00 -9.414881707123758048e+00 -7.616753663522489504e+00 -6.853048293138487956e+00 -6.040029272698807183e+00 -5.070285717779351664e+00 -4.032181568648771197e+00 -5.974249969908363989e-01 1.488597709938126235e+00 1.079703741295911651e-01 -5.383412823518488599e-01 -4.993155390620562240e-01 -2.642560136593937070e+00 -4.143220464133301917e+00 -5.838178147574327070e+00 -6.219429175913034236e+00 -5.415769497052721704e+00 -7.450971840333717289e+00 -1.024119516217956516e+01 -1.117906940421887718e+01 -1.183650409884597288e+01 -1.339982404494725365e+01 -1.393145636058452297e+01 -1.404276465680559838e+01 -1.329486103365394101e+01 -1.391928764559075304e+01 -1.704690879756897459e+01 -1.878775892146466830e+01 -1.966171739961603393e+01 -2.154325521943799515e+01 -2.341969759702073262e+01 -2.500434827037892305e+01 -2.576433077296952234e+01 -2.491755620089928414e+01 -2.641806795947270103e+01 -2.885036778916813205e+01 -2.892138934569979014e+01 -2.947740611433460600e+01 -3.118175815962133512e+01 -3.235780412156760377e+01 -3.314447203972512312e+01 -3.075440002404698703e+01 -2.879625422418542513e+01 -2.999445771415800976e+01 -3.039620005520323787e+01 -2.900178857128646825e+01 -2.851841737318853731e+01 -2.824313854944953661e+01 -2.830075129558334979e+01 -2.751680815151523163e+01 -2.450113919513522731e+01 -2.436760816795182549e+01 -2.593876518747854121e+01 -2.577711082498898421e+01 -2.539178689861778793e+01 -2.631065727135266030e+01 -2.504437169717068201e+01 -2.335824732435454365e+01 -2.151551355142910182e+01 -2.108630094122558774e+01 -2.373748156093475004e+01 -2.508776236214653821e+01 -2.416465125489282784e+01 -2.431665000768957086e+01 -2.515587928865515366e+01 -2.626905718076813656e+01 -2.634968042063862370e+01 -2.450220623134754661e+01 -2.607510329123697090e+01 -2.897970588158090521e+01 -2.945029533489216433e+01 -2.928852756090596188e+01 -2.999764429688133660e+01 -3.065444039592012615e+01
7.123849527207120502e+01 6.841825275966010622e+01 6.585908937771618810e+01 6.406973809691771748e+01 6.437818474533027313e+01 6.546110997199978954e+01 6.413598442972441660e+01 6.088629469642859249e+01 5.778822025593142797e+01 5.646260734296383532e+01 5.642553551100888143e+01 5.451355395530848114e+01 5.160923249084795117e+01 4.994426919604919846e+01 4.639239145263871933e+01 4.150815711260496244e+01 3.830057189742642976e+01 3.606128154975692723e+01 3.575658408921660936e+01 3.370148567159481701e+01 2.865178421766952965e+01 2.556815347494046620e+01 2.421842096464489558e+01 2.180639615901329265e+01 1.984646241984368231e+01 1.773112691799312302e+01 1.553946174517557743e+01 1.433383271169062212e+01 1.092456256996306863e+01 7.529609971195173834e+00 6.991089930866315250e+00 6.416543885096882782e+00 4.506225040404592264e+00 3.029284036252616108e+00 2.486011731520138213e+00 2.892869289306825298e+00 1.479949749130363701e+00 -2.296553242556897079e+00 -4.697829159396032850e+00 -5.456295842036542609e+00 -7.600752770922699852e+00 -9.540944876791467522e+00 -1.105785460914980867e+01 -1.012651433454504257e+01 -7.420634096324937090e+00 -7.793007433826061536e+00 -9.879417098830556299e+00 -1.033651509502881716e+01 -1.056615399859594895e+01 -1.238822498228535807e+01 -1.320672357819167786e+01 -1.406657571431701115e+01 -1.396682363116244829e+01 -1.442884866243602637e+01 -1.723698840917125708e+01 -1.866987667681216934e+01 -1.730896922941292715e+01 -1.757222259864134628e+01 -1.853211142136141731e+01 -1.885135005302802824e+01 -1.764535439662146743e+01 -1.620309658932644226e+01 -1.752421604735696903e+01 -1.974875944619818924e+01 -2.092130938634485915e+01 -2.171318712076275403e+01 -2.266774158527960026e+01 -2.246261558158140659e+01 -2.142103553990413900e+01 -1.858955759877244063e+01 -1.731804586241737809e+01 -1.947024666186594288e+01 -2.107100408701143834e+01 -2.116751079424710014e+01 -2.213876245759929517e+01 -2.264327671494325500e+01 -2.283432659726623370e+01 -2.281275765843299652e+01 -2.171245472244300245e+01 -2.314917458307343168e+01 -2.554493415857882965e+01 -2.626368728112780815e+01 -2.604180958305241234e+01 -2.640899225389593852e+01 -2.653195996532885204e+01 -2.588113022527254614e+01 -2.358648446164849233e+01 -2.153976330411978068e+01 -2.241432165948135591e+01 -2.270748754325522611e+01 -2.039182585800133296e+01 -1.912586147403316161e+01 -1.856416586054619344e+01 -1.757378786520927250e+01 -1.656457634527992440e+01 -1.423141637297010753e+01 -1.367066937929464032e+01 -1.459624608510813282e+01 -1.418676323132223516e+01 -1.299737233984668094e+01 -1.360371941650071292e+01 -1.474034710741516108e+01 -1.592677974944558983e+01 -1.511292046411387702e+01 -1.446087020762535857e+01 -1.636077228035678388e+01 -1.751634314577079010e+01 -1.660271104830464850e+01 -1.597981145700409478e+01 -1.515196006109391469e+01 -1.493259385832497443e+01 -1.543348707593087887e+01 -1.327453399144754442e+01 -1.096475519008824406e+01 -1.072411288944722152e+01 -9.791582764036812492e+00 -7.766255673110546098e+00 -6.262650607570522610e+00 -4.853682037552084161e+00 -3.642097018943821762e+00 -9.972732754715527559e-01 8.737817280032720291e-01 -7.166956250110452231e-01 -2.491120689661538101e+00 -2.381810633977620384e+00 -2.997377491655305981e+00 -3.975561170240047737e+00 -4.290371986038838514e+00 -4.411298675614934162e+00 -2.915098259720631191e+00 -2.291214197252352314e+00 -3.498370875119963586e+00 -3.083401946218763179e+00 -1.294627898609301830e+00 -9.685098560209194352e-01 -1.059289193120960398e-01 2.132301048476951399e-01 1.943032692269252015e+00 3.578255407596359738e+00 1.885762308542171528e+00 2.719801236497751962e-01 8.877381216783970519e-01 2.725162083948226566e-01 -9.528152778086164121e-01 -6.336866979633668517e-01 -5.783758718351351691e-01 8.023249067951712110e-01 1.376931515125867922e-01 -2.320667281062344767e+00 -3.306500263256385352e+00 -3.509232579849722367e+00 -5.678794796922558064e+00 -7.753133534110287606e+00 -8.315169257821290572e+00 -6.897367644266655162e+00 -3.862387581864682229e+00 -3.312433025586657198e+00 -3.167270795565168218e+00 9.215613157881696882e-02 2.985833973851560685e+00 3.834164539457329379e+00 3.781174153163179508e+00 3.479948252103019168e+00 5.732328523561668554e+00 6.417831953246643018e+00 4.318922106074008838e+00 3.474353939018360649e+00 4.301798798545547697e+00 3.287571859586904566e+00 1.725774492165603080e+00 4.569423572358848745e-02 -7.438369171790277790e-01 -5.168422236419392135e-01 -2.498682160002632990e+00 -4.751336832212881056e+00 -4.437859503727950461e+00 -4.637574451571863321e+00 -6.645764256402306280e+00 -6.871216966246490365e+00 -6.158628217956262141e+00 -4.678455771359746329e+00 -5.160483841090706569e+00 -7.895403382980087592e+00 -9.163009770197378501e+00 -9.244282058315606676e+00 -1.085424099731226022e+01 -1.271508403560814671e+01 -1.319176980528850862e+01 -1.120861561675814144e+01 -8.022035924495433790e+00 -7.814941591051842273e+00 -8.613413090967764418e+00 -6.852468139747918130e+00 -5.242093052600640846e+00 -5.946062839406119238e+00 -7.184096212976719187e+00 -9.445670217536637381e+00 -9.134839033555440579e+00 -9.570290749819978515e+00 -1.271523768816073030e+01 -1.370359727334772337e+01 -1.169598908441173002e+01 -9.667849048855142513e+00 -8.465128645660199069e+00 -8.233681857726121933e+00 -8.269229653007029057e+00 -7.677338046778948488e+00 -1.019028437039787249e+01 -1.470996919534876923e+01 -1.534280631063235845e+01 -1.503406234569915334e+01 -1.653581411691138214e+01 -1.791983108866794083e+01 -1.853799391731680402e+01 -1.683193398484611691e+01 -1.708352717150707889e+01 -2.032440701725975885e+01 -2.231292263199621928e+01 -2.211050981197352883e+01 -2.170527632038993104e+01 -2.100231298167234328e+01 -2.053759034141051742e+01 -1.979117343752043112e+01 -1.713644855115378007e+01 -1.646400912471304068e+01 -1.789778560452935707e+01 -1.685255928048720619e+01 -1.455830719411303775e+01 -1.388388923903534256e+01 -1.396310387220547788e+01 -1.497983028557911034e+01 -1.451997849747922231e+01 -1.374230680310532371e+01 -1.516498891108251001e+01 -1.581257547128384822e+01 -1.384674517179487552e+01 -1.235571382742909741e+01 -1.026403086383585794e+01 -8.464749590363295439e+00 -6.555437843320386371e+00 -2.070325695382354780e+00 3.453095476085522031e-01 1.157046114585113417e+00 3.443221537944225474e+00 7.072476254723710554e+00 1.084315055372387704e+01 1.652937852646943284e+01 2.273320099249515991e+01 2.970830329949111359e+01 3.563234715652657769e+01 3.864391519313755907e+01 4.269707969000423731e+01 5.025554240698615160e+01 5.557739672715950263e+01 5.638799079391434077e+01 5.591510937559737471e+01 5.727435154691075070e+01 6.093283314713470844e+01 6.121635495426946960e+01 5.856740404468236250e+01 5.834974716576891041e+01 6.035083845113975087e+01 6.158400672910441642e+01 6.351132879147784394e+01 6.631042176610954186e+01 7.202908314764111708e+01 7.802018262853430031e+01 8.072196203054777186e+01 8.144387549553410111e+01 8.162374352830195789e+01 8.122363046886925986e+01 7.919792255614397902e+01 7.572585034628588119e+01 7.178229604463132318e+01 7.112483587533839113e+01 6.948871577424459645e+01 6.496255454652235528e+01 6.201644280227718298e+01 6.080955163901501948e+01 5.977864927320092647e+01 5.943618299210194067e+01 5.816415893782991020e+01 5.761627396525011591e+01 5.597491990329208988e+01 5.063228506381884841e+01 4.583606477775613541e+01 4.328961019803493571e+01 4.130152006287706001e+01 3.774483738518711107e+01 3.369456108327359800e+01 2.921103745631952009e+01 2.576732824251118714e+01 2.087668088035671232e+01 1.328046578983989079e+01 8.252825299282964266e+00 6.648790272900674481e+00 3.977953538056330451e+00 1.727310624534852956e-01 -3.159439346298845486e+00 -4.976337561522873543e+00 -4.952740832361262058e+00 -5.907269739091850269e+00 -7.971116336665757807e+00 -9.610594361293955501e+00 -1.197137793396654715e+01 -1.545816343566934847e+01 -1.819567869117882353e+01 -1.998763527818783103e+01 -1.971517621361930495e+01 -1.947701125362405961e+01 -2.017949784826917892e+01 -1.956724595710090853e+01 -1.846285039153105956e+01 -1.919458741407245483e+01 -2.123429334496101717e+01 -2.294629686004587299e+01 -2.246955901092275099e+01 -1.879798418023185391e+01 -1.652834469729596378e+01 -1.605886618883445038e+01 -1.463091454955320714e+01 -1.398944898464815800e+01 -1.501212865141031472e+01 -1.659112759801036319e+01 -1.840538085169129445e+01 -1.908301893119172377e+01 -2.098829198251865691e+01 -2.549353784212604168e+01 -2.819656598134525183e+01 -2.886463719464290989e+01 -2.993624682887480049e+01 -3.069433266218667811e+01 -3.053497089481615845e+01 -2.905289467403444092e+01 -2.727344437732106286e+01 -2.792251319794199205e+01 -2.928026682891196941e+01 -2.905525842839690398e+01 -2.826790759281018239e+01 -2.851376145883219948e+01 -2.845490544434683500e+01 -2.804165002293512288e+01 -2.485060992894797138e+01 -2.245682396331304531e+01 -2.259225542321568625e+01 -2.137341244761477910e+01 -1.939167289033055042e+01 -1.832336195148462821e+01 -1.717309617791723042e+01 -1.691101253530492698e+01 -1.655242210824837201e+01 -1.483077276518586451e+01 -1.639618526414586697e+01 -2.027463367887551016e+01 -2.284229945226081426e+01 -2.408573323682016110e+01 -2.469897715518590076e+01 -2.433866676718768929e+01 -2.408020320086937005e+01 -2.200334820172274419e+01 -1.988757051047555180e+01 -2.043937093263016180e+01 -2.029907155718726486e+01 -1.834861502354301876e+01 -1.816877033217349435e+01 -1.909883869259364531e+01 -2.007330408556406809e+01 -2.145049793866408194e+01 -2.171430736976299158e+01 -2.449450659672601205e+01 -2.875419041392082065e+01 -2.976253326043646652e+01 -2.889199191010062862e+01 -2.978674166300970327e+01 -3.007336871532512745e+01 -2.848046110407691955e+01 -2.553391522477220121e+01 -2.353589602605872244e+01 -2.502273824405338587e+01 -2.618623777155067245e+01 -2.525508323449182058e+01 -2.536909695271134879e+01 -2.606839487929606491e+01 -2.618319825751993690e+01 -2.583466279553632816e+01 -2.301905005267119719e+01 -2.175794882928780538e+01 -2.254118762312286606e+01 -2.149408319590542504e+01 -1.990243051852993617e+01 -1.961657535859834312e+01 -1.935079148360037138e+01 -1.902048350398392529e+01 -1.652511031162382693e+01 -1.387355880303716482e+01 -1.481853388374903702e+01 -1.551085454630957550e+01 -1.348210250316978964e+01 -1.168977340084800964e+01 -1.159776584319147119e+01 -1.171464351198954645e+01 -1.161863656134292988e+01 -1.034461344871399469e+01 -1.111917673244412796e+01 -1.383491443416107636e+01 -1.479400617722353317e+01 -1.464267639680316080e+01 -1.514306994004557438e+01 -1.429823203209209836e+01 -1.249350230436941978e+01 -1.021180566028360737e+01 -7.502492022912655045e+00 -7.364951276653367351e+00 -6.825498294480442318e+00 -4.091537668399087835e+00 -2.370968305312540547e+00 -1.529424707690951957e+00 -1.584354828691662220e+00 -2.051393178751491408e+00 -6.183659730949394584e-01 -7.077283016675535166e-01 -3.852408439208993229e+00 -5.296402540435294348e+00 -4.457154660627180576e+00 -4.896800378434482681e+00 -6.010724174576447254e+00 -5.852733006414039707e+00 -3.533406667719579453e+00 -7.774732855897750206e-01 -1.065100468250544941e+00 -2.588183769050997451e+00 -2.218086733244630349e+00 -2.434869824943613814e+00 -3.767694034744754283e+00 -5.033644990055220703e+00 -5.172610978312376595e+00 -3.367049809499673252e+00 -2.904323552591231650e+00 -4.390605347954723570e+00 -5.133458420769709818e+00 -3.803734452238326291e+00 -2.134905296860274415e+00 -2.793005348830235879e-01 1.101949247373785745e+00 3.185474656129725357e+00 5.739281362850133128e+00 5.300321681169626764e+00 3.498667952851347351e+00 3.482073215346179751e+00 2.047512330775496547e+00 -5.980731914795928139e-01 -1.293704292802983158e+00 -2.196345459704145409e+00 -1.734486457829960582e+00 -2.064862408842125685e+00 -4.154162621020829782e+00 -4.068426449680633716e+00 -2.857466767731313251e+00 -3.068697104996252367e+00 -3.302559679553875860e+00 -3.264383973995654831e+00 -2.409527617064274541e+00 -9.395050687491021124e-01 -2.579289647391807883e+00 -4.937401827928863618e+00 -4.946102914859422661e+00 -4.786107342468818970e+00 -5.847583561251553874e+00 -6.542400723633363668e+00 -6.551297923701397963e+00 -4.520162828726084214e+00 -4.016937328384900141e+00 -6.167090025346195326e+00 -6.893902269608172872e+00 -6.193434203684245354e+00 -6.119552628342980860e+00 -5.743442041851073654e+00 -5.839445988799197629e+00 -5.843967569753930391e+00 -4.895556055605628565e+00 -6.375918153738820315e+00 -9.252209076517855735e+00 -1.021942193126116116e+01 -1.032379657983108423e+01 -1.144641300004072448e+01 -1.241103537728737649e+01 -1.292225617355511247e+01 -1.185048968026111638e+01 -1.007049099659553804e+01 -1.100279791917315819e+01 -1.241801099470715641e+01 -1.180189255365676182e+01 -1.184359108649636738e+01 -1.206158570873667557e+01 -1.189671126114285471e+01 -1.126451434450851252e+01 -8.948980046287571710e+00 -9.212680699273988694e+00 -1.085525184659059050e+01 -1.124079890452592601e+01 -1.095143432155680330e+01 -1.126642912948088870e+01 -1.086930080935496079e+01 -9.509897942167759410e+00 -5.754493672742523103e+00 -2.115499522275728683e+00 -1.115845644702445849e+00 1.594945383008328499e-01 4.216414595098548546e+00 7.700318691136445182e+00 1.057156761891475405e+01 1.355695849067699044e+01 1.798020243152807041e+01 2.504895210182552745e+01 2.901449130344546390e+01 3.021666408035914486e+01 3.307188062014984808e+01 3.679414360196051348e+01 3.906312018529566643e+01 4.233726856828936036e+01 4.596943299967600893e+01 4.963011405843461432e+01 5.210723794219459393e+01 5.083742870664404734e+01 5.002979178353537293e+01 5.163666771676234646e+01 5.401709407108516103e+01 5.848137013713235177e+01 6.305223548755181895e+01 6.649107736061260709e+01 7.140093137669803980e+01 7.533601552639655097e+01 7.971194151422646712e+01 8.450792464602284326e+01 8.696442486676001238e+01 8.565111701607976613e+01 8.247554399075632148e+01 7.890173900391027928e+01 7.803273178748941064e+01 7.929124702834826621e+01 7.725911726308694938e+01 7.289379964359469000e+01 6.945592704756477076e+01 6.674396505315046113e+01 6.418293055364161148e+01 6.331744578711170846e+01 6.368388172281787263e+01 6.528954535655374514e+01 6.362765010771401819e+01 5.803563804090936884e+01 5.472376307995082811e+01 5.204925238295829359e+01 4.859156569472534670e+01 4.648707395475568660e+01 4.462401004144923888e+01 4.285350821525428699e+01 3.960535726180388139e+01 3.296618288947900766e+01 2.631825708308064193e+01 2.280773076005690214e+01 1.953312158430786383e+01 1.526410658810187293e+01 1.068014329807383866e+01 6.675022643614992646e+00 5.386237774301647185e+00 2.854255995747783992e+00 -1.818499413140669096e+00 -4.118685500201737071e+00 -5.081011838639575728e+00 -7.808532196145657522e+00 -1.083661619899118200e+01 -1.319219169060801100e+01 -1.375332252672026279e+01 -1.307980789574818736e+01 -1.538040806731538446e+01 -1.807364240901711128e+01 -1.795715523059638485e+01 -1.715116844023591725e+01 -1.777951516503812357e+01 -1.889203876656678815e+01 -1.983224364599963963e+01 -1.871892469935479753e+01 -1.878701444144244803e+01 -2.140263171645966978e+01 -2.182926200046411935e+01 -2.032392587980838883e+01 -1.998793266402666191e+01 -2.043170743026877645e+01 -2.115647584359567190e+01 -2.072245650259957728e+01 -1.862841189425679289e+01 -1.931536209006013749e+01 -2.134332799893151389e+01 -2.173990635179972131e+01 -2.352017455936071855e+01 -2.618878723636592909e+01 -2.759159399211871389e+01 -2.836641370609343937e+01 -2.716131857942570704e+01 -2.612496330216991325e+01 -2.719509115105179120e+01 -2.731274316484371312e+01 -2.537504359988804126e+01 -2.506585971024586001e+01 -2.553138477260350925e+01 -2.601146788455993430e+01 -2.696469067019643262e+01 -2.681388431306767473e+01 -2.870889333197732540e+01 -3.196816124812069049e+01 -3.299426964498371007e+01 -3.288694870052356833e+01 -3.306519641769121165e+01 -3.176451599387008784e+01 -3.029119211218732488e+01 -2.743058414892385599e+01 -2.533718060182611609e+01 -2.644112990822483056e+01 -2.704659164880921907e+01 -2.576796282114685965e+01 -2.565536477295459861e+01 -2.592458108594735933e+01 -2.501458373764470977e+01 -2.357448406185680057e+01 -2.154220116203399016e+01 -2.204103016248182811e+01 -2.325463604580618338e+01 -2.205484108629942952e+01 -2.054957438474632880e+01 -2.076709955624618331e+01 -2.069869948129578674e+01 -2.094523641261799440e+01 -1.966991465993203647e+01 -1.782998091958296527e+01 -1.890261710915675053e+01 -1.988599146418348340e+01 -1.815102353130357571e+01 -1.759007335428715990e+01 -1.813717886323893325e+01 -1.897568602957411699e+01 -1.933209410933438832e+01 -1.777808832371493253e+01 -1.868082880127464307e+01 -2.112295490982951307e+01 -2.117224489001126386e+01 -1.954609704590073349e+01 -1.886318174790859814e+01 -1.895114894321699239e+01 -2.032359622970002988e+01 -2.014054972021347822e+01 -1.830867056355197420e+01 -1.830986833483959586e+01 -1.776635328423272142e+01 -1.576986066187330238e+01 -1.455518236483279715e+01 -1.391750122985698290e+01 -1.391990456962864364e+01 -1.446907807880852204e+01 -1.301122602910380088e+01 -1.324990527834836662e+01 -1.530840907938795858e+01 -1.516710344322024717e+01 -1.413969973208914155e+01 -1.375828509661830346e+01 -1.267013945896833427e+01 -1.173227033669115116e+01 -9.981345431560146864e+00 -6.379706376285341207e+00 -5.337384318104557046e+00 -4.787603446016881925e+00 -2.215921029338676629e+00 -1.172191990576227250e+00 -1.234615124938944986e+00 -3.258580969070504763e-01 4.051750867677102186e-02 1.070029915062796544e+00 5.088013874471068732e-02 -2.852624930651802337e+00 -3.594159037042929050e+00 -3.162141510090703544e+00 -3.408793972667852668e+00 -3.115938358380092144e+00 -3.105638729218412220e+00 -2.541096942555486571e+00 -1.044684971467104262e+00 -2.622408973820007372e+00 -4.574773691428674738e+00 -3.684903193491305906e+00 -3.227223757807740512e+00 -5.181294976134063646e+00 -7.705225164606678945e+00 -9.758375616216929060e+00 -9.913166091555595472e+00 -1.132694628779429991e+01 -1.433404965223527583e+01 -1.475073689477435046e+01 -1.355588875372414392e+01 -1.392885083809043323e+01 -1.366813612820790702e+01 -1.187433517803474281e+01 -9.129785025024881762e+00 -6.363606517012295072e+00 -7.042363559527794692e+00 -9.080124813642111548e+00 -8.938067687184897636e+00 -8.177700491717867948e+00 -8.336557540578722225e+00 -7.889360318284642126e+00 -7.116184108844505474e+00 -4.673833580570589952e+00 -3.736182979069284205e+00 -4.854548703744772986e+00 -4.147738533352132606e+00 -2.068836778412978195e+00 -1.464526443943416467e+00 -1.699632257894114540e+00 -1.791917664479000250e+00 -1.186446448009986998e+00 -7.817326396478781192e-02 -2.043180777343424293e+00 -4.131709935105524423e+00 -4.206340605258886534e+00 -4.929796674010783697e+00 -6.012842179135954090e+00 -5.700114633898006211e+00 -5.240376934198356373e+00 -3.095055634325515115e+00 -1.157524438453517046e+00 -3.357971375940522307e+00 -4.678362992519159214e+00 -4.815270006361898503e+00 -6.575163069342655930e+00 -8.768654363448556310e+00 -1.135466478376034161e+01 -1.205032789712717900e+01 -1.066186052273699225e+01 -1.139816584521197917e+01 -1.358855166026809513e+01 -1.430753364307794762e+01 -1.445924310336509677e+01 -1.566011024400513563e+01 -1.618651981891259339e+01 -1.646251122453735505e+01 -1.528614358269677531e+01 -1.416324039675445690e+01 -1.587246496060166834e+01 -1.686727585489419923e+01 -1.574905296005763766e+01 -1.591674851657658074e+01 -1.706280780825401777e+01 -1.801771575863247321e+01 -1.848107665588741000e+01 -1.757663873806929900e+01 -1.820620038250254780e+01 -1.977527897352070241e+01 -1.952637182412804506e+01 -1.851822692521373526e+01 -1.722582955174575048e+01 -1.549560050644534037e+01 -1.455938493417628088e+01 -1.209748841936307961e+01 -1.032842302539868662e+01 -1.178060544633384232e+01 -1.275086648634377973e+01 -1.116216968038158441e+01 -1.063459855981549396e+01 -1.205872361668848747e+01 -1.376871787333593922e+01 -1.533876293292813919e+01 -1.496484793263820023e+01 -1.573844344440811938e+01 -1.824978696390929045e+01 -1.853315517300177362e+01 -1.761236594592373095e+01 -1.790059477177709724e+01 -1.803856517773286683e+01 -1.758895900006229951e+01 -1.541892508884594903e+01 -1.222659103305413453e+01 -1.172186668156606260e+01 -1.172739683181889880e+01 -9.637699509545671006e+00 -6.289942276544914002e+00 -2.833035526917893066e+00 6.082219644822175475e-01 4.711886153548901390e+00 1.147028078218251146e+01 1.755526341564862136e+01 2.178406061432146146e+01 2.713855005290226430e+01 3.247300461085448120e+01 3.582558312894391150e+01 3.868109482762849183e+01 4.204793386529417631e+01 4.707517212993936795e+01 5.298639452433143759e+01 5.519262078083763612e+01 5.426768986112443827e+01 5.362022410262494532e+01 5.594022750086914897e+01 6.096122939292224174e+01 6.595126792745335820e+01 6.739414081857087524e+01 6.823103116740966811e+01 6.990796918040948071e+01 7.347679953632605532e+01 7.772448683032799011e+01 7.759698855162828579e+01 7.329894523705110032e+01 6.913464436586913564e+01 6.667188389869099296e+01 6.647604069193351961e+01 6.767437582988952727e+01 6.478551874364603691e+01 5.911186385490105266e+01 5.449456385546831427e+01 5.054135045624234834e+01 4.690113274891874795e+01 4.457598499143065141e+01 4.356639836398509402e+01 4.424753264985259449e+01 4.307303874351366346e+01 4.022598253367660703e+01 3.800530201477871373e+01 3.693426143298187725e+01 3.565656220508157759e+01 3.428017991396993835e+01 3.186422392463586917e+01 3.067990958670170443e+01 3.164108483338687705e+01 2.957308975830500586e+01 2.607694516508947302e+01 2.427063598029845082e+01 2.197689749431352269e+01 1.806806447042205832e+01 1.502431711110420487e+01 1.224450128349706368e+01 1.151774572665478757e+01 9.460562847863721814e+00 4.020526114088377234e+00 4.217861826131113351e-02 -2.430752926170268058e+00 -5.289941403908322570e+00 -8.233002640768768643e+00 -1.064112724424282952e+01 -1.104849117545635551e+01 -9.593698554734277906e+00 -1.196798544378303575e+01 -1.536469136921478196e+01 -1.673523450969954851e+01 -1.857658980681864236e+01 -2.170839500432376212e+01 -2.499118687857887267e+01 -2.800369502099734120e+01 -2.857717351141508999e+01 -2.904248769096282601e+01 -3.201478167519311313e+01 -3.372634181893567984e+01 -3.330382606735058459e+01 -3.522818945487830433e+01 -3.754383376302788378e+01 -3.910485465044907016e+01 -3.834889720570458138e+01 -3.527687153982546420e+01 -3.484300107283391412e+01 -3.514522127133523099e+01 -3.275779290771684771e+01 -2.985691328113165710e+01 -2.827087775478682019e+01 -2.591558087172732172e+01 -2.289543235734240767e+01 -1.859349108373045212e+01 -1.626523157621100779e+01 -1.683852076154970945e+01 -1.623749215037629767e+01 -1.303608394894841105e+01 -9.928264224451432085e+00 -7.195284352036021680e+00 -4.197313777235272880e+00 -8.115805540613045821e-01 3.149839665397307531e+00 3.603088725679261195e+00 1.323052902747156701e+00 4.466973199459760013e-01 -1.287131494629720208e-01 -1.927538405693570045e+00 -2.347151174214293423e+00 -2.111675069675000405e+00 3.255446952447009767e-01 2.435731902835024609e+00 1.385754948470195203e+00 1.006378426988506547e+00 2.093372593671400050e+00 2.362830804076355928e+00 2.468907872931734637e+00 2.011817548060972349e+00 2.677118831335519200e+00 5.166639797377048815e+00 4.917899661019545121e+00 2.525177417668204694e+00 1.678539398358628310e+00 1.510400677911825307e+00 -4.049818456023844826e-01 -2.912458224566107479e+00 -5.211330743613397765e+00 -5.979703965195002802e+00 -6.311846511138053728e+00 -9.081239556358074339e+00 -1.107178221236160631e+01 -9.426124731068576068e+00 -8.863388593601941423e+00 -8.961111122124409079e+00 -7.806845586364079992e+00 -6.964968170182863183e+00 -3.903030416144833925e+00 -2.096146875927432429e+00 -3.187807809059682640e+00 -3.666228898730373942e+00 -4.174569513826742018e+00 -5.067815466531456536e+00 -4.078947046787817499e+00 -3.128592730341749562e+00 -1.951344332052753039e+00 -2.189550704539488038e-02 -9.657164430123111876e-01 -3.360960993150553744e+00 -4.602907877992858943e+00 -7.286790363444690222e+00 -1.034657063090145002e+01 -1.182309199864834781e+01 -1.154270804760629332e+01 -8.829577880240435661e+00 -7.573694433202789789e+00 -8.570967073844196094e+00 -8.543028687901699669e+00 -8.273464354492467976e+00 -9.517921923857461053e+00 -1.177883773123127220e+01 -1.416860831277212363e+01 -1.452469206620146380e+01 -1.381264784645514432e+01 -1.528886999689347448e+01 -1.652965387999891433e+01 -1.614233929566034575e+01 -1.687136181340615693e+01 -1.769147967712855873e+01 -1.757912789933352116e+01 -1.798917821135165696e+01 -1.594054373639993294e+01 -1.435253039273616515e+01 -1.564279424338329783e+01 -1.578354354534054949e+01 -1.492340175930532631e+01 -1.459246185731573853e+01 -1.425154210086173556e+01 -1.511188237899712838e+01 -1.441335730147382677e+01 -1.146103211680863154e+01 -1.089570812241190723e+01 -1.058514322290833753e+01 -7.937040573377959873e+00 -6.829015453588165308e+00 -7.389257071664780518e+00 -8.055323164787219881e+00 -9.195818513306775799e+00 -7.774620952115924410e+00 -7.073385282318676026e+00 -7.890744632628206467e+00 -7.031871425165707734e+00 -4.733181529690815736e+00 -3.723577549998873693e+00 -3.232153097333924752e+00 -2.110251097852195556e+00 -8.155425578660886465e-01 6.519710887278695743e-01 -7.494271826411991189e-01 -2.718193780193844500e+00 -1.323018975109457207e+00 3.194539045408820166e-01 3.039449593950881989e-01 4.815238785624862405e-01 4.648225254457647448e-01 1.466493696600457586e+00 1.881137169544454535e+00 -1.394277559064506788e-01 -9.528484599816260392e-01 2.435379688294823930e-02 -5.310438472126962628e-01 -8.038545183167443708e-01 -1.061834724051424095e+00 -1.159274593960990973e+00 -1.408852615871979408e-01 -1.430959166273505945e+00 -3.463917482153334948e+00 -2.981542940315268009e+00 -1.807095717961383130e+00 -2.173247826552814344e-01 3.333467743524134885e+00 6.650651137833996529e+00 9.096836056365232182e+00 8.319384112377063545e+00 3.392306146368448960e+00 -9.206869131447140697e-01 -3.455877228413816393e+00 -5.852691373320864976e+00 -6.622126328764848857e+00 -6.384279100243046123e+00 -5.531813388019458877e+00 -3.047341202147048289e+00 -2.744097036801686151e+00 -4.591087908828908937e+00 -4.972641884156345782e+00 -5.415560073935032470e+00 -6.743183351306656803e+00 -7.748435415946326899e+00 -8.978879640293692788e+00 -8.810168014881035958e+00 -7.248937576880405409e+00 -7.516279674192725579e+00 -7.756722558597054729e+00 -7.036565704365320251e+00 -8.080546868978627728e+00 -9.349463389147329551e+00 -9.363632936793862882e+00
[truncated: 4,837,450 more chars]
